# Supplementary material for: Predicting the Durability of Solid Fired Bricks Using NDT Electroacoustic Methods
Source: Materials (Basel). 2022 Aug 25;15(17):5882. doi: 10.3390/ma15175882 (PMC9457344; doi:10.3390/ma15175882)
Supplement: Supplementary file 1 [file materials-15-05882-s001.zip]

Archive with 168 entries (168 files):
- rozměry+hmotnosti.xlsx
- 1.NV0_FL.csv
- 1.NV0_FT.csv
- 1.S0_FL.csv
- 1.S0_FT.csv
- 2.NV0_FL.csv
- 2.NV0_FT.csv
- 2.S0_FL.csv
- 2.S0_FT.csv
- 3.NV0_FL.csv
- 3.NV0_FT.csv
- 3.S0_FL.csv
- 3.S0_FT.csv
- 4.NV0_FL.csv
- 4.NV0_FT.csv
- 4.S0_FL.csv
- 4.S0_FT.csv
- 5.NV0_FL.csv
- 5.NV0_FT.csv
- 5.S0_FL.csv
- 5.S0_FT.csv
- 6.NV0_FL.csv
- 6.NV0_FT.csv
- 6.S0_FL.csv
- 6.S0_FT.csv
- 7.NV0_FL.csv
- 7.NV0_FT.csv
- 7.S0_FL.csv
- 7.S0_FT.csv
- 8.NV0_FL.csv
- 8.NV0_FT.csv
- 8.S0_FL.csv
- 8.S0_FT.csv
- 9.NV0_FL.csv
- 9.NV0_FT.csv
- 9.S0_FL.csv
- 9.S0_FT.csv
- 10.NV0_FL.csv
- 10.NV0_FT.csv
- 10.S0_FL.csv
- 10.S0_FT.csv
- 11-NV0_FL.csv
- 11-NV0_FT.csv
- 11-S0_FL.csv
- 11-S0_FT.csv
- 12-NV0_FL.csv
- 12-NV0_FT.csv
- 12-S0_FL.csv
- 12-S0_FT.csv
- 13-NV0_FL.csv
- 13-NV0_FT.csv
- 13-S0_FL.csv
- 13-S0_FT.csv
- 14-NV0_FL.csv
- 14-NV0_FT.csv
- 14-S0_FL.csv
- 14-S0_FT.csv
- 15-NV0_FL.csv
- 15-NV0_FT.csv
- 15-S0_FL.csv
- 15-S0_FT.csv
- 16-NV0_FL.csv
- 16-NV0_FT.csv
- 16-S0_FL.csv
- 16-S0_FT.csv
- 17-NV0_FL.csv
- 17-NV0_FT.csv
- 17-S0_FL.csv
- 18-NV0_FL.csv
- 18-NV0_FT.csv
- 18-S0_FL.csv
- 18-S0_FT.csv
- 19-NV0_FL.csv
- 19-NV0_FT.csv
- 19-S0_FL.csv
- 19-S0_FT.csv
- 20-NV0_FL.csv
- 20-NV0_FT.csv
- 20-S0_FL.csv
- 20-S0_FT.csv
- 21-NV0_FL.csv
- 21-NV0_FT.csv
- 21-S0_FL.csv
- 21-S0_FT.csv
- 22-NV0_FL.csv
- 22-NV0_FT.csv
- 22-S0_FL.csv
- 22-S0_FT.csv
- 23-NV0_FL.csv
- 23-NV0_FT.csv
- 23-S0_FL.csv
- 23-S0_FT.csv
- 24-NV0_FL.csv
- 24-NV0_FT.csv
- 24-S0_FL.csv
- 24-S0_FT.csv
- 25-NV0_FL.csv
- 25-NV0_FT.csv
- 25-S0_FL.csv
- 25-S0_FT.csv
- 26-NV0_FL.csv
- 26-NV0_FT.csv
- 26-S0_FL.csv
- 26-S0_FT.csv
- 27-NV0_FL.csv
- 27-NV0_FT.csv
- 27-S0_FL.csv
- 27-S0_FT.csv
- 28-NV0_FL.csv
- 28-NV0_FT.csv
- 28-S0_FL.csv
- 28-S0_FT.csv
- 29-NV0_FL.csv
- 29-NV0_FT.csv
- 29-S0_FL.csv
- 29-S0_FT.csv
- 30-NV0_FL.csv
- 30-NV0_FT.csv
- 30-S0_FL.csv
- 30-S0_FT.csv
- 31-NV0_FL.csv
- 31-NV0_FT.csv
- 31-S0_FL.csv
- 31-S0_FT.csv
- 32-NV0_FL.csv
- 32-NV0_FT.csv
- 32-S0_FL.csv
- 32-S0_FT.csv
- 33-NV0_FL.csv
- 33-NV0_FT.csv
- 33-S0_FL.csv
- 33-S0_FT.csv
- 34-NV0_FL.csv
- 34-NV0_FT.csv
- 34-S0_FL.csv
- 34-S0_FT.csv
- 35-NV0_FL.csv
- 35-NV0_FT.csv
- 35-S0_FL.csv
- 35-S0_FT.csv
- 36-NV0_FL.csv
- 36-NV0_FT.csv
- 36-S0_FL.csv
- 36-S0_FT.csv
- 37-NV0_FL.csv
- 37-NV0_FT.csv
- 37-S0_FL.csv
- 37-S0_FT.csv
- 38-NV0_FL.csv
- 38-NV0_FT.csv
- 38-S0_FL.csv
- 38-S0_FT.csv
- 39-NV0_FL.csv
- 39-NV0_FT.csv
- 39-S0_FL.csv
- 39-S0_FT.csv
- 40-NV0_FL.csv
- 40-NV0_FT.csv
- 40-S0_FL.csv
- 40-S0_FT.csv
- 41-NV0_FL.csv
- 41-NV0_FT.csv
- 41-S0_FL.csv
- 41-S0_FT.csv
- 42-NV0_FL.csv
- 42-NV0_FT.csv
- 42-S0_FL.csv
- 42-S0_FT.csv
