# Supplementary material for: Predicting the Durability of Solid Fired Bricks Using NDT Electroacoustic Methods
Source: Materials (Basel). 2022 Aug 25;15(17):5882. doi: 10.3390/ma15175882 (PMC9457344; doi:10.3390/ma15175882)
Supplement: Supplementary file 1 [file materials-15-05882-s001.zip › rozměry+hmotnosti.xlsx]

## Sheet: List1
	element	dimensions			mass		absorbability	number freezing cycles	time of passage of ultrasound waves
		width	height	length	saturated state	dried state
									saturated state	dried state
		[mm]			[g]		[%]		[μs]
	1	138.1	61.2	288.4	4862.2	3878	25.3791	5	134.567	205.633
	2	138.1	61.4	289	5618	4937.6	13.78	27	158.6	110.733
	3	137.6	62.1	285.9	4905.8	4077.4	20.3169	20	110.067	115.867
	4	139.1	64.2	287.9	5733.8	5030.8	13.9739	20	118.333	176.133
	5	139.1	64.6	284	5458.8	4649	17.4188	25	120.033	147.033
	6	141.7	65	287.3	5016	3856.3	30.0729	25	131.033	142.9
	7	147.2	63.6	299.7	5757.6	4803.8	19.8551	15	119.867	127.7
	8	143.7	65.6	285.5	5399.8	4424	22.057	23	100.567	109.567
	9	130.6	71.4	179.7	5103.2	4529.8	12.6584	25	70.7	76.7
	10	135.1	84.9	270.9	5957.8	4795.8	24.2295	25	98.4667	108.8
	11	141	64	293	4854.2	4034.8	20.3083	25	110.8	112.367
	12	124	64	247	3869.9	3224.5	20.0155	5	109.033	103.733
	13	132	68	276	5154.4	4647.8	10.8998	3	84.4333	83.8333
	14	145	67	288	5336.4	4478	19.1693	10	214.133	201.833
	15	143	65	288	5393.8	4558.8	18.3162	5	240.867	184.833
	16	137	68	284	5289.6	4334	22.0489	5	175.867	161.933
	17	134	65	285	4374	3572.3	22.4421	25	120.6	116.867
	18	150	68	290	5226.6	4615	13.2524	10	324.8	224.2
	19	140	65	285	5180.4	4306.8	20.2842	10	143.3	128.167
	20	145	72	280	5425.4	5095.4	6.47643	25	93.1	90.7333
	21	151.4	72.5	302.8	6071.4	4924.4	23.2922	20	61.0333	120.533
	22	146.5	70	302.4	6112.2	5144.2	18.8173	25	57.1667	111.633
	23	149.5	70.4	295.9	5419.4	4384.8	23.5951	26	59.2667	114.733
	24	153	71.9	303.9	6197.8	5013.4	23.6247	26	65.1	122.9
	25	146.9	72.6	297.7	5894.4	4783.6	23.221	10	49.0333	96.5333
	26	152	66.5	300.9	6316.4	5440	16.1103	15	93.2	181.567
	27	149.7	60.4	291.8	5010.2	4129	21.3417	20	88.8	154.2
	28	150.2	67.3	292.7	6187.4	5193.2	19.1443	15	200.767	174.967
	29	147.2	68.3	293	6144.8	5236.4	17.3478	4	245.767	173.033
	30	149.1	62.9	300.2	5840.2	4883.8	19.5831	15	216.2	213.567
	31	153.7	70.9	300.6	6506.8	5543.4	17.3792	10	178.9	127.467
	32	155.8	64.2	304.6	5898.2	5005.2	17.8414	2	415.85	216.867
	33	131.5	62.8	282.8	4730.2	4061	16.4787	25	133.8	134.267
	34	150.4	65.5	297	5459.2	4654.6	17.2861	25	140.033	131.833
	35	135.8	67.2	287.5	5193.4	4348.8	19.4214	10	331.4	256.633
	36	127.5	58.7	275.8	4622	4527	2.09852	25	63.8	72.0333
	37	141.1	62.4	282.7	4921.4	4362.4	12.814	25	90.1667	88.3333
	38	139.5	67.5	289.6	5322.4	4514.2	17.9035	25	142.333	132.033
	39	164.1	63.03	307.8	5879	5018.2	17.1536	15	115.033	109.367
	40	164.6	62.3	308.7	5897.2	5035.4	17.1148	25	107.5	103.967
	41	164.5	61	312.1	5872.6	5017.8	17.0354	25	113.467	109.867
	42	163.05	63.11	309	5923.4	5084.2	16.506	25	113.9	109.2
