# Supplementary material for: Predicting the Durability of Solid Fired Bricks Using NDT Electroacoustic Methods
Source: Materials (Basel). 2022 Aug 25;15(17):5882. doi: 10.3390/ma15175882 (PMC9457344; doi:10.3390/ma15175882)
Supplement: Supplementary file 1 [file materials-15-05882-s001.zip › 1.NV0_FL.csv]

ASCII data file created with TiePie Multi Channel software. www.tiepie.com.
2021-02-24 09:15:45 704m
Frequency	FFT1
Hz	V
0	0,0030742988
2,98023223876953	0,00041073621
5,96046447753906	0,00041443617
8,94069671630859	0,00035246324
11,9209289550781	0,00054422831
14,9011611938477	0,00046395585
17,8813934326172	0,00048996323
20,8616256713867	0,00047120432
23,8418579101562	0,00047964468
26,8220901489258	0,00041722918
29,8023223876953	0,00042853153
32,7825546264648	0,00043441961
35,7627868652344	0,00043280606
38,7430191040039	0,00042854652
41,7232513427734	0,0004369251
44,703483581543	0,00043708825
47,6837158203125	0,00043187709
50,663948059082	0,00042840918
53,6441802978516	0,00043617585
56,6244125366211	0,00043558093
59,6046447753906	0,0004387086
62,5848770141602	0,00044778533
65,5651092529297	0,00043864363
68,5453414916992	0,00043781526
71,5255737304687	0,00043313557
74,5058059692383	0,00043783781
77,4860382080078	0,00042906736
80,4662704467773	0,00044251984
83,4465026855469	0,00043116749
86,4267349243164	0,00045143294
89,4069671630859	0,00043480771
92,3871994018555	0,00045253809
95,367431640625	0,00044413287
98,3476638793945	0,00045844133
101,327896118164	0,00044478425
104,308128356934	0,00045740082
107,288360595703	0,0004397749
110,268592834473	0,00044175576
113,248825073242	0,00043775561
116,229057312012	0,00045114049
119,209289550781	0,00044078025
122,189521789551	0,00044297965
125,16975402832	0,00045507303
128,14998626709	0,00045676724
131,130218505859	0,00046267368
134,110450744629	0,0004580537
137,090682983398	0,00047505761
140,070915222168	0,0004538535
143,051147460938	0,00045739398
146,031379699707	0,00044166771
149,011611938477	0,00044888844
151,991844177246	0,00043462669
154,972076416016	0,00044508067
157,952308654785	0,00043523957
160,932540893555	0,00044456859
163,912773132324	0,00044771362
166,893005371094	0,00044985372
169,873237609863	0,00045227699
172,853469848633	0,00045894765
175,833702087402	0,00046829913
178,813934326172	0,00046524904
181,794166564941	0,00046898955
184,774398803711	0,00045988968
187,75463104248	0,00046732042
190,73486328125	0,00044906171
193,71509552002	0,00044804459
196,695327758789	0,00043731642
199,675559997559	0,00044259243
202,655792236328	0,00043012115
205,636024475098	0,00043650136
208,616256713867	0,00043521039
211,596488952637	0,00044064612
214,576721191406	0,00044067179
217,556953430176	0,00044387159
220,537185668945	0,0004550506
223,517417907715	0,00044968468
226,497650146484	0,00045527721
229,477882385254	0,00045523297
232,458114624023	0,00046115048
235,438346862793	0,0004431175
238,418579101562	0,00044477502
241,398811340332	0,00043348571
244,379043579102	0,00042863905
247,359275817871	0,00041429853
250,339508056641	0,0004152967
253,31974029541	0,00041064863
256,29997253418	0,00040234061
259,280204772949	0,00039734799
262,260437011719	0,00039937025
265,240669250488	0,000401124
268,220901489258	0,00039342173
271,201133728027	0,00039646571
274,181365966797	0,00039538998
277,161598205566	0,00039885513
280,141830444336	0,00038973547
283,122062683105	0,00039710354
286,102294921875	0,00039750413
289,082527160645	0,000398643
292,062759399414	0,00039583926
295,042991638184	0,00039664876
298,023223876953	0,00040238277
301,003456115723	0,00039286544
303,983688354492	0,00039979444
306,963920593262	0,00039399713
309,944152832031	0,00039707811
312,924385070801	0,00039024845
315,90461730957	0,0003913284
318,88484954834	0,00037911477
321,865081787109	0,00038021789
324,845314025879	0,00037815686
327,825546264648	0,00037480758
330,805778503418	0,00036831226
333,786010742188	0,00036699083
336,766242980957	0,00037043647
339,746475219727	0,00036000766
342,726707458496	0,00036182216
345,706939697266	0,00035998611
348,687171936035	0,00036728319
351,667404174805	0,00035422208
354,647636413574	0,00036064628
357,627868652344	0,00035995025
360,608100891113	0,0003611482
363,588333129883	0,00035425536
366,568565368652	0,00035898447
369,548797607422	0,00036110207
372,529029846191	0,00035578412
375,509262084961	0,00035653401
378,48949432373	0,00035723344
381,4697265625	0,00035985654
384,44995880127	0,00035355224
387,430191040039	0,00036011452
390,410423278809	0,00035479808
393,390655517578	0,00035952442
396,370887756348	0,00035345067
399,351119995117	0,00035643168
402,331352233887	0,00035592811
405,311584472656	0,00035650134
408,291816711426	0,00035358244
411,272048950195	0,00035181319
414,252281188965	0,00035266968
417,232513427734	0,00034925505
420,212745666504	0,00035350975
423,192977905273	0,00034769874
426,173210144043	0,00034874061
429,153442382812	0,00034541111
432,133674621582	0,00034762739
435,113906860352	0,00034266111
438,094139099121	0,00034264002
441,074371337891	0,00034458007
444,05460357666	0,00033969566
447,03483581543	0,00033851942
450,015068054199	0,00033505948
452,995300292969	0,00033806456
455,975532531738	0,00033196333
458,955764770508	0,0003329407
461,935997009277	0,00033032256
464,916229248047	0,00032772916
467,896461486816	0,00032495479
470,876693725586	0,00032535949
473,856925964355	0,00032134161
476,837158203125	0,00031569852
479,817390441895	0,00031558899
482,797622680664	0,00031228757
485,777854919434	0,00031328459
488,758087158203	0,00030823097
491,738319396973	0,00030703659
494,718551635742	0,0003050634
497,698783874512	0,00030305442
500,679016113281	0,00029845647
503,659248352051	0,00029763725
506,63948059082	0,00029566731
509,61971282959	0,00029471423
512,599945068359	0,0002934462
515,580177307129	0,00029071913
518,560409545898	0,00028806976
521,540641784668	0,00028721004
524,520874023438	0,00028963876
527,501106262207	0,00028427768
530,481338500977	0,00028518152
533,461570739746	0,00028587569
536,441802978516	0,00028476992
539,422035217285	0,00028304027
542,402267456055	0,00028421437
545,382499694824	0,00028448449
548,362731933594	0,0002819491
551,342964172363	0,00028529534
554,323196411133	0,00028365526
557,303428649902	0,00028569421
560,283660888672	0,00028505798
563,263893127441	0,00028792349
566,244125366211	0,00028670596
569,22435760498	0,00028738591
572,20458984375	0,00028847729
575,18482208252	0,00028913398
578,165054321289	0,00028850516
581,145286560059	0,0002870614
584,125518798828	0,00028987495
587,105751037598	0,00028903277
590,085983276367	0,0002897419
593,066215515137	0,00028925431
596,046447753906	0,00029092657
599,026679992676	0,00029147309
602,006912231445	0,00029287269
604,987144470215	0,00029263574
607,967376708984	0,00029447843
610,947608947754	0,00029320607
613,927841186523	0,00029145067
616,908073425293	0,00029266919
619,888305664062	0,00029395649
622,868537902832	0,00030478994
625,848770141602	0,00029657581
628,829002380371	0,00029952587
631,809234619141	0,00029464815
634,78946685791	0,00029462282
637,76969909668	0,0002986753
640,749931335449	0,0002980552
643,730163574219	0,00029827283
646,710395812988	0,00029843632
649,690628051758	0,00030174895
652,670860290527	0,00030075193
655,651092529297	0,00030334342
658,631324768066	0,00030453849
661,611557006836	0,00030538056
664,591789245606	0,00030718907
667,572021484375	0,00030911721
670,552253723145	0,00031154793
673,532485961914	0,00031444434
676,512718200684	0,00031777149
679,492950439453	0,00031966799
682,473182678223	0,00032272146
685,453414916992	0,00032426995
688,433647155762	0,00032879423
691,413879394531	0,00033316082
694,394111633301	0,00033621091
697,37434387207	0,00033842222
700,35457611084	0,00034197862
703,334808349609	0,00034537854
706,315040588379	0,00034760903
709,295272827148	0,00034996126
712,275505065918	0,00035426914
715,255737304687	0,00035494191
718,235969543457	0,00035651045
721,216201782227	0,00035925856
724,196434020996	0,0003580844
727,176666259766	0,0003616719
730,156898498535	0,0003620724
733,137130737305	0,00036433356
736,117362976074	0,00036429811
739,097595214844	0,00036543915
742,077827453613	0,00036793531
745,058059692383	0,00036765382
748,038291931152	0,00037041079
751,018524169922	0,00037074311
753,998756408691	0,000372208
756,978988647461	0,00037383869
759,959220886231	0,00037547096
762,939453125	0,00037733626
765,919685363769	0,00037875289
768,899917602539	0,0003812908
771,880149841309	0,00038425832
774,860382080078	0,00038505569
777,840614318848	0,00038789835
780,820846557617	0,0003902395
783,801078796387	0,00039345951
786,781311035156	0,00039754394
789,761543273926	0,00040142625
792,741775512695	0,00040457662
795,722007751465	0,00040903227
798,702239990234	0,00041267007
801,682472229004	0,00041750989
804,662704467773	0,00042340614
807,642936706543	0,00042867297
810,623168945313	0,00043447813
813,603401184082	0,00043880053
816,583633422852	0,00044559364
819,563865661621	0,00045280762
822,544097900391	0,00046023141
825,52433013916	0,00046669659
828,50456237793	0,00047641376
831,484794616699	0,00048414709
834,465026855469	0,00049423284
837,445259094238	0,00050365762
840,425491333008	0,00051442329
843,405723571777	0,00052638976
846,385955810547	0,00053754077
849,366188049316	0,00055214515
852,346420288086	0,00056663667
855,326652526855	0,00058401863
858,306884765625	0,00059982067
861,287117004394	0,0006183914
864,267349243164	0,0006371404
867,247581481934	0,00066049602
870,227813720703	0,00068350009
873,208045959473	0,00071072817
876,188278198242	0,00073868756
879,168510437012	0,00077108267
882,148742675781	0,00080588501
885,128974914551	0,00084564051
888,10920715332	0,00088967231
891,08943939209	0,00093836657
894,069671630859	0,00099014599
897,049903869629	0,0010497071
900,030136108398	0,0011122614
903,010368347168	0,0011829043
905,990600585938	0,0012555093
908,970832824707	0,0013349569
911,951065063477	0,0014162112
914,931297302246	0,0014999043
917,911529541016	0,0015806118
920,891761779785	0,0016529618
923,871994018555	0,0017100034
926,852226257324	0,0017389946
929,832458496094	0,0017351673
932,812690734863	0,001693257
935,792922973633	0,0016193345
938,773155212402	0,0015233487
941,753387451172	0,0014169596
944,733619689941	0,0013084443
947,713851928711	0,0012039953
950,69408416748	0,0011016801
953,67431640625	0,001006653
956,65454864502	0,00092413701
959,634780883789	0,00086734494
962,615013122559	0,000835817
965,595245361328	0,00081696253
968,575477600098	0,00080037446
971,555709838867	0,00078490238
974,535942077637	0,00076841749
977,516174316406	0,00075052087
980,496406555176	0,00073589236
983,476638793945	0,0007202216
986,456871032715	0,00070553348
989,437103271484	0,00069174919
992,417335510254	0,00068130838
995,397567749023	0,00066935747
998,377799987793	0,00065991545
1001,35803222656	0,00064825931
1004,33826446533	0,00063849309
1007,3184967041	0,00062948304
1010,29872894287	0,00062227342
1013,27896118164	0,00061557058
1016,25919342041	0,00060772842
1019,23942565918	0,00060089926
1022,21965789795	0,00059437727
1025,19989013672	0,00058853188
1028,18012237549	0,00058468042
1031,16035461426	0,00057822974
1034,14058685303	0,00057352173
1037,1208190918	0,00056910683
1040,10105133057	0,00056455931
1043,08128356934	0,0005599981
1046,06151580811	0,0005569098
1049,04174804688	0,00055155718
1052,02198028564	0,0005481767
1055,00221252441	0,00054633359
1057,98244476318	0,00054200982
1060,96267700195	0,00053975932
1063,94290924072	0,00053781918
1066,92314147949	0,00053426718
1069,90337371826	0,0005317598
1072,88360595703	0,0005283478
1075,8638381958	0,00052589393
1078,84407043457	0,00052391863
1081,82430267334	0,00052263663
1084,80453491211	0,00052016783
1087,78476715088	0,00051767232
1090,76499938965	0,00051567603
1093,74523162842	0,00051428263
1096,72546386719	0,00051227911
1099,70569610596	0,00051161535
1102,68592834473	0,00050933782
1105,6661605835	0,00050683242
1108,64639282227	0,00050694783
1111,62662506104	0,00050551401
1114,6068572998	0,00050371807
1117,58708953857	0,0005025291
1120,56732177734	0,00050189815
1123,54755401611	0,00050246849
1126,52778625488	0,00049914611
1129,50801849365	0,00050065867
1132,48825073242	0,00050061412
1135,46848297119	0,00049927928
1138,44871520996	0,00049903334
1141,42894744873	0,00049973304
1144,4091796875	0,0004988117
1147,38941192627	0,00049835744
1150,36964416504	0,00049812209
1153,34987640381	0,0004976185
1156,33010864258	0,00049679424
1159,31034088135	0,00049629241
1162,29057312012	0,00049676282
1165,27080535889	0,00049658912
1168,25103759766	0,000495474
1171,23126983643	0,00049676321
1174,2115020752	0,00049487731
1177,19173431396	0,00049332959
1180,17196655273	0,00049473823
1183,1521987915	0,00049505455
1186,13243103027	0,00049360864
1189,11266326904	0,00049356279
1192,09289550781	0,00049520893
1195,07312774658	0,00049432298
1198,05335998535	0,00049581277
1201,03359222412	0,00049564878
1204,01382446289	0,00049832334
1206,99405670166	0,00049589992
1209,97428894043	0,00049905839
1212,9545211792	0,00050016194
1215,93475341797	0,00049998653
1218,91498565674	0,00050318829
1221,89521789551	0,00050425276
1224,87545013428	0,00050440792
1227,85568237305	0,00050705292
1230,83591461182	0,0005079515
1233,81614685059	0,00051029171
1236,79637908936	0,00051198882
1239,77661132812	0,00051399646
1242,75684356689	0,00051542942
1245,73707580566	0,00051637931
1248,71730804443	0,00051812041
1251,6975402832	0,00052025776
1254,67777252197	0,00052224112
1257,65800476074	0,00052401723
1260,63823699951	0,00052649759
1263,61846923828	0,00052792695
1266,59870147705	0,00052906182
1269,57893371582	0,00053238158
1272,55916595459	0,00053365767
1275,53939819336	0,00053505848
1278,51963043213	0,00053667801
1281,4998626709	0,00053880594
1284,48009490967	0,00054091461
1287,46032714844	0,00054344669
1290,44055938721	0,00054563203
1293,42079162598	0,00054799199
1296,40102386475	0,00055009084
1299,38125610352	0,00055233367
1302,36148834229	0,00055355713
1305,34172058105	0,00055764572
1308,32195281982	0,0005590322
1311,30218505859	0,0005624974
1314,28241729736	0,0005645964
1317,26264953613	0,00056847131
1320,2428817749	0,00057097133
1323,22311401367	0,0005740983
1326,20334625244	0,00057605195
1329,18357849121	0,00058075559
1332,16381072998	0,00058420627
1335,14404296875	0,00058690101
1338,12427520752	0,00059117787
1341,10450744629	0,0005939551
1344,08473968506	0,00059798252
1347,06497192383	0,00060138296
1350,0452041626	0,00060456082
1353,02543640137	0,00060966354
1356,00566864014	0,00061273154
1358,98590087891	0,00061607527
1361,96613311768	0,0006208064
1364,94636535645	0,0006244742
1367,92659759521	0,00063039707
1370,90682983398	0,00063429916
1373,88706207275	0,00063900926
1376,86729431152	0,00064286494
1379,84752655029	0,00064812472
1382,82775878906	0,00065182621
1385,80799102783	0,00065692025
1388,7882232666	0,00066172263
1391,76845550537	0,00066661236
1394,74868774414	0,00067198838
1397,72891998291	0,00067689515
1400,70915222168	0,0006813652
1403,68938446045	0,00068688755
1406,66961669922	0,00069360123
1409,64984893799	0,00069742316
1412,63008117676	0,0007038293
1415,61031341553	0,00070896277
1418,5905456543	0,00071470369
1421,57077789307	0,00072130425
1424,55101013184	0,00072644538
1427,53124237061	0,00073374565
1430,51147460938	0,00073977716
1433,49170684814	0,00074450232
1436,47193908691	0,0007512973
1439,45217132568	0,0007578558
1442,43240356445	0,00076436409
1445,41263580322	0,00077143607
1448,39286804199	0,00077822975
1451,37310028076	0,00078594564
1454,35333251953	0,00079365014
1457,3335647583	0,00080125389
1460,31379699707	0,00080847945
1463,29402923584	0,00081630016
1466,27426147461	0,00082422244
1469,25449371338	0,0008328282
1472,23472595215	0,00084149044
1475,21495819092	0,00085168405
1478,19519042969	0,00086044875
1481,17542266846	0,0008694532
1484,15565490723	0,00087924131
1487,135887146	0,00088923867
1490,11611938477	0,00089948418
1493,09635162354	0,00091067738
1496,0765838623	0,00092109838
1499,05681610107	0,0009329484
1502,03704833984	0,00094505409
1505,01728057861	0,00095626989
1507,99751281738	0,00096954703
1510,97774505615	0,00098207492
1513,95797729492	0,00099520532
1516,93820953369	0,001010711
1519,91844177246	0,0010246277
1522,89867401123	0,0010403843
1525,87890625	0,0010559084
1528,85913848877	0,0010725787
1531,83937072754	0,0010901877
1534,81960296631	0,0011083773
1537,79983520508	0,0011274236
1540,78006744385	0,0011479033
1543,76029968262	0,0011668173
1546,74053192139	0,0011891715
1549,72076416016	0,0012110951
1552,70099639893	0,0012351252
1555,6812286377	0,0012602433
1558,66146087646	0,0012863688
1561,64169311523	0,0013134406
1564,621925354	0,0013422413
1567,60215759277	0,0013725485
1570,58238983154	0,0014052277
1573,56262207031	0,0014381755
1576,54285430908	0,0014730599
1579,52308654785	0,0015090943
1582,50331878662	0,0015488322
1585,48355102539	0,0015891365
1588,46378326416	0,0016326422
1591,44401550293	0,0016772363
1594,4242477417	0,0017242338
1597,40447998047	0,0017747977
1600,38471221924	0,0018265561
1603,36494445801	0,0018799074
1606,34517669678	0,0019340476
1609,32540893555	0,0019867174
1612,30564117432	0,0020383288
1615,28587341309	0,0020851443
1618,26610565186	0,0021260321
1621,24633789062	0,0021559709
1624,22657012939	0,0021715007
1627,20680236816	0,0021670835
1630,18703460693	0,0021440102
1633,1672668457	0,0020975689
1636,14749908447	0,0020293231
1639,12773132324	0,0019440003
1642,10796356201	0,0018476249
1645,08819580078	0,0017431778
1648,06842803955	0,0016371841
1651,04866027832	0,0015345952
1654,02889251709	0,0014362609
1657,00912475586	0,0013449268
1659,98935699463	0,0012623122
1662,9695892334	0,0011877284
1665,94982147217	0,0011211253
1668,93005371094	0,0010584675
1671,91028594971	0,0010047092
1674,89051818848	0,00095693766
1677,87075042725	0,00091356098
1680,85098266602	0,00087350435
1683,83121490479	0,00083895691
1686,81144714355	0,00080773498
1689,79167938232	0,00077945008
1692,77191162109	0,00075389612
1695,75214385986	0,00073017475
1698,73237609863	0,00071168029
1701,7126083374	0,00069354886
1704,69284057617	0,00067749656
1707,67307281494	0,00066299748
1710,65330505371	0,00064858241
1713,63353729248	0,00063736067
1716,61376953125	0,00062717074
1719,59400177002	0,00061982398
1722,57423400879	0,00061264956
1725,55446624756	0,00060490542
1728,53469848633	0,00059869632
1731,5149307251	0,00059556014
1734,49516296387	0,00059121042
1737,47539520264	0,00058786906
1740,45562744141	0,00058512578
1743,43585968018	0,00058143803
1746,41609191895	0,00058175838
1749,39632415771	0,00058035457
1752,37655639648	0,00057861652
1755,35678863525	0,00057836009
1758,33702087402	0,00057873029
1761,31725311279	0,00057926421
1764,29748535156	0,00057966061
1767,27771759033	0,00058033811
1770,2579498291	0,00058185416
1773,23818206787	0,0005826899
1776,21841430664	0,00058376283
1779,19864654541	0,00058521499
1782,17887878418	0,00058808978
1785,15911102295	0,00059079929
1788,13934326172	0,00059283467
1791,11957550049	0,00059277448
1794,09980773926	0,0005973956
1797,08003997803	0,00060060901
1800,0602722168	0,00060192745
1803,04050445557	0,00060540838
1806,02073669434	0,0006095706
1809,00096893311	0,00061299144
1811,98120117187	0,00061635048
1814,96143341064	0,00062127324
1817,94166564941	0,00062267729
1820,92189788818	0,0006275677
1823,90213012695	0,00063200483
1826,88236236572	0,00063718879
1829,86259460449	0,0006408755
1832,84282684326	0,0006455151
1835,82305908203	0,00065062139
1838,8032913208	0,00065534908
1841,78352355957	0,00066094493
1844,76375579834	0,00066616804
1847,74398803711	0,00066968025
1850,72422027588	0,00067520356
1853,70445251465	0,00067962275
1856,68468475342	0,00068566319
1859,66491699219	0,00068974798
1862,64514923096	0,00069514409
1865,62538146973	0,00069980998
1868,6056137085	0,00070531589
1871,58584594727	0,00071015784
1874,56607818604	0,000715267
1877,5463104248	0,00071850647
1880,52654266357	0,00072450006
1883,50677490234	0,00072874328
1886,48700714111	0,00073185154
1889,46723937988	0,00073704842
1892,44747161865	0,00074213958
1895,42770385742	0,00074596954
1898,40793609619	0,00075189298
1901,38816833496	0,0007575267
1904,36840057373	0,00076407207
1907,3486328125	0,0007711716
1910,32886505127	0,00077975099
1913,30909729004	0,00079002243
1916,28932952881	0,00080078252
1919,26956176758	0,00081249078
1922,24979400635	0,00082701812
1925,23002624512	0,00083849132
1928,21025848389	0,00085247791
1931,19049072266	0,00086505375
1934,17072296143	0,00087837329
1937,1509552002	0,00089139074
1940,13118743896	0,00090436483
1943,11141967773	0,00091791845
1946,0916519165	0,0009307027
1949,07188415527	0,00094320779
1952,05211639404	0,00095497357
1955,03234863281	0,00096926622
1958,01258087158	0,00098267409
1960,99281311035	0,00099509745
1963,97304534912	0,0010076051
1966,95327758789	0,0010221005
1969,93350982666	0,0010341052
1972,91374206543	0,0010483833
1975,8939743042	0,0010624403
1978,87420654297	0,0010769956
1981,85443878174	0,0010916997
1984,83467102051	0,0011061924
1987,81490325928	0,0011216494
1990,79513549805	0,001136742
1993,77536773682	0,0011518873
1996,75559997559	0,00116912
1999,73583221436	0,0011847649
2002,71606445313	0,0012022639
2005,69629669189	0,0012201451
2008,67652893066	0,0012369705
2011,65676116943	0,0012548369
2014,6369934082	0,0012737782
2017,61722564697	0,0012912235
2020,59745788574	0,0013111571
2023,57769012451	0,0013318122
2026,55792236328	0,0013515779
2029,53815460205	0,0013717577
2032,51838684082	0,0013936451
2035,49861907959	0,0014155008
2038,47885131836	0,0014374293
2041,45908355713	0,0014603307
2044,4393157959	0,0014842214
2047,41954803467	0,0015085852
2050,39978027344	0,0015334786
2053,38001251221	0,0015577143
2056,36024475098	0,001583285
2059,34047698975	0,001610316
2062,32070922852	0,0016366691
2065,30094146729	0,001664263
2068,28117370605	0,0016929367
2071,26140594482	0,0017214161
2074,24163818359	0,00175053
2077,22187042236	0,0017783113
2080,20210266113	0,0018060917
2083,1823348999	0,0018346733
2086,16256713867	0,0018616977
2089,14279937744	0,001888662
2092,12303161621	0,0019158401
2095,10326385498	0,0019408718
2098,08349609375	0,0019649904
2101,06372833252	0,0019848066
2104,04396057129	0,0020025307
2107,02419281006	0,0020178546
2110,00442504883	0,0020286521
2112,9846572876	0,0020350925
2115,96488952637	0,0020364435
2118,94512176514	0,002031216
2121,92535400391	0,0020208671
2124,90558624268	0,002005081
2127,88581848145	0,0019800929
2130,86605072021	0,001949098
2133,84628295898	0,0019128404
2136,82651519775	0,0018702781
2139,80674743652	0,0018219397
2142,78697967529	0,0017701967
2145,76721191406	0,0017141972
2148,74744415283	0,0016551248
2151,7276763916	0,0015967365
2154,70790863037	0,0015374885
2157,68814086914	0,0014790144
2160,66837310791	0,0014221726
2163,64860534668	0,0013661168
2166,62883758545	0,0013132097
2169,60906982422	0,0012606968
2172,58930206299	0,0012129027
2175,56953430176	0,0011673504
2178,54976654053	0,0011249682
2181,5299987793	0,0010850486
2184,51023101807	0,0010476843
2187,49046325684	0,0010132878
2190,47069549561	0,00098151067
2193,45092773438	0,00095201188
2196,43115997314	0,00092556995
2199,41139221191	0,00089958205
2202,39162445068	0,00087831459
2205,37185668945	0,00085758487
2208,35208892822	0,00083862633
2211,33232116699	0,00082218536
2214,31255340576	0,00080728674
2217,29278564453	0,00079482422
2220,2730178833	0,0007820926
2223,25325012207	0,0007731261
2226,23348236084	0,0007654612
2229,21371459961	0,00075661215
2232,19394683838	0,00075171665
2235,17417907715	0,00074624441
2238,15441131592	0,00074269351
2241,13464355469	0,00074079834
2244,11487579346	0,00073979668
2247,09510803223	0,0007396936
2250,075340271	0,00073925459
2253,05557250977	0,00074050184
2256,03580474854	0,00074300278
2259,0160369873	0,00074542931
2261,99626922607	0,00074970582
2264,97650146484	0,00075392396
2267,95673370361	0,0007590262
2270,93696594238	0,00076522416
2273,91719818115	0,00077081815
2276,89743041992	0,00077838573
2279,87766265869	0,00078520737
2282,85789489746	0,0007934462
2285,83812713623	0,00080157212
2288,818359375	0,00081082452
2291,79859161377	0,00081987818
2294,77882385254	0,00083068237
2297,75905609131	0,00084107001
2300,73928833008	0,00085172564
2303,71952056885	0,00086394747
2306,69975280762	0,00087661377
2309,67998504639	0,00088852348
2312,66021728516	0,00090178199
2315,64044952393	0,00091645172
2318,6206817627	0,00093003758
2321,60091400146	0,00094484173
2324,58114624023	0,00096034602
2327,561378479	0,00097482581
2330,54161071777	0,00099135163
2333,52184295654	0,0010068871
2336,50207519531	0,0010235018
2339,48230743408	0,0010413853
2342,46253967285	0,0010582867
2345,44277191162	0,0010785876
2348,42300415039	0,0010976962
2351,40323638916	0,0011162491
2354,38346862793	0,0011367459
2357,3637008667	0,0011571885
2360,34393310547	0,0011801365
2363,32416534424	0,0012020329
2366,30439758301	0,001225137
2369,28462982178	0,0012486496
2372,26486206055	0,0012726005
2375,24509429932	0,0012982536
2378,22532653809	0,0013220936
2381,20555877686	0,0013464924
2384,18579101562	0,0013727625
2387,16602325439	0,001399981
2390,14625549316	0,0014274009
2393,12648773193	0,0014554933
2396,1067199707	0,0014836945
2399,08695220947	0,0015121735
2402,06718444824	0,0015427318
2405,04741668701	0,0015741917
2408,02764892578	0,0016041049
2411,00788116455	0,0016374123
2413,98811340332	0,0016707985
2416,96834564209	0,0017056975
2419,94857788086	0,0017424625
2422,92881011963	0,0017789205
2425,9090423584	0,0018162159
2428,88927459717	0,0018558187
2431,86950683594	0,0018961494
2434,84973907471	0,001938153
2437,82997131348	0,0019811383
2440,81020355225	0,0020260031
2443,79043579102	0,0020726265
2446,77066802979	0,0021193358
2449,75090026855	0,0021699182
2452,73113250732	0,0022210882
2455,71136474609	0,0022753157
2458,69159698486	0,0023303184
2461,67182922363	0,0023880786
2464,6520614624	0,0024481859
2467,63229370117	0,0025090452
2470,61252593994	0,0025736452
2473,59275817871	0,0026403741
2476,57299041748	0,0027112332
2479,55322265625	0,0027830904
2482,53345489502	0,0028592033
2485,51368713379	0,0029376623
2488,49391937256	0,0030189588
2491,47415161133	0,0031041684
2494,4543838501	0,003191379
2497,43461608887	0,0032829393
2500,41484832764	0,0033788512
2503,39508056641	0,0034789422
2506,37531280518	0,0035801201
2509,35554504395	0,0036865611
2512,33577728271	0,0037955764
2515,31600952148	0,0039100795
2518,29624176025	0,0040276816
2521,27647399902	0,0041478854
2524,25670623779	0,0042698485
2527,23693847656	0,004393421
2530,21717071533	0,0045188127
2533,1974029541	0,0046446117
2536,17763519287	0,0047700558
2539,15786743164	0,0048929139
2542,13809967041	0,0050120506
2545,11833190918	0,0051230469
2548,09856414795	0,0052257222
2551,07879638672	0,0053149314
2554,05902862549	0,0053918944
2557,03926086426	0,0054486297
2560,01949310303	0,0054838378
2562,9997253418	0,0054960248
2565,97995758057	0,0054808761
2568,96018981934	0,0054363766
2571,94042205811	0,0053651158
2574,92065429687	0,0052674666
2577,90088653564	0,0051442531
2580,88111877441	0,0050007033
2583,86135101318	0,0048412909
2586,84158325195	0,004668454
2589,82181549072	0,0044885818
2592,80204772949	0,0043050498
2595,78227996826	0,0041198989
2598,76251220703	0,0039374611
2601,7427444458	0,003759519
2604,72297668457	0,0035861773
2607,70320892334	0,0034188182
2610,68344116211	0,003256424
2613,66367340088	0,0031004537
2616,64390563965	0,0029522983
2619,62413787842	0,0028087759
2622,60437011719	0,0026698814
2625,58460235596	0,0025366324
2628,56483459473	0,0024080197
2631,5450668335	0,0022831922
2634,52529907227	0,0021611794
2637,50553131104	0,0020434673
2640,4857635498	0,001927367
2643,46599578857	0,0018163358
2646,44622802734	0,0017037318
2649,42646026611	0,0015939004
2652,40669250488	0,0014850615
2655,38692474365	0,0013777493
2658,36715698242	0,0012685243
2661,34738922119	0,0011617835
2664,32762145996	0,0010543175
2667,30785369873	0,00094625489
2670,2880859375	0,00083659515
2673,26831817627	0,00072682653
2676,24855041504	0,0006172126
2679,22878265381	0,00050863562
2682,20901489258	0,00040186731
2685,18924713135	0,00030768277
2688,16947937012	0,00023985406
2691,14971160889	0,00023237959
2694,12994384766	0,00029594699
2697,11017608643	0,00039898652
2700,0904083252	0,00052375955
2703,07064056396	0,00065926781
2706,05087280273	0,00080364709
2709,0311050415	0,00095187369
2712,01133728027	0,0011029031
2714,99156951904	0,0012545266
2717,97180175781	0,0014068574
2720,95203399658	0,0015541875
2723,93226623535	0,0016968544
2726,91249847412	0,0018285514
2729,89273071289	0,0019503809
2732,87296295166	0,0020570731
2735,85319519043	0,0021466383
2738,8334274292	0,002220066
2741,81365966797	0,00227433
2744,79389190674	0,0023120796
2747,77412414551	0,002336588
2750,75435638428	0,0023448298
2753,73458862305	0,0023440483
2756,71482086182	0,0023314158
2759,69505310059	0,0023138488
2762,67528533936	0,0022902614
2765,65551757813	0,0022624349
2768,63574981689	0,0022329159
2771,61598205566	0,0022008775
2774,59621429443	0,002169441
2777,5764465332	0,0021372273
2780,55667877197	0,0021064095
2783,53691101074	0,0020741568
2786,51714324951	0,0020424184
2789,49737548828	0,0020109357
2792,47760772705	0,0019822597
2795,45783996582	0,001952497
2798,43807220459	0,0019234803
2801,41830444336	0,0018961053
2804,39853668213	0,0018695713
2807,3787689209	0,0018429794
2810,35900115967	0,0018164388
2813,33923339844	0,0017926137
2816,31946563721	0,0017677094
2819,29969787598	0,0017456813
2822,27993011475	0,0017221695
2825,26016235352	0,0017005955
2828,24039459229	0,0016775497
2831,22062683105	0,0016568399
2834,20085906982	0,0016350391
2837,18109130859	0,0016150361
2840,16132354736	0,0015947184
2843,14155578613	0,0015738436
2846,1217880249	0,0015535343
2849,10202026367	0,001535223
2852,08225250244	0,0015150482
2855,06248474121	0,0014962316
2858,04271697998	0,0014762024
2861,02294921875	0,0014565165
2864,00318145752	0,0014386486
2866,98341369629	0,0014199641
2869,96364593506	0,0014006237
2872,94387817383	0,0013831887
2875,9241104126	0,0013651177
2878,90434265137	0,0013463526
2881,88457489014	0,0013293668
2884,86480712891	0,0013097398
2887,84503936768	0,0012922072
2890,82527160645	0,0012745755
2893,80550384521	0,0012566408
2896,78573608398	0,0012380722
2899,76596832275	0,0012195177
2902,74620056152	0,00120136
2905,72643280029	0,0011821919
2908,70666503906	0,0011641156
2911,68689727783	0,0011452089
2914,6671295166	0,001126687
2917,64736175537	0,0011074078
2920,62759399414	0,0010873969
2923,60782623291	0,0010678909
2926,58805847168	0,0010485826
2929,56829071045	0,0010277598
2932,54852294922	0,0010057211
2935,52875518799	0,00098614618
2938,50898742676	0,00096444366
2941,48921966553	0,00094312329
2944,4694519043	0,00092169958
2947,44968414307	0,00090008406
2950,42991638184	0,00087722651
2953,41014862061	0,00085682514
2956,39038085937	0,00083451014
2959,37061309814	0,00081288683
2962,35084533691	0,00078956286
2965,33107757568	0,00076874351
2968,31130981445	0,0007450356
2971,29154205322	0,00072480743
2974,27177429199	0,0007027476
2977,25200653076	0,00068065103
2980,23223876953	0,0006616034
2983,2124710083	0,0006397245
2986,19270324707	0,00061839212
2989,17293548584	0,00059738667
2992,15316772461	0,00057752908
2995,13339996338	0,00055612933
2998,11363220215	0,00053714469
3001,09386444092	0,00051760817
3004,07409667969	0,00049554901
3007,05432891846	0,00047841445
3010,03456115723	0,00045998678
3013,014793396	0,00044128543
3015,99502563477	0,00042329416
3018,97525787354	0,00040670417
3021,9554901123	0,00039078001
3024,93572235107	0,00037298898
3027,91595458984	0,00035948534
3030,89618682861	0,00034492147
3033,87641906738	0,00033153562
3036,85665130615	0,00032051464
3039,83688354492	0,00031021223
3042,81711578369	0,00030223948
3045,79734802246	0,00029341621
3048,77758026123	0,00028579135
3051,7578125	0,00028035139
3054,73804473877	0,00027645785
3057,71827697754	0,00027232905
3060,69850921631	0,00026786693
3063,67874145508	0,00026761803
3066,65897369385	0,00026532411
3069,63920593262	0,00026366601
3072,61943817139	0,00026466189
3075,59967041016	0,00026410984
3078,57990264893	0,00026499107
3081,5601348877	0,00026659962
3084,54036712646	0,00026845457
3087,52059936523	0,0002711525
3090,500831604	0,00027167862
3093,48106384277	0,0002744641
3096,46129608154	0,00027612611
3099,44152832031	0,00027922768
3102,42176055908	0,00028253642
3105,40199279785	0,00028479353
3108,38222503662	0,00028740171
3111,36245727539	0,00029080228
3114,34268951416	0,00029501326
3117,32292175293	0,00029770845
3120,3031539917	0,0003022018
3123,28338623047	0,0003042231
3126,26361846924	0,00030875702
3129,24385070801	0,00031181861
3132,22408294678	0,00031594228
3135,20431518555	0,00031928943
3138,18454742432	0,00032256965
3141,16477966309	0,0003271729
3144,14501190186	0,0003299008
3147,12524414063	0,00033265735
3150,10547637939	0,00033844462
3153,08570861816	0,00034212097
3156,06594085693	0,00034584513
3159,0461730957	0,00035022786
3162,02640533447	0,00035466641
3165,00663757324	0,00035907737
3167,98686981201	0,00036240077
3170,96710205078	0,00036655406
3173,94733428955	0,00037183305
3176,92756652832	0,00037556013
3179,90779876709	0,00038107652
3182,88803100586	0,0003862424
3185,86826324463	0,00038992136
3188,8484954834	0,00039400735
3191,82872772217	0,00039836914
3194,80895996094	0,00040360924
3197,78919219971	0,00040862919
3200,76942443848	0,0004134281
3203,74965667725	0,00041676531
3206,72988891602	0,00042244755
3209,71012115479	0,00042679101
3212,69035339355	0,00043213436
3215,67058563232	0,00043700871
3218,65081787109	0,00044241367
3221,63105010986	0,00044633516
3224,61128234863	0,00045258572
3227,5915145874	0,00045852656
3230,57174682617	0,00046308559
3233,55197906494	0,00046938217
3236,53221130371	0,00047482782
3239,51244354248	0,00048042004
3242,49267578125	0,00048774399
3245,47290802002	0,00049354814
3248,45314025879	0,00049858817
3251,43337249756	0,00050586592
3254,41360473633	0,00051177254
3257,3938369751	0,00051821682
3260,37406921387	0,0005241627
3263,35430145264	0,00053010498
3266,33453369141	0,00053627682
3269,31476593018	0,00054147934
3272,29499816895	0,00054623949
3275,27523040771	0,00055122731
3278,25546264648	0,00055498867
3281,23569488525	0,00055910238
3284,21592712402	0,00056271926
3287,19615936279	0,00056692801
3290,17639160156	0,00057253216
3293,15662384033	0,00057470805
3296,1368560791	0,00057983403
3299,11708831787	0,00058388864
3302,09732055664	0,00058793521
3305,07755279541	0,00059239284
3308,05778503418	0,00059678862
3311,03801727295	0,00060114884
3314,01824951172	0,00060536593
3316,99848175049	0,000609503
3319,97871398926	0,00061364503
3322,95894622803	0,00061767349
3325,9391784668	0,00062168765
3328,91941070557	0,0006257916
3331,89964294434	0,0006294961
3334,87987518311	0,00063224262
3337,86010742188	0,00063360538
3340,84033966064	0,00063543677
3343,82057189941	0,00063749671
3346,80080413818	0,0006379359
3349,78103637695	0,00063936097
3352,76126861572	0,000639561
3355,74150085449	0,00063948944
3358,72173309326	0,00063864779
3361,70196533203	0,00063740897
3364,6821975708	0,00063578885
3367,66242980957	0,00063339644
3370,64266204834	0,00063285192
3373,62289428711	0,00062945248
3376,60312652588	0,00062745794
3379,58335876465	0,00062534543
3382,56359100342	0,00062152921
3385,54382324219	0,00061878553
3388,52405548096	0,00061553896
3391,50428771973	0,00061168961
3394,4845199585	0,00060973846
3397,46475219727	0,00060556915
3400,44498443604	0,00060221216
3403,4252166748	0,00059860144
3406,40544891357	0,00059528859
3409,38568115234	0,0005905178
3412,36591339111	0,00058576641
3415,34614562988	0,00058488429
3418,32637786865	0,00058056139
3421,30661010742	0,00057787834
3424,28684234619	0,00057319088
3427,26707458496	0,00056973117
3430,24730682373	0,00056696225
3433,2275390625	0,0005634893
3436,20777130127	0,00055941707
3439,18800354004	0,00055619493
3442,16823577881	0,00055310252
3445,14846801758	0,00055057932
3448,12870025635	0,00054664539
3451,10893249512	0,00054447164
3454,08916473389	0,00054160262
3457,06939697266	0,00053670084
3460,04962921143	0,00053473638
3463,0298614502	0,00053103527
3466,01009368897	0,00052803353
3468,99032592773	0,00052311021
3471,9705581665	0,0005208697
3474,95079040527	0,00051650932
3477,93102264404	0,00051385271
3480,91125488281	0,00050968411
3483,89148712158	0,0005062985
3486,87171936035	0,00050294566
3489,85195159912	0,00049906781
3492,83218383789	0,00049584825
3495,81241607666	0,00049307221
3498,79264831543	0,00048948359
3501,7728805542	0,00048651693
3504,75311279297	0,00048399424
3507,73334503174	0,0004799207
3510,71357727051	0,00047808336
3513,69380950928	0,00047343099
3516,67404174805	0,00047131929
3519,65427398682	0,00046841876
3522,63450622559	0,00046575496
3525,61473846436	0,00046246079
3528,59497070313	0,00045928821
3531,57520294189	0,00045687423
3534,55543518066	0,00045251475
3537,53566741943	0,00044906651
3540,5158996582	0,00044485572
3543,49613189697	0,00044073741
3546,47636413574	0,00043701036
3549,45659637451	0,00043298763
3552,43682861328	0,00042791254
3555,41706085205	0,00042396856
3558,39729309082	0,00041876517
3561,37752532959	0,00041220665
3564,35775756836	0,00040814153
3567,33798980713	0,000402257
3570,3182220459	0,00039788731
3573,29845428467	0,00039182034
3576,27868652344	0,00038489001
3579,25891876221	0,00037964658
3582,23915100098	0,00037419592
3585,21938323975	0,00036803663
3588,19961547852	0,00036190666
3591,17984771729	0,00035595216
3594,16007995605	0,00034927735
3597,14031219482	0,00034364516
3600,12054443359	0,00033759621
3603,10077667236	0,00033175952
3606,08100891113	0,00032593903
3609,0612411499	0,00031947187
3612,04147338867	0,00031481913
3615,02170562744	0,00030984683
3618,00193786621	0,00030464005
3620,98217010498	0,00029836242
3623,96240234375	0,00029367608
3626,94263458252	0,0002888239
3629,92286682129	0,00028460982
3632,90309906006	0,00028015925
3635,88333129883	0,00027535816
3638,8635635376	0,00027136108
3641,84379577637	0,00026646543
3644,82402801514	0,00026297796
3647,80426025391	0,00026097406
3650,78449249268	0,00025692146
3653,76472473145	0,0002541106
3656,74495697022	0,00025139271
3659,72518920898	0,00024877931
3662,70542144775	0,00024608262
3665,68565368652	0,00024519513
3668,66588592529	0,00024194837
3671,64611816406	0,00024081792
3674,62635040283	0,00023942702
3677,6065826416	0,00023784949
3680,58681488037	0,00023728395
3683,56704711914	0,00023690209
3686,54727935791	0,00023760089
3689,52751159668	0,00023679916
3692,50774383545	0,00023848698
3695,48797607422	0,00023917569
3698,46820831299	0,00024109416
3701,44844055176	0,00024171711
3704,42867279053	0,00024290534
3707,4089050293	0,00024639786
3710,38913726807	0,00024986574
3713,36936950684	0,00025268181
3716,34960174561	0,00025516996
3719,32983398438	0,00026023603
3722,31006622314	0,00026429554
3725,29029846191	0,00026777098
3728,27053070068	0,00027278593
3731,25076293945	0,00027733983
3734,23099517822	0,00028240935
3737,21122741699	0,00028673244
3740,19145965576	0,0002925575
3743,17169189453	0,00029935195
3746,1519241333	0,00030460453
3749,13215637207	0,00031011551
3752,11238861084	0,00031525929
3755,09262084961	0,00032075928
3758,07285308838	0,00032537949
3761,05308532715	0,00033057615
3764,03331756592	0,00033577435
3767,01354980469	0,0003399531
3769,99378204346	0,00034585016
3772,97401428223	0,0003495722
3775,954246521	0,00035363096
3778,93447875977	0,00035672478
3781,91471099854	0,00036108151
3784,8949432373	0,00036314809
3787,87517547607	0,00036656248
3790,85540771484	0,00036986051
3793,83563995361	0,00037154849
3796,81587219238	0,00037602449
3799,79610443115	0,00037723937
3802,77633666992	0,00037957199
3805,75656890869	0,00038226329
3808,73680114746	0,00038470599
3811,71703338623	0,0003877129
3814,697265625	0,00038935138
3817,67749786377	0,00039267938
3820,65773010254	0,00039512174
3823,63796234131	0,0003969293
3826,61819458008	0,0004002727
3829,59842681885	0,00040300689
3832,57865905762	0,00040557089
3835,55889129639	0,00040787782
3838,53912353516	0,00041025105
3841,51935577393	0,00041142626
3844,4995880127	0,00041398962
3847,47982025146	0,00041602917
3850,46005249023	0,00041723297
3853,440284729	0,00041810518
3856,42051696777	0,00041931099
3859,40074920654	0,00042080992
3862,38098144531	0,00041978935
3865,36121368408	0,00041866872
3868,34144592285	0,00041928713
3871,32167816162	0,0004183427
3874,30191040039	0,00041574588
3877,28214263916	0,00041377633
3880,26237487793	0,00041074902
3883,2426071167	0,0004087412
3886,22283935547	0,00040530659
3889,20307159424	0,00040196008
3892,18330383301	0,00039899149
3895,16353607178	0,00039502056
3898,14376831055	0,00039182401
3901,12400054932	0,0003876482
3904,10423278809	0,00038358087
3907,08446502686	0,00037909325
3910,06469726562	0,00037425792
3913,04492950439	0,00036967197
3916,02516174316	0,00036661955
3919,00539398193	0,00036235254
3921,9856262207	0,00035850315
3924,96585845947	0,00035449306
3927,94609069824	0,00035049414
3930,92632293701	0,00034620871
3933,90655517578	0,00034383496
3936,88678741455	0,0003392747
3939,86701965332	0,00033568827
3942,84725189209	0,00033256214
3945,82748413086	0,00032963373
3948,80771636963	0,00032677765
3951,7879486084	0,00032390672
3954,76818084717	0,00032170535
3957,74841308594	0,0003195998
3960,72864532471	0,00031846083
3963,70887756348	0,00031768549
3966,68910980225	0,00031718819
3969,66934204102	0,00031801399
3972,64957427978	0,00031946409
3975,62980651855	0,00031976588
3978,61003875732	0,00032141087
3981,59027099609	0,00032376232
3984,57050323486	0,00032690071
3987,55073547363	0,00033057208
3990,5309677124	0,00033406532
3993,51119995117	0,00033794726
3996,49143218994	0,00034336976
3999,47166442871	0,00034760094
4002,45189666748	0,0003527104
4005,43212890625	0,00035801598
4008,41236114502	0,0003635542
4011,39259338379	0,00036967575
4014,37282562256	0,00037370279
4017,35305786133	0,00037906972
4020,3332901001	0,00038682462
4023,31352233887	0,0003911059
4026,29375457764	0,00039931381
4029,27398681641	0,00040637189
4032,25421905518	0,00041112377
4035,23445129395	0,00041807374
4038,21468353271	0,00042423706
4041,19491577148	0,00043256992
4044,17514801025	0,00043931758
4047,15538024902	0,00044594451
4050,13561248779	0,00045392012
4053,11584472656	0,0004600301
4056,09607696533	0,00046856132
4059,0763092041	0,00047724199
4062,05654144287	0,0004845652
4065,03677368164	0,00049267806
4068,01700592041	0,00050202793
4070,99723815918	0,00051110626
4073,97747039795	0,00051914195
4076,95770263672	0,00052886821
4079,93793487549	0,00053783563
4082,91816711426	0,000547687
4085,89839935303	0,00055787196
4088,8786315918	0,00056683749
4091,85886383057	0,00057823398
4094,83909606934	0,00058996221
4097,81932830811	0,00060047401
4100,79956054687	0,00061207941
4103,77979278564	0,00062365901
4106,76002502441	0,00063635437
4109,74025726318	0,00064913463
4112,72048950195	0,00066095815
4115,70072174072	0,00067548559
4118,68095397949	0,00068868373
4121,66118621826	0,00070231132
4124,64141845703	0,00071693685
4127,6216506958	0,00073124036
4130,60188293457	0,0007473346
4133,58211517334	0,00076279506
4136,56234741211	0,00077895592
4139,54257965088	0,00079490944
4142,52281188965	0,00081202751
4145,50304412842	0,00083078275
4148,48327636719	0,00084672908
4151,46350860596	0,00086406272
4154,44374084473	0,0008822589
4157,4239730835	0,00090072816
4160,40420532227	0,0009184728
4163,38443756103	0,000938195
4166,3646697998	0,00095734825
4169,34490203857	0,00097614902
4172,32513427734	0,00099720369
4175,30536651611	0,0010174527
4178,28559875488	0,0010388214
4181,26583099365	0,0010589626
4184,24606323242	0,0010804812
4187,22629547119	0,0011026348
4190,20652770996	0,0011222627
4193,18675994873	0,0011450482
4196,1669921875	0,0011669036
4199,14722442627	0,0011892122
4202,12745666504	0,0012096133
4205,10768890381	0,0012302578
4208,08792114258	0,0012522671
4211,06815338135	0,0012740967
4214,04838562012	0,0012946827
4217,02861785889	0,0013145646
4220,00885009766	0,0013336503
4222,98908233643	0,0013535698
4225,9693145752	0,001372255
4228,94954681396	0,0013899311
4231,92977905273	0,0014067611
4234,9100112915	0,001424055
4237,89024353027	0,001440762
4240,87047576904	0,001454509
4243,85070800781	0,0014684182
4246,83094024658	0,0014801444
4249,81117248535	0,0014910663
4252,79140472412	0,0015002056
4255,77163696289	0,0015089503
4258,75186920166	0,0015153089
4261,73210144043	0,0015191738
4264,7123336792	0,0015204833
4267,69256591797	0,0015223294
4270,67279815674	0,0015212998
4273,65303039551	0,001517511
4276,63326263428	0,0015127252
4279,61349487305	0,0015055977
4282,59372711182	0,0014960131
4285,57395935059	0,0014845701
4288,55419158936	0,0014719959
4291,53442382812	0,0014568239
4294,51465606689	0,0014402985
4297,49488830566	0,0014239933
4300,47512054443	0,0014047324
4303,4553527832	0,0013848525
4306,43558502197	0,0013651213
4309,41581726074	0,0013435117
4312,39604949951	0,0013227237
4315,37628173828	0,0012996924
4318,35651397705	0,0012781456
4321,33674621582	0,0012563987
4324,31697845459	0,0012331429
4327,29721069336	0,001209844
4330,27744293213	0,0011870474
4333,2576751709	0,0011642925
4336,23790740967	0,0011415255
4339,21813964844	0,0011181851
4342,19837188721	0,0010969972
4345,17860412598	0,0010754807
4348,15883636475	0,0010540571
4351,13906860352	0,001031839
4354,11930084229	0,0010105446
4357,09953308105	0,00098978523
4360,07976531982	0,00096968558
4363,05999755859	0,00095006149
4366,04022979736	0,00092850409
4369,02046203613	0,00091026181
4372,0006942749	0,00089164711
4374,98092651367	0,0008745883
4377,96115875244	0,00085724965
4380,94139099121	0,00084095604
4383,92162322998	0,00082640072
4386,90185546875	0,00080969875
4389,88208770752	0,00079583332
4392,86231994629	0,00078271226
4395,84255218506	0,00076812624
4398,82278442383	0,00075625522
4401,8030166626	0,00074465631
4404,78324890137	0,00073349798
4407,76348114014	0,00072257005
4410,74371337891	0,00071048966
4413,72394561768	0,00070009767
4416,70417785645	0,00069063917
4419,68441009521	0,00067992315
4422,66464233398	0,00066978241
4425,64487457275	0,00065969388
4428,62510681152	0,00065116238
4431,60533905029	0,00064163691
4434,58557128906	0,00063240706
4437,56580352783	0,00062286748
4440,5460357666	0,00061398213
4443,52626800537	0,00060604547
4446,50650024414	0,00059669536
4449,48673248291	0,00058892057
4452,46696472168	0,00058004081
4455,44719696045	0,00057355442
4458,42742919922	0,00056518604
4461,40766143799	0,00055713206
4464,38789367676	0,00054924613
4467,36812591553	0,00054295649
4470,3483581543	0,00053596896
4473,32859039307	0,00052861427
4476,30882263184	0,00052208833
4479,28905487061	0,00051683527
4482,26928710937	0,00050872036
4485,24951934814	0,00050224954
4488,22975158691	0,00049635244
4491,20998382568	0,00048959328
4494,19021606445	0,00048355634
4497,17044830322	0,00047731526
4500,15068054199	0,00047112218
4503,13091278076	0,0004649127
4506,11114501953	0,00045853619
4509,0913772583	0,00045235793
4512,07160949707	0,00044713658
4515,05184173584	0,00044127246
4518,03207397461	0,00043522628
4521,01230621338	0,00042990137
4523,99253845215	0,00042295986
4526,97277069092	0,00041835034
4529,95300292969	0,00041300418
4532,93323516846	0,0004068467
4535,91346740723	0,00040135524
4538,893699646	0,0003965626
4541,87393188477	0,00038989381
4544,85416412354	0,00038566928
4547,8343963623	0,00037919958
4550,81462860107	0,00037430003
4553,79486083984	0,00036870402
4556,77509307861	0,00036313921
4559,75532531738	0,00035738782
4562,73555755615	0,00035185679
4565,71578979492	0,00034639992
4568,69602203369	0,00033993163
4571,67625427246	0,00033405347
4574,65648651123	0,00032968871
4577,63671875	0,00032353961
4580,61695098877	0,0003183418
4583,59718322754	0,00031094153
4586,57741546631	0,00030662108
4589,55764770508	0,00030046651
4592,53787994385	0,00029442144
4595,51811218262	0,00028882325
4598,49834442139	0,00028294524
4601,47857666016	0,00027710056
4604,45880889893	0,00027097318
4607,4390411377	0,00026563083
4610,41927337646	0,00025848257
4613,39950561523	0,00025220484
4616,379737854	0,00024553647
4619,35997009277	0,00023809614
4622,34020233154	0,00023337718
4625,32043457031	0,00022617597
4628,30066680908	0,00021873046
4631,28089904785	0,00021234318
4634,26113128662	0,00020505204
4637,24136352539	0,00019843001
4640,22159576416	0,00019224304
4643,20182800293	0,00018439396
4646,1820602417	0,0001784973
4649,16229248047	0,0001710074
4652,14252471924	0,00016610934
4655,12275695801	0,0001600323
4658,10298919678	0,0001535111
4661,08322143555	0,00014873274
4664,06345367432	0,00014339078
4667,04368591309	0,00013905248
4670,02391815186	0,00013512408
4673,00415039063	0,00013260655
4675,98438262939	0,00013007615
4678,96461486816	0,00012782878
4681,94484710693	0,00012749262
4684,9250793457	0,00012623701
4687,90531158447	0,00012597406
4690,88554382324	0,00012687456
4693,86577606201	0,00012841239
4696,84600830078	0,00012802985
4699,82624053955	0,00013049638
4702,80647277832	0,00013331915
4705,78670501709	0,0001332831
4708,76693725586	0,00013492569
4711,74716949463	0,00013579753
4714,7274017334	0,00013729106
4717,70763397217	0,00013741434
4720,68786621094	0,00013785209
4723,66809844971	0,0001388476
4726,64833068848	0,00014012283
4729,62856292725	0,00014087645
4732,60879516602	0,0001410077
4735,58902740479	0,00014137483
4738,56925964355	0,00014142309
4741,54949188232	0,00014267593
4744,52972412109	0,00014348004
4747,50995635986	0,00014319912
4750,49018859863	0,00014530901
4753,4704208374	0,00014577148
4756,45065307617	0,00014605557
4759,43088531494	0,00014711142
4762,41111755371	0,00014780732
4765,39134979248	0,00014862453
4768,37158203125	0,00014923423
4771,35181427002	0,00014995203
4774,33204650879	0,00015185747
4777,31227874756	0,00015166433
4780,29251098633	0,00015265219
4783,2727432251	0,00015434655
4786,25297546387	0,00015600176
4789,23320770264	0,00015661877
4792,21343994141	0,00015875124
4795,19367218018	0,00016008816
4798,17390441895	0,00016131453
4801,15413665771	0,00016120664
4804,13436889648	0,00016382671
4807,11460113525	0,00016454885
4810,09483337402	0,00016686702
4813,07506561279	0,00016727684
4816,05529785156	0,00016945798
4819,03553009033	0,00017102184
4822,0157623291	0,00017287089
4824,99599456787	0,00017302393
4827,97622680664	0,00017520342
4830,95645904541	0,00017567906
4833,93669128418	0,0001782001
4836,91692352295	0,00017951794
4839,89715576172	0,00018095221
4842,87738800049	0,00018246972
4845,85762023926	0,00018324489
4848,83785247803	0,00018666759
4851,8180847168	0,00018789752
4854,79831695557	0,00018849782
4857,77854919434	0,00018985064
4860,75878143311	0,0001909599
4863,73901367188	0,00019081311
4866,71924591064	0,00019198094
4869,69947814941	0,00019198204
4872,67971038818	0,00019139548
4875,65994262695	0,0001905146
4878,64017486572	0,00018891237
4881,62040710449	0,00018792787
4884,60063934326	0,0001855199
4887,58087158203	0,00018308193
4890,5611038208	0,00018034607
4893,54133605957	0,00017809438
4896,52156829834	0,0001760298
4899,50180053711	0,00017298957
4902,48203277588	0,00017115158
4905,46226501465	0,00016900798
4908,44249725342	0,00016817903
4911,42272949219	0,00016608798
4914,40296173096	0,0001649201
4917,38319396973	0,00016471749
4920,3634262085	0,00016415546
4923,34365844727	0,00016360013
4926,32389068604	0,0001649861
4929,3041229248	0,00016533301
4932,28435516357	0,00016575818
4935,26458740234	0,00016608271
4938,24481964111	0,00016594346
4941,22505187988	0,00016799494
4944,20528411865	0,00016723811
4947,18551635742	0,00016918424
4950,16574859619	0,00016929837
4953,14598083496	0,00017032363
4956,12621307373	0,00017142943
4959,1064453125	0,00017238906
4962,08667755127	0,00017344995
4965,06690979004	0,00017426831
4968,04714202881	0,00017608952
4971,02737426758	0,00017647714
4974,00760650635	0,00017896307
4976,98783874512	0,00017926831
4979,96807098389	0,00018070567
4982,94830322266	0,00018199361
4985,92853546143	0,00018338483
4988,9087677002	0,00018451345
4991,88899993897	0,0001867077
4994,86923217773	0,00018722653
4997,8494644165	0,00018913005
5000,82969665527	0,00019035784
5003,80992889404	0,00019286322
5006,79016113281	0,0001940845
5009,77039337158	0,000195028
5012,75062561035	0,0001978568
5015,73085784912	0,00019872409
5018,71109008789	0,00020026918
5021,69132232666	0,00020227998
5024,67155456543	0,00020365995
5027,6517868042	0,00020541003
5030,63201904297	0,00020658849
5033,61225128174	0,00020890595
5036,59248352051	0,00021117148
5039,57271575928	0,00021273567
5042,55294799805	0,00021472635
5045,53318023682	0,00021666152
5048,51341247559	0,00021870788
5051,49364471436	0,00022014689
5054,47387695313	0,0002226771
5057,45410919189	0,00022427109
5060,43434143066	0,00022553839
5063,41457366943	0,00022873314
5066,3948059082	0,00023098928
5069,37503814697	0,00023198799
5072,35527038574	0,00023345658
5075,33550262451	0,00023617621
5078,31573486328	0,00023871301
5081,29596710205	0,00023956994
5084,27619934082	0,00024231855
5087,25643157959	0,00024432934
5090,23666381836	0,00024663429
5093,21689605713	0,00024755877
5096,1971282959	0,00025063537
5099,17736053467	0,00025182199
5102,15759277344	0,00025449376
5105,13782501221	0,00025591578
5108,11805725098	0,00025699447
5111,09828948975	0,00025820232
5114,07852172852	0,00025937637
5117,05875396729	0,00026191518
5120,03898620605	0,00026304682
5123,01921844482	0,00026488619
5125,99945068359	0,00026578064
5128,97968292236	0,00026721175
5131,95991516113	0,00026801494
5134,9401473999	0,00026926334
5137,92037963867	0,0002714317
5140,90061187744	0,00027075858
5143,88084411621	0,00027242152
5146,86107635498	0,00027303043
5149,84130859375	0,00027433378
5152,82154083252	0,00027501295
5155,80177307129	0,00027570214
5158,78200531006	0,00027661342
5161,76223754883	0,00027619297
5164,7424697876	0,00027887101
5167,72270202637	0,00027864835
5170,70293426514	0,00027988875
5173,68316650391	0,00028059131
5176,66339874268	0,00028103323
5179,64363098145	0,00028160738
5182,62386322022	0,00028252895
5185,60409545898	0,00028248021
5188,58432769775	0,0002839015
5191,56455993652	0,00028367346
5194,54479217529	0,0002844551
5197,52502441406	0,0002851215
5200,50525665283	0,00028418579
5203,4854888916	0,00028501491
5206,46572113037	0,00028393657
5209,44595336914	0,00028532922
5212,42618560791	0,00028672222
5215,40641784668	0,00028667175
5218,38665008545	0,00028671103
5221,36688232422	0,0002874922
5224,34711456299	0,00028815535
5227,32734680176	0,00028792168
5230,30757904053	0,00028886366
5233,2878112793	0,00028878034
5236,26804351807	0,00029036825
5239,24827575684	0,00029074162
5242,22850799561	0,00029074845
5245,20874023438	0,0002913587
5248,18897247314	0,00029164505
5251,16920471191	0,00029233429
5254,14943695068	0,00029330599
5257,12966918945	0,00029392476
5260,10990142822	0,00029511464
5263,09013366699	0,0002953155
5266,07036590576	0,00029765753
5269,05059814453	0,00029735333
5272,0308303833	0,00029735987
5275,01106262207	0,00029927465
5277,99129486084	0,00029881598
5280,97152709961	0,00029982556
5283,95175933838	0,00029968268
5286,93199157715	0,00030121657
5289,91222381592	0,00030056131
5292,89245605469	0,0003011254
5295,87268829346	0,00030090498
5298,85292053223	0,00030058298
5301,833152771	0,0002998833
5304,81338500977	0,00030004762
5307,79361724854	0,00029870108
5310,7738494873	0,00029914525
5313,75408172607	0,00029777848
5316,73431396484	0,00029711015
5319,71454620361	0,00029693928
5322,69477844238	0,00029642378
5325,67501068115	0,00029549905
5328,65524291992	0,00029389976
5331,63547515869	0,00029257301
5334,61570739746	0,00029232756
5337,59593963623	0,00029116777
5340,576171875	0,00029018488
5343,55640411377	0,00028942436
5346,53663635254	0,00028615478
5349,51686859131	0,00028505371
5352,49710083008	0,00028362084
5355,47733306885	0,00028162891
5358,45756530762	0,00027920459
5361,43779754639	0,0002774052
5364,41802978516	0,00027455399
5367,39826202393	0,00027228771
5370,3784942627	0,00026939091
5373,35872650146	0,00026896431
5376,33895874023	0,00026511313
5379,319190979	0,00026355715
5382,29942321777	0,0002613135
5385,27965545654	0,00025942246
5388,25988769531	0,00025750842
5391,24011993408	0,00025478326
5394,22035217285	0,00025368857
5397,20058441162	0,00025201187
5400,18081665039	0,00025185921
5403,16104888916	0,00025056924
5406,14128112793	0,00025096384
5409,1215133667	0,0002508982
5412,10174560547	0,00025040492
5415,08197784424	0,00025051576
5418,06221008301	0,00025152459
5421,04244232178	0,00025141762
5424,02267456055	0,00025300419
5427,00290679932	0,00025403133
5429,98313903809	0,00025474197
5432,96337127686	0,00025596952
5435,94360351562	0,00025655831
5438,92383575439	0,00025791704
5441,90406799316	0,00025879391
5444,88430023193	0,00026055932
5447,8645324707	0,00026312261
5450,84476470947	0,00026235109
5453,82499694824	0,00026425062
5456,80522918701	0,00026555981
5459,78546142578	0,00026717743
5462,76569366455	0,00026838798
5465,74592590332	0,00026938616
5468,72615814209	0,00027113596
5471,70639038086	0,00027111991
5474,68662261963	0,00027281577
5477,6668548584	0,00027341792
5480,64708709717	0,00027412597
5483,62731933594	0,00027549206
5486,60755157471	0,00027598174
5489,58778381348	0,0002774128
5492,56801605225	0,00027858656
5495,54824829102	0,00027921958
5498,52848052978	0,00027900441
5501,50871276855	0,00028056805
5504,48894500732	0,00028081732
5507,46917724609	0,00028215712
5510,44940948486	0,00028326701
5513,42964172363	0,00028402391
5516,4098739624	0,00028575003
5519,39010620117	0,00028470042
5522,37033843994	0,00028809782
5525,35057067871	0,00028868654
5528,33080291748	0,0002898752
5531,31103515625	0,00029251307
5534,29126739502	0,00029315541
5537,27149963379	0,00029398072
5540,25173187256	0,00029738412
5543,23196411133	0,00029868887
5546,2121963501	0,00030107861
5549,19242858887	0,00030336958
5552,17266082764	0,00030659305
5555,15289306641	0,00030903439
5558,13312530518	0,00031303195
5561,11335754395	0,00031655619
5564,09358978271	0,00031985269
5567,07382202148	0,00032422961
5570,05405426025	0,00032875754
5573,03428649902	0,00033243006
5576,01451873779	0,00033692024
5578,99475097656	0,00034268139
5581,97498321533	0,00034765606
5584,9552154541	0,00035205028
5587,93544769287	0,00035754671
5590,91567993164	0,00036371088
5593,89591217041	0,00036878476
5596,87614440918	0,00037435617
5599,85637664795	0,00038029248
5602,83660888672	0,00038672056
5605,81684112549	0,00039273536
5608,79707336426	0,00039710826
5611,77730560303	0,00040433834
5614,7575378418	0,0004094889
5617,73777008057	0,00041537065
5620,71800231934	0,00042143893
5623,69823455811	0,00042592744
5626,67846679687	0,00043208918
5629,65869903564	0,00043706477
5632,63893127441	0,00044224859
5635,61916351318	0,00044766176
5638,59939575195	0,00045336591
5641,57962799072	0,00045796308
5644,55986022949	0,0004623825
5647,54009246826	0,0004668309
5650,52032470703	0,0004716826
5653,5005569458	0,00047606875
5656,48078918457	0,00048013108
5659,46102142334	0,00048461919
5662,44125366211	0,00048908118
5665,42148590088	0,00049387624
5668,40171813965	0,00049668101
5671,38195037842	0,00050181422
5674,36218261719	0,00050512006
5677,34241485596	0,00050946727
5680,32264709473	0,00051398024
5683,3028793335	0,00051812442
5686,28311157227	0,00052320007
5689,26334381103	0,00052692116
5692,2435760498	0,00053124036
5695,22380828857	0,00053632771
5698,20404052734	0,00054021431
5701,18427276611	0,00054413987
5704,16450500488	0,0005483647
5707,14473724365	0,00055446493
5710,12496948242	0,00055769518
5713,10520172119	0,00056214429
5716,08543395996	0,00056753728
5719,06566619873	0,00057194044
5722,0458984375	0,00057563485
5725,02613067627	0,00058093982
5728,00636291504	0,00058583574
5730,98659515381	0,00059010195
5733,96682739258	0,00059364043
5736,94705963135	0,00059850984
5739,92729187012	0,00060286499
5742,90752410889	0,00060720106
5745,88775634766	0,0006119171
5748,86798858643	0,00061535744
5751,8482208252	0,00061947235
5754,82845306396	0,00062408941
5757,80868530273	0,00062734286
5760,7889175415	0,00063068833
5763,76914978027	0,00063398641
5766,74938201904	0,00063738883
5769,72961425781	0,00063976545
5772,70984649658	0,00064294318
5775,69007873535	0,00064745261
5778,67031097412	0,00064963979
5781,65054321289	0,00065323189
5784,63077545166	0,00065383318
5787,61100769043	0,00065655726
5790,5912399292	0,00066010846
5793,57147216797	0,00066125137
5796,55170440674	0,00066249483
5799,53193664551	0,000663752
5802,51216888428	0,00066571326
5805,49240112305	0,00066615757
5808,47263336182	0,00066751722
5811,45286560059	0,00066934738
5814,43309783935	0,00067037599
5817,41333007812	0,00067132731
5820,39356231689	0,00067128741
5823,37379455566	0,00067289634
5826,35402679443	0,00067399146
5829,3342590332	0,00067422257
5832,31449127197	0,00067463041
5835,29472351074	0,00067522756
5838,27495574951	0,00067676194
5841,25518798828	0,00067770112
5844,23542022705	0,0006787916
5847,21565246582	0,00067897351
5850,19588470459	0,00068010225
5853,17611694336	0,00068087279
5856,15634918213	0,00068111442
5859,1365814209	0,00068108875
5862,11681365967	0,00068105912
5865,09704589844	0,00067913709
5868,07727813721	0,00067848015
5871,05751037598	0,00067618679
5874,03774261475	0,00067495604
5877,01797485352	0,00067269852
5879,99820709229	0,0006708644
5882,97843933105	0,00066852856
5885,95867156982	0,00066433505
5888,93890380859	0,00066134086
5891,91913604736	0,00065679294
5894,89936828613	0,00065252145
5897,8796005249	0,00064839851
5900,85983276367	0,00064335146
5903,84006500244	0,00063857421
5906,82029724121	0,00063429378
5909,80052947998	0,00062895857
5912,78076171875	0,00062333469
5915,76099395752	0,00061738238
5918,74122619629	0,00061289723
5921,72145843506	0,00060684534
5924,70169067383	0,00060152273
5927,6819229126	0,00059710918
5930,66215515137	0,00059191908
5933,64238739014	0,00058741986
5936,62261962891	0,00058252258
5939,60285186768	0,00057819856
5942,58308410644	0,00057430327
5945,56331634521	0,00057046774
[truncated: 30,772 more rows]
