# Supplementary material for: Predicting the Durability of Solid Fired Bricks Using NDT Electroacoustic Methods
Source: Materials (Basel). 2022 Aug 25;15(17):5882. doi: 10.3390/ma15175882 (PMC9457344; doi:10.3390/ma15175882)
Supplement: Supplementary file 1 [file materials-15-05882-s001.zip › 1.NV0_FT.csv]

ASCII data file created with TiePie Multi Channel software. www.tiepie.com.
2021-02-24 09:21:49 317m
Frequency	FFT1
Hz	V
0	0,0015767846
2,98023223876953	0,00042558641
5,96046447753906	0,00043737664
8,94069671630859	0,00044832009
11,9209289550781	0,00044001185
14,9011611938477	0,00043328377
17,8813934326172	0,00045006805
20,8616256713867	0,00045758788
23,8418579101562	0,00046172009
26,8220901489258	0,00046403267
29,8023223876953	0,00048655612
32,7825546264648	0,00049063832
35,7627868652344	0,00050262892
38,7430191040039	0,00050192965
41,7232513427734	0,00051379316
44,703483581543	0,00053169999
47,6837158203125	0,00053030677
50,663948059082	0,00052979308
53,6441802978516	0,00053742388
56,6244125366211	0,00054355217
59,6046447753906	0,00054670131
62,5848770141602	0,0005599838
65,5651092529297	0,00056440401
68,5453414916992	0,00056467074
71,5255737304687	0,00056636367
74,5058059692383	0,00057030545
77,4860382080078	0,00057665929
80,4662704467773	0,00057831669
83,4465026855469	0,00058742992
86,4267349243164	0,00059542896
89,4069671630859	0,00060267964
92,3871994018555	0,00060775749
95,367431640625	0,00060781698
98,3476638793945	0,00060731985
101,327896118164	0,00061022101
104,308128356934	0,00061632886
107,288360595703	0,00062290318
110,268592834473	0,00061518549
113,248825073242	0,00061637376
116,229057312012	0,00061783721
119,209289550781	0,00062544184
122,189521789551	0,00062762664
125,16975402832	0,00063787248
128,14998626709	0,00063484058
131,130218505859	0,00064108204
134,110450744629	0,00064511427
137,090682983398	0,0006545385
140,070915222168	0,00065378772
143,051147460938	0,00066150621
146,031379699707	0,0006689074
149,011611938477	0,00068055069
151,991844177246	0,0006818606
154,972076416016	0,00068148009
157,952308654785	0,00067941801
160,932540893555	0,00067535762
163,912773132324	0,00066869585
166,893005371094	0,00066472058
169,873237609863	0,00065879094
172,853469848633	0,00065505485
175,833702087402	0,00065265076
178,813934326172	0,00065435645
181,794166564941	0,00065679414
184,774398803711	0,00065898593
187,75463104248	0,00066208371
190,73486328125	0,00066345975
193,71509552002	0,00066737465
196,695327758789	0,00067229397
199,675559997559	0,00067398826
202,655792236328	0,00067510625
205,636024475098	0,00068088762
208,616256713867	0,00068133314
211,596488952637	0,0006874174
214,576721191406	0,00068382411
217,556953430176	0,00068940556
220,537185668945	0,00068935173
223,517417907715	0,00069138987
226,497650146484	0,00069454469
229,477882385254	0,00069495512
232,458114624023	0,00069443039
235,438346862793	0,00069190971
238,418579101562	0,00069314115
241,398811340332	0,00069477476
244,379043579102	0,00069671656
247,359275817871	0,00069690217
250,339508056641	0,00069860011
253,31974029541	0,0006995132
256,29997253418	0,00070163553
259,280204772949	0,00070429236
262,260437011719	0,00070696178
265,240669250488	0,00070629179
268,220901489258	0,00070635569
271,201133728027	0,00070943343
274,181365966797	0,00070848394
277,161598205566	0,0007103348
280,141830444336	0,00071042527
283,122062683105	0,00070828446
286,102294921875	0,00070834425
289,082527160645	0,00071003003
292,062759399414	0,00070795922
295,042991638184	0,00070767244
298,023223876953	0,00070821781
301,003456115723	0,0007076321
303,983688354492	0,00070792465
306,963920593262	0,00070769799
309,944152832031	0,00070923659
312,924385070801	0,00070968913
315,90461730957	0,0007110004
318,88484954834	0,00071325562
321,865081787109	0,00071500644
324,845314025879	0,00071777418
327,825546264648	0,00071756147
330,805778503418	0,00071916567
333,786010742188	0,00071950555
336,766242980957	0,00072237065
339,746475219727	0,00072113979
342,726707458496	0,00072101517
345,706939697266	0,00072251625
348,687171936035	0,00072279634
351,667404174805	0,00072023425
354,647636413574	0,00072007036
357,627868652344	0,00071912692
360,608100891113	0,00071739903
363,588333129883	0,00071694404
366,568565368652	0,00071502456
369,548797607422	0,00071624147
372,529029846191	0,00071720795
375,509262084961	0,0007146158
378,48949432373	0,00071467266
381,4697265625	0,00071299482
384,44995880127	0,00071194407
387,430191040039	0,00071338238
390,410423278809	0,00071451685
393,390655517578	0,00071495727
396,370887756348	0,0007153942
399,351119995117	0,00071680085
402,331352233887	0,00071471653
405,311584472656	0,00072048864
408,291816711426	0,00071785299
411,272048950195	0,00071952683
414,252281188965	0,0007222341
417,232513427734	0,00072311474
420,212745666504	0,00072202716
423,192977905273	0,00072451865
426,173210144043	0,00072380446
429,153442382812	0,00072503554
432,133674621582	0,0007252974
435,113906860352	0,00072589791
438,094139099121	0,00072492747
441,074371337891	0,00072534558
444,05460357666	0,00072530185
447,03483581543	0,0007257838
450,015068054199	0,00072682391
452,995300292969	0,00072379174
455,975532531738	0,00072427249
458,955764770508	0,00072348049
461,935997009277	0,00072269675
464,916229248047	0,00072271134
467,896461486816	0,00072304619
470,876693725586	0,00072226913
473,856925964355	0,00072322926
476,837158203125	0,0007228777
479,817390441895	0,0007238046
482,797622680664	0,00072458435
485,777854919434	0,00072525807
488,758087158203	0,00072485268
491,738319396973	0,00072597007
494,718551635742	0,00072584593
497,698783874512	0,00072831076
500,679016113281	0,00072785993
503,659248352051	0,00072868061
506,63948059082	0,00073091024
509,61971282959	0,00073285256
512,599945068359	0,00073390796
515,580177307129	0,00073590511
518,560409545898	0,00073990786
521,540641784668	0,00074219343
524,520874023438	0,00074302623
527,501106262207	0,00074647263
530,481338500977	0,00074878894
533,461570739746	0,00075109162
536,441802978516	0,00075434379
539,422035217285	0,00075820113
542,402267456055	0,00076070912
545,382499694824	0,00076352748
548,362731933594	0,00076737953
551,342964172363	0,00077007016
554,323196411133	0,00077496831
557,303428649902	0,0007784719
560,283660888672	0,00078097868
563,263893127441	0,00078552863
566,244125366211	0,00078901972
569,22435760498	0,00079279199
572,20458984375	0,00079696556
575,18482208252	0,00080114281
578,165054321289	0,00080548509
581,145286560059	0,0008104474
584,125518798828	0,00081506727
587,105751037598	0,00081626996
590,085983276367	0,00082255454
593,066215515137	0,00082462567
596,046447753906	0,00083075685
599,026679992676	0,00083467598
602,006912231445	0,00083597696
604,987144470215	0,00083954317
607,967376708984	0,00084349086
610,947608947754	0,00084566618
613,927841186523	0,00085396169
616,908073425293	0,00086046571
619,888305664062	0,00086210856
622,868537902832	0,0008660583
625,848770141602	0,00086912145
628,829002380371	0,00087408896
631,809234619141	0,0008785016
634,78946685791	0,0008827375
637,76969909668	0,00088487435
640,749931335449	0,00088993867
643,730163574219	0,00089295952
646,710395812988	0,00089633386
649,690628051758	0,00090189694
652,670860290527	0,00090429434
655,651092529297	0,00090959165
658,631324768066	0,00091504646
661,611557006836	0,00091890172
664,591789245606	0,00092457367
667,572021484375	0,00092931007
670,552253723145	0,0009336801
673,532485961914	0,00094050956
676,512718200684	0,00094528835
679,492950439453	0,00095086283
682,473182678223	0,00095756831
685,453414916992	0,00096545222
688,433647155762	0,00097070357
691,413879394531	0,00097916463
694,394111633301	0,00098792788
697,37434387207	0,00099713472
700,35457611084	0,0010036847
703,334808349609	0,001012949
706,315040588379	0,0010237581
709,295272827148	0,0010326932
712,275505065918	0,0010451126
715,255737304687	0,0010550385
718,235969543457	0,0010670376
721,216201782227	0,0010776256
724,196434020996	0,001091141
727,176666259766	0,0011031008
730,156898498535	0,0011159112
733,137130737305	0,0011277249
736,117362976074	0,0011416149
739,097595214844	0,0011556538
742,077827453613	0,0011702465
745,058059692383	0,0011825843
748,038291931152	0,0011985964
751,018524169922	0,0012127729
753,998756408691	0,0012273625
756,978988647461	0,0012432872
759,959220886231	0,001258544
762,939453125	0,0012739953
765,919685363769	0,0012916198
768,899917602539	0,0013088867
771,880149841309	0,0013268325
774,860382080078	0,0013450242
777,840614318848	0,0013657683
780,820846557617	0,0013832883
783,801078796387	0,0014037479
786,781311035156	0,001425512
789,761543273926	0,0014460615
792,741775512695	0,0014693276
795,722007751465	0,0014914306
798,702239990234	0,0015145937
801,682472229004	0,001539453
804,662704467773	0,0015660004
807,642936706543	0,0015931385
810,623168945313	0,0016209312
813,603401184082	0,0016493805
816,583633422852	0,0016799057
819,563865661621	0,001710069
822,544097900391	0,0017421227
825,52433013916	0,0017762338
828,50456237793	0,0018113738
831,484794616699	0,0018487785
834,465026855469	0,0018884047
837,445259094238	0,0019283902
840,425491333008	0,0019715158
843,405723571777	0,002017591
846,385955810547	0,002064984
849,366188049316	0,0021147952
852,346420288086	0,0021705167
855,326652526855	0,0022253642
858,306884765625	0,0022864046
861,287117004394	0,0023518072
864,267349243164	0,00241899
867,247581481934	0,0024909516
870,227813720703	0,0025673436
873,208045959473	0,0026494889
876,188278198242	0,002733534
879,168510437012	0,0028245758
882,148742675781	0,0029166309
885,128974914551	0,0030152084
888,10920715332	0,0031158684
891,08943939209	0,0032214461
894,069671630859	0,0033275024
897,049903869629	0,0034334681
900,030136108398	0,0035374193
903,010368347168	0,0036381562
905,990600585938	0,0037259604
908,970832824707	0,0037984605
911,951065063477	0,0038486329
914,931297302246	0,0038677278
917,911529541016	0,0038510235
920,891761779785	0,0037912589
923,871994018555	0,003689906
926,852226257324	0,0035657262
929,832458496094	0,0034439001
932,812690734863	0,0033630666
935,792922973633	0,003349713
938,773155212402	0,0034085196
941,753387451172	0,0035122355
944,733619689941	0,0036052194
947,713851928711	0,0036147578
950,69408416748	0,0034770235
953,67431640625	0,0031998357
956,65454864502	0,0028677705
959,634780883789	0,002559196
962,615013122559	0,0023000767
965,595245361328	0,0020912677
968,575477600098	0,0019169696
971,555709838867	0,0017716742
974,535942077637	0,0016463365
977,516174316406	0,0015366872
980,496406555176	0,001441181
983,476638793945	0,0013571403
986,456871032715	0,001281572
989,437103271484	0,00121356
992,417335510254	0,0011524706
995,397567749023	0,0010938092
998,377799987793	0,001042421
1001,35803222656	0,00099260346
1004,33826446533	0,00094691519
1007,3184967041	0,0009029649
1010,29872894287	0,00086279471
1013,27896118164	0,00082280177
1016,25919342041	0,00078651076
1019,23942565918	0,00075015326
1022,21965789795	0,00071708899
1025,19989013672	0,0006851406
1028,18012237549	0,00065369182
1031,16035461426	0,00062478985
1034,14058685303	0,0005983683
1037,1208190918	0,0005713957
1040,10105133057	0,00054589888
1043,08128356934	0,00052204131
1046,06151580811	0,00049891498
1049,04174804688	0,00047761281
1052,02198028564	0,0004557096
1055,00221252441	0,00043782186
1057,98244476318	0,00041789621
1060,96267700195	0,00039921842
1063,94290924072	0,0003827401
1066,92314147949	0,0003658325
1069,90337371826	0,0003504099
1072,88360595703	0,00033709432
1075,8638381958	0,00032374419
1078,84407043457	0,00031034435
1081,82430267334	0,00030046997
1084,80453491211	0,00028952968
1087,78476715088	0,0002799171
1090,76499938965	0,00027258076
1093,74523162842	0,00026507222
1096,72546386719	0,00025969717
1099,70569610596	0,00025471912
1102,68592834473	0,00025067315
1105,6661605835	0,00024790063
1108,64639282227	0,0002470334
1111,62662506104	0,00024675639
1114,6068572998	0,00024664072
1117,58708953857	0,00024835334
1120,56732177734	0,00025176765
1123,54755401611	0,00025466103
1126,52778625488	0,00025985859
1129,50801849365	0,00026587705
1132,48825073242	0,00027223524
1135,46848297119	0,00027870548
1138,44871520996	0,00028652695
1141,42894744873	0,00029549996
1144,4091796875	0,00030372907
1147,38941192627	0,00031360054
1150,36964416504	0,00032286241
1153,34987640381	0,00033332679
1156,33010864258	0,00034317298
1159,31034088135	0,00035396457
1162,29057312012	0,00036396899
1165,27080535889	0,00037453967
1168,25103759766	0,00038327946
1171,23126983643	0,00039387231
1174,2115020752	0,00040386433
1177,19173431396	0,00041295028
1180,17196655273	0,00042229463
1183,1521987915	0,00042984148
1186,13243103027	0,00043903731
1189,11266326904	0,00044556522
1192,09289550781	0,00045222136
1195,07312774658	0,00045961491
1198,05335998535	0,00046540206
1201,03359222412	0,00046896864
1204,01382446289	0,0004748533
1206,99405670166	0,00047609181
1209,97428894043	0,00047824932
1212,9545211792	0,00047989406
1215,93475341797	0,0004834523
1218,91498565674	0,00048195709
1221,89521789551	0,00048224664
1224,87545013428	0,00048177553
1227,85568237305	0,00048187999
1230,83591461182	0,00047974512
1233,81614685059	0,00047744964
1236,79637908936	0,00047664432
1239,77661132812	0,000475259
1242,75684356689	0,00047220253
1245,73707580566	0,00046931398
1248,71730804443	0,00046534357
1251,6975402832	0,00046348105
1254,67777252197	0,00045847318
1257,65800476074	0,00045626461
1260,63823699951	0,00045253114
1263,61846923828	0,00044854809
1266,59870147705	0,00044344612
1269,57893371582	0,00044036769
1272,55916595459	0,00043493639
1275,53939819336	0,00043089565
1278,51963043213	0,00042626886
1281,4998626709	0,00042137814
1284,48009490967	0,0004171491
1287,46032714844	0,00041375662
1290,44055938721	0,00041011054
1293,42079162598	0,00040479715
1296,40102386475	0,00040135202
1299,38125610352	0,00039616836
1302,36148834229	0,00039203746
1305,34172058105	0,00038779502
1308,32195281982	0,00038305381
1311,30218505859	0,00038177349
1314,28241729736	0,00037746024
1317,26264953613	0,00037323681
1320,2428817749	0,00037035397
1323,22311401367	0,0003680527
1326,20334625244	0,0003643285
1329,18357849121	0,00036266288
1332,16381072998	0,00035863393
1335,14404296875	0,00035585179
1338,12427520752	0,00035407102
1341,10450744629	0,00035073782
1344,08473968506	0,00034912869
1347,06497192383	0,00034785554
1350,0452041626	0,00034406092
1353,02543640137	0,00034501494
1356,00566864014	0,00034312873
1358,98590087891	0,00034323243
1361,96613311768	0,00034262909
1364,94636535645	0,00034172198
1367,92659759521	0,00033940546
1370,90682983398	0,00034176327
1373,88706207275	0,00033990775
1376,86729431152	0,00034084249
1379,84752655029	0,00034042057
1382,82775878906	0,00034069552
1385,80799102783	0,0003416248
1388,7882232666	0,00034204375
1391,76845550537	0,00034377579
1394,74868774414	0,00034551431
1397,72891998291	0,00034700173
1400,70915222168	0,00034918731
1403,68938446045	0,00035064142
1406,66961669922	0,00035216021
1409,64984893799	0,00035503442
1412,63008117676	0,00035664029
1415,61031341553	0,00036067403
1418,5905456543	0,0003619081
1421,57077789307	0,00036573865
1424,55101013184	0,00036850916
1427,53124237061	0,00037100942
1430,51147460938	0,00037452854
1433,49170684814	0,00037802878
1436,47193908691	0,00037994704
1439,45217132568	0,00038468938
1442,43240356445	0,00038808923
1445,41263580322	0,00039155331
1448,39286804199	0,00039470737
1451,37310028076	0,00039759456
1454,35333251953	0,00040015026
1457,3335647583	0,00040375453
1460,31379699707	0,00040802235
1463,29402923584	0,00041150563
1466,27426147461	0,00041368424
1469,25449371338	0,00041629615
1472,23472595215	0,00041949383
1475,21495819092	0,00042131393
1478,19519042969	0,00042431378
1481,17542266846	0,00042619453
1484,15565490723	0,00042961714
1487,135887146	0,00043158252
1490,11611938477	0,00043343785
1493,09635162354	0,00043471292
1496,0765838623	0,00043696878
1499,05681610107	0,00043846681
1502,03704833984	0,00044039247
1505,01728057861	0,00044079907
1507,99751281738	0,00044360338
1510,97774505615	0,00044477003
1513,95797729492	0,00044615737
1516,93820953369	0,00044776748
1519,91844177246	0,00044930279
1522,89867401123	0,00045021825
1525,87890625	0,0004519754
1528,85913848877	0,00045268114
1531,83937072754	0,00045413091
1534,81960296631	0,00045540989
1537,79983520508	0,00045680502
1540,78006744385	0,00045926689
1543,76029968262	0,00045976438
1546,74053192139	0,00046164104
1549,72076416016	0,00046366687
1552,70099639893	0,00046631539
1555,6812286377	0,00046853744
1558,66146087646	0,00047176374
1561,64169311523	0,00047387048
1564,621925354	0,00047778638
1567,60215759277	0,00048045895
1570,58238983154	0,00048473615
1573,56262207031	0,00049122306
1576,54285430908	0,00049722066
1579,52308654785	0,00050356176
1582,50331878662	0,0005112173
1585,48355102539	0,00052043459
1588,46378326416	0,00053014278
1591,44401550293	0,00054153685
1594,4242477417	0,00055381768
1597,40447998047	0,00056904972
1600,38471221924	0,00058208629
1603,36494445801	0,0006000506
1606,34517669678	0,00061775667
1609,32540893555	0,00063803999
1612,30564117432	0,00065797313
1615,28587341309	0,0006790614
1618,26610565186	0,00069948685
1621,24633789062	0,00071882373
1624,22657012939	0,00073752346
1627,20680236816	0,00075321572
1630,18703460693	0,00076495939
1633,1672668457	0,0007746693
1636,14749908447	0,00077996207
1639,12773132324	0,00078326502
1642,10796356201	0,00078417151
1645,08819580078	0,00078252997
1648,06842803955	0,00078118616
1651,04866027832	0,00078002475
1654,02889251709	0,00077572666
1657,00912475586	0,00077393965
1659,98935699463	0,00077182675
1662,9695892334	0,00077109283
1665,94982147217	0,00076971858
1668,93005371094	0,00076991652
1671,91028594971	0,00076972706
1674,89051818848	0,00076981894
1677,87075042725	0,00077127611
1680,85098266602	0,00077206285
1683,83121490479	0,00077185545
1686,81144714355	0,00077390306
1689,79167938232	0,00077406716
1692,77191162109	0,00077716653
1695,75214385986	0,00077735345
1698,73237609863	0,00077936261
1701,7126083374	0,00078147071
1704,69284057617	0,00078316149
1707,67307281494	0,00078430071
1710,65330505371	0,00078671655
1713,63353729248	0,00078738563
1716,61376953125	0,00079046988
1719,59400177002	0,00079257659
1722,57423400879	0,00079374247
1725,55446624756	0,00079589026
1728,53469848633	0,00079848614
1731,5149307251	0,00079960953
1734,49516296387	0,00080356448
1737,47539520264	0,00080452617
1740,45562744141	0,00080783762
1743,43585968018	0,00081116953
1746,41609191895	0,00081406286
1749,39632415771	0,00081754501
1752,37655639648	0,00081996568
1755,35678863525	0,00082332834
1758,33702087402	0,00082622906
1761,31725311279	0,00083141569
1764,29748535156	0,00083490926
1767,27771759033	0,00083894908
1770,2579498291	0,00084454469
1773,23818206787	0,00084885179
1776,21841430664	0,00085472812
1779,19864654541	0,00085964885
1782,17887878418	0,00086578894
1785,15911102295	0,00087300627
1788,13934326172	0,00088059307
1791,11957550049	0,00088888253
1794,09980773926	0,00089798363
1797,08003997803	0,00090808893
1800,0602722168	0,00091891561
1803,04050445557	0,00093138139
1806,02073669434	0,00094564791
1809,00096893311	0,00096066985
1811,98120117187	0,00097749855
1814,96143341064	0,00099555193
1817,94166564941	0,0010155182
1820,92189788818	0,0010383707
1823,90213012695	0,0010615827
1826,88236236572	0,0010882131
1829,86259460449	0,0011156573
1832,84282684326	0,0011441815
1835,82305908203	0,001175316
1838,8032913208	0,0012084658
1841,78352355957	0,0012431247
1844,76375579834	0,0012764394
1847,74398803711	0,0013106721
1850,72422027588	0,0013441369
1853,70445251465	0,0013745107
1856,68468475342	0,0014057423
1859,66491699219	0,0014342167
1862,64514923096	0,0014598032
1865,62538146973	0,0014806568
1868,6056137085	0,001496516
1871,58584594727	0,0015066141
1874,56607818604	0,0015098324
1877,5463104248	0,0015049345
1880,52654266357	0,00149059
1883,50677490234	0,0014679177
1886,48700714111	0,0014368012
1889,46723937988	0,0013972035
1892,44747161865	0,0013501786
1895,42770385742	0,0012994723
1898,40793609619	0,0012462803
1901,38816833496	0,0011949509
1904,36840057373	0,0011447395
1907,3486328125	0,0011025263
1910,32886505127	0,0010615654
1913,30909729004	0,001029641
1916,28932952881	0,0010011701
1919,26956176758	0,00097873144
1922,24979400635	0,00095819334
1925,23002624512	0,00094144439
1928,21025848389	0,00092894869
1931,19049072266	0,00091608225
1934,17072296143	0,00090759346
1937,1509552002	0,00090072521
1940,13118743896	0,00089517599
1943,11141967773	0,00089101493
1946,0916519165	0,00088995543
1949,07188415527	0,0008898331
1952,05211639404	0,0008915889
1955,03234863281	0,00089389334
1958,01258087158	0,00089915048
1960,99281311035	0,0009048042
1963,97304534912	0,00091282095
1966,95327758789	0,00092170159
1969,93350982666	0,00093090639
1972,91374206543	0,00094186268
1975,8939743042	0,00095458148
1978,87420654297	0,00096675921
1981,85443878174	0,0009811894
1984,83467102051	0,00099529887
1987,81490325928	0,0010103953
1990,79513549805	0,0010273949
1993,77536773682	0,001043478
1996,75559997559	0,0010597202
1999,73583221436	0,00107895
2002,71606445313	0,0010975563
2005,69629669189	0,0011169751
2008,67652893066	0,0011369656
2011,65676116943	0,0011582771
2014,6369934082	0,001180217
2017,61722564697	0,0012039647
2020,59745788574	0,0012258302
2023,57769012451	0,0012502074
2026,55792236328	0,0012762673
2029,53815460205	0,0013023859
2032,51838684082	0,0013289539
2035,49861907959	0,0013567724
2038,47885131836	0,0013859422
2041,45908355713	0,0014142848
2044,4393157959	0,001445789
2047,41954803467	0,0014758708
2050,39978027344	0,0015076922
2053,38001251221	0,0015405043
2056,36024475098	0,0015754198
2059,34047698975	0,0016072881
2062,32070922852	0,001642335
2065,30094146729	0,0016766813
2068,28117370605	0,0017097213
2071,26140594482	0,0017452233
2074,24163818359	0,0017796584
2077,22187042236	0,0018136013
2080,20210266113	0,0018457113
2083,1823348999	0,001878087
2086,16256713867	0,0019067437
2089,14279937744	0,0019358455
2092,12303161621	0,0019611608
2095,10326385498	0,0019830767
2098,08349609375	0,0020031894
2101,06372833252	0,002016243
2104,04396057129	0,0020274348
2107,02419281006	0,002031401
2110,00442504883	0,0020312203
2112,9846572876	0,0020256293
2115,96488952637	0,0020141156
2118,94512176514	0,0019963174
2121,92535400391	0,0019746676
2124,90558624268	0,0019474524
2127,88581848145	0,001915109
2130,86605072021	0,0018792778
2133,84628295898	0,0018408835
2136,82651519775	0,0018007958
2139,80674743652	0,0017573159
2142,78697967529	0,0017156011
2145,76721191406	0,0016729183
2148,74744415283	0,0016300381
2151,7276763916	0,0015884725
2154,70790863037	0,0015468854
2157,68814086914	0,0015087394
2160,66837310791	0,00146989
2163,64860534668	0,0014335317
2166,62883758545	0,0013972514
2169,60906982422	0,0013616996
2172,58930206299	0,0013283294
2175,56953430176	0,0012945578
2178,54976654053	0,001263654
2181,5299987793	0,0012328511
2184,51023101807	0,0012026816
2187,49046325684	0,0011720107
2190,47069549561	0,0011432881
2193,45092773438	0,001116094
2196,43115997314	0,0010896105
2199,41139221191	0,0010641545
2202,39162445068	0,0010394186
2205,37185668945	0,0010165098
2208,35208892822	0,00099232927
2211,33232116699	0,00097095995
2214,31255340576	0,00095082884
2217,29278564453	0,00093072136
2220,2730178833	0,00091054908
2223,25325012207	0,00089152275
2226,23348236084	0,00087454221
2229,21371459961	0,000855802
2232,19394683838	0,00083899912
2235,17417907715	0,00082117534
2238,15441131592	0,00080580435
2241,13464355469	0,00079135153
2244,11487579346	0,00077662817
2247,09510803223	0,00076159138
2250,075340271	0,00074791729
2253,05557250977	0,0007339471
2256,03580474854	0,00072180598
2259,0160369873	0,00070923781
2261,99626922607	0,00069731578
2264,97650146484	0,00068558788
2267,95673370361	0,00067397733
2270,93696594238	0,00066284714
2273,91719818115	0,00065280601
2276,89743041992	0,00064175199
2279,87766265869	0,00063218324
2282,85789489746	0,00062294777
2285,83812713623	0,0006125414
2288,818359375	0,00060314029
2291,79859161377	0,0005947816
2294,77882385254	0,00058607061
2297,75905609131	0,00057855863
2300,73928833008	0,00056989897
2303,71952056885	0,00056094736
2306,69975280762	0,00055419578
2309,67998504639	0,00054647227
2312,66021728516	0,00053827748
2315,64044952393	0,00053130887
2318,6206817627	0,00052604119
2321,60091400146	0,00051923156
2324,58114624023	0,00051157323
2327,561378479	0,0005047996
2330,54161071777	0,00049940379
2333,52184295654	0,00049260624
2336,50207519531	0,00048792944
2339,48230743408	0,00048207918
2342,46253967285	0,00047540963
2345,44277191162	0,00047107513
2348,42300415039	0,00046552351
2351,40323638916	0,00046011393
2354,38346862793	0,00045547156
2357,3637008667	0,00045023433
2360,34393310547	0,00044533717
2363,32416534424	0,00044075721
2366,30439758301	0,00043514728
2369,28462982178	0,00043119414
2372,26486206055	0,00042685386
2375,24509429932	0,00042243448
2378,22532653809	0,00041762919
2381,20555877686	0,00041268833
2384,18579101562	0,00040971412
2387,16602325439	0,00040457016
2390,14625549316	0,00039976057
2393,12648773193	0,00039637782
2396,1067199707	0,00039248542
2399,08695220947	0,00038894172
2402,06718444824	0,00038488637
2405,04741668701	0,00038177353
2408,02764892578	0,0003775847
2411,00788116455	0,00037495407
2413,98811340332	0,00037210018
2416,96834564209	0,00036872067
2419,94857788086	0,00036559305
2422,92881011963	0,00036314404
2425,9090423584	0,00036014938
2428,88927459717	0,00035779152
2431,86950683594	0,00035528608
2434,84973907471	0,00035287576
2437,82997131348	0,0003499269
2440,81020355225	0,00034903408
2443,79043579102	0,00034816945
2446,77066802979	0,00034526902
2449,75090026855	0,00034502048
2452,73113250732	0,00034155462
2455,71136474609	0,00034113652
2458,69159698486	0,00033998929
2461,67182922363	0,00033938759
2464,6520614624	0,00033710683
2467,63229370117	0,00033732647
2470,61252593994	0,00033565241
2473,59275817871	0,00033599744
2476,57299041748	0,00033448188
2479,55322265625	0,00033493269
2482,53345489502	0,00033427469
2485,51368713379	0,00033480024
2488,49391937256	0,00033331563
2491,47415161133	0,00033437438
2494,4543838501	0,00033325789
2497,43461608887	0,0003335424
2500,41484832764	0,00033466334
2503,39508056641	0,00033357096
2506,37531280518	0,00033391682
2509,35554504395	0,00033556261
2512,33577728271	0,00033467484
2515,31600952148	0,00033609993
2518,29624176025	0,00033625278
2521,27647399902	0,00033733411
2524,25670623779	0,00033724519
2527,23693847656	0,0003368183
2530,21717071533	0,00033661814
2533,1974029541	0,00033605329
2536,17763519287	0,00033465466
2539,15786743164	0,00033426336
2542,13809967041	0,00033365577
2545,11833190918	0,00033279808
2548,09856414795	0,00033049049
2551,07879638672	0,00032817298
2554,05902862549	0,0003252403
2557,03926086426	0,00032201274
2560,01949310303	0,00031978129
2562,9997253418	0,00031533317
2565,97995758057	0,00031194358
2568,96018981934	0,00030862535
2571,94042205811	0,00030388674
2574,92065429687	0,00030033425
2577,90088653564	0,0002964409
2580,88111877441	0,00029483223
2583,86135101318	0,00029084036
2586,84158325195	0,00028762956
2589,82181549072	0,00028408289
2592,80204772949	0,00028103912
2595,78227996826	0,00027877134
2598,76251220703	0,00027676965
2601,7427444458	0,0002748473
2604,72297668457	0,00027274723
2607,70320892334	0,00027147847
2610,68344116211	0,00026919336
2613,66367340088	0,00026801129
2616,64390563965	0,00026603472
2619,62413787842	0,00026422228
2622,60437011719	0,00026347841
2625,58460235596	0,0002622966
2628,56483459473	0,00026034225
2631,5450668335	0,00025870479
2634,52529907227	0,00025805325
2637,50553131104	0,00025714504
2640,4857635498	0,00025689698
2643,46599578857	0,00025502535
2646,44622802734	0,00025390205
2649,42646026611	0,00025303436
2652,40669250488	0,00025225409
2655,38692474365	0,00025144856
2658,36715698242	0,00024954851
2661,34738922119	0,00024848497
2664,32762145996	0,00024841041
2667,30785369873	0,00024693962
2670,2880859375	0,00024545625
2673,26831817627	0,00024610087
2676,24855041504	0,00024430432
2679,22878265381	0,00024354082
2682,20901489258	0,0002422406
2685,18924713135	0,00024045091
2688,16947937012	0,00023890132
2691,14971160889	0,0002384823
2694,12994384766	0,0002370808
2697,11017608643	0,00023444013
2700,0904083252	0,00023337836
2703,07064056396	0,00022880813
2706,05087280273	0,00022704803
2709,0311050415	0,00022345953
2712,01133728027	0,00021969189
2714,99156951904	0,00021548042
2717,97180175781	0,00021144354
2720,95203399658	0,00020665145
2723,93226623535	0,00020213799
2726,91249847412	0,00019585793
2729,89273071289	0,0001911259
2732,87296295166	0,00018704669
2735,85319519043	0,00018247749
2738,8334274292	0,00017866179
2741,81365966797	0,00017588461
2744,79389190674	0,00017206736
2747,77412414551	0,00016919189
2750,75435638428	0,00016670034
2753,73458862305	0,00016600426
2756,71482086182	0,0001637782
2759,69505310059	0,00016192839
2762,67528533936	0,00016246755
2765,65551757813	0,00016050036
2768,63574981689	0,00016055044
2771,61598205566	0,00015944322
2774,59621429443	0,0001589473
2777,5764465332	0,00015772197
2780,55667877197	0,00015803532
2783,53691101074	0,00015756679
2786,51714324951	0,00015728293
2789,49737548828	0,00015621724
2792,47760772705	0,0001565719
2795,45783996582	0,00015552007
2798,43807220459	0,00015424179
2801,41830444336	0,00015426341
2804,39853668213	0,00015260112
2807,3787689209	0,00015173201
2810,35900115967	0,00014983826
2813,33923339844	0,0001493905
2816,31946563721	0,00014869112
2819,29969787598	0,00014879478
2822,27993011475	0,00014737339
2825,26016235352	0,00014706336
2828,24039459229	0,00014574842
2831,22062683105	0,00014438363
2834,20085906982	0,00014247968
2837,18109130859	0,00014069942
2840,16132354736	0,00013864664
2843,14155578613	0,00013659075
2846,1217880249	0,00013494341
2849,10202026367	0,00013224437
2852,08225250244	0,00013115171
2855,06248474121	0,00012996217
2858,04271697998	0,00012818427
2861,02294921875	0,00012639733
2864,00318145752	0,0001258156
2866,98341369629	0,00012466195
2869,96364593506	0,00012489204
2872,94387817383	0,00012365208
2875,9241104126	0,00012336035
2878,90434265137	0,00012493722
2881,88457489014	0,00012674395
2884,86480712891	0,00012758904
2887,84503936768	0,00013236751
2890,82527160645	0,00013400718
2893,80550384521	0,00013734193
2896,78573608398	0,00014294036
2899,76596832275	0,00014887625
2902,74620056152	0,00015373189
2905,72643280029	0,0001616617
2908,70666503906	0,00016819195
2911,68689727783	0,00017708406
2914,6671295166	0,00018618608
2917,64736175537	0,00019578964
2920,62759399414	0,00020511241
2923,60782623291	0,00021648917
2926,58805847168	0,0002263331
2929,56829071045	0,00023859225
2932,54852294922	0,00024843754
2935,52875518799	0,00025995772
2938,50898742676	0,00027256521
2941,48921966553	0,00028475411
2944,4694519043	0,00029543237
2947,44968414307	0,00030861138
2950,42991638184	0,00031985238
2953,41014862061	0,00033276628
2956,39038085937	0,00034457552
2959,37061309814	0,00035592277
2962,35084533691	0,00036526201
2965,33107757568	0,00037451266
2968,31130981445	0,00038504555
2971,29154205322	0,00039397859
2974,27177429199	0,00040180161
2977,25200653076	0,00040865426
2980,23223876953	0,00041628003
2983,2124710083	0,00042040643
2986,19270324707	0,00042520623
2989,17293548584	0,00042957541
2992,15316772461	0,00043248258
2995,13339996338	0,00043441886
2998,11363220215	0,00043432115
3001,09386444092	0,00043603352
3004,07409667969	0,00043462744
3007,05432891846	0,00043350227
3010,03456115723	0,00043195625
3013,014793396	0,00042923401
3015,99502563477	0,00042678871
3018,97525787354	0,00042235372
3021,9554901123	0,00041738011
3024,93572235107	0,00041228987
3027,91595458984	0,00040673967
3030,89618682861	0,00040126555
3033,87641906738	0,00039523803
3036,85665130615	0,00039039723
3039,83688354492	0,00038490755
3042,81711578369	0,00037711372
3045,79734802246	0,00037212108
3048,77758026123	0,00036745123
3051,7578125	0,00036292654
3054,73804473877	0,00035773861
3057,71827697754	0,00035388253
3060,69850921631	0,00034947126
3063,67874145508	0,00034532396
3066,65897369385	0,00034269426
3069,63920593262	0,00033958543
3072,61943817139	0,0003384811
3075,59967041016	0,00033552187
3078,57990264893	0,00033353645
3081,5601348877	0,00033162876
3084,54036712646	0,00033088372
3087,52059936523	0,0003306179
3090,500831604	0,00032978778
3093,48106384277	0,00032777562
3096,46129608154	0,00032810733
3099,44152832031	0,00032735449
3102,42176055908	0,00032667976
3105,40199279785	0,00032680181
3108,38222503662	0,00032766673
3111,36245727539	0,00032731918
3114,34268951416	0,00032748228
3117,32292175293	0,00032744695
3120,3031539917	0,00032831499
3123,28338623047	0,00032930545
3126,26361846924	0,00032863756
3129,24385070801	0,00032855326
3132,22408294678	0,00032990771
3135,20431518555	0,00033043077
3138,18454742432	0,000331464
3141,16477966309	0,0003316017
3144,14501190186	0,00033297832
3147,12524414063	0,00033469393
3150,10547637939	0,00033457465
3153,08570861816	0,00033659378
3156,06594085693	0,00033839043
3159,0461730957	0,00034031558
3162,02640533447	0,00034198284
3165,00663757324	0,00034305109
3167,98686981201	0,00034609544
3170,96710205078	0,00034678588
3173,94733428955	0,00034947154
3176,92756652832	0,00035251217
3179,90779876709	0,00035431081
3182,88803100586	0,00035610245
3185,86826324463	0,00035979368
3188,8484954834	0,0003620244
3191,82872772217	0,00036459104
3194,80895996094	0,00036732115
3197,78919219971	0,00037008941
3200,76942443848	0,00037437384
3203,74965667725	0,00037688749
3206,72988891602	0,00038123693
3209,71012115479	0,00038335992
3212,69035339355	0,00038636153
3215,67058563232	0,0003900473
3218,65081787109	0,00039291459
3221,63105010986	0,00039651198
3224,61128234863	0,00039954488
3227,5915145874	0,0004036897
3230,57174682617	0,00040702575
3233,55197906494	0,0004101982
3236,53221130371	0,00041200189
3239,51244354248	0,00041591361
3242,49267578125	0,00041883398
3245,47290802002	0,00042166517
3248,45314025879	0,00042564749
3251,43337249756	0,00042642847
3254,41360473633	0,00042996356
3257,3938369751	0,00043168942
3260,37406921387	0,00043586764
3263,35430145264	0,00043668568
3266,33453369141	0,0004384401
3269,31476593018	0,00044072041
3272,29499816895	0,00044257822
3275,27523040771	0,00044287151
3278,25546264648	0,0004444247
3281,23569488525	0,00044531807
3284,21592712402	0,00044698295
3287,19615936279	0,0004461544
3290,17639160156	0,00044608622
3293,15662384033	0,00044535749
3296,1368560791	0,00044497411
3299,11708831787	0,00044528945
3302,09732055664	0,00044382722
3305,07755279541	0,00044453467
3308,05778503418	0,0004417258
3311,03801727295	0,00044064093
3314,01824951172	0,00043873666
3316,99848175049	0,00043718638
3319,97871398926	0,00043518616
3322,95894622803	0,00043283399
3325,9391784668	0,00043071547
3328,91941070557	0,000428531
3331,89964294434	0,00042586236
3334,87987518311	0,00042386025
3337,86010742188	0,000420299
3340,84033966064	0,00041808324
3343,82057189941	0,00041492231
3346,80080413818	0,0004122564
3349,78103637695	0,00040952101
3352,76126861572	0,00040562548
3355,74150085449	0,00040383023
3358,72173309326	0,00040061235
3361,70196533203	0,00039660742
3364,6821975708	0,0003955204
3367,66242980957	0,00039201911
3370,64266204834	0,00038897183
3373,62289428711	0,00038634282
3376,60312652588	0,00038449086
3379,58335876465	0,00038226041
3382,56359100342	0,00037874888
3385,54382324219	0,00037574494
3388,52405548096	0,00037350839
3391,50428771973	0,00037117413
3394,4845199585	0,00036920914
3397,46475219727	0,00036742783
3400,44498443604	0,00036573129
3403,4252166748	0,00036392084
3406,40544891357	0,00036312433
3409,38568115234	0,00036005947
3412,36591339111	0,00035872374
3415,34614562988	0,00035740154
3418,32637786865	0,00035698703
3421,30661010742	0,00035668008
3424,28684234619	0,00035585206
3427,26707458496	0,00035424952
3430,24730682373	0,00035460662
3433,2275390625	0,00035409953
3436,20777130127	0,00035446384
3439,18800354004	0,00035378697
3442,16823577881	0,00035490534
3445,14846801758	0,00035512769
3448,12870025635	0,0003562981
3451,10893249512	0,00035795536
3454,08916473389	0,00035922646
3457,06939697266	0,00036057629
3460,04962921143	0,00036203907
3463,0298614502	0,00036520806
3466,01009368897	0,00036784318
3468,99032592773	0,00036885645
3471,9705581665	0,00037149486
3474,95079040527	0,00037445261
3477,93102264404	0,00037692243
3480,91125488281	0,00038003397
3483,89148712158	0,00038304257
3486,87171936035	0,0003863767
3489,85195159912	0,00039087229
3492,83218383789	0,00039344297
3495,81241607666	0,00039696656
3498,79264831543	0,00040143164
3501,7728805542	0,00040451763
3504,75311279297	0,00040933156
3507,73334503174	0,00041395656
3510,71357727051	0,00041710811
3513,69380950928	0,00042167525
3516,67404174805	0,0004262872
3519,65427398682	0,00043000855
3522,63450622559	0,0004353535
3525,61473846436	0,00043854279
3528,59497070313	0,0004430196
3531,57520294189	0,00044841593
3534,55543518066	0,00045208191
3537,53566741943	0,00045617612
3540,5158996582	0,00045907143
3543,49613189697	0,00046283789
3546,47636413574	0,0004662956
3549,45659637451	0,00046940874
3552,43682861328	0,00047269197
3555,41706085205	0,00047586823
3558,39729309082	0,00047735709
3561,37752532959	0,00048009419
3564,35775756836	0,00048165146
3567,33798980713	0,00048331686
3570,3182220459	0,00048438651
3573,29845428467	0,00048589525
3576,27868652344	0,00048514724
3579,25891876221	0,0004858963
3582,23915100098	0,00048575719
3585,21938323975	0,00048626184
3588,19961547852	0,00048560756
3591,17984771729	0,00048556409
3594,16007995605	0,00048361976
3597,14031219482	0,00048305603
3600,12054443359	0,00048309519
3603,10077667236	0,00048018791
3606,08100891113	0,00047920136
3609,0612411499	0,00047694234
3612,04147338867	0,00047598509
3615,02170562744	0,0004721836
3618,00193786621	0,00047054734
3620,98217010498	0,00046841989
3623,96240234375	0,00046601976
3626,94263458252	0,00046192799
3629,92286682129	0,0004590044
3632,90309906006	0,00045516287
3635,88333129883	0,00045338572
3638,8635635376	0,00044952614
3641,84379577637	0,00044624343
3644,82402801514	0,00044160678
3647,80426025391	0,00043746917
3650,78449249268	0,00043348232
3653,76472473145	0,00042963166
3656,74495697022	0,00042493103
3659,72518920898	0,00042028769
3662,70542144775	0,00041562138
3665,68565368652	0,00041173001
3668,66588592529	0,00040649392
3671,64611816406	0,00040190113
3674,62635040283	0,00039729012
3677,6065826416	0,00039364969
3680,58681488037	0,00038685358
3683,56704711914	0,00038312151
3686,54727935791	0,0003782349
3689,52751159668	0,00037345337
3692,50774383545	0,00036852089
3695,48797607422	0,0003638166
3698,46820831299	0,00035886533
3701,44844055176	0,00035458871
3704,42867279053	0,00034875927
3707,4089050293	0,000345268
3710,38913726807	0,00033962985
3713,36936950684	0,000334624
3716,34960174561	0,00033063496
3719,32983398438	0,00032655455
3722,31006622314	0,00032099073
3725,29029846191	0,00031654244
3728,27053070068	0,00031329535
3731,25076293945	0,00030907926
3734,23099517822	0,00030562185
3737,21122741699	0,00030308719
3740,19145965576	0,00029734626
3743,17169189453	0,00029521803
3746,1519241333	0,00029312887
3749,13215637207	0,00029034834
3752,11238861084	0,00028780935
3755,09262084961	0,00028624428
3758,07285308838	0,00028464708
3761,05308532715	0,00028398584
3764,03331756592	0,00028255119
3767,01354980469	0,00028076692
3769,99378204346	0,00028008226
3772,97401428223	0,00027854675
3775,954246521	0,00027857694
3778,93447875977	0,00027797941
3781,91471099854	0,00027571779
3784,8949432373	0,00027658417
3787,87517547607	0,00027537029
3790,85540771484	0,00027438093
3793,83563995361	0,00027254924
3796,81587219238	0,00027085517
3799,79610443115	0,00026899584
3802,77633666992	0,000267818
3805,75656890869	0,00026579548
3808,73680114746	0,00026229842
3811,71703338623	0,00025929743
3814,697265625	0,00025610354
3817,67749786377	0,00025360038
3820,65773010254	0,00024959277
3823,63796234131	0,00024654245
3826,61819458008	0,00024148865
3829,59842681885	0,00023785029
3832,57865905762	0,0002319308
3835,55889129639	0,00022798848
3838,53912353516	0,00022238827
3841,51935577393	0,00021734461
3844,4995880127	0,00021278085
3847,47982025146	0,00020836796
3850,46005249023	0,00020292214
3853,440284729	0,00020028037
3856,42051696777	0,00019575382
3859,40074920654	0,00019274905
3862,38098144531	0,00019028272
3865,36121368408	0,0001898843
3868,34144592285	0,00018907143
3871,32167816162	0,00018978899
3874,30191040039	0,00019206132
3877,28214263916	0,00019463863
3880,26237487793	0,0001983981
3883,2426071167	0,0002020034
3886,22283935547	0,00020673781
3889,20307159424	0,0002126307
3892,18330383301	0,00021782685
3895,16353607178	0,00022486844
3898,14376831055	0,00023097961
3901,12400054932	0,00023778082
3904,10423278809	0,00024337007
3907,08446502686	0,00025030404
3910,06469726562	0,00025655967
3913,04492950439	0,00026378017
3916,02516174316	0,00027053816
3919,00539398193	0,00027591986
3921,9856262207	0,00028241184
3924,96585845947	0,00028738724
3927,94609069824	0,00029372562
3930,92632293701	0,00029909486
3933,90655517578	0,00030292817
3936,88678741455	0,00030876272
3939,86701965332	0,00031392867
3942,84725189209	0,00031809547
3945,82748413086	0,0003230675
3948,80771636963	0,00032664764
3951,7879486084	0,0003308042
3954,76818084717	0,00033573524
3957,74841308594	0,0003400405
3960,72864532471	0,00034406785
3963,70887756348	0,00034840361
3966,68910980225	0,00035424143
3969,66934204102	0,00035728541
3972,64957427978	0,00036154061
3975,62980651855	0,000366725
3978,61003875732	0,00037209286
3981,59027099609	0,00037674042
3984,57050323486	0,00038177976
3987,55073547363	0,00038605597
3990,5309677124	0,00039135219
3993,51119995117	0,00039642002
3996,49143218994	0,00040162898
3999,47166442871	0,00040570638
4002,45189666748	0,00041153138
4005,43212890625	0,00041642065
4008,41236114502	0,00041951975
4011,39259338379	0,00042556608
4014,37282562256	0,00042884518
4017,35305786133	0,0004331821
4020,3332901001	0,00043666888
4023,31352233887	0,00044056084
4026,29375457764	0,00044468536
4029,27398681641	0,00044877707
4032,25421905518	0,00045174932
4035,23445129395	0,00045455904
4038,21468353271	0,00045852068
4041,19491577148	0,00046141595
4044,17514801025	0,00046411803
4047,15538024902	0,00046633021
4050,13561248779	0,00046966613
4053,11584472656	0,00047151717
4056,09607696533	0,00047358332
4059,0763092041	0,00047521934
4062,05654144287	0,00047783705
4065,03677368164	0,00047959254
4068,01700592041	0,00048131756
4070,99723815918	0,00048177035
4073,97747039795	0,00048253148
4076,95770263672	0,00048322597
4079,93793487549	0,0004842583
4082,91816711426	0,00048462984
4085,89839935303	0,00048336867
4088,8786315918	0,00048277645
4091,85886383057	0,00048151274
4094,83909606934	0,00048025568
4097,81932830811	0,00047847205
4100,79956054687	0,00047794771
4103,77979278564	0,00047490525
4106,76002502441	0,00047299588
4109,74025726318	0,00047052801
4112,72048950195	0,00046821556
4115,70072174072	0,00046449054
4118,68095397949	0,00046242262
4121,66118621826	0,0004591877
4124,64141845703	0,00045527481
4127,6216506958	0,0004528459
4130,60188293457	0,00044823856
4133,58211517334	0,00044389247
4136,56234741211	0,00043917877
4139,54257965088	0,00043634483
4142,52281188965	0,00043023312
4145,50304412842	0,00042721564
4148,48327636719	0,0004221382
4151,46350860596	0,00041790904
4154,44374084473	0,00041480193
4157,4239730835	0,0004098812
4160,40420532227	0,00040586844
4163,38443756103	0,00040344613
4166,3646697998	0,00039809619
4169,34490203857	0,00039449594
4172,32513427734	0,00039218902
4175,30536651611	0,00038941332
4178,28559875488	0,00038675525
4181,26583099365	0,00038542446
4184,24606323242	0,0003834807
4187,22629547119	0,00038095725
4190,20652770996	0,00038040357
4193,18675994873	0,00037969641
4196,1669921875	0,00037867987
4199,14722442627	0,00037915113
4202,12745666504	0,0003796799
4205,10768890381	0,0003797281
4208,08792114258	0,0003810418
4211,06815338135	0,00038153569
4214,04838562012	0,00038382353
4217,02861785889	0,00038561786
4220,00885009766	0,00038822985
4222,98908233643	0,00038952167
4225,9693145752	0,00039100019
4228,94954681396	0,00039472889
4231,92977905273	0,00039801481
4234,9100112915	0,00040074521
4237,89024353027	0,00040308519
4240,87047576904	0,00040646236
4243,85070800781	0,0004098835
4246,83094024658	0,00041188581
4249,81117248535	0,00041437866
4252,79140472412	0,00041637764
4255,77163696289	0,00041805915
4258,75186920166	0,0004197914
4261,73210144043	0,00042166635
4264,7123336792	0,00042272459
4267,69256591797	0,00042335146
4270,67279815674	0,00042336599
4273,65303039551	0,00042314456
4276,63326263428	0,00042302063
4279,61349487305	0,00042192656
4282,59372711182	0,00041993553
4285,57395935059	0,00041831056
4288,55419158936	0,00041622451
4291,53442382812	0,00041314263
4294,51465606689	0,00040965215
4297,49488830566	0,0004059927
4300,47512054443	0,00040199996
4303,4553527832	0,00039703554
4306,43558502197	0,0003928744
4309,41581726074	0,00038736035
4312,39604949951	0,00038085044
4315,37628173828	0,00037554653
4318,35651397705	0,00037017105
4321,33674621582	0,00036366918
4324,31697845459	0,0003566309
4327,29721069336	0,00035023981
4330,27744293213	0,00034356113
4333,2576751709	0,00033635387
4336,23790740967	0,00032964721
4339,21813964844	0,00032208971
4342,19837188721	0,00031474438
4345,17860412598	0,00030733052
4348,15883636475	0,00029929256
4351,13906860352	0,00029200764
4354,11930084229	0,00028497962
4357,09953308105	0,00027754577
4360,07976531982	0,00027090998
4363,05999755859	0,00026288192
4366,04022979736	0,00025560242
4369,02046203613	0,00024891457
4372,0006942749	0,00024184112
4374,98092651367	0,0002344644
4377,96115875244	0,00022748167
4380,94139099121	0,00021987494
4383,92162322998	0,00021391419
4386,90185546875	0,00020666336
4389,88208770752	0,0001993382
4392,86231994629	0,00019267183
4395,84255218506	0,00018684682
4398,82278442383	0,00017962046
4401,8030166626	0,00017299385
4404,78324890137	0,00016729611
4407,76348114014	0,00016134552
4410,74371337891	0,00015405022
4413,72394561768	0,00014889485
4416,70417785645	0,00014245061
4419,68441009521	0,00013604144
4422,66464233398	0,00012942
4425,64487457275	0,00012374614
4428,62510681152	0,00011784912
4431,60533905029	0,00011217577
4434,58557128906	0,00010716764
4437,56580352783	0,00010323512
4440,5460357666	9,8257034E-5
4443,52626800537	9,248265E-5
4446,50650024414	8,7838186E-5
4449,48673248291	8,31076E-5
4452,46696472168	7,8573208E-5
4455,44719696045	7,4713282E-5
4458,42742919922	7,0581538E-5
4461,40766143799	6,8071943E-5
4464,38789367676	6,4342497E-5
4467,36812591553	6,1443934E-5
4470,3483581543	5,8377386E-5
4473,32859039307	5,5990795E-5
4476,30882263184	5,5002293E-5
4479,28905487061	5,2734821E-5
4482,26928710937	5,1155939E-5
4485,24951934814	5,0859104E-5
4488,22975158691	4,9553296E-5
4491,20998382568	4,9925641E-5
4494,19021606445	4,9610176E-5
4497,17044830322	4,9983006E-5
4500,15068054199	4,9920213E-5
4503,13091278076	5,1207657E-5
4506,11114501953	5,2342382E-5
4509,0913772583	5,3172353E-5
4512,07160949707	5,3608524E-5
4515,05184173584	5,6214457E-5
4518,03207397461	5,6302472E-5
4521,01230621338	5,7722651E-5
4523,99253845215	5,9651863E-5
4526,97277069092	6,1318801E-5
4529,95300292969	6,1073254E-5
4532,93323516846	6,3452741E-5
4535,91346740723	6,5921474E-5
4538,893699646	6,652576E-5
4541,87393188477	6,7901839E-5
4544,85416412354	7,0200927E-5
4547,8343963623	7,0713432E-5
4550,81462860107	7,2298307E-5
4553,79486083984	7,498469E-5
4556,77509307861	7,6686709E-5
4559,75532531738	7,9336776E-5
4562,73555755615	8,0167875E-5
4565,71578979492	8,2506037E-5
4568,69602203369	8,4508111E-5
4571,67625427246	8,7071208E-5
4574,65648651123	9,0042415E-5
4577,63671875	9,1530999E-5
4580,61695098877	9,4119235E-5
4583,59718322754	9,7221506E-5
4586,57741546631	9,9626457E-5
4589,55764770508	0,00010222868
4592,53787994385	0,00010534335
4595,51811218262	0,0001081269
4598,49834442139	0,00011032984
4601,47857666016	0,00011457829
4604,45880889893	0,00011806655
4607,4390411377	0,00011923533
4610,41927337646	0,00012402163
4613,39950561523	0,00012697779
4616,379737854	0,00012949537
4619,35997009277	0,00013426685
4622,34020233154	0,00013731661
4625,32043457031	0,00013945713
4628,30066680908	0,00014364443
4631,28089904785	0,00014767626
4634,26113128662	0,00015097654
4637,24136352539	0,00015463978
4640,22159576416	0,0001578846
4643,20182800293	0,00016229666
4646,1820602417	0,0001661899
4649,16229248047	0,00016864237
4652,14252471924	0,00017260583
4655,12275695801	0,00017661992
4658,10298919678	0,00017943515
4661,08322143555	0,00018275993
4664,06345367432	0,00018632143
4667,04368591309	0,00018952943
4670,02391815186	0,00019194395
4673,00415039063	0,00019396601
4675,98438262939	0,00019638319
4678,96461486816	0,00020035337
4681,94484710693	0,0002022982
4684,9250793457	0,0002049834
4687,90531158447	0,00020624499
4690,88554382324	0,00020818149
4693,86577606201	0,00021020752
4696,84600830078	0,00021249976
4699,82624053955	0,00021420299
4702,80647277832	0,00021688119
4705,78670501709	0,00021678157
4708,76693725586	0,00021901609
4711,74716949463	0,00022157841
4714,7274017334	0,00022157188
4717,70763397217	0,0002224575
4720,68786621094	0,00022469136
4723,66809844971	0,00022568114
4726,64833068848	0,00022648251
4729,62856292725	0,00022617027
4732,60879516602	0,00022792435
4735,58902740479	0,00022805791
4738,56925964355	0,00022955747
4741,54949188232	0,0002288212
4744,52972412109	0,00022850612
4747,50995635986	0,0002297586
4750,49018859863	0,00022894803
4753,4704208374	0,00022964336
4756,45065307617	0,0002285643
4759,43088531494	0,00022869866
4762,41111755371	0,0002273939
4765,39134979248	0,00022718493
4768,37158203125	0,00022715584
4771,35181427002	0,00022612186
4774,33204650879	0,00022532132
4777,31227874756	0,00022488047
4780,29251098633	0,00022305953
4783,2727432251	0,000221497
4786,25297546387	0,00022007553
4789,23320770264	0,00021958823
4792,21343994141	0,00021721014
4795,19367218018	0,00021607275
4798,17390441895	0,00021478014
4801,15413665771	0,0002125382
4804,13436889648	0,00021076358
4807,11460113525	0,00020846598
4810,09483337402	0,00020650069
4813,07506561279	0,00020407762
4816,05529785156	0,00020168309
4819,03553009033	0,00019921779
4822,0157623291	0,00019704615
4824,99599456787	0,00019336155
4827,97622680664	0,00019179521
4830,95645904541	0,00018907953
4833,93669128418	0,00018505866
4836,91692352295	0,0001830639
4839,89715576172	0,00017945651
4842,87738800049	0,00017727904
4845,85762023926	0,00017447262
4848,83785247803	0,00017079678
4851,8180847168	0,0001676188
4854,79831695557	0,00016560162
4857,77854919434	0,00016086495
4860,75878143311	0,00015829911
4863,73901367188	0,00015481493
4866,71924591064	0,00015049161
4869,69947814941	0,00014805512
4872,67971038818	0,00014615898
4875,65994262695	0,00014268152
4878,64017486572	0,00013919518
4881,62040710449	0,00013696506
4884,60063934326	0,00013365193
4887,58087158203	0,00013122174
4890,5611038208	0,00012826971
4893,54133605957	0,00012604585
4896,52156829834	0,00012305401
4899,50180053711	0,00012018328
4902,48203277588	0,00011856208
4905,46226501465	0,00011746588
4908,44249725342	0,00011494316
4911,42272949219	0,00011420743
4914,40296173096	0,00011345029
4917,38319396973	0,00011266924
4920,3634262085	0,00011032826
4923,34365844727	0,00011083463
4926,32389068604	0,00011044135
4929,3041229248	0,00011090414
4932,28435516357	0,00011105172
4935,26458740234	0,00011284406
4938,24481964111	0,00011342442
4941,22505187988	0,00011477552
4944,20528411865	0,00011616332
4947,18551635742	0,00011689362
4950,16574859619	0,00011898944
4953,14598083496	0,00012092452
4956,12621307373	0,00012334255
4959,1064453125	0,00012521728
4962,08667755127	0,00012805302
4965,06690979004	0,00013048116
4968,04714202881	0,00013230759
4971,02737426758	0,00013472882
4974,00760650635	0,00013751829
4976,98783874512	0,00014065939
4979,96807098389	0,00014327419
4982,94830322266	0,00014610235
4985,92853546143	0,00014797728
4988,9087677002	0,00015140219
4991,88899993897	0,00015552671
4994,86923217773	0,00015662794
4997,8494644165	0,00016027623
5000,82969665527	0,0001630528
5003,80992889404	0,00016577456
5006,79016113281	0,00016970656
5009,77039337158	0,00017246878
5012,75062561035	0,0001759474
5015,73085784912	0,00017904183
5018,71109008789	0,00018063611
5021,69132232666	0,00018479333
5024,67155456543	0,00018764032
5027,6517868042	0,00018983959
5030,63201904297	0,00019290114
5033,61225128174	0,00019707294
5036,59248352051	0,00019892659
5039,57271575928	0,00020184112
5042,55294799805	0,00020352619
5045,53318023682	0,00020632697
5048,51341247559	0,00020933779
5051,49364471436	0,0002109126
5054,47387695313	0,00021371731
5057,45410919189	0,00021591969
5060,43434143066	0,00021777373
5063,41457366943	0,00021957545
5066,3948059082	0,0002220683
5069,37503814697	0,00022370352
5072,35527038574	0,00022531625
5075,33550262451	0,00022633325
5078,31573486328	0,00022803758
5081,29596710205	0,00022878659
5084,27619934082	0,00023097916
5087,25643157959	0,00023093833
5090,23666381836	0,00023157067
5093,21689605713	0,00023253922
5096,1971282959	0,000233169
5099,17736053467	0,0002344279
5102,15759277344	0,00023375554
5105,13782501221	0,00023560603
5108,11805725098	0,000234159
5111,09828948975	0,00023469461
5114,07852172852	0,00023487586
5117,05875396729	0,00023526857
5120,03898620605	0,00023482299
5123,01921844482	0,00023461364
5125,99945068359	0,00023415722
5128,97968292236	0,00023430016
5131,95991516113	0,00023406391
5134,9401473999	0,0002333239
5137,92037963867	0,00023323837
5140,90061187744	0,00023253439
5143,88084411621	0,00023227829
5146,86107635498	0,00023137181
5149,84130859375	0,00023074714
5152,82154083252	0,00022947915
5155,80177307129	0,00022873171
5158,78200531006	0,00022766878
5161,76223754883	0,00022761273
5164,7424697876	0,00022685437
5167,72270202637	0,00022571636
5170,70293426514	0,00022425843
5173,68316650391	0,00022373209
5176,66339874268	0,00022392652
5179,64363098145	0,00022371766
5182,62386322022	0,00022184356
5185,60409545898	0,00022133181
5188,58432769775	0,00022012484
5191,56455993652	0,00021898622
5194,54479217529	0,00021955564
5197,52502441406	0,00021785634
5200,50525665283	0,00021698891
5203,4854888916	0,00021611967
5206,46572113037	0,0002155698
5209,44595336914	0,0002152971
5212,42618560791	0,00021429872
5215,40641784668	0,00021346216
5218,38665008545	0,0002138184
5221,36688232422	0,00021206428
5224,34711456299	0,00021167504
5227,32734680176	0,0002114648
5230,30757904053	0,00021067005
5233,2878112793	0,00021029833
5236,26804351807	0,00020902574
5239,24827575684	0,00020896444
5242,22850799561	0,00020779841
5245,20874023438	0,00020721128
5248,18897247314	0,00020618413
5251,16920471191	0,00020629998
5254,14943695068	0,00020533748
5257,12966918945	0,00020389694
5260,10990142822	0,00020396627
5263,09013366699	0,00020409791
5266,07036590576	0,00020153614
5269,05059814453	0,00020143243
5272,0308303833	0,00020142209
5275,01106262207	0,00019958758
5277,99129486084	0,00019932053
5280,97152709961	0,00019797116
5283,95175933838	0,00019744725
5286,93199157715	0,00019540696
5289,91222381592	0,00019568126
5292,89245605469	0,00019542023
5295,87268829346	0,00019436882
5298,85292053223	0,00019282154
5301,833152771	0,00019242585
5304,81338500977	0,00019202408
5307,79361724854	0,00019093218
5310,7738494873	0,00018946426
5313,75408172607	0,00018867409
5316,73431396484	0,00018706363
5319,71454620361	0,00018631718
5322,69477844238	0,00018653352
5325,67501068115	0,0001852142
5328,65524291992	0,00018365967
5331,63547515869	0,00018290954
5334,61570739746	0,00018346823
5337,59593963623	0,00018184367
5340,576171875	0,00018150837
5343,55640411377	0,00018130701
5346,53663635254	0,00018113852
5349,51686859131	0,00017802551
5352,49710083008	0,00017801019
5355,47733306885	0,00017645638
5358,45756530762	0,00017523314
5361,43779754639	0,00017349457
5364,41802978516	0,00017457074
5367,39826202393	0,00017241341
5370,3784942627	0,00017273071
5373,35872650146	0,00017055925
5376,33895874023	0,00016981429
5379,319190979	0,00016855544
5382,29942321777	0,00016761648
5385,27965545654	0,00016641711
5388,25988769531	0,00016624662
5391,24011993408	0,00016574728
5394,22035217285	0,00016337742
5397,20058441162	0,00016414437
5400,18081665039	0,00016249553
5403,16104888916	0,0001608328
5406,14128112793	0,00016027766
5409,1215133667	0,00016012772
5412,10174560547	0,00015793582
5415,08197784424	0,00015795186
5418,06221008301	0,0001577438
5421,04244232178	0,00015549523
5424,02267456055	0,00015438628
5427,00290679932	0,00015390739
5429,98313903809	0,00015412549
5432,96337127686	0,00015197284
5435,94360351562	0,00015057743
5438,92383575439	0,00014905399
5441,90406799316	0,00014805238
5444,88430023193	0,00014681492
5447,8645324707	0,00014682299
5450,84476470947	0,00014549657
5453,82499694824	0,00014431415
5456,80522918701	0,00014341064
5459,78546142578	0,00014275433
5462,76569366455	0,0001415608
5465,74592590332	0,00014028381
5468,72615814209	0,00013897733
5471,70639038086	0,00013824275
5474,68662261963	0,00013702662
5477,6668548584	0,00013469855
5480,64708709717	0,00013473646
5483,62731933594	0,00013392563
5486,60755157471	0,00013304251
5489,58778381348	0,00013272581
5492,56801605225	0,00013133611
5495,54824829102	0,0001292867
5498,52848052978	0,0001290556
5501,50871276855	0,00012767321
5504,48894500732	0,00012683083
5507,46917724609	0,00012586205
5510,44940948486	0,00012521774
5513,42964172363	0,00012327637
5516,4098739624	0,00012212934
5519,39010620117	0,00012191901
5522,37033843994	0,0001209243
5525,35057067871	0,00011933312
5528,33080291748	0,00011876846
5531,31103515625	0,00011787803
5534,29126739502	0,00011584854
5537,27149963379	0,00011523724
5540,25173187256	0,00011421723
5543,23196411133	0,00011394894
5546,2121963501	0,00011159044
5549,19242858887	0,00011121954
5552,17266082764	0,00010956409
5555,15289306641	0,00010938133
5558,13312530518	0,00010774217
5561,11335754395	0,00010585767
5564,09358978271	0,00010450437
5567,07382202148	0,00010304545
5570,05405426025	0,00010205825
5573,03428649902	0,00010124716
5576,01451873779	9,9484638E-5
5578,99475097656	9,8429177E-5
5581,97498321533	9,7282904E-5
5584,9552154541	9,4915733E-5
5587,93544769287	9,3356004E-5
5590,91567993164	9,2947343E-5
5593,89591217041	9,0826289E-5
5596,87614440918	8,9153565E-5
5599,85637664795	8,7153006E-5
5602,83660888672	8,6082654E-5
5605,81684112549	8,4740986E-5
5608,79707336426	8,2310103E-5
5611,77730560303	8,1492872E-5
5614,7575378418	7,9452101E-5
5617,73777008057	7,6926604E-5
5620,71800231934	7,6348932E-5
5623,69823455811	7,4468929E-5
5626,67846679687	7,1510082E-5
5629,65869903564	7,0796917E-5
5632,63893127441	6,8460586E-5
5635,61916351318	6,6842537E-5
5638,59939575195	6,4512922E-5
5641,57962799072	6,2554527E-5
5644,55986022949	6,1758109E-5
5647,54009246826	5,8855345E-5
5650,52032470703	5,7215949E-5
5653,5005569458	5,5276357E-5
5656,48078918457	5,3202554E-5
5659,46102142334	5,1538942E-5
5662,44125366211	4,8469477E-5
5665,42148590088	4,7091749E-5
5668,40171813965	4,5441067E-5
5671,38195037842	4,3298788E-5
5674,36218261719	4,0694605E-5
5677,34241485596	3,9487491E-5
5680,32264709473	3,7191784E-5
5683,3028793335	3,5938525E-5
5686,28311157227	3,3793019E-5
5689,26334381103	3,1659499E-5
5692,2435760498	3,1400371E-5
5695,22380828857	3,0846429E-5
5698,20404052734	2,8784688E-5
5701,18427276611	2,911963E-5
5704,16450500488	2,8244619E-5
5707,14473724365	2,8247102E-5
5710,12496948242	2,7169947E-5
5713,10520172119	2,8290341E-5
5716,08543395996	2,829999E-5
5719,06566619873	2,9142258E-5
5722,0458984375	3,0407064E-5
5725,02613067627	3,1387469E-5
5728,00636291504	3,2487493E-5
5730,98659515381	3,4320644E-5
5733,96682739258	3,5680998E-5
5736,94705963135	3,6477386E-5
5739,92729187012	3,8463829E-5
5742,90752410889	4,1102426E-5
5745,88775634766	4,4325702E-5
5748,86798858643	4,5875578E-5
5751,8482208252	4,8326294E-5
5754,82845306396	5,0027906E-5
5757,80868530273	5,2825598E-5
5760,7889175415	5,4589792E-5
5763,76914978027	5,7580601E-5
5766,74938201904	6,0084346E-5
5769,72961425781	6,2595455E-5
5772,70984649658	6,4467515E-5
5775,69007873535	6,6246897E-5
5778,67031097412	7,0607916E-5
5781,65054321289	7,2545313E-5
5784,63077545166	7,3318298E-5
5787,61100769043	7,6279318E-5
5790,5912399292	7,9235156E-5
5793,57147216797	8,0400484E-5
5796,55170440674	8,258843E-5
5799,53193664551	8,5889459E-5
5802,51216888428	8,7573436E-5
5805,49240112305	8,9096253E-5
5808,47263336182	9,2574746E-5
5811,45286560059	9,3011983E-5
5814,43309783935	9,6367293E-5
5817,41333007812	9,7882748E-5
5820,39356231689	0,00010005394
5823,37379455566	0,00010188879
5826,35402679443	0,00010442239
5829,3342590332	0,00010518951
5832,31449127197	0,00010695864
5835,29472351074	0,00010872666
5838,27495574951	0,00011051745
5841,25518798828	0,00011340474
5844,23542022705	0,00011535824
5847,21565246582	0,00011616731
5850,19588470459	0,00011670006
5853,17611694336	0,00011902568
5856,15634918213	0,00011933503
5859,1365814209	0,00012171658
5862,11681365967	0,00012191963
5865,09704589844	0,00012446801
5868,07727813721	0,00012429014
5871,05751037598	0,00012507894
5874,03774261475	0,00012639271
5877,01797485352	0,00012695625
5879,99820709229	0,00012817713
5882,97843933105	0,00012843311
5885,95867156982	0,00012922026
5888,93890380859	0,00013040673
5891,91913604736	0,00013054178
5894,89936828613	0,00013131933
5897,8796005249	0,00013171678
5900,85983276367	0,00013298557
5903,84006500244	0,00013300352
5906,82029724121	0,00013256323
5909,80052947998	0,00013302775
5912,78076171875	0,00013348029
5915,76099395752	0,00013339887
5918,74122619629	0,00013308903
5921,72145843506	0,00013300259
5924,70169067383	0,00013356046
5927,6819229126	0,00013392481
5930,66215515137	0,00013394075
5933,64238739014	0,00013400133
5936,62261962891	0,00013402947
5939,60285186768	0,00013300182
5942,58308410644	0,00013386968
5945,56331634521	0,00013286915
[truncated: 30,772 more rows]
