# Supplementary material for: Predicting the Durability of Solid Fired Bricks Using NDT Electroacoustic Methods
Source: Materials (Basel). 2022 Aug 25;15(17):5882. doi: 10.3390/ma15175882 (PMC9457344; doi:10.3390/ma15175882)
Supplement: Supplementary file 1 [file materials-15-05882-s001.zip › 1.S0_FL.csv]

ASCII data file created with TiePie Multi Channel software. www.tiepie.com.
2021-04-01 08:36:56 033m
Frequency	FFT1
Hz	V
0	0,003160071
2,98023223876953	9,8484549E-5
5,96046447753906	0,00010164968
8,94069671630859	0,00010076334
11,9209289550781	9,6472479E-5
14,9011611938477	0,00011426038
17,8813934326172	0,00011465917
20,8616256713867	0,00011287729
23,8418579101562	9,1361763E-5
26,8220901489258	0,00010530473
29,8023223876953	0,00010265545
32,7825546264648	0,00012206902
35,7627868652344	8,4933457E-5
38,7430191040039	6,9252707E-5
41,7232513427734	8,9907711E-5
44,703483581543	9,6755108E-5
47,6837158203125	0,00010691798
50,663948059082	8,365473E-5
53,6441802978516	8,592861E-5
56,6244125366211	8,5351508E-5
59,6046447753906	8,5871783E-5
62,5848770141602	9,8525872E-5
65,5651092529297	8,0410978E-5
68,5453414916992	9,5413484E-5
71,5255737304687	8,1433105E-5
74,5058059692383	8,7368614E-5
77,4860382080078	8,4056257E-5
80,4662704467773	8,8625166E-5
83,4465026855469	8,205349E-5
86,4267349243164	9,0149398E-5
89,4069671630859	6,846494E-5
92,3871994018555	8,4119983E-5
95,367431640625	9,3356401E-5
98,3476638793945	9,2038311E-5
101,327896118164	9,4592003E-5
104,308128356934	5,5176602E-5
107,288360595703	8,13319E-5
110,268592834473	8,4740744E-5
113,248825073242	7,956407E-5
116,229057312012	9,3518015E-5
119,209289550781	8,0475797E-5
122,189521789551	7,4236097E-5
125,16975402832	8,543542E-5
128,14998626709	8,0323416E-5
131,130218505859	7,0764855E-5
134,110450744629	6,9429316E-5
137,090682983398	7,7983792E-5
140,070915222168	8,1102307E-5
143,051147460938	7,1981822E-5
146,031379699707	7,349843E-5
149,011611938477	6,8705277E-5
151,991844177246	7,7107046E-5
154,972076416016	8,0863249E-5
157,952308654785	6,5437642E-5
160,932540893555	6,4413444E-5
163,912773132324	8,716012E-5
166,893005371094	8,6951325E-5
169,873237609863	7,5599348E-5
172,853469848633	5,2533989E-5
175,833702087402	7,7528742E-5
178,813934326172	7,9449222E-5
181,794166564941	6,4475092E-5
184,774398803711	7,2460111E-5
187,75463104248	6,8422384E-5
190,73486328125	6,8726637E-5
193,71509552002	8,1091192E-5
196,695327758789	7,7543613E-5
199,675559997559	6,3326447E-5
202,655792236328	6,7739445E-5
205,636024475098	6,8196286E-5
208,616256713867	6,9638535E-5
211,596488952637	6,3996889E-5
214,576721191406	5,9400057E-5
217,556953430176	6,2497636E-5
220,537185668945	6,4905015E-5
223,517417907715	6,5390127E-5
226,497650146484	6,5947822E-5
229,477882385254	5,9839433E-5
232,458114624023	6,5986934E-5
235,438346862793	6,7056708E-5
238,418579101562	7,18425E-5
241,398811340332	6,6438989E-5
244,379043579102	6,686747E-5
247,359275817871	8,0674228E-5
250,339508056641	7,1794816E-5
253,31974029541	6,9484306E-5
256,29997253418	7,3860857E-5
259,280204772949	6,390212E-5
262,260437011719	7,2099713E-5
265,240669250488	6,8619931E-5
268,220901489258	6,6199595E-5
271,201133728027	6,3386025E-5
274,181365966797	5,9463605E-5
277,161598205566	8,3168217E-5
280,141830444336	7,6883061E-5
283,122062683105	4,4800991E-5
286,102294921875	6,8540482E-5
289,082527160645	6,6790289E-5
292,062759399414	7,7272886E-5
295,042991638184	6,6720814E-5
298,023223876953	4,5838492E-5
301,003456115723	6,7726771E-5
303,983688354492	6,3043384E-5
306,963920593262	6,8636527E-5
309,944152832031	7,1565618E-5
312,924385070801	5,7515108E-5
315,90461730957	5,9073489E-5
318,88484954834	7,0514422E-5
321,865081787109	7,176641E-5
324,845314025879	6,9405342E-5
327,825546264648	5,5378701E-5
330,805778503418	5,812786E-5
333,786010742188	6,8141061E-5
336,766242980957	6,5039878E-5
339,746475219727	6,2662745E-5
342,726707458496	6,1532588E-5
345,706939697266	5,4320205E-5
348,687171936035	7,2521335E-5
351,667404174805	6,0106307E-5
354,647636413574	6,0154062E-5
357,627868652344	6,2231492E-5
360,608100891113	5,4175999E-5
363,588333129883	6,2018336E-5
366,568565368652	6,0199144E-5
369,548797607422	5,4763395E-5
372,529029846191	5,9358653E-5
375,509262084961	5,708574E-5
378,48949432373	6,0415046E-5
381,4697265625	5,8405412E-5
384,44995880127	5,4336869E-5
387,430191040039	5,6957875E-5
390,410423278809	5,9852637E-5
393,390655517578	6,3708761E-5
396,370887756348	5,575662E-5
399,351119995117	5,0630977E-5
402,331352233887	6,2825041E-5
405,311584472656	5,5251238E-5
408,291816711426	5,7214692E-5
411,272048950195	5,6985125E-5
414,252281188965	5,098054E-5
417,232513427734	6,0573425E-5
420,212745666504	5,535095E-5
423,192977905273	5,2742731E-5
426,173210144043	6,0074568E-5
429,153442382812	5,1684687E-5
432,133674621582	5,6181542E-5
435,113906860352	5,615488E-5
438,094139099121	5,1266439E-5
441,074371337891	5,5435964E-5
444,05460357666	5,1860097E-5
447,03483581543	5,0627955E-5
450,015068054199	5,6313398E-5
452,995300292969	5,1893297E-5
455,975532531738	5,0318945E-5
458,955764770508	5,5349372E-5
461,935997009277	5,0097262E-5
464,916229248047	5,064846E-5
467,896461486816	5,3540475E-5
470,876693725586	4,8502557E-5
473,856925964355	5,1274171E-5
476,837158203125	4,9444901E-5
479,817390441895	4,9401573E-5
482,797622680664	4,9234569E-5
485,777854919434	5,0180078E-5
488,758087158203	4,9105158E-5
491,738319396973	5,0134813E-5
494,718551635742	4,7814587E-5
497,698783874512	4,7017516E-5
500,679016113281	4,8771199E-5
503,659248352051	4,8453749E-5
506,63948059082	5,1457706E-5
509,61971282959	5,0249191E-5
512,599945068359	4,8296426E-5
515,580177307129	4,5984666E-5
518,560409545898	4,7060061E-5
521,540641784668	4,8369668E-5
524,520874023438	4,3577848E-5
527,501106262207	3,8099755E-5
530,481338500977	4,2820363E-5
533,461570739746	4,055916E-5
536,441802978516	4,2403937E-5
539,422035217285	4,1422644E-5
542,402267456055	4,6047715E-5
545,382499694824	5,2656839E-5
548,362731933594	5,1359277E-5
551,342964172363	5,1691409E-5
554,323196411133	5,363189E-5
557,303428649902	4,9741563E-5
560,283660888672	5,1676333E-5
563,263893127441	5,1289315E-5
566,244125366211	5,043382E-5
569,22435760498	5,4038798E-5
572,20458984375	4,8906486E-5
575,18482208252	5,0291519E-5
578,165054321289	5,1283813E-5
581,145286560059	5,0308372E-5
584,125518798828	5,0334419E-5
587,105751037598	4,9951051E-5
590,085983276367	4,8831E-5
593,066215515137	5,1351275E-5
596,046447753906	4,6546778E-5
599,026679992676	4,8339714E-5
602,006912231445	4,8733061E-5
604,987144470215	4,6943529E-5
607,967376708984	4,9554112E-5
610,947608947754	4,9907068E-5
613,927841186523	4,8883828E-5
616,908073425293	4,9709494E-5
619,888305664062	4,9031977E-5
622,868537902832	4,9464022E-5
625,848770141602	4,9747268E-5
628,829002380371	4,8140074E-5
631,809234619141	4,6925677E-5
634,78946685791	4,9463542E-5
637,76969909668	4,6953966E-5
640,749931335449	4,6536646E-5
643,730163574219	4,6424164E-5
646,710395812988	4,5471218E-5
649,690628051758	4,5791807E-5
652,670860290527	4,4470982E-5
655,651092529297	4,4842093E-5
658,631324768066	4,2198763E-5
661,611557006836	4,1635837E-5
664,591789245606	4,7889308E-5
667,572021484375	3,8567546E-5
670,552253723145	4,4600293E-5
673,532485961914	4,397603E-5
676,512718200684	4,2257905E-5
679,492950439453	4,5060648E-5
682,473182678223	4,4309221E-5
685,453414916992	4,5297708E-5
688,433647155762	4,3933683E-5
691,413879394531	4,4512335E-5
694,394111633301	4,4450548E-5
697,37434387207	4,3973346E-5
700,35457611084	4,3604928E-5
703,334808349609	4,5231032E-5
706,315040588379	4,496391E-5
709,295272827148	4,3979533E-5
712,275505065918	4,418051E-5
715,255737304687	4,2467132E-5
718,235969543457	4,4144244E-5
721,216201782227	4,2989116E-5
724,196434020996	4,3156224E-5
727,176666259766	4,2168251E-5
730,156898498535	4,2462786E-5
733,137130737305	4,4469611E-5
736,117362976074	4,5008478E-5
739,097595214844	4,2215005E-5
742,077827453613	4,2066506E-5
745,058059692383	4,1146442E-5
748,038291931152	4,0898499E-5
751,018524169922	4,3863228E-5
753,998756408691	4,0847175E-5
756,978988647461	4,045015E-5
759,959220886231	4,069628E-5
762,939453125	3,9527652E-5
765,919685363769	4,2664265E-5
768,899917602539	4,0029515E-5
771,880149841309	3,9221837E-5
774,860382080078	3,9990326E-5
777,840614318848	3,8393195E-5
780,820846557617	3,741893E-5
783,801078796387	3,8415223E-5
786,781311035156	3,7799074E-5
789,761543273926	3,7847535E-5
792,741775512695	3,9032818E-5
795,722007751465	4,2970733E-5
798,702239990234	4,6207991E-5
801,682472229004	4,6284894E-5
804,662704467773	4,6042354E-5
807,642936706543	4,6605481E-5
810,623168945313	4,7007641E-5
813,603401184082	4,6396362E-5
816,583633422852	4,5729136E-5
819,563865661621	4,5124588E-5
822,544097900391	4,5825268E-5
825,52433013916	4,4842815E-5
828,50456237793	4,4540773E-5
831,484794616699	4,3702865E-5
834,465026855469	4,4353511E-5
837,445259094238	4,5297952E-5
840,425491333008	4,2910332E-5
843,405723571777	4,3203317E-5
846,385955810547	4,4339972E-5
849,366188049316	4,3108927E-5
852,346420288086	4,4988444E-5
855,326652526855	4,5392751E-5
858,306884765625	4,3659038E-5
861,287117004394	4,3394293E-5
864,267349243164	4,3766823E-5
867,247581481934	4,3637897E-5
870,227813720703	4,3324596E-5
873,208045959473	4,3083013E-5
876,188278198242	4,4584353E-5
879,168510437012	4,3115377E-5
882,148742675781	4,2932748E-5
885,128974914551	4,4174672E-5
888,10920715332	4,5360912E-5
891,08943939209	4,4097762E-5
894,069671630859	4,3143404E-5
897,049903869629	4,4015242E-5
900,030136108398	4,2806926E-5
903,010368347168	4,181881E-5
905,990600585938	4,1114358E-5
908,970832824707	4,0990415E-5
911,951065063477	3,844933E-5
914,931297302246	3,5244217E-5
917,911529541016	3,2483439E-5
920,891761779785	2,5374293E-5
923,871994018555	2,3830522E-5
926,852226257324	2,4646412E-5
929,832458496094	2,8367562E-5
932,812690734863	3,515936E-5
935,792922973633	3,9452651E-5
938,773155212402	4,1710395E-5
941,753387451172	4,4901356E-5
944,733619689941	4,7281975E-5
947,713851928711	5,3351985E-5
950,69408416748	6,0289247E-5
953,67431640625	6,6830423E-5
956,65454864502	7,757246E-5
959,634780883789	9,0514571E-5
962,615013122559	0,00010800609
965,595245361328	0,0001341705
968,575477600098	0,00017304552
971,555709838867	0,00022953057
974,535942077637	0,00030207812
977,516174316406	0,00030944002
980,496406555176	0,00020311598
983,476638793945	0,00014658868
986,456871032715	0,00012085518
989,437103271484	0,0001050344
992,417335510254	9,4832596E-5
995,397567749023	8,7300527E-5
998,377799987793	8,1598258E-5
1001,35803222656	7,6491194E-5
1004,33826446533	7,3901448E-5
1007,3184967041	7,0396032E-5
1010,29872894287	6,6275224E-5
1013,27896118164	6,4435925E-5
1016,25919342041	6,2198084E-5
1019,23942565918	6,1652401E-5
1022,21965789795	6,051007E-5
1025,19989013672	5,9363855E-5
1028,18012237549	5,790088E-5
1031,16035461426	5,6990697E-5
1034,14058685303	5,5375169E-5
1037,1208190918	5,4335339E-5
1040,10105133057	5,3921699E-5
1043,08128356934	5,34249E-5
1046,06151580811	5,2134864E-5
1049,04174804688	5,3251828E-5
1052,02198028564	5,2115752E-5
1055,00221252441	5,1497772E-5
1057,98244476318	5,1958987E-5
1060,96267700195	5,1142867E-5
1063,94290924072	5,2464772E-5
1066,92314147949	5,0428952E-5
1069,90337371826	5,008617E-5
1072,88360595703	4,9731102E-5
1075,8638381958	4,8683536E-5
1078,84407043457	4,827207E-5
1081,82430267334	4,7179096E-5
1084,80453491211	4,696401E-5
1087,78476715088	4,5903548E-5
1090,76499938965	4,4246175E-5
1093,74523162842	4,2670765E-5
1096,72546386719	4,0948287E-5
1099,70569610596	4,1549273E-5
1102,68592834473	4,8361741E-5
1105,6661605835	7,0574117E-5
1108,64639282227	6,8963525E-5
1111,62662506104	6,1312417E-5
1114,6068572998	5,8013827E-5
1117,58708953857	5,7490765E-5
1120,56732177734	5,5057045E-5
1123,54755401611	5,4686012E-5
1126,52778625488	5,2504781E-5
1129,50801849365	5,2509942E-5
1132,48825073242	5,2451798E-5
1135,46848297119	5,0855492E-5
1138,44871520996	5,2146826E-5
1141,42894744873	5,1056789E-5
1144,4091796875	5,0147473E-5
1147,38941192627	5,1975167E-5
1150,36964416504	4,8069535E-5
1153,34987640381	4,9782995E-5
1156,33010864258	5,1006E-5
1159,31034088135	4,9729434E-5
1162,29057312012	5,0550814E-5
1165,27080535889	5,1577327E-5
1168,25103759766	5,2067209E-5
1171,23126983643	5,6280975E-5
1174,2115020752	5,9686115E-5
1177,19173431396	6,3994607E-5
1180,17196655273	6,6769382E-5
1183,1521987915	6,7213963E-5
1186,13243103027	6,6136675E-5
1189,11266326904	6,4960644E-5
1192,09289550781	6,2953198E-5
1195,07312774658	6,1876026E-5
1198,05335998535	6,0106088E-5
1201,03359222412	5,9517953E-5
1204,01382446289	5,875966E-5
1206,99405670166	5,7399276E-5
1209,97428894043	5,7503529E-5
1212,9545211792	5,5748431E-5
1215,93475341797	5,4996446E-5
1218,91498565674	5,5026511E-5
1221,89521789551	5,4334201E-5
1224,87545013428	5,5475708E-5
1227,85568237305	5,3366016E-5
1230,83591461182	5,5270326E-5
1233,81614685059	5,4179518E-5
1236,79637908936	5,3758052E-5
1239,77661132812	5,4294908E-5
1242,75684356689	5,4226017E-5
1245,73707580566	5,380561E-5
1248,71730804443	5,5337251E-5
1251,6975402832	5,4596741E-5
1254,67777252197	5,463085E-5
1257,65800476074	5,470438E-5
1260,63823699951	5,5088316E-5
1263,61846923828	5,43426E-5
1266,59870147705	5,4772107E-5
1269,57893371582	5,2518881E-5
1272,55916595459	5,3703644E-5
1275,53939819336	5,3821421E-5
1278,51963043213	5,3109332E-5
1281,4998626709	5,3002301E-5
1284,48009490967	5,2979455E-5
1287,46032714844	5,2100942E-5
1290,44055938721	5,1655431E-5
1293,42079162598	5,3221045E-5
1296,40102386475	5,204947E-5
1299,38125610352	5,2185212E-5
1302,36148834229	5,2814197E-5
1305,34172058105	5,2947748E-5
1308,32195281982	5,3488233E-5
1311,30218505859	5,4790487E-5
1314,28241729736	5,4225847E-5
1317,26264953613	5,470033E-5
1320,2428817749	5,5524527E-5
1323,22311401367	5,4938342E-5
1326,20334625244	5,3621221E-5
1329,18357849121	5,3465631E-5
1332,16381072998	5,3797444E-5
1335,14404296875	5,465426E-5
1338,12427520752	5,4914597E-5
1341,10450744629	5,4658758E-5
1344,08473968506	5,4321563E-5
1347,06497192383	5,3802992E-5
1350,0452041626	5,4265959E-5
1353,02543640137	5,6029448E-5
1356,00566864014	5,3542027E-5
1358,98590087891	5,4454615E-5
1361,96613311768	5,4350402E-5
1364,94636535645	5,5274971E-5
1367,92659759521	5,4666411E-5
1370,90682983398	5,4422781E-5
1373,88706207275	5,513052E-5
1376,86729431152	5,4772257E-5
1379,84752655029	5,3847756E-5
1382,82775878906	5,5387801E-5
1385,80799102783	5,5890503E-5
1388,7882232666	5,5146117E-5
1391,76845550537	5,4580685E-5
1394,74868774414	5,5348421E-5
1397,72891998291	5,5979146E-5
1400,70915222168	5,4766528E-5
1403,68938446045	5,6417589E-5
1406,66961669922	5,5543482E-5
1409,64984893799	5,550909E-5
1412,63008117676	5,405449E-5
1415,61031341553	5,3750519E-5
1418,5905456543	5,4856043E-5
1421,57077789307	5,3541873E-5
1424,55101013184	5,3510099E-5
1427,53124237061	5,4571103E-5
1430,51147460938	5,4302885E-5
1433,49170684814	5,4926166E-5
1436,47193908691	5,4006483E-5
1439,45217132568	5,4770033E-5
1442,43240356445	5,4315166E-5
1445,41263580322	5,5407177E-5
1448,39286804199	5,5234269E-5
1451,37310028076	5,7829655E-5
1454,35333251953	5,8512911E-5
1457,3335647583	6,1583621E-5
1460,31379699707	6,452825E-5
1463,29402923584	6,6867528E-5
1466,27426147461	7,0018796E-5
1469,25449371338	6,7892558E-5
1472,23472595215	6,7533497E-5
1475,21495819092	6,4629398E-5
1478,19519042969	6,4272887E-5
1481,17542266846	6,5684641E-5
1484,15565490723	6,5093696E-5
1487,135887146	6,3618324E-5
1490,11611938477	6,4547337E-5
1493,09635162354	6,3489977E-5
1496,0765838623	6,4467686E-5
1499,05681610107	6,3834393E-5
1502,03704833984	6,3603499E-5
1505,01728057861	6,5134976E-5
1507,99751281738	6,4561242E-5
1510,97774505615	6,401084E-5
1513,95797729492	6,4397553E-5
1516,93820953369	6,3821021E-5
1519,91844177246	6,4209678E-5
1522,89867401123	6,2675427E-5
1525,87890625	6,3362937E-5
1528,85913848877	6,38038E-5
1531,83937072754	6,4595931E-5
1534,81960296631	6,3445922E-5
1537,79983520508	6,3451035E-5
1540,78006744385	6,4203109E-5
1543,76029968262	6,442018E-5
1546,74053192139	6,5497539E-5
1549,72076416016	6,466533E-5
1552,70099639893	6,6150807E-5
1555,6812286377	6,5591621E-5
1558,66146087646	6,7470024E-5
1561,64169311523	6,8707614E-5
1564,621925354	6,8488094E-5
1567,60215759277	6,9431137E-5
1570,58238983154	7,0048813E-5
1573,56262207031	7,0031917E-5
1576,54285430908	6,9478257E-5
1579,52308654785	6,9998928E-5
1582,50331878662	7,0098191E-5
1585,48355102539	7,1072826E-5
1588,46378326416	7,1165791E-5
1591,44401550293	7,2725019E-5
1594,4242477417	7,3002296E-5
1597,40447998047	7,230452E-5
1600,38471221924	7,3504507E-5
1603,36494445801	7,3675741E-5
1606,34517669678	7,5480154E-5
1609,32540893555	7,552459E-5
1612,30564117432	7,7342319E-5
1615,28587341309	7,9012697E-5
1618,26610565186	7,8718445E-5
1621,24633789062	8,0973405E-5
1624,22657012939	8,1162313E-5
1627,20680236816	8,3531637E-5
1630,18703460693	8,4936892E-5
1633,1672668457	8,6746493E-5
1636,14749908447	8,9167181E-5
1639,12773132324	8,9977313E-5
1642,10796356201	9,2232532E-5
1645,08819580078	9,4956683E-5
1648,06842803955	9,7030484E-5
1651,04866027832	0,00010108485
1654,02889251709	0,00010289193
1657,00912475586	0,00010801679
1659,98935699463	0,00011187321
1662,9695892334	0,00011614403
1665,94982147217	0,00012219029
1668,93005371094	0,00012794086
1671,91028594971	0,0001346637
1674,89051818848	0,00014441629
1677,87075042725	0,00015381979
1680,85098266602	0,00016633743
1683,83121490479	0,00018067505
1686,81144714355	0,00019755147
1689,79167938232	0,00021933744
1692,77191162109	0,00024434072
1695,75214385986	0,00027544308
1698,73237609863	0,00031423916
1701,7126083374	0,00036333025
1704,69284057617	0,00042977718
1707,67307281494	0,0005203821
1710,65330505371	0,0006399179
1713,63353729248	0,00080110991
1716,61376953125	0,00099982419
1719,59400177002	0,001141641
1722,57423400879	0,00081337217
1725,55446624756	0,00045370553
1728,53469848633	0,00035363186
1731,5149307251	0,00029788097
1734,49516296387	0,00026071233
1737,47539520264	0,00023371325
1740,45562744141	0,00021094683
1743,43585968018	0,00019336183
1746,41609191895	0,0001808215
1749,39632415771	0,00017152595
1752,37655639648	0,00016282215
1755,35678863525	0,00015430098
1758,33702087402	0,00014902531
1761,31725311279	0,00014299833
1764,29748535156	0,00013907538
1767,27771759033	0,00013460383
1770,2579498291	0,00013068311
1773,23818206787	0,00012734841
1776,21841430664	0,00012482032
1779,19864654541	0,00012113604
1782,17887878418	0,00011850269
1785,15911102295	0,00011595826
1788,13934326172	0,00011430978
1791,11957550049	0,0001128213
1794,09980773926	0,00011168459
1797,08003997803	0,00011000988
1800,0602722168	0,00010950435
1803,04050445557	0,00010704469
1806,02073669434	0,00010707381
1809,00096893311	0,00010668212
1811,98120117187	0,00010555258
1814,96143341064	0,00010451108
1817,94166564941	0,00010329126
1820,92189788818	0,0001029799
1823,90213012695	0,00010162592
1826,88236236572	0,000101273
1829,86259460449	0,00010092445
1832,84282684326	0,0001010478
1835,82305908203	0,00010032724
1838,8032913208	9,8441447E-5
1841,78352355957	0,00010004369
1844,76375579834	9,9402824E-5
1847,74398803711	9,924243E-5
1850,72422027588	9,9755944E-5
1853,70445251465	9,8593394E-5
1856,68468475342	9,9287725E-5
1859,66491699219	9,9151287E-5
1862,64514923096	9,8174069E-5
1865,62538146973	9,9016973E-5
1868,6056137085	9,8530566E-5
1871,58584594727	9,8698223E-5
1874,56607818604	9,9244695E-5
1877,5463104248	9,9037536E-5
1880,52654266357	9,8033557E-5
1883,50677490234	9,9225446E-5
1886,48700714111	9,8996004E-5
1889,46723937988	9,9267452E-5
1892,44747161865	9,9791609E-5
1895,42770385742	0,00010005651
1898,40793609619	0,00010017167
1901,38816833496	0,00010106677
1904,36840057373	0,00010131005
1907,3486328125	0,0001020027
1910,32886505127	0,00010171862
1913,30909729004	0,00010032298
1916,28932952881	0,00010217368
1919,26956176758	0,0001018821
1922,24979400635	0,0001022289
1925,23002624512	0,0001023872
1928,21025848389	0,0001027483
1931,19049072266	0,00010218738
1934,17072296143	0,00010334633
1937,1509552002	0,00010273256
1940,13118743896	0,00010462964
1943,11141967773	0,00010462439
1946,0916519165	0,00010568105
1949,07188415527	0,00010453904
1952,05211639404	0,00010587038
1955,03234863281	0,00010690314
1958,01258087158	0,00010776182
1960,99281311035	0,00010853385
1963,97304534912	0,00010835411
1966,95327758789	0,00010862261
1969,93350982666	0,00010764453
1972,91374206543	0,00010621537
1975,8939743042	0,00010474355
1978,87420654297	0,0001043222
1981,85443878174	0,00010416138
1984,83467102051	0,00010436148
1987,81490325928	0,00010407537
1990,79513549805	0,00010651495
1993,77536773682	0,00010562845
1996,75559997559	0,0001061273
1999,73583221436	0,00010701517
2002,71606445313	0,00010777251
2005,69629669189	0,00010768377
2008,67652893066	0,00010818555
2011,65676116943	0,00010892527
2014,6369934082	0,00010897143
2017,61722564697	0,00010943594
2020,59745788574	0,00011056605
2023,57769012451	0,00011063204
2026,55792236328	0,00011120532
2029,53815460205	0,00011268865
2032,51838684082	0,00011197885
2035,49861907959	0,00011366727
2038,47885131836	0,00011359624
2041,45908355713	0,00011568062
2044,4393157959	0,00011637206
2047,41954803467	0,00011673972
2050,39978027344	0,00011651748
2053,38001251221	0,00011821669
2056,36024475098	0,0001179896
2059,34047698975	0,00012002258
2062,32070922852	0,0001199106
2065,30094146729	0,00012081313
2068,28117370605	0,00012159812
2071,26140594482	0,00012284163
2074,24163818359	0,0001232993
2077,22187042236	0,00012390927
2080,20210266113	0,00012623412
2083,1823348999	0,00012616864
2086,16256713867	0,00012595751
2089,14279937744	0,00012833927
2092,12303161621	0,00012823951
2095,10326385498	0,00012975463
2098,08349609375	0,00013029204
2101,06372833252	0,00013097835
2104,04396057129	0,00013156722
2107,02419281006	0,00013329401
2110,00442504883	0,00013479796
2112,9846572876	0,00013558156
2115,96488952637	0,00013736381
2118,94512176514	0,0001382298
2121,92535400391	0,00014006983
2124,90558624268	0,00014224535
2127,88581848145	0,00014203132
2130,86605072021	0,00014393522
2133,84628295898	0,00014660636
2136,82651519775	0,00014931845
2139,80674743652	0,00014862208
2142,78697967529	0,00014992065
2145,76721191406	0,00015046386
2148,74744415283	0,00015111766
2151,7276763916	0,00014928212
2154,70790863037	0,00014595224
2157,68814086914	0,00013814614
2160,66837310791	0,00012549902
2163,64860534668	0,000109619
2166,62883758545	9,8357572E-5
2169,60906982422	0,00012203255
2172,58930206299	0,00014499511
2175,56953430176	0,00015888864
2178,54976654053	0,00016825338
2181,5299987793	0,00017723435
2184,51023101807	0,00018567214
2187,49046325684	0,00019675176
2190,47069549561	0,0002079852
2193,45092773438	0,00021871465
2196,43115997314	0,0002307056
2199,41139221191	0,00024407305
2202,39162445068	0,00026003714
2205,37185668945	0,00027407442
2208,35208892822	0,00028622879
2211,33232116699	0,00028652682
2214,31255340576	0,00026589785
2217,29278564453	0,00021200642
2220,2730178833	0,00013905489
2223,25325012207	9,4910034E-5
2226,23348236084	7,9850644E-5
2229,21371459961	7,803185E-5
2232,19394683838	7,8726866E-5
2235,17417907715	8,1781377E-5
2238,15441131592	8,5157481E-5
2241,13464355469	8,828653E-5
2244,11487579346	9,1328608E-5
2247,09510803223	9,555595E-5
2250,075340271	9,8871339E-5
2253,05557250977	0,00010252083
2256,03580474854	0,00010525062
2259,0160369873	0,00010668501
2261,99626922607	0,00011012236
2264,97650146484	0,00011245019
2267,95673370361	0,00011552773
2270,93696594238	0,00011709547
2273,91719818115	0,00011982642
2276,89743041992	0,00012240643
2279,87766265869	0,000124512
2282,85789489746	0,00012641955
2285,83812713623	0,00012935794
2288,818359375	0,0001306628
2291,79859161377	0,00013285883
2294,77882385254	0,0001337321
2297,75905609131	0,00013589644
2300,73928833008	0,0001393986
2303,71952056885	0,00014050322
2306,69975280762	0,00014303481
2309,67998504639	0,00014392016
2312,66021728516	0,00014489813
2315,64044952393	0,00014639348
2318,6206817627	0,0001499109
2321,60091400146	0,0001506458
2324,58114624023	0,00015257972
2327,561378479	0,00015449387
2330,54161071777	0,00015573306
2333,52184295654	0,0001564436
2336,50207519531	0,00015934581
2339,48230743408	0,00016111922
2342,46253967285	0,00016389977
2345,44277191162	0,00016541627
2348,42300415039	0,00016631102
2351,40323638916	0,00016773184
2354,38346862793	0,00017007084
2357,3637008667	0,00017182151
2360,34393310547	0,00017268689
2363,32416534424	0,00017639846
2366,30439758301	0,00017702454
2369,28462982178	0,0001797796
2372,26486206055	0,00018175211
2375,24509429932	0,0001848015
2378,22532653809	0,00018708719
2381,20555877686	0,00019012199
2384,18579101562	0,00019347164
2387,16602325439	0,00019689033
2390,14625549316	0,00020018165
2393,12648773193	0,00020383408
2396,1067199707	0,00020732386
2399,08695220947	0,0002092591
2402,06718444824	0,00021136228
2405,04741668701	0,00021492748
2408,02764892578	0,00021661102
2411,00788116455	0,0002197008
2413,98811340332	0,00022211694
2416,96834564209	0,00022520082
2419,94857788086	0,00022830246
2422,92881011963	0,00023001267
2425,9090423584	0,000233458
2428,88927459717	0,00023717543
2431,86950683594	0,00023970482
2434,84973907471	0,0002437626
2437,82997131348	0,00024687119
2440,81020355225	0,00025004831
2443,79043579102	0,00025351181
2446,77066802979	0,00025713936
2449,75090026855	0,00026139974
2452,73113250732	0,0002653802
2455,71136474609	0,0002689044
2458,69159698486	0,00027328008
2461,67182922363	0,00027793056
2464,6520614624	0,00028318801
2467,63229370117	0,0002872706
2470,61252593994	0,0002925109
2473,59275817871	0,00029785935
2476,57299041748	0,00030250348
2479,55322265625	0,00030738419
2482,53345489502	0,00031335432
2485,51368713379	0,00031842963
2488,49391937256	0,0003246124
2491,47415161133	0,00033034382
2494,4543838501	0,00033717146
2497,43461608887	0,00034411274
2500,41484832764	0,0003505273
2503,39508056641	0,00035661818
2506,37531280518	0,00036509692
2509,35554504395	0,00037374016
2512,33577728271	0,0003800837
2515,31600952148	0,00038994974
2518,29624176025	0,00039908701
2521,27647399902	0,00040867092
2524,25670623779	0,00041793983
2527,23693847656	0,00042950811
2530,21717071533	0,00044044758
2533,1974029541	0,00045013056
2536,17763519287	0,00046372674
2539,15786743164	0,00047696456
2542,13809967041	0,0004903346
2545,11833190918	0,00050606329
2548,09856414795	0,00052127605
2551,07879638672	0,00053887249
2554,05902862549	0,00055765321
2557,03926086426	0,00057669602
2560,01949310303	0,00059836346
2562,9997253418	0,00061983824
2565,97995758057	0,00064452326
2568,96018981934	0,00067078902
2571,94042205811	0,00069891655
2574,92065429687	0,0007324183
2577,90088653564	0,00076475693
2580,88111877441	0,00080209367
2583,86135101318	0,00084417403
2586,84158325195	0,00088898977
2589,82181549072	0,0009408299
2592,80204772949	0,0009983982
2595,78227996826	0,0010634834
2598,76251220703	0,0011371502
2601,7427444458	0,0012224264
2604,72297668457	0,0013209071
2607,70320892334	0,0014361777
2610,68344116211	0,0015722601
2613,66367340088	0,0017342891
2616,64390563965	0,0019291695
2619,62413787842	0,002168239
2622,60437011719	0,0024626582
2625,58460235596	0,0028316624
2628,56483459473	0,0032917357
2631,5450668335	0,0038747766
2634,52529907227	0,0046039014
2637,50553131104	0,0054733864
2640,4857635498	0,0062985334
2643,46599578857	0,0063656141
2646,44622802734	0,0045362418
2649,42646026611	0,002880947
2652,40669250488	0,002274964
2655,38692474365	0,0019101611
2658,36715698242	0,0016550281
2661,34738922119	0,0014568353
2664,32762145996	0,0012985367
2667,30785369873	0,001169247
2670,2880859375	0,0010634705
2673,26831817627	0,00097426181
2676,24855041504	0,00089843647
2679,22878265381	0,00083341225
2682,20901489258	0,00077649411
2685,18924713135	0,00072663609
2688,16947937012	0,00068071654
2691,14971160889	0,00064001257
2694,12994384766	0,00060203065
2697,11017608643	0,00056784616
2700,0904083252	0,00053633839
2703,07064056396	0,0005071284
2706,05087280273	0,00048072875
2709,0311050415	0,0004563038
2712,01133728027	0,00043375721
2714,99156951904	0,00041252244
2717,97180175781	0,0003943698
2720,95203399658	0,00037611554
2723,93226623535	0,00035913975
2726,91249847412	0,0003421113
2729,89273071289	0,0003264639
2732,87296295166	0,0003123067
2735,85319519043	0,00029710436
2738,8334274292	0,00028447341
2741,81365966797	0,00027121189
2744,79389190674	0,0002584048
2747,77412414551	0,00024756571
2750,75435638428	0,00023494332
2753,73458862305	0,00022401187
2756,71482086182	0,00021311092
2759,69505310059	0,00020270294
2762,67528533936	0,00019268226
2765,65551757813	0,00018370671
2768,63574981689	0,00017404585
2771,61598205566	0,00016526836
2774,59621429443	0,00015523679
2777,5764465332	0,0001470727
2780,55667877197	0,0001395742
2783,53691101074	0,00013189212
2786,51714324951	0,00012525607
2789,49737548828	0,00011867943
2792,47760772705	0,00011424023
2795,45783996582	0,0001111626
2798,43807220459	0,00010815899
2801,41830444336	0,00010559634
2804,39853668213	9,9212673E-5
2807,3787689209	8,0766092E-5
2810,35900115967	4,9752004E-5
2813,33923339844	2,5403441E-5
2816,31946563721	6,0905439E-6
2819,29969787598	1,1854674E-5
2822,27993011475	2,7694617E-5
2825,26016235352	4,3383877E-5
2828,24039459229	5,7470363E-5
2831,22062683105	7,4670772E-5
2834,20085906982	9,2220794E-5
2837,18109130859	0,00011118559
2840,16132354736	0,00013150752
2843,14155578613	0,00015364855
2846,1217880249	0,00017766794
2849,10202026367	0,0002062718
2852,08225250244	0,00023645602
2855,06248474121	0,00027068724
2858,04271697998	0,00031081358
2861,02294921875	0,00035633898
2864,00318145752	0,00040855375
2866,98341369629	0,00046959098
2869,96364593506	0,00054142986
2872,94387817383	0,00062944254
2875,9241104126	0,00073714798
2878,90434265137	0,0008670691
2881,88457489014	0,0010277961
2884,86480712891	0,0012288568
2887,84503936768	0,0014812394
2890,82527160645	0,0017862408
2893,80550384521	0,0021218809
2896,78573608398	0,0023661351
2899,76596832275	0,0021821315
2902,74620056152	0,0015781787
2905,72643280029	0,0012143042
2908,70666503906	0,0010305665
2911,68689727783	0,00090348767
2914,6671295166	0,0008077602
2917,64736175537	0,00073337508
2920,62759399414	0,00067346437
2923,60782623291	0,00062290388
2926,58805847168	0,00058378693
2929,56829071045	0,0005506418
2932,54852294922	0,00051997257
2935,52875518799	0,00049418948
2938,50898742676	0,0004713074
2941,48921966553	0,0004507219
2944,4694519043	0,00043254962
2947,44968414307	0,00041538509
2950,42991638184	0,0004009494
2953,41014862061	0,00038544929
2956,39038085937	0,00037380284
2959,37061309814	0,000361767
2962,35084533691	0,00034989599
2965,33107757568	0,00034055221
2968,31130981445	0,00033214471
2971,29154205322	0,00032300938
2974,27177429199	0,00031524637
2977,25200653076	0,00030909044
2980,23223876953	0,00030053155
2983,2124710083	0,00029389701
2986,19270324707	0,00028729052
2989,17293548584	0,00028156153
2992,15316772461	0,00027689669
2995,13339996338	0,00027096316
2998,11363220215	0,0002655486
3001,09386444092	0,00026192291
3004,07409667969	0,00025557211
3007,05432891846	0,00025098933
3010,03456115723	0,00024654126
3013,014793396	0,00024240274
3015,99502563477	0,00023741712
3018,97525787354	0,00023430152
3021,9554901123	0,00023063228
3024,93572235107	0,0002271534
3027,91595458984	0,00022501992
3030,89618682861	0,00022021932
3033,87641906738	0,00021765057
3036,85665130615	0,00021467291
3039,83688354492	0,00021152999
3042,81711578369	0,00020837848
3045,79734802246	0,00020475833
3048,77758026123	0,00020252364
3051,7578125	0,00019829487
3054,73804473877	0,00019622505
3057,71827697754	0,000193971
3060,69850921631	0,00019137733
3063,67874145508	0,00019034632
3066,65897369385	0,00018725259
3069,63920593262	0,00018532328
3072,61943817139	0,00018204842
3075,59967041016	0,00018040805
3078,57990264893	0,00017778966
3081,5601348877	0,00017691821
3084,54036712646	0,00017426783
3087,52059936523	0,00017287271
3090,500831604	0,00017087973
3093,48106384277	0,00016931305
3096,46129608154	0,00016741638
3099,44152832031	0,00016565695
3102,42176055908	0,00016318742
3105,40199279785	0,00016192923
3108,38222503662	0,00015981436
3111,36245727539	0,00015800536
3114,34268951416	0,00015630375
3117,32292175293	0,00015565036
3120,3031539917	0,00015317216
3123,28338623047	0,00015277763
3126,26361846924	0,0001508076
3129,24385070801	0,00014937614
3132,22408294678	0,00014842532
3135,20431518555	0,00014798605
3138,18454742432	0,0001468965
3141,16477966309	0,00014618481
3144,14501190186	0,00014504905
3147,12524414063	0,00014179771
3150,10547637939	0,00014118522
3153,08570861816	0,00014009312
3156,06594085693	0,00013782444
3159,0461730957	0,00013598436
3162,02640533447	0,00013507771
3165,00663757324	0,00013311046
3167,98686981201	0,00013165228
3170,96710205078	0,00013056169
3173,94733428955	0,00012834729
3176,92756652832	0,00012843841
3179,90779876709	0,00012622572
3182,88803100586	0,00012533774
3185,86826324463	0,00012356832
3188,8484954834	0,00012363313
3191,82872772217	0,00012183275
3194,80895996094	0,00012083374
3197,78919219971	0,00011954094
3200,76942443848	0,00011867065
3203,74965667725	0,00011689982
3206,72988891602	0,00011519531
3209,71012115479	0,00011562874
3212,69035339355	0,00011282584
3215,67058563232	0,000110107
3218,65081787109	0,00010959766
3221,63105010986	0,0001073385
3224,61128234863	0,00010443827
3227,5915145874	0,00010263768
3230,57174682617	0,00010043874
3233,55197906494	9,7634936E-5
3236,53221130371	9,4441235E-5
3239,51244354248	9,1990324E-5
3242,49267578125	8,9147935E-5
3245,47290802002	8,5655477E-5
3248,45314025879	8,2813581E-5
3251,43337249756	8,1714089E-5
3254,41360473633	8,1795512E-5
3257,3938369751	8,491876E-5
3260,37406921387	9,304611E-5
3263,35430145264	0,0001064368
3266,33453369141	0,00011907471
3269,31476593018	0,0001280364
3272,29499816895	0,00013116615
3275,27523040771	0,00013006663
3278,25546264648	0,00012952916
3281,23569488525	0,00012755123
3284,21592712402	0,00012602173
3287,19615936279	0,00012336135
3290,17639160156	0,00012073519
3293,15662384033	0,00012081691
3296,1368560791	0,00011806106
3299,11708831787	0,0001171112
3302,09732055664	0,00011502032
3305,07755279541	0,00011349436
3308,05778503418	0,00011238388
3311,03801727295	0,00011170987
3314,01824951172	0,00011103368
3316,99848175049	0,00011069996
3319,97871398926	0,00010911627
3322,95894622803	0,00010921427
3325,9391784668	0,00010769856
3328,91941070557	0,00010720317
3331,89964294434	0,00010723564
3334,87987518311	0,00010555331
3337,86010742188	0,00010619178
3340,84033966064	0,00010417536
3343,82057189941	0,00010395436
3346,80080413818	0,00010359756
3349,78103637695	0,00010302986
3352,76126861572	0,00010220755
3355,74150085449	0,00010207071
3358,72173309326	0,00010129443
3361,70196533203	0,00010144743
3364,6821975708	0,00010025604
3367,66242980957	9,929134E-5
3370,64266204834	9,9879836E-5
3373,62289428711	9,9530087E-5
3376,60312652588	9,9268159E-5
3379,58335876465	9,9509838E-5
3382,56359100342	9,8278276E-5
3385,54382324219	9,7905372E-5
3388,52405548096	9,8036975E-5
3391,50428771973	9,8014417E-5
3394,4845199585	9,7148503E-5
3397,46475219727	9,5886014E-5
3400,44498443604	9,6271699E-5
3403,4252166748	9,6893252E-5
3406,40544891357	9,6412508E-5
3409,38568115234	9,5503857E-5
3412,36591339111	9,6488411E-5
3415,34614562988	9,6521266E-5
3418,32637786865	9,6204292E-5
3421,30661010742	9,5641789E-5
3424,28684234619	9,453203E-5
3427,26707458496	9,3247509E-5
3430,24730682373	9,098175E-5
3433,2275390625	8,659721E-5
3436,20777130127	8,2784187E-5
3439,18800354004	7,8288888E-5
3442,16823577881	7,8435003E-5
3445,14846801758	7,9596789E-5
3448,12870025635	8,0630362E-5
3451,10893249512	8,0997857E-5
3454,08916473389	8,0250713E-5
3457,06939697266	8,0686426E-5
3460,04962921143	8,0797112E-5
3463,0298614502	8,1246348E-5
3466,01009368897	8,0457718E-5
3468,99032592773	7,9956072E-5
3471,9705581665	7,9879488E-5
3474,95079040527	7,9992066E-5
3477,93102264404	7,9512742E-5
3480,91125488281	8,0391119E-5
3483,89148712158	7,9112771E-5
3486,87171936035	7,888241E-5
3489,85195159912	7,8711619E-5
3492,83218383789	7,7992248E-5
3495,81241607666	7,7863709E-5
3498,79264831543	7,7597308E-5
3501,7728805542	7,8018964E-5
3504,75311279297	7,8417472E-5
3507,73334503174	7,8352159E-5
3510,71357727051	7,6356955E-5
3513,69380950928	7,6998185E-5
3516,67404174805	7,5998657E-5
3519,65427398682	7,6018491E-5
3522,63450622559	7,645238E-5
3525,61473846436	7,6245311E-5
3528,59497070313	7,5939089E-5
3531,57520294189	7,6106748E-5
3534,55543518066	7,494013E-5
3537,53566741943	7,5325135E-5
3540,5158996582	7,3653915E-5
3543,49613189697	7,4192651E-5
3546,47636413574	7,5686925E-5
3549,45659637451	7,3442874E-5
3552,43682861328	7,4750398E-5
3555,41706085205	7,6349726E-5
3558,39729309082	7,8672276E-5
3561,37752532959	8,1872881E-5
3564,35775756836	8,6433763E-5
3567,33798980713	8,8663071E-5
3570,3182220459	8,9427143E-5
3573,29845428467	8,9252752E-5
3576,27868652344	8,7865951E-5
3579,25891876221	8,7236947E-5
3582,23915100098	8,7091831E-5
3585,21938323975	8,5690179E-5
3588,19961547852	8,6735241E-5
3591,17984771729	8,7013991E-5
3594,16007995605	8,5901821E-5
3597,14031219482	8,6003539E-5
3600,12054443359	8,7320343E-5
3603,10077667236	8,69215E-5
3606,08100891113	8,9033271E-5
3609,0612411499	8,8946817E-5
3612,04147338867	8,9354344E-5
3615,02170562744	8,9692078E-5
3618,00193786621	9,1469266E-5
3620,98217010498	9,1499945E-5
3623,96240234375	9,3126502E-5
3626,94263458252	9,4726864E-5
3629,92286682129	9,480462E-5
3632,90309906006	9,8218492E-5
3635,88333129883	9,9494116E-5
3638,8635635376	0,00010137457
3641,84379577637	0,00010420922
3644,82402801514	0,00010450544
3647,80426025391	0,00010540267
3650,78449249268	0,00010801581
3653,76472473145	0,0001103441
3656,74495697022	0,00011176027
3659,72518920898	0,00011276685
3662,70542144775	0,00011351764
3665,68565368652	0,0001143343
3668,66588592529	0,00011329256
3671,64611816406	0,00011062029
3674,62635040283	0,00010675246
3677,6065826416	9,9452997E-5
3680,58681488037	9,4838656E-5
3683,56704711914	9,0029519E-5
3686,54727935791	8,6525986E-5
3689,52751159668	8,3269537E-5
3692,50774383545	7,9087366E-5
3695,48797607422	7,7180447E-5
3698,46820831299	7,5225777E-5
3701,44844055176	7,1757178E-5
3704,42867279053	7,2431206E-5
3707,4089050293	7,060618E-5
3710,38913726807	7,007228E-5
3713,36936950684	6,9614097E-5
3716,34960174561	6,8323551E-5
3719,32983398438	6,7311928E-5
3722,31006622314	6,7889827E-5
3725,29029846191	6,7432711E-5
3728,27053070068	6,7115184E-5
3731,25076293945	6,6445769E-5
3734,23099517822	6,6682286E-5
3737,21122741699	6,714701E-5
3740,19145965576	6,5943485E-5
3743,17169189453	6,6671288E-5
3746,1519241333	6,685174E-5
3749,13215637207	6,6186378E-5
3752,11238861084	6,4899346E-5
3755,09262084961	6,6138062E-5
3758,07285308838	6,5943809E-5
3761,05308532715	6,460746E-5
3764,03331756592	6,4777468E-5
3767,01354980469	6,4441233E-5
3769,99378204346	6,452898E-5
3772,97401428223	6,4539849E-5
3775,954246521	6,5131638E-5
3778,93447875977	6,5187199E-5
3781,91471099854	6,5159915E-5
3784,8949432373	6,4265056E-5
3787,87517547607	6,4933719E-5
3790,85540771484	6,5110272E-5
3793,83563995361	6,6044286E-5
3796,81587219238	6,526428E-5
3799,79610443115	6,6103317E-5
3802,77633666992	6,5905721E-5
3805,75656890869	6,6173105E-5
3808,73680114746	6,6260059E-5
3811,71703338623	6,7068644E-5
3814,697265625	6,4906757E-5
3817,67749786377	6,3453511E-5
3820,65773010254	6,1145275E-5
3823,63796234131	5,7922153E-5
3826,61819458008	5,4913435E-5
3829,59842681885	5,5049893E-5
3832,57865905762	5,4434334E-5
3835,55889129639	5,4630156E-5
3838,53912353516	5,3915017E-5
3841,51935577393	5,4178956E-5
3844,4995880127	5,4613039E-5
3847,47982025146	5,4412836E-5
3850,46005249023	5,4676998E-5
3853,440284729	5,3380877E-5
3856,42051696777	5,3288094E-5
3859,40074920654	5,3847337E-5
3862,38098144531	5,3036546E-5
3865,36121368408	5,2141087E-5
3868,34144592285	5,1775789E-5
3871,32167816162	5,2230863E-5
3874,30191040039	5,2628063E-5
3877,28214263916	5,1625379E-5
3880,26237487793	5,1315897E-5
3883,2426071167	5,0259208E-5
3886,22283935547	5,0474298E-5
3889,20307159424	5,001464E-5
3892,18330383301	5,0132978E-5
3895,16353607178	5,0377454E-5
3898,14376831055	5,0155409E-5
3901,12400054932	4,8872693E-5
3904,10423278809	4,9244049E-5
3907,08446502686	4,9117191E-5
3910,06469726562	4,9483164E-5
3913,04492950439	4,8086374E-5
3916,02516174316	4,8091125E-5
3919,00539398193	4,7093928E-5
3921,9856262207	4,5953097E-5
3924,96585845947	4,5687978E-5
3927,94609069824	4,4454914E-5
3930,92632293701	4,2529382E-5
3933,90655517578	4,143822E-5
3936,88678741455	4,0617898E-5
3939,86701965332	3,9618146E-5
3942,84725189209	3,8261755E-5
3945,82748413086	3,6441216E-5
3948,80771636963	3,4413308E-5
3951,7879486084	3,0455183E-5
3954,76818084717	2,8904836E-5
3957,74841308594	2,5209811E-5
3960,72864532471	2,0543953E-5
3963,70887756348	1,8865822E-5
3966,68910980225	2,0690905E-5
3969,66934204102	2,6498821E-5
3972,64957427978	3,4889731E-5
3975,62980651855	4,3622558E-5
3978,61003875732	5,337839E-5
3981,59027099609	6,0611316E-5
3984,57050323486	6,4170415E-5
3987,55073547363	6,4604649E-5
3990,5309677124	6,5007347E-5
3993,51119995117	6,485217E-5
3996,49143218994	6,452966E-5
3999,47166442871	6,442794E-5
4002,45189666748	6,1663905E-5
4005,43212890625	5,9960636E-5
4008,41236114502	5,5602473E-5
4011,39259338379	5,1950331E-5
4014,37282562256	4,8031391E-5
4017,35305786133	4,5946739E-5
4020,3332901001	4,4199429E-5
4023,31352233887	4,3606148E-5
4026,29375457764	4,2027676E-5
4029,27398681641	4,0462866E-5
4032,25421905518	3,7331954E-5
4035,23445129395	3,7159038E-5
4038,21468353271	3,5550789E-5
4041,19491577148	3,3799913E-5
4044,17514801025	3,1355412E-5
4047,15538024902	2,9037559E-5
4050,13561248779	2,6844576E-5
4053,11584472656	2,490327E-5
4056,09607696533	2,2573759E-5
4059,0763092041	1,9368865E-5
4062,05654144287	1,7559355E-5
4065,03677368164	1,674224E-5
4068,01700592041	2,0166914E-5
4070,99723815918	2,397438E-5
4073,97747039795	3,3762754E-5
4076,95770263672	4,6486806E-5
4079,93793487549	6,2321465E-5
4082,91816711426	8,3331853E-5
4085,89839935303	0,00010708997
4088,8786315918	0,00013417238
4091,85886383057	0,00015374708
4094,83909606934	0,00015250449
4097,81932830811	0,00013246993
4100,79956054687	0,00011596786
4103,77979278564	0,00010461882
4106,76002502441	9,7689038E-5
4109,74025726318	9,2463426E-5
4112,72048950195	8,9058804E-5
4115,70072174072	8,5763367E-5
4118,68095397949	8,3963926E-5
4121,66118621826	8,1398761E-5
4124,64141845703	7,9581011E-5
4127,6216506958	7,8063058E-5
4130,60188293457	7,7219534E-5
4133,58211517334	7,6341458E-5
4136,56234741211	7,5316637E-5
4139,54257965088	7,3399408E-5
4142,52281188965	7,1701325E-5
4145,50304412842	7,1185521E-5
4148,48327636719	6,9672373E-5
4151,46350860596	6,8688347E-5
4154,44374084473	6,6077452E-5
4157,4239730835	6,5668976E-5
4160,40420532227	6,3308259E-5
4163,38443756103	6,1736307E-5
4166,3646697998	5,9399594E-5
4169,34490203857	5,8674319E-5
4172,32513427734	5,8726801E-5
4175,30536651611	6,171614E-5
4178,28559875488	6,6897487E-5
4181,26583099365	7,5405129E-5
4184,24606323242	8,4793487E-5
4187,22629547119	8,7781104E-5
4190,20652770996	8,7466161E-5
4193,18675994873	8,7514332E-5
4196,1669921875	8,6559593E-5
4199,14722442627	8,5795425E-5
4202,12745666504	8,4573247E-5
4205,10768890381	8,3395814E-5
4208,08792114258	8,3406169E-5
4211,06815338135	8,4707832E-5
4214,04838562012	8,3537673E-5
4217,02861785889	8,3535285E-5
4220,00885009766	8,3986826E-5
4222,98908233643	8,5217098E-5
4225,9693145752	8,4463948E-5
4228,94954681396	8,5560554E-5
4231,92977905273	8,4565243E-5
4234,9100112915	8,5291376E-5
4237,89024353027	8,7115611E-5
4240,87047576904	8,6555906E-5
4243,85070800781	8,6555185E-5
4246,83094024658	8,7515432E-5
4249,81117248535	8,8110715E-5
4252,79140472412	8,9108651E-5
4255,77163696289	8,9553622E-5
4258,75186920166	8,9680117E-5
4261,73210144043	9,067428E-5
4264,7123336792	9,2047701E-5
4267,69256591797	9,1574502E-5
4270,67279815674	9,3150949E-5
4273,65303039551	9,447028E-5
4276,63326263428	9,5991852E-5
4279,61349487305	9,6966602E-5
4282,59372711182	9,8598122E-5
4285,57395935059	0,00010069479
4288,55419158936	0,00010178134
4291,53442382812	0,00010380227
4294,51465606689	0,00010370752
4297,49488830566	0,00010640703
4300,47512054443	0,0001100271
4303,4553527832	0,00011175841
4306,43558502197	0,00011446271
4309,41581726074	0,00011720141
4312,39604949951	0,00012085043
4315,37628173828	0,0001229195
4318,35651397705	0,00012613222
4321,33674621582	0,00013007878
4324,31697845459	0,00013469612
4327,29721069336	0,00013823402
4330,27744293213	0,00014258019
4333,2576751709	0,00014836964
4336,23790740967	0,00015335178
4339,21813964844	0,0001605706
4342,19837188721	0,00016639152
4345,17860412598	0,00017426254
4348,15883636475	0,00018301355
4351,13906860352	0,00019163141
4354,11930084229	0,0002008493
4357,09953308105	0,00021261525
4360,07976531982	0,00022436645
4363,05999755859	0,0002409537
4366,04022979736	0,0002619349
4369,02046203613	0,00028686979
4372,0006942749	0,00031213237
4374,98092651367	0,00033741162
4377,96115875244	0,00035854012
4380,94139099121	0,00036743961
4383,92162322998	0,00035320832
4386,90185546875	0,00030371748
4389,88208770752	0,00022891318
4392,86231994629	0,00016939126
4395,84255218506	0,00013485651
4398,82278442383	0,00011318651
4401,8030166626	9,8401311E-5
4404,78324890137	8,7838684E-5
4407,76348114014	7,6726469E-5
4410,74371337891	6,7404263E-5
4413,72394561768	6,2209091E-5
4416,70417785645	5,6614214E-5
4419,68441009521	5,2443364E-5
4422,66464233398	4,9149854E-5
4425,64487457275	4,47592E-5
4428,62510681152	4,047714E-5
4431,60533905029	3,7561249E-5
4434,58557128906	3,5087529E-5
4437,56580352783	3,2435015E-5
4440,5460357666	3,1283355E-5
4443,52626800537	3,0048184E-5
4446,50650024414	2,9028654E-5
4449,48673248291	2,7351303E-5
4452,46696472168	2,8300168E-5
4455,44719696045	2,811959E-5
4458,42742919922	2,7609257E-5
4461,40766143799	2,7467788E-5
4464,38789367676	2,8042941E-5
4467,36812591553	2,7916072E-5
4470,3483581543	2,859738E-5
4473,32859039307	2,8736927E-5
4476,30882263184	2,8033114E-5
4479,28905487061	2,8244923E-5
4482,26928710937	2,7801074E-5
4485,24951934814	2,7789019E-5
4488,22975158691	2,8058131E-5
4491,20998382568	2,709963E-5
4494,19021606445	2,8452308E-5
4497,17044830322	3,0129381E-5
4500,15068054199	3,0608828E-5
4503,13091278076	3,1200109E-5
4506,11114501953	3,1707443E-5
4509,0913772583	3,2291705E-5
4512,07160949707	3,2143361E-5
4515,05184173584	3,4065075E-5
4518,03207397461	3,566621E-5
4521,01230621338	3,4445611E-5
4523,99253845215	3,6388402E-5
4526,97277069092	3,7302327E-5
4529,95300292969	3,8151437E-5
4532,93323516846	3,8648472E-5
4535,91346740723	4,1253348E-5
4538,893699646	4,1702163E-5
4541,87393188477	4,2495473E-5
4544,85416412354	4,4046887E-5
4547,8343963623	4,5570681E-5
4550,81462860107	4,5559643E-5
4553,79486083984	4,6082403E-5
4556,77509307861	4,5380877E-5
4559,75532531738	4,3263059E-5
4562,73555755615	4,1157895E-5
4565,71578979492	3,8328937E-5
4568,69602203369	3,8079846E-5
4571,67625427246	3,6701052E-5
4574,65648651123	3,6549387E-5
4577,63671875	3,6702364E-5
4580,61695098877	3,7014981E-5
4583,59718322754	3,7707819E-5
4586,57741546631	3,6802491E-5
4589,55764770508	3,7502494E-5
4592,53787994385	3,7982962E-5
4595,51811218262	3,7652814E-5
4598,49834442139	3,7318702E-5
4601,47857666016	3,7025227E-5
4604,45880889893	3,7377981E-5
4607,4390411377	3,6630809E-5
4610,41927337646	3,8353453E-5
4613,39950561523	4,2820689E-5
4616,379737854	4,6142739E-5
4619,35997009277	4,9348874E-5
4622,34020233154	5,0016156E-5
4625,32043457031	5,0489417E-5
4628,30066680908	5,3155986E-5
4631,28089904785	5,5847921E-5
4634,26113128662	5,913214E-5
4637,24136352539	6,2160069E-5
4640,22159576416	6,4344623E-5
4643,20182800293	6,4860493E-5
4646,1820602417	6,4531939E-5
4649,16229248047	6,2139144E-5
4652,14252471924	5,7305246E-5
4655,12275695801	4,9324747E-5
4658,10298919678	3,9717658E-5
4661,08322143555	3,0890768E-5
4664,06345367432	2,7861046E-5
4667,04368591309	2,6730863E-5
4670,02391815186	2,7478412E-5
4673,00415039063	2,9016425E-5
4675,98438262939	3,0625831E-5
4678,96461486816	3,2480877E-5
4681,94484710693	3,3403384E-5
4684,9250793457	3,4664369E-5
4687,90531158447	3,5430858E-5
4690,88554382324	3,5663759E-5
4693,86577606201	3,6710325E-5
4696,84600830078	3,8513169E-5
4699,82624053955	3,7613078E-5
4702,80647277832	3,7802918E-5
4705,78670501709	3,935058E-5
4708,76693725586	3,9336998E-5
4711,74716949463	3,9420729E-5
4714,7274017334	4,0151239E-5
4717,70763397217	4,0322003E-5
4720,68786621094	4,1517825E-5
4723,66809844971	4,2311785E-5
4726,64833068848	4,2949355E-5
4729,62856292725	4,4027889E-5
4732,60879516602	4,4167933E-5
4735,58902740479	4,6249937E-5
4738,56925964355	4,7725399E-5
4741,54949188232	4,7663206E-5
4744,52972412109	4,8681337E-5
4747,50995635986	4,6650441E-5
4750,49018859863	4,5764804E-5
4753,4704208374	4,3909796E-5
4756,45065307617	4,3538364E-5
4759,43088531494	4,499223E-5
4762,41111755371	4,4568928E-5
4765,39134979248	4,4443506E-5
4768,37158203125	4,3840802E-5
4771,35181427002	4,4944518E-5
4774,33204650879	4,403532E-5
4777,31227874756	4,4251684E-5
4780,29251098633	4,3756811E-5
4783,2727432251	4,3814091E-5
4786,25297546387	4,1304242E-5
4789,23320770264	4,0619576E-5
4792,21343994141	3,9228205E-5
4795,19367218018	3,6540625E-5
4798,17390441895	3,5084508E-5
4801,15413665771	3,2188462E-5
4804,13436889648	3,238151E-5
4807,11460113525	3,6601602E-5
4810,09483337402	4,8073161E-5
4813,07506561279	6,5860718E-5
4816,05529785156	9,0807875E-5
4819,03553009033	0,0001216273
4822,0157623291	0,00015407934
4824,99599456787	0,00017571304
4827,97622680664	0,00018429505
4830,95645904541	0,00018180933
4833,93669128418	0,00017770636
4836,91692352295	0,00017404757
4839,89715576172	0,00017078957
4842,87738800049	0,00017015999
4845,85762023926	0,00016945672
4848,83785247803	0,00016998657
4851,8180847168	0,00017189053
4854,79831695557	0,00017251351
4857,77854919434	0,00017660821
4860,75878143311	0,0001800442
4863,73901367188	0,00018571366
4866,71924591064	0,0001924407
4869,69947814941	0,00019978235
4872,67971038818	0,00020680527
4875,65994262695	0,00021525671
4878,64017486572	0,0002229849
4881,62040710449	0,00023329201
4884,60063934326	0,00024689485
4887,58087158203	0,00025956168
4890,5611038208	0,00027525089
4893,54133605957	0,00029257967
4896,52156829834	0,00031176841
4899,50180053711	0,0003325889
4902,48203277588	0,00035517088
4905,46226501465	0,00037993404
4908,44249725342	0,00040239478
4911,42272949219	0,00042943924
4914,40296173096	0,00046384767
4917,38319396973	0,00050135336
4920,3634262085	0,0005416394
4923,34365844727	0,0005848439
4926,32389068604	0,00062598587
4929,3041229248	0,00066310001
4932,28435516357	0,00068519171
4935,26458740234	0,00068280447
4938,24481964111	0,0006423008
4941,22505187988	0,00056154404
4944,20528411865	0,00046278248
4947,18551635742	0,00038508803
4950,16574859619	0,0003352067
4953,14598083496	0,00029903701
4956,12621307373	0,00026830869
4959,1064453125	0,00024591607
4962,08667755127	0,00022527469
4965,06690979004	0,00020882279
4968,04714202881	0,00019540359
4971,02737426758	0,0001832268
4974,00760650635	0,00017274056
4976,98783874512	0,000163258
4979,96807098389	0,00015389196
4982,94830322266	0,00014629079
4985,92853546143	0,00014119413
4988,9087677002	0,0001335619
4991,88899993897	0,00012971859
4994,86923217773	0,00012491316
4997,8494644165	0,00012119813
5000,82969665527	0,0001180175
5003,80992889404	0,00011605857
5006,79016113281	0,0001124162
5009,77039337158	0,00010894871
5012,75062561035	0,00010726741
5015,73085784912	0,00010533776
5018,71109008789	0,00010353454
5021,69132232666	0,00010180265
5024,67155456543	0,00010076603
5027,6517868042	9,8774089E-5
5030,63201904297	9,8306574E-5
5033,61225128174	9,7094705E-5
5036,59248352051	9,5397688E-5
5039,57271575928	9,4412879E-5
5042,55294799805	9,3888353E-5
5045,53318023682	9,3306891E-5
5048,51341247559	9,2756762E-5
5051,49364471436	9,3595133E-5
5054,47387695313	9,2457376E-5
5057,45410919189	9,2421973E-5
5060,43434143066	9,2631247E-5
5063,41457366943	9,4476041E-5
5066,3948059082	9,4910388E-5
5069,37503814697	9,5992735E-5
5072,35527038574	9,6720459E-5
5075,33550262451	9,8389345E-5
5078,31573486328	0,00010123131
5081,29596710205	0,00010274951
5084,27619934082	0,0001042033
5087,25643157959	0,00010588321
5090,23666381836	0,00010815726
5093,21689605713	0,00010940805
5096,1971282959	0,00010973482
5099,17736053467	0,00010891688
5102,15759277344	0,00010477384
5105,13782501221	9,62214E-5
5108,11805725098	8,5170572E-5
5111,09828948975	7,2974317E-5
5114,07852172852	6,2020206E-5
5117,05875396729	5,0690926E-5
5120,03898620605	4,245715E-5
5123,01921844482	3,7328025E-5
5125,99945068359	3,505597E-5
5128,97968292236	3,1372761E-5
5131,95991516113	2,8764227E-5
5134,9401473999	2,8423722E-5
5137,92037963867	2,7789632E-5
5140,90061187744	2,7417378E-5
5143,88084411621	2,8118694E-5
5146,86107635498	2,8043576E-5
5149,84130859375	2,969976E-5
5152,82154083252	2,9779802E-5
5155,80177307129	3,0712179E-5
5158,78200531006	3,0559829E-5
5161,76223754883	3,3977269E-5
5164,7424697876	3,723775E-5
5167,72270202637	3,9895204E-5
5170,70293426514	4,1604552E-5
5173,68316650391	4,0981735E-5
5176,66339874268	4,049198E-5
5179,64363098145	3,7680022E-5
5182,62386322022	3,7580817E-5
5185,60409545898	3,6251255E-5
5188,58432769775	3,527014E-5
5191,56455993652	3,5139702E-5
5194,54479217529	3,4228071E-5
5197,52502441406	3,4307774E-5
5200,50525665283	3,4099823E-5
5203,4854888916	3,3647386E-5
5206,46572113037	3,3363802E-5
5209,44595336914	3,4610375E-5
5212,42618560791	3,3551013E-5
5215,40641784668	3,458415E-5
5218,38665008545	3,5819859E-5
5221,36688232422	3,6185621E-5
5224,34711456299	3,7010109E-5
5227,32734680176	3,7938327E-5
5230,30757904053	4,0227474E-5
5233,2878112793	4,1200835E-5
5236,26804351807	4,3522675E-5
5239,24827575684	4,4371957E-5
5242,22850799561	4,5930136E-5
5245,20874023438	4,961813E-5
5248,18897247314	5,1594254E-5
5251,16920471191	5,2905435E-5
5254,14943695068	5,4754594E-5
5257,12966918945	5,630033E-5
5260,10990142822	5,5215588E-5
5263,09013366699	5,6333963E-5
5266,07036590576	5,4784219E-5
5269,05059814453	5,0950372E-5
5272,0308303833	4,5906001E-5
5275,01106262207	4,1077742E-5
5277,99129486084	3,9128362E-5
5280,97152709961	3,59996E-5
5283,95175933838	3,2602281E-5
5286,93199157715	3,0764251E-5
5289,91222381592	3,1749384E-5
5292,89245605469	3,1978814E-5
5295,87268829346	2,9945354E-5
5298,85292053223	2,9276748E-5
5301,833152771	2,8709214E-5
5304,81338500977	2,7458143E-5
5307,79361724854	2,6887038E-5
5310,7738494873	2,5926883E-5
5313,75408172607	2,4673574E-5
5316,73431396484	2,3328732E-5
5319,71454620361	2,353086E-5
5322,69477844238	2,3228896E-5
5325,67501068115	2,4163521E-5
5328,65524291992	2,2950723E-5
5331,63547515869	2,3369825E-5
5334,61570739746	2,3229567E-5
5337,59593963623	2,2377248E-5
5340,576171875	2,4086111E-5
5343,55640411377	2,5647948E-5
5346,53663635254	2,5520559E-5
5349,51686859131	2,7338912E-5
5352,49710083008	2,8809174E-5
5355,47733306885	3,0672859E-5
5358,45756530762	3,2055512E-5
5361,43779754639	3,4457977E-5
5364,41802978516	3,6498699E-5
5367,39826202393	3,8441035E-5
5370,3784942627	3,9900961E-5
5373,35872650146	3,9527462E-5
5376,33895874023	3,71449E-5
5379,319190979	3,3508943E-5
5382,29942321777	2,9874613E-5
5385,27965545654	2,8009231E-5
5388,25988769531	2,6157388E-5
5391,24011993408	2,4500451E-5
5394,22035217285	2,3171989E-5
5397,20058441162	2,163814E-5
5400,18081665039	2,1648704E-5
5403,16104888916	2,1137115E-5
5406,14128112793	2,1680636E-5
5409,1215133667	2,2448578E-5
5412,10174560547	2,2605895E-5
5415,08197784424	2,3097696E-5
5418,06221008301	2,2515817E-5
5421,04244232178	2,1743084E-5
5424,02267456055	2,114903E-5
5427,00290679932	2,0578928E-5
5429,98313903809	2,0395592E-5
5432,96337127686	1,9543771E-5
5435,94360351562	1,9658103E-5
5438,92383575439	1,9172047E-5
5441,90406799316	1,9044545E-5
5444,88430023193	1,8221216E-5
5447,8645324707	1,9031084E-5
5450,84476470947	1,815128E-5
5453,82499694824	1,8768328E-5
5456,80522918701	1,8715071E-5
5459,78546142578	1,8347847E-5
5462,76569366455	1,8585309E-5
5465,74592590332	1,9013206E-5
5468,72615814209	1,8403407E-5
5471,70639038086	1,8016803E-5
5474,68662261963	1,8407966E-5
5477,6668548584	1,7779631E-5
5480,64708709717	1,8568863E-5
5483,62731933594	1,8149902E-5
5486,60755157471	1,8585262E-5
5489,58778381348	1,8580719E-5
5492,56801605225	1,7987681E-5
5495,54824829102	1,7483646E-5
5498,52848052978	1,7426936E-5
5501,50871276855	1,6643065E-5
5504,48894500732	1,7870859E-5
5507,46917724609	1,5449015E-5
5510,44940948486	1,5888083E-5
5513,42964172363	1,4936399E-5
5516,4098739624	1,5634767E-5
5519,39010620117	1,5830308E-5
5522,37033843994	1,5548351E-5
5525,35057067871	1,6590237E-5
5528,33080291748	1,7490597E-5
5531,31103515625	1,7460764E-5
5534,29126739502	1,815967E-5
5537,27149963379	2,0674149E-5
5540,25173187256	2,342661E-5
5543,23196411133	2,2214048E-5
5546,2121963501	2,1076422E-5
5549,19242858887	2,100383E-5
5552,17266082764	2,1723236E-5
5555,15289306641	2,2457434E-5
5558,13312530518	2,2656939E-5
5561,11335754395	2,3821727E-5
5564,09358978271	2,2867846E-5
5567,07382202148	2,4029021E-5
5570,05405426025	2,4809476E-5
5573,03428649902	2,3577828E-5
5576,01451873779	2,4244E-5
5578,99475097656	2,4063406E-5
5581,97498321533	2,2992746E-5
5584,9552154541	2,3800113E-5
5587,93544769287	2,3743976E-5
5590,91567993164	2,4597682E-5
5593,89591217041	2,5495283E-5
5596,87614440918	2,6760622E-5
5599,85637664795	2,6903608E-5
5602,83660888672	2,8125793E-5
5605,81684112549	2,8079404E-5
5608,79707336426	3,0187831E-5
5611,77730560303	3,0477719E-5
5614,7575378418	3,2099181E-5
5617,73777008057	3,3813975E-5
5620,71800231934	3,5570506E-5
5623,69823455811	3,6935152E-5
5626,67846679687	3,9908982E-5
5629,65869903564	4,2858951E-5
5632,63893127441	4,4620566E-5
5635,61916351318	4,8599806E-5
5638,59939575195	5,0795233E-5
5641,57962799072	5,3656795E-5
5644,55986022949	5,5031201E-5
5647,54009246826	5,5909052E-5
5650,52032470703	5,791693E-5
5653,5005569458	5,7325558E-5
5656,48078918457	5,7946372E-5
5659,46102142334	5,4980684E-5
5662,44125366211	5,5590817E-5
5665,42148590088	5,6279765E-5
5668,40171813965	5,5609268E-5
5671,38195037842	5,7384822E-5
5674,36218261719	5,7938661E-5
5677,34241485596	5,769859E-5
5680,32264709473	5,860557E-5
5683,3028793335	5,878103E-5
5686,28311157227	5,9896072E-5
5689,26334381103	6,0410644E-5
5692,2435760498	6,2106561E-5
5695,22380828857	6,3583344E-5
5698,20404052734	6,4074896E-5
5701,18427276611	6,576237E-5
5704,16450500488	6,6305134E-5
5707,14473724365	6,7989667E-5
5710,12496948242	6,9175928E-5
5713,10520172119	7,0842529E-5
5716,08543395996	7,1702244E-5
5719,06566619873	7,4026101E-5
5722,0458984375	7,5718363E-5
5725,02613067627	7,6928624E-5
5728,00636291504	7,9449393E-5
5730,98659515381	8,0429214E-5
5733,96682739258	8,1837791E-5
5736,94705963135	8,2667154E-5
5739,92729187012	8,325826E-5
5742,90752410889	8,2587776E-5
5745,88775634766	8,1224301E-5
5748,86798858643	7,9406193E-5
5751,8482208252	7,6022314E-5
5754,82845306396	7,1834899E-5
5757,80868530273	6,8414637E-5
5760,7889175415	6,793287E-5
5763,76914978027	6,9930161E-5
5766,74938201904	7,3273933E-5
5769,72961425781	7,7639293E-5
5772,70984649658	8,2355554E-5
5775,69007873535	8,7773874E-5
5778,67031097412	9,2700735E-5
5781,65054321289	9,9422864E-5
5784,63077545166	0,00010652109
5787,61100769043	0,00011309706
5790,5912399292	0,00012096643
5793,57147216797	0,00013034295
5796,55170440674	0,00013849227
5799,53193664551	0,00014780759
5802,51216888428	0,00015424511
5805,49240112305	0,00016215998
5808,47263336182	0,00017021433
5811,45286560059	0,00018141877
5814,43309783935	0,00019334802
5817,41333007812	0,00020748671
5820,39356231689	0,00022165634
5823,37379455566	0,00023520435
5826,35402679443	0,00024655242
5829,3342590332	0,00025063985
5832,31449127197	0,00024774181
5835,29472351074	0,00023728199
5838,27495574951	0,00022374629
5841,25518798828	0,00020510248
5844,23542022705	0,00018429636
5847,21565246582	0,00016453267
5850,19588470459	0,00014684429
5853,17611694336	0,00012899312
5856,15634918213	0,00011414528
5859,1365814209	0,00010234654
5862,11681365967	9,1638138E-5
5865,09704589844	8,4980218E-5
5868,07727813721	7,895511E-5
5871,05751037598	7,3862153E-5
5874,03774261475	6,9148393E-5
5877,01797485352	6,5600922E-5
5879,99820709229	6,1602906E-5
5882,97843933105	5,6699626E-5
5885,95867156982	5,3085622E-5
5888,93890380859	5,0138288E-5
5891,91913604736	4,8267333E-5
5894,89936828613	4,5330941E-5
5897,8796005249	4,2400019E-5
5900,85983276367	4,0293219E-5
5903,84006500244	3,810371E-5
5906,82029724121	3,3725779E-5
5909,80052947998	3,2515396E-5
5912,78076171875	2,9319399E-5
5915,76099395752	2,8369477E-5
5918,74122619629	2,6366128E-5
5921,72145843506	2,3701778E-5
5924,70169067383	2,1798187E-5
5927,6819229126	2,0025039E-5
5930,66215515137	1,8186533E-5
5933,64238739014	1,5277346E-5
5936,62261962891	1,3861222E-5
5939,60285186768	1,1402752E-5
5942,58308410644	9,01975E-6
5945,56331634521	7,1067082E-6
[truncated: 30,772 more rows]
