# Supplementary material for: Predicting the Durability of Solid Fired Bricks Using NDT Electroacoustic Methods
Source: Materials (Basel). 2022 Aug 25;15(17):5882. doi: 10.3390/ma15175882 (PMC9457344; doi:10.3390/ma15175882)
Supplement: Supplementary file 1 [file materials-15-05882-s001.zip › 1.S0_FT.csv]

ASCII data file created with TiePie Multi Channel software. www.tiepie.com.
2021-04-01 08:39:03 962m
Frequency	FFT1
Hz	V
0	0,00044164956
2,98023223876953	0,00010160174
5,96046447753906	9,2351062E-5
8,94069671630859	0,00010722154
11,9209289550781	0,00011131788
14,9011611938477	0,00010404879
17,8813934326172	9,6795846E-5
20,8616256713867	0,00011227415
23,8418579101562	0,0001048701
26,8220901489258	0,00012632487
29,8023223876953	0,00011672513
32,7825546264648	0,00011114024
35,7627868652344	0,0001060663
38,7430191040039	0,00011012474
41,7232513427734	0,00010732741
44,703483581543	0,00010846619
47,6837158203125	0,00010702616
50,663948059082	0,00011710476
53,6441802978516	0,00010541764
56,6244125366211	0,00010700149
59,6046447753906	0,00010425445
62,5848770141602	0,00010581701
65,5651092529297	0,00010180918
68,5453414916992	0,00010901873
71,5255737304687	0,00010339745
74,5058059692383	0,00010017427
77,4860382080078	9,9394008E-5
80,4662704467773	0,00010323375
83,4465026855469	0,00010088186
86,4267349243164	0,00010331169
89,4069671630859	0,00010129284
92,3871994018555	0,00010316939
95,367431640625	0,00010264775
98,3476638793945	0,00010253149
101,327896118164	0,0001021058
104,308128356934	0,00010083844
107,288360595703	0,00010321697
110,268592834473	0,00010048645
113,248825073242	9,9129851E-5
116,229057312012	0,00010417117
119,209289550781	0,00010030349
122,189521789551	0,00010313814
125,16975402832	0,00010730138
128,14998626709	0,00010100111
131,130218505859	0,00010471219
134,110450744629	0,00010518375
137,090682983398	0,00010206465
140,070915222168	0,00010247625
143,051147460938	0,00010293634
146,031379699707	0,00010297333
149,011611938477	0,00010155669
151,991844177246	0,00010126147
154,972076416016	9,8620083E-5
157,952308654785	0,00010026716
160,932540893555	0,00010073023
163,912773132324	0,00010111992
166,893005371094	9,9070264E-5
169,873237609863	9,8289223E-5
172,853469848633	9,8692502E-5
175,833702087402	9,7637408E-5
178,813934326172	9,6420288E-5
181,794166564941	9,6645813E-5
184,774398803711	9,8088931E-5
187,75463104248	9,871552E-5
190,73486328125	0,00010322555
193,71509552002	0,00010022987
196,695327758789	9,8853259E-5
199,675559997559	9,9237987E-5
202,655792236328	0,00010126446
205,636024475098	9,8101671E-5
208,616256713867	9,7227089E-5
211,596488952637	9,9767694E-5
214,576721191406	9,8599431E-5
217,556953430176	9,8177574E-5
220,537185668945	9,5545171E-5
223,517417907715	9,6466526E-5
226,497650146484	9,5289193E-5
229,477882385254	9,6303212E-5
232,458114624023	9,4659382E-5
235,438346862793	9,4493164E-5
238,418579101562	9,5853399E-5
241,398811340332	9,7021491E-5
244,379043579102	9,4970171E-5
247,359275817871	9,6101104E-5
250,339508056641	9,5687521E-5
253,31974029541	9,579113E-5
256,29997253418	9,686373E-5
259,280204772949	9,5368528E-5
262,260437011719	9,4467851E-5
265,240669250488	9,751841E-5
268,220901489258	9,6314309E-5
271,201133728027	9,4962988E-5
274,181365966797	9,6566654E-5
277,161598205566	9,8083312E-5
280,141830444336	9,6497639E-5
283,122062683105	9,6839348E-5
286,102294921875	9,7979472E-5
289,082527160645	9,6999871E-5
292,062759399414	9,8460137E-5
295,042991638184	9,8020138E-5
298,023223876953	9,7994765E-5
301,003456115723	9,93275E-5
303,983688354492	9,6987235E-5
306,963920593262	9,7544329E-5
309,944152832031	9,6419014E-5
312,924385070801	9,7157228E-5
315,90461730957	9,8299637E-5
318,88484954834	9,8689905E-5
321,865081787109	9,5294421E-5
324,845314025879	9,5829083E-5
327,825546264648	9,531175E-5
330,805778503418	9,6219916E-5
333,786010742188	9,4256351E-5
336,766242980957	9,3284147E-5
339,746475219727	9,4288319E-5
342,726707458496	9,5691563E-5
345,706939697266	9,5308979E-5
348,687171936035	9,540021E-5
351,667404174805	9,697522E-5
354,647636413574	9,6224655E-5
357,627868652344	9,6538749E-5
360,608100891113	9,5506055E-5
363,588333129883	9,5251685E-5
366,568565368652	9,5327819E-5
369,548797607422	9,6436393E-5
372,529029846191	9,6040572E-5
375,509262084961	9,5022899E-5
378,48949432373	9,5973903E-5
381,4697265625	9,4419745E-5
384,44995880127	9,6870288E-5
387,430191040039	9,6268937E-5
390,410423278809	9,5709366E-5
393,390655517578	9,6051453E-5
396,370887756348	9,6348184E-5
399,351119995117	9,5630816E-5
402,331352233887	9,6320968E-5
405,311584472656	9,7401549E-5
408,291816711426	9,6959128E-5
411,272048950195	9,7111585E-5
414,252281188965	9,5712747E-5
417,232513427734	9,587425E-5
420,212745666504	9,6542973E-5
423,192977905273	9,7640605E-5
426,173210144043	9,6075293E-5
429,153442382812	9,6338564E-5
432,133674621582	9,7139662E-5
435,113906860352	9,6992426E-5
438,094139099121	9,7125363E-5
441,074371337891	9,573228E-5
444,05460357666	9,6518028E-5
447,03483581543	9,7447353E-5
450,015068054199	9,5956473E-5
452,995300292969	9,755383E-5
455,975532531738	9,7762504E-5
458,955764770508	9,908465E-5
461,935997009277	9,7612396E-5
464,916229248047	9,8020914E-5
467,896461486816	9,8998444E-5
470,876693725586	9,8765243E-5
473,856925964355	9,7082152E-5
476,837158203125	9,7277135E-5
479,817390441895	9,5348885E-5
482,797622680664	9,5911952E-5
485,777854919434	9,6416574E-5
488,758087158203	9,6899755E-5
491,738319396973	9,7034505E-5
494,718551635742	9,7995516E-5
497,698783874512	9,8403456E-5
500,679016113281	0,00010039232
503,659248352051	0,00010133002
506,63948059082	0,00010181394
509,61971282959	0,00010152904
512,599945068359	0,00010182497
515,580177307129	0,00010108919
518,560409545898	0,0001021922
521,540641784668	9,9988827E-5
524,520874023438	0,00010214691
527,501106262207	0,00010163955
530,481338500977	0,00010340107
533,461570739746	0,00010339099
536,441802978516	0,00010490788
539,422035217285	0,00010438125
542,402267456055	0,00010398971
545,382499694824	0,000106169
548,362731933594	0,00010443159
551,342964172363	0,00010535125
554,323196411133	0,00010617378
557,303428649902	0,00010607505
560,283660888672	0,00010791385
563,263893127441	0,00010657224
566,244125366211	0,00010765369
569,22435760498	0,00010856066
572,20458984375	0,00010791681
575,18482208252	0,00010851001
578,165054321289	0,00011076475
581,145286560059	0,00011000239
584,125518798828	0,00010988998
587,105751037598	0,00011186456
590,085983276367	0,00011073151
593,066215515137	0,00011190871
596,046447753906	0,00011129803
599,026679992676	0,00011280031
602,006912231445	0,00011086177
604,987144470215	0,00011150736
607,967376708984	0,00011201185
610,947608947754	0,00010931436
613,927841186523	0,00011134846
616,908073425293	0,00011037555
619,888305664062	0,00011116942
622,868537902832	0,00011248821
625,848770141602	0,00011489282
628,829002380371	0,00011610418
631,809234619141	0,0001173924
634,78946685791	0,00011891558
637,76969909668	0,00011944717
640,749931335449	0,0001209657
643,730163574219	0,00012017951
646,710395812988	0,00012174936
649,690628051758	0,00011960814
652,670860290527	0,00011941268
655,651092529297	0,00013279336
658,631324768066	0,00012609458
661,611557006836	0,00012488191
664,591789245606	0,00012690193
667,572021484375	0,00012651644
670,552253723145	0,00012855191
673,532485961914	0,0001291222
676,512718200684	0,0001293599
679,492950439453	0,00013052046
682,473182678223	0,00013194379
685,453414916992	0,00013150822
688,433647155762	0,00013179523
691,413879394531	0,000133375
694,394111633301	0,0001334289
697,37434387207	0,00013660898
700,35457611084	0,00013616783
703,334808349609	0,00013580461
706,315040588379	0,00013684161
709,295272827148	0,00013885435
712,275505065918	0,00013888909
715,255737304687	0,00014000229
718,235969543457	0,00014182828
721,216201782227	0,00014274152
724,196434020996	0,00014295248
727,176666259766	0,00014477071
730,156898498535	0,00014739041
733,137130737305	0,00014859187
736,117362976074	0,00015185946
739,097595214844	0,00015397132
742,077827453613	0,00015486785
745,058059692383	0,00015561418
748,038291931152	0,00015496582
751,018524169922	0,00015642479
753,998756408691	0,00015850152
756,978988647461	0,00015779835
759,959220886231	0,00016103496
762,939453125	0,00016177894
765,919685363769	0,00016384571
768,899917602539	0,00016514008
771,880149841309	0,00016631696
774,860382080078	0,00016705692
777,840614318848	0,00016953227
780,820846557617	0,00017064146
783,801078796387	0,00017265317
786,781311035156	0,00017400609
789,761543273926	0,0001780847
792,741775512695	0,00017914833
795,722007751465	0,0001802939
798,702239990234	0,00018220861
801,682472229004	0,00018506261
804,662704467773	0,00018627385
807,642936706543	0,00019008434
810,623168945313	0,0001911074
813,603401184082	0,00019528777
816,583633422852	0,00019649436
819,563865661621	0,00020068152
822,544097900391	0,00020237524
825,52433013916	0,00020648883
828,50456237793	0,00021047839
831,484794616699	0,00021241546
834,465026855469	0,00021594743
837,445259094238	0,00022000739
840,425491333008	0,00022347217
843,405723571777	0,00022457957
846,385955810547	0,00022768487
849,366188049316	0,00022900156
852,346420288086	0,0002279779
855,326652526855	0,00023394113
858,306884765625	0,00023979252
861,287117004394	0,00024630182
864,267349243164	0,00025163894
867,247581481934	0,00025844072
870,227813720703	0,00026459432
873,208045959473	0,00027010262
876,188278198242	0,0002754165
879,168510437012	0,00028199602
882,148742675781	0,00028978413
885,128974914551	0,00029644403
888,10920715332	0,00030437522
891,08943939209	0,00031114548
894,069671630859	0,00031972849
897,049903869629	0,00032839174
900,030136108398	0,00033884541
903,010368347168	0,00034800883
905,990600585938	0,00036049311
908,970832824707	0,00037186242
911,951065063477	0,00038555126
914,931297302246	0,00039966336
917,911529541016	0,00041521327
920,891761779785	0,00043274554
923,871994018555	0,00045278287
926,852226257324	0,00047454329
929,832458496094	0,00049957056
932,812690734863	0,00052582313
935,792922973633	0,00055782093
938,773155212402	0,00059200877
941,753387451172	0,00063380295
944,733619689941	0,00068365021
947,713851928711	0,00074122609
950,69408416748	0,00081305084
953,67431640625	0,00090305428
956,65454864502	0,0010183466
959,634780883789	0,0011708602
962,615013122559	0,0013752815
965,595245361328	0,0016601883
968,575477600098	0,0020747787
971,555709838867	0,002681255
974,535942077637	0,0034862378
977,516174316406	0,003781571
980,496406555176	0,0024026219
983,476638793945	0,001497018
986,456871032715	0,001075092
989,437103271484	0,0008223427
992,417335510254	0,00064920581
995,397567749023	0,00052360036
998,377799987793	0,0004286408
1001,35803222656	0,0003512763
1004,33826446533	0,00028694814
1007,3184967041	0,00023320835
1010,29872894287	0,0001859758
1013,27896118164	0,00014452899
1016,25919342041	0,00010663664
1019,23942565918	7,3371972E-5
1022,21965789795	4,2104878E-5
1025,19989013672	2,1629349E-5
1028,18012237549	2,9171332E-5
1031,16035461426	5,2710539E-5
1034,14058685303	7,9448225E-5
1037,1208190918	0,00010692734
1040,10105133057	0,00013530922
1043,08128356934	0,00016419788
1046,06151580811	0,00019500389
1049,04174804688	0,00022801201
1052,02198028564	0,00026134497
1055,00221252441	0,00030171437
1057,98244476318	0,00034220569
1060,96267700195	0,00038859747
1063,94290924072	0,00044150605
1066,92314147949	0,00050026278
1069,90337371826	0,00057195497
1072,88360595703	0,00065611197
1075,8638381958	0,00076061435
1078,84407043457	0,00089243753
1081,82430267334	0,0010629216
1084,80453491211	0,0012920185
1087,78476715088	0,0016087333
1090,76499938965	0,0020574874
1093,74523162842	0,0027401957
1096,72546386719	0,0038182229
1099,70569610596	0,0052416332
1102,68592834473	0,0047482303
1105,6661605835	0,0029838552
1108,64639282227	0,0021329088
1111,62662506104	0,0016721075
1114,6068572998	0,0013777364
1117,58708953857	0,0011785333
1120,56732177734	0,0010351811
1123,54755401611	0,00092283397
1126,52778625488	0,00083248828
1129,50801849365	0,00076073547
1132,48825073242	0,00069910356
1135,46848297119	0,00064900742
1138,44871520996	0,00060348777
1141,42894744873	0,00056534988
1144,4091796875	0,00053295428
1147,38941192627	0,00050373672
1150,36964416504	0,00047698628
1153,34987640381	0,00045528412
1156,33010864258	0,00043284463
1159,31034088135	0,00041513352
1162,29057312012	0,00039673176
1165,27080535889	0,00038200927
1168,25103759766	0,00036518676
1171,23126983643	0,00035092954
1174,2115020752	0,00034019341
1177,19173431396	0,00032838141
1180,17196655273	0,00031855692
1183,1521987915	0,00030806966
1186,13243103027	0,0002968804
1189,11266326904	0,00028862285
1192,09289550781	0,00028095823
1195,07312774658	0,00027345685
1198,05335998535	0,0002645495
1201,03359222412	0,00025935007
1204,01382446289	0,00025253889
1206,99405670166	0,00024592951
1209,97428894043	0,0002405167
1212,9545211792	0,00023564691
1215,93475341797	0,00023196461
1218,91498565674	0,0002248081
1221,89521789551	0,00022333799
1224,87545013428	0,00022024881
1227,85568237305	0,0002162409
1230,83591461182	0,0002091535
1233,81614685059	0,00020236377
1236,79637908936	0,00019763774
1239,77661132812	0,0001934791
1242,75684356689	0,00018893387
1245,73707580566	0,00018418872
1248,71730804443	0,00018196326
1251,6975402832	0,00017908899
1254,67777252197	0,00017477111
1257,65800476074	0,00017237291
1260,63823699951	0,00016986336
1263,61846923828	0,00016708714
1266,59870147705	0,00016230436
1269,57893371582	0,00016121832
1272,55916595459	0,00015785808
1275,53939819336	0,00015607503
1278,51963043213	0,0001542461
1281,4998626709	0,00015118758
1284,48009490967	0,00014798547
1287,46032714844	0,00014564542
1290,44055938721	0,00014440724
1293,42079162598	0,000142533
1296,40102386475	0,00013905866
1299,38125610352	0,00013771419
1302,36148834229	0,0001358126
1305,34172058105	0,00013407793
1308,32195281982	0,00013383671
1311,30218505859	0,00012917457
1314,28241729736	0,00012867533
1317,26264953613	0,0001267166
1320,2428817749	0,0001250418
1323,22311401367	0,00012394072
1326,20334625244	0,00012256228
1329,18357849121	0,00011967852
1332,16381072998	0,00012016846
1335,14404296875	0,00011783545
1338,12427520752	0,00011615191
1341,10450744629	0,00011368946
1344,08473968506	0,00011420238
1347,06497192383	0,00011240592
1350,0452041626	0,0001096862
1353,02543640137	0,00010695724
1356,00566864014	0,00010622332
1358,98590087891	0,00010691021
1361,96613311768	0,0001051229
1364,94636535645	0,00010339356
1367,92659759521	0,00010258972
1370,90682983398	0,00010172377
1373,88706207275	0,00010031764
1376,86729431152	0,00010026804
1379,84752655029	9,8366511E-5
1382,82775878906	9,8607491E-5
1385,80799102783	9,538872E-5
1388,7882232666	9,5417836E-5
1391,76845550537	9,3875231E-5
1394,74868774414	9,3820079E-5
1397,72891998291	9,300462E-5
1400,70915222168	9,0976982E-5
1403,68938446045	9,0000432E-5
1406,66961669922	9,1359518E-5
1409,64984893799	8,8959385E-5
1412,63008117676	8,7621622E-5
1415,61031341553	8,6950737E-5
1418,5905456543	8,554439E-5
1421,57077789307	8,523909E-5
1424,55101013184	8,4480852E-5
1427,53124237061	8,3153735E-5
1430,51147460938	8,2239517E-5
1433,49170684814	8,2124085E-5
1436,47193908691	8,1960772E-5
1439,45217132568	8,0786447E-5
1442,43240356445	7,9369135E-5
1445,41263580322	7,9718545E-5
1448,39286804199	7,922674E-5
1451,37310028076	7,767017E-5
1454,35333251953	7,7299198E-5
1457,3335647583	7,7450807E-5
1460,31379699707	7,7948738E-5
1463,29402923584	7,6055343E-5
1466,27426147461	7,3961267E-5
1469,25449371338	7,390575E-5
1472,23472595215	7,4333689E-5
1475,21495819092	7,3763191E-5
1478,19519042969	7,4697481E-5
1481,17542266846	7,3172594E-5
1484,15565490723	7,1102306E-5
1487,135887146	6,9952287E-5
1490,11611938477	6,9975283E-5
1493,09635162354	7,0854765E-5
1496,0765838623	6,9283028E-5
1499,05681610107	6,8546789E-5
1502,03704833984	6,7882618E-5
1505,01728057861	6,7176039E-5
1507,99751281738	6,844935E-5
1510,97774505615	6,683346E-5
1513,95797729492	6,6200377E-5
1516,93820953369	6,6276746E-5
1519,91844177246	6,5207449E-5
1522,89867401123	6,4213914E-5
1525,87890625	6,470342E-5
1528,85913848877	6,3389222E-5
1531,83937072754	6,2933957E-5
1534,81960296631	6,2972455E-5
1537,79983520508	6,2634242E-5
1540,78006744385	6,1397793E-5
1543,76029968262	6,114137E-5
1546,74053192139	6,0763759E-5
1549,72076416016	6,0669846E-5
1552,70099639893	6,1059071E-5
1555,6812286377	5,8532089E-5
1558,66146087646	5,7824392E-5
1561,64169311523	5,9827791E-5
1564,621925354	5,9477881E-5
1567,60215759277	5,9524163E-5
1570,58238983154	5,8296435E-5
1573,56262207031	5,8395207E-5
1576,54285430908	5,9073275E-5
1579,52308654785	5,7119086E-5
1582,50331878662	5,7140924E-5
1585,48355102539	5,6153492E-5
1588,46378326416	5,6661597E-5
1591,44401550293	5,5272802E-5
1594,4242477417	5,4224918E-5
1597,40447998047	5,2495547E-5
1600,38471221924	5,2252446E-5
1603,36494445801	5,0356923E-5
1606,34517669678	5,186108E-5
1609,32540893555	5,1447977E-5
1612,30564117432	5,0927183E-5
1615,28587341309	5,1489004E-5
1618,26610565186	5,0969712E-5
1621,24633789062	5,0315991E-5
1624,22657012939	4,9462764E-5
1627,20680236816	4,9651213E-5
1630,18703460693	4,9459636E-5
1633,1672668457	5,0063227E-5
1636,14749908447	4,8966636E-5
1639,12773132324	4,8236901E-5
1642,10796356201	4,7881469E-5
1645,08819580078	4,7584404E-5
1648,06842803955	4,7811206E-5
1651,04866027832	4,588752E-5
1654,02889251709	4,6099708E-5
1657,00912475586	4,7228054E-5
1659,98935699463	4,6925516E-5
1662,9695892334	4,5865774E-5
1665,94982147217	4,4084039E-5
1668,93005371094	4,4257616E-5
1671,91028594971	4,3468674E-5
1674,89051818848	4,2063365E-5
1677,87075042725	4,4065198E-5
1680,85098266602	4,1052447E-5
1683,83121490479	4,2169669E-5
1686,81144714355	4,1558353E-5
1689,79167938232	3,9635679E-5
1692,77191162109	3,9092996E-5
1695,75214385986	3,7010439E-5
1698,73237609863	3,5039482E-5
1701,7126083374	3,3105663E-5
1704,69284057617	2,9915748E-5
1707,67307281494	2,6612221E-5
1710,65330505371	2,0018741E-5
1713,63353729248	1,0167085E-5
1716,61376953125	8,0054866E-6
1719,59400177002	3,45265E-5
1722,57423400879	5,1912821E-5
1725,55446624756	5,0635431E-5
1728,53469848633	4,9295694E-5
1731,5149307251	4,7063765E-5
1734,49516296387	4,6533884E-5
1737,47539520264	4,5638916E-5
1740,45562744141	4,4837724E-5
1743,43585968018	4,4987779E-5
1746,41609191895	4,5426207E-5
1749,39632415771	4,5021132E-5
1752,37655639648	4,3725973E-5
1755,35678863525	4,377916E-5
1758,33702087402	4,330256E-5
1761,31725311279	4,3402227E-5
1764,29748535156	4,2901814E-5
1767,27771759033	4,2178977E-5
1770,2579498291	4,2585383E-5
1773,23818206787	4,1835236E-5
1776,21841430664	4,081073E-5
1779,19864654541	4,089512E-5
1782,17887878418	4,1121848E-5
1785,15911102295	4,1460787E-5
1788,13934326172	3,9730521E-5
1791,11957550049	4,099149E-5
1794,09980773926	4,0517966E-5
1797,08003997803	3,9976172E-5
1800,0602722168	3,9649829E-5
1803,04050445557	3,9560398E-5
1806,02073669434	3,9644929E-5
1809,00096893311	3,7417359E-5
1811,98120117187	3,8283087E-5
1814,96143341064	3,835405E-5
1817,94166564941	3,7323958E-5
1820,92189788818	3,7428658E-5
1823,90213012695	3,7764327E-5
1826,88236236572	3,7674927E-5
1829,86259460449	3,7634333E-5
1832,84282684326	3,8335463E-5
1835,82305908203	3,8840994E-5
1838,8032913208	3,8819026E-5
1841,78352355957	3,9649074E-5
1844,76375579834	4,0213329E-5
1847,74398803711	3,9089869E-5
1850,72422027588	3,930215E-5
1853,70445251465	3,8044809E-5
1856,68468475342	3,8207035E-5
1859,66491699219	3,8065667E-5
1862,64514923096	3,7004023E-5
1865,62538146973	3,7429011E-5
1868,6056137085	3,7636838E-5
1871,58584594727	3,656686E-5
1874,56607818604	3,6316278E-5
1877,5463104248	3,697442E-5
1880,52654266357	3,7267021E-5
1883,50677490234	3,6500694E-5
1886,48700714111	3,7207445E-5
1889,46723937988	3,5508745E-5
1892,44747161865	3,6619879E-5
1895,42770385742	3,6680996E-5
1898,40793609619	3,617666E-5
1901,38816833496	3,5151351E-5
1904,36840057373	3,5728471E-5
1907,3486328125	3,5742586E-5
1910,32886505127	3,5589403E-5
1913,30909729004	3,5318686E-5
1916,28932952881	3,4442166E-5
1919,26956176758	3,4400794E-5
1922,24979400635	3,4447579E-5
1925,23002624512	3,3861933E-5
1928,21025848389	3,4477009E-5
1931,19049072266	3,4463555E-5
1934,17072296143	3,3807262E-5
1937,1509552002	3,5503371E-5
1940,13118743896	3,3352903E-5
1943,11141967773	3,3071884E-5
1946,0916519165	3,148539E-5
1949,07188415527	3,0056691E-5
1952,05211639404	2,5774082E-5
1955,03234863281	2,5381139E-5
1958,01258087158	2,4144707E-5
1960,99281311035	2,6247233E-5
1963,97304534912	2,7462289E-5
1966,95327758789	2,8406684E-5
1969,93350982666	2,851822E-5
1972,91374206543	2,9388239E-5
1975,8939743042	2,9199868E-5
1978,87420654297	3,0580247E-5
1981,85443878174	2,9620042E-5
1984,83467102051	2,9054058E-5
1987,81490325928	2,9363531E-5
1990,79513549805	2,9271958E-5
1993,77536773682	2,9899544E-5
1996,75559997559	3,018867E-5
1999,73583221436	3,047002E-5
2002,71606445313	2,9225735E-5
2005,69629669189	3,0500956E-5
2008,67652893066	3,0857362E-5
2011,65676116943	3,0401939E-5
2014,6369934082	3,1052836E-5
2017,61722564697	3,120997E-5
2020,59745788574	3,1930275E-5
2023,57769012451	3,0801188E-5
2026,55792236328	3,0624442E-5
2029,53815460205	3,1358187E-5
2032,51838684082	3,1218875E-5
2035,49861907959	3,1745893E-5
2038,47885131836	3,1975666E-5
2041,45908355713	3,1419387E-5
2044,4393157959	3,2476432E-5
2047,41954803467	3,1471175E-5
2050,39978027344	3,2949904E-5
2053,38001251221	3,2486167E-5
2056,36024475098	3,3449444E-5
2059,34047698975	3,3059134E-5
2062,32070922852	3,3883743E-5
2065,30094146729	3,4482207E-5
2068,28117370605	3,295407E-5
2071,26140594482	3,1641256E-5
2074,24163818359	3,0017052E-5
2077,22187042236	2,7326969E-5
2080,20210266113	2,9036115E-5
2083,1823348999	2,8745331E-5
2086,16256713867	3,2174558E-5
2089,14279937744	3,0700695E-5
2092,12303161621	3,2506107E-5
2095,10326385498	3,3468407E-5
2098,08349609375	3,5562211E-5
2101,06372833252	3,7171504E-5
2104,04396057129	3,7426331E-5
2107,02419281006	3,7598222E-5
2110,00442504883	3,9193476E-5
2112,9846572876	4,1175926E-5
2115,96488952637	4,3788128E-5
2118,94512176514	4,4369573E-5
2121,92535400391	4,8604639E-5
2124,90558624268	4,8917861E-5
2127,88581848145	5,2257497E-5
2130,86605072021	5,5459046E-5
2133,84628295898	6,1252884E-5
2136,82651519775	6,5009138E-5
2139,80674743652	7,0158676E-5
2142,78697967529	7,7839802E-5
2145,76721191406	8,7166447E-5
2148,74744415283	9,8877466E-5
2151,7276763916	0,00011348254
2154,70790863037	0,00013155029
2157,68814086914	0,00015308027
2160,66837310791	0,00017094512
2163,64860534668	0,00016902807
2166,62883758545	0,0001306069
2169,60906982422	8,8953375E-5
2172,58930206299	6,117605E-5
2175,56953430176	4,5487588E-5
2178,54976654053	3,3905544E-5
2181,5299987793	2,9300043E-5
2184,51023101807	3,0195155E-5
2187,49046325684	3,7175332E-5
2190,47069549561	4,8742624E-5
2193,45092773438	5,6169629E-5
2196,43115997314	6,7708642E-5
2199,41139221191	7,3407719E-5
2202,39162445068	7,3776212E-5
2205,37185668945	8,1361409E-5
2208,35208892822	9,7926352E-5
2211,33232116699	0,00010177755
2214,31255340576	9,5367877E-5
2217,29278564453	8,4629391E-5
2220,2730178833	7,5670705E-5
2223,25325012207	6,7976558E-5
2226,23348236084	6,1765647E-5
2229,21371459961	5,8190784E-5
2232,19394683838	5,5135194E-5
2235,17417907715	5,211083E-5
2238,15441131592	4,867142E-5
2241,13464355469	4,5551992E-5
2244,11487579346	4,4600878E-5
2247,09510803223	4,2697082E-5
2250,075340271	4,1165307E-5
2253,05557250977	3,9278688E-5
2256,03580474854	3,8375303E-5
2259,0160369873	3,7574414E-5
2261,99626922607	3,6380628E-5
2264,97650146484	3,5989893E-5
2267,95673370361	3,5121987E-5
2270,93696594238	3,3901576E-5
2273,91719818115	3,2868751E-5
2276,89743041992	3,4093428E-5
2279,87766265869	3,2175194E-5
2282,85789489746	3,1522967E-5
2285,83812713623	3,0883096E-5
2288,818359375	2,9954942E-5
2291,79859161377	2,8959471E-5
2294,77882385254	2,9113426E-5
2297,75905609131	2,967962E-5
2300,73928833008	2,8699453E-5
2303,71952056885	2,7519392E-5
2306,69975280762	2,7742996E-5
2309,67998504639	2,6837825E-5
2312,66021728516	2,8066449E-5
2315,64044952393	2,6996104E-5
2318,6206817627	2,6709619E-5
2321,60091400146	2,6796736E-5
2324,58114624023	2,6722581E-5
2327,561378479	2,6380762E-5
2330,54161071777	2,6273384E-5
2333,52184295654	2,5475911E-5
2336,50207519531	2,4735917E-5
2339,48230743408	2,5414891E-5
2342,46253967285	2,4531481E-5
2345,44277191162	2,484542E-5
2348,42300415039	2,3750287E-5
2351,40323638916	2,4721701E-5
2354,38346862793	2,508312E-5
2357,3637008667	2,3507389E-5
2360,34393310547	2,3620803E-5
2363,32416534424	2,3836267E-5
2366,30439758301	2,3743474E-5
2369,28462982178	2,2356073E-5
2372,26486206055	2,2893008E-5
2375,24509429932	2,3164498E-5
2378,22532653809	2,1958932E-5
2381,20555877686	2,2723574E-5
2384,18579101562	2,1456676E-5
2387,16602325439	2,2042457E-5
2390,14625549316	2,1964356E-5
2393,12648773193	2,2010255E-5
2396,1067199707	2,1049312E-5
2399,08695220947	2,1418408E-5
2402,06718444824	2,0610333E-5
2405,04741668701	2,1278456E-5
2408,02764892578	2,0495276E-5
2411,00788116455	2,0875696E-5
2413,98811340332	2,178563E-5
2416,96834564209	2,1226659E-5
2419,94857788086	2,1048425E-5
2422,92881011963	2,1197803E-5
2425,9090423584	2,0524442E-5
2428,88927459717	2,0913885E-5
2431,86950683594	2,0194266E-5
2434,84973907471	2,132603E-5
2437,82997131348	2,1280668E-5
2440,81020355225	2,0719321E-5
2443,79043579102	2,0856198E-5
2446,77066802979	2,0425532E-5
2449,75090026855	2,0591434E-5
2452,73113250732	2,0848401E-5
2455,71136474609	2,0283539E-5
2458,69159698486	2,0002159E-5
2461,67182922363	2,010232E-5
2464,6520614624	1,9561391E-5
2467,63229370117	1,9260246E-5
2470,61252593994	2,0203996E-5
2473,59275817871	1,910483E-5
2476,57299041748	1,94464E-5
2479,55322265625	2,0192487E-5
2482,53345489502	1,8677463E-5
2485,51368713379	1,935213E-5
2488,49391937256	1,9716731E-5
2491,47415161133	1,9328326E-5
2494,4543838501	1,9247291E-5
2497,43461608887	1,9625672E-5
2500,41484832764	1,960159E-5
2503,39508056641	1,9069096E-5
2506,37531280518	1,946919E-5
2509,35554504395	1,9511402E-5
2512,33577728271	1,8660373E-5
2515,31600952148	1,9916259E-5
2518,29624176025	1,8714924E-5
2521,27647399902	1,8965365E-5
2524,25670623779	1,8908595E-5
2527,23693847656	1,9441113E-5
2530,21717071533	1,9968771E-5
2533,1974029541	1,9030639E-5
2536,17763519287	1,812358E-5
2539,15786743164	1,8978847E-5
2542,13809967041	1,8067139E-5
2545,11833190918	1,9216966E-5
2548,09856414795	1,9597686E-5
2551,07879638672	1,8700322E-5
2554,05902862549	1,8439179E-5
2557,03926086426	1,9154556E-5
2560,01949310303	1,9046732E-5
2562,9997253418	1,8597162E-5
2565,97995758057	1,8879286E-5
2568,96018981934	1,8023827E-5
2571,94042205811	1,9403984E-5
2574,92065429687	1,8572139E-5
2577,90088653564	1,826856E-5
2580,88111877441	1,8152914E-5
2583,86135101318	1,8141824E-5
2586,84158325195	1,8240135E-5
2589,82181549072	1,9501903E-5
2592,80204772949	1,8183863E-5
2595,78227996826	1,8911721E-5
2598,76251220703	1,8246885E-5
2601,7427444458	1,8417169E-5
2604,72297668457	1,8769836E-5
2607,70320892334	1,8434893E-5
2610,68344116211	1,8956955E-5
2613,66367340088	1,8585219E-5
2616,64390563965	1,8648025E-5
2619,62413787842	1,9667651E-5
2622,60437011719	2,0554018E-5
2625,58460235596	2,033813E-5
2628,56483459473	2,1608154E-5
2631,5450668335	2,1739779E-5
2634,52529907227	2,29807E-5
2637,50553131104	2,4849749E-5
2640,4857635498	2,6366072E-5
2643,46599578857	2,9381018E-5
2646,44622802734	2,8201414E-5
2649,42646026611	2,03604E-5
2652,40669250488	1,6586979E-5
2655,38692474365	1,5981361E-5
2658,36715698242	1,5393729E-5
2661,34738922119	1,6115809E-5
2664,32762145996	1,5285945E-5
2667,30785369873	1,5035444E-5
2670,2880859375	1,4735521E-5
2673,26831817627	1,4256387E-5
2676,24855041504	1,4998933E-5
2679,22878265381	1,5250405E-5
2682,20901489258	1,4701829E-5
2685,18924713135	1,410737E-5
2688,16947937012	1,4080562E-5
2691,14971160889	1,2450396E-5
2694,12994384766	1,1963608E-5
2697,11017608643	1,19887E-5
2700,0904083252	1,2136637E-5
2703,07064056396	1,3379369E-5
2706,05087280273	1,2342761E-5
2709,0311050415	1,3650712E-5
2712,01133728027	1,2391711E-5
2714,99156951904	1,3885978E-5
2717,97180175781	1,2548574E-5
2720,95203399658	1,2931611E-5
2723,93226623535	1,3816524E-5
2726,91249847412	1,1982098E-5
2729,89273071289	1,2312306E-5
2732,87296295166	1,3791688E-5
2735,85319519043	1,2693684E-5
2738,8334274292	1,4419498E-5
2741,81365966797	1,2035395E-5
2744,79389190674	1,2032402E-5
2747,77412414551	1,1819567E-5
2750,75435638428	1,2627257E-5
2753,73458862305	1,2111895E-5
2756,71482086182	1,2410692E-5
2759,69505310059	1,3006288E-5
2762,67528533936	1,2888015E-5
2765,65551757813	1,1719923E-5
2768,63574981689	1,2254765E-5
2771,61598205566	1,3381909E-5
2774,59621429443	1,2583005E-5
2777,5764465332	1,4442242E-5
2780,55667877197	1,5437787E-5
2783,53691101074	1,7222704E-5
2786,51714324951	2,0257865E-5
2789,49737548828	2,4716461E-5
2792,47760772705	3,1026378E-5
2795,45783996582	3,6671875E-5
2798,43807220459	4,5599682E-5
2801,41830444336	5,1378274E-5
2804,39853668213	5,2784735E-5
2807,3787689209	5,0719954E-5
2810,35900115967	4,801986E-5
2813,33923339844	4,6416161E-5
2816,31946563721	4,4563542E-5
2819,29969787598	4,3560863E-5
2822,27993011475	4,1914326E-5
2825,26016235352	3,8720662E-5
2828,24039459229	3,8271139E-5
2831,22062683105	3,5722513E-5
2834,20085906982	3,526387E-5
2837,18109130859	3,323852E-5
2840,16132354736	3,3013911E-5
2843,14155578613	3,3103275E-5
2846,1217880249	3,2115099E-5
2849,10202026367	3,2469112E-5
2852,08225250244	3,2714565E-5
2855,06248474121	3,3074458E-5
2858,04271697998	3,3089722E-5
2861,02294921875	3,4480088E-5
2864,00318145752	3,3923485E-5
2866,98341369629	3,4693872E-5
2869,96364593506	3,5841906E-5
2872,94387817383	3,7280131E-5
2875,9241104126	3,9449929E-5
2878,90434265137	4,1756642E-5
2881,88457489014	4,2367543E-5
2884,86480712891	4,4946106E-5
2887,84503936768	4,509385E-5
2890,82527160645	4,6865723E-5
2893,80550384521	4,5523508E-5
2896,78573608398	4,20617E-5
2899,76596832275	3,8312546E-5
2902,74620056152	3,4266208E-5
2905,72643280029	3,2186135E-5
2908,70666503906	2,9140021E-5
2911,68689727783	2,809281E-5
2914,6671295166	2,7744958E-5
2917,64736175537	2,6434342E-5
2920,62759399414	2,6009084E-5
2923,60782623291	2,4325421E-5
2926,58805847168	2,4132213E-5
2929,56829071045	2,2570636E-5
2932,54852294922	2,3229632E-5
2935,52875518799	2,1839372E-5
2938,50898742676	2,1473136E-5
2941,48921966553	2,1459955E-5
2944,4694519043	2,249249E-5
2947,44968414307	2,1997074E-5
2950,42991638184	2,1529921E-5
2953,41014862061	2,1562426E-5
2956,39038085937	2,0505977E-5
2959,37061309814	2,2104493E-5
2962,35084533691	2,0800908E-5
2965,33107757568	2,0543081E-5
2968,31130981445	2,1971687E-5
2971,29154205322	2,0412398E-5
2974,27177429199	2,2460458E-5
2977,25200653076	2,1395437E-5
2980,23223876953	2,2038197E-5
2983,2124710083	2,1330692E-5
2986,19270324707	2,1739947E-5
2989,17293548584	2,1823881E-5
2992,15316772461	2,1851196E-5
2995,13339996338	2,1140183E-5
2998,11363220215	2,0768323E-5
3001,09386444092	2,1293245E-5
3004,07409667969	2,2499586E-5
3007,05432891846	2,1018735E-5
3010,03456115723	2,1183919E-5
3013,014793396	2,199282E-5
3015,99502563477	2,2028347E-5
3018,97525787354	2,1321209E-5
3021,9554901123	2,2098948E-5
3024,93572235107	2,2317559E-5
3027,91595458984	2,16848E-5
3030,89618682861	2,2183665E-5
3033,87641906738	2,3070133E-5
3036,85665130615	2,3490247E-5
3039,83688354492	2,2734227E-5
3042,81711578369	2,2929754E-5
3045,79734802246	2,240098E-5
3048,77758026123	2,2862868E-5
3051,7578125	2,196861E-5
3054,73804473877	2,1508918E-5
3057,71827697754	2,3412373E-5
3060,69850921631	2,6750411E-5
3063,67874145508	2,3654991E-5
3066,65897369385	2,5457168E-5
3069,63920593262	2,6179961E-5
3072,61943817139	2,7116557E-5
3075,59967041016	2,5768981E-5
3078,57990264893	2,5500615E-5
3081,5601348877	2,5973135E-5
3084,54036712646	2,6341797E-5
3087,52059936523	2,7449382E-5
3090,500831604	2,6289993E-5
3093,48106384277	2,7097139E-5
3096,46129608154	2,7762811E-5
3099,44152832031	2,7236302E-5
3102,42176055908	2,8485414E-5
3105,40199279785	2,820886E-5
3108,38222503662	2,8815149E-5
3111,36245727539	2,9315685E-5
3114,34268951416	2,9723412E-5
3117,32292175293	2,8985753E-5
3120,3031539917	3,0150187E-5
3123,28338623047	3,0007388E-5
3126,26361846924	2,9934732E-5
3129,24385070801	3,1399978E-5
3132,22408294678	3,2004903E-5
3135,20431518555	3,1883511E-5
3138,18454742432	3,3071864E-5
3141,16477966309	3,3642248E-5
3144,14501190186	3,3085256E-5
3147,12524414063	3,3281202E-5
3150,10547637939	3,3911349E-5
3153,08570861816	3,4754688E-5
3156,06594085693	3,5963846E-5
3159,0461730957	3,6841729E-5
3162,02640533447	3,8791103E-5
3165,00663757324	3,8564221E-5
3167,98686981201	3,9506782E-5
3170,96710205078	3,8530622E-5
3173,94733428955	3,9070867E-5
3176,92756652832	3,6503875E-5
3179,90779876709	4,1033909E-5
3182,88803100586	4,3251261E-5
3185,86826324463	4,8371932E-5
3188,8484954834	4,8979944E-5
3191,82872772217	5,0151702E-5
3194,80895996094	5,165591E-5
3197,78919219971	5,3326553E-5
3200,76942443848	5,5143307E-5
3203,74965667725	5,7008209E-5
3206,72988891602	6,0051021E-5
3209,71012115479	6,2091499E-5
3212,69035339355	6,5251383E-5
3215,67058563232	6,90909E-5
3218,65081787109	7,2047445E-5
3221,63105010986	7,6041782E-5
3224,61128234863	7,8794889E-5
3227,5915145874	8,3623302E-5
3230,57174682617	8,7408866E-5
3233,55197906494	9,3577471E-5
3236,53221130371	9,8512616E-5
3239,51244354248	0,00010377866
3242,49267578125	0,00010877287
3245,47290802002	0,00011309135
3248,45314025879	0,00011434515
3251,43337249756	0,00011627256
3254,41360473633	0,00011432478
3257,3938369751	0,00010908521
3260,37406921387	0,00010144425
3263,35430145264	9,4251828E-5
3266,33453369141	8,6275592E-5
3269,31476593018	8,2349386E-5
3272,29499816895	7,7543447E-5
3275,27523040771	7,6165253E-5
3278,25546264648	7,7732051E-5
3281,23569488525	8,1769317E-5
3284,21592712402	8,6991042E-5
3287,19615936279	9,41514E-5
3290,17639160156	9,940542E-5
3293,15662384033	0,00010365763
3296,1368560791	0,00010086392
3299,11708831787	9,5763024E-5
3302,09732055664	9,4709011E-5
3305,07755279541	9,9018616E-5
3308,05778503418	8,8591795E-5
3311,03801727295	7,7001508E-5
3314,01824951172	6,9455921E-5
3316,99848175049	6,2821688E-5
3319,97871398926	5,8894962E-5
3322,95894622803	5,3854842E-5
3325,9391784668	4,9364603E-5
3328,91941070557	4,6708864E-5
3331,89964294434	4,3809459E-5
3334,87987518311	3,991532E-5
3337,86010742188	3,8937825E-5
3340,84033966064	3,6358733E-5
3343,82057189941	3,4171238E-5
3346,80080413818	3,2621151E-5
3349,78103637695	2,9757764E-5
3352,76126861572	2,9626242E-5
3355,74150085449	2,8097204E-5
3358,72173309326	2,6176392E-5
3361,70196533203	2,4703136E-5
3364,6821975708	2,4596414E-5
3367,66242980957	2,3722543E-5
3370,64266204834	2,3331128E-5
3373,62289428711	2,2736988E-5
3376,60312652588	2,2383473E-5
3379,58335876465	2,1100269E-5
3382,56359100342	1,9919161E-5
3385,54382324219	1,8715592E-5
3388,52405548096	1,9050076E-5
3391,50428771973	1,7391757E-5
3394,4845199585	1,6190574E-5
3397,46475219727	1,7097725E-5
3400,44498443604	1,6753522E-5
3403,4252166748	1,6406109E-5
3406,40544891357	1,5105564E-5
3409,38568115234	1,5182685E-5
3412,36591339111	1,4264239E-5
3415,34614562988	1,4502771E-5
3418,32637786865	1,4627194E-5
3421,30661010742	1,3484187E-5
3424,28684234619	1,2996564E-5
3427,26707458496	1,1618758E-5
3430,24730682373	1,1519064E-5
3433,2275390625	1,1722172E-5
3436,20777130127	1,21764E-5
3439,18800354004	1,0951664E-5
3442,16823577881	1,1039862E-5
3445,14846801758	1,0150783E-5
3448,12870025635	9,3961986E-6
3451,10893249512	8,8386401E-6
3454,08916473389	9,1722487E-6
3457,06939697266	8,6689778E-6
3460,04962921143	8,7726257E-6
3463,0298614502	8,2598351E-6
3466,01009368897	8,2959568E-6
3468,99032592773	8,469084E-6
3471,9705581665	7,8230256E-6
3474,95079040527	7,8928722E-6
3477,93102264404	8,2325519E-6
3480,91125488281	6,9453015E-6
3483,89148712158	6,4744313E-6
3486,87171936035	7,1124961E-6
3489,85195159912	7,6484298E-6
3492,83218383789	5,9468656E-6
3495,81241607666	6,372225E-6
3498,79264831543	6,0333288E-6
3501,7728805542	4,5356475E-6
3504,75311279297	4,1214079E-6
3507,73334503174	5,6937032E-6
3510,71357727051	4,9999631E-6
3513,69380950928	6,3776386E-6
3516,67404174805	5,0391098E-6
3519,65427398682	4,6633285E-6
3522,63450622559	4,3062101E-6
3525,61473846436	4,1782846E-6
3528,59497070313	4,6936314E-6
3531,57520294189	4,2771282E-6
3534,55543518066	3,753222E-6
3537,53566741943	3,7361193E-6
3540,5158996582	3,0380061E-6
3543,49613189697	3,6626789E-6
3546,47636413574	3,6640505E-6
3549,45659637451	3,1888003E-6
3552,43682861328	2,8934658E-6
3555,41706085205	3,0667824E-6
3558,39729309082	2,5051118E-6
3561,37752532959	4,0822391E-6
3564,35775756836	1,9763858E-6
3567,33798980713	2,5529762E-6
3570,3182220459	1,3026152E-6
3573,29845428467	1,3404859E-6
3576,27868652344	2,7139477E-6
3579,25891876221	1,8993522E-6
3582,23915100098	8,9379817E-7
3585,21938323975	8,6582478E-7
3588,19961547852	1,1669935E-6
3591,17984771729	4,997118E-7
3594,16007995605	1,074063E-6
3597,14031219482	1,6907801E-6
3600,12054443359	9,3906025E-7
3603,10077667236	1,0749647E-6
3606,08100891113	2,5419598E-6
3609,0612411499	1,7992515E-6
3612,04147338867	2,4389267E-6
3615,02170562744	2,206753E-6
3618,00193786621	2,7571922E-6
3620,98217010498	2,9321017E-6
3623,96240234375	3,1841798E-6
3626,94263458252	3,9984826E-6
3629,92286682129	5,0207024E-6
3632,90309906006	6,7147946E-6
3635,88333129883	5,9303871E-6
3638,8635635376	8,372549E-6
3641,84379577637	8,4739946E-6
3644,82402801514	1,078879E-5
3647,80426025391	9,9345538E-6
3650,78449249268	1,2215924E-5
3653,76472473145	1,3097618E-5
3656,74495697022	1,5181619E-5
3659,72518920898	1,5460299E-5
3662,70542144775	1,7002376E-5
3665,68565368652	1,5951589E-5
3668,66588592529	1,42282E-5
3671,64611816406	1,0161505E-5
3674,62635040283	6,2533678E-6
3677,6065826416	7,8660928E-6
3680,58681488037	1,0615927E-5
3683,56704711914	1,0756656E-5
3686,54727935791	1,0300508E-5
3689,52751159668	1,0413552E-5
3692,50774383545	1,038882E-5
3695,48797607422	1,0797671E-5
3698,46820831299	9,3854516E-6
3701,44844055176	9,7646631E-6
3704,42867279053	9,4397083E-6
3707,4089050293	1,052164E-5
3710,38913726807	9,997766E-6
3713,36936950684	1,0423775E-5
3716,34960174561	8,9656444E-6
3719,32983398438	8,1457046E-6
3722,31006622314	9,4375669E-6
3725,29029846191	8,1454126E-6
3728,27053070068	8,4368481E-6
3731,25076293945	8,0549026E-6
3734,23099517822	7,7399343E-6
3737,21122741699	6,9601898E-6
3740,19145965576	7,8921626E-6
3743,17169189453	7,6841286E-6
3746,1519241333	7,6752453E-6
3749,13215637207	7,8028326E-6
3752,11238861084	8,1365775E-6
3755,09262084961	7,6591659E-6
3758,07285308838	7,4061458E-6
3761,05308532715	6,9103024E-6
3764,03331756592	6,9485452E-6
3767,01354980469	7,112601E-6
3769,99378204346	8,1385377E-6
3772,97401428223	7,4060822E-6
3775,954246521	6,2025646E-6
3778,93447875977	6,7050358E-6
3781,91471099854	6,8822821E-6
3784,8949432373	6,8668383E-6
3787,87517547607	8,0998179E-6
3790,85540771484	6,5825377E-6
3793,83563995361	5,1245542E-6
3796,81587219238	6,3870947E-6
3799,79610443115	6,7759191E-6
3802,77633666992	6,3630794E-6
3805,75656890869	5,5238642E-6
3808,73680114746	5,8234044E-6
3811,71703338623	5,9769107E-6
3814,697265625	5,8385882E-6
3817,67749786377	6,2164084E-6
3820,65773010254	5,1914052E-6
3823,63796234131	5,7469402E-6
3826,61819458008	5,434548E-6
3829,59842681885	6,2299771E-6
3832,57865905762	6,1958426E-6
3835,55889129639	5,5456702E-6
3838,53912353516	6,2398883E-6
3841,51935577393	5,6811803E-6
3844,4995880127	6,9333009E-6
3847,47982025146	6,7051042E-6
3850,46005249023	6,4874245E-6
3853,440284729	5,4321149E-6
3856,42051696777	6,310617E-6
3859,40074920654	7,4528496E-6
3862,38098144531	6,4047198E-6
3865,36121368408	7,7204052E-6
3868,34144592285	8,5965955E-6
3871,32167816162	7,8680506E-6
3874,30191040039	8,1824331E-6
3877,28214263916	8,2125919E-6
3880,26237487793	8,3316313E-6
3883,2426071167	8,4222761E-6
3886,22283935547	7,6266294E-6
3889,20307159424	7,9660253E-6
3892,18330383301	8,5818238E-6
3895,16353607178	7,1633663E-6
3898,14376831055	8,260253E-6
3901,12400054932	7,5392978E-6
3904,10423278809	7,7043218E-6
3907,08446502686	6,7622718E-6
3910,06469726562	7,5677002E-6
3913,04492950439	5,997531E-6
3916,02516174316	8,3476517E-6
3919,00539398193	8,8585345E-6
3921,9856262207	7,6344061E-6
3924,96585845947	7,3344971E-6
3927,94609069824	7,6558577E-6
3930,92632293701	1,0522077E-5
3933,90655517578	9,4902661E-6
3936,88678741455	9,7999847E-6
3939,86701965332	9,2990887E-6
3942,84725189209	9,2403901E-6
3945,82748413086	9,8892214E-6
3948,80771636963	9,524938E-6
3951,7879486084	9,8452918E-6
3954,76818084717	1,0927924E-5
3957,74841308594	1,0194912E-5
3960,72864532471	1,1404425E-5
3963,70887756348	1,1770775E-5
3966,68910980225	1,1719652E-5
3969,66934204102	1,2024123E-5
3972,64957427978	1,1966454E-5
3975,62980651855	1,2590744E-5
3978,61003875732	1,3317148E-5
3981,59027099609	1,4108863E-5
3984,57050323486	1,3699605E-5
3987,55073547363	1,5133054E-5
3990,5309677124	1,5579591E-5
3993,51119995117	1,5313304E-5
3996,49143218994	1,6496559E-5
3999,47166442871	1,661947E-5
4002,45189666748	1,6093522E-5
4005,43212890625	1,4946797E-5
4008,41236114502	1,3196513E-5
4011,39259338379	1,0811545E-5
4014,37282562256	9,5627902E-6
4017,35305786133	9,0677011E-6
4020,3332901001	7,4225086E-6
4023,31352233887	7,1411004E-6
4026,29375457764	5,8371506E-6
4029,27398681641	5,6688601E-6
4032,25421905518	5,9227524E-6
4035,23445129395	4,2272645E-6
4038,21468353271	3,6112875E-6
4041,19491577148	4,4679127E-6
4044,17514801025	2,9676631E-6
4047,15538024902	3,729221E-6
4050,13561248779	2,5676559E-6
4053,11584472656	2,7551094E-6
4056,09607696533	3,0417417E-6
4059,0763092041	1,7401366E-6
4062,05654144287	6,8047768E-7
4065,03677368164	2,293331E-7
4068,01700592041	1,2360364E-6
4070,99723815918	2,1853816E-6
4073,97747039795	2,0096224E-6
4076,95770263672	1,4109477E-6
4079,93793487549	3,3092869E-6
4082,91816711426	3,073973E-6
4085,89839935303	3,3005631E-6
4088,8786315918	3,4733327E-6
4091,85886383057	3,2241297E-6
4094,83909606934	4,6212508E-6
4097,81932830811	3,5324629E-6
4100,79956054687	4,2131724E-6
4103,77979278564	3,2825429E-6
4106,76002502441	3,3017837E-6
4109,74025726318	3,5912937E-6
4112,72048950195	3,5111766E-6
4115,70072174072	3,3257207E-6
4118,68095397949	3,1493774E-6
4121,66118621826	3,4612643E-6
4124,64141845703	3,628377E-6
4127,6216506958	2,0661501E-6
4130,60188293457	2,4633402E-6
4133,58211517334	4,4532497E-6
4136,56234741211	3,663014E-6
4139,54257965088	3,2467817E-6
4142,52281188965	2,6620104E-6
4145,50304412842	3,4963693E-6
4148,48327636719	3,385182E-6
4151,46350860596	3,4350245E-6
4154,44374084473	2,4751816E-6
4157,4239730835	4,8141066E-6
4160,40420532227	5,1671265E-6
4163,38443756103	4,9225142E-6
4166,3646697998	6,140762E-6
4169,34490203857	5,9795376E-6
4172,32513427734	7,6533891E-6
4175,30536651611	6,1654639E-6
4178,28559875488	7,5375045E-6
4181,26583099365	5,7137821E-6
4184,24606323242	5,2189095E-6
4187,22629547119	5,5483482E-6
4190,20652770996	5,5884233E-6
4193,18675994873	4,7303858E-6
4196,1669921875	4,0265513E-6
4199,14722442627	3,9647775E-6
4202,12745666504	3,3303013E-6
4205,10768890381	4,4782332E-6
4208,08792114258	3,6326414E-6
4211,06815338135	2,956529E-6
4214,04838562012	3,4950493E-6
4217,02861785889	2,5726381E-6
4220,00885009766	2,8596986E-6
4222,98908233643	3,502759E-6
4225,9693145752	3,4372219E-6
4228,94954681396	3,3932024E-6
4231,92977905273	2,1632128E-6
4234,9100112915	2,8477113E-6
4237,89024353027	1,7536938E-6
4240,87047576904	2,5204141E-6
4243,85070800781	2,3969882E-6
4246,83094024658	2,502449E-6
4249,81117248535	1,5983552E-6
4252,79140472412	2,1720069E-6
4255,77163696289	1,7092552E-6
4258,75186920166	1,9141129E-6
4261,73210144043	1,8578805E-6
4264,7123336792	2,0832862E-6
4267,69256591797	1,5309314E-6
4270,67279815674	1,632791E-6
4273,65303039551	1,8112695E-6
4276,63326263428	1,4826926E-6
4279,61349487305	9,028047E-7
4282,59372711182	2,1572446E-6
4285,57395935059	2,1423975E-6
4288,55419158936	1,8586751E-6
4291,53442382812	2,0110795E-6
4294,51465606689	1,4690468E-6
4297,49488830566	2,2544659E-6
4300,47512054443	1,2146741E-6
4303,4553527832	1,8756817E-6
4306,43558502197	2,5213842E-6
4309,41581726074	1,6251784E-6
4312,39604949951	1,9986313E-6
4315,37628173828	6,7802001E-7
4318,35651397705	8,9252219E-7
4321,33674621582	1,814279E-6
4324,31697845459	7,7147484E-7
4327,29721069336	1,6417034E-6
4330,27744293213	8,4857998E-7
4333,2576751709	1,1565472E-6
4336,23790740967	4,7958201E-7
4339,21813964844	1,5513414E-6
4342,19837188721	7,0614927E-7
4345,17860412598	5,160737E-7
4348,15883636475	4,750287E-7
4351,13906860352	7,7968235E-7
4354,11930084229	2,3119337E-6
4357,09953308105	1,3423668E-6
4360,07976531982	1,2327298E-6
4363,05999755859	1,280986E-6
4366,04022979736	1,6853654E-6
4369,02046203613	2,1266126E-6
4372,0006942749	2,5569366E-6
4374,98092651367	3,0781869E-6
4377,96115875244	1,0251102E-6
4380,94139099121	1,9974463E-6
4383,92162322998	1,6205275E-6
4386,90185546875	1,7217441E-6
4389,88208770752	1,2633904E-6
4392,86231994629	3,3056074E-6
4395,84255218506	1,5302913E-6
4398,82278442383	1,7976208E-6
4401,8030166626	1,8246363E-6
4404,78324890137	1,2992677E-6
4407,76348114014	1,5429512E-6
4410,74371337891	1,7464826E-6
4413,72394561768	1,3626805E-6
4416,70417785645	1,7737173E-6
4419,68441009521	2,4049248E-6
4422,66464233398	1,6645038E-6
4425,64487457275	2,2430218E-6
4428,62510681152	3,405816E-6
4431,60533905029	1,6615661E-6
4434,58557128906	3,2696008E-6
4437,56580352783	2,7787098E-6
4440,5460357666	2,784116E-6
4443,52626800537	1,809017E-6
4446,50650024414	1,9277724E-6
4449,48673248291	1,6085878E-6
4452,46696472168	2,4044934E-6
4455,44719696045	1,9690164E-6
4458,42742919922	2,6557399E-6
4461,40766143799	2,0231668E-6
4464,38789367676	1,8407205E-6
4467,36812591553	1,8369711E-6
4470,3483581543	2,7020989E-6
4473,32859039307	2,0461977E-6
4476,30882263184	2,5317172E-6
4479,28905487061	1,9138034E-6
4482,26928710937	2,7716989E-6
4485,24951934814	3,5345282E-6
4488,22975158691	2,1310254E-6
4491,20998382568	3,5381596E-6
4494,19021606445	2,0746765E-6
4497,17044830322	2,0253212E-6
4500,15068054199	2,1720384E-6
4503,13091278076	2,6379251E-6
4506,11114501953	2,081112E-6
4509,0913772583	2,3948466E-6
4512,07160949707	2,4228866E-6
4515,05184173584	1,9962764E-6
4518,03207397461	3,0630586E-6
4521,01230621338	3,1006121E-6
4523,99253845215	2,2559359E-6
4526,97277069092	4,3357581E-6
4529,95300292969	4,3522885E-6
4532,93323516846	4,0960654E-6
4535,91346740723	5,3130117E-6
4538,893699646	6,1670492E-6
4541,87393188477	6,5332732E-6
4544,85416412354	7,4181709E-6
4547,8343963623	7,4433599E-6
4550,81462860107	7,7741131E-6
4553,79486083984	8,3236974E-6
4556,77509307861	8,1363431E-6
4559,75532531738	7,7700697E-6
4562,73555755615	8,7878789E-6
4565,71578979492	7,0511297E-6
4568,69602203369	7,6617402E-6
4571,67625427246	7,0181768E-6
4574,65648651123	6,4550504E-6
4577,63671875	6,298276E-6
4580,61695098877	7,0184077E-6
4583,59718322754	6,6320242E-6
4586,57741546631	5,9959749E-6
4589,55764770508	5,1560013E-6
4592,53787994385	5,7732708E-6
4595,51811218262	5,5162405E-6
4598,49834442139	5,2217912E-6
4601,47857666016	4,1710075E-6
4604,45880889893	4,3574147E-6
4607,4390411377	4,3903997E-6
4610,41927337646	5,1579838E-6
4613,39950561523	4,153713E-6
4616,379737854	3,3253971E-6
4619,35997009277	3,9085129E-6
4622,34020233154	3,8298917E-6
4625,32043457031	3,7527149E-6
4628,30066680908	3,5002089E-6
4631,28089904785	4,0786148E-6
4634,26113128662	3,4293834E-6
4637,24136352539	4,7325509E-6
4640,22159576416	3,9586097E-6
4643,20182800293	3,5905231E-6
4646,1820602417	3,5660087E-6
4649,16229248047	3,3622004E-6
4652,14252471924	2,2613756E-6
4655,12275695801	2,6843973E-6
4658,10298919678	5,4889507E-7
4661,08322143555	1,2112664E-6
4664,06345367432	5,8023887E-7
4667,04368591309	1,6445128E-6
4670,02391815186	1,414296E-6
4673,00415039063	1,5306083E-6
4675,98438262939	1,6819818E-6
4678,96461486816	1,4974411E-6
4681,94484710693	1,8996708E-6
4684,9250793457	1,8378173E-6
4687,90531158447	3,0443792E-6
4690,88554382324	2,4150592E-6
4693,86577606201	1,6066324E-6
4696,84600830078	2,175627E-6
4699,82624053955	1,9511269E-6
4702,80647277832	2,6027727E-6
4705,78670501709	2,924972E-6
4708,76693725586	2,7769666E-6
4711,74716949463	1,0031632E-6
4714,7274017334	2,2825336E-6
4717,70763397217	2,4544928E-6
4720,68786621094	3,1611708E-6
4723,66809844971	2,7175283E-6
4726,64833068848	1,8691355E-6
4729,62856292725	2,5582515E-6
4732,60879516602	2,8482169E-6
4735,58902740479	3,3423838E-6
4738,56925964355	4,0711509E-6
4741,54949188232	1,9217651E-6
4744,52972412109	2,7962675E-6
4747,50995635986	3,0809714E-6
4750,49018859863	2,9869886E-6
4753,4704208374	2,134024E-6
4756,45065307617	2,7109989E-6
4759,43088531494	2,6757572E-6
4762,41111755371	1,9161929E-6
4765,39134979248	2,2118148E-6
4768,37158203125	1,1993203E-6
4771,35181427002	2,9323609E-6
4774,33204650879	2,5666961E-6
4777,31227874756	1,8176379E-6
4780,29251098633	1,3206254E-6
4783,2727432251	1,6203289E-6
4786,25297546387	2,4335423E-6
4789,23320770264	2,9963215E-6
4792,21343994141	1,9560439E-6
4795,19367218018	2,8400596E-6
4798,17390441895	2,5833504E-6
4801,15413665771	1,0144286E-6
4804,13436889648	1,7711255E-6
4807,11460113525	1,9875481E-6
4810,09483337402	1,895686E-6
4813,07506561279	7,9210514E-7
4816,05529785156	1,7441668E-6
4819,03553009033	2,3233252E-6
4822,0157623291	2,0984407E-6
4824,99599456787	1,896947E-6
4827,97622680664	1,6531348E-6
4830,95645904541	2,4505468E-6
4833,93669128418	1,308433E-6
4836,91692352295	2,4861096E-6
4839,89715576172	2,3630862E-6
4842,87738800049	1,918438E-6
4845,85762023926	2,2432235E-6
4848,83785247803	1,8199295E-6
4851,8180847168	2,4145856E-6
4854,79831695557	2,6946438E-6
4857,77854919434	3,0802246E-6
4860,75878143311	1,2790724E-6
4863,73901367188	2,3735696E-6
4866,71924591064	3,1216168E-6
4869,69947814941	1,8575618E-6
4872,67971038818	2,2649903E-6
4875,65994262695	2,8777836E-6
4878,64017486572	2,1386348E-6
4881,62040710449	1,4331908E-6
4884,60063934326	2,5001228E-6
4887,58087158203	2,8775236E-6
4890,5611038208	3,1721347E-6
4893,54133605957	3,7003111E-6
4896,52156829834	2,4452838E-6
4899,50180053711	2,4452935E-6
4902,48203277588	2,4430155E-6
4905,46226501465	2,4636941E-6
4908,44249725342	3,4224443E-6
4911,42272949219	3,3307485E-6
4914,40296173096	2,8767745E-6
4917,38319396973	1,7931554E-6
4920,3634262085	2,1165481E-6
4923,34365844727	3,3416656E-6
4926,32389068604	2,0141782E-6
4929,3041229248	2,9216225E-6
4932,28435516357	2,0834052E-6
4935,26458740234	2,8341311E-6
4938,24481964111	2,9025809E-6
4941,22505187988	2,5122653E-6
4944,20528411865	3,1235498E-6
4947,18551635742	2,0706784E-6
4950,16574859619	2,3528855E-6
4953,14598083496	1,7073212E-6
4956,12621307373	1,920158E-6
4959,1064453125	1,2767064E-6
4962,08667755127	1,2390302E-6
4965,06690979004	1,4451591E-6
4968,04714202881	1,3068758E-6
4971,02737426758	9,6090163E-7
4974,00760650635	1,947986E-6
4976,98783874512	1,6850056E-6
4979,96807098389	7,8590688E-7
4982,94830322266	1,7492172E-6
4985,92853546143	8,1801192E-7
4988,9087677002	5,5720854E-7
4991,88899993897	8,5841648E-7
4994,86923217773	1,2230992E-6
4997,8494644165	1,8569705E-6
5000,82969665527	1,0802276E-6
5003,80992889404	1,4345995E-6
5006,79016113281	1,5770126E-6
5009,77039337158	1,8523039E-6
5012,75062561035	1,6413284E-6
5015,73085784912	1,6229708E-6
5018,71109008789	1,0622987E-6
5021,69132232666	9,9213633E-7
5024,67155456543	4,9696409E-7
5027,6517868042	2,3317738E-7
5030,63201904297	1,539604E-6
5033,61225128174	1,0773174E-6
5036,59248352051	5,8381305E-7
5039,57271575928	1,2035575E-6
5042,55294799805	4,8203072E-7
5045,53318023682	4,4132965E-7
5048,51341247559	1,5908923E-6
5051,49364471436	1,5788069E-6
5054,47387695313	2,6768712E-6
5057,45410919189	1,8861242E-6
5060,43434143066	1,5648186E-6
5063,41457366943	2,2050954E-6
5066,3948059082	1,231229E-6
5069,37503814697	1,3691997E-6
5072,35527038574	2,0404933E-6
5075,33550262451	2,2013297E-6
5078,31573486328	1,9548106E-6
5081,29596710205	2,0366111E-6
5084,27619934082	2,4313852E-6
5087,25643157959	1,9981854E-6
5090,23666381836	2,4644259E-6
5093,21689605713	1,5903091E-6
5096,1971282959	2,8599481E-6
5099,17736053467	2,5966495E-6
5102,15759277344	2,2283136E-6
5105,13782501221	2,2786987E-6
5108,11805725098	3,4550387E-6
5111,09828948975	3,3086457E-6
5114,07852172852	2,6242727E-6
5117,05875396729	1,9120749E-6
5120,03898620605	3,530293E-6
5123,01921844482	3,9396739E-6
5125,99945068359	3,1604822E-6
5128,97968292236	3,1311996E-6
5131,95991516113	3,4752263E-6
5134,9401473999	3,715023E-6
5137,92037963867	3,7811029E-6
5140,90061187744	3,7361143E-6
5143,88084411621	3,8608819E-6
5146,86107635498	3,7639637E-6
5149,84130859375	4,3761036E-6
5152,82154083252	4,3480286E-6
5155,80177307129	3,9929534E-6
5158,78200531006	4,2349301E-6
5161,76223754883	4,3119519E-6
5164,7424697876	3,8904827E-6
5167,72270202637	2,3434056E-6
5170,70293426514	2,56877E-6
5173,68316650391	2,923275E-6
5176,66339874268	1,800182E-6
5179,64363098145	2,315296E-6
5182,62386322022	1,3371533E-6
5185,60409545898	1,6453775E-6
5188,58432769775	2,2975404E-6
5191,56455993652	1,6632921E-6
5194,54479217529	2,1918714E-6
5197,52502441406	1,2229734E-6
5200,50525665283	1,2852053E-6
5203,4854888916	1,2008403E-6
5206,46572113037	1,8383333E-6
5209,44595336914	1,3583759E-6
5212,42618560791	1,6325036E-6
5215,40641784668	1,1309792E-6
5218,38665008545	1,7325967E-7
5221,36688232422	1,5359839E-6
5224,34711456299	9,5091768E-7
5227,32734680176	1,7166361E-6
5230,30757904053	1,0001319E-6
5233,2878112793	7,0382141E-7
5236,26804351807	1,0951339E-6
5239,24827575684	9,2625175E-7
5242,22850799561	6,8898879E-7
5245,20874023438	6,6887081E-7
5248,18897247314	3,2598826E-7
5251,16920471191	1,330777E-6
5254,14943695068	2,2352069E-6
5257,12966918945	1,5956204E-6
5260,10990142822	1,5399293E-6
5263,09013366699	2,9723725E-6
5266,07036590576	1,8572818E-6
5269,05059814453	2,5309567E-6
5272,0308303833	2,2152736E-6
5275,01106262207	2,5738494E-6
5277,99129486084	2,8331249E-6
5280,97152709961	2,5592433E-6
5283,95175933838	3,0958523E-6
5286,93199157715	2,2573698E-6
5289,91222381592	2,276132E-6
5292,89245605469	2,2929391E-6
5295,87268829346	2,8109694E-6
5298,85292053223	2,5175727E-6
5301,833152771	2,792283E-6
5304,81338500977	2,4998429E-6
5307,79361724854	2,4855474E-6
5310,7738494873	2,2106617E-6
5313,75408172607	2,8096664E-6
5316,73431396484	2,6522494E-6
5319,71454620361	2,2632505E-6
5322,69477844238	2,2459842E-6
5325,67501068115	2,4564897E-6
5328,65524291992	1,6334646E-6
5331,63547515869	1,1304872E-6
5334,61570739746	1,9075727E-6
5337,59593963623	7,3084604E-7
5340,576171875	1,7504132E-6
5343,55640411377	1,4831842E-6
5346,53663635254	1,7887997E-6
5349,51686859131	1,1756354E-6
5352,49710083008	9,7371472E-7
5355,47733306885	1,5275836E-6
5358,45756530762	2,0835347E-6
5361,43779754639	1,9678691E-6
5364,41802978516	2,2946586E-6
5367,39826202393	2,4755559E-6
5370,3784942627	2,7887889E-6
5373,35872650146	1,8230506E-6
5376,33895874023	1,5163317E-6
5379,319190979	1,5305711E-6
5382,29942321777	1,3703717E-6
5385,27965545654	1,6142524E-6
5388,25988769531	8,3751314E-7
5391,24011993408	2,531317E-6
5394,22035217285	2,0185793E-6
5397,20058441162	1,6694237E-6
5400,18081665039	2,3716292E-6
5403,16104888916	2,0960385E-6
5406,14128112793	2,0217484E-6
5409,1215133667	3,232937E-6
5412,10174560547	2,090725E-6
5415,08197784424	2,1922608E-6
5418,06221008301	2,1768011E-6
5421,04244232178	1,8616665E-6
5424,02267456055	2,0718159E-6
5427,00290679932	1,8697272E-6
5429,98313903809	3,0152671E-6
5432,96337127686	3,0380278E-6
5435,94360351562	2,9796977E-6
5438,92383575439	2,3197663E-6
5441,90406799316	2,0071844E-6
5444,88430023193	2,5527849E-6
5447,8645324707	2,1378333E-6
5450,84476470947	2,5094423E-6
5453,82499694824	2,166061E-6
5456,80522918701	1,6693023E-6
5459,78546142578	2,2364661E-6
5462,76569366455	3,19028E-6
5465,74592590332	2,8951077E-6
5468,72615814209	1,270295E-6
5471,70639038086	1,7087508E-6
5474,68662261963	2,4068515E-6
5477,6668548584	2,2168263E-6
5480,64708709717	1,994012E-6
5483,62731933594	2,7368566E-6
5486,60755157471	2,8776789E-6
5489,58778381348	2,7186311E-6
5492,56801605225	2,2355164E-6
5495,54824829102	2,293932E-6
5498,52848052978	4,0421798E-6
5501,50871276855	2,8123771E-6
5504,48894500732	1,6390471E-6
5507,46917724609	3,1699179E-6
5510,44940948486	2,5607549E-6
5513,42964172363	3,2351373E-6
5516,4098739624	3,3548982E-6
5519,39010620117	2,4158882E-6
5522,37033843994	2,8507139E-6
5525,35057067871	2,0438868E-6
5528,33080291748	2,7311066E-6
5531,31103515625	1,4396935E-6
5534,29126739502	3,2188476E-6
5537,27149963379	2,0020751E-6
5540,25173187256	2,4258014E-6
5543,23196411133	2,6868001E-6
5546,2121963501	2,6565286E-6
5549,19242858887	2,6276635E-6
5552,17266082764	2,2318847E-6
5555,15289306641	2,5071127E-6
5558,13312530518	1,7568973E-6
5561,11335754395	2,3135362E-6
5564,09358978271	2,4197763E-6
5567,07382202148	2,3252378E-6
5570,05405426025	2,2542284E-6
5573,03428649902	2,4927799E-6
5576,01451873779	1,5505928E-6
5578,99475097656	2,5996727E-6
5581,97498321533	2,1067873E-6
5584,9552154541	2,4376466E-6
5587,93544769287	2,0452031E-6
5590,91567993164	2,1840499E-6
5593,89591217041	2,042251E-6
5596,87614440918	2,8084139E-6
5599,85637664795	2,8845495E-6
5602,83660888672	2,0449701E-6
5605,81684112549	2,0564658E-6
5608,79707336426	1,1386551E-6
5611,77730560303	1,1507686E-6
5614,7575378418	2,102191E-6
5617,73777008057	2,2387594E-6
5620,71800231934	1,1866938E-6
5623,69823455811	8,9857816E-7
5626,67846679687	2,1248895E-6
5629,65869903564	1,689653E-6
5632,63893127441	6,8481553E-7
5635,61916351318	9,3530508E-7
5638,59939575195	1,4043703E-6
5641,57962799072	1,368595E-6
5644,55986022949	1,312986E-6
5647,54009246826	1,683859E-6
5650,52032470703	1,4832283E-6
5653,5005569458	1,4736285E-6
5656,48078918457	1,5188306E-6
5659,46102142334	1,0366777E-6
5662,44125366211	1,5589111E-6
5665,42148590088	1,9196734E-6
5668,40171813965	1,7895298E-6
5671,38195037842	1,088665E-6
5674,36218261719	1,5866867E-6
5677,34241485596	2,370187E-6
5680,32264709473	2,0496012E-6
5683,3028793335	2,1012837E-6
5686,28311157227	2,5874389E-6
5689,26334381103	2,0975967E-6
5692,2435760498	2,4245469E-6
5695,22380828857	2,5947119E-6
5698,20404052734	2,0083333E-6
5701,18427276611	7,5303824E-7
5704,16450500488	1,9242364E-6
5707,14473724365	2,3896395E-6
5710,12496948242	2,8270726E-6
5713,10520172119	2,4368294E-6
5716,08543395996	2,7238741E-6
5719,06566619873	2,4760813E-6
5722,0458984375	2,3427095E-6
5725,02613067627	1,6454091E-6
5728,00636291504	2,4681806E-6
5730,98659515381	2,8552712E-6
5733,96682739258	2,7745708E-6
5736,94705963135	2,9128276E-6
5739,92729187012	3,2078094E-6
5742,90752410889	3,1903266E-6
5745,88775634766	3,3743242E-6
5748,86798858643	2,4079214E-6
5751,8482208252	3,6431039E-6
5754,82845306396	3,0757628E-6
5757,80868530273	1,8228708E-6
5760,7889175415	2,8550131E-6
5763,76914978027	2,67369E-6
5766,74938201904	2,0450492E-6
5769,72961425781	2,9135006E-6
5772,70984649658	2,3643385E-6
5775,69007873535	3,1205917E-6
5778,67031097412	3,4113441E-6
5781,65054321289	3,136934E-6
5784,63077545166	2,6136504E-6
5787,61100769043	2,8068794E-6
5790,5912399292	2,2026057E-6
5793,57147216797	3,7210922E-6
5796,55170440674	2,962835E-6
5799,53193664551	2,7727576E-6
5802,51216888428	2,8448607E-6
5805,49240112305	3,8698828E-6
5808,47263336182	2,731234E-6
5811,45286560059	2,355002E-6
5814,43309783935	2,8445483E-6
5817,41333007812	3,6508999E-6
5820,39356231689	3,7148845E-6
5823,37379455566	3,0646549E-6
5826,35402679443	2,6601756E-6
5829,3342590332	2,2163317E-6
5832,31449127197	1,8493006E-6
5835,29472351074	2,3968265E-6
5838,27495574951	1,3799348E-6
5841,25518798828	7,3496635E-7
5844,23542022705	2,7818325E-6
5847,21565246582	1,673445E-6
5850,19588470459	1,0341582E-6
5853,17611694336	3,3567058E-7
5856,15634918213	4,3712729E-7
5859,1365814209	1,3817591E-6
5862,11681365967	1,2510899E-6
5865,09704589844	3,8005178E-7
5868,07727813721	1,5155843E-6
5871,05751037598	3,8871095E-7
5874,03774261475	9,6093351E-7
5877,01797485352	1,041425E-6
5879,99820709229	1,3833497E-6
5882,97843933105	4,530873E-7
5885,95867156982	6,4187135E-7
5888,93890380859	2,0764513E-6
5891,91913604736	2,2981298E-6
5894,89936828613	1,8840691E-6
5897,8796005249	2,3956236E-6
5900,85983276367	1,9479743E-6
5903,84006500244	1,3882373E-6
5906,82029724121	1,9787584E-6
5909,80052947998	2,1349389E-6
5912,78076171875	2,434982E-6
5915,76099395752	1,3989264E-6
5918,74122619629	1,4596669E-6
5921,72145843506	1,7967995E-6
5924,70169067383	2,4005776E-6
5927,6819229126	1,3274518E-6
5930,66215515137	1,419081E-6
5933,64238739014	2,031233E-6
5936,62261962891	1,443127E-6
5939,60285186768	2,2267512E-6
5942,58308410644	1,9385521E-6
5945,56331634521	1,8117254E-6
[truncated: 30,772 more rows]
