# Supplementary material for: Predicting the Durability of Solid Fired Bricks Using NDT Electroacoustic Methods
Source: Materials (Basel). 2022 Aug 25;15(17):5882. doi: 10.3390/ma15175882 (PMC9457344; doi:10.3390/ma15175882)
Supplement: Supplementary file 1 [file materials-15-05882-s001.zip › 2.NV0_FL.csv]

ASCII data file created with TiePie Multi Channel software. www.tiepie.com.
2021-02-24 10:13:21 602m
Frequency	FFT1
Hz	V
0	0,0011426903
2,98023223876953	0,00024909611
5,96046447753906	0,00019243762
8,94069671630859	0,00019319648
11,9209289550781	0,00020598242
14,9011611938477	0,0002093308
17,8813934326172	0,00020963436
20,8616256713867	0,00023027735
23,8418579101562	0,00019296654
26,8220901489258	0,00020651529
29,8023223876953	0,00021207988
32,7825546264648	0,00021556575
35,7627868652344	0,00020074427
38,7430191040039	0,000202412
41,7232513427734	0,00019754515
44,703483581543	0,00020207583
47,6837158203125	0,00019295719
50,663948059082	0,00020194771
53,6441802978516	0,00019614932
56,6244125366211	0,0002010762
59,6046447753906	0,00020114361
62,5848770141602	0,00020739894
65,5651092529297	0,00021025549
68,5453414916992	0,00021027318
71,5255737304687	0,0002054213
74,5058059692383	0,00021268026
77,4860382080078	0,00021055174
80,4662704467773	0,00020971099
83,4465026855469	0,00021318037
86,4267349243164	0,00022183717
89,4069671630859	0,00022945032
92,3871994018555	0,00023105929
95,367431640625	0,00022804975
98,3476638793945	0,00023497459
101,327896118164	0,00022191785
104,308128356934	0,00022594232
107,288360595703	0,00022715294
110,268592834473	0,00022853733
113,248825073242	0,00022280413
116,229057312012	0,00022396001
119,209289550781	0,00022054356
122,189521789551	0,00021985488
125,16975402832	0,0002235089
128,14998626709	0,00022273995
131,130218505859	0,00022574854
134,110450744629	0,00022464816
137,090682983398	0,00022026936
140,070915222168	0,00022186567
143,051147460938	0,00021961736
146,031379699707	0,00022310614
149,011611938477	0,00021869364
151,991844177246	0,000225425
154,972076416016	0,00022424603
157,952308654785	0,00022298643
160,932540893555	0,00022453574
163,912773132324	0,0002259274
166,893005371094	0,0002228719
169,873237609863	0,00022047485
172,853469848633	0,00022149874
175,833702087402	0,00022130014
178,813934326172	0,00022279741
181,794166564941	0,00022339589
184,774398803711	0,0002254403
187,75463104248	0,00022433403
190,73486328125	0,0002262039
193,71509552002	0,00022661946
196,695327758789	0,00022547536
199,675559997559	0,00022748895
202,655792236328	0,00022697703
205,636024475098	0,00022860821
208,616256713867	0,0002277477
211,596488952637	0,0002245097
214,576721191406	0,00022525163
217,556953430176	0,00022427569
220,537185668945	0,00022549482
223,517417907715	0,00022529
226,497650146484	0,00022652898
229,477882385254	0,00022406643
232,458114624023	0,00022408616
235,438346862793	0,00022239281
238,418579101562	0,000222953
241,398811340332	0,00022213459
244,379043579102	0,00022253961
247,359275817871	0,00022038099
250,339508056641	0,00022116553
253,31974029541	0,00022279266
256,29997253418	0,00022136346
259,280204772949	0,0002198066
262,260437011719	0,00021819664
265,240669250488	0,00021666158
268,220901489258	0,00021686957
271,201133728027	0,00021402291
274,181365966797	0,00021715765
277,161598205566	0,00021642754
280,141830444336	0,00021491375
283,122062683105	0,00021453833
286,102294921875	0,00021616057
289,082527160645	0,00021412542
292,062759399414	0,00021658668
295,042991638184	0,00021506289
298,023223876953	0,00021701529
301,003456115723	0,0002158611
303,983688354492	0,00021641885
306,963920593262	0,00021676942
309,944152832031	0,00021897262
312,924385070801	0,00021796519
315,90461730957	0,0002192362
318,88484954834	0,00021868431
321,865081787109	0,00021948412
324,845314025879	0,00021920808
327,825546264648	0,00022035958
330,805778503418	0,00022065345
333,786010742188	0,00022030634
336,766242980957	0,00022083828
339,746475219727	0,00022042021
342,726707458496	0,00022247614
345,706939697266	0,00022391169
348,687171936035	0,0002223682
351,667404174805	0,00022257557
354,647636413574	0,00022168988
357,627868652344	0,00022163308
360,608100891113	0,00022077937
363,588333129883	0,00022022685
366,568565368652	0,00022068409
369,548797607422	0,00021805617
372,529029846191	0,00021819998
375,509262084961	0,00021808193
378,48949432373	0,00021924098
381,4697265625	0,00021579811
384,44995880127	0,00021789116
387,430191040039	0,00021851786
390,410423278809	0,00021651157
393,390655517578	0,00021633031
396,370887756348	0,0002173937
399,351119995117	0,00021603303
402,331352233887	0,0002167939
405,311584472656	0,00021582367
408,291816711426	0,00021693681
411,272048950195	0,00021491787
414,252281188965	0,00021783703
417,232513427734	0,0002163278
420,212745666504	0,00021630917
423,192977905273	0,00021725315
426,173210144043	0,00021560469
429,153442382812	0,00021691099
432,133674621582	0,00021523704
435,113906860352	0,00021662577
438,094139099121	0,00021831501
441,074371337891	0,00021448103
444,05460357666	0,00021431982
447,03483581543	0,00021248093
450,015068054199	0,00021277547
452,995300292969	0,00021184632
455,975532531738	0,00021156825
458,955764770508	0,00021036349
461,935997009277	0,00020963134
464,916229248047	0,00020871759
467,896461486816	0,00020939757
470,876693725586	0,00020570256
473,856925964355	0,00020718496
476,837158203125	0,00020453673
479,817390441895	0,00020509396
482,797622680664	0,00020455065
485,777854919434	0,00020170532
488,758087158203	0,00020341988
491,738319396973	0,00020093715
494,718551635742	0,00020092618
497,698783874512	0,00020056298
500,679016113281	0,00019898458
503,659248352051	0,00019772641
506,63948059082	0,00019629901
509,61971282959	0,00019396742
512,599945068359	0,00019460191
515,580177307129	0,00019475647
518,560409545898	0,00019218764
521,540641784668	0,0001912767
524,520874023438	0,00018990157
527,501106262207	0,00018783907
530,481338500977	0,00018759595
533,461570739746	0,00018725037
536,441802978516	0,00018585629
539,422035217285	0,0001850277
542,402267456055	0,00018460322
545,382499694824	0,00018247423
548,362731933594	0,00018244142
551,342964172363	0,00017966782
554,323196411133	0,00017942976
557,303428649902	0,0001798133
560,283660888672	0,00017723044
563,263893127441	0,00017699662
566,244125366211	0,00017645357
569,22435760498	0,00017710136
572,20458984375	0,00017344852
575,18482208252	0,00017374478
578,165054321289	0,00017372517
581,145286560059	0,00017087284
584,125518798828	0,00017097962
587,105751037598	0,00016960415
590,085983276367	0,00016861917
593,066215515137	0,00016828743
596,046447753906	0,00017218884
599,026679992676	0,00016872109
602,006912231445	0,00017140621
604,987144470215	0,00016490244
607,967376708984	0,00016727969
610,947608947754	0,00016339046
613,927841186523	0,00016585996
616,908073425293	0,000165049
619,888305664062	0,00016375168
622,868537902832	0,00016416554
625,848770141602	0,00016461439
628,829002380371	0,00016410023
631,809234619141	0,00016546536
634,78946685791	0,00016381117
637,76969909668	0,00016530526
640,749931335449	0,00016522178
643,730163574219	0,00016505784
646,710395812988	0,00016469644
649,690628051758	0,00016547665
652,670860290527	0,00016532969
655,651092529297	0,0001673091
658,631324768066	0,00016655297
661,611557006836	0,00016688832
664,591789245606	0,00016719042
667,572021484375	0,00016691423
670,552253723145	0,00016681951
673,532485961914	0,00016710083
676,512718200684	0,00016721819
679,492950439453	0,00016694034
682,473182678223	0,00016575078
685,453414916992	0,00016450953
688,433647155762	0,00016536224
691,413879394531	0,00016449775
694,394111633301	0,00016402695
697,37434387207	0,00016526739
700,35457611084	0,00016473646
703,334808349609	0,00016285637
706,315040588379	0,00016419733
709,295272827148	0,00016299649
712,275505065918	0,00016323606
715,255737304687	0,00016244219
718,235969543457	0,00016059829
721,216201782227	0,00016121653
724,196434020996	0,00016085185
727,176666259766	0,00015931439
730,156898498535	0,0001581037
733,137130737305	0,00015839733
736,117362976074	0,00015844066
739,097595214844	0,00015858947
742,077827453613	0,00015641359
745,058059692383	0,00015582792
748,038291931152	0,00015733705
751,018524169922	0,00015591576
753,998756408691	0,00015532259
756,978988647461	0,0001542606
759,959220886231	0,00015475347
762,939453125	0,00015656247
765,919685363769	0,00015375501
768,899917602539	0,00015427437
771,880149841309	0,00015383038
774,860382080078	0,00015318411
777,840614318848	0,00015297717
780,820846557617	0,00015203775
783,801078796387	0,00015302374
786,781311035156	0,00015367043
789,761543273926	0,0001517381
792,741775512695	0,00015229575
795,722007751465	0,00015127993
798,702239990234	0,00015248965
801,682472229004	0,00015010826
804,662704467773	0,00014962204
807,642936706543	0,00015109855
810,623168945313	0,00014962181
813,603401184082	0,00014983743
816,583633422852	0,00014994756
819,563865661621	0,00014847587
822,544097900391	0,0001483525
825,52433013916	0,00014668816
828,50456237793	0,00014744971
831,484794616699	0,0001465526
834,465026855469	0,00014656424
837,445259094238	0,00014522812
840,425491333008	0,00014514009
843,405723571777	0,00014564896
846,385955810547	0,00014586715
849,366188049316	0,00014328018
852,346420288086	0,00014308814
855,326652526855	0,00014348342
858,306884765625	0,00014176116
861,287117004394	0,00014139172
864,267349243164	0,0001424707
867,247581481934	0,00014060402
870,227813720703	0,00014088738
873,208045959473	0,0001415027
876,188278198242	0,00014061025
879,168510437012	0,00014003759
882,148742675781	0,00013963717
885,128974914551	0,00013972171
888,10920715332	0,00013950426
891,08943939209	0,00013890636
894,069671630859	0,00013726592
897,049903869629	0,00013820689
900,030136108398	0,00013854727
903,010368347168	0,00013817088
905,990600585938	0,00013721135
908,970832824707	0,00013722237
911,951065063477	0,00013526028
914,931297302246	0,00013549034
917,911529541016	0,00013535121
920,891761779785	0,00013646704
923,871994018555	0,00013571018
926,852226257324	0,00013482839
929,832458496094	0,00013230189
932,812690734863	0,000133574
935,792922973633	0,0001344338
938,773155212402	0,00013404219
941,753387451172	0,00013284985
944,733619689941	0,00013278098
947,713851928711	0,00013280636
950,69408416748	0,00013271913
953,67431640625	0,00013245656
956,65454864502	0,00013416976
959,634780883789	0,00013258753
962,615013122559	0,00013312114
965,595245361328	0,00013319
968,575477600098	0,00013332966
971,555709838867	0,00013223578
974,535942077637	0,00013299187
977,516174316406	0,00013352714
980,496406555176	0,0001343123
983,476638793945	0,00013345545
986,456871032715	0,00013532882
989,437103271484	0,00013540465
992,417335510254	0,00013470494
995,397567749023	0,00013527598
998,377799987793	0,00013565388
1001,35803222656	0,00013726306
1004,33826446533	0,00013578851
1007,3184967041	0,00013554183
1010,29872894287	0,0001365655
1013,27896118164	0,0001365013
1016,25919342041	0,00013740735
1019,23942565918	0,00013764718
1022,21965789795	0,00013759289
1025,19989013672	0,00013742572
1028,18012237549	0,00013853843
1031,16035461426	0,00013803042
1034,14058685303	0,00013907003
1037,1208190918	0,00014011233
1040,10105133057	0,00014058605
1043,08128356934	0,00014015448
1046,06151580811	0,00014322854
1049,04174804688	0,00014203874
1052,02198028564	0,00014369777
1055,00221252441	0,00014478341
1057,98244476318	0,00014568586
1060,96267700195	0,00014612596
1063,94290924072	0,00014808904
1066,92314147949	0,00014936949
1069,90337371826	0,00015140156
1072,88360595703	0,0001527959
1075,8638381958	0,00015523516
1078,84407043457	0,0001577176
1081,82430267334	0,00015776529
1084,80453491211	0,00015940019
1087,78476715088	0,00016056418
1090,76499938965	0,00016259715
1093,74523162842	0,00016244552
1096,72546386719	0,00016340318
1099,70569610596	0,00016439677
1102,68592834473	0,000165493
1105,6661605835	0,00016770218
1108,64639282227	0,000169625
1111,62662506104	0,00016882778
1114,6068572998	0,00017147563
1117,58708953857	0,00017225654
1120,56732177734	0,00017189713
1123,54755401611	0,00017172514
1126,52778625488	0,00017347748
1129,50801849365	0,00017282024
1132,48825073242	0,00017314961
1135,46848297119	0,00017427949
1138,44871520996	0,0001744533
1141,42894744873	0,00017460018
1144,4091796875	0,00017624894
1147,38941192627	0,00017691537
1150,36964416504	0,00017751114
1153,34987640381	0,00017643261
1156,33010864258	0,00017724925
1159,31034088135	0,0001767312
1162,29057312012	0,00017861684
1165,27080535889	0,00017827414
1168,25103759766	0,00017868055
1171,23126983643	0,00017859867
1174,2115020752	0,00017833683
1177,19173431396	0,00017950267
1180,17196655273	0,00018021498
1183,1521987915	0,00018080039
1186,13243103027	0,00017990976
1189,11266326904	0,00018039401
1192,09289550781	0,00018162114
1195,07312774658	0,00018073967
1198,05335998535	0,00018228026
1201,03359222412	0,00018125119
1204,01382446289	0,00018377498
1206,99405670166	0,00018269199
1209,97428894043	0,00018236836
1212,9545211792	0,00018264836
1215,93475341797	0,00018473959
1218,91498565674	0,00018297523
1221,89521789551	0,0001824607
1224,87545013428	0,00018354918
1227,85568237305	0,00018331145
1230,83591461182	0,00018332464
1233,81614685059	0,00018361766
1236,79637908936	0,00018287294
1239,77661132812	0,0001830307
1242,75684356689	0,00018352773
1245,73707580566	0,00018294104
1248,71730804443	0,0001817485
1251,6975402832	0,00018223609
1254,67777252197	0,00018382121
1257,65800476074	0,00018155726
1260,63823699951	0,0001811005
1263,61846923828	0,00018020075
1266,59870147705	0,00018024933
1269,57893371582	0,00017947448
1272,55916595459	0,0001796572
1275,53939819336	0,00017870786
1278,51963043213	0,00017806338
1281,4998626709	0,00017635078
1284,48009490967	0,00017642939
1287,46032714844	0,00017552845
1290,44055938721	0,00017481422
1293,42079162598	0,00017367868
1296,40102386475	0,000173874
1299,38125610352	0,00017354636
1302,36148834229	0,00017301484
1305,34172058105	0,00017094416
1308,32195281982	0,00017141328
1311,30218505859	0,00016927643
1314,28241729736	0,0001698528
1317,26264953613	0,00016856192
1320,2428817749	0,00016986651
1323,22311401367	0,00016909512
1326,20334625244	0,00016893368
1329,18357849121	0,00016771045
1332,16381072998	0,00016901369
1335,14404296875	0,00016943782
1338,12427520752	0,00016849445
1341,10450744629	0,00016823811
1344,08473968506	0,00016837238
1347,06497192383	0,00016878333
1350,0452041626	0,0001697912
1353,02543640137	0,00017027889
1356,00566864014	0,00017061758
1358,98590087891	0,00017137416
1361,96613311768	0,00017229013
1364,94636535645	0,00017317544
1367,92659759521	0,00017405678
1370,90682983398	0,00017435553
1373,88706207275	0,00017410963
1376,86729431152	0,00017643193
1379,84752655029	0,00017763333
1382,82775878906	0,00017832639
1385,80799102783	0,00017956967
1388,7882232666	0,00017958923
1391,76845550537	0,00018212578
1394,74868774414	0,00018369226
1397,72891998291	0,00018445042
1400,70915222168	0,00018584234
1403,68938446045	0,00018518115
1406,66961669922	0,00018749894
1409,64984893799	0,00018848556
1412,63008117676	0,00018978874
1415,61031341553	0,00019093422
1418,5905456543	0,00019186633
1421,57077789307	0,00019341122
1424,55101013184	0,00019379906
1427,53124237061	0,00019475473
1430,51147460938	0,00019579221
1433,49170684814	0,00019727509
1436,47193908691	0,00019797913
1439,45217132568	0,00019930571
1442,43240356445	0,00019875424
1445,41263580322	0,00019979103
1448,39286804199	0,00020158047
1451,37310028076	0,0002013197
1454,35333251953	0,00020190399
1457,3335647583	0,00020340887
1460,31379699707	0,00020413932
1463,29402923584	0,00020435699
1466,27426147461	0,00020382485
1469,25449371338	0,00020485427
1472,23472595215	0,00020628629
1475,21495819092	0,00020567208
1478,19519042969	0,00020694426
1481,17542266846	0,00020720659
1484,15565490723	0,00020851671
1487,135887146	0,00020771406
1490,11611938477	0,000208883
1493,09635162354	0,00021076606
1496,0765838623	0,0002103839
1499,05681610107	0,00020965656
1502,03704833984	0,00021244932
1505,01728057861	0,00021282891
1507,99751281738	0,00021333817
1510,97774505615	0,00021350563
1513,95797729492	0,00021397356
1516,93820953369	0,00021490085
1519,91844177246	0,00021672978
1522,89867401123	0,00021663945
1525,87890625	0,00021996832
1528,85913848877	0,00022042301
1531,83937072754	0,00022119164
1534,81960296631	0,00022269412
1537,79983520508	0,00022402716
1540,78006744385	0,00022686064
1543,76029968262	0,00022839195
1546,74053192139	0,00023041944
1549,72076416016	0,00023279771
1552,70099639893	0,00023365036
1555,6812286377	0,00023682857
1558,66146087646	0,00023808103
1561,64169311523	0,00024232062
1564,621925354	0,00024461603
1567,60215759277	0,00024757119
1570,58238983154	0,00024982141
1573,56262207031	0,0002542731
1576,54285430908	0,00025828328
1579,52308654785	0,00026162212
1582,50331878662	0,00026620174
1585,48355102539	0,00027009464
1588,46378326416	0,00027475728
1591,44401550293	0,00028052597
1594,4242477417	0,00028477269
1597,40447998047	0,00028934783
1600,38471221924	0,00029663324
1603,36494445801	0,00030146884
1606,34517669678	0,00030748821
1609,32540893555	0,00031457787
1612,30564117432	0,00032167363
1615,28587341309	0,00032955523
1618,26610565186	0,00033815453
1621,24633789062	0,00034524759
1624,22657012939	0,00035457835
1627,20680236816	0,00036310842
1630,18703460693	0,00037385681
1633,1672668457	0,00038442985
1636,14749908447	0,00039593515
1639,12773132324	0,00040878965
1642,10796356201	0,00042274639
1645,08819580078	0,00043884244
1648,06842803955	0,00045437035
1651,04866027832	0,00047322683
1654,02889251709	0,00049320118
1657,00912475586	0,00051483068
1659,98935699463	0,00053866564
1662,9695892334	0,00056496613
1665,94982147217	0,00059192728
1668,93005371094	0,00062285881
1671,91028594971	0,00065456777
1674,89051818848	0,0006856072
1677,87075042725	0,00071500518
1680,85098266602	0,00074027735
1683,83121490479	0,0007591741
1686,81144714355	0,00076875504
1689,79167938232	0,00076558181
1692,77191162109	0,00075158787
1695,75214385986	0,0007273502
1698,73237609863	0,00069712905
1701,7126083374	0,00066081705
1704,69284057617	0,0006259299
1707,67307281494	0,00059010263
1710,65330505371	0,00055904384
1713,63353729248	0,00052977637
1716,61376953125	0,00050302534
1719,59400177002	0,00047963897
1722,57423400879	0,0004587344
1725,55446624756	0,00044229268
1728,53469848633	0,00042795636
1731,5149307251	0,00041753504
1734,49516296387	0,00041086424
1737,47539520264	0,00040693277
1740,45562744141	0,00040439851
1743,43585968018	0,00040191836
1746,41609191895	0,00039711797
1749,39632415771	0,00038905312
1752,37655639648	0,00037817163
1755,35678863525	0,0003667417
1758,33702087402	0,00035532781
1761,31725311279	0,00034406685
1764,29748535156	0,00033317958
1767,27771759033	0,00032191384
1770,2579498291	0,00031192506
1773,23818206787	0,00030517568
1776,21841430664	0,00029622057
1779,19864654541	0,00028960857
1782,17887878418	0,00028393036
1785,15911102295	0,00027816212
1788,13934326172	0,0002724457
1791,11957550049	0,00026670308
1794,09980773926	0,00026079716
1797,08003997803	0,00025802481
1800,0602722168	0,00025625715
1803,04050445557	0,0002522673
1806,02073669434	0,00024957277
1809,00096893311	0,00024565911
1811,98120117187	0,00024419334
1814,96143341064	0,00024151482
1817,94166564941	0,00023803041
1820,92189788818	0,00023779993
1823,90213012695	0,00023593585
1826,88236236572	0,00023349568
1829,86259460449	0,0002339334
1832,84282684326	0,00023112317
1835,82305908203	0,00023114514
1838,8032913208	0,0002290732
1841,78352355957	0,00022812839
1844,76375579834	0,00022733673
1847,74398803711	0,00022687711
1850,72422027588	0,00022519218
1853,70445251465	0,00022600819
1856,68468475342	0,00022553029
1859,66491699219	0,00022477862
1862,64514923096	0,0002257412
1865,62538146973	0,00022486458
1868,6056137085	0,0002236842
1871,58584594727	0,00022475271
1874,56607818604	0,00022436839
1877,5463104248	0,00022363645
1880,52654266357	0,00022396533
1883,50677490234	0,00022381431
1886,48700714111	0,00022417437
1889,46723937988	0,00022452147
1892,44747161865	0,00022471197
1895,42770385742	0,00022436123
1898,40793609619	0,00022407862
1901,38816833496	0,00022463701
1904,36840057373	0,00022466844
1907,3486328125	0,00022552808
1910,32886505127	0,00022624474
1913,30909729004	0,00022604021
1916,28932952881	0,00022532362
1919,26956176758	0,00022680165
1922,24979400635	0,00022741427
1925,23002624512	0,00022700827
1928,21025848389	0,0002283671
1931,19049072266	0,0002277083
1934,17072296143	0,00022724666
1937,1509552002	0,00022849335
1940,13118743896	0,00022939006
1943,11141967773	0,00022953487
1946,0916519165	0,00023000605
1949,07188415527	0,00022942063
1952,05211639404	0,00023028351
1955,03234863281	0,00023020606
1958,01258087158	0,00023073807
1960,99281311035	0,00022970604
1963,97304534912	0,00023150908
1966,95327758789	0,00023071399
1969,93350982666	0,00023099639
1972,91374206543	0,00023286439
1975,8939743042	0,00023239078
1978,87420654297	0,00023208381
1981,85443878174	0,00023311679
1984,83467102051	0,00023435774
1987,81490325928	0,00023429978
1990,79513549805	0,00023470654
1993,77536773682	0,00023407363
1996,75559997559	0,00023520174
1999,73583221436	0,00023607103
2002,71606445313	0,00023636471
2005,69629669189	0,00023646939
2008,67652893066	0,00023766156
2011,65676116943	0,00023683333
2014,6369934082	0,00023640064
2017,61722564697	0,00023652293
2020,59745788574	0,00023813899
2023,57769012451	0,00023650964
2026,55792236328	0,00023795206
2029,53815460205	0,00023685554
2032,51838684082	0,00023559903
2035,49861907959	0,00023648111
2038,47885131836	0,00023625006
2041,45908355713	0,00023560491
2044,4393157959	0,00023534999
2047,41954803467	0,00023515628
2050,39978027344	0,00023487077
2053,38001251221	0,00023423763
2056,36024475098	0,000233222
2059,34047698975	0,00023133694
2062,32070922852	0,00023042501
2065,30094146729	0,00022973467
2068,28117370605	0,00022942994
2071,26140594482	0,0002293343
2074,24163818359	0,00022796513
2077,22187042236	0,00022723103
2080,20210266113	0,00022595769
2083,1823348999	0,0002231688
2086,16256713867	0,00022282056
2089,14279937744	0,00022189104
2092,12303161621	0,00022213222
2095,10326385498	0,00022014743
2098,08349609375	0,00021973907
2101,06372833252	0,0002187132
2104,04396057129	0,00021774971
2107,02419281006	0,00021743117
2110,00442504883	0,00021691352
2112,9846572876	0,00021624647
2115,96488952637	0,00021567456
2118,94512176514	0,00021441578
2121,92535400391	0,0002152117
2124,90558624268	0,00021567136
2127,88581848145	0,0002143998
2130,86605072021	0,00021269265
2133,84628295898	0,00021428641
2136,82651519775	0,00021353863
2139,80674743652	0,00021378337
2142,78697967529	0,00021355134
2145,76721191406	0,00021459942
2148,74744415283	0,00021474189
2151,7276763916	0,00021384833
2154,70790863037	0,00021312467
2157,68814086914	0,00021321045
2160,66837310791	0,00021427305
2163,64860534668	0,00021486023
2166,62883758545	0,00021485645
2169,60906982422	0,00021457502
2172,58930206299	0,00021404856
2175,56953430176	0,0002146278
2178,54976654053	0,00021459636
2181,5299987793	0,00021435692
2184,51023101807	0,00021471264
2187,49046325684	0,00021565303
2190,47069549561	0,00021504335
2193,45092773438	0,00021665969
2196,43115997314	0,00021680595
2199,41139221191	0,00021570579
2202,39162445068	0,00021615124
2205,37185668945	0,00021688858
2208,35208892822	0,00021625609
2211,33232116699	0,00021677575
2214,31255340576	0,00021764254
2217,29278564453	0,00021812851
2220,2730178833	0,00021950659
2223,25325012207	0,00021914438
2226,23348236084	0,00022012579
2229,21371459961	0,0002197891
2232,19394683838	0,00022057686
2235,17417907715	0,00022065939
2238,15441131592	0,00022341302
2241,13464355469	0,0002220984
2244,11487579346	0,0002223153
2247,09510803223	0,00022296777
2250,075340271	0,0002233836
2253,05557250977	0,00022516723
2256,03580474854	0,00022503289
2259,0160369873	0,00022495725
2261,99626922607	0,00022667824
2264,97650146484	0,0002276476
2267,95673370361	0,00022744234
2270,93696594238	0,00022835348
2273,91719818115	0,00022836258
2276,89743041992	0,00023051353
2279,87766265869	0,00023064554
2282,85789489746	0,00023077178
2285,83812713623	0,00023209079
2288,818359375	0,00023263999
2291,79859161377	0,00023495816
2294,77882385254	0,00023458737
2297,75905609131	0,00023570476
2300,73928833008	0,00023587652
2303,71952056885	0,00023843354
2306,69975280762	0,00023838763
2309,67998504639	0,00023769406
2312,66021728516	0,00023886564
2315,64044952393	0,00023969564
2318,6206817627	0,00024053351
2321,60091400146	0,00024217537
2324,58114624023	0,00024145028
2327,561378479	0,0002432109
2330,54161071777	0,00024297082
2333,52184295654	0,00024371656
2336,50207519531	0,00024502372
2339,48230743408	0,00024669857
2342,46253967285	0,00024641592
2345,44277191162	0,00024593055
2348,42300415039	0,00024604149
2351,40323638916	0,00024659503
2354,38346862793	0,00024746939
2357,3637008667	0,00024744605
2360,34393310547	0,000247941
2363,32416534424	0,00024861542
2366,30439758301	0,00024825886
2369,28462982178	0,00024884017
2372,26486206055	0,0002488703
2375,24509429932	0,00024927188
2378,22532653809	0,00024871743
2381,20555877686	0,00024948957
2384,18579101562	0,00024895222
2387,16602325439	0,00024969706
2390,14625549316	0,00025039158
2393,12648773193	0,00025088245
2396,1067199707	0,0002512478
2399,08695220947	0,00025093717
2402,06718444824	0,00025152011
2405,04741668701	0,00024980089
2408,02764892578	0,00025106772
2411,00788116455	0,00025038234
2413,98811340332	0,00025020687
2416,96834564209	0,00024985775
2419,94857788086	0,0002498023
2422,92881011963	0,00025060383
2425,9090423584	0,00024998671
2428,88927459717	0,00025064183
2431,86950683594	0,0002505592
2434,84973907471	0,00024962827
2437,82997131348	0,00024932465
2440,81020355225	0,00024981985
2443,79043579102	0,00024924578
2446,77066802979	0,00024929704
2449,75090026855	0,00024923691
2452,73113250732	0,00025009211
2455,71136474609	0,00024879795
2458,69159698486	0,00024936288
2461,67182922363	0,00024940272
2464,6520614624	0,00024814534
2467,63229370117	0,00024871713
2470,61252593994	0,00024866747
2473,59275817871	0,00024868475
2476,57299041748	0,00024907625
2479,55322265625	0,0002486781
2482,53345489502	0,00024911123
2485,51368713379	0,0002484519
2488,49391937256	0,00024917616
2491,47415161133	0,00024885558
2494,4543838501	0,00024966603
2497,43461608887	0,00025053031
2500,41484832764	0,00025094057
2503,39508056641	0,00025074164
2506,37531280518	0,00025291065
2509,35554504395	0,00025339838
2512,33577728271	0,00025425923
2515,31600952148	0,00025546471
2518,29624176025	0,00025619715
2521,27647399902	0,00025710235
2524,25670623779	0,00025817298
2527,23693847656	0,00025964752
2530,21717071533	0,00026147965
2533,1974029541	0,00026273367
2536,17763519287	0,00026433976
2539,15786743164	0,00026447225
2542,13809967041	0,00026709781
2545,11833190918	0,00026919242
2548,09856414795	0,0002710972
2551,07879638672	0,00027257475
2554,05902862549	0,00027464169
2557,03926086426	0,00027513281
2560,01949310303	0,00027757324
2562,9997253418	0,00027873073
2565,97995758057	0,00028096601
2568,96018981934	0,00028333883
2571,94042205811	0,00028451415
2574,92065429687	0,00028721172
2577,90088653564	0,00028972534
2580,88111877441	0,00029061343
2583,86135101318	0,00029275101
2586,84158325195	0,00029504807
2589,82181549072	0,00029728271
2592,80204772949	0,00030017696
2595,78227996826	0,00030010936
2598,76251220703	0,00030418109
2601,7427444458	0,00030600271
2604,72297668457	0,00030793731
2607,70320892334	0,00031100979
2610,68344116211	0,00031210583
2613,66367340088	0,00031444737
2616,64390563965	0,00031785566
2619,62413787842	0,00032053549
2622,60437011719	0,00032245114
2625,58460235596	0,00032541477
2628,56483459473	0,00032844761
2631,5450668335	0,00033011547
2634,52529907227	0,00033358365
2637,50553131104	0,00033644073
2640,4857635498	0,0003393038
2643,46599578857	0,00034253508
2646,44622802734	0,00034495035
2649,42646026611	0,00034749677
2652,40669250488	0,00035149261
2655,38692474365	0,00035413697
2658,36715698242	0,0003573955
2661,34738922119	0,00036144976
2664,32762145996	0,00036537235
2667,30785369873	0,00036799645
2670,2880859375	0,00037191539
2673,26831817627	0,00037580843
2676,24855041504	0,00037947112
2679,22878265381	0,00038367793
2682,20901489258	0,00038841825
2685,18924713135	0,00039231554
2688,16947937012	0,00039666243
2691,14971160889	0,00040176176
2694,12994384766	0,00040562629
2697,11017608643	0,00041186655
2700,0904083252	0,00041805658
2703,07064056396	0,00042356714
2706,05087280273	0,00042888149
2709,0311050415	0,00043518667
2712,01133728027	0,00044112088
2714,99156951904	0,00044904451
2717,97180175781	0,00045550452
2720,95203399658	0,00046316744
2723,93226623535	0,00047094096
2726,91249847412	0,00047873275
2729,89273071289	0,00048724916
2732,87296295166	0,00049593219
2735,85319519043	0,00050604006
2738,8334274292	0,00051399131
2741,81365966797	0,00052226515
2744,79389190674	0,00052970898
2747,77412414551	0,00053754376
2750,75435638428	0,00054413848
2753,73458862305	0,0005497112
2756,71482086182	0,00055149679
2759,69505310059	0,00055169763
2762,67528533936	0,00055054556
2765,65551757813	0,00054574977
2768,63574981689	0,00053836893
2771,61598205566	0,00052920973
2774,59621429443	0,00051716921
2777,5764465332	0,00050445734
2780,55667877197	0,00048911842
2783,53691101074	0,00047385805
2786,51714324951	0,00045664669
2789,49737548828	0,00044133867
2792,47760772705	0,00042582884
2795,45783996582	0,00041238095
2798,43807220459	0,00039648154
2801,41830444336	0,00038382155
2804,39853668213	0,0003715194
2807,3787689209	0,00035947429
2810,35900115967	0,00034745139
2813,33923339844	0,00033855004
2816,31946563721	0,00032860479
2819,29969787598	0,00032111533
2822,27993011475	0,000314296
2825,26016235352	0,00030708766
2828,24039459229	0,00030029477
2831,22062683105	0,00029549583
2834,20085906982	0,0002896088
2837,18109130859	0,00028528843
2840,16132354736	0,00028144029
2843,14155578613	0,00027771188
2846,1217880249	0,00027466033
2849,10202026367	0,0002714654
2852,08225250244	0,0002697159
2855,06248474121	0,00026596527
2858,04271697998	0,00026416624
2861,02294921875	0,00026306531
2864,00318145752	0,0002617112
2866,98341369629	0,00026112897
2869,96364593506	0,00025893226
2872,94387817383	0,00025798002
2875,9241104126	0,00025734817
2878,90434265137	0,00025533675
2881,88457489014	0,00025587583
2884,86480712891	0,00025512577
2887,84503936768	0,0002550373
2890,82527160645	0,00025310209
2893,80550384521	0,00025445261
2896,78573608398	0,00025355067
2899,76596832275	0,00025400815
2902,74620056152	0,00025268935
2905,72643280029	0,00025427959
2908,70666503906	0,0002538928
2911,68689727783	0,00025509753
2914,6671295166	0,00025442894
2917,64736175537	0,00025597387
2920,62759399414	0,0002545044
2923,60782623291	0,00025611678
2926,58805847168	0,00025563231
2929,56829071045	0,00025537534
2932,54852294922	0,00025671542
2935,52875518799	0,00025702384
2938,50898742676	0,00025754652
2941,48921966553	0,00025799399
2944,4694519043	0,00025896226
2947,44968414307	0,0002580804
2950,42991638184	0,00025989399
2953,41014862061	0,00026072369
2956,39038085937	0,00026104551
2959,37061309814	0,00026142691
2962,35084533691	0,00026184538
2965,33107757568	0,00026335388
2968,31130981445	0,00026285945
2971,29154205322	0,00026290913
2974,27177429199	0,00026391731
2977,25200653076	0,0002654882
2980,23223876953	0,00026662072
2983,2124710083	0,00026624386
2986,19270324707	0,00026751632
2989,17293548584	0,00026745666
2992,15316772461	0,00026914092
2995,13339996338	0,00026938049
2998,11363220215	0,00027087321
3001,09386444092	0,00027201701
3004,07409667969	0,00027246073
3007,05432891846	0,00027329259
3010,03456115723	0,00027453961
3013,014793396	0,00027525068
3015,99502563477	0,00027562254
3018,97525787354	0,00027730898
3021,9554901123	0,00027703057
3024,93572235107	0,00027917409
3027,91595458984	0,00028009001
3030,89618682861	0,00028027038
3033,87641906738	0,00028127971
3036,85665130615	0,00028144075
3039,83688354492	0,00028295696
3042,81711578369	0,00028299188
3045,79734802246	0,00028507102
3048,77758026123	0,0002855858
3051,7578125	0,00028471933
3054,73804473877	0,00028825917
3057,71827697754	0,00029020852
3060,69850921631	0,00029001626
3063,67874145508	0,00029067761
3066,65897369385	0,00029172127
3069,63920593262	0,00029217123
3072,61943817139	0,00029318399
3075,59967041016	0,00029408269
3078,57990264893	0,00029492395
3081,5601348877	0,00029610817
3084,54036712646	0,00029757095
3087,52059936523	0,00029875328
3090,500831604	0,00029927377
3093,48106384277	0,00030005866
3096,46129608154	0,00030131754
3099,44152832031	0,00030176829
3102,42176055908	0,00030324018
3105,40199279785	0,00030339229
3108,38222503662	0,00030551994
3111,36245727539	0,00030649546
3114,34268951416	0,00030784146
3117,32292175293	0,00030868102
3120,3031539917	0,00030943149
3123,28338623047	0,00031045135
3126,26361846924	0,00031217573
3129,24385070801	0,00031197675
3132,22408294678	0,00031276318
3135,20431518555	0,0003142468
3138,18454742432	0,00031470298
3141,16477966309	0,00031610824
3144,14501190186	0,00031634461
3147,12524414063	0,0003179311
3150,10547637939	0,00031943232
3153,08570861816	0,00032082161
3156,06594085693	0,00032122201
3159,0461730957	0,00032305708
3162,02640533447	0,00032248773
3165,00663757324	0,00032450853
3167,98686981201	0,00032510101
3170,96710205078	0,0003275431
3173,94733428955	0,00032778507
3176,92756652832	0,00032875204
3179,90779876709	0,00033008039
3182,88803100586	0,00033080648
3185,86826324463	0,00033278284
3188,8484954834	0,00033257237
3191,82872772217	0,00033370579
3194,80895996094	0,00033478255
3197,78919219971	0,00033590545
3200,76942443848	0,00033721158
3203,74965667725	0,00033764751
3206,72988891602	0,00033980923
3209,71012115479	0,00034002521
3212,69035339355	0,00034231923
3215,67058563232	0,00034213078
3218,65081787109	0,00034271577
3221,63105010986	0,00034456759
3224,61128234863	0,00034558879
3227,5915145874	0,00034631092
3230,57174682617	0,00034756543
3233,55197906494	0,00034847631
3236,53221130371	0,00034989781
3239,51244354248	0,00034974924
3242,49267578125	0,00035157602
3245,47290802002	0,00035258813
3248,45314025879	0,00035305352
3251,43337249756	0,00035314764
3254,41360473633	0,00035540865
3257,3938369751	0,000355663
3260,37406921387	0,00035835964
3263,35430145264	0,00035907242
3266,33453369141	0,00035943787
3269,31476593018	0,00036114535
3272,29499816895	0,00036237513
3275,27523040771	0,00036433091
3278,25546264648	0,00036545334
3281,23569488525	0,00036678509
3284,21592712402	0,00036822614
3287,19615936279	0,00036788141
3290,17639160156	0,00037006171
3293,15662384033	0,00037248049
3296,1368560791	0,00037310253
3299,11708831787	0,0003751507
3302,09732055664	0,00037654857
3305,07755279541	0,00037760254
3308,05778503418	0,00037984918
3311,03801727295	0,00038200207
3314,01824951172	0,00038373243
3316,99848175049	0,00038651441
3319,97871398926	0,00038721384
3322,95894622803	0,00038844334
3325,9391784668	0,00039115509
3328,91941070557	0,00039260506
3331,89964294434	0,00039491502
3334,87987518311	0,00039631401
3337,86010742188	0,00039838029
3340,84033966064	0,00039912838
3343,82057189941	0,00040216532
3346,80080413818	0,00040469202
3349,78103637695	0,00040650897
3352,76126861572	0,00040699317
3355,74150085449	0,00040976803
3358,72173309326	0,00041000138
3361,70196533203	0,00041271153
3364,6821975708	0,00041369124
3367,66242980957	0,00041447943
3370,64266204834	0,00041583194
3373,62289428711	0,00041609709
3376,60312652588	0,00041699166
3379,58335876465	0,00041750045
3382,56359100342	0,00041716882
3385,54382324219	0,00041881013
3388,52405548096	0,0004178869
3391,50428771973	0,00041864523
3394,4845199585	0,00042007261
3397,46475219727	0,00042023326
3400,44498443604	0,00042107127
3403,4252166748	0,00042280999
3406,40544891357	0,00042503669
3409,38568115234	0,00042548236
3412,36591339111	0,00042719806
3415,34614562988	0,00042819925
3418,32637786865	0,00043043109
3421,30661010742	0,00043269019
3424,28684234619	0,00043356568
3427,26707458496	0,00043580969
3430,24730682373	0,00043850878
3433,2275390625	0,00043983762
3436,20777130127	0,00044216207
3439,18800354004	0,00044487132
3442,16823577881	0,00044629514
3445,14846801758	0,0004476118
3448,12870025635	0,00044981982
3451,10893249512	0,000452813
3454,08916473389	0,00045516271
3457,06939697266	0,0004556758
3460,04962921143	0,00045808501
3463,0298614502	0,0004597443
3466,01009368897	0,00046160634
3468,99032592773	0,00046358093
3471,9705581665	0,00046455362
3474,95079040527	0,00046676776
3477,93102264404	0,00046799087
3480,91125488281	0,00046936851
3483,89148712158	0,00047063405
3486,87171936035	0,00047225362
3489,85195159912	0,00047345169
3492,83218383789	0,00047472441
3495,81241607666	0,00047602429
3498,79264831543	0,00047831936
3501,7728805542	0,00047957131
3504,75311279297	0,00048169086
3507,73334503174	0,00048187949
3510,71357727051	0,0004853374
3513,69380950928	0,00048712719
3516,67404174805	0,00048800933
3519,65427398682	0,00049002828
3522,63450622559	0,0004916562
3525,61473846436	0,00049389321
3528,59497070313	0,00049698212
3531,57520294189	0,00049878117
3534,55543518066	0,00050106085
3537,53566741943	0,00050409068
3540,5158996582	0,00050563868
3543,49613189697	0,00050820412
3546,47636413574	0,00050989151
3549,45659637451	0,00051327233
3552,43682861328	0,00051486225
3555,41706085205	0,00051794368
3558,39729309082	0,00052041308
3561,37752532959	0,0005223011
3564,35775756836	0,00052423812
3567,33798980713	0,00052762554
3570,3182220459	0,00052926747
3573,29845428467	0,00053112239
3576,27868652344	0,00053379876
3579,25891876221	0,00053564213
3582,23915100098	0,00053711857
3585,21938323975	0,00054139855
3588,19961547852	0,00054275093
3591,17984771729	0,00054478118
3594,16007995605	0,00054703933
3597,14031219482	0,00054840466
3600,12054443359	0,00055053906
3603,10077667236	0,00055162425
3606,08100891113	0,00055414331
3609,0612411499	0,00055602972
3612,04147338867	0,00055700262
3615,02170562744	0,00056056382
3618,00193786621	0,00056091401
3620,98217010498	0,00056246923
3623,96240234375	0,00056441671
3626,94263458252	0,00056595952
3629,92286682129	0,00056660188
3632,90309906006	0,00056746207
3635,88333129883	0,00056864714
3638,8635635376	0,00056930282
3641,84379577637	0,00056989372
3644,82402801514	0,00057092611
3647,80426025391	0,00057197572
3650,78449249268	0,00057142701
3653,76472473145	0,00057097796
3656,74495697022	0,00057059281
3659,72518920898	0,00057139552
3662,70542144775	0,0005698704
3665,68565368652	0,00056983659
3668,66588592529	0,00056900922
3671,64611816406	0,00056700739
3674,62635040283	0,00056539772
3677,6065826416	0,0005634491
3680,58681488037	0,00056078361
3683,56704711914	0,00055849819
3686,54727935791	0,00055405861
3689,52751159668	0,00055121369
3692,50774383545	0,00054648759
3695,48797607422	0,00054122291
3698,46820831299	0,00053665108
3701,44844055176	0,00053036119
3704,42867279053	0,00052386403
3707,4089050293	0,0005172298
3710,38913726807	0,00050961136
3713,36936950684	0,00050052368
3716,34960174561	0,00049125328
3719,32983398438	0,00048097433
3722,31006622314	0,00046970599
3725,29029846191	0,00045757424
3728,27053070068	0,00044487053
3731,25076293945	0,00043057906
3734,23099517822	0,00041650814
3737,21122741699	0,0004017092
3740,19145965576	0,00038595541
3743,17169189453	0,00036911912
3746,1519241333	0,00035250578
3749,13215637207	0,00033749493
3752,11238861084	0,00032079378
3755,09262084961	0,00030490066
3758,07285308838	0,00029208454
3761,05308532715	0,00027926436
3764,03331756592	0,00026819962
3767,01354980469	0,0002604783
3769,99378204346	0,00025532527
3772,97401428223	0,00025273733
3775,954246521	0,00025495814
3778,93447875977	0,00025828365
3781,91471099854	0,00026762778
3784,8949432373	0,00027804648
3787,87517547607	0,00029037599
3790,85540771484	0,00030704436
3793,83563995361	0,00032183903
3796,81587219238	0,00034074303
3799,79610443115	0,00035910354
3802,77633666992	0,00037884263
3805,75656890869	0,00039869516
3808,73680114746	0,000417633
3811,71703338623	0,00043827801
3814,697265625	0,00045825549
3817,67749786377	0,0004780808
3820,65773010254	0,00049797279
3823,63796234131	0,00051678621
3826,61819458008	0,00053540435
3829,59842681885	0,00055449407
3832,57865905762	0,00057241759
3835,55889129639	0,00058955142
3838,53912353516	0,00060909684
3841,51935577393	0,00062583165
3844,4995880127	0,00064218535
3847,47982025146	0,00065797102
3850,46005249023	0,00067478624
3853,440284729	0,0006909608
3856,42051696777	0,0007074918
3859,40074920654	0,00072428415
3862,38098144531	0,00073851513
3865,36121368408	0,00075408464
3868,34144592285	0,00076934196
3871,32167816162	0,00078406343
3874,30191040039	0,00079906028
3877,28214263916	0,00081277583
3880,26237487793	0,00082768025
3883,2426071167	0,00084126833
3886,22283935547	0,00085644058
3889,20307159424	0,00087131554
3892,18330383301	0,00088496951
3895,16353607178	0,00089936576
3898,14376831055	0,0009138246
3901,12400054932	0,00092798491
3904,10423278809	0,00094185201
3907,08446502686	0,00095681184
3910,06469726562	0,00097056836
3913,04492950439	0,00098491137
3916,02516174316	0,001000028
3919,00539398193	0,0010149491
3921,9856262207	0,0010293153
3924,96585845947	0,0010445838
3927,94609069824	0,0010598984
3930,92632293701	0,0010738446
3933,90655517578	0,0010894067
3936,88678741455	0,001103835
3939,86701965332	0,0011206004
3942,84725189209	0,0011356663
3945,82748413086	0,0011513119
3948,80771636963	0,0011680165
3951,7879486084	0,0011841717
3954,76818084717	0,0011999798
3957,74841308594	0,0012169013
3960,72864532471	0,0012331538
3963,70887756348	0,0012500362
3966,68910980225	0,0012681594
3969,66934204102	0,0012863351
3972,64957427978	0,0013041689
3975,62980651855	0,0013234293
3978,61003875732	0,0013416969
3981,59027099609	0,0013610532
3984,57050323486	0,0013798887
3987,55073547363	0,0013990746
3990,5309677124	0,0014195147
3993,51119995117	0,0014415362
3996,49143218994	0,0014625389
3999,47166442871	0,0014842841
4002,45189666748	0,0015051671
4005,43212890625	0,0015275771
4008,41236114502	0,001550356
4011,39259338379	0,0015740482
4014,37282562256	0,0015972331
4017,35305786133	0,0016224189
4020,3332901001	0,0016470419
4023,31352233887	0,0016728296
4026,29375457764	0,0016995106
4029,27398681641	0,0017254108
4032,25421905518	0,0017528599
4035,23445129395	0,001781296
4038,21468353271	0,001809475
4041,19491577148	0,0018390705
4044,17514801025	0,0018700483
4047,15538024902	0,0019008168
4050,13561248779	0,0019315872
4053,11584472656	0,0019650602
4056,09607696533	0,0019976927
4059,0763092041	0,0020322726
4062,05654144287	0,0020670886
4065,03677368164	0,002103123
4068,01700592041	0,0021408381
4070,99723815918	0,0021784059
4073,97747039795	0,0022174149
4076,95770263672	0,0022575315
4079,93793487549	0,0022986137
4082,91816711426	0,0023407242
4085,89839935303	0,0023845564
4088,8786315918	0,0024276476
4091,85886383057	0,0024729685
4094,83909606934	0,0025202446
4097,81932830811	0,002566788
4100,79956054687	0,0026146842
4103,77979278564	0,0026644491
4106,76002502441	0,0027154368
4109,74025726318	0,0027669183
4112,72048950195	0,0028203269
4115,70072174072	0,0028752804
4118,68095397949	0,0029298989
4121,66118621826	0,0029850687
4124,64141845703	0,0030414798
4127,6216506958	0,0030990017
4130,60188293457	0,0031567541
4133,58211517334	0,0032155215
4136,56234741211	0,0032731543
4139,54257965088	0,0033318069
4142,52281188965	0,0033897329
4145,50304412842	0,0034481717
4148,48327636719	0,0035042771
4151,46350860596	0,0035594706
4154,44374084473	0,0036138597
4157,4239730835	0,0036660676
4160,40420532227	0,0037155397
4163,38443756103	0,0037625048
4166,3646697998	0,0038052273
4169,34490203857	0,0038451764
4172,32513427734	0,0038803816
4175,30536651611	0,0039103518
4178,28559875488	0,0039346965
4181,26583099365	0,0039537401
4184,24606323242	0,0039667897
4187,22629547119	0,0039742083
4190,20652770996	0,0039746483
4193,18675994873	0,0039689614
4196,1669921875	0,0039550548
4199,14722442627	0,0039380453
4202,12745666504	0,0039118526
4205,10768890381	0,0038817923
4208,08792114258	0,0038440514
4211,06815338135	0,003803455
4214,04838562012	0,0037568932
4217,02861785889	0,003706484
4220,00885009766	0,0036514677
4222,98908233643	0,0035933225
4225,9693145752	0,0035337689
4228,94954681396	0,0034716767
4231,92977905273	0,0034069866
4234,9100112915	0,0033416833
4237,89024353027	0,0032760911
4240,87047576904	0,0032088263
4243,85070800781	0,0031420212
4246,83094024658	0,0030760883
4249,81117248535	0,0030092592
4252,79140472412	0,002943146
4255,77163696289	0,002878247
4258,75186920166	0,0028144687
4261,73210144043	0,0027510555
4264,7123336792	0,0026892977
4267,69256591797	0,0026294554
4270,67279815674	0,0025689114
4273,65303039551	0,0025107761
4276,63326263428	0,0024547089
4279,61349487305	0,0023993703
4282,59372711182	0,0023459396
4285,57395935059	0,0022928203
4288,55419158936	0,0022429366
4291,53442382812	0,0021935521
4294,51465606689	0,0021461938
4297,49488830566	0,00209948
4300,47512054443	0,0020550134
4303,4553527832	0,0020117507
4306,43558502197	0,0019702509
4309,41581726074	0,0019313452
4312,39604949951	0,0018933901
4315,37628173828	0,0018572763
4318,35651397705	0,00182201
4321,33674621582	0,0017899226
4324,31697845459	0,0017591446
4327,29721069336	0,0017288885
4330,27744293213	0,0017006842
4333,2576751709	0,0016742571
4336,23790740967	0,001649441
4339,21813964844	0,0016268799
4342,19837188721	0,0016045564
4345,17860412598	0,0015839222
4348,15883636475	0,0015634644
4351,13906860352	0,0015448592
4354,11930084229	0,0015264714
4357,09953308105	0,0015095965
4360,07976531982	0,001493842
4363,05999755859	0,0014777486
4366,04022979736	0,0014632655
4369,02046203613	0,0014473031
4372,0006942749	0,0014318544
4374,98092651367	0,0014189614
4377,96115875244	0,0014038177
4380,94139099121	0,0013914792
4383,92162322998	0,0013771389
4386,90185546875	0,0013635792
4389,88208770752	0,0013513046
4392,86231994629	0,0013374601
4395,84255218506	0,0013231233
4398,82278442383	0,0013113929
4401,8030166626	0,0012982876
4404,78324890137	0,0012859035
4407,76348114014	0,0012722019
4410,74371337891	0,0012609124
4413,72394561768	0,0012482594
4416,70417785645	0,001236008
4419,68441009521	0,0012238611
4422,66464233398	0,0012120282
4425,64487457275	0,0012002217
4428,62510681152	0,001188815
4431,60533905029	0,0011771501
4434,58557128906	0,0011659692
4437,56580352783	0,0011554691
4440,5460357666	0,0011435802
4443,52626800537	0,001134134
4446,50650024414	0,0011226826
4449,48673248291	0,0011122435
4452,46696472168	0,0011019529
4455,44719696045	0,0010918988
4458,42742919922	0,0010823008
4461,40766143799	0,0010726356
4464,38789367676	0,0010633883
4467,36812591553	0,0010536848
4470,3483581543	0,0010439524
4473,32859039307	0,0010353969
4476,30882263184	0,0010256611
4479,28905487061	0,0010164641
4482,26928710937	0,00100907
4485,24951934814	0,00099911362
4488,22975158691	0,00099095378
4491,20998382568	0,00098163074
4494,19021606445	0,00097286937
4497,17044830322	0,00096478649
4500,15068054199	0,00095650282
4503,13091278076	0,00094851923
4506,11114501953	0,00094031682
4509,0913772583	0,00093205898
4512,07160949707	0,00092324587
4515,05184173584	0,00091682343
4518,03207397461	0,00090828244
4521,01230621338	0,00090057556
4523,99253845215	0,00089237896
4526,97277069092	0,00088504762
4529,95300292969	0,0008774261
4532,93323516846	0,00087116735
4535,91346740723	0,00086226513
4538,893699646	0,00085532946
4541,87393188477	0,00084809052
4544,85416412354	0,00084003846
4547,8343963623	0,00083363211
4550,81462860107	0,00082725249
4553,79486083984	0,00082109586
4556,77509307861	0,00081348609
4559,75532531738	0,00080706629
4562,73555755615	0,00080024734
4565,71578979492	0,00079529989
4568,69602203369	0,00078885267
4571,67625427246	0,00078279684
4574,65648651123	0,00077560995
4577,63671875	0,00076867029
4580,61695098877	0,00076477773
4583,59718322754	0,00075838509
4586,57741546631	0,00075200637
4589,55764770508	0,00074574702
4592,53787994385	0,00074063627
4595,51811218262	0,00073494545
4598,49834442139	0,00072896052
4601,47857666016	0,00072420982
4604,45880889893	0,0007177978
4607,4390411377	0,00071314176
4610,41927337646	0,00070737805
4613,39950561523	0,00070180554
4616,379737854	0,00069720954
4619,35997009277	0,00069091795
4622,34020233154	0,00068673316
4625,32043457031	0,00068149251
4628,30066680908	0,00067602844
4631,28089904785	0,00067089286
4634,26113128662	0,00066696963
4637,24136352539	0,00066200606
4640,22159576416	0,00065721998
4643,20182800293	0,00065237178
4646,1820602417	0,00064834118
4649,16229248047	0,00064310489
4652,14252471924	0,00063834135
4655,12275695801	0,00063461096
4658,10298919678	0,00062949481
4661,08322143555	0,00062490022
4664,06345367432	0,00062061749
4667,04368591309	0,0006170327
4670,02391815186	0,00061324599
4673,00415039063	0,00060882812
4675,98438262939	0,00060490383
4678,96461486816	0,00060065226
4681,94484710693	0,00059716269
4684,9250793457	0,00059361298
4687,90531158447	0,00058869142
4690,88554382324	0,00058543583
4693,86577606201	0,0005812063
4696,84600830078	0,00057740623
4699,82624053955	0,00057370553
4702,80647277832	0,0005701649
4705,78670501709	0,00056697039
4708,76693725586	0,000561631
4711,74716949463	0,00055858244
4714,7274017334	0,00055500571
4717,70763397217	0,00055284298
4720,68786621094	0,0005484136
4723,66809844971	0,00054502182
4726,64833068848	0,00054239018
4729,62856292725	0,00053924711
4732,60879516602	0,00053504425
4735,58902740479	0,00053136205
4738,56925964355	0,00052897106
4741,54949188232	0,00052603791
4744,52972412109	0,0005221944
4747,50995635986	0,00052018347
4750,49018859863	0,00051582726
4753,4704208374	0,00051301517
4756,45065307617	0,00050972442
4759,43088531494	0,00050626372
4762,41111755371	0,00050338613
4765,39134979248	0,00050015227
4768,37158203125	0,0004970943
4771,35181427002	0,00049265668
4774,33204650879	0,00049094676
4777,31227874756	0,00048774742
4780,29251098633	0,00048449505
4783,2727432251	0,00048154802
4786,25297546387	0,0004780021
4789,23320770264	0,00047549615
4792,21343994141	0,00047237892
4795,19367218018	0,00046933517
4798,17390441895	0,00046769455
4801,15413665771	0,00046354865
4804,13436889648	0,000461178
4807,11460113525	0,00045797919
4810,09483337402	0,00045453158
4813,07506561279	0,000451818
4816,05529785156	0,00044982506
4819,03553009033	0,00044681997
4822,0157623291	0,00044413853
4824,99599456787	0,00044092679
4827,97622680664	0,0004392903
4830,95645904541	0,00043668125
4833,93669128418	0,00043390481
4836,91692352295	0,00043138991
4839,89715576172	0,00042935693
4842,87738800049	0,00042722329
4845,85762023926	0,00042333899
4848,83785247803	0,00042122324
4851,8180847168	0,00041929714
4854,79831695557	0,000416996
4857,77854919434	0,0004145906
4860,75878143311	0,00041345755
4863,73901367188	0,00040983006
4866,71924591064	0,00040774306
4869,69947814941	0,00040482497
4872,67971038818	0,00040254988
4875,65994262695	0,00040093017
4878,64017486572	0,00039744593
4881,62040710449	0,00039601213
4884,60063934326	0,00039289963
4887,58087158203	0,00039168559
4890,5611038208	0,0003898682
4893,54133605957	0,00038744047
4896,52156829834	0,000385378
4899,50180053711	0,00038231469
4902,48203277588	0,0003801749
4905,46226501465	0,00037841344
4908,44249725342	0,00037620854
4911,42272949219	0,00037432118
4914,40296173096	0,00037131001
4917,38319396973	0,00036964555
4920,3634262085	0,00036787986
4923,34365844727	0,0003662632
4926,32389068604	0,00036351754
4929,3041229248	0,00036275962
4932,28435516357	0,00035939298
4935,26458740234	0,00035744174
4938,24481964111	0,00035662527
4941,22505187988	0,00035409469
4944,20528411865	0,00035175868
4947,18551635742	0,00034982521
4950,16574859619	0,00034852185
4953,14598083496	0,00034686822
4956,12621307373	0,00034529276
4959,1064453125	0,00034277433
4962,08667755127	0,00034117536
4965,06690979004	0,00034038018
4968,04714202881	0,00033853618
4971,02737426758	0,00033678837
4974,00760650635	0,00033574175
4976,98783874512	0,00033392252
4979,96807098389	0,00033235833
4982,94830322266	0,00033086618
4985,92853546143	0,00033063253
4988,9087677002	0,00032867637
4991,88899993897	0,00032704802
4994,86923217773	0,00032611801
4997,8494644165	0,00032501908
5000,82969665527	0,00032409382
5003,80992889404	0,00032237816
5006,79016113281	0,0003209059
5009,77039337158	0,00031995457
5012,75062561035	0,00031879213
5015,73085784912	0,00031761522
5018,71109008789	0,00031598925
5021,69132232666	0,00031608542
5024,67155456543	0,0003145232
5027,6517868042	0,00031289281
5030,63201904297	0,00031162299
5033,61225128174	0,00031109074
5036,59248352051	0,00031070432
5039,57271575928	0,00031005515
5042,55294799805	0,00031009471
5045,53318023682	0,00030819107
5048,51341247559	0,00030793981
5051,49364471436	0,00030617378
5054,47387695313	0,00030486976
5057,45410919189	0,00030582263
5060,43434143066	0,00030410888
5063,41457366943	0,00030368594
5066,3948059082	0,00030396219
5069,37503814697	0,00030179393
5072,35527038574	0,00030197115
5075,33550262451	0,00030108271
5078,31573486328	0,00030062522
5081,29596710205	0,00029937983
5084,27619934082	0,00029935513
5087,25643157959	0,00029864434
5090,23666381836	0,00029877084
5093,21689605713	0,00029827298
5096,1971282959	0,00029876016
5099,17736053467	0,00029675236
5102,15759277344	0,00029634106
5105,13782501221	0,00029520696
5108,11805725098	0,00029516302
5111,09828948975	0,00029553524
5114,07852172852	0,00029424539
5117,05875396729	0,00029309055
5120,03898620605	0,00029396603
5123,01921844482	0,00029351472
5125,99945068359	0,0002921779
5128,97968292236	0,00029163544
5131,95991516113	0,00029159927
5134,9401473999	0,00029077893
5137,92037963867	0,00029115899
5140,90061187744	0,00029144296
5143,88084411621	0,00029112188
5146,86107635498	0,00029012817
5149,84130859375	0,00028945863
5152,82154083252	0,00028920775
5155,80177307129	0,00028968845
5158,78200531006	0,0002896147
5161,76223754883	0,0002886699
5164,7424697876	0,0002892347
5167,72270202637	0,00028791837
5170,70293426514	0,00028777598
5173,68316650391	0,0002872206
5176,66339874268	0,00028611663
5179,64363098145	0,00028635817
5182,62386322022	0,00028669946
5185,60409545898	0,0002860931
5188,58432769775	0,00028425103
5191,56455993652	0,00028434558
5194,54479217529	0,00028410411
5197,52502441406	0,00028522376
5200,50525665283	0,00028265791
5203,4854888916	0,00028404279
5206,46572113037	0,00028293118
5209,44595336914	0,00028258968
5212,42618560791	0,00028278601
5215,40641784668	0,0002827631
5218,38665008545	0,00028226805
5221,36688232422	0,00028064935
5224,34711456299	0,00028079751
5227,32734680176	0,00028103764
5230,30757904053	0,00028011696
5233,2878112793	0,00028086571
5236,26804351807	0,00028076816
5239,24827575684	0,00027935972
5242,22850799561	0,00027847418
5245,20874023438	0,00027888827
5248,18897247314	0,00027749248
5251,16920471191	0,00027852895
5254,14943695068	0,00027781814
5257,12966918945	0,00027752915
5260,10990142822	0,00027660959
5263,09013366699	0,00027625375
5266,07036590576	0,00027640558
5269,05059814453	0,00027684289
5272,0308303833	0,00027547485
5275,01106262207	0,00027495874
5277,99129486084	0,00027473423
5280,97152709961	0,0002753536
5283,95175933838	0,00027436931
5286,93199157715	0,00027467737
5289,91222381592	0,00027372423
5292,89245605469	0,00027358268
5295,87268829346	0,00027405072
5298,85292053223	0,00027355653
5301,833152771	0,00027417192
5304,81338500977	0,00027324436
5307,79361724854	0,00027190617
5310,7738494873	0,0002729661
5313,75408172607	0,00027249253
5316,73431396484	0,000271062
5319,71454620361	0,00027309447
5322,69477844238	0,00027203448
5325,67501068115	0,00027122428
5328,65524291992	0,000272058
5331,63547515869	0,00027088461
5334,61570739746	0,00027147896
5337,59593963623	0,00027065839
5340,576171875	0,000270307
5343,55640411377	0,00026990224
5346,53663635254	0,00026985381
5349,51686859131	0,00026887673
5352,49710083008	0,00026967905
5355,47733306885	0,00026858763
5358,45756530762	0,00026796918
5361,43779754639	0,00026814631
5364,41802978516	0,00026871898
5367,39826202393	0,00026804334
5370,3784942627	0,00026792193
5373,35872650146	0,00026766417
5376,33895874023	0,00026684909
5379,319190979	0,0002671297
5382,29942321777	0,00026734218
5385,27965545654	0,00026694367
5388,25988769531	0,00026609287
5391,24011993408	0,00026522787
5394,22035217285	0,00026456349
5397,20058441162	0,000264031
5400,18081665039	0,00026333292
5403,16104888916	0,00026360468
5406,14128112793	0,00026290313
5409,1215133667	0,00026173523
5412,10174560547	0,00026099039
5415,08197784424	0,0002592517
5418,06221008301	0,00025829567
5421,04244232178	0,00025647391
5424,02267456055	0,00025552694
5427,00290679932	0,00025405953
5429,98313903809	0,00025278211
5432,96337127686	0,00025069789
5435,94360351562	0,00024970248
5438,92383575439	0,00024773614
5441,90406799316	0,00024524646
5444,88430023193	0,00024284913
5447,8645324707	0,00023994801
5450,84476470947	0,0002378678
5453,82499694824	0,00023608924
5456,80522918701	0,00023240419
5459,78546142578	0,00023051803
5462,76569366455	0,00022778508
5465,74592590332	0,00022449654
5468,72615814209	0,00022271879
5471,70639038086	0,00021975764
5474,68662261963	0,0002166511
5477,6668548584	0,00021437459
5480,64708709717	0,00020964925
5483,62731933594	0,00020788426
5486,60755157471	0,00020504686
5489,58778381348	0,00020304691
5492,56801605225	0,00020041854
5495,54824829102	0,0001987771
5498,52848052978	0,00019534755
5501,50871276855	0,00019402747
5504,48894500732	0,00019125197
5507,46917724609	0,00018921589
5510,44940948486	0,00018722815
5513,42964172363	0,0001859377
5516,4098739624	0,00018499164
5519,39010620117	0,00018329135
5522,37033843994	0,00018293256
5525,35057067871	0,00018191837
5528,33080291748	0,00018185996
5531,31103515625	0,00018042699
5534,29126739502	0,00018076238
5537,27149963379	0,00018065642
5540,25173187256	0,00018039801
5543,23196411133	0,00018115689
5546,2121963501	0,00018095691
5549,19242858887	0,00018003924
5552,17266082764	0,00018083616
5555,15289306641	0,00018142898
5558,13312530518	0,00018192482
5561,11335754395	0,00018245147
5564,09358978271	0,00018370774
5567,07382202148	0,0001843528
5570,05405426025	0,00018536489
5573,03428649902	0,00018593019
5576,01451873779	0,00018759868
5578,99475097656	0,00018732677
5581,97498321533	0,00018838442
5584,9552154541	0,00019014696
5587,93544769287	0,00019065846
5590,91567993164	0,00019124466
5593,89591217041	0,00019252054
5596,87614440918	0,00019142938
5599,85637664795	0,00019419069
5602,83660888672	0,00019543713
5605,81684112549	0,00019599295
5608,79707336426	0,00019713592
5611,77730560303	0,0001980103
5614,7575378418	0,00019757776
5617,73777008057	0,0001992743
5620,71800231934	0,0001998048
5623,69823455811	0,00020102997
5626,67846679687	0,00020104353
5629,65869903564	0,00020256128
5632,63893127441	0,00020419602
5635,61916351318	0,00020407336
5638,59939575195	0,00020498997
5641,57962799072	0,00020496341
5644,55986022949	0,00020631006
5647,54009246826	0,00020704878
5650,52032470703	0,00020696824
5653,5005569458	0,00020843811
5656,48078918457	0,00020957896
5659,46102142334	0,00020996264
5662,44125366211	0,00021052367
5665,42148590088	0,0002101576
5668,40171813965	0,00021141839
5671,38195037842	0,00021121648
5674,36218261719	0,00021159538
5677,34241485596	0,00021337522
5680,32264709473	0,00021366571
5683,3028793335	0,0002132131
5686,28311157227	0,00021371064
5689,26334381103	0,00021516043
5692,2435760498	0,000215467
5695,22380828857	0,00021584295
5698,20404052734	0,00021604741
5701,18427276611	0,00021684723
5704,16450500488	0,00021663781
5707,14473724365	0,00021686791
5710,12496948242	0,00021745166
5713,10520172119	0,00021771692
5716,08543395996	0,00021806787
5719,06566619873	0,00021786262
5722,0458984375	0,00021820074
5725,02613067627	0,00021852764
5728,00636291504	0,00021876786
5730,98659515381	0,00021931553
5733,96682739258	0,00021962071
5736,94705963135	0,0002186099
5739,92729187012	0,00021890318
5742,90752410889	0,00021912231
5745,88775634766	0,00021924878
5748,86798858643	0,00021827864
5751,8482208252	0,00021825037
5754,82845306396	0,00021792414
5757,80868530273	0,00021764724
5760,7889175415	0,0002175599
5763,76914978027	0,0002178161
5766,74938201904	0,00021685926
5769,72961425781	0,00021748394
5772,70984649658	0,00021588852
5775,69007873535	0,00021639159
5778,67031097412	0,00021614948
5781,65054321289	0,00021483107
5784,63077545166	0,00021460434
5787,61100769043	0,00021438325
5790,5912399292	0,00021329699
5793,57147216797	0,00021276351
5796,55170440674	0,00021197765
5799,53193664551	0,00021128787
5802,51216888428	0,00021001468
5805,49240112305	0,00020996134
5808,47263336182	0,00020776162
5811,45286560059	0,00020837178
5814,43309783935	0,00020737759
5817,41333007812	0,00020636675
5820,39356231689	0,00020635839
5823,37379455566	0,00020548151
5826,35402679443	0,00020466842
5829,3342590332	0,00020363698
5832,31449127197	0,00020294532
5835,29472351074	0,00020230636
5838,27495574951	0,00020223718
5841,25518798828	0,00020225809
5844,23542022705	0,00020109552
5847,21565246582	0,0002002495
5850,19588470459	0,00019900191
5853,17611694336	0,00019961255
5856,15634918213	0,00019807662
5859,1365814209	0,00019719872
5862,11681365967	0,00019666337
5865,09704589844	0,0001963336
5868,07727813721	0,00019595472
5871,05751037598	0,00019619257
5874,03774261475	0,00019519993
5877,01797485352	0,00019520572
5879,99820709229	0,00019441964
5882,97843933105	0,00019463615
5885,95867156982	0,00019459396
5888,93890380859	0,00019426719
5891,91913604736	0,00019341122
5894,89936828613	0,00019417031
5897,8796005249	0,00019433196
5900,85983276367	0,00019366713
5903,84006500244	0,00019392863
5906,82029724121	0,00019412545
5909,80052947998	0,00019392463
5912,78076171875	0,00019427889
5915,76099395752	0,00019413985
5918,74122619629	0,00019380308
5921,72145843506	0,00019391446
5924,70169067383	0,00019463336
5927,6819229126	0,00019349833
5930,66215515137	0,00019307261
5933,64238739014	0,00019362903
5936,62261962891	0,00019340796
5939,60285186768	0,00019367706
5942,58308410644	0,0001926677
5945,56331634521	0,00019333565
[truncated: 30,772 more rows]
