# Supplementary material for: Predicting the Durability of Solid Fired Bricks Using NDT Electroacoustic Methods
Source: Materials (Basel). 2022 Aug 25;15(17):5882. doi: 10.3390/ma15175882 (PMC9457344; doi:10.3390/ma15175882)
Supplement: Supplementary file 1 [file materials-15-05882-s001.zip › 2.NV0_FT.csv]

ASCII data file created with TiePie Multi Channel software. www.tiepie.com.
2021-02-24 10:15:23 289m
Frequency	FFT1
Hz	V
0	0,00023986996
2,98023223876953	0,00029346173
5,96046447753906	0,00027319395
8,94069671630859	0,00026952506
11,9209289550781	0,00027530392
14,9011611938477	0,00027270492
17,8813934326172	0,00026846656
20,8616256713867	0,00026917752
23,8418579101562	0,00026841364
26,8220901489258	0,00026442662
29,8023223876953	0,00027934203
32,7825546264648	0,00026423448
35,7627868652344	0,00026917215
38,7430191040039	0,00033703236
41,7232513427734	0,00030038348
44,703483581543	0,00027877101
47,6837158203125	0,00027662864
50,663948059082	0,00028575414
53,6441802978516	0,00026983253
56,6244125366211	0,00027104777
59,6046447753906	0,00026525687
62,5848770141602	0,00026547357
65,5651092529297	0,00026688599
68,5453414916992	0,00026826609
71,5255737304687	0,00027165551
74,5058059692383	0,00026555699
77,4860382080078	0,00026892289
80,4662704467773	0,00026790708
83,4465026855469	0,00026630445
86,4267349243164	0,00027166176
89,4069671630859	0,00027588459
92,3871994018555	0,00028348213
95,367431640625	0,0002869581
98,3476638793945	0,00027842925
101,327896118164	0,0002758928
104,308128356934	0,00027665804
107,288360595703	0,00027003547
110,268592834473	0,00026809752
113,248825073242	0,00026924492
116,229057312012	0,00026663816
119,209289550781	0,00026528646
122,189521789551	0,00027141842
125,16975402832	0,00027065362
128,14998626709	0,00026911427
131,130218505859	0,00026629742
134,110450744629	0,00027108686
137,090682983398	0,00026603928
140,070915222168	0,00026543308
143,051147460938	0,00027325163
146,031379699707	0,00027168514
149,011611938477	0,00027211322
151,991844177246	0,00026894816
154,972076416016	0,00026971182
157,952308654785	0,00026987952
160,932540893555	0,00026789614
163,912773132324	0,00027114867
166,893005371094	0,00026879577
169,873237609863	0,00026569343
172,853469848633	0,00026454864
175,833702087402	0,00026485761
178,813934326172	0,00026139028
181,794166564941	0,00026132346
184,774398803711	0,00026151276
187,75463104248	0,00026243557
190,73486328125	0,00026021893
193,71509552002	0,00025870307
196,695327758789	0,00025887091
199,675559997559	0,00026227948
202,655792236328	0,00026344382
205,636024475098	0,0002594877
208,616256713867	0,0002606489
211,596488952637	0,0002600108
214,576721191406	0,00025662243
217,556953430176	0,00025716124
220,537185668945	0,00025557929
223,517417907715	0,00025658376
226,497650146484	0,00025325471
229,477882385254	0,0002529793
232,458114624023	0,00025312241
235,438346862793	0,00025268959
238,418579101562	0,00025470222
241,398811340332	0,00025439846
244,379043579102	0,00025162869
247,359275817871	0,00025144191
250,339508056641	0,00025074171
253,31974029541	0,00025167243
256,29997253418	0,00025054742
259,280204772949	0,0002512861
262,260437011719	0,00025143678
265,240669250488	0,0002480573
268,220901489258	0,00025000671
271,201133728027	0,00024938445
274,181365966797	0,00025022341
277,161598205566	0,00024909464
280,141830444336	0,00025007274
283,122062683105	0,00025094355
286,102294921875	0,0002494832
289,082527160645	0,00024861713
292,062759399414	0,0002506244
295,042991638184	0,00024887595
298,023223876953	0,0002495624
301,003456115723	0,00024764023
303,983688354492	0,00024951835
306,963920593262	0,00024723511
309,944152832031	0,00024687384
312,924385070801	0,00024756629
315,90461730957	0,00024623076
318,88484954834	0,00024724517
321,865081787109	0,00024646461
324,845314025879	0,00024561068
327,825546264648	0,00024686321
330,805778503418	0,0002460919
333,786010742188	0,00024817096
336,766242980957	0,00024760477
339,746475219727	0,0002473387
342,726707458496	0,00024498464
345,706939697266	0,00024532765
348,687171936035	0,00024576991
351,667404174805	0,00024563331
354,647636413574	0,00024607585
357,627868652344	0,00024320904
360,608100891113	0,000244809
363,588333129883	0,00024230235
366,568565368652	0,00024498049
369,548797607422	0,0002429208
372,529029846191	0,00024390965
375,509262084961	0,00024307807
378,48949432373	0,00024233439
381,4697265625	0,00024253708
384,44995880127	0,00024064368
387,430191040039	0,00024252575
390,410423278809	0,00024042507
393,390655517578	0,00024019718
396,370887756348	0,00024005859
399,351119995117	0,0002400361
402,331352233887	0,00023975644
405,311584472656	0,00023991711
408,291816711426	0,00024196179
411,272048950195	0,00024117702
414,252281188965	0,000240809
417,232513427734	0,00023964377
420,212745666504	0,0002405278
423,192977905273	0,00023965124
426,173210144043	0,00023958155
429,153442382812	0,00024040653
432,133674621582	0,000240668
435,113906860352	0,0002419512
438,094139099121	0,00024031057
441,074371337891	0,00024138855
444,05460357666	0,00023995941
447,03483581543	0,00024246107
450,015068054199	0,00024178354
452,995300292969	0,00024122832
455,975532531738	0,00024033761
458,955764770508	0,00024065102
461,935997009277	0,00024251973
464,916229248047	0,00024195733
467,896461486816	0,00024035594
470,876693725586	0,00024068162
473,856925964355	0,00023967191
476,837158203125	0,00024065911
479,817390441895	0,00024004693
482,797622680664	0,00024115832
485,777854919434	0,00024083443
488,758087158203	0,00023955946
491,738319396973	0,00023865523
494,718551635742	0,00023829691
497,698783874512	0,00024043853
500,679016113281	0,00023937317
503,659248352051	0,00023931121
506,63948059082	0,0002388937
509,61971282959	0,00023670323
512,599945068359	0,0002388369
515,580177307129	0,00024017725
518,560409545898	0,00023933145
521,540641784668	0,00023921073
524,520874023438	0,00024102909
527,501106262207	0,00023923034
530,481338500977	0,00023948792
533,461570739746	0,00023925518
536,441802978516	0,00023963664
539,422035217285	0,00023999539
542,402267456055	0,00023905159
545,382499694824	0,0002402559
548,362731933594	0,00024077087
551,342964172363	0,00024066813
554,323196411133	0,00024002304
557,303428649902	0,00024019554
560,283660888672	0,00024009166
563,263893127441	0,00024043792
566,244125366211	0,00024166718
569,22435760498	0,00024519861
572,20458984375	0,00025238246
575,18482208252	0,00023807789
578,165054321289	0,00024156067
581,145286560059	0,00024113675
584,125518798828	0,00024103659
587,105751037598	0,00024143712
590,085983276367	0,00024099091
593,066215515137	0,0002409813
596,046447753906	0,00024267766
599,026679992676	0,0002407066
602,006912231445	0,00024098541
604,987144470215	0,00024195892
607,967376708984	0,00024235739
610,947608947754	0,00024207525
613,927841186523	0,00024188709
616,908073425293	0,00024190658
619,888305664062	0,00024369275
622,868537902832	0,00024291892
625,848770141602	0,00024150015
628,829002380371	0,0002446563
631,809234619141	0,00024254718
634,78946685791	0,00024308201
637,76969909668	0,00024208798
640,749931335449	0,00024467338
643,730163574219	0,00024395415
646,710395812988	0,00024434683
649,690628051758	0,00024338626
652,670860290527	0,00024394936
655,651092529297	0,0002442031
658,631324768066	0,00024337197
661,611557006836	0,00024386702
664,591789245606	0,00024425819
667,572021484375	0,00024427472
670,552253723145	0,0002437308
673,532485961914	0,00024593848
676,512718200684	0,00024478049
679,492950439453	0,00024511758
682,473182678223	0,00024516913
685,453414916992	0,00024484415
688,433647155762	0,00024571431
691,413879394531	0,00024651427
694,394111633301	0,00024791517
697,37434387207	0,00024722873
700,35457611084	0,00024801881
703,334808349609	0,00024693696
706,315040588379	0,00024760798
709,295272827148	0,00024730499
712,275505065918	0,00024819522
715,255737304687	0,0002498698
718,235969543457	0,00024878266
721,216201782227	0,00024897807
724,196434020996	0,00025103598
727,176666259766	0,00025102234
730,156898498535	0,00024969953
733,137130737305	0,00024935635
736,117362976074	0,00025013823
739,097595214844	0,00025106395
742,077827453613	0,0002517439
745,058059692383	0,00025117123
748,038291931152	0,00025298383
751,018524169922	0,00025204693
753,998756408691	0,00025304629
756,978988647461	0,00025330634
759,959220886231	0,00025413495
762,939453125	0,0002533905
765,919685363769	0,00025514299
768,899917602539	0,00025452756
771,880149841309	0,00025515901
774,860382080078	0,00025528961
777,840614318848	0,00025576916
780,820846557617	0,00025463806
783,801078796387	0,00025515262
786,781311035156	0,00025677914
789,761543273926	0,00025600064
792,741775512695	0,0002565862
795,722007751465	0,000256824
798,702239990234	0,00025571019
801,682472229004	0,00025821092
804,662704467773	0,00025948751
807,642936706543	0,0002582454
810,623168945313	0,00025887444
813,603401184082	0,00025978649
816,583633422852	0,00025900457
819,563865661621	0,00025973948
822,544097900391	0,00026068788
825,52433013916	0,00026040659
828,50456237793	0,00026125583
831,484794616699	0,00026079851
834,465026855469	0,0002633385
837,445259094238	0,00026212314
840,425491333008	0,00026239129
843,405723571777	0,00026222735
846,385955810547	0,00026349116
849,366188049316	0,00026433739
852,346420288086	0,00026435603
855,326652526855	0,00026372358
858,306884765625	0,00026441971
861,287117004394	0,00026535593
864,267349243164	0,00026587487
867,247581481934	0,00026595828
870,227813720703	0,0002669105
873,208045959473	0,00026738028
876,188278198242	0,00026858145
879,168510437012	0,00026924791
882,148742675781	0,00026863032
885,128974914551	0,00026783114
888,10920715332	0,00026947604
891,08943939209	0,0002693019
894,069671630859	0,00026989025
897,049903869629	0,00027255598
900,030136108398	0,00027115331
903,010368347168	0,00027120639
905,990600585938	0,00027095951
908,970832824707	0,00027240609
911,951065063477	0,00027306628
914,931297302246	0,00027425248
917,911529541016	0,00027452491
920,891761779785	0,00027454576
923,871994018555	0,00027503618
926,852226257324	0,00027642589
929,832458496094	0,00027596526
932,812690734863	0,00027678647
935,792922973633	0,00027781898
938,773155212402	0,00027777648
941,753387451172	0,00027885056
944,733619689941	0,00028058354
947,713851928711	0,00028048531
950,69408416748	0,00028050545
953,67431640625	0,00028137402
956,65454864502	0,00028324687
959,634780883789	0,00028207367
962,615013122559	0,00028251207
965,595245361328	0,00028381227
968,575477600098	0,00028516216
971,555709838867	0,00028553254
974,535942077637	0,00028560284
977,516174316406	0,00028675652
980,496406555176	0,00028744849
983,476638793945	0,00028834645
986,456871032715	0,00028879429
989,437103271484	0,00028895266
992,417335510254	0,00028976599
995,397567749023	0,00029142429
998,377799987793	0,00029201474
1001,35803222656	0,00029263472
1004,33826446533	0,00029421095
1007,3184967041	0,00029343108
1010,29872894287	0,00029533365
1013,27896118164	0,00029495211
1016,25919342041	0,00029560327
1019,23942565918	0,00029604973
1022,21965789795	0,00029828944
1025,19989013672	0,00029883085
1028,18012237549	0,00029826133
1031,16035461426	0,00030030741
1034,14058685303	0,00030060796
1037,1208190918	0,00030174731
1040,10105133057	0,00030125025
1043,08128356934	0,00030201917
1046,06151580811	0,00030498738
1049,04174804688	0,00030530048
1052,02198028564	0,00030492242
1055,00221252441	0,00030726198
1057,98244476318	0,00030737314
1060,96267700195	0,00030840355
1063,94290924072	0,00030778497
1066,92314147949	0,00031002316
1069,90337371826	0,00031077797
1072,88360595703	0,00031125158
1075,8638381958	0,00031313037
1078,84407043457	0,00031366057
1081,82430267334	0,00031412573
1084,80453491211	0,00031417668
1087,78476715088	0,00031587891
1090,76499938965	0,00031680989
1093,74523162842	0,00031778176
1096,72546386719	0,00031805011
1099,70569610596	0,0003207511
1102,68592834473	0,00032130066
1105,6661605835	0,00032106803
1108,64639282227	0,00032244693
1111,62662506104	0,00032520458
1114,6068572998	0,00032499077
1117,58708953857	0,00032501833
1120,56732177734	0,00032693568
1123,54755401611	0,00032878993
1126,52778625488	0,00032925174
1129,50801849365	0,00033028822
1132,48825073242	0,00033191655
1135,46848297119	0,00033221976
1138,44871520996	0,00033419092
1141,42894744873	0,00033333464
1144,4091796875	0,00033614481
1147,38941192627	0,00033882416
1150,36964416504	0,00033808005
1153,34987640381	0,0003399807
1156,33010864258	0,00034023627
1159,31034088135	0,00034103335
1162,29057312012	0,00034445883
1165,27080535889	0,00034432928
1168,25103759766	0,00034685928
1171,23126983643	0,00034697099
1174,2115020752	0,00034882688
1177,19173431396	0,00034899004
1180,17196655273	0,00035113171
1183,1521987915	0,00035368273
1186,13243103027	0,00035506046
1189,11266326904	0,00035572199
1192,09289550781	0,0003562255
1195,07312774658	0,00035983905
1198,05335998535	0,00035998624
1201,03359222412	0,00036135404
1204,01382446289	0,00036268952
1206,99405670166	0,00036419001
1209,97428894043	0,000365471
1212,9545211792	0,00036770334
1215,93475341797	0,00036908276
1218,91498565674	0,00036993205
1221,89521789551	0,00037230681
1224,87545013428	0,0003738325
1227,85568237305	0,00037514133
1230,83591461182	0,00037800355
1233,81614685059	0,00037819082
1236,79637908936	0,00037961496
1239,77661132812	0,00038128216
1242,75684356689	0,00038403484
1245,73707580566	0,00038434495
1248,71730804443	0,00038702209
1251,6975402832	0,00038836903
1254,67777252197	0,00039109391
1257,65800476074	0,00039281317
1260,63823699951	0,00039532175
1263,61846923828	0,00039569403
1266,59870147705	0,00039905555
1269,57893371582	0,0004001347
1272,55916595459	0,00040172226
1275,53939819336	0,0004036036
1278,51963043213	0,00040608339
1281,4998626709	0,0004090365
1284,48009490967	0,00040946793
1287,46032714844	0,00041106965
1290,44055938721	0,00041373775
1293,42079162598	0,00041702202
1296,40102386475	0,00041921909
1299,38125610352	0,00042143067
1302,36148834229	0,00042191829
1305,34172058105	0,00042542501
1308,32195281982	0,00042762922
1311,30218505859	0,00043100835
1314,28241729736	0,00043176481
1317,26264953613	0,00043498131
1320,2428817749	0,00043715733
1323,22311401367	0,00043995783
1326,20334625244	0,00044266457
1329,18357849121	0,00044538092
1332,16381072998	0,00044739421
1335,14404296875	0,00045162332
1338,12427520752	0,00045515303
1341,10450744629	0,00045583682
1344,08473968506	0,00045929249
1347,06497192383	0,00046143296
1350,0452041626	0,00046450283
1353,02543640137	0,0004682947
1356,00566864014	0,00047090991
1358,98590087891	0,00047385981
1361,96613311768	0,00047792623
1364,94636535645	0,00048067784
1367,92659759521	0,00048295054
1370,90682983398	0,00048667915
1373,88706207275	0,00048959787
1376,86729431152	0,00049435557
1379,84752655029	0,00049807152
1382,82775878906	0,00050071057
1385,80799102783	0,00050368269
1388,7882232666	0,00050754386
1391,76845550537	0,00051109742
1394,74868774414	0,00051539874
1397,72891998291	0,00051870456
1400,70915222168	0,00052288171
1403,68938446045	0,00052720114
1406,66961669922	0,00053132104
1409,64984893799	0,00053548323
1412,63008117676	0,00053932109
1415,61031341553	0,00054307548
1418,5905456543	0,00054795585
1421,57077789307	0,00055258295
1424,55101013184	0,00055754848
1427,53124237061	0,00056324814
1430,51147460938	0,00056685985
1433,49170684814	0,00057085858
1436,47193908691	0,00057694494
1439,45217132568	0,00058282215
1442,43240356445	0,00058869628
1445,41263580322	0,00059408329
1448,39286804199	0,00059801863
1451,37310028076	0,00060419225
1454,35333251953	0,00060950995
1457,3335647583	0,00061683601
1460,31379699707	0,00062190959
1463,29402923584	0,00062705286
1466,27426147461	0,00063447541
1469,25449371338	0,00064131995
1472,23472595215	0,00064844336
1475,21495819092	0,00065387046
1478,19519042969	0,00066160199
1481,17542266846	0,00066739572
1484,15565490723	0,00067662147
1487,135887146	0,00068301371
1490,11611938477	0,00069228492
1493,09635162354	0,00070012261
1496,0765838623	0,0007077671
1499,05681610107	0,00071526108
1502,03704833984	0,00072327439
1505,01728057861	0,00073407513
1507,99751281738	0,00074275387
1510,97774505615	0,00075200468
1513,95797729492	0,00076294483
1516,93820953369	0,00077143377
1519,91844177246	0,00078270472
1522,89867401123	0,00079257612
1525,87890625	0,00080705633
1528,85913848877	0,00081574788
1531,83937072754	0,00082772346
1534,81960296631	0,0008397722
1537,79983520508	0,00085238862
1540,78006744385	0,00086544677
1543,76029968262	0,00087958855
1546,74053192139	0,00089371582
1549,72076416016	0,00090873905
1552,70099639893	0,00092271309
1555,6812286377	0,00093926966
1558,66146087646	0,00095370848
1561,64169311523	0,00097174531
1564,621925354	0,00098946095
1567,60215759277	0,0010072216
1570,58238983154	0,0010258708
1573,56262207031	0,001048232
1576,54285430908	0,0010687591
1579,52308654785	0,0010899989
1582,50331878662	0,0011128103
1585,48355102539	0,0011365801
1588,46378326416	0,0011617009
1591,44401550293	0,0011875263
1594,4242477417	0,0012157474
1597,40447998047	0,0012446738
1600,38471221924	0,0012751109
1603,36494445801	0,001306478
1606,34517669678	0,0013397708
1609,32540893555	0,0013757387
1612,30564117432	0,0014142511
1615,28587341309	0,001454009
1618,26610565186	0,0014968301
1621,24633789062	0,0015422865
1624,22657012939	0,00158951
1627,20680236816	0,0016420929
1630,18703460693	0,0016949834
1633,1672668457	0,0017540944
1636,14749908447	0,0018165327
1639,12773132324	0,0018828319
1642,10796356201	0,0019565328
1645,08819580078	0,0020342204
1648,06842803955	0,0021165187
1651,04866027832	0,0022066851
1654,02889251709	0,0023015574
1657,00912475586	0,0024041779
1659,98935699463	0,0025120932
1662,9695892334	0,0026280975
1665,94982147217	0,0027468189
1668,93005371094	0,0028653976
1671,91028594971	0,0029838942
1674,89051818848	0,0030920391
1677,87075042725	0,0031817452
1680,85098266602	0,0032419592
1683,83121490479	0,003264211
1686,81144714355	0,0032339336
1689,79167938232	0,0031506859
1692,77191162109	0,0030184436
1695,75214385986	0,0028610081
1698,73237609863	0,002697576
1701,7126083374	0,0025499848
1704,69284057617	0,0024425672
1707,67307281494	0,0023900668
1710,65330505371	0,0024049377
1713,63353729248	0,0024866804
1716,61376953125	0,0026350472
1719,59400177002	0,002853709
1722,57423400879	0,0031310714
1725,55446624756	0,0034607957
1728,53469848633	0,0038313275
1731,5149307251	0,0042180859
1734,49516296387	0,0045785921
1737,47539520264	0,0048468184
1740,45562744141	0,0049741128
1743,43585968018	0,00492154
1746,41609191895	0,004718996
1749,39632415771	0,0044226955
1752,37655639648	0,0040913719
1755,35678863525	0,0037662223
1758,33702087402	0,0034702419
1761,31725311279	0,0032030832
1764,29748535156	0,0029652669
1767,27771759033	0,0027580066
1770,2579498291	0,0025743835
1773,23818206787	0,0024131785
1776,21841430664	0,0022692259
1779,19864654541	0,0021399529
1782,17887878418	0,002026005
1785,15911102295	0,0019226324
1788,13934326172	0,0018277695
1791,11957550049	0,0017433708
1794,09980773926	0,0016643004
1797,08003997803	0,0015916452
1800,0602722168	0,0015272056
1803,04050445557	0,0014652737
1806,02073669434	0,0014092399
1809,00096893311	0,0013570897
1811,98120117187	0,0013088886
1814,96143341064	0,0012619589
1817,94166564941	0,0012197002
1820,92189788818	0,0011789123
1823,90213012695	0,0011435073
1826,88236236572	0,0011073382
1829,86259460449	0,0010733969
1832,84282684326	0,0010422182
1835,82305908203	0,0010116168
1838,8032913208	0,00098364691
1841,78352355957	0,00095756467
1844,76375579834	0,00093063114
1847,74398803711	0,00090724635
1850,72422027588	0,00088376199
1853,70445251465	0,00086152493
1856,68468475342	0,0008402586
1859,66491699219	0,00081976933
1862,64514923096	0,00080065037
1865,62538146973	0,0007822968
1868,6056137085	0,00076312704
1871,58584594727	0,00074564742
1874,56607818604	0,00073006457
1877,5463104248	0,00071359883
1880,52654266357	0,00069843029
1883,50677490234	0,00068340665
1886,48700714111	0,0006688508
1889,46723937988	0,0006559798
1892,44747161865	0,0006420325
1895,42770385742	0,00062961749
1898,40793609619	0,00061778615
1901,38816833496	0,00060623563
1904,36840057373	0,00059332639
1907,3486328125	0,00058215462
1910,32886505127	0,00057230241
1913,30909729004	0,00056248886
1916,28932952881	0,00055132481
1919,26956176758	0,00054124081
1922,24979400635	0,00053202962
1925,23002624512	0,00052266811
1928,21025848389	0,00051407872
1931,19049072266	0,00050456956
1934,17072296143	0,00049703856
1937,1509552002	0,00048771143
1940,13118743896	0,00047986073
1943,11141967773	0,00047258475
1946,0916519165	0,00046338761
1949,07188415527	0,0004567168
1952,05211639404	0,00044990816
1955,03234863281	0,00044213075
1958,01258087158	0,0004354527
1960,99281311035	0,00042766657
1963,97304534912	0,00042249799
1966,95327758789	0,00041578069
1969,93350982666	0,00040993834
1972,91374206543	0,00040438938
1975,8939743042	0,00039706787
1978,87420654297	0,00039188846
1981,85443878174	0,00038551114
1984,83467102051	0,00037908957
1987,81490325928	0,00037328637
1990,79513549805	0,00036966873
1993,77536773682	0,00036399763
1996,75559997559	0,00035901187
1999,73583221436	0,00035349596
2002,71606445313	0,00034958786
2005,69629669189	0,00034397083
2008,67652893066	0,0003401499
2011,65676116943	0,00033465176
2014,6369934082	0,0003298278
2017,61722564697	0,00032589467
2020,59745788574	0,00032118026
2023,57769012451	0,00031835313
2026,55792236328	0,00031394929
2029,53815460205	0,00030998137
2032,51838684082	0,00030504768
2035,49861907959	0,000300129
2038,47885131836	0,00029792112
2041,45908355713	0,00029282122
2044,4393157959	0,00028922355
2047,41954803467	0,0002857031
2050,39978027344	0,00028270217
2053,38001251221	0,00027958252
2056,36024475098	0,00027508979
2059,34047698975	0,00027236345
2062,32070922852	0,00026865829
2065,30094146729	0,00026670054
2068,28117370605	0,00026223335
2071,26140594482	0,00025947449
2074,24163818359	0,00025696391
2077,22187042236	0,00025362255
2080,20210266113	0,00024998847
2083,1823348999	0,00024727742
2086,16256713867	0,00024429897
2089,14279937744	0,00024246773
2092,12303161621	0,00023818785
2095,10326385498	0,00023628948
2098,08349609375	0,00023264084
2101,06372833252	0,00023029253
2104,04396057129	0,00022793583
2107,02419281006	0,00022520463
2110,00442504883	0,00022279564
2112,9846572876	0,00022006547
2115,96488952637	0,00021715669
2118,94512176514	0,00021553017
2121,92535400391	0,00021333733
2124,90558624268	0,00020891149
2127,88581848145	0,00020738331
2130,86605072021	0,00020595365
2133,84628295898	0,00020342643
2136,82651519775	0,0002014898
2139,80674743652	0,00019925434
2142,78697967529	0,0001963424
2145,76721191406	0,0001939924
2148,74744415283	0,00019191786
2151,7276763916	0,00018991164
2154,70790863037	0,00018794417
2157,68814086914	0,00018542316
2160,66837310791	0,00018374628
2163,64860534668	0,00018063158
2166,62883758545	0,00017970755
2169,60906982422	0,0001775101
2172,58930206299	0,00017601933
2175,56953430176	0,00017359649
2178,54976654053	0,00017294247
2181,5299987793	0,00016974751
2184,51023101807	0,00016653951
2187,49046325684	0,00016707668
2190,47069549561	0,000165734
2193,45092773438	0,00016275255
2196,43115997314	0,00016095616
2199,41139221191	0,00015972169
2202,39162445068	0,00015750594
2205,37185668945	0,00015597027
2208,35208892822	0,00015499159
2211,33232116699	0,00015243095
2214,31255340576	0,00015203253
2217,29278564453	0,00014955429
2220,2730178833	0,00014804783
2223,25325012207	0,00014522562
2226,23348236084	0,00014407739
2229,21371459961	0,00014251712
2232,19394683838	0,00014105042
2235,17417907715	0,00013901465
2238,15441131592	0,00013740071
2241,13464355469	0,00013643492
2244,11487579346	0,00013541164
2247,09510803223	0,00013336158
2250,075340271	0,00013329091
2253,05557250977	0,0001317072
2256,03580474854	0,00012909806
2259,0160369873	0,00012825965
2261,99626922607	0,00012639912
2264,97650146484	0,00012443175
2267,95673370361	0,00012416732
2270,93696594238	0,00012272941
2273,91719818115	0,00012057078
2276,89743041992	0,00011979792
2279,87766265869	0,00011848864
2282,85789489746	0,00011654012
2285,83812713623	0,0001164275
2288,818359375	0,00011434306
2291,79859161377	0,00011417249
2294,77882385254	0,00011315473
2297,75905609131	0,00011178429
2300,73928833008	0,0001100976
2303,71952056885	0,0001076767
2306,69975280762	0,00010773896
2309,67998504639	0,00010633028
2312,66021728516	0,00010531523
2315,64044952393	0,0001048295
2318,6206817627	0,00010379356
2321,60091400146	0,00010290403
2324,58114624023	0,00010224604
2327,561378479	9,9143977E-5
2330,54161071777	9,9871153E-5
2333,52184295654	9,7481114E-5
2336,50207519531	9,6396904E-5
2339,48230743408	9,6003974E-5
2342,46253967285	9,4023156E-5
2345,44277191162	9,3595593E-5
2348,42300415039	9,3192018E-5
2351,40323638916	9,2132464E-5
2354,38346862793	9,0031667E-5
2357,3637008667	9,0110572E-5
2360,34393310547	8,8277064E-5
2363,32416534424	8,7279822E-5
2366,30439758301	8,7793429E-5
2369,28462982178	8,4980728E-5
2372,26486206055	8,5234081E-5
2375,24509429932	8,4059504E-5
2378,22532653809	8,3635245E-5
2381,20555877686	8,0783694E-5
2384,18579101562	8,1502258E-5
2387,16602325439	7,9958307E-5
2390,14625549316	7,9748863E-5
2393,12648773193	7,932333E-5
2396,1067199707	7,8045046E-5
2399,08695220947	7,6331505E-5
2402,06718444824	7,6211478E-5
2405,04741668701	7,521391E-5
2408,02764892578	7,5216781E-5
2411,00788116455	7,2495319E-5
2413,98811340332	7,274255E-5
2416,96834564209	7,1442168E-5
2419,94857788086	7,0889949E-5
2422,92881011963	7,0446882E-5
2425,9090423584	6,8005056E-5
2428,88927459717	6,8500378E-5
2431,86950683594	6,677778E-5
2434,84973907471	6,6901432E-5
2437,82997131348	6,565438E-5
2440,81020355225	6,5335558E-5
2443,79043579102	6,4931253E-5
2446,77066802979	6,3341718E-5
2449,75090026855	6,4154948E-5
2452,73113250732	6,187135E-5
2455,71136474609	6,1604239E-5
2458,69159698486	6,1421627E-5
2461,67182922363	6,0881619E-5
2464,6520614624	6,0328372E-5
2467,63229370117	5,9086759E-5
2470,61252593994	5,8936359E-5
2473,59275817871	5,9150187E-5
2476,57299041748	5,6876972E-5
2479,55322265625	5,7311214E-5
2482,53345489502	5,6216152E-5
2485,51368713379	5,5724395E-5
2488,49391937256	5,5128825E-5
2491,47415161133	5,3614419E-5
2494,4543838501	5,2908281E-5
2497,43461608887	5,3323287E-5
2500,41484832764	5,2582817E-5
2503,39508056641	5,0913377E-5
2506,37531280518	5,2391928E-5
2509,35554504395	5,1733504E-5
2512,33577728271	5,0654689E-5
2515,31600952148	5,0162901E-5
2518,29624176025	5,0626794E-5
2521,27647399902	4,9295671E-5
2524,25670623779	4,8387026E-5
2527,23693847656	4,8542602E-5
2530,21717071533	4,8474903E-5
2533,1974029541	4,6488075E-5
2536,17763519287	4,5806726E-5
2539,15786743164	4,6106148E-5
2542,13809967041	4,5821081E-5
2545,11833190918	4,6005714E-5
2548,09856414795	4,6496711E-5
2551,07879638672	4,5320969E-5
2554,05902862549	4,4911127E-5
2557,03926086426	4,4150304E-5
2560,01949310303	4,4651061E-5
2562,9997253418	4,3949374E-5
2565,97995758057	4,3617568E-5
2568,96018981934	4,2742332E-5
2571,94042205811	4,3535886E-5
2574,92065429687	4,2936233E-5
2577,90088653564	4,3349981E-5
2580,88111877441	4,1570436E-5
2583,86135101318	4,2531671E-5
2586,84158325195	4,2056635E-5
2589,82181549072	4,1510646E-5
2592,80204772949	4,1960592E-5
2595,78227996826	4,1572517E-5
2598,76251220703	4,1613882E-5
2601,7427444458	4,1394964E-5
2604,72297668457	4,0532008E-5
2607,70320892334	4,161059E-5
2610,68344116211	4,1233411E-5
2613,66367340088	4,0822392E-5
2616,64390563965	3,9750667E-5
2619,62413787842	4,0177878E-5
2622,60437011719	4,1111618E-5
2625,58460235596	3,9675831E-5
2628,56483459473	4,0777362E-5
2631,5450668335	4,0252809E-5
2634,52529907227	4,0315473E-5
2637,50553131104	3,9805359E-5
2640,4857635498	3,9636395E-5
2643,46599578857	4,0063082E-5
2646,44622802734	4,0589765E-5
2649,42646026611	4,0139619E-5
2652,40669250488	3,9718848E-5
2655,38692474365	3,9645977E-5
2658,36715698242	3,9955659E-5
2661,34738922119	3,9867973E-5
2664,32762145996	3,9321173E-5
2667,30785369873	4,0897424E-5
2670,2880859375	3,9428298E-5
2673,26831817627	3,8973336E-5
2676,24855041504	4,0071315E-5
2679,22878265381	3,9862598E-5
2682,20901489258	3,9661615E-5
2685,18924713135	3,9011228E-5
2688,16947937012	3,9363724E-5
2691,14971160889	3,9074022E-5
2694,12994384766	3,9600035E-5
2697,11017608643	3,911664E-5
2700,0904083252	3,9459338E-5
2703,07064056396	3,7798864E-5
2706,05087280273	3,7882118E-5
2709,0311050415	3,8191333E-5
2712,01133728027	3,7610703E-5
2714,99156951904	3,7036417E-5
2717,97180175781	3,6122388E-5
2720,95203399658	3,4696414E-5
2723,93226623535	3,4441175E-5
2726,91249847412	3,4159159E-5
2729,89273071289	3,1879533E-5
2732,87296295166	3,1572584E-5
2735,85319519043	3,0907187E-5
2738,8334274292	2,9716066E-5
2741,81365966797	2,8663126E-5
2744,79389190674	2,7065252E-5
2747,77412414551	2,5198815E-5
2750,75435638428	2,5497003E-5
2753,73458862305	2,4463487E-5
2756,71482086182	2,4488895E-5
2759,69505310059	2,5342967E-5
2762,67528533936	2,6696355E-5
2765,65551757813	2,9425345E-5
2768,63574981689	3,1579067E-5
2771,61598205566	3,3182604E-5
2774,59621429443	3,7564673E-5
2777,5764465332	4,0206532E-5
2780,55667877197	4,2926342E-5
2783,53691101074	4,590826E-5
2786,51714324951	4,8565955E-5
2789,49737548828	5,01387E-5
2792,47760772705	5,2719113E-5
2795,45783996582	5,5315356E-5
2798,43807220459	5,7140626E-5
2801,41830444336	5,8446621E-5
2804,39853668213	6,0535593E-5
2807,3787689209	6,2260905E-5
2810,35900115967	6,2751255E-5
2813,33923339844	6,4799939E-5
2816,31946563721	6,6779505E-5
2819,29969787598	6,7463903E-5
2822,27993011475	6,821671E-5
2825,26016235352	7,0216261E-5
2828,24039459229	7,0176833E-5
2831,22062683105	7,2572284E-5
2834,20085906982	7,2988774E-5
2837,18109130859	7,3713593E-5
2840,16132354736	7,6036135E-5
2843,14155578613	7,6124141E-5
2846,1217880249	7,5839878E-5
2849,10202026367	7,7585732E-5
2852,08225250244	7,8980234E-5
2855,06248474121	7,9609451E-5
2858,04271697998	8,0498366E-5
2861,02294921875	8,063896E-5
2864,00318145752	8,2411873E-5
2866,98341369629	8,3451222E-5
2869,96364593506	8,3220749E-5
2872,94387817383	8,4729845E-5
2875,9241104126	8,5972655E-5
2878,90434265137	8,7216943E-5
2881,88457489014	8,768876E-5
2884,86480712891	8,9495908E-5
2887,84503936768	8,9008663E-5
2890,82527160645	9,0577565E-5
2893,80550384521	9,0252399E-5
2896,78573608398	9,2705585E-5
2899,76596832275	9,3025765E-5
2902,74620056152	9,4517399E-5
2905,72643280029	9,4912875E-5
2908,70666503906	9,6733024E-5
2911,68689727783	9,7257443E-5
2914,6671295166	9,7335713E-5
2917,64736175537	9,7927733E-5
2920,62759399414	9,960238E-5
2923,60782623291	9,9552122E-5
2926,58805847168	0,00010101189
2929,56829071045	0,00010378632
2932,54852294922	0,00010352373
2935,52875518799	0,00010445053
2938,50898742676	0,00010492918
2941,48921966553	0,00010735828
2944,4694519043	0,00010833534
2947,44968414307	0,00010950882
2950,42991638184	0,00010965983
2953,41014862061	0,00011171947
2956,39038085937	0,0001115565
2959,37061309814	0,00011417735
2962,35084533691	0,00011374657
2965,33107757568	0,00011612505
2968,31130981445	0,00011640172
2971,29154205322	0,00011800277
2974,27177429199	0,0001197919
2977,25200653076	0,00011906676
2980,23223876953	0,00012182888
2983,2124710083	0,00012294194
2986,19270324707	0,00012305418
2989,17293548584	0,0001259003
2992,15316772461	0,00012667138
2995,13339996338	0,00012705651
2998,11363220215	0,00012820391
3001,09386444092	0,00012904446
3004,07409667969	0,00013104854
3007,05432891846	0,00013167949
3010,03456115723	0,00013317589
3013,014793396	0,00013358616
3015,99502563477	0,00013669869
3018,97525787354	0,00013757197
3021,9554901123	0,00013885417
3024,93572235107	0,0001397149
3027,91595458984	0,00014259767
3030,89618682861	0,00014317804
3033,87641906738	0,0001452715
3036,85665130615	0,00014541655
3039,83688354492	0,00014674966
3042,81711578369	0,00014842733
3045,79734802246	0,00014990677
3048,77758026123	0,00015156633
3051,7578125	0,00015608719
3054,73804473877	0,00015418601
3057,71827697754	0,00015628025
3060,69850921631	0,00015783571
3063,67874145508	0,00015952531
3066,65897369385	0,00016141063
3069,63920593262	0,0001623748
3072,61943817139	0,00016427493
3075,59967041016	0,00016542897
3078,57990264893	0,00016880628
3081,5601348877	0,00016872436
3084,54036712646	0,0001707672
3087,52059936523	0,00017352357
3090,500831604	0,00017466898
3093,48106384277	0,00017726328
3096,46129608154	0,0001776395
3099,44152832031	0,00018010747
3102,42176055908	0,00018272644
3105,40199279785	0,00018457617
3108,38222503662	0,00018672249
3111,36245727539	0,00018837516
3114,34268951416	0,00018996689
3117,32292175293	0,00019151169
3120,3031539917	0,00019423077
3123,28338623047	0,00019494558
3126,26361846924	0,00019795433
3129,24385070801	0,00019932101
3132,22408294678	0,00020187305
3135,20431518555	0,00020440308
3138,18454742432	0,00020649493
3141,16477966309	0,00020896451
3144,14501190186	0,00021092949
3147,12524414063	0,00021380842
3150,10547637939	0,00021652071
3153,08570861816	0,0002178018
3156,06594085693	0,00022164923
3159,0461730957	0,00022347685
3162,02640533447	0,00022620345
3165,00663757324	0,00023009165
3167,98686981201	0,00023084047
3170,96710205078	0,00023327379
3173,94733428955	0,00023676695
3176,92756652832	0,00023944451
3179,90779876709	0,00024153416
3182,88803100586	0,00024426167
3185,86826324463	0,00024799595
3188,8484954834	0,00025011364
3191,82872772217	0,00025326316
3194,80895996094	0,00025697712
3197,78919219971	0,00025926855
3200,76942443848	0,00026356589
3203,74965667725	0,00026640476
3206,72988891602	0,00026941563
3209,71012115479	0,00027287515
3212,69035339355	0,00027590747
3215,67058563232	0,00027895113
3218,65081787109	0,00028414706
3221,63105010986	0,00028787956
3224,61128234863	0,00029122212
3227,5915145874	0,00029483614
3230,57174682617	0,00029928632
3233,55197906494	0,00030269748
3236,53221130371	0,00030559131
3239,51244354248	0,00031049936
3242,49267578125	0,00031445498
3245,47290802002	0,00031914304
3248,45314025879	0,00032368757
3251,43337249756	0,0003284245
3254,41360473633	0,00033221442
3257,3938369751	0,00033700149
3260,37406921387	0,00034246489
3263,35430145264	0,00034764362
3266,33453369141	0,0003525831
3269,31476593018	0,0003576902
3272,29499816895	0,00036415853
3275,27523040771	0,00036769144
3278,25546264648	0,00037418252
3281,23569488525	0,00038060428
3284,21592712402	0,00038519008
3287,19615936279	0,00039285078
3290,17639160156	0,00039696017
3293,15662384033	0,00040393395
3296,1368560791	0,00041055689
3299,11708831787	0,00041815214
3302,09732055664	0,00042484692
3305,07755279541	0,00043077976
3308,05778503418	0,00043948832
3311,03801727295	0,00044619595
3314,01824951172	0,00045465183
3316,99848175049	0,00046201754
3319,97871398926	0,00047037568
3322,95894622803	0,00047876926
3325,9391784668	0,00048767581
3328,91941070557	0,00049630263
3331,89964294434	0,00050571024
3334,87987518311	0,00051489665
3337,86010742188	0,00052431182
3340,84033966064	0,0005352313
3343,82057189941	0,00054627988
3346,80080413818	0,0005577847
3349,78103637695	0,00056776326
3352,76126861572	0,00057928258
3355,74150085449	0,00059112299
3358,72173309326	0,0006041158
3361,70196533203	0,000616168
3364,6821975708	0,00063079635
3367,66242980957	0,00064491393
3370,64266204834	0,00065925842
3373,62289428711	0,00067281768
3376,60312652588	0,00068854303
3379,58335876465	0,00070581007
3382,56359100342	0,00072301837
3385,54382324219	0,00074059376
3388,52405548096	0,000759695
3391,50428771973	0,00077817684
3394,4845199585	0,00079798777
3397,46475219727	0,00081930824
3400,44498443604	0,00084130476
3403,4252166748	0,00086387797
3406,40544891357	0,00088733035
3409,38568115234	0,00091080896
3412,36591339111	0,00093654241
3415,34614562988	0,00096221658
3418,32637786865	0,00099029005
3421,30661010742	0,0010185048
3424,28684234619	0,001048434
3427,26707458496	0,001078288
3430,24730682373	0,0011102005
3433,2275390625	0,0011436049
3436,20777130127	0,0011767644
3439,18800354004	0,0012136421
3442,16823577881	0,0012477112
3445,14846801758	0,001286362
3448,12870025635	0,0013240927
3451,10893249512	0,0013635025
3454,08916473389	0,0014013685
3457,06939697266	0,0014399736
3460,04962921143	0,0014783534
3463,0298614502	0,0015161079
3466,01009368897	0,0015530351
3468,99032592773	0,0015869789
3471,9705581665	0,0016183466
3474,95079040527	0,0016474846
3477,93102264404	0,0016732912
3480,91125488281	0,0016936602
3483,89148712158	0,0017091396
3486,87171936035	0,0017187239
3489,85195159912	0,0017227591
3492,83218383789	0,0017217276
3495,81241607666	0,0017139244
3498,79264831543	0,001700282
3501,7728805542	0,0016816869
3504,75311279297	0,0016584932
3507,73334503174	0,0016298476
3510,71357727051	0,0015995153
3513,69380950928	0,0015642796
3516,67404174805	0,0015273172
3519,65427398682	0,0014889523
3522,63450622559	0,001451691
3525,61473846436	0,0014132529
3528,59497070313	0,0013728623
3531,57520294189	0,0013351783
3534,55543518066	0,0012966381
3537,53566741943	0,0012593355
3540,5158996582	0,0012247224
3543,49613189697	0,0011898327
3546,47636413574	0,001156025
3549,45659637451	0,0011235886
3552,43682861328	0,0010925223
3555,41706085205	0,0010633996
3558,39729309082	0,0010343909
3561,37752532959	0,0010074886
3564,35775756836	0,00098033561
3567,33798980713	0,00095372927
3570,3182220459	0,00092995596
3573,29845428467	0,0009071646
3576,27868652344	0,00088463036
3579,25891876221	0,00086299247
3582,23915100098	0,00084148787
3585,21938323975	0,00082310277
3588,19961547852	0,0008035778
3591,17984771729	0,00078467254
3594,16007995605	0,00076805601
3597,14031219482	0,00075240643
3600,12054443359	0,00073473745
3603,10077667236	0,00071987803
3606,08100891113	0,00070407383
3609,0612411499	0,00069002312
3612,04147338867	0,00067686812
3615,02170562744	0,00066244027
3618,00193786621	0,00064967547
3620,98217010498	0,00063749952
3623,96240234375	0,00062661845
3626,94263458252	0,00061465373
3629,92286682129	0,00060371137
3632,90309906006	0,0005926355
3635,88333129883	0,00058236523
3638,8635635376	0,00057162572
3641,84379577637	0,00056267285
3644,82402801514	0,00055249115
3647,80426025391	0,00054461831
3650,78449249268	0,00053448792
3653,76472473145	0,00052609624
3656,74495697022	0,00051838016
3659,72518920898	0,00051067495
3662,70542144775	0,00050201425
3665,68565368652	0,00049406607
3668,66588592529	0,00048811158
3671,64611816406	0,00048125078
3674,62635040283	0,00047411215
3677,6065826416	0,00046677789
3680,58681488037	0,00046012127
3683,56704711914	0,00045291575
3686,54727935791	0,00044669405
3689,52751159668	0,00044213809
3692,50774383545	0,00043638184
3695,48797607422	0,0004306928
3698,46820831299	0,00042487107
3701,44844055176	0,00041907981
3704,42867279053	0,00041434068
3707,4089050293	0,00040877235
3710,38913726807	0,00040474757
3713,36936950684	0,00040003339
3716,34960174561	0,00039476555
3719,32983398438	0,00039065372
3722,31006622314	0,00038695196
3725,29029846191	0,00038332162
3728,27053070068	0,00037820397
3731,25076293945	0,0003739408
3734,23099517822	0,00037033412
3737,21122741699	0,00036633683
3740,19145965576	0,00036338286
3743,17169189453	0,00036040364
3746,1519241333	0,00035649232
3749,13215637207	0,00035299874
3752,11238861084	0,00035038031
3755,09262084961	0,00034729704
3758,07285308838	0,00034408161
3761,05308532715	0,00034189704
3764,03331756592	0,00033907561
3767,01354980469	0,00033673278
3769,99378204346	0,00033397773
3772,97401428223	0,00033083377
3775,954246521	0,00032796454
3778,93447875977	0,00032565115
3781,91471099854	0,00032242598
3784,8949432373	0,00032036448
3787,87517547607	0,00031783723
3790,85540771484	0,0003158396
3793,83563995361	0,00031255707
3796,81587219238	0,00031018129
3799,79610443115	0,0003087884
3802,77633666992	0,00030499888
3805,75656890869	0,00030244216
3808,73680114746	0,00030023061
3811,71703338623	0,00029906638
3814,697265625	0,00029572018
3817,67749786377	0,00029332846
3820,65773010254	0,0002908175
3823,63796234131	0,00028792169
3826,61819458008	0,00028602143
3829,59842681885	0,00028374037
3832,57865905762	0,00028176701
3835,55889129639	0,00027849153
3838,53912353516	0,00027774294
3841,51935577393	0,00027467852
3844,4995880127	0,00027259787
3847,47982025146	0,00027103757
3850,46005249023	0,00026860178
3853,440284729	0,00026755945
3856,42051696777	0,00026404816
3859,40074920654	0,00026275922
3862,38098144531	0,00026048903
3865,36121368408	0,00025808308
3868,34144592285	0,00025699992
3871,32167816162	0,00025551688
3874,30191040039	0,00025288488
3877,28214263916	0,00025132122
3880,26237487793	0,00024880204
3883,2426071167	0,00024810923
3886,22283935547	0,00024488944
3889,20307159424	0,00024418944
3892,18330383301	0,00024240526
3895,16353607178	0,00024082441
3898,14376831055	0,00023940637
3901,12400054932	0,00023725488
3904,10423278809	0,00023632726
3907,08446502686	0,00023471145
3910,06469726562	0,00023198384
3913,04492950439	0,00023067234
3916,02516174316	0,00023024003
3919,00539398193	0,00022818562
3921,9856262207	0,00022636201
3924,96585845947	0,00022453454
3927,94609069824	0,00022249706
3930,92632293701	0,00022323095
3933,90655517578	0,00022023621
3936,88678741455	0,00022002926
3939,86701965332	0,00021778924
3942,84725189209	0,00021604176
3945,82748413086	0,00021613974
3948,80771636963	0,00021418705
3951,7879486084	0,00021320279
3954,76818084717	0,00021225027
3957,74841308594	0,00021115933
3960,72864532471	0,00020878176
3963,70887756348	0,00020744647
3966,68910980225	0,00020650731
3969,66934204102	0,00020533292
3972,64957427978	0,0002042427
3975,62980651855	0,00020237775
3978,61003875732	0,00020156179
3981,59027099609	0,00020112559
3984,57050323486	0,00019953053
3987,55073547363	0,00019933679
3990,5309677124	0,0001976239
3993,51119995117	0,0001963439
3996,49143218994	0,00019448692
3999,47166442871	0,00019378247
4002,45189666748	0,00019253067
4005,43212890625	0,0001921263
4008,41236114502	0,00019147701
4011,39259338379	0,00018969963
4014,37282562256	0,00018943141
4017,35305786133	0,00018881596
4020,3332901001	0,00018659931
4023,31352233887	0,00018611714
4026,29375457764	0,00018529969
4029,27398681641	0,00018434206
4032,25421905518	0,00018273962
4035,23445129395	0,000181746
4038,21468353271	0,00018200748
4041,19491577148	0,00018070904
4044,17514801025	0,0001811558
4047,15538024902	0,00017794661
4050,13561248779	0,00017887303
4053,11584472656	0,00017756382
4056,09607696533	0,00017662853
4059,0763092041	0,00017577992
4062,05654144287	0,00017517203
4065,03677368164	0,00017400265
4068,01700592041	0,00017378738
4070,99723815918	0,00017222141
4073,97747039795	0,00017189223
4076,95770263672	0,00017082234
4079,93793487549	0,00017049213
4082,91816711426	0,00016945784
4085,89839935303	0,00016898309
4088,8786315918	0,00016781048
4091,85886383057	0,00016798516
4094,83909606934	0,00016752528
4097,81932830811	0,00016626036
4100,79956054687	0,00016487774
4103,77979278564	0,00016520919
4106,76002502441	0,0001649971
4109,74025726318	0,00016384926
4112,72048950195	0,00016332271
4115,70072174072	0,00016288393
4118,68095397949	0,00016221205
4121,66118621826	0,00016162986
4124,64141845703	0,00016080749
4127,6216506958	0,00015996749
4130,60188293457	0,00015997644
4133,58211517334	0,0001598137
4136,56234741211	0,00015960814
4139,54257965088	0,00015877226
4142,52281188965	0,00015890511
4145,50304412842	0,00015736102
4148,48327636719	0,00015665308
4151,46350860596	0,00015649911
4154,44374084473	0,00015553196
4157,4239730835	0,00015510675
4160,40420532227	0,00015467825
4163,38443756103	0,00015368765
4166,3646697998	0,00015231101
4169,34490203857	0,00015196004
4172,32513427734	0,00015088339
4175,30536651611	0,00015055044
4178,28559875488	0,00015126899
4181,26583099365	0,00014901702
4184,24606323242	0,00014827284
4187,22629547119	0,00014786386
4190,20652770996	0,00014623796
4193,18675994873	0,00014628326
4196,1669921875	0,00014600911
4199,14722442627	0,00014546124
4202,12745666504	0,00014397013
4205,10768890381	0,00014237493
4208,08792114258	0,00014205097
4211,06815338135	0,00014175933
4214,04838562012	0,00014121377
4217,02861785889	0,00014006245
4220,00885009766	0,00013912468
4222,98908233643	0,000138594
4225,9693145752	0,0001378932
4228,94954681396	0,00013792112
4231,92977905273	0,00013651918
4234,9100112915	0,00013678408
4237,89024353027	0,00013547002
4240,87047576904	0,00013589841
4243,85070800781	0,00013499193
4246,83094024658	0,00013468882
4249,81117248535	0,0001338388
4252,79140472412	0,00013289665
4255,77163696289	0,00013421095
4258,75186920166	0,00013305031
4261,73210144043	0,00013302476
4264,7123336792	0,00013230085
4267,69256591797	0,00013301373
4270,67279815674	0,00013199546
4273,65303039551	0,0001317271
4276,63326263428	0,00013242525
4279,61349487305	0,00013140864
4282,59372711182	0,00013157271
4285,57395935059	0,00013243445
4288,55419158936	0,00013270509
4291,53442382812	0,00013268861
4294,51465606689	0,00013316237
4297,49488830566	0,00013272037
4300,47512054443	0,00013325755
4303,4553527832	0,00013239566
4306,43558502197	0,00013239154
4309,41581726074	0,0001331473
4312,39604949951	0,00013265017
4315,37628173828	0,00013252377
4318,35651397705	0,00013298454
4321,33674621582	0,00013323562
4324,31697845459	0,00013334894
4327,29721069336	0,00013311999
4330,27744293213	0,00013230443
4333,2576751709	0,00013239152
4336,23790740967	0,00013091488
4339,21813964844	0,00013136265
4342,19837188721	0,00013135057
4345,17860412598	0,00012970159
4348,15883636475	0,00012976384
4351,13906860352	0,00012944362
4354,11930084229	0,00012834768
4357,09953308105	0,00012729897
4360,07976531982	0,00012711853
4363,05999755859	0,00012495647
4366,04022979736	0,00012579816
4369,02046203613	0,00012334591
4372,0006942749	0,00012307004
4374,98092651367	0,00012308982
4377,96115875244	0,00012139218
4380,94139099121	0,00012120004
4383,92162322998	0,00012017169
4386,90185546875	0,00011800733
4389,88208770752	0,0001172791
4392,86231994629	0,00011729718
4395,84255218506	0,00011526672
4398,82278442383	0,00011425308
4401,8030166626	0,00011397308
4404,78324890137	0,00011218967
4407,76348114014	0,00011066544
4410,74371337891	0,00011154077
4413,72394561768	0,00011087683
4416,70417785645	0,00010868597
4419,68441009521	0,0001083076
4422,66464233398	0,00010857182
4425,64487457275	0,00010617517
4428,62510681152	0,00010613253
4431,60533905029	0,00010502399
4434,58557128906	0,00010401253
4437,56580352783	0,0001038985
4440,5460357666	0,000104063
4443,52626800537	0,00010274862
4446,50650024414	0,00010221242
4449,48673248291	0,00010079429
4452,46696472168	0,00010108984
4455,44719696045	0,00010003471
4458,42742919922	9,911485E-5
4461,40766143799	9,9086748E-5
4464,38789367676	9,8024025E-5
4467,36812591553	9,751721E-5
4470,3483581543	9,6925835E-5
4473,32859039307	9,5767335E-5
4476,30882263184	9,6009563E-5
4479,28905487061	9,6075567E-5
4482,26928710937	9,5945329E-5
4485,24951934814	9,4246113E-5
4488,22975158691	9,4132276E-5
4491,20998382568	9,378074E-5
4494,19021606445	9,3325214E-5
4497,17044830322	9,2584776E-5
4500,15068054199	9,2620716E-5
4503,13091278076	9,2499667E-5
4506,11114501953	9,148248E-5
4509,0913772583	9,1901029E-5
4512,07160949707	9,1719127E-5
4515,05184173584	9,1074928E-5
4518,03207397461	8,9402441E-5
4521,01230621338	9,0193666E-5
4523,99253845215	8,9215459E-5
4526,97277069092	8,9483783E-5
4529,95300292969	8,8613059E-5
4532,93323516846	8,791672E-5
4535,91346740723	8,80763E-5
4538,893699646	8,7255662E-5
4541,87393188477	8,8207666E-5
4544,85416412354	8,630883E-5
4547,8343963623	8,7231815E-5
4550,81462860107	8,5146382E-5
4553,79486083984	8,5798063E-5
4556,77509307861	8,6514431E-5
4559,75532531738	8,4849189E-5
4562,73555755615	8,4848978E-5
4565,71578979492	8,4697254E-5
4568,69602203369	8,4191521E-5
4571,67625427246	8,3552379E-5
4574,65648651123	8,3422416E-5
4577,63671875	8,1724827E-5
4580,61695098877	8,3044945E-5
4583,59718322754	8,2283602E-5
4586,57741546631	8,3008389E-5
4589,55764770508	8,236931E-5
4592,53787994385	8,1584179E-5
4595,51811218262	8,1376866E-5
4598,49834442139	8,1364959E-5
4601,47857666016	8,0649862E-5
4604,45880889893	8,1331335E-5
4607,4390411377	8,0660927E-5
4610,41927337646	7,9757798E-5
4613,39950561523	8,0080549E-5
4616,379737854	7,9144755E-5
4619,35997009277	7,9991243E-5
4622,34020233154	7,8763565E-5
4625,32043457031	7,9456742E-5
4628,30066680908	7,8244911E-5
4631,28089904785	7,9726759E-5
4634,26113128662	7,778035E-5
4637,24136352539	7,9038596E-5
4640,22159576416	7,8723566E-5
4643,20182800293	7,7438504E-5
4646,1820602417	7,6925312E-5
4649,16229248047	7,7297575E-5
4652,14252471924	7,8433159E-5
4655,12275695801	7,7434615E-5
4658,10298919678	7,6901565E-5
4661,08322143555	7,7182271E-5
4664,06345367432	7,6769798E-5
4667,04368591309	7,7499064E-5
4670,02391815186	7,7196608E-5
4673,00415039063	7,6021553E-5
4675,98438262939	7,6222172E-5
4678,96461486816	7,670764E-5
4681,94484710693	7,7265631E-5
4684,9250793457	7,6215724E-5
4687,90531158447	7,7146275E-5
4690,88554382324	7,579878E-5
4693,86577606201	7,6728385E-5
4696,84600830078	7,6439432E-5
4699,82624053955	7,614603E-5
4702,80647277832	7,7329616E-5
4705,78670501709	7,6183548E-5
4708,76693725586	7,6517998E-5
4711,74716949463	7,6005716E-5
4714,7274017334	7,6903338E-5
4717,70763397217	7,7302354E-5
4720,68786621094	7,7107301E-5
4723,66809844971	7,6392135E-5
4726,64833068848	7,6996452E-5
4729,62856292725	7,7162129E-5
4732,60879516602	7,7686716E-5
4735,58902740479	7,8015616E-5
4738,56925964355	7,705889E-5
4741,54949188232	7,8281096E-5
4744,52972412109	7,8218891E-5
4747,50995635986	7,8283532E-5
4750,49018859863	7,8013422E-5
4753,4704208374	7,9599492E-5
4756,45065307617	7,8283988E-5
4759,43088531494	7,9572541E-5
4762,41111755371	7,9515844E-5
4765,39134979248	7,9197337E-5
4768,37158203125	8,014131E-5
4771,35181427002	8,0448348E-5
4774,33204650879	7,9988308E-5
4777,31227874756	8,2059721E-5
4780,29251098633	8,0558699E-5
4783,2727432251	8,1463533E-5
4786,25297546387	8,0819496E-5
4789,23320770264	8,223904E-5
4792,21343994141	8,1380192E-5
4795,19367218018	8,2811252E-5
4798,17390441895	8,3264877E-5
4801,15413665771	8,2758897E-5
4804,13436889648	8,4485931E-5
4807,11460113525	8,440569E-5
4810,09483337402	8,4219624E-5
4813,07506561279	8,5469411E-5
4816,05529785156	8,53214E-5
4819,03553009033	8,6391277E-5
4822,0157623291	8,6244582E-5
4824,99599456787	8,6713927E-5
4827,97622680664	8,7313989E-5
4830,95645904541	8,8539563E-5
4833,93669128418	8,8070572E-5
4836,91692352295	8,8045216E-5
4839,89715576172	8,8272284E-5
4842,87738800049	8,9026149E-5
4845,85762023926	8,9482878E-5
4848,83785247803	9,082194E-5
4851,8180847168	9,0157936E-5
4854,79831695557	9,1823621E-5
4857,77854919434	9,1955086E-5
4860,75878143311	9,2497878E-5
4863,73901367188	9,3142024E-5
4866,71924591064	9,3448663E-5
4869,69947814941	9,4064638E-5
4872,67971038818	9,4392779E-5
4875,65994262695	9,3762487E-5
4878,64017486572	9,4983068E-5
4881,62040710449	9,5576496E-5
4884,60063934326	9,5617395E-5
4887,58087158203	9,6129521E-5
4890,5611038208	9,6510772E-5
4893,54133605957	9,6712844E-5
4896,52156829834	9,6409649E-5
4899,50180053711	9,7633092E-5
4902,48203277588	9,6622936E-5
4905,46226501465	9,6963083E-5
4908,44249725342	9,7199325E-5
4911,42272949219	9,7726985E-5
4914,40296173096	9,7198139E-5
4917,38319396973	9,7279711E-5
4920,3634262085	9,7759249E-5
4923,34365844727	9,7896057E-5
4926,32389068604	9,8046701E-5
4929,3041229248	9,8846197E-5
4932,28435516357	9,864072E-5
4935,26458740234	9,9080493E-5
4938,24481964111	9,8395068E-5
4941,22505187988	9,9012978E-5
4944,20528411865	9,9359554E-5
4947,18551635742	9,8154686E-5
4950,16574859619	9,8762456E-5
4953,14598083496	9,9406392E-5
4956,12621307373	9,9082311E-5
4959,1064453125	9,8781688E-5
4962,08667755127	9,8430485E-5
4965,06690979004	9,8910187E-5
4968,04714202881	9,8749813E-5
4971,02737426758	9,8141554E-5
4974,00760650635	9,7774254E-5
4976,98783874512	9,756107E-5
4979,96807098389	9,7801318E-5
4982,94830322266	9,806883E-5
4985,92853546143	9,7623743E-5
4988,9087677002	9,7850112E-5
4991,88899993897	9,7069986E-5
4994,86923217773	9,6548805E-5
4997,8494644165	9,6540119E-5
5000,82969665527	9,6575257E-5
5003,80992889404	9,7077664E-5
5006,79016113281	9,6616587E-5
5009,77039337158	9,5916934E-5
5012,75062561035	9,5151087E-5
5015,73085784912	9,5690597E-5
5018,71109008789	9,5141301E-5
5021,69132232666	9,4969633E-5
5024,67155456543	9,4819932E-5
5027,6517868042	9,4199632E-5
5030,63201904297	9,4455027E-5
5033,61225128174	9,3979164E-5
5036,59248352051	9,2500834E-5
5039,57271575928	9,40673E-5
5042,55294799805	9,3416822E-5
5045,53318023682	9,2066206E-5
5048,51341247559	9,269834E-5
5051,49364471436	9,2186511E-5
5054,47387695313	9,1708082E-5
5057,45410919189	9,16396E-5
5060,43434143066	9,1271842E-5
5063,41457366943	9,0889617E-5
5066,3948059082	9,004847E-5
5069,37503814697	9,0176782E-5
5072,35527038574	8,9660432E-5
5075,33550262451	8,9557857E-5
5078,31573486328	8,9206606E-5
5081,29596710205	8,9624807E-5
5084,27619934082	9,0321388E-5
5087,25643157959	8,8301057E-5
5090,23666381836	8,8652477E-5
5093,21689605713	8,8248654E-5
5096,1971282959	8,7820694E-5
5099,17736053467	8,8062214E-5
5102,15759277344	8,761295E-5
5105,13782501221	8,7176741E-5
5108,11805725098	8,7166735E-5
5111,09828948975	8,6347126E-5
5114,07852172852	8,7158856E-5
5117,05875396729	8,6419852E-5
5120,03898620605	8,6182722E-5
5123,01921844482	8,516706E-5
5125,99945068359	8,5310107E-5
5128,97968292236	8,5498203E-5
5131,95991516113	8,5838125E-5
5134,9401473999	8,5193878E-5
5137,92037963867	8,4823415E-5
5140,90061187744	8,4779161E-5
5143,88084411621	8,5697652E-5
5146,86107635498	8,4859664E-5
5149,84130859375	8,4555779E-5
5152,82154083252	8,4330582E-5
5155,80177307129	8,3794139E-5
5158,78200531006	8,2271652E-5
5161,76223754883	8,341423E-5
5164,7424697876	8,2632575E-5
5167,72270202637	8,1942606E-5
5170,70293426514	8,2190623E-5
5173,68316650391	8,1048651E-5
5176,66339874268	8,1011172E-5
5179,64363098145	8,0545237E-5
5182,62386322022	8,0470259E-5
5185,60409545898	7,9562168E-5
5188,58432769775	8,0131198E-5
5191,56455993652	8,0570442E-5
5194,54479217529	8,0315262E-5
5197,52502441406	8,073885E-5
5200,50525665283	8,0079093E-5
5203,4854888916	7,8989007E-5
5206,46572113037	7,9100314E-5
5209,44595336914	7,7094422E-5
5212,42618560791	7,7423175E-5
5215,40641784668	7,633401E-5
5218,38665008545	7,5605831E-5
5221,36688232422	7,6787216E-5
5224,34711456299	7,61358E-5
5227,32734680176	7,6455689E-5
5230,30757904053	7,4618334E-5
5233,2878112793	7,4845211E-5
5236,26804351807	7,3969937E-5
5239,24827575684	7,5254605E-5
5242,22850799561	7,4989979E-5
5245,20874023438	7,3470828E-5
5248,18897247314	7,3938716E-5
5251,16920471191	7,3819616E-5
5254,14943695068	7,3572913E-5
5257,12966918945	7,319119E-5
5260,10990142822	7,2838674E-5
5263,09013366699	7,351315E-5
5266,07036590576	7,454728E-5
5269,05059814453	7,3949473E-5
5272,0308303833	7,5627216E-5
5275,01106262207	7,565789E-5
5277,99129486084	7,547684E-5
5280,97152709961	7,6412702E-5
5283,95175933838	7,5560513E-5
5286,93199157715	7,7370005E-5
5289,91222381592	7,7060318E-5
5292,89245605469	7,7804123E-5
5295,87268829346	7,8529566E-5
5298,85292053223	7,9885686E-5
5301,833152771	8,0786417E-5
5304,81338500977	8,2109508E-5
5307,79361724854	8,3613337E-5
5310,7738494873	8,4287057E-5
5313,75408172607	8,61229E-5
5316,73431396484	8,7400526E-5
5319,71454620361	8,8554755E-5
5322,69477844238	9,1296472E-5
5325,67501068115	9,1797929E-5
5328,65524291992	9,3643575E-5
5331,63547515869	9,4901547E-5
5334,61570739746	9,7753267E-5
5337,59593963623	9,9953684E-5
5340,576171875	0,00010200128
5343,55640411377	0,0001040927
5346,53663635254	0,00010639955
5349,51686859131	0,00010855256
5352,49710083008	0,00011079524
5355,47733306885	0,0001137569
5358,45756530762	0,00011714083
5361,43779754639	0,00011933499
5364,41802978516	0,00012256685
5367,39826202393	0,00012512869
5370,3784942627	0,00012718587
5373,35872650146	0,00013228866
5376,33895874023	0,00013592775
5379,319190979	0,00013806457
5382,29942321777	0,00014138547
5385,27965545654	0,00014493728
5388,25988769531	0,00014957403
5391,24011993408	0,00015365265
5394,22035217285	0,0001567529
5397,20058441162	0,00016049287
5400,18081665039	0,00016413848
5403,16104888916	0,00016785632
5406,14128112793	0,00017242584
5409,1215133667	0,00017614631
5412,10174560547	0,00018131229
5415,08197784424	0,0001852117
5418,06221008301	0,00018941663
5421,04244232178	0,00019361636
5424,02267456055	0,00019794096
5427,00290679932	0,00020085144
5429,98313903809	0,0002059662
5432,96337127686	0,00021070098
5435,94360351562	0,00021373753
5438,92383575439	0,00021798511
5441,90406799316	0,00022077516
5444,88430023193	0,00022438402
5447,8645324707	0,00022722588
5450,84476470947	0,00023252857
5453,82499694824	0,00023472962
5456,80522918701	0,00023757602
5459,78546142578	0,00023992729
5462,76569366455	0,00024275105
5465,74592590332	0,00024501545
5468,72615814209	0,00024802609
5471,70639038086	0,00024961693
5474,68662261963	0,00025192727
5477,6668548584	0,00025316714
5480,64708709717	0,00025469662
5483,62731933594	0,00025597872
5486,60755157471	0,0002568479
5489,58778381348	0,00025799916
5492,56801605225	0,00025828621
5495,54824829102	0,0002587491
5498,52848052978	0,00025996054
5501,50871276855	0,00025951706
5504,48894500732	0,00026049296
5507,46917724609	0,00026068179
5510,44940948486	0,00026015053
5513,42964172363	0,00025909756
5516,4098739624	0,00026027516
5519,39010620117	0,00026030761
5522,37033843994	0,00025894642
5525,35057067871	0,00025829162
5528,33080291748	0,00025814324
5531,31103515625	0,00025744191
5534,29126739502	0,00025724857
5537,27149963379	0,00025566861
5540,25173187256	0,00025483882
5543,23196411133	0,0002546507
5546,2121963501	0,00025368579
5549,19242858887	0,00025291121
5552,17266082764	0,00025183842
5555,15289306641	0,00025143174
5558,13312530518	0,00025096205
5561,11335754395	0,0002511598
5564,09358978271	0,00025055618
5567,07382202148	0,00024878793
5570,05405426025	0,00024769692
5573,03428649902	0,00024766044
5576,01451873779	0,00024676348
5578,99475097656	0,00024587348
5581,97498321533	0,00024466174
5584,9552154541	0,00024343746
5587,93544769287	0,00024399652
5590,91567993164	0,0002433891
5593,89591217041	0,00024231345
5596,87614440918	0,00024279455
5599,85637664795	0,00024142908
5602,83660888672	0,00024173331
5605,81684112549	0,00024076959
5608,79707336426	0,0002393754
5611,77730560303	0,00024032607
5614,7575378418	0,00023945951
5617,73777008057	0,00023893722
5620,71800231934	0,00023801441
5623,69823455811	0,00023900473
5626,67846679687	0,00023696041
5629,65869903564	0,00023711147
5632,63893127441	0,00023625517
5635,61916351318	0,00023644971
5638,59939575195	0,00023573733
5641,57962799072	0,00023504177
5644,55986022949	0,00023568889
5647,54009246826	0,00023451333
5650,52032470703	0,00023440151
5653,5005569458	0,000234048
5656,48078918457	0,00023416242
5659,46102142334	0,00023244576
5662,44125366211	0,00023247615
5665,42148590088	0,00023267211
5668,40171813965	0,00023215732
5671,38195037842	0,00023195051
5674,36218261719	0,00023147432
5677,34241485596	0,00023137868
5680,32264709473	0,00023055341
5683,3028793335	0,00023045795
5686,28311157227	0,00023006299
5689,26334381103	0,00022921759
5692,2435760498	0,00022843688
5695,22380828857	0,00022777682
5698,20404052734	0,00022775813
5701,18427276611	0,00022709384
5704,16450500488	0,00022680962
5707,14473724365	0,00022645095
5710,12496948242	0,00022524715
5713,10520172119	0,00022540199
5716,08543395996	0,00022432983
5719,06566619873	0,00022295018
5722,0458984375	0,0002229374
5725,02613067627	0,00022207307
5728,00636291504	0,00022222284
5730,98659515381	0,00022086991
5733,96682739258	0,00021923619
5736,94705963135	0,00021906337
5739,92729187012	0,00021837149
5742,90752410889	0,00021797792
5745,88775634766	0,00021565741
5748,86798858643	0,00021509627
5751,8482208252	0,00021324276
5754,82845306396	0,00021384009
5757,80868530273	0,00021212037
5760,7889175415	0,00021149088
5763,76914978027	0,00020935327
5766,74938201904	0,0002093522
5769,72961425781	0,00020804416
5772,70984649658	0,00020806525
5775,69007873535	0,0002064264
5778,67031097412	0,00020465809
5781,65054321289	0,00020284722
5784,63077545166	0,00020263445
5787,61100769043	0,00020058515
5790,5912399292	0,00020032375
5793,57147216797	0,00019814022
5796,55170440674	0,00019705263
5799,53193664551	0,00019693356
5802,51216888428	0,00019548122
5805,49240112305	0,00019370121
5808,47263336182	0,00019284823
5811,45286560059	0,00019183632
5814,43309783935	0,00019022711
5817,41333007812	0,00018960358
5820,39356231689	0,00018803969
5823,37379455566	0,00018730832
5826,35402679443	0,00018497675
5829,3342590332	0,00018480854
5832,31449127197	0,00018283516
5835,29472351074	0,00018203989
5838,27495574951	0,00018063235
5841,25518798828	0,00017936189
5844,23542022705	0,00017895782
5847,21565246582	0,00017816999
5850,19588470459	0,00017571235
5853,17611694336	0,00017480973
5856,15634918213	0,00017456126
5859,1365814209	0,00017318266
5862,11681365967	0,00017285215
5865,09704589844	0,00017082381
5868,07727813721	0,00017029377
5871,05751037598	0,0001688675
5874,03774261475	0,0001678539
5877,01797485352	0,00016716677
5879,99820709229	0,00016758812
5882,97843933105	0,00016366386
5885,95867156982	0,00016471963
5888,93890380859	0,00016433285
5891,91913604736	0,00016215838
5894,89936828613	0,0001607636
5897,8796005249	0,00016048464
5900,85983276367	0,00016050601
5903,84006500244	0,0001588621
5906,82029724121	0,00015729967
5909,80052947998	0,00015729523
5912,78076171875	0,00015662345
5915,76099395752	0,00015565178
5918,74122619629	0,00015466076
5921,72145843506	0,00015317242
5924,70169067383	0,0001535605
5927,6819229126	0,0001524681
5930,66215515137	0,0001525258
5933,64238739014	0,00015141158
5936,62261962891	0,00015019532
5939,60285186768	0,00014995445
5942,58308410644	0,00014817968
5945,56331634521	0,00014795349
[truncated: 30,772 more rows]
