# Supplementary material for: Predicting the Durability of Solid Fired Bricks Using NDT Electroacoustic Methods
Source: Materials (Basel). 2022 Aug 25;15(17):5882. doi: 10.3390/ma15175882 (PMC9457344; doi:10.3390/ma15175882)
Supplement: Supplementary file 1 [file materials-15-05882-s001.zip › 2.S0_FL.csv]

ASCII data file created with TiePie Multi Channel software. www.tiepie.com.
2021-04-01 08:43:07 213m
Frequency	FFT1
Hz	V
0	0,0096429014
2,98023223876953	0,00010221688
5,96046447753906	7,6200074E-5
8,94069671630859	6,9125341E-5
11,9209289550781	7,0966774E-5
14,9011611938477	6,3499743E-5
17,8813934326172	6,8546127E-5
20,8616256713867	5,075729E-5
23,8418579101562	5,1420374E-5
26,8220901489258	0,00012369892
29,8023223876953	8,0608172E-5
32,7825546264648	6,2448551E-5
35,7627868652344	6,0180566E-5
38,7430191040039	6,0569092E-5
41,7232513427734	5,9824392E-5
44,703483581543	6,5480878E-5
47,6837158203125	5,7106145E-5
50,663948059082	5,869627E-5
53,6441802978516	5,9971527E-5
56,6244125366211	6,0732653E-5
59,6046447753906	6,2047087E-5
62,5848770141602	5,9696397E-5
65,5651092529297	5,9419431E-5
68,5453414916992	6,0025983E-5
71,5255737304687	6,0659382E-5
74,5058059692383	6,0495863E-5
77,4860382080078	6,2665947E-5
80,4662704467773	6,3557355E-5
83,4465026855469	6,0938133E-5
86,4267349243164	6,050008E-5
89,4069671630859	5,9552708E-5
92,3871994018555	6,1301414E-5
95,367431640625	5,8092974E-5
98,3476638793945	6,4881886E-5
101,327896118164	6,7476941E-5
104,308128356934	6,7117022E-5
107,288360595703	6,4007345E-5
110,268592834473	6,6855847E-5
113,248825073242	6,5539685E-5
116,229057312012	6,7056028E-5
119,209289550781	6,555119E-5
122,189521789551	6,2545689E-5
125,16975402832	6,1523952E-5
128,14998626709	6,0136585E-5
131,130218505859	5,9146825E-5
134,110450744629	6,0670449E-5
137,090682983398	6,0869886E-5
140,070915222168	6,2280563E-5
143,051147460938	5,7935766E-5
146,031379699707	6,0090141E-5
149,011611938477	6,0226082E-5
151,991844177246	5,8714022E-5
154,972076416016	6,0549588E-5
157,952308654785	6,0627441E-5
160,932540893555	5,8443358E-5
163,912773132324	5,5207919E-5
166,893005371094	5,8386021E-5
169,873237609863	6,0480037E-5
172,853469848633	5,8431173E-5
175,833702087402	5,8912687E-5
178,813934326172	5,7321913E-5
181,794166564941	5,4990024E-5
184,774398803711	5,613252E-5
187,75463104248	5,6959587E-5
190,73486328125	5,7365136E-5
193,71509552002	5,7663787E-5
196,695327758789	5,7435104E-5
199,675559997559	5,5744067E-5
202,655792236328	5,617241E-5
205,636024475098	5,5264763E-5
208,616256713867	5,5709879E-5
211,596488952637	5,3290791E-5
214,576721191406	5,5049738E-5
217,556953430176	5,7706644E-5
220,537185668945	5,7606959E-5
223,517417907715	5,753159E-5
226,497650146484	5,4446172E-5
229,477882385254	5,4702506E-5
232,458114624023	5,4445755E-5
235,438346862793	5,4384337E-5
238,418579101562	5,5682049E-5
241,398811340332	5,519887E-5
244,379043579102	5,4352858E-5
247,359275817871	5,726803E-5
250,339508056641	5,4971973E-5
253,31974029541	5,4551575E-5
256,29997253418	5,5676521E-5
259,280204772949	5,3557009E-5
262,260437011719	5,3183222E-5
265,240669250488	5,3499636E-5
268,220901489258	5,2193965E-5
271,201133728027	5,4154706E-5
274,181365966797	5,2322267E-5
277,161598205566	5,4698872E-5
280,141830444336	5,1978371E-5
283,122062683105	5,0581166E-5
286,102294921875	5,1715497E-5
289,082527160645	5,1432643E-5
292,062759399414	5,1074928E-5
295,042991638184	4,9529143E-5
298,023223876953	5,0700066E-5
301,003456115723	4,9408845E-5
303,983688354492	4,8324827E-5
306,963920593262	5,0162488E-5
309,944152832031	4,9256172E-5
312,924385070801	4,8227903E-5
315,90461730957	4,7830983E-5
318,88484954834	5,0459267E-5
321,865081787109	4,9885778E-5
324,845314025879	5,0323899E-5
327,825546264648	4,9660961E-5
330,805778503418	4,8866898E-5
333,786010742188	4,9385526E-5
336,766242980957	4,951592E-5
339,746475219727	4,7353349E-5
342,726707458496	4,6269577E-5
345,706939697266	4,6432471E-5
348,687171936035	4,71768E-5
351,667404174805	4,5137027E-5
354,647636413574	4,6089998E-5
357,627868652344	4,7022873E-5
360,608100891113	4,4373415E-5
363,588333129883	4,3959696E-5
366,568565368652	4,4376383E-5
369,548797607422	4,4979181E-5
372,529029846191	4,5473662E-5
375,509262084961	4,3440501E-5
378,48949432373	4,3985026E-5
381,4697265625	4,2957523E-5
384,44995880127	4,3058323E-5
387,430191040039	4,3666594E-5
390,410423278809	4,5479079E-5
393,390655517578	4,4081582E-5
396,370887756348	4,4746041E-5
399,351119995117	4,3083982E-5
402,331352233887	4,4181032E-5
405,311584472656	4,5844816E-5
408,291816711426	4,5210054E-5
411,272048950195	4,4007411E-5
414,252281188965	4,2685887E-5
417,232513427734	4,4369394E-5
420,212745666504	4,3799943E-5
423,192977905273	4,359132E-5
426,173210144043	4,4943003E-5
429,153442382812	4,4832313E-5
432,133674621582	4,4400157E-5
435,113906860352	4,3664896E-5
438,094139099121	4,5521025E-5
441,074371337891	4,5067976E-5
444,05460357666	4,2568739E-5
447,03483581543	4,586832E-5
450,015068054199	4,9162716E-5
452,995300292969	4,5893025E-5
455,975532531738	4,6391967E-5
458,955764770508	4,6010121E-5
461,935997009277	4,4013437E-5
464,916229248047	4,346574E-5
467,896461486816	4,2448468E-5
470,876693725586	4,1206736E-5
473,856925964355	3,7574444E-5
476,837158203125	3,5397495E-5
479,817390441895	3,4156219E-5
482,797622680664	3,2005777E-5
485,777854919434	3,262322E-5
488,758087158203	3,1505316E-5
491,738319396973	3,2858655E-5
494,718551635742	3,0406359E-5
497,698783874512	3,2223242E-5
500,679016113281	3,1857357E-5
503,659248352051	3,3233079E-5
506,63948059082	3,2201823E-5
509,61971282959	3,2044812E-5
512,599945068359	3,1136878E-5
515,580177307129	3,038542E-5
518,560409545898	3,2773939E-5
521,540641784668	3,3061829E-5
524,520874023438	3,1965836E-5
527,501106262207	3,133282E-5
530,481338500977	3,1883529E-5
533,461570739746	3,251969E-5
536,441802978516	3,2949296E-5
539,422035217285	3,1605594E-5
542,402267456055	3,1428399E-5
545,382499694824	3,2100056E-5
548,362731933594	3,3385739E-5
551,342964172363	3,2116532E-5
554,323196411133	3,2325216E-5
557,303428649902	3,2675456E-5
560,283660888672	3,2881895E-5
563,263893127441	3,1481747E-5
566,244125366211	3,0814954E-5
569,22435760498	3,3182962E-5
572,20458984375	3,1942979E-5
575,18482208252	3,1605314E-5
578,165054321289	3,1456735E-5
581,145286560059	3,2687557E-5
584,125518798828	3,209635E-5
587,105751037598	3,0059166E-5
590,085983276367	3,1826786E-5
593,066215515137	3,1410694E-5
596,046447753906	3,2414497E-5
599,026679992676	3,068636E-5
602,006912231445	3,0920273E-5
604,987144470215	3,0219771E-5
607,967376708984	3,2508653E-5
610,947608947754	3,0780781E-5
613,927841186523	3,0041524E-5
616,908073425293	3,0897704E-5
619,888305664062	2,8230747E-5
622,868537902832	2,967056E-5
625,848770141602	3,184756E-5
628,829002380371	2,9505994E-5
631,809234619141	3,4488115E-5
634,78946685791	2,1031447E-5
637,76969909668	3,0388858E-5
640,749931335449	3,1009002E-5
643,730163574219	3,0384497E-5
646,710395812988	2,9684602E-5
649,690628051758	3,0036348E-5
652,670860290527	3,023629E-5
655,651092529297	2,8272338E-5
658,631324768066	2,9697992E-5
661,611557006836	2,8267022E-5
664,591789245606	3,0113381E-5
667,572021484375	2,8241926E-5
670,552253723145	2,9139068E-5
673,532485961914	2,8360709E-5
676,512718200684	2,770622E-5
679,492950439453	2,9553191E-5
682,473182678223	2,764927E-5
685,453414916992	2,9002339E-5
688,433647155762	2,8359657E-5
691,413879394531	2,8203704E-5
694,394111633301	2,8740845E-5
697,37434387207	2,9267205E-5
700,35457611084	2,8549481E-5
703,334808349609	2,8518928E-5
706,315040588379	2,8268312E-5
709,295272827148	2,7960259E-5
712,275505065918	2,8325467E-5
715,255737304687	2,9228928E-5
718,235969543457	2,9269186E-5
721,216201782227	2,8839012E-5
724,196434020996	2,9488067E-5
727,176666259766	2,9189633E-5
730,156898498535	2,9122204E-5
733,137130737305	2,9023446E-5
736,117362976074	3,0620124E-5
739,097595214844	2,9467241E-5
742,077827453613	2,847325E-5
745,058059692383	2,8084724E-5
748,038291931152	2,8032373E-5
751,018524169922	2,9609226E-5
753,998756408691	2,7695897E-5
756,978988647461	2,8447005E-5
759,959220886231	2,8930392E-5
762,939453125	3,1390354E-5
765,919685363769	2,9121044E-5
768,899917602539	2,9146046E-5
771,880149841309	2,9236547E-5
774,860382080078	2,8957678E-5
777,840614318848	3,0462368E-5
780,820846557617	2,9952429E-5
783,801078796387	2,9145106E-5
786,781311035156	2,9740636E-5
789,761543273926	3,1763371E-5
792,741775512695	3,0145725E-5
795,722007751465	2,9935026E-5
798,702239990234	3,0145528E-5
801,682472229004	3,0027194E-5
804,662704467773	2,8913784E-5
807,642936706543	3,0699024E-5
810,623168945313	3,0477042E-5
813,603401184082	2,9431123E-5
816,583633422852	2,9323025E-5
819,563865661621	2,9447802E-5
822,544097900391	2,8418572E-5
825,52433013916	2,8189053E-5
828,50456237793	2,8382287E-5
831,484794616699	2,7571839E-5
834,465026855469	2,806821E-5
837,445259094238	2,8563645E-5
840,425491333008	2,7709094E-5
843,405723571777	2,7727951E-5
846,385955810547	2,6955855E-5
849,366188049316	2,8538625E-5
852,346420288086	2,8825954E-5
855,326652526855	2,785226E-5
858,306884765625	2,8861475E-5
861,287117004394	2,7041854E-5
864,267349243164	2,7715209E-5
867,247581481934	2,8257958E-5
870,227813720703	2,7865099E-5
873,208045959473	2,7093194E-5
876,188278198242	2,7137933E-5
879,168510437012	2,8137062E-5
882,148742675781	2,6930928E-5
885,128974914551	2,8246269E-5
888,10920715332	2,8688538E-5
891,08943939209	2,6760524E-5
894,069671630859	2,6840088E-5
897,049903869629	2,7457028E-5
900,030136108398	2,7684596E-5
903,010368347168	2,6770794E-5
905,990600585938	2,6902303E-5
908,970832824707	2,7637717E-5
911,951065063477	2,7711239E-5
914,931297302246	2,6720845E-5
917,911529541016	2,7150222E-5
920,891761779785	2,8287446E-5
923,871994018555	2,7559189E-5
926,852226257324	2,7664726E-5
929,832458496094	2,7328129E-5
932,812690734863	2,8164494E-5
935,792922973633	2,8480539E-5
938,773155212402	2,8884372E-5
941,753387451172	2,8621315E-5
944,733619689941	2,8184154E-5
947,713851928711	2,8769324E-5
950,69408416748	3,0264478E-5
953,67431640625	3,0332669E-5
956,65454864502	2,8158313E-5
959,634780883789	2,7899475E-5
962,615013122559	2,7403475E-5
965,595245361328	2,6917485E-5
968,575477600098	2,5513878E-5
971,555709838867	2,5791568E-5
974,535942077637	2,3745773E-5
977,516174316406	2,3272543E-5
980,496406555176	2,3412705E-5
983,476638793945	2,317188E-5
986,456871032715	2,3187245E-5
989,437103271484	2,4603693E-5
992,417335510254	2,4991801E-5
995,397567749023	2,511184E-5
998,377799987793	2,5865612E-5
1001,35803222656	2,5460366E-5
1004,33826446533	2,5632264E-5
1007,3184967041	2,3655487E-5
1010,29872894287	2,587924E-5
1013,27896118164	2,4662954E-5
1016,25919342041	2,4542299E-5
1019,23942565918	2,4367275E-5
1022,21965789795	2,369934E-5
1025,19989013672	2,2953021E-5
1028,18012237549	2,5037114E-5
1031,16035461426	2,4572849E-5
1034,14058685303	2,4616789E-5
1037,1208190918	2,5475918E-5
1040,10105133057	2,4946189E-5
1043,08128356934	2,4617832E-5
1046,06151580811	2,437487E-5
1049,04174804688	2,5774929E-5
1052,02198028564	2,2700378E-5
1055,00221252441	2,5237523E-5
1057,98244476318	2,4532332E-5
1060,96267700195	2,5316182E-5
1063,94290924072	2,4287506E-5
1066,92314147949	2,53512E-5
1069,90337371826	2,4127394E-5
1072,88360595703	2,3891565E-5
1075,8638381958	2,4544233E-5
1078,84407043457	2,3647351E-5
1081,82430267334	2,3721027E-5
1084,80453491211	2,414767E-5
1087,78476715088	2,3804438E-5
1090,76499938965	2,3224632E-5
1093,74523162842	2,4407462E-5
1096,72546386719	2,3469473E-5
1099,70569610596	2,3244942E-5
1102,68592834473	2,3676904E-5
1105,6661605835	2,3222419E-5
1108,64639282227	2,2418509E-5
1111,62662506104	2,3624542E-5
1114,6068572998	2,2390161E-5
1117,58708953857	2,3163239E-5
1120,56732177734	2,494591E-5
1123,54755401611	2,4073003E-5
1126,52778625488	2,3708772E-5
1129,50801849365	2,4801755E-5
1132,48825073242	2,7296474E-5
1135,46848297119	2,9119438E-5
1138,44871520996	3,0486682E-5
1141,42894744873	3,282491E-5
1144,4091796875	3,4034458E-5
1147,38941192627	3,2708164E-5
1150,36964416504	3,2893023E-5
1153,34987640381	3,1032552E-5
1156,33010864258	3,0487359E-5
1159,31034088135	3,1211392E-5
1162,29057312012	3,0054458E-5
1165,27080535889	3,0226301E-5
1168,25103759766	2,8560209E-5
1171,23126983643	2,9210965E-5
1174,2115020752	2,8149026E-5
1177,19173431396	2,8283765E-5
1180,17196655273	2,6605462E-5
1183,1521987915	2,8396844E-5
1186,13243103027	2,8090708E-5
1189,11266326904	2,8329527E-5
1192,09289550781	2,7717364E-5
1195,07312774658	2,7336892E-5
1198,05335998535	2,8179357E-5
1201,03359222412	2,8630731E-5
1204,01382446289	2,7398076E-5
1206,99405670166	2,7562312E-5
1209,97428894043	2,934948E-5
1212,9545211792	2,719311E-5
1215,93475341797	2,7324006E-5
1218,91498565674	2,7900483E-5
1221,89521789551	2,7627242E-5
1224,87545013428	2,8122742E-5
1227,85568237305	2,7706585E-5
1230,83591461182	2,8043573E-5
1233,81614685059	2,8399536E-5
1236,79637908936	2,752627E-5
1239,77661132812	2,7743548E-5
1242,75684356689	2,7643955E-5
1245,73707580566	2,6558196E-5
1248,71730804443	2,8381353E-5
1251,6975402832	2,7294147E-5
1254,67777252197	2,7639425E-5
1257,65800476074	2,743104E-5
1260,63823699951	2,8867794E-5
1263,61846923828	2,8764939E-5
1266,59870147705	2,7556187E-5
1269,57893371582	2,960275E-5
1272,55916595459	2,8343674E-5
1275,53939819336	2,9224172E-5
1278,51963043213	3,1836305E-5
1281,4998626709	3,252758E-5
1284,48009490967	3,3513009E-5
1287,46032714844	3,318649E-5
1290,44055938721	3,2555116E-5
1293,42079162598	3,3262435E-5
1296,40102386475	3,0987027E-5
1299,38125610352	2,9988392E-5
1302,36148834229	2,8991644E-5
1305,34172058105	3,0445416E-5
1308,32195281982	2,775866E-5
1311,30218505859	2,9293792E-5
1314,28241729736	2,9463521E-5
1317,26264953613	2,8762596E-5
1320,2428817749	2,7871809E-5
1323,22311401367	2,805829E-5
1326,20334625244	2,7823793E-5
1329,18357849121	2,8604249E-5
1332,16381072998	2,9119779E-5
1335,14404296875	2,9233562E-5
1338,12427520752	2,7020869E-5
1341,10450744629	2,8052991E-5
1344,08473968506	2,8818606E-5
1347,06497192383	2,8081458E-5
1350,0452041626	2,8374105E-5
1353,02543640137	2,8924278E-5
1356,00566864014	2,7802713E-5
1358,98590087891	2,7034885E-5
1361,96613311768	2,7736911E-5
1364,94636535645	2,8085922E-5
1367,92659759521	2,8555599E-5
1370,90682983398	2,8478447E-5
1373,88706207275	2,7816548E-5
1376,86729431152	3,0717352E-5
1379,84752655029	2,938297E-5
1382,82775878906	2,8352931E-5
1385,80799102783	2,7973407E-5
1388,7882232666	3,0195349E-5
1391,76845550537	2,930712E-5
1394,74868774414	2,9773459E-5
1397,72891998291	3,0877004E-5
1400,70915222168	3,0703379E-5
1403,68938446045	3,1622965E-5
1406,66961669922	3,1246254E-5
1409,64984893799	3,1258088E-5
1412,63008117676	3,2595813E-5
1415,61031341553	3,2733218E-5
1418,5905456543	3,3592824E-5
1421,57077789307	3,4793994E-5
1424,55101013184	3,4162941E-5
1427,53124237061	3,3560557E-5
1430,51147460938	3,3786139E-5
1433,49170684814	3,1888543E-5
1436,47193908691	2,6356246E-5
1439,45217132568	2,1844008E-5
1442,43240356445	1,5713396E-5
1445,41263580322	1,229754E-5
1448,39286804199	1,0040908E-5
1451,37310028076	5,6344173E-6
1454,35333251953	4,5195902E-6
1457,3335647583	4,9680958E-6
1460,31379699707	8,4885392E-6
1463,29402923584	1,3050897E-5
1466,27426147461	1,6948478E-5
1469,25449371338	1,9083439E-5
1472,23472595215	2,1303702E-5
1475,21495819092	1,9805965E-5
1478,19519042969	2,138323E-5
1481,17542266846	2,2698204E-5
1484,15565490723	2,2817587E-5
1487,135887146	2,314409E-5
1490,11611938477	2,2426746E-5
1493,09635162354	2,326777E-5
1496,0765838623	2,3361199E-5
1499,05681610107	2,3655069E-5
1502,03704833984	2,2803368E-5
1505,01728057861	2,3191063E-5
1507,99751281738	2,4262956E-5
1510,97774505615	2,4526004E-5
1513,95797729492	2,4900306E-5
1516,93820953369	2,4292999E-5
1519,91844177246	2,5734855E-5
1522,89867401123	2,5466773E-5
1525,87890625	3,0003528E-5
1528,85913848877	2,3985465E-5
1531,83937072754	2,4284928E-5
1534,81960296631	2,5480057E-5
1537,79983520508	2,5515821E-5
1540,78006744385	2,5063782E-5
1543,76029968262	2,6240211E-5
1546,74053192139	2,5410551E-5
1549,72076416016	2,5108049E-5
1552,70099639893	2,6627953E-5
1555,6812286377	2,712967E-5
1558,66146087646	2,6042625E-5
1561,64169311523	2,6332678E-5
1564,621925354	2,6327022E-5
1567,60215759277	2,5602139E-5
1570,58238983154	2,6503982E-5
1573,56262207031	2,5956527E-5
1576,54285430908	2,5282314E-5
1579,52308654785	2,623281E-5
1582,50331878662	2,6394731E-5
1585,48355102539	2,741926E-5
1588,46378326416	2,6332922E-5
1591,44401550293	2,7097401E-5
1594,4242477417	2,7344664E-5
1597,40447998047	2,7030684E-5
1600,38471221924	2,8277099E-5
1603,36494445801	2,8592618E-5
1606,34517669678	2,8012075E-5
1609,32540893555	2,7086178E-5
1612,30564117432	2,9515763E-5
1615,28587341309	2,8098765E-5
1618,26610565186	2,8578873E-5
1621,24633789062	2,8360903E-5
1624,22657012939	2,7996476E-5
1627,20680236816	2,9501456E-5
1630,18703460693	2,9222877E-5
1633,1672668457	2,898985E-5
1636,14749908447	3,026044E-5
1639,12773132324	2,9467628E-5
1642,10796356201	3,0464078E-5
1645,08819580078	2,9801872E-5
1648,06842803955	3,0456815E-5
1651,04866027832	2,9588584E-5
1654,02889251709	3,1226666E-5
1657,00912475586	3,0740083E-5
1659,98935699463	3,1379934E-5
1662,9695892334	3,0899765E-5
1665,94982147217	3,1008006E-5
1668,93005371094	3,0030111E-5
1671,91028594971	2,9156547E-5
1674,89051818848	2,9432081E-5
1677,87075042725	2,9862861E-5
1680,85098266602	3,0786966E-5
1683,83121490479	3,1583068E-5
1686,81144714355	3,1318534E-5
1689,79167938232	3,1328113E-5
1692,77191162109	3,2389826E-5
1695,75214385986	3,2814293E-5
1698,73237609863	3,4236577E-5
1701,7126083374	3,5410773E-5
1704,69284057617	3,6459585E-5
1707,67307281494	3,7975257E-5
1710,65330505371	3,8788189E-5
1713,63353729248	4,02264E-5
1716,61376953125	4,3137579E-5
1719,59400177002	4,5504558E-5
1722,57423400879	4,8576077E-5
1725,55446624756	5,274014E-5
1728,53469848633	5,5912195E-5
1731,5149307251	6,1704163E-5
1734,49516296387	6,8474311E-5
1737,47539520264	7,8475596E-5
1740,45562744141	9,2568289E-5
1743,43585968018	0,00010854433
1746,41609191895	0,00013051482
1749,39632415771	0,0001640016
1752,37655639648	0,00021253842
1755,35678863525	0,00028596929
1758,33702087402	0,00035449444
1761,31725311279	0,00027318443
1764,29748535156	0,00017817442
1767,27771759033	0,00013622116
1770,2579498291	0,00011238931
1773,23818206787	9,7473179E-5
1776,21841430664	8,4990373E-5
1779,19864654541	7,463186E-5
1782,17887878418	6,8513584E-5
1785,15911102295	6,3795611E-5
1788,13934326172	6,004439E-5
1791,11957550049	5,6875494E-5
1794,09980773926	5,5428434E-5
1797,08003997803	5,1657278E-5
1800,0602722168	4,9141917E-5
1803,04050445557	4,771193E-5
1806,02073669434	4,694522E-5
1809,00096893311	4,5012011E-5
1811,98120117187	4,5230882E-5
1814,96143341064	4,3483061E-5
1817,94166564941	4,2923553E-5
1820,92189788818	4,1064129E-5
1823,90213012695	4,1451745E-5
1826,88236236572	4,0431089E-5
1829,86259460449	4,0686302E-5
1832,84282684326	3,9447384E-5
1835,82305908203	4,0005088E-5
1838,8032913208	3,9451774E-5
1841,78352355957	3,8592592E-5
1844,76375579834	3,8538852E-5
1847,74398803711	3,8268771E-5
1850,72422027588	3,7753379E-5
1853,70445251465	3,8551055E-5
1856,68468475342	3,7351951E-5
1859,66491699219	3,8686306E-5
1862,64514923096	3,8060275E-5
1865,62538146973	3,8325185E-5
1868,6056137085	3,9455153E-5
1871,58584594727	4,0417265E-5
1874,56607818604	4,2386476E-5
1877,5463104248	4,8344699E-5
1880,52654266357	5,8350087E-5
1883,50677490234	7,6132993E-5
1886,48700714111	9,0150374E-5
1889,46723937988	6,3626792E-5
1892,44747161865	4,6703138E-5
1895,42770385742	4,0139669E-5
1898,40793609619	3,7339514E-5
1901,38816833496	3,7968693E-5
1904,36840057373	3,5363786E-5
1907,3486328125	3,7910392E-5
1910,32886505127	3,4484474E-5
1913,30909729004	3,5818698E-5
1916,28932952881	3,5439796E-5
1919,26956176758	3,4251551E-5
1922,24979400635	3,3833658E-5
1925,23002624512	3,5213721E-5
1928,21025848389	3,4069691E-5
1931,19049072266	3,4399635E-5
1934,17072296143	3,4405847E-5
1937,1509552002	3,2805841E-5
1940,13118743896	3,3425997E-5
1943,11141967773	3,2532738E-5
1946,0916519165	3,2928446E-5
1949,07188415527	3,3367141E-5
1952,05211639404	3,3516644E-5
1955,03234863281	3,345175E-5
1958,01258087158	3,2115349E-5
1960,99281311035	3,2335135E-5
1963,97304534912	3,3171995E-5
1966,95327758789	3,3114928E-5
1969,93350982666	3,3494632E-5
1972,91374206543	3,1782039E-5
1975,8939743042	3,2122992E-5
1978,87420654297	3,1916102E-5
1981,85443878174	3,3003342E-5
1984,83467102051	3,2896462E-5
1987,81490325928	3,2571772E-5
1990,79513549805	3,2640163E-5
1993,77536773682	3,3485064E-5
1996,75559997559	3,2004936E-5
1999,73583221436	3,2808422E-5
2002,71606445313	3,3966313E-5
2005,69629669189	3,2352607E-5
2008,67652893066	3,2302233E-5
2011,65676116943	3,3498889E-5
2014,6369934082	3,2473005E-5
2017,61722564697	3,2984224E-5
2020,59745788574	3,2851971E-5
2023,57769012451	3,3284673E-5
2026,55792236328	3,4462478E-5
2029,53815460205	3,3332789E-5
2032,51838684082	3,2897266E-5
2035,49861907959	3,2582817E-5
2038,47885131836	3,4274693E-5
2041,45908355713	3,3516655E-5
2044,4393157959	3,4224442E-5
2047,41954803467	3,5236716E-5
2050,39978027344	3,4023947E-5
2053,38001251221	3,5145229E-5
2056,36024475098	3,549503E-5
2059,34047698975	3,5257237E-5
2062,32070922852	3,6924806E-5
2065,30094146729	3,575585E-5
2068,28117370605	3,6012661E-5
2071,26140594482	3,6528109E-5
2074,24163818359	3,69339E-5
2077,22187042236	3,6629465E-5
2080,20210266113	3,8489473E-5
2083,1823348999	3,827287E-5
2086,16256713867	3,8349441E-5
2089,14279937744	3,8918019E-5
2092,12303161621	3,8797143E-5
2095,10326385498	3,878059E-5
2098,08349609375	3,8086316E-5
2101,06372833252	3,51083E-5
2104,04396057129	3,2551881E-5
2107,02419281006	2,9129538E-5
2110,00442504883	2,4999444E-5
2112,9846572876	2,1736915E-5
2115,96488952637	2,0850462E-5
2118,94512176514	2,1115504E-5
2121,92535400391	2,1743016E-5
2124,90558624268	2,2784208E-5
2127,88581848145	2,3735079E-5
2130,86605072021	2,4545773E-5
2133,84628295898	2,3722747E-5
2136,82651519775	2,495001E-5
2139,80674743652	2,4917962E-5
2142,78697967529	2,6578128E-5
2145,76721191406	2,5909995E-5
2148,74744415283	2,5669414E-5
2151,7276763916	2,6466915E-5
2154,70790863037	2,8124607E-5
2157,68814086914	2,6678047E-5
2160,66837310791	2,7604911E-5
2163,64860534668	2,7497458E-5
2166,62883758545	2,7865259E-5
2169,60906982422	2,711583E-5
2172,58930206299	2,7964428E-5
2175,56953430176	2,8409056E-5
2178,54976654053	2,7993197E-5
2181,5299987793	2,8568043E-5
2184,51023101807	2,8768565E-5
2187,49046325684	2,8532133E-5
2190,47069549561	2,8298887E-5
2193,45092773438	2,8809859E-5
2196,43115997314	2,8438896E-5
2199,41139221191	2,9726916E-5
2202,39162445068	2,9328691E-5
2205,37185668945	2,9627198E-5
2208,35208892822	2,9693423E-5
2211,33232116699	3,0204416E-5
2214,31255340576	3,0505215E-5
2217,29278564453	3,1743335E-5
2220,2730178833	3,25515E-5
2223,25325012207	3,3086607E-5
2226,23348236084	3,4659789E-5
2229,21371459961	3,5286423E-5
2232,19394683838	3,5100346E-5
2235,17417907715	3,4228968E-5
2238,15441131592	3,386846E-5
2241,13464355469	3,2905682E-5
2244,11487579346	3,2387049E-5
2247,09510803223	3,2709595E-5
2250,075340271	3,1662285E-5
2253,05557250977	3,2349623E-5
2256,03580474854	3,1771989E-5
2259,0160369873	3,1901988E-5
2261,99626922607	3,0966434E-5
2264,97650146484	3,1080472E-5
2267,95673370361	3,08584E-5
2270,93696594238	3,1482429E-5
2273,91719818115	3,1404181E-5
2276,89743041992	3,0638211E-5
2279,87766265869	3,0619436E-5
2282,85789489746	3,058619E-5
2285,83812713623	3,1529607E-5
2288,818359375	3,3764842E-5
2291,79859161377	3,1234957E-5
2294,77882385254	3,0855352E-5
2297,75905609131	3,1867853E-5
2300,73928833008	3,1038506E-5
2303,71952056885	3,0875906E-5
2306,69975280762	3,1349111E-5
2309,67998504639	3,2104357E-5
2312,66021728516	3,1854154E-5
2315,64044952393	3,2018694E-5
2318,6206817627	3,0963213E-5
2321,60091400146	3,11045E-5
2324,58114624023	3,1578788E-5
2327,561378479	3,1905631E-5
2330,54161071777	3,1968441E-5
2333,52184295654	3,1386285E-5
2336,50207519531	3,2311432E-5
2339,48230743408	3,1675829E-5
2342,46253967285	3,203112E-5
2345,44277191162	3,1284693E-5
2348,42300415039	3,2175131E-5
2351,40323638916	3,2161727E-5
2354,38346862793	3,1816557E-5
2357,3637008667	3,2415035E-5
2360,34393310547	3,1674672E-5
2363,32416534424	3,275996E-5
2366,30439758301	3,2679456E-5
2369,28462982178	3,2328436E-5
2372,26486206055	3,281132E-5
2375,24509429932	3,2382515E-5
2378,22532653809	3,2209577E-5
2381,20555877686	3,3019574E-5
2384,18579101562	3,3697161E-5
2387,16602325439	3,2529652E-5
2390,14625549316	3,2523614E-5
2393,12648773193	3,3615701E-5
2396,1067199707	3,2469227E-5
2399,08695220947	3,3098254E-5
2402,06718444824	3,3014771E-5
2405,04741668701	3,3802246E-5
2408,02764892578	3,4224049E-5
2411,00788116455	3,459252E-5
2413,98811340332	3,47584E-5
2416,96834564209	3,4584322E-5
2419,94857788086	3,6399797E-5
2422,92881011963	3,6491184E-5
2425,9090423584	3,6227982E-5
2428,88927459717	3,6241744E-5
2431,86950683594	3,5715703E-5
2434,84973907471	3,5652628E-5
2437,82997131348	3,5252824E-5
2440,81020355225	3,5335367E-5
2443,79043579102	3,6004255E-5
2446,77066802979	3,5891307E-5
2449,75090026855	3,5061516E-5
2452,73113250732	3,4665899E-5
2455,71136474609	3,519507E-5
2458,69159698486	3,5249564E-5
2461,67182922363	3,5883962E-5
2464,6520614624	3,405743E-5
2467,63229370117	3,5385946E-5
2470,61252593994	3,4874256E-5
2473,59275817871	3,558134E-5
2476,57299041748	3,5816792E-5
2479,55322265625	3,6827459E-5
2482,53345489502	3,5164104E-5
2485,51368713379	3,4933877E-5
2488,49391937256	3,4354089E-5
2491,47415161133	3,604172E-5
2494,4543838501	3,6488925E-5
2497,43461608887	3,5993132E-5
2500,41484832764	3,6119705E-5
2503,39508056641	3,5774003E-5
2506,37531280518	3,5727074E-5
2509,35554504395	3,5122828E-5
2512,33577728271	3,5184282E-5
2515,31600952148	3,5509695E-5
2518,29624176025	3,537333E-5
2521,27647399902	3,5399731E-5
2524,25670623779	3,5557569E-5
2527,23693847656	3,4789415E-5
2530,21717071533	3,5902671E-5
2533,1974029541	3,5109389E-5
2536,17763519287	3,515949E-5
2539,15786743164	3,531382E-5
2542,13809967041	3,4385854E-5
2545,11833190918	3,4630394E-5
2548,09856414795	3,4382935E-5
2551,07879638672	3,2817828E-5
2554,05902862549	3,3506584E-5
2557,03926086426	3,2718135E-5
2560,01949310303	3,2003723E-5
2562,9997253418	3,0702793E-5
2565,97995758057	3,0715301E-5
2568,96018981934	3,1506036E-5
2571,94042205811	3,4329632E-5
2574,92065429687	4,0691248E-5
2577,90088653564	4,6119828E-5
2580,88111877441	4,7727465E-5
2583,86135101318	4,8669719E-5
2586,84158325195	4,9998303E-5
2589,82181549072	4,8202835E-5
2592,80204772949	4,8464431E-5
2595,78227996826	4,8110156E-5
2598,76251220703	4,6771784E-5
2601,7427444458	4,6678127E-5
2604,72297668457	4,6411073E-5
2607,70320892334	4,5598393E-5
2610,68344116211	4,5603816E-5
2613,66367340088	4,6128332E-5
2616,64390563965	4,4963514E-5
2619,62413787842	4,6252504E-5
2622,60437011719	4,4949298E-5
2625,58460235596	4,4367606E-5
2628,56483459473	4,4863411E-5
2631,5450668335	4,7137425E-5
2634,52529907227	4,6046793E-5
2637,50553131104	4,5256576E-5
2640,4857635498	4,4544103E-5
2643,46599578857	4,4851167E-5
2646,44622802734	4,5782169E-5
2649,42646026611	4,5447567E-5
2652,40669250488	4,5908824E-5
2655,38692474365	4,6827517E-5
2658,36715698242	4,5782083E-5
2661,34738922119	4,6512559E-5
2664,32762145996	4,7583309E-5
2667,30785369873	4,7625649E-5
2670,2880859375	4,8995618E-5
2673,26831817627	4,7999445E-5
2676,24855041504	4,9327071E-5
2679,22878265381	4,8502047E-5
2682,20901489258	4,9064351E-5
2685,18924713135	5,0217993E-5
2688,16947937012	4,9486289E-5
2691,14971160889	5,0597396E-5
2694,12994384766	5,0867865E-5
2697,11017608643	5,1296873E-5
2700,0904083252	5,0557945E-5
2703,07064056396	5,1420523E-5
2706,05087280273	5,0423649E-5
2709,0311050415	5,1580831E-5
2712,01133728027	5,1884686E-5
2714,99156951904	5,3177931E-5
2717,97180175781	5,2154867E-5
2720,95203399658	5,27631E-5
2723,93226623535	5,4744572E-5
2726,91249847412	5,4688435E-5
2729,89273071289	5,5040589E-5
2732,87296295166	5,4803322E-5
2735,85319519043	5,5793606E-5
2738,8334274292	5,6393471E-5
2741,81365966797	5,6428222E-5
2744,79389190674	5,7068866E-5
2747,77412414551	5,6213725E-5
2750,75435638428	5,8293225E-5
2753,73458862305	5,7111042E-5
2756,71482086182	5,7592703E-5
2759,69505310059	5,8372534E-5
2762,67528533936	5,8925206E-5
2765,65551757813	6,0191526E-5
2768,63574981689	6,0009446E-5
2771,61598205566	6,1481913E-5
2774,59621429443	6,0988278E-5
2777,5764465332	6,1751806E-5
2780,55667877197	6,2987309E-5
2783,53691101074	6,3342378E-5
2786,51714324951	6,4302655E-5
2789,49737548828	6,5076252E-5
2792,47760772705	6,4774363E-5
2795,45783996582	6,6832299E-5
2798,43807220459	6,7584634E-5
2801,41830444336	6,8569743E-5
2804,39853668213	7,15107E-5
2807,3787689209	7,2106876E-5
2810,35900115967	7,2779735E-5
2813,33923339844	7,4243294E-5
2816,31946563721	7,5586504E-5
2819,29969787598	7,7219321E-5
2822,27993011475	7,8477921E-5
2825,26016235352	8,0769298E-5
2828,24039459229	8,3993866E-5
2831,22062683105	8,6107443E-5
2834,20085906982	8,8486995E-5
2837,18109130859	9,1818006E-5
2840,16132354736	9,4307643E-5
2843,14155578613	9,835507E-5
2846,1217880249	0,00010194237
2849,10202026367	0,0001066266
2852,08225250244	0,00011218325
2855,06248474121	0,00011848634
2858,04271697998	0,00012246523
2861,02294921875	0,00013089127
2864,00318145752	0,00013862353
2866,98341369629	0,00014786491
2869,96364593506	0,00015804214
2872,94387817383	0,00017080202
2875,9241104126	0,00018883662
2878,90434265137	0,00021027271
2881,88457489014	0,00023614949
2884,86480712891	0,00027107286
2887,84503936768	0,00031489323
2890,82527160645	0,00037169348
2893,80550384521	0,00043358444
2896,78573608398	0,00048211318
2899,76596832275	0,00044601847
2902,74620056152	0,00032544492
2905,72643280029	0,00023425109
2908,70666503906	0,00018156342
2911,68689727783	0,00014851188
2914,6671295166	0,00012152898
2917,64736175537	0,00010257703
2920,62759399414	8,8918023E-5
2923,60782623291	7,7465557E-5
2926,58805847168	6,5848513E-5
2929,56829071045	5,6941235E-5
2932,54852294922	4,9483673E-5
2935,52875518799	4,456873E-5
2938,50898742676	3,8482908E-5
2941,48921966553	3,4611578E-5
2944,4694519043	3,0622586E-5
2947,44968414307	2,6643908E-5
2950,42991638184	2,3827429E-5
2953,41014862061	2,1943921E-5
2956,39038085937	1,9382288E-5
2959,37061309814	1,6815957E-5
2962,35084533691	1,4166769E-5
2965,33107757568	1,304617E-5
2968,31130981445	1,1035871E-5
2971,29154205322	1,0633927E-5
2974,27177429199	8,6355069E-6
2977,25200653076	7,7836254E-6
2980,23223876953	7,6784523E-6
2983,2124710083	6,6068354E-6
2986,19270324707	6,3641413E-6
2989,17293548584	7,1570957E-6
2992,15316772461	6,3058275E-6
2995,13339996338	5,8046402E-6
2998,11363220215	7,5845826E-6
3001,09386444092	7,2429012E-6
3004,07409667969	7,7106659E-6
3007,05432891846	8,9314659E-6
3010,03456115723	9,6404464E-6
3013,014793396	9,9214742E-6
3015,99502563477	1,1114906E-5
3018,97525787354	1,1613567E-5
3021,9554901123	1,2410458E-5
3024,93572235107	1,2478414E-5
3027,91595458984	1,3508783E-5
3030,89618682861	1,2982197E-5
3033,87641906738	1,4619027E-5
3036,85665130615	1,3692878E-5
3039,83688354492	1,4213786E-5
3042,81711578369	1,4443893E-5
3045,79734802246	1,531243E-5
3048,77758026123	1,5358932E-5
3051,7578125	2,6503422E-5
3054,73804473877	1,5635699E-5
3057,71827697754	1,677283E-5
3060,69850921631	1,6524591E-5
3063,67874145508	1,6906507E-5
3066,65897369385	1,7633122E-5
3069,63920593262	1,7437567E-5
3072,61943817139	1,867016E-5
3075,59967041016	1,8016747E-5
3078,57990264893	1,9749528E-5
3081,5601348877	1,8754418E-5
3084,54036712646	1,998097E-5
3087,52059936523	1,9467896E-5
3090,500831604	2,1117755E-5
3093,48106384277	1,9376665E-5
3096,46129608154	2,0452636E-5
3099,44152832031	2,174862E-5
3102,42176055908	2,2570537E-5
3105,40199279785	2,169997E-5
3108,38222503662	2,2313678E-5
3111,36245727539	2,1633854E-5
3114,34268951416	2,3864704E-5
3117,32292175293	2,2960695E-5
3120,3031539917	2,3160476E-5
3123,28338623047	2,4431611E-5
3126,26361846924	2,4645424E-5
3129,24385070801	2,2995843E-5
3132,22408294678	2,3718816E-5
3135,20431518555	2,3587045E-5
3138,18454742432	2,3873971E-5
3141,16477966309	2,396123E-5
3144,14501190186	2,416382E-5
3147,12524414063	2,4614343E-5
3150,10547637939	2,4221899E-5
3153,08570861816	2,3659285E-5
3156,06594085693	2,4456793E-5
3159,0461730957	2,4107927E-5
3162,02640533447	2,5058666E-5
3165,00663757324	2,5168664E-5
3167,98686981201	2,5227824E-5
3170,96710205078	2,4949953E-5
3173,94733428955	2,5974592E-5
3176,92756652832	2,5908839E-5
3179,90779876709	2,5723712E-5
3182,88803100586	2,6536536E-5
3185,86826324463	2,6908265E-5
3188,8484954834	2,6009168E-5
3191,82872772217	2,5582694E-5
3194,80895996094	2,5404963E-5
3197,78919219971	2,5332066E-5
3200,76942443848	2,6962295E-5
3203,74965667725	2,8028612E-5
3206,72988891602	2,770914E-5
3209,71012115479	2,8459053E-5
3212,69035339355	2,7572273E-5
3215,67058563232	2,8082061E-5
3218,65081787109	2,8982217E-5
3221,63105010986	2,7734007E-5
3224,61128234863	2,9229168E-5
3227,5915145874	2,9668499E-5
3230,57174682617	2,8171925E-5
3233,55197906494	2,9109763E-5
3236,53221130371	2,9850297E-5
3239,51244354248	2,8565762E-5
3242,49267578125	3,0364177E-5
3245,47290802002	2,9935063E-5
3248,45314025879	2,8774983E-5
3251,43337249756	2,8855401E-5
3254,41360473633	2,8421921E-5
3257,3938369751	2,9406536E-5
3260,37406921387	2,8806108E-5
3263,35430145264	2,9963164E-5
3266,33453369141	2,9767277E-5
3269,31476593018	2,8602378E-5
3272,29499816895	2,9937805E-5
3275,27523040771	2,9501817E-5
3278,25546264648	2,9691137E-5
3281,23569488525	2,9425692E-5
3284,21592712402	2,8355568E-5
3287,19615936279	2,9207547E-5
3290,17639160156	2,9895023E-5
3293,15662384033	2,9451688E-5
3296,1368560791	2,8554673E-5
3299,11708831787	2,9454283E-5
3302,09732055664	3,0022543E-5
3305,07755279541	3,042167E-5
3308,05778503418	2,9300049E-5
3311,03801727295	2,9227105E-5
3314,01824951172	2,9006332E-5
3316,99848175049	3,1340725E-5
3319,97871398926	3,02911E-5
3322,95894622803	3,0828665E-5
3325,9391784668	3,1077706E-5
3328,91941070557	3,0302866E-5
3331,89964294434	3,1822449E-5
3334,87987518311	3,0973143E-5
3337,86010742188	3,1315777E-5
3340,84033966064	3,1160766E-5
3343,82057189941	3,158617E-5
3346,80080413818	3,2185877E-5
3349,78103637695	3,1737039E-5
3352,76126861572	3,086238E-5
3355,74150085449	3,0425709E-5
3358,72173309326	3,0714953E-5
3361,70196533203	3,0487016E-5
3364,6821975708	3,1231292E-5
3367,66242980957	3,1398896E-5
3370,64266204834	3,1984262E-5
3373,62289428711	3,1146663E-5
3376,60312652588	3,1459139E-5
3379,58335876465	3,1254418E-5
3382,56359100342	2,9856268E-5
3385,54382324219	3,0487224E-5
3388,52405548096	2,9272171E-5
3391,50428771973	2,8751844E-5
3394,4845199585	2,762166E-5
3397,46475219727	2,8321976E-5
3400,44498443604	2,7912417E-5
3403,4252166748	2,9527434E-5
3406,40544891357	2,9476865E-5
3409,38568115234	2,9200017E-5
3412,36591339111	3,0744477E-5
3415,34614562988	3,0537139E-5
3418,32637786865	3,0284603E-5
3421,30661010742	3,0200766E-5
3424,28684234619	3,0110081E-5
3427,26707458496	2,9416873E-5
3430,24730682373	3,0757003E-5
3433,2275390625	3,3428243E-5
3436,20777130127	3,2465499E-5
3439,18800354004	3,1226481E-5
3442,16823577881	3,2287812E-5
3445,14846801758	3,3539899E-5
3448,12870025635	3,312776E-5
3451,10893249512	3,338899E-5
3454,08916473389	3,311234E-5
3457,06939697266	3,3833334E-5
3460,04962921143	3,4581313E-5
3463,0298614502	3,4539657E-5
3466,01009368897	3,5203351E-5
3468,99032592773	3,5683515E-5
3471,9705581665	3,4901238E-5
3474,95079040527	3,6314883E-5
3477,93102264404	3,6816538E-5
3480,91125488281	3,6388648E-5
3483,89148712158	3,7980258E-5
3486,87171936035	3,8689597E-5
3489,85195159912	3,8953932E-5
3492,83218383789	3,9230181E-5
3495,81241607666	4,1436218E-5
3498,79264831543	4,1426832E-5
3501,7728805542	4,3066601E-5
3504,75311279297	4,2248325E-5
3507,73334503174	4,3449141E-5
3510,71357727051	4,4560841E-5
3513,69380950928	4,208381E-5
3516,67404174805	4,042698E-5
3519,65427398682	3,7082882E-5
3522,63450622559	3,4342036E-5
3525,61473846436	3,3576143E-5
3528,59497070313	3,4174876E-5
3531,57520294189	3,487546E-5
3534,55543518066	3,5834439E-5
3537,53566741943	3,5149982E-5
3540,5158996582	3,6457911E-5
3543,49613189697	3,5382192E-5
3546,47636413574	3,6199829E-5
3549,45659637451	3,5920913E-5
3552,43682861328	3,7403666E-5
3555,41706085205	3,7470752E-5
3558,39729309082	3,6617259E-5
3561,37752532959	3,7700836E-5
3564,35775756836	3,8260453E-5
3567,33798980713	3,8325436E-5
3570,3182220459	3,9370014E-5
3573,29845428467	3,8599664E-5
3576,27868652344	4,0325114E-5
3579,25891876221	4,1252755E-5
3582,23915100098	3,9991644E-5
3585,21938323975	4,0225664E-5
3588,19961547852	4,1275831E-5
3591,17984771729	4,1378476E-5
3594,16007995605	4,1306991E-5
3597,14031219482	4,1834173E-5
3600,12054443359	4,1946461E-5
3603,10077667236	4,1817024E-5
3606,08100891113	4,2004711E-5
3609,0612411499	4,2417704E-5
3612,04147338867	4,3228459E-5
3615,02170562744	4,17388E-5
3618,00193786621	4,381679E-5
3620,98217010498	4,2917781E-5
3623,96240234375	4,3085041E-5
3626,94263458252	4,3053397E-5
3629,92286682129	4,345739E-5
3632,90309906006	4,2598029E-5
3635,88333129883	4,2631549E-5
3638,8635635376	4,4022339E-5
3641,84379577637	4,3401298E-5
3644,82402801514	4,4079042E-5
3647,80426025391	4,5858146E-5
3650,78449249268	4,6653487E-5
3653,76472473145	4,5682982E-5
3656,74495697022	4,587564E-5
3659,72518920898	4,5458511E-5
3662,70542144775	4,6579534E-5
3665,68565368652	4,7552292E-5
3668,66588592529	4,6207559E-5
3671,64611816406	4,6878861E-5
3674,62635040283	4,7842201E-5
3677,6065826416	4,9070299E-5
3680,58681488037	4,9421288E-5
3683,56704711914	4,9966679E-5
3686,54727935791	4,9219961E-5
3689,52751159668	5,0099579E-5
3692,50774383545	5,0564737E-5
3695,48797607422	5,0938773E-5
3698,46820831299	5,3006424E-5
3701,44844055176	5,1608929E-5
3704,42867279053	5,2788775E-5
3707,4089050293	5,454054E-5
3710,38913726807	5,5521251E-5
3713,36936950684	5,6744243E-5
3716,34960174561	5,8785268E-5
3719,32983398438	6,1093429E-5
3722,31006622314	6,2395471E-5
3725,29029846191	6,1366066E-5
3728,27053070068	5,3063151E-5
3731,25076293945	3,3142032E-5
3734,23099517822	1,9266598E-5
3737,21122741699	2,4809807E-5
3740,19145965576	2,9521346E-5
3743,17169189453	3,3016117E-5
3746,1519241333	3,4632339E-5
3749,13215637207	3,6026852E-5
3752,11238861084	3,7028563E-5
3755,09262084961	3,8079213E-5
3758,07285308838	3,8390306E-5
3761,05308532715	3,9136756E-5
3764,03331756592	3,9900284E-5
3767,01354980469	4,0048065E-5
3769,99378204346	3,9896615E-5
3772,97401428223	4,0705378E-5
3775,954246521	4,1142578E-5
3778,93447875977	4,1240516E-5
3781,91471099854	4,163081E-5
3784,8949432373	4,1624134E-5
3787,87517547607	4,1791475E-5
3790,85540771484	4,3633874E-5
3793,83563995361	4,2521481E-5
3796,81587219238	4,4001399E-5
3799,79610443115	4,4776681E-5
3802,77633666992	4,4790523E-5
3805,75656890869	4,717247E-5
3808,73680114746	5,0765009E-5
3811,71703338623	5,3025342E-5
3814,697265625	5,8584426E-5
3817,67749786377	5,993275E-5
3820,65773010254	6,4067285E-5
3823,63796234131	7,0155355E-5
3826,61819458008	7,8207648E-5
3829,59842681885	8,6714313E-5
3832,57865905762	9,8136537E-5
3835,55889129639	0,00011061161
3838,53912353516	0,00012561826
3841,51935577393	0,0001453901
3844,4995880127	0,00016891648
3847,47982025146	0,00019769603
3850,46005249023	0,00023224753
3853,440284729	0,00027160961
3856,42051696777	0,0003167753
3859,40074920654	0,00036312131
3862,38098144531	0,00040037918
3865,36121368408	0,00041042763
3868,34144592285	0,00037850704
3871,32167816162	0,00032800136
3874,30191040039	0,00028831847
3877,28214263916	0,00026039196
3880,26237487793	0,00024075849
3883,2426071167	0,00022627288
3886,22283935547	0,00021266949
3889,20307159424	0,0002030947
3892,18330383301	0,00019485658
3895,16353607178	0,0001886608
3898,14376831055	0,00018267938
3901,12400054932	0,00017730085
3904,10423278809	0,0001731467
3907,08446502686	0,0001698319
3910,06469726562	0,00016611343
3913,04492950439	0,00016368743
3916,02516174316	0,00016087409
3919,00539398193	0,00015869986
3921,9856262207	0,0001565404
3924,96585845947	0,00015545262
3927,94609069824	0,00015381684
3930,92632293701	0,00015206813
3933,90655517578	0,00015206534
3936,88678741455	0,00015062099
3939,86701965332	0,00015083342
3942,84725189209	0,00014949122
3945,82748413086	0,00014825097
3948,80771636963	0,00014815842
3951,7879486084	0,000147061
3954,76818084717	0,00014705721
3957,74841308594	0,00014676094
3960,72864532471	0,00014696342
3963,70887756348	0,00014628748
3966,68910980225	0,00014758366
3969,66934204102	0,00014743115
3972,64957427978	0,00014638439
3975,62980651855	0,00014860172
3978,61003875732	0,00014879319
3981,59027099609	0,00014772951
3984,57050323486	0,00014935789
3987,55073547363	0,00014993309
3990,5309677124	0,00015037
3993,51119995117	0,00015086508
3996,49143218994	0,00015140709
3999,47166442871	0,00015177376
4002,45189666748	0,00015230463
4005,43212890625	0,0001541423
4008,41236114502	0,00015485344
4011,39259338379	0,00015547626
4014,37282562256	0,00015557248
4017,35305786133	0,00015615411
4020,3332901001	0,00015820661
4023,31352233887	0,0001586954
4026,29375457764	0,00015900622
4029,27398681641	0,00015946475
4032,25421905518	0,00016062785
4035,23445129395	0,00016198093
4038,21468353271	0,00016297156
4041,19491577148	0,00016401973
4044,17514801025	0,00016561519
4047,15538024902	0,00016784437
4050,13561248779	0,0001688923
4053,11584472656	0,00016961304
4056,09607696533	0,00017234089
4059,0763092041	0,00017382038
4062,05654144287	0,00017561238
4065,03677368164	0,00017647568
4068,01700592041	0,00017968719
4070,99723815918	0,00017974111
4073,97747039795	0,00018279343
4076,95770263672	0,00018427491
4079,93793487549	0,00018514027
4082,91816711426	0,0001878304
4085,89839935303	0,00018989334
4088,8786315918	0,00019138471
4091,85886383057	0,00019255424
4094,83909606934	0,00019634821
4097,81932830811	0,0001985197
4100,79956054687	0,00020078283
4103,77979278564	0,0002021791
4106,76002502441	0,00020507155
4109,74025726318	0,00020762192
4112,72048950195	0,00020998864
4115,70072174072	0,00021198581
4118,68095397949	0,00021555534
4121,66118621826	0,00021895137
4124,64141845703	0,0002206827
4127,6216506958	0,00022463952
4130,60188293457	0,00022709509
4133,58211517334	0,00023059491
4136,56234741211	0,00023399586
4139,54257965088	0,00023722468
4142,52281188965	0,00024225164
4145,50304412842	0,0002446395
4148,48327636719	0,00024808796
4151,46350860596	0,00025194621
4154,44374084473	0,00025654088
4157,4239730835	0,00025895987
4160,40420532227	0,00026363745
4163,38443756103	0,00026690066
4166,3646697998	0,00027246913
4169,34490203857	0,00027657883
4172,32513427734	0,00028049491
4175,30536651611	0,00028648485
4178,28559875488	0,00029124606
4181,26583099365	0,00029838842
4184,24606323242	0,00030305847
4187,22629547119	0,00030958864
4190,20652770996	0,00031585335
4193,18675994873	0,00032254959
4196,1669921875	0,00033109863
4199,14722442627	0,00033729053
4202,12745666504	0,00034482276
4205,10768890381	0,00035217259
4208,08792114258	0,00036036168
4211,06815338135	0,00036905434
4214,04838562012	0,00037910403
4217,02861785889	0,0003887334
4220,00885009766	0,00040011518
4222,98908233643	0,00040977006
4225,9693145752	0,00042168288
4228,94954681396	0,00043333293
4231,92977905273	0,00044710515
4234,9100112915	0,00046052767
4237,89024353027	0,00047557195
4240,87047576904	0,00049094784
4243,85070800781	0,0005075364
4246,83094024658	0,0005255347
4249,81117248535	0,00054430307
4252,79140472412	0,00056576251
4255,77163696289	0,00058840221
4258,75186920166	0,00061344439
4261,73210144043	0,00063868886
4264,7123336792	0,0006669077
4267,69256591797	0,00069796795
4270,67279815674	0,00073288916
4273,65303039551	0,00077104607
4276,63326263428	0,00081261409
4279,61349487305	0,00085979439
4282,59372711182	0,00091226832
4285,57395935059	0,00097087217
4288,55419158936	0,0010369947
4291,53442382812	0,0011149489
4294,51465606689	0,0012011455
4297,49488830566	0,0013029578
4300,47512054443	0,0014229578
4303,4553527832	0,0015653266
4306,43558502197	0,0017378454
4309,41581726074	0,0019495151
4312,39604949951	0,0022060732
4315,37628173828	0,0025330928
4318,35651397705	0,0029583195
4321,33674621582	0,0035175867
4324,31697845459	0,0042484532
4327,29721069336	0,0052096356
4330,27744293213	0,0064002793
4333,2576751709	0,0074486956
4336,23790740967	0,0068918253
4339,21813964844	0,00469765
4342,19837188721	0,0033591586
4345,17860412598	0,0026688338
4348,15883636475	0,0022480633
4351,13906860352	0,0019402388
4354,11930084229	0,0017071003
4357,09953308105	0,0015312845
4360,07976531982	0,0013902791
4363,05999755859	0,0012701173
4366,04022979736	0,0011660731
4369,02046203613	0,0010800556
4372,0006942749	0,0010052633
4374,98092651367	0,00094119129
4377,96115875244	0,00088374025
4380,94139099121	0,00083439394
4383,92162322998	0,00078947878
4386,90185546875	0,00074841018
4389,88208770752	0,00071193627
4392,86231994629	0,00067757648
4395,84255218506	0,00064777081
4398,82278442383	0,000621106
4401,8030166626	0,00059646404
4404,78324890137	0,00057262413
4407,76348114014	0,00055143016
4410,74371337891	0,00053154975
4413,72394561768	0,00051323406
4416,70417785645	0,00049591483
4419,68441009521	0,00047930028
4422,66464233398	0,00046423849
4425,64487457275	0,00045058701
4428,62510681152	0,00043656066
4431,60533905029	0,00042399404
4434,58557128906	0,00041312024
4437,56580352783	0,00040221026
4440,5460357666	0,00039079438
4443,52626800537	0,00038097993
4446,50650024414	0,00037239483
4449,48673248291	0,00036309945
4452,46696472168	0,00035464367
4455,44719696045	0,00034620932
4458,42742919922	0,0003401759
4461,40766143799	0,00033253994
4464,38789367676	0,00032619877
4467,36812591553	0,00032152145
4470,3483581543	0,00031428052
4473,32859039307	0,00030844557
4476,30882263184	0,00030241367
4479,28905487061	0,00029783594
4482,26928710937	0,00029194401
4485,24951934814	0,00028827861
4488,22975158691	0,00028380817
4491,20998382568	0,00027980958
4494,19021606445	0,00027566714
4497,17044830322	0,00027268822
4500,15068054199	0,00026997739
4503,13091278076	0,00026620203
4506,11114501953	0,0002646447
4509,0913772583	0,00026203609
4512,07160949707	0,0002598542
4515,05184173584	0,00025898859
4518,03207397461	0,00025709676
4521,01230621338	0,00025629546
4523,99253845215	0,00025726067
4526,97277069092	0,00025639821
4529,95300292969	0,00025598588
4532,93323516846	0,00025727818
4535,91346740723	0,00025991402
4538,893699646	0,00026405297
4541,87393188477	0,00026914797
4544,85416412354	0,00027653896
4547,8343963623	0,00028602089
4550,81462860107	0,00029747892
4553,79486083984	0,0003126018
4556,77509307861	0,00032802286
4559,75532531738	0,00033849767
4562,73555755615	0,00032807779
4565,71578979492	0,00025992915
4568,69602203369	0,00014444877
4571,67625427246	0,00010961827
4574,65648651123	0,00010896914
4577,63671875	0,0001078634
4580,61695098877	0,0001110674
4583,59718322754	0,00011292418
4586,57741546631	0,00011517423
4589,55764770508	0,00011631782
4592,53787994385	0,00011745024
4595,51811218262	0,00011793331
4598,49834442139	0,00011786912
4601,47857666016	0,00011654622
4604,45880889893	0,00011777808
4607,4390411377	0,00011666583
4610,41927337646	0,00011582989
4613,39950561523	0,00011560922
4616,379737854	0,00011595076
4619,35997009277	0,00011526246
4622,34020233154	0,00011475831
4625,32043457031	0,00011434697
4628,30066680908	0,0001130226
4631,28089904785	0,00011262895
4634,26113128662	0,00011063225
4637,24136352539	0,00010995359
4640,22159576416	0,0001111481
4643,20182800293	0,00011009656
4646,1820602417	0,00011036517
4649,16229248047	0,00011067296
4652,14252471924	0,00011270411
4655,12275695801	0,00011472586
4658,10298919678	0,00011642996
4661,08322143555	0,00011608909
4664,06345367432	0,00011436626
4667,04368591309	0,00011292452
4670,02391815186	0,00011101267
4673,00415039063	0,00010976852
4675,98438262939	0,00010831411
4678,96461486816	0,00010682292
4681,94484710693	0,00010620996
4684,9250793457	0,00010397221
4687,90531158447	0,00010375066
4690,88554382324	0,00010240807
4693,86577606201	0,00010137461
4696,84600830078	9,9775618E-5
4699,82624053955	9,961137E-5
4702,80647277832	9,7172312E-5
4705,78670501709	9,713968E-5
4708,76693725586	9,6688707E-5
4711,74716949463	9,5189463E-5
4714,7274017334	9,47361E-5
4717,70763397217	9,4609826E-5
4720,68786621094	9,457422E-5
4723,66809844971	9,443481E-5
4726,64833068848	9,7003029E-5
4729,62856292725	0,00010001648
4732,60879516602	0,00010339558
4735,58902740479	0,00010415865
4738,56925964355	0,00010162978
4741,54949188232	9,823285E-5
4744,52972412109	9,6308855E-5
4747,50995635986	9,523103E-5
4750,49018859863	9,3123956E-5
4753,4704208374	9,2646509E-5
4756,45065307617	9,1925359E-5
4759,43088531494	9,1025981E-5
4762,41111755371	9,0245531E-5
4765,39134979248	8,991219E-5
4768,37158203125	8,8030822E-5
4771,35181427002	8,8297112E-5
4774,33204650879	8,6941291E-5
4777,31227874756	8,6221998E-5
4780,29251098633	8,6991627E-5
4783,2727432251	8,54155E-5
4786,25297546387	8,4013824E-5
4789,23320770264	8,2915714E-5
4792,21343994141	8,2253204E-5
4795,19367218018	8,1522802E-5
4798,17390441895	8,092952E-5
4801,15413665771	7,9707221E-5
4804,13436889648	7,9526944E-5
4807,11460113525	7,7930333E-5
4810,09483337402	7,7712128E-5
4813,07506561279	7,70295E-5
4816,05529785156	7,7034902E-5
4819,03553009033	7,6072791E-5
4822,0157623291	7,5634682E-5
4824,99599456787	7,580814E-5
4827,97622680664	7,563673E-5
4830,95645904541	7,472712E-5
4833,93669128418	7,3786258E-5
4836,91692352295	7,3195049E-5
4839,89715576172	7,3793898E-5
4842,87738800049	7,2695795E-5
4845,85762023926	7,129381E-5
4848,83785247803	7,1766238E-5
4851,8180847168	7,0784499E-5
4854,79831695557	7,0248273E-5
4857,77854919434	6,9733689E-5
4860,75878143311	7,0128094E-5
4863,73901367188	6,9214993E-5
4866,71924591064	6,8843953E-5
4869,69947814941	6,9191787E-5
4872,67971038818	6,7688814E-5
4875,65994262695	6,8145539E-5
4878,64017486572	6,7473533E-5
4881,62040710449	6,7104244E-5
4884,60063934326	6,588656E-5
4887,58087158203	6,5419648E-5
4890,5611038208	6,5477305E-5
4893,54133605957	6,4930459E-5
4896,52156829834	6,464854E-5
4899,50180053711	6,4267474E-5
4902,48203277588	6,4614112E-5
4905,46226501465	6,453635E-5
4908,44249725342	6,3902293E-5
4911,42272949219	6,3366094E-5
4914,40296173096	6,3654686E-5
4917,38319396973	6,2642768E-5
4920,3634262085	6,1450247E-5
4923,34365844727	6,1533676E-5
4926,32389068604	6,1700648E-5
4929,3041229248	6,1380173E-5
4932,28435516357	6,0997046E-5
4935,26458740234	6,1210973E-5
4938,24481964111	6,1164858E-5
4941,22505187988	6,0310582E-5
4944,20528411865	6,0446235E-5
4947,18551635742	5,931079E-5
4950,16574859619	5,9548712E-5
4953,14598083496	5,8134137E-5
4956,12621307373	5,7629116E-5
4959,1064453125	5,7191976E-5
4962,08667755127	5,7677374E-5
4965,06690979004	5,7669022E-5
4968,04714202881	5,7159596E-5
4971,02737426758	5,7166596E-5
4974,00760650635	5,7293339E-5
4976,98783874512	5,6345702E-5
4979,96807098389	5,6693927E-5
4982,94830322266	5,6383935E-5
4985,92853546143	5,5536092E-5
4988,9087677002	5,4408646E-5
4991,88899993897	5,4459345E-5
4994,86923217773	5,4829673E-5
4997,8494644165	5,4117138E-5
5000,82969665527	5,2928453E-5
5003,80992889404	5,3611414E-5
5006,79016113281	5,3553348E-5
5009,77039337158	5,3629249E-5
5012,75062561035	5,4378417E-5
5015,73085784912	5,4122134E-5
5018,71109008789	5,3842827E-5
5021,69132232666	5,349075E-5
5024,67155456543	5,3400788E-5
5027,6517868042	5,3487342E-5
5030,63201904297	5,3471004E-5
5033,61225128174	5,1777478E-5
5036,59248352051	5,2069576E-5
5039,57271575928	5,1870471E-5
5042,55294799805	5,079643E-5
5045,53318023682	5,0615785E-5
5048,51341247559	5,1230752E-5
5051,49364471436	5,1248273E-5
5054,47387695313	5,1103465E-5
5057,45410919189	5,105228E-5
5060,43434143066	4,9790644E-5
5063,41457366943	4,9427268E-5
5066,3948059082	4,8802055E-5
5069,37503814697	4,9587952E-5
5072,35527038574	4,8883688E-5
5075,33550262451	4,9105386E-5
5078,31573486328	4,7949881E-5
5081,29596710205	4,8500946E-5
5084,27619934082	4,8562798E-5
5087,25643157959	4,8067023E-5
5090,23666381836	4,7474328E-5
5093,21689605713	4,7956765E-5
5096,1971282959	4,7778417E-5
5099,17736053467	4,7159053E-5
5102,15759277344	4,7637921E-5
5105,13782501221	4,5757849E-5
5108,11805725098	4,5481918E-5
5111,09828948975	4,6700828E-5
5114,07852172852	4,5110915E-5
5117,05875396729	4,5370376E-5
5120,03898620605	4,5544148E-5
5123,01921844482	4,5331659E-5
5125,99945068359	4,4663825E-5
5128,97968292236	4,5155804E-5
5131,95991516113	4,4739185E-5
5134,9401473999	4,4602872E-5
5137,92037963867	4,4230014E-5
5140,90061187744	4,4797577E-5
5143,88084411621	4,4715081E-5
5146,86107635498	4,4526367E-5
5149,84130859375	4,3196407E-5
5152,82154083252	4,3062291E-5
5155,80177307129	4,3777678E-5
5158,78200531006	4,3694533E-5
5161,76223754883	4,3476459E-5
5164,7424697876	4,3986539E-5
5167,72270202637	4,3587332E-5
5170,70293426514	4,303782E-5
5173,68316650391	4,3063605E-5
5176,66339874268	4,2619167E-5
5179,64363098145	4,2694037E-5
5182,62386322022	4,3094552E-5
5185,60409545898	4,2967202E-5
5188,58432769775	4,2442201E-5
5191,56455993652	4,1697983E-5
5194,54479217529	4,1589874E-5
5197,52502441406	4,1135522E-5
5200,50525665283	4,1723119E-5
5203,4854888916	4,0907915E-5
5206,46572113037	4,1439807E-5
5209,44595336914	4,0188913E-5
5212,42618560791	3,9712145E-5
5215,40641784668	3,9149889E-5
5218,38665008545	4,0397789E-5
5221,36688232422	4,0657347E-5
5224,34711456299	4,0865174E-5
5227,32734680176	4,0090771E-5
5230,30757904053	3,9142785E-5
5233,2878112793	3,9308664E-5
5236,26804351807	4,0389252E-5
5239,24827575684	3,9697273E-5
5242,22850799561	3,9049379E-5
5245,20874023438	3,8324623E-5
5248,18897247314	3,8934793E-5
5251,16920471191	3,8433973E-5
5254,14943695068	3,8291199E-5
5257,12966918945	3,8155366E-5
5260,10990142822	3,8078929E-5
5263,09013366699	3,7287514E-5
5266,07036590576	3,7181276E-5
5269,05059814453	3,6425851E-5
5272,0308303833	3,6396519E-5
5275,01106262207	3,6684734E-5
5277,99129486084	3,591255E-5
5280,97152709961	3,5382901E-5
5283,95175933838	3,5804863E-5
5286,93199157715	3,5659046E-5
5289,91222381592	3,5118593E-5
5292,89245605469	3,5395506E-5
5295,87268829346	3,5345659E-5
5298,85292053223	3,4228791E-5
5301,833152771	3,4468417E-5
5304,81338500977	3,4067427E-5
5307,79361724854	3,4498437E-5
5310,7738494873	3,5240315E-5
5313,75408172607	3,521941E-5
5316,73431396484	3,4552445E-5
5319,71454620361	3,481227E-5
5322,69477844238	3,4962536E-5
5325,67501068115	3,4968387E-5
5328,65524291992	3,5101519E-5
5331,63547515869	3,4079513E-5
5334,61570739746	3,4297696E-5
5337,59593963623	3,5076574E-5
5340,576171875	3,2989311E-5
5343,55640411377	3,5922963E-5
5346,53663635254	3,5155783E-5
5349,51686859131	3,3850932E-5
5352,49710083008	3,4949022E-5
5355,47733306885	3,4444178E-5
5358,45756530762	3,4669772E-5
5361,43779754639	3,5791763E-5
5364,41802978516	3,4835238E-5
5367,39826202393	3,4062937E-5
5370,3784942627	3,3122395E-5
5373,35872650146	3,4328733E-5
5376,33895874023	3,5331341E-5
5379,319190979	3,4742621E-5
5382,29942321777	3,3013692E-5
5385,27965545654	3,4121535E-5
5388,25988769531	3,4036623E-5
5391,24011993408	3,3566017E-5
5394,22035217285	3,3820671E-5
5397,20058441162	3,3181711E-5
5400,18081665039	3,3305733E-5
5403,16104888916	3,3347441E-5
5406,14128112793	3,2963218E-5
5409,1215133667	3,2392201E-5
5412,10174560547	3,288271E-5
5415,08197784424	3,2190902E-5
5418,06221008301	3,2395058E-5
5421,04244232178	3,3324765E-5
5424,02267456055	3,1931652E-5
5427,00290679932	3,2826143E-5
5429,98313903809	3,2178144E-5
5432,96337127686	3,1852984E-5
5435,94360351562	3,2556342E-5
5438,92383575439	3,3402499E-5
5441,90406799316	3,2275614E-5
5444,88430023193	3,1679785E-5
5447,8645324707	3,125071E-5
5450,84476470947	3,1462509E-5
5453,82499694824	3,1331083E-5
5456,80522918701	3,0920639E-5
5459,78546142578	3,1938941E-5
5462,76569366455	3,2192627E-5
5465,74592590332	3,2152003E-5
5468,72615814209	3,2549715E-5
5471,70639038086	3,2581059E-5
5474,68662261963	3,055145E-5
5477,6668548584	3,0315759E-5
5480,64708709717	3,1298304E-5
5483,62731933594	3,1082032E-5
5486,60755157471	3,0938394E-5
5489,58778381348	2,9213978E-5
5492,56801605225	3,0061699E-5
5495,54824829102	2,9976452E-5
5498,52848052978	2,9983043E-5
5501,50871276855	2,9292824E-5
5504,48894500732	2,9367907E-5
5507,46917724609	2,9300679E-5
5510,44940948486	2,8946482E-5
5513,42964172363	2,9673562E-5
5516,4098739624	2,9333054E-5
5519,39010620117	2,9382205E-5
5522,37033843994	2,9673655E-5
5525,35057067871	2,8693753E-5
5528,33080291748	2,9157073E-5
5531,31103515625	2,8185385E-5
5534,29126739502	2,8790303E-5
5537,27149963379	2,8491675E-5
5540,25173187256	2,806022E-5
5543,23196411133	2,8315974E-5
5546,2121963501	2,776498E-5
5549,19242858887	2,9083495E-5
5552,17266082764	2,9256741E-5
5555,15289306641	2,900645E-5
5558,13312530518	2,8324821E-5
5561,11335754395	2,8263261E-5
5564,09358978271	2,8649222E-5
5567,07382202148	2,8409458E-5
5570,05405426025	2,7632333E-5
5573,03428649902	3,0096267E-5
5576,01451873779	2,41333E-5
5578,99475097656	2,6608803E-5
5581,97498321533	2,6150441E-5
5584,9552154541	2,7936634E-5
5587,93544769287	2,7168363E-5
5590,91567993164	2,7776867E-5
5593,89591217041	2,8197841E-5
5596,87614440918	2,9313633E-5
5599,85637664795	3,0076859E-5
5602,83660888672	3,1905403E-5
5605,81684112549	3,4461192E-5
5608,79707336426	3,4623312E-5
5611,77730560303	3,7330913E-5
5614,7575378418	4,0683759E-5
5617,73777008057	4,082543E-5
5620,71800231934	4,3262241E-5
5623,69823455811	4,1366766E-5
5626,67846679687	3,9488316E-5
5629,65869903564	3,7808305E-5
5632,63893127441	3,6352258E-5
5635,61916351318	3,3582696E-5
5638,59939575195	3,2562486E-5
5641,57962799072	3,18082E-5
5644,55986022949	3,1857622E-5
5647,54009246826	3,1530145E-5
5650,52032470703	2,9590592E-5
5653,5005569458	3,0081713E-5
5656,48078918457	2,9819789E-5
5659,46102142334	2,9033084E-5
5662,44125366211	2,8833573E-5
5665,42148590088	2,8340014E-5
5668,40171813965	2,7895715E-5
5671,38195037842	2,8257144E-5
5674,36218261719	2,7350383E-5
5677,34241485596	2,7353631E-5
5680,32264709473	2,6509359E-5
5683,3028793335	2,6253866E-5
5686,28311157227	2,5076059E-5
5689,26334381103	2,4451239E-5
5692,2435760498	2,3691682E-5
5695,22380828857	2,1774874E-5
5698,20404052734	1,9459004E-5
5701,18427276611	1,7763752E-5
5704,16450500488	1,654823E-5
5707,14473724365	1,6604975E-5
5710,12496948242	1,7726419E-5
5713,10520172119	1,9135474E-5
5716,08543395996	2,0143873E-5
5719,06566619873	2,0261939E-5
5722,0458984375	2,0275462E-5
5725,02613067627	2,1070392E-5
5728,00636291504	2,1443442E-5
5730,98659515381	2,1258239E-5
5733,96682739258	2,0857615E-5
5736,94705963135	2,042205E-5
5739,92729187012	2,1817256E-5
5742,90752410889	2,0999844E-5
5745,88775634766	2,1673168E-5
5748,86798858643	2,1356062E-5
5751,8482208252	2,1156328E-5
5754,82845306396	2,0516879E-5
5757,80868530273	2,0780467E-5
5760,7889175415	2,0825551E-5
5763,76914978027	2,1581467E-5
5766,74938201904	2,301599E-5
5769,72961425781	2,2428562E-5
5772,70984649658	2,2840506E-5
5775,69007873535	2,1560248E-5
5778,67031097412	2,0790083E-5
5781,65054321289	2,3501303E-5
5784,63077545166	2,4907612E-5
5787,61100769043	2,7840958E-5
5790,5912399292	3,2083181E-5
5793,57147216797	3,5066496E-5
5796,55170440674	3,6056353E-5
5799,53193664551	3,8682627E-5
5802,51216888428	3,8009121E-5
5805,49240112305	3,5191171E-5
5808,47263336182	3,217126E-5
5811,45286560059	3,2010348E-5
5814,43309783935	3,1428186E-5
5817,41333007812	2,907868E-5
5820,39356231689	2,8963885E-5
5823,37379455566	2,8188054E-5
5826,35402679443	2,7244987E-5
5829,3342590332	2,77797E-5
5832,31449127197	2,6969306E-5
5835,29472351074	2,7170668E-5
5838,27495574951	2,6684706E-5
5841,25518798828	2,5610403E-5
5844,23542022705	2,5693956E-5
5847,21565246582	2,5565315E-5
5850,19588470459	2,5626612E-5
5853,17611694336	2,5863184E-5
5856,15634918213	2,5496361E-5
5859,1365814209	2,4435168E-5
5862,11681365967	2,5725015E-5
5865,09704589844	2,5204026E-5
5868,07727813721	2,4822085E-5
5871,05751037598	2,4348355E-5
5874,03774261475	2,5503737E-5
5877,01797485352	2,4289432E-5
5879,99820709229	2,5278722E-5
5882,97843933105	2,4968531E-5
5885,95867156982	2,4367581E-5
5888,93890380859	2,3049925E-5
5891,91913604736	2,4914354E-5
5894,89936828613	2,4561768E-5
5897,8796005249	2,365304E-5
5900,85983276367	2,4472447E-5
5903,84006500244	2,4080331E-5
5906,82029724121	2,4133058E-5
5909,80052947998	2,4307802E-5
5912,78076171875	2,3994965E-5
5915,76099395752	2,3527649E-5
5918,74122619629	2,3898243E-5
5921,72145843506	2,2939319E-5
5924,70169067383	2,3182073E-5
5927,6819229126	2,4217586E-5
5930,66215515137	2,4305825E-5
5933,64238739014	2,3631864E-5
5936,62261962891	2,4080845E-5
5939,60285186768	2,4098824E-5
5942,58308410644	2,2329833E-5
5945,56331634521	2,4028019E-5
[truncated: 30,772 more rows]
