# Supplementary material for: Predicting the Durability of Solid Fired Bricks Using NDT Electroacoustic Methods
Source: Materials (Basel). 2022 Aug 25;15(17):5882. doi: 10.3390/ma15175882 (PMC9457344; doi:10.3390/ma15175882)
Supplement: Supplementary file 1 [file materials-15-05882-s001.zip › 2.S0_FT.csv]

ASCII data file created with TiePie Multi Channel software. www.tiepie.com.
2021-04-01 08:45:03 905m
Frequency	FFT1
Hz	V
0	0,00071560295
2,98023223876953	0,00011783968
5,96046447753906	0,00012253739
8,94069671630859	0,00013570524
11,9209289550781	0,00012328271
14,9011611938477	0,00011220674
17,8813934326172	0,00012287204
20,8616256713867	0,00012177682
23,8418579101562	0,00011951835
26,8220901489258	0,00010525698
29,8023223876953	0,00012929305
32,7825546264648	0,00012300301
35,7627868652344	0,00012202349
38,7430191040039	0,00011450561
41,7232513427734	0,00011420662
44,703483581543	0,00011034196
47,6837158203125	0,00011634784
50,663948059082	0,00010810849
53,6441802978516	0,00011186673
56,6244125366211	9,8384109E-5
59,6046447753906	0,00010369078
62,5848770141602	0,00010722321
65,5651092529297	0,0001050112
68,5453414916992	0,00010694304
71,5255737304687	0,0001022892
74,5058059692383	0,00010274702
77,4860382080078	0,00010470547
80,4662704467773	0,00010667277
83,4465026855469	0,00010951898
86,4267349243164	0,00010924298
89,4069671630859	0,00010423179
92,3871994018555	0,00010730638
95,367431640625	0,00010153249
98,3476638793945	0,00010690571
101,327896118164	0,0001089181
104,308128356934	0,00010340703
107,288360595703	0,0001070532
110,268592834473	0,00010519638
113,248825073242	0,00010625547
116,229057312012	0,00010953996
119,209289550781	0,00010955306
122,189521789551	0,00010925277
125,16975402832	0,00010247384
128,14998626709	0,00010533919
131,130218505859	0,00010560562
134,110450744629	9,7017304E-5
137,090682983398	9,505291E-5
140,070915222168	9,8247577E-5
143,051147460938	9,4050412E-5
146,031379699707	9,6855557E-5
149,011611938477	9,7196243E-5
151,991844177246	9,701886E-5
154,972076416016	9,3453167E-5
157,952308654785	9,8250686E-5
160,932540893555	9,6486166E-5
163,912773132324	9,5716521E-5
166,893005371094	9,4683695E-5
169,873237609863	9,4331384E-5
172,853469848633	9,4145551E-5
175,833702087402	9,548781E-5
178,813934326172	9,2439568E-5
181,794166564941	9,2047841E-5
184,774398803711	9,1923774E-5
187,75463104248	9,4685703E-5
190,73486328125	9,3530701E-5
193,71509552002	9,1508368E-5
196,695327758789	9,3598708E-5
199,675559997559	9,3910521E-5
202,655792236328	9,3215026E-5
205,636024475098	9,3334326E-5
208,616256713867	9,2154841E-5
211,596488952637	9,189864E-5
214,576721191406	9,4599707E-5
217,556953430176	9,3638403E-5
220,537185668945	9,1887055E-5
223,517417907715	9,4800431E-5
226,497650146484	9,177346E-5
229,477882385254	9,1342011E-5
232,458114624023	9,1828257E-5
235,438346862793	9,0889582E-5
238,418579101562	9,180338E-5
241,398811340332	8,9273443E-5
244,379043579102	9,1893269E-5
247,359275817871	8,9448662E-5
250,339508056641	9,0180366E-5
253,31974029541	8,8707805E-5
256,29997253418	8,9415319E-5
259,280204772949	9,0417661E-5
262,260437011719	8,9570738E-5
265,240669250488	8,818222E-5
268,220901489258	8,922548E-5
271,201133728027	8,6705048E-5
274,181365966797	8,972317E-5
277,161598205566	8,7523593E-5
280,141830444336	8,8602028E-5
283,122062683105	8,7641123E-5
286,102294921875	8,7820218E-5
289,082527160645	8,7203732E-5
292,062759399414	8,6669456E-5
295,042991638184	8,7514627E-5
298,023223876953	8,5350898E-5
301,003456115723	8,6279052E-5
303,983688354492	8,847894E-5
306,963920593262	8,5828818E-5
309,944152832031	8,8715073E-5
312,924385070801	8,6904816E-5
315,90461730957	8,7611848E-5
318,88484954834	8,7616674E-5
321,865081787109	8,6338184E-5
324,845314025879	8,6038071E-5
327,825546264648	8,6854595E-5
330,805778503418	8,5198914E-5
333,786010742188	8,532245E-5
336,766242980957	8,4317509E-5
339,746475219727	8,6166522E-5
342,726707458496	8,3102335E-5
345,706939697266	8,3402955E-5
348,687171936035	8,3996444E-5
351,667404174805	8,3699483E-5
354,647636413574	8,3357732E-5
357,627868652344	8,2188935E-5
360,608100891113	8,3056368E-5
363,588333129883	8,2143431E-5
366,568565368652	8,1724832E-5
369,548797607422	8,4372144E-5
372,529029846191	8,1966919E-5
375,509262084961	8,1645766E-5
378,48949432373	8,1486896E-5
381,4697265625	8,1376109E-5
384,44995880127	8,1189253E-5
387,430191040039	8,1977151E-5
390,410423278809	8,2063057E-5
393,390655517578	8,0892525E-5
396,370887756348	8,1050821E-5
399,351119995117	8,1511327E-5
402,331352233887	8,124301E-5
405,311584472656	8,1229434E-5
408,291816711426	8,0921353E-5
411,272048950195	7,9955834E-5
414,252281188965	8,1271204E-5
417,232513427734	8,0559303E-5
420,212745666504	8,0216517E-5
423,192977905273	7,9408986E-5
426,173210144043	7,9410963E-5
429,153442382812	8,0725532E-5
432,133674621582	7,8397119E-5
435,113906860352	7,919304E-5
438,094139099121	8,0181975E-5
441,074371337891	7,8924896E-5
444,05460357666	7,9158617E-5
447,03483581543	7,9630571E-5
450,015068054199	7,7916702E-5
452,995300292969	8,0124308E-5
455,975532531738	8,0412692E-5
458,955764770508	7,8874322E-5
461,935997009277	7,9385828E-5
464,916229248047	7,9857137E-5
467,896461486816	7,7890058E-5
470,876693725586	7,9446674E-5
473,856925964355	7,9031308E-5
476,837158203125	7,9051293E-5
479,817390441895	8,0051172E-5
482,797622680664	7,8759774E-5
485,777854919434	7,9224813E-5
488,758087158203	7,8942654E-5
491,738319396973	7,8791491E-5
494,718551635742	7,7209156E-5
497,698783874512	7,8988752E-5
500,679016113281	7,7454118E-5
503,659248352051	7,8116214E-5
506,63948059082	7,88313E-5
509,61971282959	7,7821441E-5
512,599945068359	7,766927E-5
515,580177307129	7,9258034E-5
518,560409545898	7,8451164E-5
521,540641784668	7,8912433E-5
524,520874023438	7,7743316E-5
527,501106262207	7,8003792E-5
530,481338500977	7,8039644E-5
533,461570739746	7,6559957E-5
536,441802978516	7,8553261E-5
539,422035217285	7,846763E-5
542,402267456055	7,8055256E-5
545,382499694824	7,9334286E-5
548,362731933594	7,7358711E-5
551,342964172363	7,6859692E-5
554,323196411133	7,90803E-5
557,303428649902	7,8605793E-5
560,283660888672	7,8386759E-5
563,263893127441	7,8366876E-5
566,244125366211	7,7490934E-5
569,22435760498	7,8146888E-5
572,20458984375	7,9502882E-5
575,18482208252	7,7540471E-5
578,165054321289	7,6823398E-5
581,145286560059	7,9002059E-5
584,125518798828	7,8611827E-5
587,105751037598	7,7438323E-5
590,085983276367	7,8600565E-5
593,066215515137	7,9433619E-5
596,046447753906	7,9629655E-5
599,026679992676	7,8782046E-5
602,006912231445	7,8416413E-5
604,987144470215	7,7744207E-5
607,967376708984	7,5143655E-5
610,947608947754	7,7434972E-5
613,927841186523	7,788374E-5
616,908073425293	7,723326E-5
619,888305664062	7,7036083E-5
622,868537902832	7,7583899E-5
625,848770141602	7,7093198E-5
628,829002380371	7,8118707E-5
631,809234619141	7,8130034E-5
634,78946685791	7,7388734E-5
637,76969909668	7,4358991E-5
640,749931335449	7,9632116E-5
643,730163574219	8,0335501E-5
646,710395812988	8,5195037E-5
649,690628051758	8,183231E-5
652,670860290527	7,9129701E-5
655,651092529297	8,060379E-5
658,631324768066	7,9123887E-5
661,611557006836	8,0099158E-5
664,591789245606	7,9593884E-5
667,572021484375	8,100026E-5
670,552253723145	8,0706605E-5
673,532485961914	8,077803E-5
676,512718200684	7,994799E-5
679,492950439453	8,2005912E-5
682,473182678223	8,0270157E-5
685,453414916992	8,1080395E-5
688,433647155762	8,0877322E-5
691,413879394531	8,0070135E-5
694,394111633301	7,9660416E-5
697,37434387207	7,8771273E-5
700,35457611084	8,0240235E-5
703,334808349609	8,0173512E-5
706,315040588379	8,0610052E-5
709,295272827148	8,1038992E-5
712,275505065918	8,0858114E-5
715,255737304687	8,0710941E-5
718,235969543457	8,231633E-5
721,216201782227	8,1451174E-5
724,196434020996	8,2389537E-5
727,176666259766	8,0910091E-5
730,156898498535	8,0449126E-5
733,137130737305	8,1708195E-5
736,117362976074	7,9794032E-5
739,097595214844	7,9603559E-5
742,077827453613	8,1009293E-5
745,058059692383	8,1362359E-5
748,038291931152	8,1248031E-5
751,018524169922	8,2190438E-5
753,998756408691	8,3070406E-5
756,978988647461	8,0815496E-5
759,959220886231	7,9631016E-5
762,939453125	8,3405551E-5
765,919685363769	8,1287967E-5
768,899917602539	8,2841228E-5
771,880149841309	8,2673734E-5
774,860382080078	8,2425678E-5
777,840614318848	8,2313933E-5
780,820846557617	8,1734757E-5
783,801078796387	8,2450844E-5
786,781311035156	8,1406315E-5
789,761543273926	8,3892551E-5
792,741775512695	8,2782123E-5
795,722007751465	8,2101648E-5
798,702239990234	8,1848928E-5
801,682472229004	8,1840031E-5
804,662704467773	8,2013335E-5
807,642936706543	8,2279088E-5
810,623168945313	8,4170932E-5
813,603401184082	8,2453592E-5
816,583633422852	8,2166138E-5
819,563865661621	8,2764526E-5
822,544097900391	8,2427621E-5
825,52433013916	8,4314134E-5
828,50456237793	8,4703653E-5
831,484794616699	8,3874886E-5
834,465026855469	8,2453716E-5
837,445259094238	8,4333641E-5
840,425491333008	8,4366596E-5
843,405723571777	8,3427612E-5
846,385955810547	8,3578324E-5
849,366188049316	8,5059946E-5
852,346420288086	8,7430587E-5
855,326652526855	8,649413E-5
858,306884765625	8,8829893E-5
861,287117004394	8,8597993E-5
864,267349243164	8,9162272E-5
867,247581481934	8,8767045E-5
870,227813720703	8,8853177E-5
873,208045959473	8,6821723E-5
876,188278198242	8,7458107E-5
879,168510437012	8,6156753E-5
882,148742675781	8,7532889E-5
885,128974914551	8,7159664E-5
888,10920715332	8,6851378E-5
891,08943939209	8,7695264E-5
894,069671630859	8,7135736E-5
897,049903869629	8,7030943E-5
900,030136108398	8,5866293E-5
903,010368347168	8,7348237E-5
905,990600585938	8,7059739E-5
908,970832824707	8,6080254E-5
911,951065063477	8,7405189E-5
914,931297302246	8,7247504E-5
917,911529541016	8,5594374E-5
920,891761779785	8,624064E-5
923,871994018555	8,8125957E-5
926,852226257324	8,8695266E-5
929,832458496094	8,7837785E-5
932,812690734863	8,8358973E-5
935,792922973633	8,7990045E-5
938,773155212402	8,826095E-5
941,753387451172	8,9483026E-5
944,733619689941	8,9821655E-5
947,713851928711	9,0660939E-5
950,69408416748	9,1589088E-5
953,67431640625	9,0344082E-5
956,65454864502	9,0526392E-5
959,634780883789	8,937915E-5
962,615013122559	8,9912735E-5
965,595245361328	9,0098472E-5
968,575477600098	9,0256907E-5
971,555709838867	8,8699243E-5
974,535942077637	9,0270242E-5
977,516174316406	8,9834924E-5
980,496406555176	9,091019E-5
983,476638793945	9,0002153E-5
986,456871032715	9,1340059E-5
989,437103271484	9,1825229E-5
992,417335510254	9,1928042E-5
995,397567749023	9,2584636E-5
998,377799987793	9,3348329E-5
1001,35803222656	9,2744715E-5
1004,33826446533	9,423392E-5
1007,3184967041	9,4619913E-5
1010,29872894287	9,3653841E-5
1013,27896118164	9,3417622E-5
1016,25919342041	9,3680407E-5
1019,23942565918	9,3160451E-5
1022,21965789795	9,4431277E-5
1025,19989013672	9,3809453E-5
1028,18012237549	9,4899767E-5
1031,16035461426	9,3881867E-5
1034,14058685303	9,5323948E-5
1037,1208190918	9,48859E-5
1040,10105133057	9,5961087E-5
1043,08128356934	9,4933156E-5
1046,06151580811	9,3900522E-5
1049,04174804688	9,4391922E-5
1052,02198028564	9,5574283E-5
1055,00221252441	9,4849382E-5
1057,98244476318	9,4552339E-5
1060,96267700195	9,4988743E-5
1063,94290924072	9,4687836E-5
1066,92314147949	9,6778512E-5
1069,90337371826	9,6774385E-5
1072,88360595703	9,6036998E-5
1075,8638381958	9,6669748E-5
1078,84407043457	9,6958771E-5
1081,82430267334	9,7708232E-5
1084,80453491211	9,683878E-5
1087,78476715088	9,7642182E-5
1090,76499938965	9,8399965E-5
1093,74523162842	9,7562791E-5
1096,72546386719	9,7631431E-5
1099,70569610596	9,887322E-5
1102,68592834473	9,8383947E-5
1105,6661605835	9,9129998E-5
1108,64639282227	9,8805927E-5
1111,62662506104	9,960285E-5
1114,6068572998	9,9820329E-5
1117,58708953857	9,9635598E-5
1120,56732177734	0,00010021777
1123,54755401611	9,8766224E-5
1126,52778625488	9,7716844E-5
1129,50801849365	9,9501807E-5
1132,48825073242	9,8286837E-5
1135,46848297119	9,7631928E-5
1138,44871520996	9,842194E-5
1141,42894744873	9,9980688E-5
1144,4091796875	9,99813E-5
1147,38941192627	0,00010183317
1150,36964416504	0,0001039152
1153,34987640381	0,00010542049
1156,33010864258	0,00010536223
1159,31034088135	0,0001063775
1162,29057312012	0,00010600331
1165,27080535889	0,00010738807
1168,25103759766	0,00010675597
1171,23126983643	0,00010677577
1174,2115020752	0,00010809032
1177,19173431396	0,00010760784
1180,17196655273	0,000109008
1183,1521987915	0,00010745235
1186,13243103027	0,00010931455
1189,11266326904	0,00010928009
1192,09289550781	0,00010874943
1195,07312774658	0,00011031635
1198,05335998535	0,00011110835
1201,03359222412	0,00011108457
1204,01382446289	0,00011142236
1206,99405670166	0,00011274197
1209,97428894043	0,0001128716
1212,9545211792	0,00011206609
1215,93475341797	0,00011288443
1218,91498565674	0,00011195711
1221,89521789551	0,00011358925
1224,87545013428	0,00011351446
1227,85568237305	0,00011359805
1230,83591461182	0,00011554693
1233,81614685059	0,00011666253
1236,79637908936	0,0001151851
1239,77661132812	0,00011588428
1242,75684356689	0,00011660303
1245,73707580566	0,00011611939
1248,71730804443	0,00011755489
1251,6975402832	0,00011774788
1254,67777252197	0,00011905721
1257,65800476074	0,00011802223
1260,63823699951	0,00011839661
1263,61846923828	0,00011903425
1266,59870147705	0,00011998128
1269,57893371582	0,00011946151
1272,55916595459	0,00011996
1275,53939819336	0,00012117506
1278,51963043213	0,00012271875
1281,4998626709	0,00012181186
1284,48009490967	0,00012337903
1287,46032714844	0,00012245962
1290,44055938721	0,00012442936
1293,42079162598	0,00012603637
1296,40102386475	0,00012520168
1299,38125610352	0,0001259391
1302,36148834229	0,00012643613
1305,34172058105	0,00012612652
1308,32195281982	0,00012522194
1311,30218505859	0,00012756512
1314,28241729736	0,00012845629
1317,26264953613	0,00012829566
1320,2428817749	0,0001293733
1323,22311401367	0,0001305384
1326,20334625244	0,00012936683
1329,18357849121	0,00013104807
1332,16381072998	0,00013204069
1335,14404296875	0,00013201569
1338,12427520752	0,00013295639
1341,10450744629	0,00013421942
1344,08473968506	0,0001344923
1347,06497192383	0,00013578787
1350,0452041626	0,00013599404
1353,02543640137	0,00013555177
1356,00566864014	0,00013647201
1358,98590087891	0,00013757885
1361,96613311768	0,00013804568
1364,94636535645	0,00013854572
1367,92659759521	0,00013949888
1370,90682983398	0,000140697
1373,88706207275	0,00014085436
1376,86729431152	0,00014282609
1379,84752655029	0,00014384451
1382,82775878906	0,00014338182
1385,80799102783	0,00014499157
1388,7882232666	0,00014498323
1391,76845550537	0,00014655469
1394,74868774414	0,00014764616
1397,72891998291	0,00014812945
1400,70915222168	0,00014926959
1403,68938446045	0,00015035332
1406,66961669922	0,00015212552
1409,64984893799	0,00015166573
1412,63008117676	0,00015296463
1415,61031341553	0,00015382609
1418,5905456543	0,00015422273
1421,57077789307	0,0001557033
1424,55101013184	0,00015580386
1427,53124237061	0,00015786483
1430,51147460938	0,00015828892
1433,49170684814	0,00015923405
1436,47193908691	0,00016034339
1439,45217132568	0,00016188912
1442,43240356445	0,00016056468
1445,41263580322	0,00016342557
1448,39286804199	0,000164872
1451,37310028076	0,00016498174
1454,35333251953	0,00016526292
1457,3335647583	0,00016698869
1460,31379699707	0,0001688197
1463,29402923584	0,00016986654
1466,27426147461	0,00017117405
1469,25449371338	0,0001716935
1472,23472595215	0,0001740245
1475,21495819092	0,00017394046
1478,19519042969	0,0001757762
1481,17542266846	0,00017734625
1484,15565490723	0,00017938344
1487,135887146	0,00018030909
1490,11611938477	0,0001824953
1493,09635162354	0,00018223963
1496,0765838623	0,00018426756
1499,05681610107	0,0001851376
1502,03704833984	0,00018858235
1505,01728057861	0,00018911144
1507,99751281738	0,00019286361
1510,97774505615	0,00019170432
1513,95797729492	0,00019374025
1516,93820953369	0,0001954658
1519,91844177246	0,0001983781
1522,89867401123	0,00019947912
1525,87890625	0,00019602261
1528,85913848877	0,0002024874
1531,83937072754	0,0002048299
1534,81960296631	0,00020690332
1537,79983520508	0,00020655475
1540,78006744385	0,00020969475
1543,76029968262	0,00021176364
1546,74053192139	0,0002138473
1549,72076416016	0,00021661978
1552,70099639893	0,00021928692
1555,6812286377	0,00022046505
1558,66146087646	0,00022304682
1561,64169311523	0,00022546091
1564,621925354	0,00022588742
1567,60215759277	0,00023034154
1570,58238983154	0,00023293451
1573,56262207031	0,00023491259
1576,54285430908	0,00023761101
1579,52308654785	0,00024059285
1582,50331878662	0,00024229749
1585,48355102539	0,00024624345
1588,46378326416	0,00024898362
1591,44401550293	0,00025302856
1594,4242477417	0,00025569856
1597,40447998047	0,0002583023
1600,38471221924	0,00026204897
1603,36494445801	0,00026553565
1606,34517669678	0,00026909867
1609,32540893555	0,00027255045
1612,30564117432	0,00027616747
1615,28587341309	0,00027728018
1618,26610565186	0,00028104668
1621,24633789062	0,0002831001
1624,22657012939	0,00028649954
1627,20680236816	0,00028837933
1630,18703460693	0,00028983738
1633,1672668457	0,00029528407
1636,14749908447	0,00030057849
1639,12773132324	0,00031125729
1642,10796356201	0,00031975881
1645,08819580078	0,00032860209
1648,06842803955	0,0003380282
1651,04866027832	0,00034427818
1654,02889251709	0,00035138718
1657,00912475586	0,00035902464
1659,98935699463	0,00036684881
1662,9695892334	0,00037339326
1665,94982147217	0,00038196369
1668,93005371094	0,00039187871
1671,91028594971	0,00040009281
1674,89051818848	0,00040977346
1677,87075042725	0,0004194129
1680,85098266602	0,00043199449
1683,83121490479	0,00044214196
1686,81144714355	0,00045500134
1689,79167938232	0,00046905262
1692,77191162109	0,00048523612
1695,75214385986	0,00049950943
1698,73237609863	0,00051755377
1701,7126083374	0,00053683439
1704,69284057617	0,0005570316
1707,67307281494	0,00058003665
1710,65330505371	0,00060548605
1713,63353729248	0,00063352413
1716,61376953125	0,0006659526
1719,59400177002	0,00070252081
1722,57423400879	0,00074517597
1725,55446624756	0,00079617302
1728,53469848633	0,00085495193
1731,5149307251	0,0009259208
1734,49516296387	0,0010133618
1737,47539520264	0,001120371
1740,45562744141	0,0012608316
1743,43585968018	0,0014443823
1746,41609191895	0,0016988329
1749,39632415771	0,002060359
1752,37655639648	0,0025892127
1755,35678863525	0,0033222921
1758,33702087402	0,0037952828
1761,31725311279	0,0027044261
1764,29748535156	0,0016414644
1767,27771759033	0,001108201
1770,2579498291	0,00080398955
1773,23818206787	0,00059928926
1776,21841430664	0,00045039676
1779,19864654541	0,00033383291
1782,17887878418	0,00024130098
1785,15911102295	0,00016504164
1788,13934326172	9,943654E-5
1791,11957550049	4,120104E-5
1794,09980773926	1,4433838E-5
1797,08003997803	6,0833647E-5
1800,0602722168	0,00010599677
1803,04050445557	0,0001470738
1806,02073669434	0,00018803162
1809,00096893311	0,00022782257
1811,98120117187	0,00026793131
1814,96143341064	0,00030890092
1817,94166564941	0,00035058548
1820,92189788818	0,00039222945
1823,90213012695	0,00043865196
1826,88236236572	0,0004877752
1829,86259460449	0,00053883086
1832,84282684326	0,00059599156
1835,82305908203	0,00065625655
1838,8032913208	0,00072317556
1841,78352355957	0,00079860693
1844,76375579834	0,00088274297
1847,74398803711	0,00098562912
1850,72422027588	0,001104974
1853,70445251465	0,0012466568
1856,68468475342	0,0014232447
1859,66491699219	0,0016456648
1862,64514923096	0,0019336564
1865,62538146973	0,0023194646
1868,6056137085	0,0028631751
1871,58584594727	0,0036629601
1874,56607818604	0,0048818853
1877,5463104248	0,0067475475
1880,52654266357	0,0087560701
1883,50677490234	0,0074175079
1886,48700714111	0,0048186776
1889,46723937988	0,0035021834
1892,44747161865	0,0027791289
1895,42770385742	0,0023051291
1898,40793609619	0,0019716733
1901,38816833496	0,0017222517
1904,36840057373	0,0015304608
1907,3486328125	0,0013796235
1910,32886505127	0,0012525687
1913,30909729004	0,0011491009
1916,28932952881	0,0010641662
1919,26956176758	0,00098969498
1922,24979400635	0,00092686137
1925,23002624512	0,00086987068
1928,21025848389	0,00081915873
1931,19049072266	0,00077522836
1934,17072296143	0,00073423077
1937,1509552002	0,00069843928
1940,13118743896	0,00066470543
1943,11141967773	0,00063443948
1946,0916519165	0,00060663512
1949,07188415527	0,00058168617
1952,05211639404	0,00055826247
1955,03234863281	0,00053598058
1958,01258087158	0,00051795171
1960,99281311035	0,00049963979
1963,97304534912	0,00048424575
1966,95327758789	0,00046963565
1969,93350982666	0,00045537094
1972,91374206543	0,0004436866
1975,8939743042	0,00043148482
1978,87420654297	0,00041962089
1981,85443878174	0,00041042514
1984,83467102051	0,00039986653
1987,81490325928	0,00039162929
1990,79513549805	0,0003818248
1993,77536773682	0,00037345525
1996,75559997559	0,00036415603
1999,73583221436	0,0003527932
2002,71606445313	0,00034883036
2005,69629669189	0,00033676967
2008,67652893066	0,00032536664
2011,65676116943	0,00031741962
2014,6369934082	0,000311195
2017,61722564697	0,00030410804
2020,59745788574	0,00029722186
2023,57769012451	0,00029201083
2026,55792236328	0,00028613032
2029,53815460205	0,00028040368
2032,51838684082	0,00027507277
2035,49861907959	0,00026972192
2038,47885131836	0,00026509578
2041,45908355713	0,00026027557
2044,4393157959	0,00025556878
2047,41954803467	0,00025023614
2050,39978027344	0,00024722066
2053,38001251221	0,00024190519
2056,36024475098	0,00023855419
2059,34047698975	0,00023445525
2062,32070922852	0,00023138738
2065,30094146729	0,00022718475
2068,28117370605	0,0002236506
2071,26140594482	0,00022089294
2074,24163818359	0,0002165143
2077,22187042236	0,00021311951
2080,20210266113	0,00021045834
2083,1823348999	0,00020673434
2086,16256713867	0,0002037317
2089,14279937744	0,00020073268
2092,12303161621	0,00019831464
2095,10326385498	0,00019636127
2098,08349609375	0,00019385184
2101,06372833252	0,00019162649
2104,04396057129	0,00018825159
2107,02419281006	0,0001880293
2110,00442504883	0,00018474165
2112,9846572876	0,00018238487
2115,96488952637	0,00017961026
2118,94512176514	0,00017722156
2121,92535400391	0,00017615418
2124,90558624268	0,00017138565
2127,88581848145	0,00016911907
2130,86605072021	0,00016794699
2133,84628295898	0,00016647102
2136,82651519775	0,0001638041
2139,80674743652	0,00016147815
2142,78697967529	0,00015966768
2145,76721191406	0,00015811769
2148,74744415283	0,00015581049
2151,7276763916	0,00015338589
2154,70790863037	0,00015156563
2157,68814086914	0,00014990476
2160,66837310791	0,00014777996
2163,64860534668	0,00014624287
2166,62883758545	0,00014575297
2169,60906982422	0,00014291713
2172,58930206299	0,00014126135
2175,56953430176	0,00014025574
2178,54976654053	0,00013791573
2181,5299987793	0,00013766559
2184,51023101807	0,00013631827
2187,49046325684	0,00013455061
2190,47069549561	0,00013292122
2193,45092773438	0,00013133483
2196,43115997314	0,00013067726
2199,41139221191	0,00012832219
2202,39162445068	0,00012711846
2205,37185668945	0,00012655646
2208,35208892822	0,00012502161
2211,33232116699	0,00012365696
2214,31255340576	0,00012196683
2217,29278564453	0,00012170217
2220,2730178833	0,00012125589
2223,25325012207	0,00011838679
2226,23348236084	0,00011935941
2229,21371459961	0,00011749328
2232,19394683838	0,00011558055
2235,17417907715	0,00011332966
2238,15441131592	0,0001129896
2241,13464355469	0,00011216843
2244,11487579346	0,00011105185
2247,09510803223	0,00011071377
2250,075340271	0,00010990638
2253,05557250977	0,00010862808
2256,03580474854	0,00010759725
2259,0160369873	0,00010663758
2261,99626922607	0,00010500332
2264,97650146484	0,00010453866
2267,95673370361	0,00010394777
2270,93696594238	0,00010269232
2273,91719818115	0,00010109902
2276,89743041992	0,0001013256
2279,87766265869	0,00010005947
2282,85789489746	9,9136736E-5
2285,83812713623	9,8123904E-5
2288,818359375	9,8104502E-5
2291,79859161377	9,6236805E-5
2294,77882385254	9,535462E-5
2297,75905609131	9,4783817E-5
2300,73928833008	9,3720382E-5
2303,71952056885	9,3805483E-5
2306,69975280762	9,1971214E-5
2309,67998504639	9,1918472E-5
2312,66021728516	9,0910329E-5
2315,64044952393	9,0086401E-5
2318,6206817627	8,9133422E-5
2321,60091400146	8,9289627E-5
2324,58114624023	8,7345074E-5
2327,561378479	8,7465847E-5
2330,54161071777	8,725584E-5
2333,52184295654	8,6056608E-5
2336,50207519531	8,5078805E-5
2339,48230743408	8,5157573E-5
2342,46253967285	8,4535819E-5
2345,44277191162	8,4134263E-5
2348,42300415039	8,2593056E-5
2351,40323638916	8,2245983E-5
2354,38346862793	8,1945532E-5
2357,3637008667	8,0907444E-5
2360,34393310547	8,0392034E-5
2363,32416534424	8,0713259E-5
2366,30439758301	7,9951893E-5
2369,28462982178	7,8203509E-5
2372,26486206055	7,7714961E-5
2375,24509429932	7,8145745E-5
2378,22532653809	7,6479733E-5
2381,20555877686	7,6787098E-5
2384,18579101562	7,5754042E-5
2387,16602325439	7,5677936E-5
2390,14625549316	7,3980593E-5
2393,12648773193	7,4535532E-5
2396,1067199707	7,3886894E-5
2399,08695220947	7,3533748E-5
2402,06718444824	7,2135714E-5
2405,04741668701	7,2106075E-5
2408,02764892578	7,3887137E-5
2411,00788116455	7,0642392E-5
2413,98811340332	7,0729519E-5
2416,96834564209	6,9951491E-5
2419,94857788086	7,0264901E-5
2422,92881011963	7,0017792E-5
2425,9090423584	6,9142501E-5
2428,88927459717	6,7990822E-5
2431,86950683594	6,7604257E-5
2434,84973907471	6,6649803E-5
2437,82997131348	6,7412511E-5
2440,81020355225	6,6038846E-5
2443,79043579102	6,6299495E-5
2446,77066802979	6,5550758E-5
2449,75090026855	6,3856157E-5
2452,73113250732	6,5452282E-5
2455,71136474609	6,3875779E-5
2458,69159698486	6,4091919E-5
2461,67182922363	6,3926344E-5
2464,6520614624	6,2942204E-5
2467,63229370117	6,2488928E-5
2470,61252593994	6,1067951E-5
2473,59275817871	6,1535695E-5
2476,57299041748	6,2540161E-5
2479,55322265625	6,1191806E-5
2482,53345489502	6,0947996E-5
2485,51368713379	5,9672038E-5
2488,49391937256	6,0225828E-5
2491,47415161133	5,9793539E-5
2494,4543838501	5,835975E-5
2497,43461608887	5,8578848E-5
2500,41484832764	5,8481245E-5
2503,39508056641	5,8142005E-5
2506,37531280518	5,7579368E-5
2509,35554504395	5,7349977E-5
2512,33577728271	5,6694577E-5
2515,31600952148	5,4915215E-5
2518,29624176025	5,5554586E-5
2521,27647399902	5,5750485E-5
2524,25670623779	5,5356377E-5
2527,23693847656	5,4379772E-5
2530,21717071533	5,5238233E-5
2533,1974029541	5,3150717E-5
2536,17763519287	5,4454505E-5
2539,15786743164	5,3371646E-5
2542,13809967041	5,2897092E-5
2545,11833190918	5,1694159E-5
2548,09856414795	5,2020615E-5
2551,07879638672	5,1668964E-5
2554,05902862549	5,1365636E-5
2557,03926086426	5,1700963E-5
2560,01949310303	5,1969224E-5
2562,9997253418	5,1604516E-5
2565,97995758057	5,0877509E-5
2568,96018981934	4,9817771E-5
2571,94042205811	5,0487085E-5
2574,92065429687	4,8602202E-5
2577,90088653564	4,9415006E-5
2580,88111877441	4,7593341E-5
2583,86135101318	4,7415362E-5
2586,84158325195	4,7579683E-5
2589,82181549072	4,707182E-5
2592,80204772949	4,6140071E-5
2595,78227996826	4,6675792E-5
2598,76251220703	4,688522E-5
2601,7427444458	4,5584528E-5
2604,72297668457	4,6489727E-5
2607,70320892334	4,4504409E-5
2610,68344116211	4,424151E-5
2613,66367340088	4,4752325E-5
2616,64390563965	4,479353E-5
2619,62413787842	4,3765929E-5
2622,60437011719	4,3853058E-5
2625,58460235596	4,3633427E-5
2628,56483459473	4,3337705E-5
2631,5450668335	4,3145671E-5
2634,52529907227	4,2576569E-5
2637,50553131104	4,2471079E-5
2640,4857635498	4,2654486E-5
2643,46599578857	4,1710584E-5
2646,44622802734	4,2699868E-5
2649,42646026611	4,0285015E-5
2652,40669250488	4,145035E-5
2655,38692474365	3,9770211E-5
2658,36715698242	4,0134472E-5
2661,34738922119	4,1062143E-5
2664,32762145996	4,0878792E-5
2667,30785369873	3,9844639E-5
2670,2880859375	3,9163437E-5
2673,26831817627	4,0987667E-5
2676,24855041504	3,9237152E-5
2679,22878265381	3,8684368E-5
2682,20901489258	3,7774093E-5
2685,18924713135	3,7794229E-5
2688,16947937012	3,8260068E-5
2691,14971160889	3,8166957E-5
2694,12994384766	3,7247421E-5
2697,11017608643	3,7640753E-5
2700,0904083252	3,7565197E-5
2703,07064056396	3,7786831E-5
2706,05087280273	3,7877912E-5
2709,0311050415	3,6984849E-5
2712,01133728027	3,6722892E-5
2714,99156951904	3,7301447E-5
2717,97180175781	3,5963286E-5
2720,95203399658	3,6146367E-5
2723,93226623535	3,5373268E-5
2726,91249847412	3,4258612E-5
2729,89273071289	3,5268402E-5
2732,87296295166	3,411603E-5
2735,85319519043	3,4199733E-5
2738,8334274292	3,6228769E-5
2741,81365966797	3,5202694E-5
2744,79389190674	3,4133363E-5
2747,77412414551	3,3796956E-5
2750,75435638428	3,3074684E-5
2753,73458862305	3,3185935E-5
2756,71482086182	3,3616262E-5
2759,69505310059	3,3532652E-5
2762,67528533936	3,4209501E-5
2765,65551757813	3,295895E-5
2768,63574981689	3,4271537E-5
2771,61598205566	3,4947515E-5
2774,59621429443	3,5141239E-5
2777,5764465332	3,5104833E-5
2780,55667877197	3,4883964E-5
2783,53691101074	3,6091954E-5
2786,51714324951	3,4474999E-5
2789,49737548828	3,4396875E-5
2792,47760772705	3,3288239E-5
2795,45783996582	3,3664807E-5
2798,43807220459	3,2359754E-5
2801,41830444336	3,246165E-5
2804,39853668213	3,1026055E-5
2807,3787689209	3,1976377E-5
2810,35900115967	3,0847686E-5
2813,33923339844	2,959648E-5
2816,31946563721	3,0484801E-5
2819,29969787598	3,0119568E-5
2822,27993011475	2,9293086E-5
2825,26016235352	2,9771352E-5
2828,24039459229	3,1466642E-5
2831,22062683105	2,9856945E-5
2834,20085906982	3,0581522E-5
2837,18109130859	3,0068953E-5
2840,16132354736	3,0400642E-5
2843,14155578613	3,1668245E-5
2846,1217880249	3,1711012E-5
2849,10202026367	3,1369715E-5
2852,08225250244	3,1864482E-5
2855,06248474121	3,0560248E-5
2858,04271697998	3,1153286E-5
2861,02294921875	3,0897901E-5
2864,00318145752	3,1211306E-5
2866,98341369629	3,2758635E-5
2869,96364593506	3,3293648E-5
2872,94387817383	3,5294235E-5
2875,9241104126	3,5679619E-5
2878,90434265137	3,7860073E-5
2881,88457489014	4,141276E-5
2884,86480712891	4,5717931E-5
2887,84503936768	5,1600822E-5
2890,82527160645	5,9175244E-5
2893,80550384521	6,9705477E-5
2896,78573608398	7,891938E-5
2899,76596832275	8,1803664E-5
2902,74620056152	7,188921E-5
2905,72643280029	6,0749254E-5
2908,70666503906	5,2171546E-5
2911,68689727783	4,6527372E-5
2914,6671295166	4,1994651E-5
2917,64736175537	3,7160523E-5
2920,62759399414	3,6130328E-5
2923,60782623291	3,3947819E-5
2926,58805847168	3,1614816E-5
2929,56829071045	2,9706101E-5
2932,54852294922	2,9123317E-5
2935,52875518799	2,8862387E-5
2938,50898742676	2,7747121E-5
2941,48921966553	2,6811078E-5
2944,4694519043	2,6791945E-5
2947,44968414307	2,665316E-5
2950,42991638184	2,6347412E-5
2953,41014862061	2,3864265E-5
2956,39038085937	2,3925912E-5
2959,37061309814	2,320618E-5
2962,35084533691	2,2082794E-5
2965,33107757568	2,2515908E-5
2968,31130981445	2,1599825E-5
2971,29154205322	2,1003225E-5
2974,27177429199	2,0664987E-5
2977,25200653076	2,0234752E-5
2980,23223876953	2,0096755E-5
2983,2124710083	2,0236937E-5
2986,19270324707	2,0439873E-5
2989,17293548584	2,0179537E-5
2992,15316772461	1,9301697E-5
2995,13339996338	1,9229608E-5
2998,11363220215	1,9296328E-5
3001,09386444092	1,9470223E-5
3004,07409667969	1,9162685E-5
3007,05432891846	1,8556058E-5
3010,03456115723	1,7706667E-5
3013,014793396	1,6777283E-5
3015,99502563477	1,6035751E-5
3018,97525787354	1,6158087E-5
3021,9554901123	1,5902565E-5
3024,93572235107	1,5831381E-5
3027,91595458984	1,542344E-5
3030,89618682861	1,6400013E-5
3033,87641906738	1,5294106E-5
3036,85665130615	1,6009519E-5
3039,83688354492	1,5336082E-5
3042,81711578369	1,6069464E-5
3045,79734802246	1,615315E-5
3048,77758026123	1,6340337E-5
3051,7578125	5,0455041E-6
3054,73804473877	1,5284918E-5
3057,71827697754	1,4594531E-5
3060,69850921631	1,6442952E-5
3063,67874145508	1,5003317E-5
3066,65897369385	1,4782451E-5
3069,63920593262	1,5534772E-5
3072,61943817139	1,4678076E-5
3075,59967041016	1,4440434E-5
3078,57990264893	1,4712506E-5
3081,5601348877	1,440894E-5
3084,54036712646	1,3688866E-5
3087,52059936523	1,3211794E-5
3090,500831604	1,3614073E-5
3093,48106384277	1,4055305E-5
3096,46129608154	1,3654108E-5
3099,44152832031	1,1950742E-5
3102,42176055908	1,2174374E-5
3105,40199279785	1,2176648E-5
3108,38222503662	1,3310797E-5
3111,36245727539	1,3323172E-5
3114,34268951416	1,3407529E-5
3117,32292175293	1,3309958E-5
3120,3031539917	1,1039797E-5
3123,28338623047	1,3127736E-5
3126,26361846924	1,2934862E-5
3129,24385070801	1,2639412E-5
3132,22408294678	1,1343369E-5
3135,20431518555	1,1963979E-5
3138,18454742432	1,1347704E-5
3141,16477966309	1,2529345E-5
3144,14501190186	1,0322295E-5
3147,12524414063	1,0119178E-5
3150,10547637939	1,0658619E-5
3153,08570861816	1,2083542E-5
3156,06594085693	1,034491E-5
3159,0461730957	1,0910478E-5
3162,02640533447	9,76801E-6
3165,00663757324	1,1431354E-5
3167,98686981201	9,8373498E-6
3170,96710205078	1,0381696E-5
3173,94733428955	1,063187E-5
3176,92756652832	9,1123004E-6
3179,90779876709	1,0806709E-5
3182,88803100586	9,8948124E-6
3185,86826324463	1,0577869E-5
3188,8484954834	1,0865452E-5
3191,82872772217	1,0044319E-5
3194,80895996094	1,0193352E-5
3197,78919219971	9,2627066E-6
3200,76942443848	1,0059784E-5
3203,74965667725	9,5763461E-6
3206,72988891602	1,0168861E-5
3209,71012115479	8,7213242E-6
3212,69035339355	9,5610609E-6
3215,67058563232	9,6048162E-6
3218,65081787109	9,8823407E-6
3221,63105010986	9,3830352E-6
3224,61128234863	9,8024202E-6
3227,5915145874	9,9649779E-6
3230,57174682617	9,6166431E-6
3233,55197906494	1,1084371E-5
3236,53221130371	9,6631198E-6
3239,51244354248	9,3881706E-6
3242,49267578125	9,2655939E-6
3245,47290802002	8,8951683E-6
3248,45314025879	9,1788291E-6
3251,43337249756	1,0368396E-5
3254,41360473633	9,4677179E-6
3257,3938369751	1,0207406E-5
3260,37406921387	1,0508892E-5
3263,35430145264	9,8822872E-6
3266,33453369141	9,4015263E-6
3269,31476593018	9,7387933E-6
3272,29499816895	1,0604019E-5
3275,27523040771	1,0414337E-5
3278,25546264648	1,0469422E-5
3281,23569488525	1,0980752E-5
3284,21592712402	1,1559362E-5
3287,19615936279	1,121555E-5
3290,17639160156	1,1552579E-5
3293,15662384033	1,1243175E-5
3296,1368560791	1,2494015E-5
3299,11708831787	1,23497E-5
3302,09732055664	1,2543945E-5
3305,07755279541	1,2520967E-5
3308,05778503418	1,3288246E-5
3311,03801727295	1,3633226E-5
3314,01824951172	1,3268136E-5
3316,99848175049	1,3827974E-5
3319,97871398926	1,3110956E-5
3322,95894622803	1,3884354E-5
3325,9391784668	1,3767748E-5
3328,91941070557	1,3292885E-5
3331,89964294434	1,3583752E-5
3334,87987518311	1,4332244E-5
3337,86010742188	1,4618397E-5
3340,84033966064	1,4472662E-5
3343,82057189941	1,3812515E-5
3346,80080413818	1,4322274E-5
3349,78103637695	1,5793055E-5
3352,76126861572	1,6491711E-5
3355,74150085449	1,594233E-5
3358,72173309326	1,6654237E-5
3361,70196533203	1,650623E-5
3364,6821975708	1,7024834E-5
3367,66242980957	1,7483119E-5
3370,64266204834	1,7681899E-5
3373,62289428711	1,7688164E-5
3376,60312652588	1,8909626E-5
3379,58335876465	1,8809825E-5
3382,56359100342	1,8774468E-5
3385,54382324219	1,9975729E-5
3388,52405548096	1,9471485E-5
3391,50428771973	2,0991215E-5
3394,4845199585	2,1619669E-5
3397,46475219727	2,098527E-5
3400,44498443604	2,1516419E-5
3403,4252166748	2,2200215E-5
3406,40544891357	2,1498235E-5
3409,38568115234	2,1207073E-5
3412,36591339111	2,1848787E-5
3415,34614562988	2,3156254E-5
3418,32637786865	2,2981825E-5
3421,30661010742	2,2157985E-5
3424,28684234619	2,3898804E-5
3427,26707458496	2,4898423E-5
3430,24730682373	2,5518654E-5
3433,2275390625	2,6506286E-5
3436,20777130127	2,5656048E-5
3439,18800354004	2,6701504E-5
3442,16823577881	2,7567456E-5
3445,14846801758	2,7750384E-5
3448,12870025635	2,7125376E-5
3451,10893249512	2,7227802E-5
3454,08916473389	2,9750642E-5
3457,06939697266	3,295926E-5
3460,04962921143	3,1435494E-5
3463,0298614502	3,0870928E-5
3466,01009368897	3,0074335E-5
3468,99032592773	3,2102955E-5
3471,9705581665	3,1919853E-5
3474,95079040527	3,1474024E-5
3477,93102264404	3,1846553E-5
3480,91125488281	3,3247548E-5
3483,89148712158	3,1986507E-5
3486,87171936035	3,1394181E-5
3489,85195159912	3,2741281E-5
3492,83218383789	3,228914E-5
3495,81241607666	3,0487181E-5
3498,79264831543	3,2030738E-5
3501,7728805542	3,151926E-5
3504,75311279297	3,2799348E-5
3507,73334503174	3,3906758E-5
3510,71357727051	3,7311151E-5
3513,69380950928	4,5307354E-5
3516,67404174805	5,4707986E-5
3519,65427398682	6,0183531E-5
3522,63450622559	6,3161927E-5
3525,61473846436	6,3215167E-5
3528,59497070313	6,2865016E-5
3531,57520294189	6,3266379E-5
3534,55543518066	6,2741884E-5
3537,53566741943	6,3615177E-5
3540,5158996582	6,4503605E-5
3543,49613189697	6,6110936E-5
3546,47636413574	6,7003093E-5
3549,45659637451	6,71646E-5
3552,43682861328	6,8700877E-5
3555,41706085205	7,0518559E-5
3558,39729309082	7,1581563E-5
3561,37752532959	7,2681905E-5
3564,35775756836	7,4365327E-5
3567,33798980713	7,5891807E-5
3570,3182220459	7,6550894E-5
3573,29845428467	7,8467845E-5
3576,27868652344	8,1336664E-5
3579,25891876221	8,1087972E-5
3582,23915100098	8,2785049E-5
3585,21938323975	8,5347169E-5
3588,19961547852	8,6610879E-5
3591,17984771729	8,815581E-5
3594,16007995605	9,126761E-5
3597,14031219482	9,3895139E-5
3600,12054443359	9,8666628E-5
3603,10077667236	0,00010275258
3606,08100891113	0,00010778149
3609,0612411499	0,00011140203
3612,04147338867	0,00011406301
3615,02170562744	0,00011841774
3618,00193786621	0,00012252074
3620,98217010498	0,00012769066
3623,96240234375	0,00013149321
3626,94263458252	0,00013377455
3629,92286682129	0,00013813322
3632,90309906006	0,00014107905
3635,88333129883	0,00014090551
3638,8635635376	0,00014388366
3641,84379577637	0,00014541469
3644,82402801514	0,00015868622
3647,80426025391	0,00016627718
3650,78449249268	0,00017893391
3653,76472473145	0,00018789629
3656,74495697022	0,00019920791
3659,72518920898	0,00020986052
3662,70542144775	0,00022549235
3665,68565368652	0,0002387842
3668,66588592529	0,00025560188
3671,64611816406	0,00027301417
3674,62635040283	0,00029402272
3677,6065826416	0,00031719148
3680,58681488037	0,00034425175
3683,56704711914	0,00037545742
3686,54727935791	0,00041315215
3689,52751159668	0,00045856678
3692,50774383545	0,00051025318
3695,48797607422	0,00057198944
3698,46820831299	0,0006460717
3701,44844055176	0,00073619167
3704,42867279053	0,00084862831
3707,4089050293	0,00098392122
3710,38913726807	0,0011430176
3713,36936950684	0,00131248
3716,34960174561	0,0014304788
3719,32983398438	0,0014030202
3722,31006622314	0,0012398442
3725,29029846191	0,0010507508
3728,27053070068	0,00089437509
3731,25076293945	0,0007735618
3734,23099517822	0,00067938874
3737,21122741699	0,00060512065
3740,19145965576	0,00054466578
3743,17169189453	0,00049287864
3746,1519241333	0,00045073186
3749,13215637207	0,00041675528
3752,11238861084	0,00038803467
3755,09262084961	0,0003668962
3758,07285308838	0,0003495613
3761,05308532715	0,00032396385
3764,03331756592	0,00030839351
3767,01354980469	0,00028446667
3769,99378204346	0,00027611141
3772,97401428223	0,00025882413
3775,954246521	0,00024584911
3778,93447875977	0,00023280805
3781,91471099854	0,00022101114
3784,8949432373	0,00021064288
3787,87517547607	0,00020301673
3790,85540771484	0,00019636563
3793,83563995361	0,00019059423
3796,81587219238	0,00018518516
3799,79610443115	0,00018046637
3802,77633666992	0,00017576776
3805,75656890869	0,00017233661
3808,73680114746	0,00016823134
3811,71703338623	0,00016376115
3814,697265625	0,00015710936
3817,67749786377	0,00015578291
3820,65773010254	0,00015260916
3823,63796234131	0,00015028547
3826,61819458008	0,00014611491
3829,59842681885	0,0001449674
3832,57865905762	0,00014453428
3835,55889129639	0,00014327178
3838,53912353516	0,00014249275
3841,51935577393	0,0001439341
3844,4995880127	0,00014447578
3847,47982025146	0,00014705525
3850,46005249023	0,00015051661
3853,440284729	0,00015491807
3856,42051696777	0,00016114124
3859,40074920654	0,00016938593
3862,38098144531	0,00017403392
3865,36121368408	0,00017466567
3868,34144592285	0,00016619284
3871,32167816162	0,00014843159
3874,30191040039	0,00013339809
3877,28214263916	0,00012119766
3880,26237487793	0,0001128473
3883,2426071167	0,00010851242
3886,22283935547	9,9605593E-5
3889,20307159424	9,8676835E-5
3892,18330383301	9,5660701E-5
3895,16353607178	9,1482678E-5
3898,14376831055	9,0835813E-5
3901,12400054932	8,7544909E-5
3904,10423278809	8,78105E-5
3907,08446502686	8,5682625E-5
3910,06469726562	8,3429737E-5
3913,04492950439	8,1774317E-5
3916,02516174316	8,0471347E-5
3919,00539398193	7,9674354E-5
3921,9856262207	7,8530456E-5
3924,96585845947	7,7598233E-5
3927,94609069824	7,596317E-5
3930,92632293701	7,5913237E-5
3933,90655517578	7,4631122E-5
3936,88678741455	7,3836194E-5
3939,86701965332	7,2744431E-5
3942,84725189209	7,3153356E-5
3945,82748413086	7,2329052E-5
3948,80771636963	7,1050646E-5
3951,7879486084	7,055859E-5
3954,76818084717	7,0725395E-5
3957,74841308594	6,889261E-5
3960,72864532471	6,9315235E-5
3963,70887756348	6,8391473E-5
3966,68910980225	6,8272572E-5
3969,66934204102	6,599981E-5
3972,64957427978	6,6561417E-5
3975,62980651855	6,5809869E-5
3978,61003875732	6,5590101E-5
3981,59027099609	6,4708018E-5
3984,57050323486	6,3866353E-5
3987,55073547363	6,3925659E-5
3990,5309677124	6,3778603E-5
3993,51119995117	6,2725259E-5
3996,49143218994	6,0708429E-5
3999,47166442871	6,1523122E-5
4002,45189666748	5,9885608E-5
4005,43212890625	5,8934185E-5
4008,41236114502	5,9605586E-5
4011,39259338379	5,8152223E-5
4014,37282562256	5,7721998E-5
4017,35305786133	5,6653821E-5
4020,3332901001	5,770429E-5
4023,31352233887	5,7111822E-5
4026,29375457764	5,6827624E-5
4029,27398681641	5,5075559E-5
4032,25421905518	5,5309255E-5
4035,23445129395	5,3934368E-5
4038,21468353271	5,4098532E-5
4041,19491577148	5,4101633E-5
4044,17514801025	5,3306637E-5
4047,15538024902	5,3622234E-5
4050,13561248779	5,2924447E-5
4053,11584472656	5,2659924E-5
4056,09607696533	5,2609636E-5
4059,0763092041	5,2255924E-5
4062,05654144287	5,1471109E-5
4065,03677368164	5,163913E-5
4068,01700592041	5,1242942E-5
4070,99723815918	5,0919746E-5
4073,97747039795	5,0848103E-5
4076,95770263672	4,974634E-5
4079,93793487549	4,9437064E-5
4082,91816711426	4,9371177E-5
4085,89839935303	5,0446878E-5
4088,8786315918	4,8620366E-5
4091,85886383057	4,807531E-5
4094,83909606934	4,8522574E-5
4097,81932830811	4,7526957E-5
4100,79956054687	4,7091819E-5
4103,77979278564	4,7921828E-5
4106,76002502441	4,6945065E-5
4109,74025726318	4,6995159E-5
4112,72048950195	4,6421148E-5
4115,70072174072	4,5540522E-5
4118,68095397949	4,6888879E-5
4121,66118621826	4,6184128E-5
4124,64141845703	4,5589269E-5
4127,6216506958	4,5777823E-5
4130,60188293457	4,5662681E-5
4133,58211517334	4,534648E-5
4136,56234741211	4,4576074E-5
4139,54257965088	4,5029477E-5
4142,52281188965	4,4581298E-5
4145,50304412842	4,3995225E-5
4148,48327636719	4,3165065E-5
4151,46350860596	4,3324683E-5
4154,44374084473	4,2501874E-5
4157,4239730835	4,2876954E-5
4160,40420532227	4,2678465E-5
4163,38443756103	4,2276145E-5
4166,3646697998	4,2819614E-5
4169,34490203857	4,2320542E-5
4172,32513427734	4,2495097E-5
4175,30536651611	4,0855148E-5
4178,28559875488	4,1460762E-5
4181,26583099365	4,1098849E-5
4184,24606323242	4,0400537E-5
4187,22629547119	4,0176874E-5
4190,20652770996	4,1228227E-5
4193,18675994873	4,0538059E-5
4196,1669921875	4,0051176E-5
4199,14722442627	4,0132917E-5
4202,12745666504	3,934642E-5
4205,10768890381	4,0161808E-5
4208,08792114258	3,974429E-5
4211,06815338135	3,9828963E-5
4214,04838562012	4,081714E-5
4217,02861785889	3,9221893E-5
4220,00885009766	3,8424373E-5
4222,98908233643	3,9725568E-5
4225,9693145752	3,8559173E-5
4228,94954681396	3,8652357E-5
4231,92977905273	3,7895181E-5
4234,9100112915	3,8592313E-5
4237,89024353027	3,7444767E-5
4240,87047576904	3,8402172E-5
4243,85070800781	3,7410294E-5
4246,83094024658	3,7773813E-5
4249,81117248535	3,8585516E-5
4252,79140472412	3,7152014E-5
4255,77163696289	3,8474663E-5
4258,75186920166	3,6899594E-5
4261,73210144043	3,7446067E-5
4264,7123336792	3,6653513E-5
4267,69256591797	3,6321047E-5
4270,67279815674	3,7475759E-5
4273,65303039551	3,6912082E-5
4276,63326263428	3,6811422E-5
4279,61349487305	3,6390893E-5
4282,59372711182	3,5787376E-5
4285,57395935059	3,6345778E-5
4288,55419158936	3,5371481E-5
4291,53442382812	3,537683E-5
4294,51465606689	3,6122204E-5
4297,49488830566	3,6573924E-5
4300,47512054443	3,6466379E-5
4303,4553527832	3,6118245E-5
4306,43558502197	3,5228488E-5
4309,41581726074	3,5278047E-5
4312,39604949951	3,573478E-5
4315,37628173828	3,586012E-5
4318,35651397705	3,6737569E-5
4321,33674621582	3,6293773E-5
4324,31697845459	3,7446321E-5
4327,29721069336	3,5547232E-5
4330,27744293213	3,6988499E-5
4333,2576751709	3,7695776E-5
4336,23790740967	3,6422719E-5
4339,21813964844	3,5017318E-5
4342,19837188721	3,2678065E-5
4345,17860412598	3,1567813E-5
4348,15883636475	3,2510835E-5
4351,13906860352	3,1904466E-5
4354,11930084229	3,1695114E-5
4357,09953308105	3,1624902E-5
4360,07976531982	3,1798894E-5
4363,05999755859	3,1366041E-5
4366,04022979736	3,1936537E-5
4369,02046203613	3,1597725E-5
4372,0006942749	3,1467935E-5
4374,98092651367	3,1960747E-5
4377,96115875244	3,1808949E-5
4380,94139099121	3,1257076E-5
4383,92162322998	3,1790397E-5
4386,90185546875	3,1374681E-5
4389,88208770752	3,0997607E-5
4392,86231994629	3,1410515E-5
4395,84255218506	3,0780261E-5
4398,82278442383	3,0971016E-5
4401,8030166626	3,0646867E-5
4404,78324890137	3,1385855E-5
4407,76348114014	3,1004773E-5
4410,74371337891	3,0670485E-5
4413,72394561768	3,1889461E-5
4416,70417785645	3,0907357E-5
4419,68441009521	3,0584799E-5
4422,66464233398	3,0909265E-5
4425,64487457275	3,0817849E-5
4428,62510681152	3,157351E-5
4431,60533905029	2,9756102E-5
4434,58557128906	3,1456658E-5
4437,56580352783	3,0393071E-5
4440,5460357666	3,0757359E-5
4443,52626800537	3,1452754E-5
4446,50650024414	3,0771137E-5
4449,48673248291	3,0224093E-5
4452,46696472168	2,9674138E-5
4455,44719696045	3,0576912E-5
4458,42742919922	2,921687E-5
4461,40766143799	2,9520716E-5
4464,38789367676	3,0901336E-5
4467,36812591553	3,0640267E-5
4470,3483581543	3,0289355E-5
4473,32859039307	2,9799005E-5
4476,30882263184	2,915083E-5
4479,28905487061	2,9319011E-5
4482,26928710937	2,9291964E-5
4485,24951934814	2,9266778E-5
4488,22975158691	2,9911792E-5
4491,20998382568	2,9011074E-5
4494,19021606445	3,0820271E-5
4497,17044830322	3,003627E-5
4500,15068054199	2,9503995E-5
4503,13091278076	2,9187773E-5
4506,11114501953	2,9466134E-5
4509,0913772583	3,0294094E-5
4512,07160949707	3,0334322E-5
4515,05184173584	3,0438559E-5
4518,03207397461	2,9537298E-5
4521,01230621338	2,9775875E-5
4523,99253845215	3,0416312E-5
4526,97277069092	3,107539E-5
4529,95300292969	3,1425496E-5
4532,93323516846	3,0576657E-5
4535,91346740723	3,1020483E-5
4538,893699646	3,1466078E-5
4541,87393188477	3,1922601E-5
4544,85416412354	3,3675449E-5
4547,8343963623	3,4455207E-5
4550,81462860107	3,6552584E-5
4553,79486083984	3,8359499E-5
4556,77509307861	4,0719106E-5
4559,75532531738	4,0863638E-5
4562,73555755615	4,0752156E-5
4565,71578979492	3,8341581E-5
4568,69602203369	3,7483272E-5
4571,67625427246	3,5415857E-5
4574,65648651123	3,4096934E-5
4577,63671875	3,7836482E-5
4580,61695098877	3,2320766E-5
4583,59718322754	3,197943E-5
4586,57741546631	3,1384359E-5
4589,55764770508	3,1917444E-5
4592,53787994385	3,1951314E-5
4595,51811218262	3,1541122E-5
4598,49834442139	3,2427776E-5
4601,47857666016	3,1834367E-5
4604,45880889893	3,0985087E-5
4607,4390411377	3,1057844E-5
4610,41927337646	3,0991019E-5
4613,39950561523	3,1519789E-5
4616,379737854	3,134407E-5
4619,35997009277	3,1735902E-5
4622,34020233154	3,1627349E-5
4625,32043457031	3,2873177E-5
4628,30066680908	3,2454509E-5
4631,28089904785	3,3290448E-5
4634,26113128662	3,3562188E-5
4637,24136352539	3,4498695E-5
4640,22159576416	3,5954542E-5
4643,20182800293	3,6060231E-5
4646,1820602417	3,8077817E-5
4649,16229248047	3,9234853E-5
4652,14252471924	3,9371828E-5
4655,12275695801	3,9711438E-5
4658,10298919678	4,0071725E-5
4661,08322143555	3,9583582E-5
4664,06345367432	3,9250908E-5
4667,04368591309	3,9351497E-5
4670,02391815186	3,9554004E-5
4673,00415039063	4,1107154E-5
4675,98438262939	4,0429384E-5
4678,96461486816	4,2122879E-5
4681,94484710693	4,4281224E-5
4684,9250793457	4,5340679E-5
4687,90531158447	4,7961596E-5
4690,88554382324	5,0630383E-5
4693,86577606201	5,327806E-5
4696,84600830078	5,6533577E-5
4699,82624053955	6,0883531E-5
4702,80647277832	6,6801601E-5
4705,78670501709	7,3094464E-5
4708,76693725586	8,0822459E-5
4711,74716949463	9,0854053E-5
4714,7274017334	0,00010295593
4717,70763397217	0,00011743851
4720,68786621094	0,00013317441
4723,66809844971	0,00014976297
4726,64833068848	0,00016332163
4729,62856292725	0,00016171433
4732,60879516602	0,00014467066
4735,58902740479	0,00011958293
4738,56925964355	9,717646E-5
4741,54949188232	8,2681636E-5
4744,52972412109	7,3679843E-5
4747,50995635986	6,4776668E-5
4750,49018859863	5,8274396E-5
4753,4704208374	5,5647563E-5
4756,45065307617	5,0095666E-5
4759,43088531494	4,6381889E-5
4762,41111755371	4,3468648E-5
4765,39134979248	4,1709802E-5
4768,37158203125	3,8596475E-5
4771,35181427002	3,7356796E-5
4774,33204650879	3,4976006E-5
4777,31227874756	3,3272814E-5
4780,29251098633	3,1304956E-5
4783,2727432251	3,0070595E-5
4786,25297546387	2,8815325E-5
4789,23320770264	2,7417893E-5
4792,21343994141	2,7108019E-5
4795,19367218018	2,7389087E-5
4798,17390441895	2,5389609E-5
4801,15413665771	2,7186769E-5
4804,13436889648	2,6726486E-5
4807,11460113525	2,5197237E-5
4810,09483337402	2,5104524E-5
4813,07506561279	2,4985639E-5
4816,05529785156	2,4822248E-5
4819,03553009033	2,4343073E-5
4822,0157623291	2,4220268E-5
4824,99599456787	2,3407902E-5
4827,97622680664	2,3773358E-5
4830,95645904541	2,3650187E-5
4833,93669128418	2,2174824E-5
4836,91692352295	2,2527621E-5
4839,89715576172	2,2342274E-5
4842,87738800049	2,1324089E-5
4845,85762023926	2,1991553E-5
4848,83785247803	2,1370738E-5
4851,8180847168	2,2064746E-5
4854,79831695557	2,1425908E-5
4857,77854919434	2,1134076E-5
4860,75878143311	2,0341475E-5
4863,73901367188	2,0753142E-5
4866,71924591064	2,0327246E-5
4869,69947814941	2,1310198E-5
4872,67971038818	2,0513328E-5
4875,65994262695	2,0240013E-5
4878,64017486572	1,9904271E-5
4881,62040710449	2,0216723E-5
4884,60063934326	2,0997262E-5
4887,58087158203	2,0933854E-5
4890,5611038208	2,103901E-5
4893,54133605957	2,0901599E-5
4896,52156829834	1,9676456E-5
4899,50180053711	1,958806E-5
4902,48203277588	2,0743503E-5
4905,46226501465	1,9877487E-5
4908,44249725342	2,0114096E-5
4911,42272949219	1,9354186E-5
4914,40296173096	1,9610104E-5
4917,38319396973	1,9955188E-5
4920,3634262085	1,9155209E-5
4923,34365844727	1,9146178E-5
4926,32389068604	1,9616659E-5
4929,3041229248	1,8424339E-5
4932,28435516357	1,9477061E-5
4935,26458740234	1,9508874E-5
4938,24481964111	1,9168811E-5
4941,22505187988	1,8845641E-5
4944,20528411865	1,9275922E-5
4947,18551635742	1,9720786E-5
4950,16574859619	1,8861379E-5
4953,14598083496	1,9243546E-5
4956,12621307373	1,8605357E-5
4959,1064453125	2,0376688E-5
4962,08667755127	1,981252E-5
4965,06690979004	1,8436127E-5
4968,04714202881	1,9040355E-5
4971,02737426758	1,9156088E-5
4974,00760650635	1,9362909E-5
4976,98783874512	1,9159509E-5
4979,96807098389	1,9229476E-5
4982,94830322266	1,9666552E-5
4985,92853546143	1,9033333E-5
4988,9087677002	1,9114423E-5
4991,88899993897	1,9113621E-5
4994,86923217773	1,8292018E-5
4997,8494644165	1,9158637E-5
5000,82969665527	1,8581508E-5
5003,80992889404	1,8649806E-5
5006,79016113281	1,870268E-5
5009,77039337158	1,8691909E-5
5012,75062561035	1,8020074E-5
5015,73085784912	1,892922E-5
5018,71109008789	1,8295363E-5
5021,69132232666	1,7904381E-5
5024,67155456543	1,8328774E-5
5027,6517868042	1,73195E-5
5030,63201904297	1,7852912E-5
5033,61225128174	1,807242E-5
5036,59248352051	1,6986207E-5
5039,57271575928	1,7877222E-5
5042,55294799805	1,8816462E-5
5045,53318023682	1,8572518E-5
5048,51341247559	1,7104849E-5
5051,49364471436	1,8574486E-5
5054,47387695313	1,9019464E-5
5057,45410919189	1,7544495E-5
5060,43434143066	1,8356301E-5
5063,41457366943	1,8570488E-5
5066,3948059082	1,8765305E-5
5069,37503814697	1,7964233E-5
5072,35527038574	1,7226837E-5
5075,33550262451	1,8234793E-5
5078,31573486328	1,8229052E-5
5081,29596710205	1,7915906E-5
5084,27619934082	1,741239E-5
5087,25643157959	1,8275598E-5
5090,23666381836	1,7839228E-5
5093,21689605713	1,7947778E-5
5096,1971282959	1,7618541E-5
5099,17736053467	1,7853528E-5
5102,15759277344	1,664445E-5
5105,13782501221	1,7619916E-5
5108,11805725098	1,7997337E-5
5111,09828948975	1,8211842E-5
5114,07852172852	1,786188E-5
5117,05875396729	1,8117279E-5
5120,03898620605	1,7730618E-5
5123,01921844482	1,6696029E-5
5125,99945068359	1,7309983E-5
5128,97968292236	1,6560972E-5
5131,95991516113	1,6968907E-5
5134,9401473999	1,6970788E-5
5137,92037963867	1,741939E-5
5140,90061187744	1,8027119E-5
5143,88084411621	1,7589414E-5
5146,86107635498	1,6317582E-5
5149,84130859375	1,8088773E-5
5152,82154083252	1,5957581E-5
5155,80177307129	1,6811982E-5
5158,78200531006	1,6403182E-5
5161,76223754883	1,59531E-5
5164,7424697876	1,7517201E-5
5167,72270202637	1,6015973E-5
5170,70293426514	1,650867E-5
5173,68316650391	1,7731421E-5
5176,66339874268	1,6576377E-5
5179,64363098145	1,622621E-5
5182,62386322022	1,5951201E-5
5185,60409545898	1,6500117E-5
5188,58432769775	1,5721015E-5
5191,56455993652	1,6621939E-5
5194,54479217529	1,586179E-5
5197,52502441406	1,7759676E-5
5200,50525665283	1,6653837E-5
5203,4854888916	1,6566948E-5
5206,46572113037	1,6666084E-5
5209,44595336914	1,6344143E-5
5212,42618560791	1,6719572E-5
5215,40641784668	1,6003311E-5
5218,38665008545	1,6754543E-5
5221,36688232422	1,7170061E-5
5224,34711456299	1,6345416E-5
5227,32734680176	1,6885214E-5
5230,30757904053	1,6515254E-5
5233,2878112793	1,6297875E-5
5236,26804351807	1,6864796E-5
5239,24827575684	1,6405187E-5
5242,22850799561	1,5509324E-5
5245,20874023438	1,5977742E-5
5248,18897247314	1,622889E-5
5251,16920471191	1,5884259E-5
5254,14943695068	1,7031894E-5
5257,12966918945	1,7036401E-5
5260,10990142822	1,6104453E-5
5263,09013366699	1,5642874E-5
5266,07036590576	1,5782731E-5
5269,05059814453	1,54331E-5
5272,0308303833	1,5898923E-5
5275,01106262207	1,5670298E-5
5277,99129486084	1,654337E-5
5280,97152709961	1,6739622E-5
5283,95175933838	1,6406525E-5
5286,93199157715	1,623398E-5
5289,91222381592	1,6961396E-5
5292,89245605469	1,6485621E-5
5295,87268829346	1,6271803E-5
5298,85292053223	1,6689547E-5
5301,833152771	1,6333367E-5
5304,81338500977	1,6186567E-5
5307,79361724854	1,6510183E-5
5310,7738494873	1,6256911E-5
5313,75408172607	1,6255701E-5
5316,73431396484	1,6728337E-5
5319,71454620361	1,6036572E-5
5322,69477844238	1,7139474E-5
5325,67501068115	1,614004E-5
5328,65524291992	1,6773488E-5
5331,63547515869	1,5973086E-5
5334,61570739746	1,6260147E-5
5337,59593963623	1,6382479E-5
5340,576171875	1,875704E-5
5343,55640411377	1,6831465E-5
5346,53663635254	1,6591998E-5
5349,51686859131	1,6226213E-5
5352,49710083008	1,590378E-5
5355,47733306885	1,6670673E-5
5358,45756530762	1,7745591E-5
5361,43779754639	1,6421712E-5
5364,41802978516	1,7193523E-5
5367,39826202393	1,5910627E-5
5370,3784942627	1,6048458E-5
5373,35872650146	1,6445868E-5
5376,33895874023	1,7446723E-5
5379,319190979	1,6021724E-5
5382,29942321777	1,3599721E-5
5385,27965545654	1,3695691E-5
5388,25988769531	1,4681136E-5
5391,24011993408	1,2600767E-5
5394,22035217285	1,0895203E-5
5397,20058441162	1,1080062E-5
5400,18081665039	1,5670561E-5
5403,16104888916	1,6548195E-5
5406,14128112793	1,5432646E-5
5409,1215133667	1,7054947E-5
5412,10174560547	1,7376417E-5
5415,08197784424	1,6494838E-5
5418,06221008301	1,6948613E-5
5421,04244232178	1,6709307E-5
5424,02267456055	1,6813096E-5
5427,00290679932	1,7447361E-5
5429,98313903809	1,6993224E-5
5432,96337127686	1,767403E-5
5435,94360351562	1,7712248E-5
5438,92383575439	1,7318892E-5
5441,90406799316	1,793904E-5
5444,88430023193	1,8178263E-5
5447,8645324707	1,8725526E-5
5450,84476470947	1,9699138E-5
5453,82499694824	1,9535865E-5
5456,80522918701	1,9691207E-5
5459,78546142578	2,0301162E-5
5462,76569366455	1,8559658E-5
5465,74592590332	1,8593064E-5
5468,72615814209	1,8040864E-5
5471,70639038086	1,7711342E-5
5474,68662261963	1,5077744E-5
5477,6668548584	1,4251725E-5
5480,64708709717	1,2556553E-5
5483,62731933594	1,145024E-5
5486,60755157471	1,1419854E-5
5489,58778381348	1,1536643E-5
5492,56801605225	1,1672166E-5
5495,54824829102	1,2213495E-5
5498,52848052978	1,2293906E-5
5501,50871276855	1,2680113E-5
5504,48894500732	1,1895698E-5
5507,46917724609	1,3460794E-5
5510,44940948486	1,1597534E-5
5513,42964172363	1,3018281E-5
5516,4098739624	1,4146495E-5
5519,39010620117	7,5834763E-6
5522,37033843994	1,4032185E-5
5525,35057067871	1,5262026E-5
5528,33080291748	1,4249874E-5
5531,31103515625	1,4699559E-5
5534,29126739502	1,4526497E-5
5537,27149963379	1,4915019E-5
5540,25173187256	1,3954182E-5
5543,23196411133	1,3524028E-5
5546,2121963501	1,3767077E-5
5549,19242858887	1,4141763E-5
5552,17266082764	1,4417836E-5
5555,15289306641	1,4888204E-5
5558,13312530518	1,4070047E-5
5561,11335754395	1,506135E-5
5564,09358978271	1,5999939E-5
5567,07382202148	1,5763939E-5
5570,05405426025	1,6534847E-5
5573,03428649902	1,6363487E-5
5576,01451873779	1,802453E-5
5578,99475097656	1,793611E-5
5581,97498321533	1,8940672E-5
5584,9552154541	1,9755186E-5
5587,93544769287	2,1596151E-5
5590,91567993164	2,1503286E-5
5593,89591217041	2,297978E-5
5596,87614440918	2,2858213E-5
5599,85637664795	2,2583215E-5
5602,83660888672	2,0444415E-5
5605,81684112549	1,9249154E-5
5608,79707336426	1,8104763E-5
5611,77730560303	1,6109266E-5
5614,7575378418	1,4654673E-5
5617,73777008057	1,5582329E-5
5620,71800231934	1,3597774E-5
5623,69823455811	1,2072019E-5
5626,67846679687	1,1257406E-5
5629,65869903564	1,1033813E-5
5632,63893127441	8,8307045E-6
5635,61916351318	7,3358973E-6
5638,59939575195	6,4804337E-6
5641,57962799072	9,6502278E-7
5644,55986022949	9,7010812E-6
5647,54009246826	1,3512806E-5
5650,52032470703	1,1286208E-5
5653,5005569458	1,0997725E-5
5656,48078918457	1,2045665E-5
5659,46102142334	1,1796203E-5
5662,44125366211	1,3222913E-5
5665,42148590088	1,1612726E-5
5668,40171813965	1,078432E-5
5671,38195037842	1,1069203E-5
5674,36218261719	1,0211176E-5
5677,34241485596	1,1907513E-5
5680,32264709473	1,246602E-5
5683,3028793335	1,1603846E-5
5686,28311157227	1,0863145E-5
5689,26334381103	9,7770698E-6
5692,2435760498	1,1598273E-5
5695,22380828857	1,455634E-5
5698,20404052734	1,7698195E-5
5701,18427276611	1,9476371E-5
5704,16450500488	2,4380758E-5
5707,14473724365	2,7582433E-5
5710,12496948242	2,9646002E-5
5713,10520172119	2,9903168E-5
5716,08543395996	3,0674683E-5
5719,06566619873	3,1373655E-5
5722,0458984375	3,29681E-5
5725,02613067627	3,1546113E-5
5728,00636291504	3,3321419E-5
5730,98659515381	3,3844798E-5
5733,96682739258	3,2600821E-5
5736,94705963135	3,4303501E-5
5739,92729187012	3,3592192E-5
5742,90752410889	3,4259188E-5
5745,88775634766	3,248418E-5
5748,86798858643	2,9351985E-5
5751,8482208252	2,5573039E-5
5754,82845306396	2,2198508E-5
5757,80868530273	1,9936459E-5
5760,7889175415	1,5277824E-5
5763,76914978027	9,1627284E-6
5766,74938201904	1,0741895E-5
5769,72961425781	1,0233399E-5
5772,70984649658	6,5841885E-6
5775,69007873535	5,2231161E-6
5778,67031097412	4,9090656E-6
5781,65054321289	4,8237844E-6
5784,63077545166	4,0508835E-6
5787,61100769043	2,1744746E-6
5790,5912399292	2,6560729E-6
5793,57147216797	2,2845533E-6
5796,55170440674	2,1410098E-6
5799,53193664551	2,4418556E-6
5802,51216888428	2,9250067E-6
5805,49240112305	4,1205535E-6
5808,47263336182	5,0537409E-6
5811,45286560059	4,3886627E-6
5814,43309783935	4,3785356E-6
5817,41333007812	4,6175256E-6
5820,39356231689	5,4155446E-6
5823,37379455566	6,2299467E-6
5826,35402679443	5,7727905E-6
5829,3342590332	5,6717732E-6
5832,31449127197	6,4468919E-6
5835,29472351074	5,326032E-6
5838,27495574951	6,14863E-6
5841,25518798828	4,9075219E-6
5844,23542022705	5,5751599E-6
5847,21565246582	5,2140946E-6
5850,19588470459	6,1367453E-6
5853,17611694336	6,1833359E-6
5856,15634918213	6,237579E-6
5859,1365814209	6,5237154E-6
5862,11681365967	6,8676524E-6
5865,09704589844	7,5654173E-6
5868,07727813721	6,2786894E-6
5871,05751037598	8,7437908E-6
5874,03774261475	7,8197118E-6
5877,01797485352	6,8621002E-6
5879,99820709229	8,0931266E-6
5882,97843933105	9,0294328E-6
5885,95867156982	7,5779697E-6
5888,93890380859	5,8735481E-6
5891,91913604736	7,5461002E-6
5894,89936828613	9,2029503E-6
5897,8796005249	7,1896839E-6
5900,85983276367	7,3016185E-6
5903,84006500244	8,491674E-6
5906,82029724121	7,009084E-6
5909,80052947998	8,402426E-6
5912,78076171875	8,2772666E-6
5915,76099395752	8,1312983E-6
5918,74122619629	8,3417589E-6
5921,72145843506	7,5747918E-6
5924,70169067383	8,5121139E-6
5927,6819229126	7,807648E-6
5930,66215515137	8,3750877E-6
5933,64238739014	7,9815132E-6
5936,62261962891	8,0036614E-6
5939,60285186768	7,3146919E-6
5942,58308410644	8,7072204E-6
5945,56331634521	8,7367412E-6
[truncated: 30,772 more rows]
