# Supplementary material for: Predicting the Durability of Solid Fired Bricks Using NDT Electroacoustic Methods
Source: Materials (Basel). 2022 Aug 25;15(17):5882. doi: 10.3390/ma15175882 (PMC9457344; doi:10.3390/ma15175882)
Supplement: Supplementary file 1 [file materials-15-05882-s001.zip › 3.NV0_FL.csv]

ASCII data file created with TiePie Multi Channel software. www.tiepie.com.
2021-02-24 10:18:38 448m
Frequency	FFT1
Hz	V
0	0,0031413157
2,98023223876953	0,00023999794
5,96046447753906	0,0002190709
8,94069671630859	0,00021828968
11,9209289550781	0,00022611716
14,9011611938477	0,00021984334
17,8813934326172	0,00022803409
20,8616256713867	0,00023368339
23,8418579101562	0,0002285192
26,8220901489258	0,00023128407
29,8023223876953	0,00024069399
32,7825546264648	0,00026728217
35,7627868652344	0,00028319061
38,7430191040039	0,00025200872
41,7232513427734	0,00024262039
44,703483581543	0,0002405191
47,6837158203125	0,0002343059
50,663948059082	0,00023081203
53,6441802978516	0,00024402394
56,6244125366211	0,00024904394
59,6046447753906	0,00025905452
62,5848770141602	0,00026548009
65,5651092529297	0,00027257699
68,5453414916992	0,00027895431
71,5255737304687	0,00028211363
74,5058059692383	0,00026951208
77,4860382080078	0,00025920567
80,4662704467773	0,00024148576
83,4465026855469	0,00023895025
86,4267349243164	0,00023802012
89,4069671630859	0,00023184961
92,3871994018555	0,00023014313
95,367431640625	0,00022807558
98,3476638793945	0,00022926887
101,327896118164	0,00022812481
104,308128356934	0,00023420451
107,288360595703	0,00023650664
110,268592834473	0,00023145109
113,248825073242	0,00023364562
116,229057312012	0,00023118425
119,209289550781	0,00023275652
122,189521789551	0,00023285363
125,16975402832	0,00022702454
128,14998626709	0,000227593
131,130218505859	0,0002234531
134,110450744629	0,00022086491
137,090682983398	0,00022110877
140,070915222168	0,00021873023
143,051147460938	0,00021701928
146,031379699707	0,00021343799
149,011611938477	0,00021365845
151,991844177246	0,00021580965
154,972076416016	0,00021612603
157,952308654785	0,00021089916
160,932540893555	0,00020889158
163,912773132324	0,00021008247
166,893005371094	0,00020933889
169,873237609863	0,00020764783
172,853469848633	0,00020903815
175,833702087402	0,00020715156
178,813934326172	0,00020696905
181,794166564941	0,0002054067
184,774398803711	0,00020783801
187,75463104248	0,00020764943
190,73486328125	0,0002100752
193,71509552002	0,00020870116
196,695327758789	0,00020948233
199,675559997559	0,00020787984
202,655792236328	0,00020854537
205,636024475098	0,00020480947
208,616256713867	0,0002043249
211,596488952637	0,00020424991
214,576721191406	0,00020188064
217,556953430176	0,00020009578
220,537185668945	0,0001985593
223,517417907715	0,00019651081
226,497650146484	0,00019637943
229,477882385254	0,00019761861
232,458114624023	0,0001963015
235,438346862793	0,00019449416
238,418579101562	0,00019568452
241,398811340332	0,00019476634
244,379043579102	0,00019497362
247,359275817871	0,00019316697
250,339508056641	0,00019093913
253,31974029541	0,00018975314
256,29997253418	0,00018795523
259,280204772949	0,00018598573
262,260437011719	0,00018639892
265,240669250488	0,00018839014
268,220901489258	0,00018628673
271,201133728027	0,00018692555
274,181365966797	0,00018509013
277,161598205566	0,00018206983
280,141830444336	0,0001829892
283,122062683105	0,00018232833
286,102294921875	0,00018136674
289,082527160645	0,0001829677
292,062759399414	0,00018291997
295,042991638184	0,00018396002
298,023223876953	0,00018324118
301,003456115723	0,0001830591
303,983688354492	0,00018016432
306,963920593262	0,00018054436
309,944152832031	0,00017953249
312,924385070801	0,00017802875
315,90461730957	0,0001782826
318,88484954834	0,00017675415
321,865081787109	0,00017743352
324,845314025879	0,00017695512
327,825546264648	0,00017504674
330,805778503418	0,00017467334
333,786010742188	0,00017401471
336,766242980957	0,00017168289
339,746475219727	0,00017124191
342,726707458496	0,00017052676
345,706939697266	0,00016947985
348,687171936035	0,00016729099
351,667404174805	0,0001682149
354,647636413574	0,00016708827
357,627868652344	0,00016667627
360,608100891113	0,00016490451
363,588333129883	0,00016317217
366,568565368652	0,0001630089
369,548797607422	0,00016147946
372,529029846191	0,00016123068
375,509262084961	0,00016114049
378,48949432373	0,00016003117
381,4697265625	0,0001585418
384,44995880127	0,0001598659
387,430191040039	0,00015857893
390,410423278809	0,00015923511
393,390655517578	0,00015770235
396,370887756348	0,00015727591
399,351119995117	0,00015626118
402,331352233887	0,00015847208
405,311584472656	0,00015648415
408,291816711426	0,00015811474
411,272048950195	0,00015677764
414,252281188965	0,00015565926
417,232513427734	0,00015433371
420,212745666504	0,00015596463
423,192977905273	0,00015609319
426,173210144043	0,00015560732
429,153442382812	0,00015403109
432,133674621582	0,00015461434
435,113906860352	0,00015387078
438,094139099121	0,00015200269
441,074371337891	0,00015273278
444,05460357666	0,00015134914
447,03483581543	0,00015159896
450,015068054199	0,00014783641
452,995300292969	0,00015254149
455,975532531738	0,0001493403
458,955764770508	0,00015189842
461,935997009277	0,00014960222
464,916229248047	0,00014972893
467,896461486816	0,00014898896
470,876693725586	0,00014763074
473,856925964355	0,00014602531
476,837158203125	0,00014734591
479,817390441895	0,00014551491
482,797622680664	0,00014593359
485,777854919434	0,00014636033
488,758087158203	0,00014437699
491,738319396973	0,00014778206
494,718551635742	0,00014315307
497,698783874512	0,00014573898
500,679016113281	0,00014336431
503,659248352051	0,0001434119
506,63948059082	0,00014259952
509,61971282959	0,00014394113
512,599945068359	0,00014217105
515,580177307129	0,00014319421
518,560409545898	0,00014221458
521,540641784668	0,00014144455
524,520874023438	0,00014243442
527,501106262207	0,00014137672
530,481338500977	0,00014140722
533,461570739746	0,0001417983
536,441802978516	0,00014100021
539,422035217285	0,00013949087
542,402267456055	0,00014058553
545,382499694824	0,00014106733
548,362731933594	0,00014190218
551,342964172363	0,00013829891
554,323196411133	0,00013989894
557,303428649902	0,00013948385
560,283660888672	0,00014048975
563,263893127441	0,00013878791
566,244125366211	0,00014041753
569,22435760498	0,00013693922
572,20458984375	0,0001359806
575,18482208252	0,00013676134
578,165054321289	0,00013375779
581,145286560059	0,00013508675
584,125518798828	0,00014001191
587,105751037598	0,00013037713
590,085983276367	0,00013776973
593,066215515137	0,00013472719
596,046447753906	0,00013630244
599,026679992676	0,00013613967
602,006912231445	0,00013609532
604,987144470215	0,00013324289
607,967376708984	0,00013448021
610,947608947754	0,00013292437
613,927841186523	0,00013381562
616,908073425293	0,00013223073
619,888305664062	0,00013284521
622,868537902832	0,00013339478
625,848770141602	0,00013466054
628,829002380371	0,00013181639
631,809234619141	0,00013057607
634,78946685791	0,00013213195
637,76969909668	0,00013124702
640,749931335449	0,00013134311
643,730163574219	0,00013100824
646,710395812988	0,00013097366
649,690628051758	0,00012963929
652,670860290527	0,00013130723
655,651092529297	0,0001305682
658,631324768066	0,00012979417
661,611557006836	0,00013120666
664,591789245606	0,00012929039
667,572021484375	0,00013006258
670,552253723145	0,00012859956
673,532485961914	0,00012932688
676,512718200684	0,00013058989
679,492950439453	0,00012835128
682,473182678223	0,00012820108
685,453414916992	0,00012783194
688,433647155762	0,00012981805
691,413879394531	0,00012911483
694,394111633301	0,00012928381
697,37434387207	0,0001281437
700,35457611084	0,00012718387
703,334808349609	0,00012735244
706,315040588379	0,00012752748
709,295272827148	0,00012812441
712,275505065918	0,00012725868
715,255737304687	0,00012910931
718,235969543457	0,00012891142
721,216201782227	0,00012704746
724,196434020996	0,00012726696
727,176666259766	0,00012691146
730,156898498535	0,00012812108
733,137130737305	0,00012780475
736,117362976074	0,00012691999
739,097595214844	0,00012613723
742,077827453613	0,000127041
745,058059692383	0,00012786518
748,038291931152	0,00012603119
751,018524169922	0,00012724863
753,998756408691	0,00012626958
756,978988647461	0,00012534467
759,959220886231	0,00012737819
762,939453125	0,00012381046
765,919685363769	0,00012587519
768,899917602539	0,00012629495
771,880149841309	0,00012565801
774,860382080078	0,00012534147
777,840614318848	0,0001261058
780,820846557617	0,00012459758
783,801078796387	0,00012400114
786,781311035156	0,00012568963
789,761543273926	0,00012422203
792,741775512695	0,00012536649
795,722007751465	0,00012479597
798,702239990234	0,00012431065
801,682472229004	0,00012492787
804,662704467773	0,00012454758
807,642936706543	0,00012426688
810,623168945313	0,00012324849
813,603401184082	0,00012402441
816,583633422852	0,00012430078
819,563865661621	0,00012475925
822,544097900391	0,00012380652
825,52433013916	0,00012453191
828,50456237793	0,00012377184
831,484794616699	0,00012232408
834,465026855469	0,00012373736
837,445259094238	0,00012357986
840,425491333008	0,00012297781
843,405723571777	0,00012397689
846,385955810547	0,00012389788
849,366188049316	0,00012244708
852,346420288086	0,00012286327
855,326652526855	0,00012436733
858,306884765625	0,00012179378
861,287117004394	0,0001233803
864,267349243164	0,00012329948
867,247581481934	0,00012169298
870,227813720703	0,00012340729
873,208045959473	0,00012264937
876,188278198242	0,00012286083
879,168510437012	0,00012271773
882,148742675781	0,00012333261
885,128974914551	0,00012334556
888,10920715332	0,00012278639
891,08943939209	0,00012291091
894,069671630859	0,00012280163
897,049903869629	0,00012347744
900,030136108398	0,00012239948
903,010368347168	0,00012252402
905,990600585938	0,00012216613
908,970832824707	0,00012264445
911,951065063477	0,00012257838
914,931297302246	0,00012149292
917,911529541016	0,00012216951
920,891761779785	0,00012189679
923,871994018555	0,00012240797
926,852226257324	0,00012177806
929,832458496094	0,00012229562
932,812690734863	0,00012285024
935,792922973633	0,00012228182
938,773155212402	0,00012144185
941,753387451172	0,0001217803
944,733619689941	0,00012205469
947,713851928711	0,00012202204
950,69408416748	0,00012128053
953,67431640625	0,00012193212
956,65454864502	0,00012133574
959,634780883789	0,00012285758
962,615013122559	0,00012221388
965,595245361328	0,00012116555
968,575477600098	0,00012227156
971,555709838867	0,00012134328
974,535942077637	0,00012073661
977,516174316406	0,00012067182
980,496406555176	0,00012168652
983,476638793945	0,00012081285
986,456871032715	0,00012059595
989,437103271484	0,00012071037
992,417335510254	0,00012075952
995,397567749023	0,00012126189
998,377799987793	0,00012066803
1001,35803222656	0,00012178154
1004,33826446533	0,00012141451
1007,3184967041	0,00012133747
1010,29872894287	0,00012094747
1013,27896118164	0,00012051586
1016,25919342041	0,00012053789
1019,23942565918	0,00012019006
1022,21965789795	0,00012012981
1025,19989013672	0,00012170744
1028,18012237549	0,00011937614
1031,16035461426	0,00012135745
1034,14058685303	0,00012076099
1037,1208190918	0,00012113752
1040,10105133057	0,00012043059
1043,08128356934	0,00011973441
1046,06151580811	0,0001205227
1049,04174804688	0,00012063187
1052,02198028564	0,00012052966
1055,00221252441	0,00012138801
1057,98244476318	0,0001201399
1060,96267700195	0,00012104277
1063,94290924072	0,00012047929
1066,92314147949	0,0001205495
1069,90337371826	0,00012087941
1072,88360595703	0,00011974241
1075,8638381958	0,00012012052
1078,84407043457	0,00012054287
1081,82430267334	0,00012096355
1084,80453491211	0,00012058482
1087,78476715088	0,0001200808
1090,76499938965	0,00011939419
1093,74523162842	0,00011951357
1096,72546386719	0,0001200311
1099,70569610596	0,00011918488
1102,68592834473	0,00011961248
1105,6661605835	0,00011923944
1108,64639282227	0,0001202584
1111,62662506104	0,00011954516
1114,6068572998	0,00012001352
1117,58708953857	0,00011898881
1120,56732177734	0,0001190398
1123,54755401611	0,0001196102
1126,52778625488	0,00011992155
1129,50801849365	0,00011831418
1132,48825073242	0,00011830701
1135,46848297119	0,0001179273
1138,44871520996	0,00011925035
1141,42894744873	0,00011819582
1144,4091796875	0,00011953977
1147,38941192627	0,00011861245
1150,36964416504	0,00011847096
1153,34987640381	0,00011925736
1156,33010864258	0,00011913577
1159,31034088135	0,00011859771
1162,29057312012	0,00011873387
1165,27080535889	0,00011774978
1168,25103759766	0,00011773282
1171,23126983643	0,00011923746
1174,2115020752	0,0001179671
1177,19173431396	0,00011686527
1180,17196655273	0,00011869005
1183,1521987915	0,00011832488
1186,13243103027	0,00011837314
1189,11266326904	0,00011791663
1192,09289550781	0,00011774439
1195,07312774658	0,00011699359
1198,05335998535	0,00011727343
1201,03359222412	0,00011821849
1204,01382446289	0,00011785814
1206,99405670166	0,00011882668
1209,97428894043	0,00011820002
1212,9545211792	0,00011790878
1215,93475341797	0,00011734302
1218,91498565674	0,00011961125
1221,89521789551	0,00011880736
1224,87545013428	0,00011946931
1227,85568237305	0,00011828183
1230,83591461182	0,00011856742
1233,81614685059	0,00011963056
1236,79637908936	0,00011917074
1239,77661132812	0,00011884421
1242,75684356689	0,00011997473
1245,73707580566	0,00011952665
1248,71730804443	0,0001201282
1251,6975402832	0,00012010281
1254,67777252197	0,00011862282
1257,65800476074	0,00012097521
1260,63823699951	0,00012020933
1263,61846923828	0,00012144432
1266,59870147705	0,00012049807
1269,57893371582	0,00011905206
1272,55916595459	0,00011976807
1275,53939819336	0,00011770864
1278,51963043213	0,00011801292
1281,4998626709	0,00012018914
1284,48009490967	0,00011953602
1287,46032714844	0,00011928561
1290,44055938721	0,00011989072
1293,42079162598	0,00012030826
1296,40102386475	0,00011920314
1299,38125610352	0,00011910631
1302,36148834229	0,00011997292
1305,34172058105	0,00011797322
1308,32195281982	0,0001202542
1311,30218505859	0,00011967733
1314,28241729736	0,0001193254
1317,26264953613	0,00011948228
1320,2428817749	0,00011797552
1323,22311401367	0,00011848932
1326,20334625244	0,00011797503
1329,18357849121	0,0001186868
1332,16381072998	0,0001176723
1335,14404296875	0,00011760729
1338,12427520752	0,00011647109
1341,10450744629	0,00011678689
1344,08473968506	0,00011518477
1347,06497192383	0,00011527553
1350,0452041626	0,00011573858
1353,02543640137	0,00011559736
1356,00566864014	0,00011497527
1358,98590087891	0,00011504701
1361,96613311768	0,00011363371
1364,94636535645	0,00011362648
1367,92659759521	0,00011205279
1370,90682983398	0,00011184202
1373,88706207275	0,00011256281
1376,86729431152	0,00011188934
1379,84752655029	0,00010973706
1382,82775878906	0,00011056401
1385,80799102783	0,00010824321
1388,7882232666	0,00010768904
1391,76845550537	0,00010718473
1394,74868774414	0,00010529385
1397,72891998291	0,00010447622
1400,70915222168	0,00010312152
1403,68938446045	0,00010217935
1406,66961669922	0,00010078687
1409,64984893799	9,8545615E-5
1412,63008117676	9,6486357E-5
1415,61031341553	9,4304535E-5
1418,5905456543	9,1685218E-5
1421,57077789307	8,9688458E-5
1424,55101013184	8,6312124E-5
1427,53124237061	8,385361E-5
1430,51147460938	8,1487778E-5
1433,49170684814	7,6929354E-5
1436,47193908691	7,3547783E-5
1439,45217132568	6,7868999E-5
1442,43240356445	6,2577179E-5
1445,41263580322	5,8873692E-5
1448,39286804199	5,2869455E-5
1451,37310028076	4,8312961E-5
1454,35333251953	4,3686009E-5
1457,3335647583	4,1335225E-5
1460,31379699707	4,107876E-5
1463,29402923584	4,6860552E-5
1466,27426147461	5,4655744E-5
1469,25449371338	6,5352621E-5
1472,23472595215	7,6683943E-5
1475,21495819092	9,0597501E-5
1478,19519042969	0,00010106777
1481,17542266846	0,00011190249
1484,15565490723	0,0001214499
1487,135887146	0,0001301444
1490,11611938477	0,00013733698
1493,09635162354	0,00014181842
1496,0765838623	0,00014653995
1499,05681610107	0,00014854965
1502,03704833984	0,00015029694
1505,01728057861	0,00015291529
1507,99751281738	0,0001550385
1510,97774505615	0,00015580869
1513,95797729492	0,00015680347
1516,93820953369	0,00015683547
1519,91844177246	0,00015719045
1522,89867401123	0,00015739647
1525,87890625	0,0001589305
1528,85913848877	0,00015838509
1531,83937072754	0,0001569792
1534,81960296631	0,00015813855
1537,79983520508	0,00015827278
1540,78006744385	0,0001586865
1543,76029968262	0,00015752412
1546,74053192139	0,00015640085
1549,72076416016	0,00015518149
1552,70099639893	0,00015718757
1555,6812286377	0,00015608533
1558,66146087646	0,00015645865
1561,64169311523	0,00015600101
1564,621925354	0,00015641118
1567,60215759277	0,00015473559
1570,58238983154	0,00015692674
1573,56262207031	0,00015463818
1576,54285430908	0,00015580277
1579,52308654785	0,00015683826
1582,50331878662	0,00015590223
1585,48355102539	0,00015565046
1588,46378326416	0,0001555064
1591,44401550293	0,00015624316
1594,4242477417	0,00015544619
1597,40447998047	0,00015560397
1600,38471221924	0,00015578164
1603,36494445801	0,00015465032
1606,34517669678	0,00015428729
1609,32540893555	0,00015403581
1612,30564117432	0,00015472817
1615,28587341309	0,00015391418
1618,26610565186	0,00015302743
1621,24633789062	0,00015361347
1624,22657012939	0,00015549376
1627,20680236816	0,00015540144
1630,18703460693	0,00015479322
1633,1672668457	0,00015438964
1636,14749908447	0,00015477851
1639,12773132324	0,00015499155
1642,10796356201	0,00015583227
1645,08819580078	0,00015581225
1648,06842803955	0,00015491054
1651,04866027832	0,00015521598
1654,02889251709	0,00015478203
1657,00912475586	0,00015535502
1659,98935699463	0,00015548252
1662,9695892334	0,00015493312
1665,94982147217	0,00015561168
1668,93005371094	0,00015452522
1671,91028594971	0,00015469777
1674,89051818848	0,00015545315
1677,87075042725	0,00015564708
1680,85098266602	0,0001555846
1683,83121490479	0,00015607083
1686,81144714355	0,00015561178
1689,79167938232	0,0001563515
1692,77191162109	0,00015577919
1695,75214385986	0,00015525811
1698,73237609863	0,00015612121
1701,7126083374	0,00015603476
1704,69284057617	0,00015711192
1707,67307281494	0,00015536212
1710,65330505371	0,00015612275
1713,63353729248	0,00015625128
1716,61376953125	0,00015715614
1719,59400177002	0,00015570106
1722,57423400879	0,00015638074
1725,55446624756	0,00015665128
1728,53469848633	0,00015775234
1731,5149307251	0,0001576477
1734,49516296387	0,00015755859
1737,47539520264	0,00015721606
1740,45562744141	0,00015720559
1743,43585968018	0,00015724197
1746,41609191895	0,00015814838
1749,39632415771	0,00015774323
1752,37655639648	0,0001570268
1755,35678863525	0,00015778058
1758,33702087402	0,00015909674
1761,31725311279	0,00015752378
1764,29748535156	0,0001573302
1767,27771759033	0,00015831417
1770,2579498291	0,00015775324
1773,23818206787	0,0001591945
1776,21841430664	0,00015829476
1779,19864654541	0,00015843956
1782,17887878418	0,00015815146
1785,15911102295	0,00015931054
1788,13934326172	0,00015957701
1791,11957550049	0,00015915895
1794,09980773926	0,0001605305
1797,08003997803	0,00016040499
1800,0602722168	0,00016118779
1803,04050445557	0,0001596529
1806,02073669434	0,000160447
1809,00096893311	0,00016133014
1811,98120117187	0,00016015205
1814,96143341064	0,00016003192
1817,94166564941	0,00016048269
1820,92189788818	0,00016146451
1823,90213012695	0,0001614215
1826,88236236572	0,00016230396
1829,86259460449	0,0001620404
1832,84282684326	0,00016245576
1835,82305908203	0,00016251915
1838,8032913208	0,00016278762
1841,78352355957	0,00016326614
1844,76375579834	0,00016292935
1847,74398803711	0,00016398414
1850,72422027588	0,00016286418
1853,70445251465	0,00016521136
1856,68468475342	0,00016422768
1859,66491699219	0,00016349197
1862,64514923096	0,00016464661
1865,62538146973	0,00016445837
1868,6056137085	0,00016442712
1871,58584594727	0,00016446501
1874,56607818604	0,00016592541
1877,5463104248	0,00016583242
1880,52654266357	0,00016563233
1883,50677490234	0,00016629229
1886,48700714111	0,00016618717
1889,46723937988	0,00016650724
1892,44747161865	0,00016738477
1895,42770385742	0,00016670831
1898,40793609619	0,0001667885
1901,38816833496	0,00016734916
1904,36840057373	0,00016691511
1907,3486328125	0,00016798174
1910,32886505127	0,00016766215
1913,30909729004	0,00016879025
1916,28932952881	0,00016808551
1919,26956176758	0,00016836781
1922,24979400635	0,0001697516
1925,23002624512	0,00016927599
1928,21025848389	0,00016890718
1931,19049072266	0,00016982992
1934,17072296143	0,00017010482
1937,1509552002	0,00016896788
1940,13118743896	0,00016977146
1943,11141967773	0,00016904569
1946,0916519165	0,00016980875
1949,07188415527	0,00017023455
1952,05211639404	0,00017101491
1955,03234863281	0,00017159926
1958,01258087158	0,00017057102
1960,99281311035	0,0001712133
1963,97304534912	0,00017075687
1966,95327758789	0,00017136165
1969,93350982666	0,00017189735
1972,91374206543	0,00017245973
1975,8939743042	0,0001722445
1978,87420654297	0,00017273544
1981,85443878174	0,00017234536
1984,83467102051	0,00017275082
1987,81490325928	0,00017453704
1990,79513549805	0,00017323905
1993,77536773682	0,00017385225
1996,75559997559	0,00017452258
1999,73583221436	0,00017461907
2002,71606445313	0,00017450695
2005,69629669189	0,00017476205
2008,67652893066	0,00017535509
2011,65676116943	0,00017547007
2014,6369934082	0,00017552008
2017,61722564697	0,00017743354
2020,59745788574	0,00017608514
2023,57769012451	0,00017700263
2026,55792236328	0,00017670792
2029,53815460205	0,00017665097
2032,51838684082	0,00017751378
2035,49861907959	0,00017799949
2038,47885131836	0,00017766797
2041,45908355713	0,00017832287
2044,4393157959	0,00017845995
2047,41954803467	0,00017876785
2050,39978027344	0,00017861555
2053,38001251221	0,00017939634
2056,36024475098	0,00017930849
2059,34047698975	0,00017957474
2062,32070922852	0,00017977924
2065,30094146729	0,00017959702
2068,28117370605	0,00018065259
2071,26140594482	0,0001814303
2074,24163818359	0,0001810203
2077,22187042236	0,00018153685
2080,20210266113	0,00018172099
2083,1823348999	0,00018177536
2086,16256713867	0,00018287449
2089,14279937744	0,00018354849
2092,12303161621	0,00018295753
2095,10326385498	0,00018196634
2098,08349609375	0,00018254347
2101,06372833252	0,00018288915
2104,04396057129	0,00018465423
2107,02419281006	0,00018460677
2110,00442504883	0,00018467554
2112,9846572876	0,00018538664
2115,96488952637	0,0001846557
2118,94512176514	0,00018400809
2121,92535400391	0,00018606855
2124,90558624268	0,00018508063
2127,88581848145	0,00018698514
2130,86605072021	0,0001865277
2133,84628295898	0,000188044
2136,82651519775	0,00018713959
2139,80674743652	0,0001869197
2142,78697967529	0,00018777848
2145,76721191406	0,00018778896
2148,74744415283	0,00018961093
2151,7276763916	0,00018721146
2154,70790863037	0,00018823543
2157,68814086914	0,00018798366
2160,66837310791	0,00018974907
2163,64860534668	0,00019002832
2166,62883758545	0,00019087559
2169,60906982422	0,0001932572
2172,58930206299	0,00019162856
2175,56953430176	0,000190743
2178,54976654053	0,00019287075
2181,5299987793	0,00019318795
2184,51023101807	0,00019267786
2187,49046325684	0,00019365464
2190,47069549561	0,0001944568
2193,45092773438	0,0001940114
2196,43115997314	0,00019503957
2199,41139221191	0,00019587718
2202,39162445068	0,0001952787
2205,37185668945	0,00019636977
2208,35208892822	0,00019673836
2211,33232116699	0,00019624234
2214,31255340576	0,00019896373
2217,29278564453	0,00019975774
2220,2730178833	0,00020043892
2223,25325012207	0,00019941575
2226,23348236084	0,00020063418
2229,21371459961	0,00019985878
2232,19394683838	0,0002007888
2235,17417907715	0,00020109608
2238,15441131592	0,0002021423
2241,13464355469	0,00020157251
2244,11487579346	0,00020303553
2247,09510803223	0,00020355034
2250,075340271	0,00020199797
2253,05557250977	0,00020378694
2256,03580474854	0,0002043394
2259,0160369873	0,0002057927
2261,99626922607	0,00020532952
2264,97650146484	0,00020728107
2267,95673370361	0,00020618095
2270,93696594238	0,00020723673
2273,91719818115	0,00020928235
2276,89743041992	0,00020759665
2279,87766265869	0,00020968146
2282,85789489746	0,00020986882
2285,83812713623	0,00021058599
2288,818359375	0,00021052254
2291,79859161377	0,00021106398
2294,77882385254	0,00021231967
2297,75905609131	0,00021272373
2300,73928833008	0,00021394333
2303,71952056885	0,00021467336
2306,69975280762	0,00021370651
2309,67998504639	0,0002152317
2312,66021728516	0,00021562068
2315,64044952393	0,00021579334
2318,6206817627	0,00021685917
2321,60091400146	0,00021731957
2324,58114624023	0,00021785822
2327,561378479	0,00021953366
2330,54161071777	0,0002201446
2333,52184295654	0,00022060867
2336,50207519531	0,00022155045
2339,48230743408	0,00022166357
2342,46253967285	0,00022240243
2345,44277191162	0,00022368135
2348,42300415039	0,00022524983
2351,40323638916	0,00022399277
2354,38346862793	0,00022545181
2357,3637008667	0,00022752084
2360,34393310547	0,00022669176
2363,32416534424	0,00022862462
2366,30439758301	0,00023004186
2369,28462982178	0,00022991151
2372,26486206055	0,00023108549
2375,24509429932	0,0002326461
2378,22532653809	0,00023370446
2381,20555877686	0,00023524849
2384,18579101562	0,0002353335
2387,16602325439	0,00023646988
2390,14625549316	0,00023876856
2393,12648773193	0,00024023261
2396,1067199707	0,00024172177
2399,08695220947	0,00024191301
2402,06718444824	0,00024367106
2405,04741668701	0,00024431012
2408,02764892578	0,00024660566
2411,00788116455	0,00024812493
2413,98811340332	0,00024875677
2416,96834564209	0,00025038379
2419,94857788086	0,00025164739
2422,92881011963	0,00025509205
2425,9090423584	0,00025588935
2428,88927459717	0,00025786173
2431,86950683594	0,00026013624
2434,84973907471	0,00026184978
2437,82997131348	0,00026249549
2440,81020355225	0,00026588071
2443,79043579102	0,00026732606
2446,77066802979	0,00026933388
2449,75090026855	0,00027265607
2452,73113250732	0,00027559397
2455,71136474609	0,00027801635
2458,69159698486	0,00028153519
2461,67182922363	0,00028382117
2464,6520614624	0,0002855598
2467,63229370117	0,00028896085
2470,61252593994	0,00029331338
2473,59275817871	0,00029572545
2476,57299041748	0,00030051207
2479,55322265625	0,00030379174
2482,53345489502	0,00030805679
2485,51368713379	0,00031305292
2488,49391937256	0,00031718161
2491,47415161133	0,00032214766
2494,4543838501	0,00032770244
2497,43461608887	0,00033259846
2500,41484832764	0,00033871022
2503,39508056641	0,00034563881
2506,37531280518	0,00035210528
2509,35554504395	0,00035928397
2512,33577728271	0,00036540846
2515,31600952148	0,00037364746
2518,29624176025	0,00038393552
2521,27647399902	0,00039299741
2524,25670623779	0,00040362409
2527,23693847656	0,00041449905
2530,21717071533	0,00042506977
2533,1974029541	0,00043738713
2536,17763519287	0,00045089393
2539,15786743164	0,00046518749
2542,13809967041	0,00047959412
2545,11833190918	0,00049781362
2548,09856414795	0,00051312578
2551,07879638672	0,00053132843
2554,05902862549	0,00055152322
2557,03926086426	0,0005698185
2560,01949310303	0,00059089388
2562,9997253418	0,00061197311
2565,97995758057	0,0006316959
2568,96018981934	0,0006502728
2571,94042205811	0,00067047247
2574,92065429687	0,00068582103
2577,90088653564	0,00069911147
2580,88111877441	0,00070751489
2583,86135101318	0,00071106961
2586,84158325195	0,00071290627
2589,82181549072	0,00070867843
2592,80204772949	0,00069906267
2595,78227996826	0,00068720827
2598,76251220703	0,00067115474
2601,7427444458	0,00065278825
2604,72297668457	0,00063428237
2607,70320892334	0,00061291882
2610,68344116211	0,00059426192
2613,66367340088	0,00057318748
2616,64390563965	0,0005548986
2619,62413787842	0,00053509676
2622,60437011719	0,00051724119
2625,58460235596	0,00050032687
2628,56483459473	0,00048554531
2631,5450668335	0,00047065982
2634,52529907227	0,00045650995
2637,50553131104	0,00044424427
2640,4857635498	0,00043255811
2643,46599578857	0,00042121628
2646,44622802734	0,00041231628
2649,42646026611	0,0004025779
2652,40669250488	0,00039380939
2655,38692474365	0,00038595523
2658,36715698242	0,00037843014
2661,34738922119	0,00037211813
2664,32762145996	0,00036626732
2667,30785369873	0,0003604743
2670,2880859375	0,00035410182
2673,26831817627	0,00034863509
2676,24855041504	0,00034605032
2679,22878265381	0,00034012007
2682,20901489258	0,00033616073
2685,18924713135	0,00033270708
2688,16947937012	0,00032897576
2691,14971160889	0,00032714901
2694,12994384766	0,00032275767
2697,11017608643	0,00032076126
2700,0904083252	0,00031823505
2703,07064056396	0,00031656723
2706,05087280273	0,00031373117
2709,0311050415	0,00031200626
2712,01133728027	0,00031045524
2714,99156951904	0,00030746721
2717,97180175781	0,00030640746
2720,95203399658	0,00030503321
2723,93226623535	0,00030358056
2726,91249847412	0,00030250314
2729,89273071289	0,00030072878
2732,87296295166	0,00029975111
2735,85319519043	0,00029999386
2738,8334274292	0,00029813701
2741,81365966797	0,00029767582
2744,79389190674	0,00029561114
2747,77412414551	0,00029633302
2750,75435638428	0,00029587045
2753,73458862305	0,00029479778
2756,71482086182	0,00029411397
2759,69505310059	0,00029370553
2762,67528533936	0,00029417916
2765,65551757813	0,00029258439
2768,63574981689	0,00029309607
2771,61598205566	0,00029176422
2774,59621429443	0,00029298106
2777,5764465332	0,00029158582
2780,55667877197	0,00029162024
2783,53691101074	0,00029127285
2786,51714324951	0,00029216603
2789,49737548828	0,00029144887
2792,47760772705	0,00029110374
2795,45783996582	0,0002917167
2798,43807220459	0,00029112808
2801,41830444336	0,00029080483
2804,39853668213	0,00029099228
2807,3787689209	0,00029177292
2810,35900115967	0,00029200175
2813,33923339844	0,00029171583
2816,31946563721	0,00029242491
2819,29969787598	0,00029287622
2822,27993011475	0,00029258914
2825,26016235352	0,00029308641
2828,24039459229	0,00029254148
2831,22062683105	0,00029351651
2834,20085906982	0,00029367803
2837,18109130859	0,00029405695
2840,16132354736	0,00029434005
2843,14155578613	0,00029394744
2846,1217880249	0,00029405451
2849,10202026367	0,00029512742
2852,08225250244	0,00029564008
2855,06248474121	0,00029656979
2858,04271697998	0,00029699575
2861,02294921875	0,00029710807
2864,00318145752	0,00029654609
2866,98341369629	0,00029819485
2869,96364593506	0,00029812384
2872,94387817383	0,00029824422
2875,9241104126	0,00029867688
2878,90434265137	0,00030027378
2881,88457489014	0,00030058627
2884,86480712891	0,00030078236
2887,84503936768	0,00030080046
2890,82527160645	0,00030288511
2893,80550384521	0,00030193836
2896,78573608398	0,00030350811
2899,76596832275	0,00030352191
2902,74620056152	0,00030430688
2905,72643280029	0,00030470636
2908,70666503906	0,00030491097
2911,68689727783	0,00030539964
2914,6671295166	0,00030687597
2917,64736175537	0,00030696638
2920,62759399414	0,00030829801
2923,60782623291	0,00030871101
2926,58805847168	0,00030846658
2929,56829071045	0,00030951532
2932,54852294922	0,00030958013
2935,52875518799	0,00031039872
2938,50898742676	0,00031137208
2941,48921966553	0,00031312072
2944,4694519043	0,0003126849
2947,44968414307	0,00031271417
2950,42991638184	0,00031449165
2953,41014862061	0,00031455962
2956,39038085937	0,00031546382
2959,37061309814	0,00031625599
2962,35084533691	0,0003172844
2965,33107757568	0,00031699309
2968,31130981445	0,00031899867
2971,29154205322	0,00031928827
2974,27177429199	0,00031935833
2977,25200653076	0,00032057455
2980,23223876953	0,00032128538
2983,2124710083	0,00032201153
2986,19270324707	0,00032412686
2989,17293548584	0,00032301639
2992,15316772461	0,00032403791
2995,13339996338	0,00032610399
2998,11363220215	0,00032575489
3001,09386444092	0,00032718943
3004,07409667969	0,00032742839
3007,05432891846	0,00032842447
3010,03456115723	0,00033180415
3013,014793396	0,00033276641
3015,99502563477	0,00032991232
3018,97525787354	0,00033242755
3021,9554901123	0,00033355584
3024,93572235107	0,00033606603
3027,91595458984	0,0003345094
3030,89618682861	0,00033467924
3033,87641906738	0,00033749242
3036,85665130615	0,00033714313
3039,83688354492	0,00033827637
3042,81711578369	0,00033934092
3045,79734802246	0,00033995087
3048,77758026123	0,00034102833
3051,7578125	0,00034463244
3054,73804473877	0,00034323244
3057,71827697754	0,00034485335
3060,69850921631	0,00034591894
3063,67874145508	0,00034644519
3066,65897369385	0,0003475771
3069,63920593262	0,00034857151
3072,61943817139	0,00034801564
3075,59967041016	0,00035075108
3078,57990264893	0,00035171215
3081,5601348877	0,00035254832
3084,54036712646	0,00035342872
3087,52059936523	0,00035502488
3090,500831604	0,00035579762
3093,48106384277	0,00035715213
3096,46129608154	0,00035843393
3099,44152832031	0,00035966968
3102,42176055908	0,00036215006
3105,40199279785	0,00036151471
3108,38222503662	0,00036332554
3111,36245727539	0,00036348231
3114,34268951416	0,00036489503
3117,32292175293	0,0003659332
3120,3031539917	0,00036735629
3123,28338623047	0,00036907414
3126,26361846924	0,00036949837
3129,24385070801	0,00037108406
3132,22408294678	0,00037224346
3135,20431518555	0,00037373188
3138,18454742432	0,00037492171
3141,16477966309	0,00037639398
3144,14501190186	0,00037710984
3147,12524414063	0,00037817639
3150,10547637939	0,00038068615
3153,08570861816	0,00038049531
3156,06594085693	0,00038259111
3159,0461730957	0,0003832926
3162,02640533447	0,00038631198
3165,00663757324	0,0003877571
3167,98686981201	0,00038829083
3170,96710205078	0,00038953752
3173,94733428955	0,00038930641
3176,92756652832	0,00039282245
3179,90779876709	0,00039329486
3182,88803100586	0,00039550367
3185,86826324463	0,0003966154
3188,8484954834	0,00039758194
3191,82872772217	0,00039981508
3194,80895996094	0,00040118011
3197,78919219971	0,00040218297
3200,76942443848	0,00040317893
3203,74965667725	0,00040621526
3206,72988891602	0,0004077482
3209,71012115479	0,00040846908
3212,69035339355	0,00041059566
3215,67058563232	0,00041268112
3218,65081787109	0,00041421307
3221,63105010986	0,00041485003
3224,61128234863	0,0004173933
3227,5915145874	0,00041894314
3230,57174682617	0,00042033949
3233,55197906494	0,00042227254
3236,53221130371	0,00042426357
3239,51244354248	0,00042577777
3242,49267578125	0,00042776855
3245,47290802002	0,00043029534
3248,45314025879	0,00043322315
3251,43337249756	0,00043443396
3254,41360473633	0,00043632271
3257,3938369751	0,00043847443
3260,37406921387	0,000440361
3263,35430145264	0,0004423678
3266,33453369141	0,00044481685
3269,31476593018	0,00044749912
3272,29499816895	0,00044998637
3275,27523040771	0,00045085233
3278,25546264648	0,00045397904
3281,23569488525	0,00045684154
3284,21592712402	0,00045868893
3287,19615936279	0,00046229234
3290,17639160156	0,00046478925
3293,15662384033	0,00046791731
3296,1368560791	0,00046986095
3299,11708831787	0,00047217854
3302,09732055664	0,00047395407
3305,07755279541	0,00047664418
3308,05778503418	0,00047881248
3311,03801727295	0,00048072209
3314,01824951172	0,00048247526
3316,99848175049	0,00048458539
3319,97871398926	0,00048662219
3322,95894622803	0,00048743464
3325,9391784668	0,000489941
3328,91941070557	0,00049161086
3331,89964294434	0,00049432802
3334,87987518311	0,00049519671
3337,86010742188	0,00049930319
3340,84033966064	0,00050152483
3343,82057189941	0,00050378982
3346,80080413818	0,00050538612
3349,78103637695	0,0005087809
3352,76126861572	0,00051215444
3355,74150085449	0,00051428829
3358,72173309326	0,00051702267
3361,70196533203	0,00052049258
3364,6821975708	0,00052353989
3367,66242980957	0,00052745531
3370,64266204834	0,00052932579
3373,62289428711	0,00053236459
3376,60312652588	0,00053625868
3379,58335876465	0,0005400925
3382,56359100342	0,00054380042
3385,54382324219	0,0005468981
3388,52405548096	0,00055029196
3391,50428771973	0,00055502637
3394,4845199585	0,00055847858
3397,46475219727	0,00056236439
3400,44498443604	0,00056705962
3403,4252166748	0,00057138025
3406,40544891357	0,00057488868
3409,38568115234	0,00057974967
3412,36591339111	0,00058469984
3415,34614562988	0,00058846874
3418,32637786865	0,00059439549
3421,30661010742	0,00059793551
3424,28684234619	0,0006025652
3427,26707458496	0,00060750903
3430,24730682373	0,00061202832
3433,2275390625	0,00061809104
3436,20777130127	0,0006224698
3439,18800354004	0,00062747072
3442,16823577881	0,00063076396
3445,14846801758	0,00063521651
3448,12870025635	0,00063991637
3451,10893249512	0,00064233193
3454,08916473389	0,00064695466
3457,06939697266	0,00065007643
3460,04962921143	0,0006534582
3463,0298614502	0,00065632608
3466,01009368897	0,0006595394
3468,99032592773	0,00066133961
3471,9705581665	0,00066384314
3474,95079040527	0,000665822
3477,93102264404	0,00066752843
3480,91125488281	0,00066825682
3483,89148712158	0,00066937025
3486,87171936035	0,00067175766
3489,85195159912	0,00067041758
3492,83218383789	0,00067307588
3495,81241607666	0,00067375153
3498,79264831543	0,00067500348
3501,7728805542	0,00067607204
3504,75311279297	0,00067920254
3507,73334503174	0,00067959087
3510,71357727051	0,00068121707
3513,69380950928	0,0006838822
3516,67404174805	0,00068610282
3519,65427398682	0,00068810391
3522,63450622559	0,00069034125
3525,61473846436	0,0006929773
3528,59497070313	0,00069557269
3531,57520294189	0,0006979931
3534,55543518066	0,00070148492
3537,53566741943	0,00070423611
3540,5158996582	0,00070687028
3543,49613189697	0,00071149943
3546,47636413574	0,00071484393
3549,45659637451	0,00071771042
3552,43682861328	0,00072298925
3555,41706085205	0,00072636095
3558,39729309082	0,00073045679
3561,37752532959	0,00073352803
3564,35775756836	0,00073855477
3567,33798980713	0,00074405883
3570,3182220459	0,00074965275
3573,29845428467	0,00075329081
3576,27868652344	0,00075767527
3579,25891876221	0,00076334801
3582,23915100098	0,00076827414
3585,21938323975	0,00077300725
3588,19961547852	0,00077964629
3591,17984771729	0,00078407004
3594,16007995605	0,00078991812
3597,14031219482	0,00079569373
3600,12054443359	0,00080235554
3603,10077667236	0,0008073504
3606,08100891113	0,00081504453
3609,0612411499	0,00082091626
3612,04147338867	0,00082691792
3615,02170562744	0,00083312854
3618,00193786621	0,00083869621
3620,98217010498	0,0008452282
3623,96240234375	0,00085217035
3626,94263458252	0,00085996975
3629,92286682129	0,00086679977
3632,90309906006	0,00087501271
3635,88333129883	0,00088155583
3638,8635635376	0,00089012426
3641,84379577637	0,00089619078
3644,82402801514	0,00090470111
3647,80426025391	0,00091166027
3650,78449249268	0,00092060002
3653,76472473145	0,00092929468
3656,74495697022	0,00093672565
3659,72518920898	0,00094502833
3662,70542144775	0,00095422534
3665,68565368652	0,00096325875
3668,66588592529	0,00097240488
3671,64611816406	0,00098254237
3674,62635040283	0,00099069623
3677,6065826416	0,001000703
3680,58681488037	0,0010100092
3683,56704711914	0,0010206356
3686,54727935791	0,0010310879
3689,52751159668	0,0010411194
3692,50774383545	0,0010524673
3695,48797607422	0,0010631284
3698,46820831299	0,001074604
3701,44844055176	0,0010857642
3704,42867279053	0,0010980094
3707,4089050293	0,0011101377
3710,38913726807	0,0011221843
3713,36936950684	0,001134504
3716,34960174561	0,0011476893
3719,32983398438	0,0011601189
3722,31006622314	0,0011736326
3725,29029846191	0,0011866078
3728,27053070068	0,0012013086
3731,25076293945	0,0012154834
3734,23099517822	0,0012304219
3737,21122741699	0,0012446827
3740,19145965576	0,0012592294
3743,17169189453	0,0012775594
3746,1519241333	0,0012923965
3749,13215637207	0,0013078964
3752,11238861084	0,0013250195
3755,09262084961	0,0013423444
3758,07285308838	0,0013615404
3761,05308532715	0,0013784787
3764,03331756592	0,0013971128
3767,01354980469	0,0014167593
3769,99378204346	0,0014365274
3772,97401428223	0,0014568175
3775,954246521	0,0014774384
3778,93447875977	0,0014989088
3781,91471099854	0,0015204292
3784,8949432373	0,0015442922
3787,87517547607	0,0015672477
3790,85540771484	0,0015917616
3793,83563995361	0,0016156277
3796,81587219238	0,001641533
3799,79610443115	0,0016669219
3802,77633666992	0,0016945381
3805,75656890869	0,001722504
3808,73680114746	0,0017499431
3811,71703338623	0,0017799135
3814,697265625	0,001811349
3817,67749786377	0,0018417706
3820,65773010254	0,0018737899
3823,63796234131	0,0019083457
3826,61819458008	0,0019428961
3829,59842681885	0,0019779777
3832,57865905762	0,0020153522
3835,55889129639	0,0020524952
3838,53912353516	0,0020929067
3841,51935577393	0,002133159
3844,4995880127	0,002174747
3847,47982025146	0,002218654
3850,46005249023	0,002263413
3853,440284729	0,0023097771
3856,42051696777	0,0023576657
3859,40074920654	0,0024075264
3862,38098144531	0,0024588057
3865,36121368408	0,0025116774
3868,34144592285	0,0025667457
3871,32167816162	0,0026242388
3874,30191040039	0,0026819962
3877,28214263916	0,0027416597
3880,26237487793	0,0028048497
3883,2426071167	0,0028676148
3886,22283935547	0,0029342443
3889,20307159424	0,003000972
3892,18330383301	0,0030708656
3895,16353607178	0,0031415969
3898,14376831055	0,0032143758
3901,12400054932	0,0032896239
3904,10423278809	0,0033633526
3907,08446502686	0,0034401612
3910,06469726562	0,0035168242
3913,04492950439	0,0035955289
3916,02516174316	0,0036704892
3919,00539398193	0,0037456704
3921,9856262207	0,0038206659
3924,96585845947	0,0038938486
3927,94609069824	0,0039635352
3930,92632293701	0,0040299068
3933,90655517578	0,0040915209
3936,88678741455	0,0041499985
3939,86701965332	0,0042006056
3942,84725189209	0,0042437966
3945,82748413086	0,004281445
3948,80771636963	0,0043108921
3951,7879486084	0,004330081
3954,76818084717	0,0043399579
3957,74841308594	0,0043411227
3960,72864532471	0,0043330546
3963,70887756348	0,0043148663
3966,68910980225	0,0042871739
3969,66934204102	0,0042524818
3972,64957427978	0,0042081952
3975,62980651855	0,0041575894
3978,61003875732	0,0040996906
3981,59027099609	0,0040373272
3984,57050323486	0,0039687819
3987,55073547363	0,0038975475
3990,5309677124	0,0038235893
3993,51119995117	0,0037473345
3996,49143218994	0,0036691494
3999,47166442871	0,0035890796
4002,45189666748	0,0035107219
4005,43212890625	0,0034311252
4008,41236114502	0,0033522465
4011,39259338379	0,0032746235
4014,37282562256	0,003198389
4017,35305786133	0,003123474
4020,3332901001	0,0030505758
4023,31352233887	0,0029780816
4026,29375457764	0,0029091329
4029,27398681641	0,0028400048
4032,25421905518	0,0027741393
4035,23445129395	0,0027096933
4038,21468353271	0,0026485193
4041,19491577148	0,0025894692
4044,17514801025	0,0025311436
4047,15538024902	0,002475867
4050,13561248779	0,0024209129
4053,11584472656	0,0023671858
4056,09607696533	0,0023165323
4059,0763092041	0,0022684841
4062,05654144287	0,002221377
4065,03677368164	0,0021765984
4068,01700592041	0,0021315658
4070,99723815918	0,0020887479
4073,97747039795	0,0020479074
4076,95770263672	0,00200768
4079,93793487549	0,001970292
4082,91816711426	0,001931985
4085,89839935303	0,0018956142
4088,8786315918	0,0018615123
4091,85886383057	0,0018276614
4094,83909606934	0,0017944639
4097,81932830811	0,0017639872
4100,79956054687	0,0017318507
4103,77979278564	0,0017032269
4106,76002502441	0,001674048
4109,74025726318	0,0016468738
4112,72048950195	0,0016200642
4115,70072174072	0,0015931928
4118,68095397949	0,0015677356
4121,66118621826	0,00154372
4124,64141845703	0,0015188349
4127,6216506958	0,0014962256
4130,60188293457	0,0014730307
4133,58211517334	0,0014525709
4136,56234741211	0,0014304975
4139,54257965088	0,0014107669
4142,52281188965	0,001389467
4145,50304412842	0,0013699746
4148,48327636719	0,0013513356
4151,46350860596	0,0013326311
4154,44374084473	0,0013146854
4157,4239730835	0,0012965541
4160,40420532227	0,0012802339
4163,38443756103	0,0012623294
4166,3646697998	0,0012469482
4169,34490203857	0,0012313056
4172,32513427734	0,0012154668
4175,30536651611	0,0012006465
4178,28559875488	0,001185711
4181,26583099365	0,0011719302
4184,24606323242	0,0011575928
4187,22629547119	0,0011445593
4190,20652770996	0,0011316552
4193,18675994873	0,0011174684
4196,1669921875	0,0011046717
4199,14722442627	0,00109248
4202,12745666504	0,0010798288
4205,10768890381	0,0010687762
4208,08792114258	0,001057745
4211,06815338135	0,0010462248
4214,04838562012	0,0010354012
4217,02861785889	0,0010247989
4220,00885009766	0,0010144556
4222,98908233643	0,0010045511
4225,9693145752	0,0009937599
4228,94954681396	0,00098430736
4231,92977905273	0,00097265555
4234,9100112915	0,00096444707
4237,89024353027	0,00095544077
4240,87047576904	0,00094568077
4243,85070800781	0,00093636322
4246,83094024658	0,00092851256
4249,81117248535	0,00092038946
4252,79140472412	0,00091084754
4255,77163696289	0,0009036029
4258,75186920166	0,00089480661
4261,73210144043	0,00088638815
4264,7123336792	0,00087805804
4267,69256591797	0,00087028002
4270,67279815674	0,000862121
4273,65303039551	0,0008547511
4276,63326263428	0,00084555846
4279,61349487305	0,00083659219
4282,59372711182	0,00082858213
4285,57395935059	0,00082086036
4288,55419158936	0,00081214091
4291,53442382812	0,00080139452
4294,51465606689	0,00079256127
4297,49488830566	0,00078143424
4300,47512054443	0,00077160762
4303,4553527832	0,00075952175
4306,43558502197	0,00074642755
4309,41581726074	0,00073327371
4312,39604949951	0,00071905456
4315,37628173828	0,00070487938
4318,35651397705	0,00068787996
4321,33674621582	0,00067204111
4324,31697845459	0,00065538975
4327,29721069336	0,00063725602
4330,27744293213	0,00062050509
4333,2576751709	0,00060309276
4336,23790740967	0,00058741117
4339,21813964844	0,00057324809
4342,19837188721	0,00055976187
4345,17860412598	0,00054631228
4348,15883636475	0,00053738392
4351,13906860352	0,00052816022
4354,11930084229	0,000519929
4357,09953308105	0,00051376333
4360,07976531982	0,00050879794
4363,05999755859	0,00050537237
4366,04022979736	0,00050198715
4369,02046203613	0,00049847187
4372,0006942749	0,00049566049
4374,98092651367	0,00049295715
4377,96115875244	0,00049223118
4380,94139099121	0,00049002701
4383,92162322998	0,00048800644
4386,90185546875	0,00048759847
4389,88208770752	0,00048573475
4392,86231994629	0,00048419382
4395,84255218506	0,00048326962
4398,82278442383	0,00048196812
4401,8030166626	0,00048115004
4404,78324890137	0,00047805117
4407,76348114014	0,00047767144
4410,74371337891	0,00047607772
4413,72394561768	0,0004733438
4416,70417785645	0,00047282525
4419,68441009521	0,00047083661
4422,66464233398	0,00046941404
4425,64487457275	0,00046765378
4428,62510681152	0,00046558108
4431,60533905029	0,00046450156
4434,58557128906	0,00046119734
4437,56580352783	0,00046088228
4440,5460357666	0,00045721345
4443,52626800537	0,00045624254
4446,50650024414	0,00045311063
4449,48673248291	0,00045107302
4452,46696472168	0,00045065317
4455,44719696045	0,00044790774
4458,42742919922	0,00044541811
4461,40766143799	0,00044337766
4464,38789367676	0,00044143975
4467,36812591553	0,00043895006
4470,3483581543	0,00043722605
4473,32859039307	0,000435073
4476,30882263184	0,00043321194
4479,28905487061	0,00043074218
4482,26928710937	0,00042912256
4485,24951934814	0,00042650921
4488,22975158691	0,00042499683
4491,20998382568	0,0004224159
4494,19021606445	0,00042075082
4497,17044830322	0,0004192111
4500,15068054199	0,0004167561
4503,13091278076	0,00041526793
4506,11114501953	0,0004125522
4509,0913772583	0,00041131706
4512,07160949707	0,00040812483
4515,05184173584	0,00040606979
4518,03207397461	0,0004041091
4521,01230621338	0,00040228392
4523,99253845215	0,00040089619
4526,97277069092	0,00039835097
4529,95300292969	0,00039705573
4532,93323516846	0,00039413241
4535,91346740723	0,00039216373
4538,893699646	0,00039009864
4541,87393188477	0,00038852365
4544,85416412354	0,00038641724
4547,8343963623	0,00038491645
4550,81462860107	0,00038311864
4553,79486083984	0,00038083748
4556,77509307861	0,00037868173
4559,75532531738	0,00037733633
4562,73555755615	0,00037535083
4565,71578979492	0,00037365504
4568,69602203369	0,00037077686
4571,67625427246	0,00037028384
4574,65648651123	0,00036756354
4577,63671875	0,00036606359
4580,61695098877	0,00036429525
4583,59718322754	0,00036336263
4586,57741546631	0,00036206549
4589,55764770508	0,00035934231
4592,53787994385	0,00035770968
4595,51811218262	0,0003566352
4598,49834442139	0,00035465189
4601,47857666016	0,00035250393
4604,45880889893	0,00035125905
4607,4390411377	0,00034938902
4610,41927337646	0,00034750771
4613,39950561523	0,00034605147
4616,379737854	0,0003432062
4619,35997009277	0,00034198901
4622,34020233154	0,00034056468
4625,32043457031	0,00033950646
4628,30066680908	0,00033964468
4631,28089904785	0,00033590616
4634,26113128662	0,00033577322
4637,24136352539	0,000333914
4640,22159576416	0,0003328246
4643,20182800293	0,00032991974
4646,1820602417	0,00033000539
4649,16229248047	0,0003278951
4652,14252471924	0,00032515686
4655,12275695801	0,00032409879
4658,10298919678	0,00032323528
4661,08322143555	0,00032236516
4664,06345367432	0,00032019564
4667,04368591309	0,0003183167
4670,02391815186	0,00031750101
4673,00415039063	0,00031658984
4675,98438262939	0,00031452917
4678,96461486816	0,00031361076
4681,94484710693	0,00031273024
4684,9250793457	0,00031020223
4687,90531158447	0,00030926325
4690,88554382324	0,00030802285
4693,86577606201	0,00030634296
4696,84600830078	0,00030414096
4699,82624053955	0,00030271645
4702,80647277832	0,00030289567
4705,78670501709	0,00030117346
4708,76693725586	0,00030000585
4711,74716949463	0,00029913389
4714,7274017334	0,00029753204
4717,70763397217	0,00029616966
4720,68786621094	0,00029499081
4723,66809844971	0,00029343426
4726,64833068848	0,00029163696
4729,62856292725	0,00029140078
4732,60879516602	0,00029019543
4735,58902740479	0,00028874535
4738,56925964355	0,00028868062
4741,54949188232	0,00028680533
4744,52972412109	0,00028587229
4747,50995635986	0,00028403535
4750,49018859863	0,00028325883
4753,4704208374	0,00028213104
4756,45065307617	0,00028086115
4759,43088531494	0,00027979142
4762,41111755371	0,00027907514
4765,39134979248	0,00027817345
4768,37158203125	0,0002776442
4771,35181427002	0,0002764683
4774,33204650879	0,00027482425
4777,31227874756	0,00027504644
4780,29251098633	0,00027237611
4783,2727432251	0,00027244324
4786,25297546387	0,00027027846
4789,23320770264	0,00026976399
4792,21343994141	0,00027000237
4795,19367218018	0,00026907827
4798,17390441895	0,00026708106
4801,15413665771	0,00026712641
4804,13436889648	0,00026549809
4807,11460113525	0,00026448032
4810,09483337402	0,00026384919
4813,07506561279	0,00026307324
4816,05529785156	0,00026235484
4819,03553009033	0,00026101764
4822,0157623291	0,00026017704
4824,99599456787	0,00026008104
4827,97622680664	0,00025899899
4830,95645904541	0,00025694842
4833,93669128418	0,00025778647
4836,91692352295	0,00025668621
4839,89715576172	0,00025501693
4842,87738800049	0,0002554725
4845,85762023926	0,00025276945
4848,83785247803	0,00025236846
4851,8180847168	0,00025190627
4854,79831695557	0,0002500044
4857,77854919434	0,00024994083
4860,75878143311	0,00024805487
4863,73901367188	0,00024752053
4866,71924591064	0,00024629242
4869,69947814941	0,00024628491
4872,67971038818	0,0002452178
4875,65994262695	0,00024374091
4878,64017486572	0,00024223393
4881,62040710449	0,0002414725
4884,60063934326	0,00024019994
4887,58087158203	0,00023940544
4890,5611038208	0,00023870171
4893,54133605957	0,00023730032
4896,52156829834	0,00023707885
4899,50180053711	0,0002349771
4902,48203277588	0,00023467704
4905,46226501465	0,00023294832
4908,44249725342	0,00023097757
4911,42272949219	0,00023145767
4914,40296173096	0,00022957805
4917,38319396973	0,00022864839
4920,3634262085	0,00022773992
4923,34365844727	0,00022556912
4926,32389068604	0,00022508291
4929,3041229248	0,00022377663
4932,28435516357	0,00022387183
4935,26458740234	0,00022247788
4938,24481964111	0,00022083345
4941,22505187988	0,00021948623
4944,20528411865	0,0002181129
4947,18551635742	0,00021793481
4950,16574859619	0,0002163611
4953,14598083496	0,00021541096
4956,12621307373	0,00021498351
4959,1064453125	0,00021354241
4962,08667755127	0,00021157187
4965,06690979004	0,00021212991
4968,04714202881	0,000210202
4971,02737426758	0,000209134
4974,00760650635	0,00020731078
4976,98783874512	0,00020672929
4979,96807098389	0,00020636937
4982,94830322266	0,00020535361
4985,92853546143	0,00020475225
4988,9087677002	0,00020432279
4991,88899993897	0,00020203083
4994,86923217773	0,00020017004
4997,8494644165	0,00020049673
5000,82969665527	0,00019982531
5003,80992889404	0,00019830837
5006,79016113281	0,00019736869
5009,77039337158	0,00019573871
5012,75062561035	0,00019589832
5015,73085784912	0,00019501728
5018,71109008789	0,00019378338
5021,69132232666	0,00019346038
5024,67155456543	0,00019241982
5027,6517868042	0,00019111057
5030,63201904297	0,00018940559
5033,61225128174	0,0001893557
5036,59248352051	0,00018872613
5039,57271575928	0,00018621008
5042,55294799805	0,00018724743
5045,53318023682	0,00018471973
5048,51341247559	0,00018503042
5051,49364471436	0,0001830179
5054,47387695313	0,00018256849
5057,45410919189	0,00018203484
5060,43434143066	0,00018174956
5063,41457366943	0,0001806341
5066,3948059082	0,00017901612
5069,37503814697	0,00017891279
5072,35527038574	0,00017845249
5075,33550262451	0,00017727568
5078,31573486328	0,00017677115
5081,29596710205	0,00017422181
5084,27619934082	0,00017458084
5087,25643157959	0,00017378805
5090,23666381836	0,00017345543
5093,21689605713	0,00017158082
5096,1971282959	0,00017229476
5099,17736053467	0,00017133681
5102,15759277344	0,00016961359
5105,13782501221	0,00016928219
5108,11805725098	0,00016863682
5111,09828948975	0,00016696091
5114,07852172852	0,0001666982
5117,05875396729	0,00016692905
5120,03898620605	0,00016584436
5123,01921844482	0,00016436569
5125,99945068359	0,00016377075
5128,97968292236	0,00016264562
5131,95991516113	0,00016175932
5134,9401473999	0,00016109915
5137,92037963867	0,00016050924
5140,90061187744	0,00015930022
5143,88084411621	0,00015884181
5146,86107635498	0,00015839155
5149,84130859375	0,00015758288
5152,82154083252	0,00015682836
5155,80177307129	0,00015556233
5158,78200531006	0,00015579702
5161,76223754883	0,00015509169
5164,7424697876	0,0001540389
5167,72270202637	0,00015311736
5170,70293426514	0,00015216674
5173,68316650391	0,00015145045
5176,66339874268	0,00015046585
5179,64363098145	0,00015010481
5182,62386322022	0,00015055018
5185,60409545898	0,00014891314
5188,58432769775	0,00014876803
5191,56455993652	0,0001480456
5194,54479217529	0,00014715559
5197,52502441406	0,00014770535
5200,50525665283	0,00014565306
5203,4854888916	0,00014655552
5206,46572113037	0,00014472938
5209,44595336914	0,00014461078
5212,42618560791	0,00014433506
5215,40641784668	0,00014405461
5218,38665008545	0,00014251613
5221,36688232422	0,00014195192
5224,34711456299	0,00014186737
5227,32734680176	0,00014108283
5230,30757904053	0,00013970396
5233,2878112793	0,00014055683
5236,26804351807	0,00013960602
5239,24827575684	0,00013862003
5242,22850799561	0,00013825005
5245,20874023438	0,00013827524
5248,18897247314	0,00013700182
5251,16920471191	0,00013635333
5254,14943695068	0,0001364119
5257,12966918945	0,0001355246
5260,10990142822	0,00013370269
5263,09013366699	0,00013389776
5266,07036590576	0,00013318108
5269,05059814453	0,00013290191
5272,0308303833	0,0001330124
5275,01106262207	0,00013240639
5277,99129486084	0,00013127826
5280,97152709961	0,0001303552
5283,95175933838	0,00012995342
5286,93199157715	0,00012943262
5289,91222381592	0,00012788831
5292,89245605469	0,0001288617
5295,87268829346	0,00012761907
5298,85292053223	0,0001269811
5301,833152771	0,00012580797
5304,81338500977	0,00012616085
5307,79361724854	0,00012453816
5310,7738494873	0,00012450594
5313,75408172607	0,00012396312
5316,73431396484	0,00012381122
5319,71454620361	0,00012269531
5322,69477844238	0,00012279146
5325,67501068115	0,00012154509
5328,65524291992	0,00012088289
5331,63547515869	0,00012028641
5334,61570739746	0,00012036129
5337,59593963623	0,00011899563
5340,576171875	0,00011720026
5343,55640411377	0,00011721766
5346,53663635254	0,0001168752
5349,51686859131	0,00011632918
5352,49710083008	0,00011481873
5355,47733306885	0,00011402066
5358,45756530762	0,00011415706
5361,43779754639	0,00011282043
5364,41802978516	0,00011187971
5367,39826202393	0,00011146374
5370,3784942627	0,00011073272
5373,35872650146	0,00010952312
5376,33895874023	0,00010891389
5379,319190979	0,00010888133
5382,29942321777	0,00010763605
5385,27965545654	0,00010630144
5388,25988769531	0,00010558338
5391,24011993408	0,00010582428
5394,22035217285	0,00010482402
5397,20058441162	0,00010360372
5400,18081665039	0,00010312958
5403,16104888916	0,00010203636
5406,14128112793	0,00010115368
5409,1215133667	0,00010058862
5412,10174560547	0,00010004283
5415,08197784424	9,8062331E-5
5418,06221008301	9,8266757E-5
5421,04244232178	9,7639254E-5
5424,02267456055	9,6114738E-5
5427,00290679932	9,6416809E-5
5429,98313903809	9,5086068E-5
5432,96337127686	9,2992952E-5
5435,94360351562	9,3506454E-5
5438,92383575439	9,2057246E-5
5441,90406799316	9,2294206E-5
5444,88430023193	9,1602997E-5
5447,8645324707	9,0642465E-5
5450,84476470947	8,9746495E-5
5453,82499694824	8,8212869E-5
5456,80522918701	8,8838691E-5
5459,78546142578	8,7602881E-5
5462,76569366455	8,7417638E-5
5465,74592590332	8,6217253E-5
5468,72615814209	8,6122955E-5
5471,70639038086	8,6361908E-5
5474,68662261963	8,5566638E-5
5477,6668548584	8,5407257E-5
5480,64708709717	8,4534138E-5
5483,62731933594	8,4295646E-5
5486,60755157471	8,362597E-5
5489,58778381348	8,3230648E-5
5492,56801605225	8,2776893E-5
5495,54824829102	8,2675603E-5
5498,52848052978	8,206654E-5
5501,50871276855	8,3122907E-5
5504,48894500732	8,2972097E-5
5507,46917724609	8,2225208E-5
5510,44940948486	8,2181399E-5
5513,42964172363	8,2592283E-5
5516,4098739624	8,2174388E-5
5519,39010620117	8,2217815E-5
5522,37033843994	8,2022222E-5
5525,35057067871	8,2118391E-5
5528,33080291748	8,3012703E-5
5531,31103515625	8,2216936E-5
5534,29126739502	8,2117848E-5
5537,27149963379	8,2327018E-5
5540,25173187256	8,2344102E-5
5543,23196411133	8,2260366E-5
5546,2121963501	8,2068611E-5
5549,19242858887	8,1718472E-5
5552,17266082764	8,2380187E-5
5555,15289306641	8,1993923E-5
5558,13312530518	8,3541904E-5
5561,11335754395	8,3341777E-5
5564,09358978271	8,2886202E-5
5567,07382202148	8,3066041E-5
5570,05405426025	8,3180247E-5
5573,03428649902	8,3119862E-5
5576,01451873779	8,3883512E-5
5578,99475097656	8,2911819E-5
5581,97498321533	8,3339209E-5
5584,9552154541	8,2544436E-5
5587,93544769287	8,2338066E-5
5590,91567993164	8,2815548E-5
5593,89591217041	8,280907E-5
5596,87614440918	8,3206761E-5
5599,85637664795	8,2322666E-5
5602,83660888672	8,2190238E-5
5605,81684112549	8,2860342E-5
5608,79707336426	8,2019676E-5
5611,77730560303	8,3407157E-5
5614,7575378418	8,2232864E-5
5617,73777008057	8,284386E-5
5620,71800231934	8,1162308E-5
5623,69823455811	8,2300504E-5
5626,67846679687	8,2729838E-5
5629,65869903564	8,1844539E-5
5632,63893127441	8,1754083E-5
5635,61916351318	8,2289848E-5
5638,59939575195	8,2037543E-5
5641,57962799072	8,2233031E-5
5644,55986022949	8,129046E-5
5647,54009246826	8,0814253E-5
5650,52032470703	8,0885737E-5
5653,5005569458	8,0966217E-5
5656,48078918457	8,0764513E-5
5659,46102142334	8,0672109E-5
5662,44125366211	8,0137324E-5
5665,42148590088	8,0876519E-5
5668,40171813965	8,0139417E-5
5671,38195037842	8,064012E-5
5674,36218261719	8,0551413E-5
5677,34241485596	8,0514395E-5
5680,32264709473	7,9615992E-5
5683,3028793335	7,9092324E-5
5686,28311157227	7,8401191E-5
5689,26334381103	7,8929642E-5
5692,2435760498	7,8897455E-5
5695,22380828857	7,8916065E-5
5698,20404052734	7,8811497E-5
5701,18427276611	7,9049974E-5
5704,16450500488	7,8901704E-5
5707,14473724365	7,8356111E-5
5710,12496948242	7,8226665E-5
5713,10520172119	7,7724083E-5
5716,08543395996	7,8021916E-5
5719,06566619873	7,7620062E-5
5722,0458984375	7,7035187E-5
5725,02613067627	7,7026996E-5
5728,00636291504	7,7207267E-5
5730,98659515381	7,724652E-5
5733,96682739258	7,7754981E-5
5736,94705963135	7,7759401E-5
5739,92729187012	7,6953913E-5
5742,90752410889	7,7218575E-5
5745,88775634766	7,8040222E-5
5748,86798858643	7,7230289E-5
5751,8482208252	7,6785764E-5
5754,82845306396	7,6645295E-5
5757,80868530273	7,7550681E-5
5760,7889175415	7,7757325E-5
5763,76914978027	7,8071928E-5
5766,74938201904	7,6599457E-5
5769,72961425781	7,6065636E-5
5772,70984649658	7,6970393E-5
5775,69007873535	7,6705774E-5
5778,67031097412	7,7402133E-5
5781,65054321289	7,7696408E-5
5784,63077545166	7,756311E-5
5787,61100769043	7,8044323E-5
5790,5912399292	7,8261547E-5
5793,57147216797	7,5910158E-5
5796,55170440674	7,7634831E-5
5799,53193664551	7,7121676E-5
5802,51216888428	7,6554145E-5
5805,49240112305	7,6504235E-5
5808,47263336182	7,8489279E-5
5811,45286560059	7,8084219E-5
5814,43309783935	7,7511241E-5
5817,41333007812	7,8241945E-5
5820,39356231689	7,77734E-5
5823,37379455566	7,7532715E-5
5826,35402679443	7,6908415E-5
5829,3342590332	7,760618E-5
5832,31449127197	7,7875585E-5
5835,29472351074	7,6550071E-5
5838,27495574951	7,6124719E-5
5841,25518798828	7,621516E-5
5844,23542022705	7,6708541E-5
5847,21565246582	7,598997E-5
5850,19588470459	7,6303223E-5
5853,17611694336	7,5062495E-5
5856,15634918213	7,5291878E-5
5859,1365814209	7,4980955E-5
5862,11681365967	7,4443547E-5
5865,09704589844	7,3650562E-5
5868,07727813721	7,3394743E-5
5871,05751037598	7,3189888E-5
5874,03774261475	7,2080025E-5
5877,01797485352	7,1781234E-5
5879,99820709229	7,0668851E-5
5882,97843933105	7,096436E-5
5885,95867156982	6,9558791E-5
5888,93890380859	6,8560642E-5
5891,91913604736	6,8560006E-5
5894,89936828613	6,7634388E-5
5897,8796005249	6,6175666E-5
5900,85983276367	6,6012774E-5
5903,84006500244	6,4559813E-5
5906,82029724121	6,4165073E-5
5909,80052947998	6,3724449E-5
5912,78076171875	6,2680942E-5
5915,76099395752	6,1465215E-5
5918,74122619629	6,1024216E-5
5921,72145843506	5,9029236E-5
5924,70169067383	5,8711537E-5
5927,6819229126	5,9187578E-5
5930,66215515137	5,838076E-5
5933,64238739014	5,6440943E-5
5936,62261962891	5,6437473E-5
5939,60285186768	5,5496418E-5
5942,58308410644	5,4588647E-5
5945,56331634521	5,4601431E-5
[truncated: 30,772 more rows]
