# Supplementary material for: Predicting the Durability of Solid Fired Bricks Using NDT Electroacoustic Methods
Source: Materials (Basel). 2022 Aug 25;15(17):5882. doi: 10.3390/ma15175882 (PMC9457344; doi:10.3390/ma15175882)
Supplement: Supplementary file 1 [file materials-15-05882-s001.zip › 3.NV0_FT.csv]

ASCII data file created with TiePie Multi Channel software. www.tiepie.com.
2021-02-24 10:20:00 999m
Frequency	FFT1
Hz	V
0	0,00079151244
2,98023223876953	0,00024474566
5,96046447753906	0,00022173915
8,94069671630859	0,00020223838
11,9209289550781	0,00020934248
14,9011611938477	0,00021353404
17,8813934326172	0,00020935738
20,8616256713867	0,00021368115
23,8418579101562	0,00021563443
26,8220901489258	0,00021018446
29,8023223876953	0,00020325857
32,7825546264648	0,00021004715
35,7627868652344	0,00024077019
38,7430191040039	0,00026013591
41,7232513427734	0,00024626947
44,703483581543	0,00022458406
47,6837158203125	0,00022703775
50,663948059082	0,00023966316
53,6441802978516	0,00023580816
56,6244125366211	0,00022776507
59,6046447753906	0,00022397733
62,5848770141602	0,00022641691
65,5651092529297	0,00022435953
68,5453414916992	0,00022565942
71,5255737304687	0,0002290699
74,5058059692383	0,00023459258
77,4860382080078	0,00023828505
80,4662704467773	0,00024374135
83,4465026855469	0,00024410324
86,4267349243164	0,00024694355
89,4069671630859	0,0002475263
92,3871994018555	0,00024900935
95,367431640625	0,00025843817
98,3476638793945	0,0002560544
101,327896118164	0,00025064719
104,308128356934	0,00025622462
107,288360595703	0,00024731586
110,268592834473	0,00024856327
113,248825073242	0,00024938752
116,229057312012	0,00024381372
119,209289550781	0,00024082326
122,189521789551	0,00023424968
125,16975402832	0,0002311638
128,14998626709	0,0002286488
131,130218505859	0,00023375972
134,110450744629	0,00022985306
137,090682983398	0,0002336627
140,070915222168	0,00023232484
143,051147460938	0,00023386313
146,031379699707	0,00023813019
149,011611938477	0,00024055215
151,991844177246	0,00023988705
154,972076416016	0,00024134824
157,952308654785	0,00024504655
160,932540893555	0,00024313639
163,912773132324	0,00024042892
166,893005371094	0,00024194501
169,873237609863	0,00024215141
172,853469848633	0,00024447062
175,833702087402	0,00024479315
178,813934326172	0,00024555716
181,794166564941	0,0002438878
184,774398803711	0,00024307425
187,75463104248	0,00023868332
190,73486328125	0,00023324194
193,71509552002	0,00023471337
196,695327758789	0,00023324203
199,675559997559	0,00023117719
202,655792236328	0,00023176051
205,636024475098	0,00023183278
208,616256713867	0,00023007388
211,596488952637	0,00022938105
214,576721191406	0,00023118081
217,556953430176	0,00022969843
220,537185668945	0,00022815207
223,517417907715	0,00022828862
226,497650146484	0,00022844877
229,477882385254	0,00022792665
232,458114624023	0,00022966273
235,438346862793	0,00022815593
238,418579101562	0,00022819214
241,398811340332	0,00022903229
244,379043579102	0,0002289191
247,359275817871	0,0002291514
250,339508056641	0,00022768304
253,31974029541	0,00022918878
256,29997253418	0,0002264336
259,280204772949	0,00022646633
262,260437011719	0,00022843278
265,240669250488	0,00022614386
268,220901489258	0,00022533022
271,201133728027	0,00022544629
274,181365966797	0,00022353959
277,161598205566	0,00022419519
280,141830444336	0,00022279164
283,122062683105	0,00022184792
286,102294921875	0,00022250949
289,082527160645	0,00022221684
292,062759399414	0,00022036177
295,042991638184	0,00021895154
298,023223876953	0,00021765002
301,003456115723	0,00021743822
303,983688354492	0,00021690485
306,963920593262	0,00021903125
309,944152832031	0,00021826248
312,924385070801	0,00021850271
315,90461730957	0,00021969529
318,88484954834	0,0002171445
321,865081787109	0,00021895483
324,845314025879	0,00021892652
327,825546264648	0,00021924116
330,805778503418	0,00022006927
333,786010742188	0,00021861206
336,766242980957	0,00021847253
339,746475219727	0,0002194092
342,726707458496	0,00021861285
345,706939697266	0,00021645889
348,687171936035	0,00021506241
351,667404174805	0,00021408099
354,647636413574	0,00021385391
357,627868652344	0,00021288337
360,608100891113	0,00021418603
363,588333129883	0,00021123091
366,568565368652	0,00021581312
369,548797607422	0,00021100189
372,529029846191	0,00021049354
375,509262084961	0,00021152781
378,48949432373	0,00021254684
381,4697265625	0,00021002396
384,44995880127	0,00021176108
387,430191040039	0,00021194083
390,410423278809	0,00021151694
393,390655517578	0,00021320971
396,370887756348	0,00021163136
399,351119995117	0,000212605
402,331352233887	0,0002128494
405,311584472656	0,00021163859
408,291816711426	0,00021244753
411,272048950195	0,00021078946
414,252281188965	0,00021223599
417,232513427734	0,00021059734
420,212745666504	0,00021257363
423,192977905273	0,00021207362
426,173210144043	0,0002110958
429,153442382812	0,00021002142
432,133674621582	0,00021067066
435,113906860352	0,00021069556
438,094139099121	0,00021151551
441,074371337891	0,00021074797
444,05460357666	0,00021133857
447,03483581543	0,0002110406
450,015068054199	0,00021234207
452,995300292969	0,00021007765
455,975532531738	0,00021044422
458,955764770508	0,00020950327
461,935997009277	0,00021104144
464,916229248047	0,00021001041
467,896461486816	0,00020941882
470,876693725586	0,00020884633
473,856925964355	0,00021001388
476,837158203125	0,00021021243
479,817390441895	0,00021012304
482,797622680664	0,00020964556
485,777854919434	0,00020953741
488,758087158203	0,00021070831
491,738319396973	0,00021078722
494,718551635742	0,00021099841
497,698783874512	0,00021014919
500,679016113281	0,00021064776
503,659248352051	0,00021228228
506,63948059082	0,00021279945
509,61971282959	0,0002120766
512,599945068359	0,00021092935
515,580177307129	0,0002122311
518,560409545898	0,00021221988
521,540641784668	0,00021352748
524,520874023438	0,0002122294
527,501106262207	0,00021427984
530,481338500977	0,0002139385
533,461570739746	0,00021374966
536,441802978516	0,00021389356
539,422035217285	0,00021418628
542,402267456055	0,00021522904
545,382499694824	0,00021425825
548,362731933594	0,00021428484
551,342964172363	0,00021416616
554,323196411133	0,00021452114
557,303428649902	0,00021403841
560,283660888672	0,00021567483
563,263893127441	0,00021518789
566,244125366211	0,00021426445
569,22435760498	0,00021509706
572,20458984375	0,00021340058
575,18482208252	0,00021383543
578,165054321289	0,00021345527
581,145286560059	0,00021331865
584,125518798828	0,00021361622
587,105751037598	0,0002116233
590,085983276367	0,0002041705
593,066215515137	0,00021365969
596,046447753906	0,00021404357
599,026679992676	0,00021497022
602,006912231445	0,00021443056
604,987144470215	0,00021475474
607,967376708984	0,00021225955
610,947608947754	0,00021377783
613,927841186523	0,00021381021
616,908073425293	0,00021440531
619,888305664062	0,00021311929
622,868537902832	0,00021449831
625,848770141602	0,00021324453
628,829002380371	0,00021435459
631,809234619141	0,00021417048
634,78946685791	0,00021434995
637,76969909668	0,00021610795
640,749931335449	0,0002153171
643,730163574219	0,00021378844
646,710395812988	0,00021519994
649,690628051758	0,00021675171
652,670860290527	0,00021490944
655,651092529297	0,00021544099
658,631324768066	0,00021524455
661,611557006836	0,00021806045
664,591789245606	0,00021738612
667,572021484375	0,00021643347
670,552253723145	0,00021676144
673,532485961914	0,00021824475
676,512718200684	0,00021771418
679,492950439453	0,00021706138
682,473182678223	0,00021941684
685,453414916992	0,00021798585
688,433647155762	0,00021979399
691,413879394531	0,00021892766
694,394111633301	0,00021788535
697,37434387207	0,00021928555
700,35457611084	0,00021962112
703,334808349609	0,00021916746
706,315040588379	0,00021983284
709,295272827148	0,000218956
712,275505065918	0,00021962492
715,255737304687	0,00022259485
718,235969543457	0,00022102639
721,216201782227	0,00022135416
724,196434020996	0,00022193716
727,176666259766	0,00022109147
730,156898498535	0,00022246475
733,137130737305	0,00022154953
736,117362976074	0,00022134835
739,097595214844	0,00022294537
742,077827453613	0,00022252931
745,058059692383	0,00022284574
748,038291931152	0,00022193824
751,018524169922	0,00022194189
753,998756408691	0,00022426923
756,978988647461	0,00022369196
759,959220886231	0,00022397399
762,939453125	0,00022257091
765,919685363769	0,00022471286
768,899917602539	0,00022493194
771,880149841309	0,00022550778
774,860382080078	0,00022533988
777,840614318848	0,00022601076
780,820846557617	0,00022612487
783,801078796387	0,0002261001
786,781311035156	0,0002272334
789,761543273926	0,00022714567
792,741775512695	0,00022760543
795,722007751465	0,00022855
798,702239990234	0,00022706023
801,682472229004	0,00022812993
804,662704467773	0,00022898845
807,642936706543	0,0002286404
810,623168945313	0,00023130697
813,603401184082	0,00023034657
816,583633422852	0,00023036407
819,563865661621	0,00023051917
822,544097900391	0,00023153495
825,52433013916	0,00023273361
828,50456237793	0,00023181602
831,484794616699	0,00023291385
834,465026855469	0,00023180923
837,445259094238	0,00023421449
840,425491333008	0,00023264084
843,405723571777	0,00023427367
846,385955810547	0,00023501191
849,366188049316	0,0002353768
852,346420288086	0,00023694949
855,326652526855	0,00023619893
858,306884765625	0,00023734354
861,287117004394	0,00023711742
864,267349243164	0,00023837415
867,247581481934	0,00023907514
870,227813720703	0,00023771734
873,208045959473	0,00023838441
876,188278198242	0,00023966588
879,168510437012	0,00023964913
882,148742675781	0,00024095455
885,128974914551	0,00024099005
888,10920715332	0,00024305154
891,08943939209	0,00024323196
894,069671630859	0,00024397804
897,049903869629	0,0002439779
900,030136108398	0,00024467445
903,010368347168	0,00024497652
905,990600585938	0,00024419129
908,970832824707	0,00024641627
911,951065063477	0,00024711806
914,931297302246	0,00024673289
917,911529541016	0,00024768821
920,891761779785	0,00024833907
923,871994018555	0,0002503351
926,852226257324	0,00024933125
929,832458496094	0,00024975894
932,812690734863	0,00025110698
935,792922973633	0,00025242939
938,773155212402	0,00025237869
941,753387451172	0,00025147466
944,733619689941	0,0002530175
947,713851928711	0,00025380269
950,69408416748	0,00025472241
953,67431640625	0,00025521325
956,65454864502	0,00025607462
959,634780883789	0,00025634762
962,615013122559	0,0002579212
965,595245361328	0,000256893
968,575477600098	0,00025748918
971,555709838867	0,00025992666
974,535942077637	0,00025858192
977,516174316406	0,00025951888
980,496406555176	0,00026057106
983,476638793945	0,00026145838
986,456871032715	0,00026216859
989,437103271484	0,00026384122
992,417335510254	0,00026379685
995,397567749023	0,00026357823
998,377799987793	0,0002641235
1001,35803222656	0,00026589553
1004,33826446533	0,00026615428
1007,3184967041	0,00026657912
1010,29872894287	0,00026770843
1013,27896118164	0,0002690672
1016,25919342041	0,0002695375
1019,23942565918	0,00027090596
1022,21965789795	0,00027239794
1025,19989013672	0,0002724719
1028,18012237549	0,00027332539
1031,16035461426	0,00027483131
1034,14058685303	0,00027472577
1037,1208190918	0,00027671736
1040,10105133057	0,00027592769
1043,08128356934	0,00027759997
1046,06151580811	0,00027747156
1049,04174804688	0,000278748
1052,02198028564	0,00027977587
1055,00221252441	0,00028071384
1057,98244476318	0,00028231294
1060,96267700195	0,00028235203
1063,94290924072	0,0002837781
1066,92314147949	0,00028526526
1069,90337371826	0,00028537726
1072,88360595703	0,00028614631
1075,8638381958	0,00028827846
1078,84407043457	0,00028780014
1081,82430267334	0,00028943534
1084,80453491211	0,0002905745
1087,78476715088	0,00029083047
1090,76499938965	0,00029264996
1093,74523162842	0,00029434774
1096,72546386719	0,00029378731
1099,70569610596	0,00029613072
1102,68592834473	0,00029690298
1105,6661605835	0,00029857914
1108,64639282227	0,00029949684
1111,62662506104	0,00030107541
1114,6068572998	0,00030089407
1117,58708953857	0,00030344954
1120,56732177734	0,0003043662
1123,54755401611	0,00030464482
1126,52778625488	0,00030679783
1129,50801849365	0,00030812691
1132,48825073242	0,00031003883
1135,46848297119	0,00031101394
1138,44871520996	0,00031249446
1141,42894744873	0,00031408535
1144,4091796875	0,00031606426
1147,38941192627	0,00031734194
1150,36964416504	0,00031868118
1153,34987640381	0,00031941154
1156,33010864258	0,00032142968
1159,31034088135	0,0003228194
1162,29057312012	0,00032510111
1165,27080535889	0,00032580979
1168,25103759766	0,00032844726
1171,23126983643	0,00032918256
1174,2115020752	0,00033303505
1177,19173431396	0,00033430905
1180,17196655273	0,00033466701
1183,1521987915	0,00033909964
1186,13243103027	0,00034031934
1189,11266326904	0,00034274775
1192,09289550781	0,00034443409
1195,07312774658	0,00034497749
1198,05335998535	0,00034816902
1201,03359222412	0,0003494007
1204,01382446289	0,00035305063
1206,99405670166	0,00035402868
1209,97428894043	0,00035718033
1212,9545211792	0,00035934273
1215,93475341797	0,00036229151
1218,91498565674	0,00036425621
1221,89521789551	0,00036673694
1224,87545013428	0,00036908636
1227,85568237305	0,00037271229
1230,83591461182	0,00037392545
1233,81614685059	0,00037587593
1236,79637908936	0,00038036685
1239,77661132812	0,00038227927
1242,75684356689	0,0003853539
1245,73707580566	0,00038746632
1248,71730804443	0,0003910332
1251,6975402832	0,00039379955
1254,67777252197	0,00039584735
1257,65800476074	0,00039976317
1260,63823699951	0,00040214464
1263,61846923828	0,0004061109
1266,59870147705	0,00040940539
1269,57893371582	0,00041308993
1272,55916595459	0,00041662397
1275,53939819336	0,00041980703
1278,51963043213	0,00042316021
1281,4998626709	0,00042819689
1284,48009490967	0,00043191982
1287,46032714844	0,00043531633
1290,44055938721	0,00043933796
1293,42079162598	0,0004430746
1296,40102386475	0,0004483794
1299,38125610352	0,00045219935
1302,36148834229	0,00045680868
1305,34172058105	0,00046212114
1308,32195281982	0,0004675488
1311,30218505859	0,00047278456
1314,28241729736	0,00047686946
1317,26264953613	0,00048319482
1320,2428817749	0,00048905665
1323,22311401367	0,00049378278
1326,20334625244	0,00050097571
1329,18357849121	0,00050670037
1332,16381072998	0,00051353217
1335,14404296875	0,00051997466
1338,12427520752	0,00052700173
1341,10450744629	0,00053349509
1344,08473968506	0,00054036168
1347,06497192383	0,00054802394
1350,0452041626	0,00055403811
1353,02543640137	0,00056470491
1356,00566864014	0,00057231401
1358,98590087891	0,00058045943
1361,96613311768	0,00058936964
1364,94636535645	0,00060010581
1367,92659759521	0,00060825277
1370,90682983398	0,00061891571
1373,88706207275	0,00062958986
1376,86729431152	0,00064127694
1379,84752655029	0,00065315161
1382,82775878906	0,00066550816
1385,80799102783	0,00067809945
1388,7882232666	0,00069319633
1391,76845550537	0,00070524598
1394,74868774414	0,00072102636
1397,72891998291	0,00073663457
1400,70915222168	0,00075414848
1403,68938446045	0,00077145095
1406,66961669922	0,00079078093
1409,64984893799	0,00081008553
1412,63008117676	0,00083146416
1415,61031341553	0,00085382539
1418,5905456543	0,00087759585
1421,57077789307	0,00090241903
1424,55101013184	0,00092976822
1427,53124237061	0,00095913123
1430,51147460938	0,00098854979
1433,49170684814	0,001019448
1436,47193908691	0,0010527522
1439,45217132568	0,0010859861
1442,43240356445	0,0011232952
1445,41263580322	0,0011583064
1448,39286804199	0,0011952854
1451,37310028076	0,0012298804
1454,35333251953	0,001262999
1457,3335647583	0,0012917802
1460,31379699707	0,0013137247
1463,29402923584	0,001327121
1466,27426147461	0,0013283126
1469,25449371338	0,0013153341
1472,23472595215	0,0012874306
1475,21495819092	0,0012419979
1478,19519042969	0,0011820474
1481,17542266846	0,001112596
1484,15565490723	0,0010337301
1487,135887146	0,0009497337
1490,11611938477	0,00086581904
1493,09635162354	0,00078253411
1496,0765838623	0,00070325618
1499,05681610107	0,00062923876
1502,03704833984	0,00055980944
1505,01728057861	0,00049524014
1507,99751281738	0,00043934554
1510,97774505615	0,00038756755
1513,95797729492	0,00034315769
1516,93820953369	0,00030542018
1519,91844177246	0,00027403171
1522,89867401123	0,00025076064
1525,87890625	0,00023776764
1528,85913848877	0,00023041847
1531,83937072754	0,00023124311
1534,81960296631	0,0002414922
1537,79983520508	0,00025706466
1540,78006744385	0,00027767436
1543,76029968262	0,00030125667
1546,74053192139	0,00032771348
1549,72076416016	0,00035663519
1552,70099639893	0,0003881961
1555,6812286377	0,00042193258
1558,66146087646	0,00045744909
1561,64169311523	0,00049379178
1564,621925354	0,00053398015
1567,60215759277	0,00057710081
1570,58238983154	0,00062215407
1573,56262207031	0,00067025614
1576,54285430908	0,00072321461
1579,52308654785	0,00078060093
1582,50331878662	0,00083969879
1585,48355102539	0,00090934663
1588,46378326416	0,00098295404
1591,44401550293	0,0010648696
1594,4242477417	0,0011584847
1597,40447998047	0,0012649428
1600,38471221924	0,0013867752
1603,36494445801	0,0015236918
1606,34517669678	0,0016857331
1609,32540893555	0,0018746581
1612,30564117432	0,0020970225
1615,28587341309	0,0023621584
1618,26610565186	0,0026782017
1621,24633789062	0,0030487583
1624,22657012939	0,0034741994
1627,20680236816	0,0039269031
1630,18703460693	0,0043312664
1633,1672668457	0,0045650147
1636,14749908447	0,0045310346
1639,12773132324	0,0042449381
1642,10796356201	0,0038204946
1645,08819580078	0,0033792813
1648,06842803955	0,0029773627
1651,04866027832	0,0026338533
1654,02889251709	0,0023473564
1657,00912475586	0,0021093505
1659,98935699463	0,0019110715
1662,9695892334	0,0017429702
1665,94982147217	0,0016011721
1668,93005371094	0,0014791345
1671,91028594971	0,0013748595
1674,89051818848	0,0012835954
1677,87075042725	0,001205829
1680,85098266602	0,0011339255
1683,83121490479	0,0010713268
1686,81144714355	0,0010160964
1689,79167938232	0,00096401398
1692,77191162109	0,0009212037
1695,75214385986	0,00087805631
1698,73237609863	0,00083887476
1701,7126083374	0,00080404785
1704,69284057617	0,00077027251
1707,67307281494	0,00073913823
1710,65330505371	0,00071195321
1713,63353729248	0,00068575949
1716,61376953125	0,00066086707
1719,59400177002	0,00063932809
1722,57423400879	0,00061757057
1725,55446624756	0,00059584813
1728,53469848633	0,00057708374
1731,5149307251	0,00055744586
1734,49516296387	0,00054042631
1737,47539520264	0,00052376494
1740,45562744141	0,00050682443
1743,43585968018	0,00049195916
1746,41609191895	0,00047768238
1749,39632415771	0,0004621889
1752,37655639648	0,00045049834
1755,35678863525	0,00043653698
1758,33702087402	0,00042453736
1761,31725311279	0,00041337723
1764,29748535156	0,00040217114
1767,27771759033	0,00039017489
1770,2579498291	0,00038121252
1773,23818206787	0,00037044813
1776,21841430664	0,00036231401
1779,19864654541	0,00035183644
1782,17887878418	0,000342021
1785,15911102295	0,00033375257
1788,13934326172	0,00032617498
1791,11957550049	0,00031760637
1794,09980773926	0,00031037076
1797,08003997803	0,00030238654
1800,0602722168	0,00029446387
1803,04050445557	0,00028802102
1806,02073669434	0,00028199333
1809,00096893311	0,0002770038
1811,98120117187	0,00026932004
1814,96143341064	0,00026408247
1817,94166564941	0,0002584435
1820,92189788818	0,0002537309
1823,90213012695	0,0002496474
1826,88236236572	0,00024423556
1829,86259460449	0,00024089155
1832,84282684326	0,00023644102
1835,82305908203	0,00023262386
1838,8032913208	0,0002297524
1841,78352355957	0,00022490686
1844,76375579834	0,00022218749
1847,74398803711	0,00021896403
1850,72422027588	0,0002146466
1853,70445251465	0,00021234744
1856,68468475342	0,00020989318
1859,66491699219	0,00020729447
1862,64514923096	0,00020378035
1865,62538146973	0,00020192909
1868,6056137085	0,00019753671
1871,58584594727	0,00019361297
1874,56607818604	0,00019193047
1877,5463104248	0,00018869214
1880,52654266357	0,00018592514
1883,50677490234	0,00018411785
1886,48700714111	0,0001801573
1889,46723937988	0,00017818776
1892,44747161865	0,00017508582
1895,42770385742	0,00017245155
1898,40793609619	0,00017004201
1901,38816833496	0,00016580887
1904,36840057373	0,0001646273
1907,3486328125	0,00016226149
1910,32886505127	0,00015925356
1913,30909729004	0,00015649547
1916,28932952881	0,00015407127
1919,26956176758	0,00015161644
1922,24979400635	0,00014993292
1925,23002624512	0,00014818208
1928,21025848389	0,00014635576
1931,19049072266	0,00014232458
1934,17072296143	0,00014054181
1937,1509552002	0,00013927308
1940,13118743896	0,00013552461
1943,11141967773	0,00013435957
1946,0916519165	0,00013168851
1949,07188415527	0,0001306495
1952,05211639404	0,00012705201
1955,03234863281	0,0001253851
1958,01258087158	0,00012370211
1960,99281311035	0,00012021735
1963,97304534912	0,00011900731
1966,95327758789	0,00011801172
1969,93350982666	0,00011597258
1972,91374206543	0,00011401597
1975,8939743042	0,00011169682
1978,87420654297	0,00011029789
1981,85443878174	0,00010823517
1984,83467102051	0,0001065293
1987,81490325928	0,00010438343
1990,79513549805	0,00010223807
1993,77536773682	0,00010087387
1996,75559997559	0,00010032336
1999,73583221436	9,7081991E-5
2002,71606445313	9,6367913E-5
2005,69629669189	9,3921462E-5
2008,67652893066	9,4816775E-5
2011,65676116943	9,2664717E-5
2014,6369934082	9,0811992E-5
2017,61722564697	8,9494111E-5
2020,59745788574	8,815513E-5
2023,57769012451	8,7321936E-5
2026,55792236328	8,6146097E-5
2029,53815460205	8,433289E-5
2032,51838684082	8,3707549E-5
2035,49861907959	8,1885607E-5
2038,47885131836	8,109437E-5
2041,45908355713	8,0175856E-5
2044,4393157959	7,8277454E-5
2047,41954803467	7,8414989E-5
2050,39978027344	7,4785486E-5
2053,38001251221	7,5063332E-5
2056,36024475098	7,3779144E-5
2059,34047698975	7,3267217E-5
2062,32070922852	7,1271142E-5
2065,30094146729	6,968777E-5
2068,28117370605	7,0751352E-5
2071,26140594482	6,8519147E-5
2074,24163818359	6,7267126E-5
2077,22187042236	6,6951582E-5
2080,20210266113	6,5079092E-5
2083,1823348999	6,4575837E-5
2086,16256713867	6,2502096E-5
2089,14279937744	6,2517356E-5
2092,12303161621	6,0215306E-5
2095,10326385498	5,9948961E-5
2098,08349609375	5,9732054E-5
2101,06372833252	5,7374242E-5
2104,04396057129	5,662103E-5
2107,02419281006	5,661527E-5
2110,00442504883	5,4792144E-5
2112,9846572876	5,4028489E-5
2115,96488952637	5,2713487E-5
2118,94512176514	5,210369E-5
2121,92535400391	5,0968655E-5
2124,90558624268	5,0533482E-5
2127,88581848145	4,9374331E-5
2130,86605072021	4,8477976E-5
2133,84628295898	4,7282203E-5
2136,82651519775	4,6169487E-5
2139,80674743652	4,5119895E-5
2142,78697967529	4,4882741E-5
2145,76721191406	4,3662445E-5
2148,74744415283	4,2000247E-5
2151,7276763916	4,2560897E-5
2154,70790863037	4,2181941E-5
2157,68814086914	4,0936455E-5
2160,66837310791	3,9127009E-5
2163,64860534668	3,8524005E-5
2166,62883758545	3,8179822E-5
2169,60906982422	3,8000482E-5
2172,58930206299	3,7541868E-5
2175,56953430176	3,5677467E-5
2178,54976654053	3,5263741E-5
2181,5299987793	3,3877558E-5
2184,51023101807	3,3234312E-5
2187,49046325684	3,3091861E-5
2190,47069549561	3,1935846E-5
2193,45092773438	3,0461155E-5
2196,43115997314	3,0097666E-5
2199,41139221191	2,9981307E-5
2202,39162445068	2,8710011E-5
2205,37185668945	2,7109405E-5
2208,35208892822	2,7463929E-5
2211,33232116699	2,6462836E-5
2214,31255340576	2,5344663E-5
2217,29278564453	2,4627824E-5
2220,2730178833	2,3637493E-5
2223,25325012207	2,3288945E-5
2226,23348236084	2,2617256E-5
2229,21371459961	2,2068702E-5
2232,19394683838	2,0218364E-5
2235,17417907715	1,892896E-5
2238,15441131592	1,8433851E-5
2241,13464355469	1,8447352E-5
2244,11487579346	1,7104729E-5
2247,09510803223	1,7293951E-5
2250,075340271	1,6453772E-5
2253,05557250977	1,4374071E-5
2256,03580474854	1,4272588E-5
2259,0160369873	1,300265E-5
2261,99626922607	1,3103753E-5
2264,97650146484	1,2894925E-5
2267,95673370361	1,0720734E-5
2270,93696594238	9,9417755E-6
2273,91719818115	9,2104679E-6
2276,89743041992	8,2911224E-6
2279,87766265869	7,5940283E-6
2282,85789489746	6,7157786E-6
2285,83812713623	6,3313342E-6
2288,818359375	5,3704734E-6
2291,79859161377	5,1069197E-6
2294,77882385254	4,3757347E-6
2297,75905609131	2,9664881E-6
2300,73928833008	3,1039923E-6
2303,71952056885	3,0357669E-6
2306,69975280762	2,5078779E-6
2309,67998504639	6,7633781E-7
2312,66021728516	2,1145622E-6
2315,64044952393	4,1551376E-7
2318,6206817627	1,2486865E-6
2321,60091400146	1,9359333E-6
2324,58114624023	2,4111666E-6
2327,561378479	2,4208328E-6
2330,54161071777	3,5278323E-6
2333,52184295654	4,5533561E-6
2336,50207519531	5,5952692E-6
2339,48230743408	6,2600946E-6
2342,46253967285	5,6374817E-6
2345,44277191162	6,017681E-6
2348,42300415039	7,0322224E-6
2351,40323638916	8,0323832E-6
2354,38346862793	9,5913149E-6
2357,3637008667	8,732371E-6
2360,34393310547	9,5365442E-6
2363,32416534424	9,4633001E-6
2366,30439758301	1,1485497E-5
2369,28462982178	1,1145283E-5
2372,26486206055	1,2782429E-5
2375,24509429932	1,316425E-5
2378,22532653809	1,329358E-5
2381,20555877686	1,3660455E-5
2384,18579101562	1,5331087E-5
2387,16602325439	1,4412873E-5
2390,14625549316	1,6191667E-5
2393,12648773193	1,5112025E-5
2396,1067199707	1,5947373E-5
2399,08695220947	1,6105211E-5
2402,06718444824	1,6226572E-5
2405,04741668701	1,7347692E-5
2408,02764892578	1,7695485E-5
2411,00788116455	1,8760028E-5
2413,98811340332	1,9794692E-5
2416,96834564209	1,933677E-5
2419,94857788086	2,1052337E-5
2422,92881011963	2,1126568E-5
2425,9090423584	2,11522E-5
2428,88927459717	2,205267E-5
2431,86950683594	2,2854743E-5
2434,84973907471	2,3112857E-5
2437,82997131348	2,2447751E-5
2440,81020355225	2,3621023E-5
2443,79043579102	2,3265833E-5
2446,77066802979	2,4841483E-5
2449,75090026855	2,4530579E-5
2452,73113250732	2,643691E-5
2455,71136474609	2,6835851E-5
2458,69159698486	2,6613365E-5
2461,67182922363	2,6846703E-5
2464,6520614624	2,8119864E-5
2467,63229370117	2,7933865E-5
2470,61252593994	2,7833321E-5
2473,59275817871	2,910374E-5
2476,57299041748	2,9233167E-5
2479,55322265625	3,0360342E-5
2482,53345489502	2,9872526E-5
2485,51368713379	3,0223849E-5
2488,49391937256	3,0151109E-5
2491,47415161133	3,0635449E-5
2494,4543838501	3,0564718E-5
2497,43461608887	3,1915141E-5
2500,41484832764	3,1135071E-5
2503,39508056641	3,1574378E-5
2506,37531280518	3,0862613E-5
2509,35554504395	3,184502E-5
2512,33577728271	3,2169243E-5
2515,31600952148	3,1310972E-5
2518,29624176025	3,2271838E-5
2521,27647399902	3,2204188E-5
2524,25670623779	3,153273E-5
2527,23693847656	3,2097221E-5
2530,21717071533	3,0856327E-5
2533,1974029541	3,1672469E-5
2536,17763519287	3,0845265E-5
2539,15786743164	3,1527141E-5
2542,13809967041	2,9733592E-5
2545,11833190918	2,9591582E-5
2548,09856414795	2,9104346E-5
2551,07879638672	2,873581E-5
2554,05902862549	2,8359681E-5
2557,03926086426	2,7536741E-5
2560,01949310303	2,7075427E-5
2562,9997253418	2,629937E-5
2565,97995758057	2,5912274E-5
2568,96018981934	2,5901181E-5
2571,94042205811	2,7523061E-5
2574,92065429687	2,7829485E-5
2577,90088653564	2,9158343E-5
2580,88111877441	3,1586277E-5
2583,86135101318	3,3634031E-5
2586,84158325195	3,8421436E-5
2589,82181549072	3,9926745E-5
2592,80204772949	4,3427938E-5
2595,78227996826	4,5821079E-5
2598,76251220703	4,9769481E-5
2601,7427444458	5,1975261E-5
2604,72297668457	5,3714827E-5
2607,70320892334	5,6268319E-5
2610,68344116211	5,8222803E-5
2613,66367340088	5,9700558E-5
2616,64390563965	6,19759E-5
2619,62413787842	6,2682722E-5
2622,60437011719	6,2050631E-5
2625,58460235596	6,4305779E-5
2628,56483459473	6,6624273E-5
2631,5450668335	6,7864465E-5
2634,52529907227	6,9309407E-5
2637,50553131104	6,9994646E-5
2640,4857635498	7,0731647E-5
2643,46599578857	7,2177499E-5
2646,44622802734	7,3253458E-5
2649,42646026611	7,3858026E-5
2652,40669250488	7,4009744E-5
2655,38692474365	7,5120061E-5
2658,36715698242	7,5987334E-5
2661,34738922119	7,6824328E-5
2664,32762145996	7,7010636E-5
2667,30785369873	7,8176768E-5
2670,2880859375	7,9182015E-5
2673,26831817627	8,0080255E-5
2676,24855041504	8,0940674E-5
2679,22878265381	8,1990421E-5
2682,20901489258	8,1121458E-5
2685,18924713135	8,222585E-5
2688,16947937012	8,2887151E-5
2691,14971160889	8,4451694E-5
2694,12994384766	8,3196676E-5
2697,11017608643	8,5891726E-5
2700,0904083252	8,5738782E-5
2703,07064056396	8,7270416E-5
2706,05087280273	8,7996723E-5
2709,0311050415	8,9307704E-5
2712,01133728027	8,9322867E-5
2714,99156951904	9,0865288E-5
2717,97180175781	9,0876815E-5
2720,95203399658	9,0898731E-5
2723,93226623535	9,2574426E-5
2726,91249847412	9,3278402E-5
2729,89273071289	9,3858793E-5
2732,87296295166	9,5170071E-5
2735,85319519043	9,674535E-5
2738,8334274292	9,662145E-5
2741,81365966797	9,6965771E-5
2744,79389190674	9,8951453E-5
2747,77412414551	9,8735229E-5
2750,75435638428	9,8994297E-5
2753,73458862305	0,00010031242
2756,71482086182	0,00010086276
2759,69505310059	0,00010234802
2762,67528533936	0,00010295918
2765,65551757813	0,00010282691
2768,63574981689	0,0001040446
2771,61598205566	0,00010491319
2774,59621429443	0,0001047191
2777,5764465332	0,00010549419
2780,55667877197	0,00010779596
2783,53691101074	0,00010807787
2786,51714324951	0,00010881418
2789,49737548828	0,00010964511
2792,47760772705	0,00011059405
2795,45783996582	0,00011125221
2798,43807220459	0,00011198218
2801,41830444336	0,00011292715
2804,39853668213	0,00011404647
2807,3787689209	0,00011458861
2810,35900115967	0,00011604041
2813,33923339844	0,00011556313
2816,31946563721	0,00011650008
2819,29969787598	0,00011741968
2822,27993011475	0,00011893289
2825,26016235352	0,00012041279
2828,24039459229	0,000120384
2831,22062683105	0,00012273694
2834,20085906982	0,000123114
2837,18109130859	0,00012382454
2840,16132354736	0,00012426386
2843,14155578613	0,0001256323
2846,1217880249	0,00012723315
2849,10202026367	0,0001279302
2852,08225250244	0,00012869574
2855,06248474121	0,00013015154
2858,04271697998	0,0001303455
2861,02294921875	0,00013180681
2864,00318145752	0,00013268984
2866,98341369629	0,00013337379
2869,96364593506	0,00013424827
2872,94387817383	0,00013596622
2875,9241104126	0,0001373075
2878,90434265137	0,00013887407
2881,88457489014	0,00013939967
2884,86480712891	0,00014211549
2887,84503936768	0,00014357623
2890,82527160645	0,0001443222
2893,80550384521	0,00014545617
2896,78573608398	0,00014733215
2899,76596832275	0,00014884222
2902,74620056152	0,00015029584
2905,72643280029	0,00015207814
2908,70666503906	0,00015266114
2911,68689727783	0,00015493638
2914,6671295166	0,00015660131
2917,64736175537	0,00015846643
2920,62759399414	0,00015926572
2923,60782623291	0,00016264913
2926,58805847168	0,00016271674
2929,56829071045	0,00016514581
2932,54852294922	0,00016737983
2935,52875518799	0,00016859345
2938,50898742676	0,00017100658
2941,48921966553	0,00017231256
2944,4694519043	0,000174726
2947,44968414307	0,00017630827
2950,42991638184	0,00017787684
2953,41014862061	0,00017993746
2956,39038085937	0,00018182708
2959,37061309814	0,00018281023
2962,35084533691	0,00018543409
2965,33107757568	0,00018751887
2968,31130981445	0,00018816898
2971,29154205322	0,00019108595
2974,27177429199	0,00019203973
2977,25200653076	0,00019459398
2980,23223876953	0,00019720748
2983,2124710083	0,0001983322
2986,19270324707	0,00020138427
2989,17293548584	0,00020251156
2992,15316772461	0,00020565956
2995,13339996338	0,00020731747
2998,11363220215	0,00021036093
3001,09386444092	0,00021111601
3004,07409667969	0,00021390176
3007,05432891846	0,00021616007
3010,03456115723	0,00021750892
3013,014793396	0,0002196169
3015,99502563477	0,00022172949
3018,97525787354	0,00022513714
3021,9554901123	0,00022729154
3024,93572235107	0,00022959346
3027,91595458984	0,00023144648
3030,89618682861	0,00023406997
3033,87641906738	0,0002379869
3036,85665130615	0,00024056228
3039,83688354492	0,0002439752
3042,81711578369	0,00024627813
3045,79734802246	0,00024899552
3048,77758026123	0,00025292261
3051,7578125	0,00025889211
3054,73804473877	0,00026068813
3057,71827697754	0,00026346682
3060,69850921631	0,0002666965
3063,67874145508	0,00027071955
3066,65897369385	0,00027501716
3069,63920593262	0,0002801164
3072,61943817139	0,000284014
3075,59967041016	0,00028875366
3078,57990264893	0,00029352735
3081,5601348877	0,00029831689
3084,54036712646	0,00030370119
3087,52059936523	0,00030796184
3090,500831604	0,00031370495
3093,48106384277	0,0003192192
3096,46129608154	0,00032442042
3099,44152832031	0,00032943211
3102,42176055908	0,00033502915
3105,40199279785	0,00034026594
3108,38222503662	0,00034610217
3111,36245727539	0,00035147392
3114,34268951416	0,00035725438
3117,32292175293	0,00036407119
3120,3031539917	0,00037072776
3123,28338623047	0,00037771487
3126,26361846924	0,00038322249
3129,24385070801	0,00038935238
3132,22408294678	0,00039631105
3135,20431518555	0,00040327757
3138,18454742432	0,0004098805
3141,16477966309	0,00041894468
3144,14501190186	0,00042620326
3147,12524414063	0,0004338666
3150,10547637939	0,00044213274
3153,08570861816	0,00045201989
3156,06594085693	0,00046020411
3159,0461730957	0,00046952046
3162,02640533447	0,00047934863
3165,00663757324	0,00048923357
3167,98686981201	0,00050085594
3170,96710205078	0,00051123908
3173,94733428955	0,00052386185
3176,92756652832	0,00053730153
3179,90779876709	0,00054976761
3182,88803100586	0,00056332446
3185,86826324463	0,00057931129
3188,8484954834	0,00059384961
3191,82872772217	0,00061027997
3194,80895996094	0,00062811466
3197,78919219971	0,00064650321
3200,76942443848	0,00066464228
3203,74965667725	0,00068444243
3206,72988891602	0,00070600771
3209,71012115479	0,00072942964
3212,69035339355	0,00075395933
3215,67058563232	0,00077876111
3218,65081787109	0,00080559728
3221,63105010986	0,00083585918
3224,61128234863	0,00086658757
3227,5915145874	0,00089988702
3230,57174682617	0,00093482329
3233,55197906494	0,0009736659
3236,53221130371	0,001014719
3239,51244354248	0,0010557885
3242,49267578125	0,0011029974
3245,47290802002	0,0011518001
3248,45314025879	0,0012034796
3251,43337249756	0,0012598244
3254,41360473633	0,0013199697
3257,3938369751	0,0013818042
3260,37406921387	0,0014464901
3263,35430145264	0,0015134071
3266,33453369141	0,0015835535
3269,31476593018	0,0016552362
3272,29499816895	0,0017253343
3275,27523040771	0,0017916112
3278,25546264648	0,0018493346
3281,23569488525	0,0019010691
3284,21592712402	0,0019393693
3287,19615936279	0,001960994
3290,17639160156	0,0019652962
3293,15662384033	0,0019501353
3296,1368560791	0,0019176894
3299,11708831787	0,0018691642
3302,09732055664	0,0018085158
3305,07755279541	0,0017386157
3308,05778503418	0,0016629435
3311,03801727295	0,001584949
3314,01824951172	0,0015083885
3316,99848175049	0,0014336839
3319,97871398926	0,0013607027
3322,95894622803	0,0012920715
3325,9391784668	0,0012277523
3328,91941070557	0,0011685291
3331,89964294434	0,0011114955
3334,87987518311	0,0010599705
3337,86010742188	0,0010092761
3340,84033966064	0,00096280913
3343,82057189941	0,00092026664
3346,80080413818	0,00088065564
3349,78103637695	0,00084269691
3352,76126861572	0,00080710063
3355,74150085449	0,00077562894
3358,72173309326	0,00074327234
3361,70196533203	0,0007142037
3364,6821975708	0,00068610656
3367,66242980957	0,00065993152
3370,64266204834	0,00063462986
3373,62289428711	0,00061034314
3376,60312652588	0,00058711009
3379,58335876465	0,00056565503
3382,56359100342	0,0005449521
3385,54382324219	0,00052516519
3388,52405548096	0,00050611892
3391,50428771973	0,0004865789
3394,4845199585	0,00046947424
3397,46475219727	0,00045125106
3400,44498443604	0,00043586095
3403,4252166748	0,00041816045
3406,40544891357	0,00040260122
3409,38568115234	0,00038672162
3412,36591339111	0,00037263102
3415,34614562988	0,00035889776
3418,32637786865	0,00034343407
3421,30661010742	0,00033107205
3424,28684234619	0,00031734056
3427,26707458496	0,00030581167
3430,24730682373	0,00029211519
3433,2275390625	0,00028243738
3436,20777130127	0,00027084882
3439,18800354004	0,00026211021
3442,16823577881	0,00025311451
3445,14846801758	0,00024539453
3448,12870025635	0,0002406029
3451,10893249512	0,00023410209
3454,08916473389	0,00022998526
3457,06939697266	0,00022750648
3460,04962921143	0,00022569295
3463,0298614502	0,0002251363
3466,01009368897	0,00022467867
3468,99032592773	0,00022623995
3471,9705581665	0,00022789744
3474,95079040527	0,00022984368
3477,93102264404	0,00023304248
3480,91125488281	0,00023594155
3483,89148712158	0,00023825655
3486,87171936035	0,00024177548
3489,85195159912	0,00024394433
3492,83218383789	0,0002466767
3495,81241607666	0,00024955108
3498,79264831543	0,00025103727
3501,7728805542	0,00025265107
3504,75311279297	0,00025242801
3507,73334503174	0,00025483926
3510,71357727051	0,00025594214
3513,69380950928	0,00025503144
3516,67404174805	0,00025524052
3519,65427398682	0,00025643082
3522,63450622559	0,00025417261
3525,61473846436	0,00025496741
3528,59497070313	0,00025322994
3531,57520294189	0,0002516492
3534,55543518066	0,0002515091
3537,53566741943	0,00024962522
3540,5158996582	0,00024879798
3543,49613189697	0,00024691726
3546,47636413574	0,00024570583
3549,45659637451	0,00024412684
3552,43682861328	0,00024223306
3555,41706085205	0,00023973519
3558,39729309082	0,00023841095
3561,37752532959	0,00023773312
3564,35775756836	0,00023462879
3567,33798980713	0,0002331534
3570,3182220459	0,00023081291
3573,29845428467	0,0002290281
3576,27868652344	0,00022714075
3579,25891876221	0,00022484634
3582,23915100098	0,00022284931
3585,21938323975	0,00022089261
3588,19961547852	0,00021861824
3591,17984771729	0,00021762061
3594,16007995605	0,0002149118
3597,14031219482	0,00021285609
3600,12054443359	0,00021073668
3603,10077667236	0,0002087657
3606,08100891113	0,00020696211
3609,0612411499	0,00020516735
3612,04147338867	0,00020286819
3615,02170562744	0,00020172417
3618,00193786621	0,00020038242
3620,98217010498	0,00019738484
3623,96240234375	0,00019620592
3626,94263458252	0,00019390511
3629,92286682129	0,00019245796
3632,90309906006	0,00019116604
3635,88333129883	0,00018958368
3638,8635635376	0,0001880785
3641,84379577637	0,00018578942
3644,82402801514	0,00018409101
3647,80426025391	0,00018284191
3650,78449249268	0,00018227975
3653,76472473145	0,00017932614
3656,74495697022	0,00017773775
3659,72518920898	0,00017738401
3662,70542144775	0,00017563428
3665,68565368652	0,00017406001
3668,66588592529	0,00017216544
3671,64611816406	0,00017164581
3674,62635040283	0,00016961627
3677,6065826416	0,00016734477
3680,58681488037	0,00016677202
3683,56704711914	0,00016415261
3686,54727935791	0,00016344624
3689,52751159668	0,00016131399
3692,50774383545	0,00016041561
3695,48797607422	0,00015952001
3698,46820831299	0,00015863437
3701,44844055176	0,00015624512
3704,42867279053	0,00015613871
3707,4089050293	0,00015405179
3710,38913726807	0,00015174899
3713,36936950684	0,0001512518
3716,34960174561	0,0001508517
3719,32983398438	0,00014900796
3722,31006622314	0,00014697825
3725,29029846191	0,00014605754
3728,27053070068	0,00014489345
3731,25076293945	0,00014413085
3734,23099517822	0,00014330479
3737,21122741699	0,00014097132
3740,19145965576	0,0001410095
3743,17169189453	0,00014068295
3746,1519241333	0,00013926297
3749,13215637207	0,00013782212
3752,11238861084	0,00013651423
3755,09262084961	0,00013582937
3758,07285308838	0,00013476057
3761,05308532715	0,00013350406
3764,03331756592	0,00013316568
3767,01354980469	0,00013247982
3769,99378204346	0,00013089902
3772,97401428223	0,00012977528
3775,954246521	0,00012896534
3778,93447875977	0,00012869453
3781,91471099854	0,00012805962
3784,8949432373	0,00012663108
3787,87517547607	0,00012690088
3790,85540771484	0,00012649264
3793,83563995361	0,00012605462
3796,81587219238	0,00012613072
3799,79610443115	0,00012579904
3802,77633666992	0,00012448134
3805,75656890869	0,00012437484
3808,73680114746	0,00012487799
3811,71703338623	0,00012498043
3814,697265625	0,00012515233
3817,67749786377	0,00012450686
3820,65773010254	0,00012461655
3823,63796234131	0,00012542282
3826,61819458008	0,00012604758
3829,59842681885	0,00012697082
3832,57865905762	0,00012718797
3835,55889129639	0,00012757645
3838,53912353516	0,00012842822
3841,51935577393	0,00012935963
3844,4995880127	0,00013012954
3847,47982025146	0,00013130084
3850,46005249023	0,00013279466
3853,440284729	0,00013414347
3856,42051696777	0,00013691401
3859,40074920654	0,00013834154
3862,38098144531	0,00014006266
3865,36121368408	0,00014105182
3868,34144592285	0,00014407049
3871,32167816162	0,00014656427
3874,30191040039	0,00014852171
3877,28214263916	0,00015136736
3880,26237487793	0,00015435347
3883,2426071167	0,00015776093
3886,22283935547	0,00016046586
3889,20307159424	0,00016404027
3892,18330383301	0,00016877192
3895,16353607178	0,0001721721
3898,14376831055	0,00017627091
3901,12400054932	0,00018033836
3904,10423278809	0,00018446621
3907,08446502686	0,00018845838
3910,06469726562	0,00019341585
3913,04492950439	0,00019783271
3916,02516174316	0,00020229906
3919,00539398193	0,00020666531
3921,9856262207	0,00021234378
3924,96585845947	0,00021679961
3927,94609069824	0,00022268751
3930,92632293701	0,00022709212
3933,90655517578	0,0002305156
3936,88678741455	0,00023449996
3939,86701965332	0,00023898695
3942,84725189209	0,00024245901
3945,82748413086	0,00024619769
3948,80771636963	0,00025006525
3951,7879486084	0,00025173148
3954,76818084717	0,00025448414
3957,74841308594	0,00025521833
3960,72864532471	0,00025722041
3963,70887756348	0,00025832382
3966,68910980225	0,00025900741
3969,66934204102	0,00025709262
3972,64957427978	0,0002567384
3975,62980651855	0,000255159
3978,61003875732	0,00025455928
3981,59027099609	0,00025171602
3984,57050323486	0,00024918926
3987,55073547363	0,00024765271
3990,5309677124	0,00024378857
3993,51119995117	0,00024039541
3996,49143218994	0,00023735785
3999,47166442871	0,00023378943
4002,45189666748	0,00023020036
4005,43212890625	0,00022717191
4008,41236114502	0,00022340686
4011,39259338379	0,00021936357
4014,37282562256	0,00021446525
4017,35305786133	0,00021061216
4020,3332901001	0,00020766492
4023,31352233887	0,00020342192
4026,29375457764	0,00019904922
4029,27398681641	0,00019532779
4032,25421905518	0,00019188976
4035,23445129395	0,00018845032
4038,21468353271	0,00018485503
4041,19491577148	0,00018059385
4044,17514801025	0,00017688052
4047,15538024902	0,00017255167
4050,13561248779	0,00017019872
4053,11584472656	0,00016672525
4056,09607696533	0,00016490737
4059,0763092041	0,00016112616
4062,05654144287	0,00015771419
4065,03677368164	0,00015435993
4068,01700592041	0,00015088768
4070,99723815918	0,00014702284
4073,97747039795	0,00014483188
4076,95770263672	0,00014209384
4079,93793487549	0,00013947445
4082,91816711426	0,00013678926
4085,89839935303	0,00013338437
4088,8786315918	0,00013035992
4091,85886383057	0,00012829572
4094,83909606934	0,00012522008
4097,81932830811	0,00012241361
4100,79956054687	0,000119826
4103,77979278564	0,00011799477
4106,76002502441	0,00011536382
4109,74025726318	0,00011275809
4112,72048950195	0,00010948604
4115,70072174072	0,00010737795
4118,68095397949	0,00010545367
4121,66118621826	0,00010278769
4124,64141845703	0,00010017611
4127,6216506958	9,7629162E-5
4130,60188293457	9,481248E-5
4133,58211517334	9,211402E-5
4136,56234741211	9,0580845E-5
4139,54257965088	8,9091864E-5
4142,52281188965	8,5964572E-5
4145,50304412842	8,3871079E-5
4148,48327636719	8,1307144E-5
4151,46350860596	7,9555527E-5
4154,44374084473	7,6351231E-5
4157,4239730835	7,4976003E-5
4160,40420532227	7,2671389E-5
4163,38443756103	7,0693044E-5
4166,3646697998	6,8252867E-5
4169,34490203857	6,5443309E-5
4172,32513427734	6,3756898E-5
4175,30536651611	6,0662733E-5
4178,28559875488	5,8291492E-5
4181,26583099365	5,672901E-5
4184,24606323242	5,3683259E-5
4187,22629547119	5,1738584E-5
4190,20652770996	4,96954E-5
4193,18675994873	4,6093645E-5
4196,1669921875	4,4973363E-5
4199,14722442627	4,2632391E-5
4202,12745666504	3,9201325E-5
4205,10768890381	3,6219866E-5
4208,08792114258	3,4304078E-5
4211,06815338135	3,1926419E-5
4214,04838562012	2,9319056E-5
4217,02861785889	2,7286762E-5
4220,00885009766	2,373233E-5
4222,98908233643	2,2946139E-5
4225,9693145752	1,9368279E-5
4228,94954681396	1,7764462E-5
4231,92977905273	1,5772752E-5
4234,9100112915	1,5361576E-5
4237,89024353027	1,4563136E-5
4240,87047576904	1,5270048E-5
4243,85070800781	1,6844845E-5
4246,83094024658	1,8455307E-5
4249,81117248535	2,1509929E-5
4252,79140472412	2,4995091E-5
4255,77163696289	2,974567E-5
4258,75186920166	3,3544338E-5
4261,73210144043	3,6938781E-5
4264,7123336792	4,2141469E-5
4267,69256591797	4,7755246E-5
4270,67279815674	5,2883849E-5
4273,65303039551	5,8709063E-5
4276,63326263428	6,4951291E-5
4279,61349487305	7,113638E-5
4282,59372711182	7,786513E-5
4285,57395935059	8,4274275E-5
4288,55419158936	9,1209008E-5
4291,53442382812	9,9201988E-5
4294,51465606689	0,00010676195
4297,49488830566	0,00011672231
4300,47512054443	0,00012472793
4303,4553527832	0,00013282113
4306,43558502197	0,00014098404
4309,41581726074	0,00014966705
4312,39604949951	0,00015839653
4315,37628173828	0,00016596014
4318,35651397705	0,00017417254
4321,33674621582	0,00018171589
4324,31697845459	0,00018719807
4327,29721069336	0,00019297245
4330,27744293213	0,00019881521
4333,2576751709	0,00020157106
4336,23790740967	0,00020345836
4339,21813964844	0,00020511371
4342,19837188721	0,00020579594
4345,17860412598	0,00020637143
4348,15883636475	0,00020595937
4351,13906860352	0,00020361007
4354,11930084229	0,0002012334
4357,09953308105	0,00019901514
4360,07976531982	0,00019657555
4363,05999755859	0,00019287402
4366,04022979736	0,00018994393
4369,02046203613	0,0001866949
4372,0006942749	0,00018325781
4374,98092651367	0,000179206
4377,96115875244	0,00017696593
4380,94139099121	0,00017264865
4383,92162322998	0,00016972091
4386,90185546875	0,00016660389
4389,88208770752	0,00016210549
4392,86231994629	0,00016003397
4395,84255218506	0,00015661462
4398,82278442383	0,00015344887
4401,8030166626	0,0001498816
4404,78324890137	0,00014721906
4407,76348114014	0,00014509537
4410,74371337891	0,0001417791
4413,72394561768	0,00013990601
4416,70417785645	0,00013715088
4419,68441009521	0,00013393109
4422,66464233398	0,00013232631
4425,64487457275	0,0001291899
4428,62510681152	0,00012702746
4431,60533905029	0,00012440034
4434,58557128906	0,0001238538
4437,56580352783	0,00012134168
4440,5460357666	0,00011979039
4443,52626800537	0,00011780373
4446,50650024414	0,0001146124
4449,48673248291	0,00011271965
4452,46696472168	0,00011211348
4455,44719696045	0,00011004057
4458,42742919922	0,0001087676
4461,40766143799	0,0001061429
4464,38789367676	0,00010547431
4467,36812591553	0,00010356542
4470,3483581543	0,00010163442
4473,32859039307	0,00010086456
4476,30882263184	9,8794996E-5
4479,28905487061	9,6874703E-5
4482,26928710937	9,6283537E-5
4485,24951934814	9,4952381E-5
4488,22975158691	9,2466166E-5
4491,20998382568	9,1413725E-5
4494,19021606445	8,9996834E-5
4497,17044830322	8,895553E-5
4500,15068054199	8,6407988E-5
4503,13091278076	8,5615141E-5
4506,11114501953	8,478409E-5
4509,0913772583	8,3148904E-5
4512,07160949707	8,2379211E-5
4515,05184173584	8,1319478E-5
4518,03207397461	7,9495887E-5
4521,01230621338	7,9201325E-5
4523,99253845215	7,6136509E-5
4526,97277069092	7,6873134E-5
4529,95300292969	7,5720149E-5
4532,93323516846	7,4505068E-5
4535,91346740723	7,2646274E-5
4538,893699646	7,0548238E-5
4541,87393188477	7,115784E-5
4544,85416412354	6,9359942E-5
4547,8343963623	6,8276622E-5
4550,81462860107	6,6793082E-5
4553,79486083984	6,5325242E-5
4556,77509307861	6,4740223E-5
4559,75532531738	6,2358757E-5
4562,73555755615	6,2371416E-5
4565,71578979492	6,1695666E-5
4568,69602203369	6,1331818E-5
4571,67625427246	5,9335731E-5
4574,65648651123	5,8802488E-5
4577,63671875	5,7486852E-5
4580,61695098877	5,6995041E-5
4583,59718322754	5,6336831E-5
4586,57741546631	5,4804282E-5
4589,55764770508	5,3560382E-5
4592,53787994385	5,3218896E-5
4595,51811218262	5,2455351E-5
4598,49834442139	5,0868501E-5
4601,47857666016	4,969159E-5
4604,45880889893	5,0031669E-5
4607,4390411377	4,8385092E-5
4610,41927337646	4,8239318E-5
4613,39950561523	4,6639626E-5
4616,379737854	4,5786128E-5
4619,35997009277	4,5101074E-5
4622,34020233154	4,3883922E-5
4625,32043457031	4,3131762E-5
4628,30066680908	4,1433218E-5
4631,28089904785	4,2259882E-5
4634,26113128662	4,1183335E-5
4637,24136352539	3,9860184E-5
4640,22159576416	3,9255886E-5
4643,20182800293	3,8720748E-5
4646,1820602417	3,7994352E-5
4649,16229248047	3,6636422E-5
4652,14252471924	3,6391302E-5
4655,12275695801	3,5567162E-5
4658,10298919678	3,4009055E-5
4661,08322143555	3,3632734E-5
4664,06345367432	3,2901732E-5
4667,04368591309	3,0641053E-5
4670,02391815186	3,0165148E-5
4673,00415039063	2,9868361E-5
4675,98438262939	2,8613947E-5
4678,96461486816	2,7002126E-5
4681,94484710693	2,6096695E-5
4684,9250793457	2,4156889E-5
4687,90531158447	2,4653954E-5
4690,88554382324	2,3064734E-5
4693,86577606201	2,2242913E-5
4696,84600830078	2,1223961E-5
4699,82624053955	1,9959181E-5
4702,80647277832	1,8948249E-5
4705,78670501709	1,9319862E-5
4708,76693725586	1,7742487E-5
4711,74716949463	1,7255532E-5
4714,7274017334	1,598698E-5
4717,70763397217	1,579216E-5
4720,68786621094	1,6440801E-5
4723,66809844971	1,5391136E-5
4726,64833068848	1,6270413E-5
4729,62856292725	1,5850118E-5
4732,60879516602	1,6218186E-5
4735,58902740479	1,5581152E-5
4738,56925964355	1,654686E-5
4741,54949188232	1,6904964E-5
4744,52972412109	1,6389321E-5
4747,50995635986	1,781146E-5
4750,49018859863	1,8572027E-5
4753,4704208374	1,8328471E-5
4756,45065307617	1,8770122E-5
4759,43088531494	1,9964755E-5
4762,41111755371	2,0917248E-5
4765,39134979248	2,2690625E-5
4768,37158203125	2,2216869E-5
4771,35181427002	2,325192E-5
4774,33204650879	2,3219023E-5
4777,31227874756	2,4914858E-5
4780,29251098633	2,5125145E-5
4783,2727432251	2,5329264E-5
4786,25297546387	2,5431692E-5
4789,23320770264	2,6822658E-5
4792,21343994141	2,7656092E-5
4795,19367218018	2,6664488E-5
4798,17390441895	2,640348E-5
4801,15413665771	2,8209986E-5
4804,13436889648	2,7837025E-5
4807,11460113525	2,7742823E-5
4810,09483337402	2,6932102E-5
4813,07506561279	2,6784475E-5
4816,05529785156	2,7316226E-5
4819,03553009033	2,6157315E-5
4822,0157623291	2,5305394E-5
4824,99599456787	2,438244E-5
4827,97622680664	2,5180466E-5
4830,95645904541	2,4644901E-5
4833,93669128418	2,3485032E-5
4836,91692352295	2,3398918E-5
4839,89715576172	2,1310818E-5
4842,87738800049	2,1159986E-5
4845,85762023926	1,9176046E-5
4848,83785247803	1,8213276E-5
4851,8180847168	1,6183928E-5
4854,79831695557	1,4277058E-5
4857,77854919434	1,358814E-5
4860,75878143311	1,1857006E-5
4863,73901367188	1,0060785E-5
4866,71924591064	8,8892083E-6
4869,69947814941	6,223522E-6
4872,67971038818	3,8529266E-6
4875,65994262695	2,3784506E-6
4878,64017486572	1,934847E-6
4881,62040710449	1,7463449E-6
4884,60063934326	2,9995182E-6
4887,58087158203	5,1526015E-6
4890,5611038208	6,4002603E-6
4893,54133605957	8,8726645E-6
4896,52156829834	1,0820303E-5
4899,50180053711	1,4838589E-5
4902,48203277588	1,7489976E-5
4905,46226501465	2,0592811E-5
4908,44249725342	2,1914521E-5
4911,42272949219	2,2835694E-5
4914,40296173096	2,5504556E-5
4917,38319396973	2,7910867E-5
4920,3634262085	2,9729331E-5
4923,34365844727	3,2017829E-5
4926,32389068604	3,3097096E-5
4929,3041229248	3,519757E-5
4932,28435516357	3,5626559E-5
4935,26458740234	3,8381813E-5
4938,24481964111	3,9004838E-5
4941,22505187988	3,9959859E-5
4944,20528411865	4,1424113E-5
4947,18551635742	4,2714702E-5
4950,16574859619	4,4024835E-5
4953,14598083496	4,6452627E-5
4956,12621307373	4,8831919E-5
4959,1064453125	5,003743E-5
4962,08667755127	5,3520659E-5
4965,06690979004	5,6357262E-5
4968,04714202881	5,9263894E-5
4971,02737426758	6,3115021E-5
4974,00760650635	6,6550284E-5
4976,98783874512	7,1426896E-5
4979,96807098389	7,4867047E-5
4982,94830322266	7,8465493E-5
4985,92853546143	8,2874587E-5
4988,9087677002	8,7363979E-5
4991,88899993897	9,1442367E-5
4994,86923217773	9,8140073E-5
4997,8494644165	0,00010126144
5000,82969665527	0,00010680299
5003,80992889404	0,0001118202
5006,79016113281	0,00011744297
5009,77039337158	0,00012249777
5012,75062561035	0,00012879337
5015,73085784912	0,00013409946
5018,71109008789	0,00014019393
5021,69132232666	0,00014647699
5024,67155456543	0,00015243857
5027,6517868042	0,00015805767
5030,63201904297	0,00016426388
5033,61225128174	0,00017003299
5036,59248352051	0,00017714083
5039,57271575928	0,00018496529
5042,55294799805	0,00019125012
5045,53318023682	0,00019972287
5048,51341247559	0,0002074128
5051,49364471436	0,00021543678
5054,47387695313	0,00022297141
5057,45410919189	0,00023161704
5060,43434143066	0,0002396475
5063,41457366943	0,00024961617
5066,3948059082	0,00025826798
5069,37503814697	0,00026651158
5072,35527038574	0,0002779195
5075,33550262451	0,00028769216
5078,31573486328	0,00029765853
5081,29596710205	0,00030897251
5084,27619934082	0,00031937053
5087,25643157959	0,00033023485
5090,23666381836	0,00034198112
5093,21689605713	0,00035211224
5096,1971282959	0,00036496065
5099,17736053467	0,00037613127
5102,15759277344	0,000388524
5105,13782501221	0,0003987825
5108,11805725098	0,00041024392
5111,09828948975	0,0004215037
5114,07852172852	0,00043175282
5117,05875396729	0,00044002707
5120,03898620605	0,00045079432
5123,01921844482	0,00045768208
5125,99945068359	0,0004667997
5128,97968292236	0,00047203572
5131,95991516113	0,00047788258
5134,9401473999	0,00048207169
5137,92037963867	0,0004863395
5140,90061187744	0,0004880663
5143,88084411621	0,0004892541
5146,86107635498	0,00048855877
5149,84130859375	0,00048725023
5152,82154083252	0,00048572904
5155,80177307129	0,00048216412
5158,78200531006	0,00047853413
5161,76223754883	0,00047401015
5164,7424697876	0,00046979922
5167,72270202637	0,00046447603
5170,70293426514	0,00045812251
5173,68316650391	0,00045189964
5176,66339874268	0,00044486184
5179,64363098145	0,00043911401
5182,62386322022	0,00043157294
5185,60409545898	0,0004257486
5188,58432769775	0,00041787182
5191,56455993652	0,00041147562
5194,54479217529	0,0004040789
5197,52502441406	0,0003978778
5200,50525665283	0,00039175181
5203,4854888916	0,00038412282
5206,46572113037	0,00037752708
5209,44595336914	0,00037175832
5212,42618560791	0,00036562904
5215,40641784668	0,00035911985
5218,38665008545	0,00035386757
5221,36688232422	0,00034867389
5224,34711456299	0,0003425763
5227,32734680176	0,000337543
5230,30757904053	0,00033193038
5233,2878112793	0,00032676385
5236,26804351807	0,00032180139
5239,24827575684	0,00031867142
5242,22850799561	0,00031332687
5245,20874023438	0,00030788228
5248,18897247314	0,00030436994
5251,16920471191	0,00029918485
5254,14943695068	0,00029528482
5257,12966918945	0,00029207046
5260,10990142822	0,0002882889
5263,09013366699	0,0002840975
5266,07036590576	0,00028099805
5269,05059814453	0,00027673762
5272,0308303833	0,00027415209
5275,01106262207	0,00027106633
5277,99129486084	0,00026825341
5280,97152709961	0,00026402804
5283,95175933838	0,00026119649
5286,93199157715	0,0002587663
5289,91222381592	0,00025602801
5292,89245605469	0,00025336411
5295,87268829346	0,00025034092
5298,85292053223	0,00024819012
5301,833152771	0,00024516781
5304,81338500977	0,00024292436
5307,79361724854	0,00023942002
5310,7738494873	0,00023724729
5313,75408172607	0,00023413855
5316,73431396484	0,00023232795
5319,71454620361	0,00023118619
5322,69477844238	0,00022836884
5325,67501068115	0,00022642142
5328,65524291992	0,00022335843
5331,63547515869	0,00022195929
5334,61570739746	0,00021838239
5337,59593963623	0,00021718519
5340,576171875	0,00021589501
5343,55640411377	0,00021272766
5346,53663635254	0,00021113204
5349,51686859131	0,00020934584
5352,49710083008	0,00020737652
5355,47733306885	0,00020586525
5358,45756530762	0,0002026141
5361,43779754639	0,00020197754
5364,41802978516	0,00020009678
5367,39826202393	0,00019838143
5370,3784942627	0,0001966797
5373,35872650146	0,00019547433
5376,33895874023	0,00019335069
5379,319190979	0,00019102137
5382,29942321777	0,00018991816
5385,27965545654	0,00018746579
5388,25988769531	0,00018584375
5391,24011993408	0,00018351952
5394,22035217285	0,00018229911
5397,20058441162	0,00018023401
5400,18081665039	0,00017857322
5403,16104888916	0,00017696466
5406,14128112793	0,00017563187
5409,1215133667	0,00017243074
5412,10174560547	0,00017165736
5415,08197784424	0,00016969475
5418,06221008301	0,00016767938
5421,04244232178	0,000165834
5424,02267456055	0,00016323509
5427,00290679932	0,00016116508
5429,98313903809	0,00015942628
5432,96337127686	0,00015744767
5435,94360351562	0,00015559505
5438,92383575439	0,00015253409
5441,90406799316	0,00015021231
5444,88430023193	0,0001482272
5447,8645324707	0,00014625953
5450,84476470947	0,00014377476
5453,82499694824	0,00014243189
5456,80522918701	0,00014012721
5459,78546142578	0,00013753953
5462,76569366455	0,00013420821
5465,74592590332	0,00013296395
5468,72615814209	0,00013044008
5471,70639038086	0,0001269489
5474,68662261963	0,00012524982
5477,6668548584	0,00012182095
5480,64708709717	0,00012011271
5483,62731933594	0,00011786182
5486,60755157471	0,00011490716
5489,58778381348	0,00011233899
5492,56801605225	0,00011060592
5495,54824829102	0,0001069098
5498,52848052978	0,0001052611
5501,50871276855	0,00010209664
5504,48894500732	0,00010004172
5507,46917724609	9,7751747E-5
5510,44940948486	9,6058205E-5
5513,42964172363	9,2532164E-5
5516,4098739624	9,0730417E-5
5519,39010620117	8,8634923E-5
5522,37033843994	8,6586974E-5
5525,35057067871	8,3676319E-5
5528,33080291748	8,2649495E-5
5531,31103515625	8,0967586E-5
5534,29126739502	7,813396E-5
5537,27149963379	7,6179697E-5
5540,25173187256	7,5482181E-5
5543,23196411133	7,1783538E-5
5546,2121963501	7,1007277E-5
5549,19242858887	6,9521602E-5
5552,17266082764	6,9170114E-5
5555,15289306641	6,5600692E-5
5558,13312530518	6,4635678E-5
5561,11335754395	6,2641902E-5
5564,09358978271	6,2082388E-5
5567,07382202148	6,0429083E-5
5570,05405426025	5,9181439E-5
5573,03428649902	5,8583536E-5
5576,01451873779	5,6585551E-5
5578,99475097656	5,658861E-5
5581,97498321533	5,5036093E-5
5584,9552154541	5,420643E-5
5587,93544769287	5,3666113E-5
5590,91567993164	5,256757E-5
5593,89591217041	5,241439E-5
5596,87614440918	5,2586102E-5
5599,85637664795	5,1739345E-5
5602,83660888672	5,1160934E-5
5605,81684112549	5,0112563E-5
5608,79707336426	5,0641838E-5
5611,77730560303	5,0536026E-5
5614,7575378418	4,8893094E-5
5617,73777008057	4,9201956E-5
5620,71800231934	4,9568074E-5
5623,69823455811	4,9637711E-5
5626,67846679687	4,9176876E-5
5629,65869903564	4,9868447E-5
5632,63893127441	4,9679324E-5
5635,61916351318	4,9641102E-5
5638,59939575195	4,9878609E-5
5641,57962799072	5,0635323E-5
5644,55986022949	5,0674301E-5
5647,54009246826	5,0629147E-5
5650,52032470703	5,1390796E-5
5653,5005569458	5,1614418E-5
5656,48078918457	5,1900412E-5
5659,46102142334	5,1779337E-5
5662,44125366211	5,2904146E-5
5665,42148590088	5,3107741E-5
5668,40171813965	5,3434277E-5
5671,38195037842	5,501538E-5
5674,36218261719	5,4855185E-5
5677,34241485596	5,5476823E-5
5680,32264709473	5,6314336E-5
5683,3028793335	5,7006217E-5
5686,28311157227	5,7153047E-5
5689,26334381103	5,7890936E-5
5692,2435760498	5,8368361E-5
5695,22380828857	5,9621908E-5
5698,20404052734	6,0351887E-5
5701,18427276611	6,0670919E-5
5704,16450500488	6,2100675E-5
5707,14473724365	6,1678399E-5
5710,12496948242	6,3347647E-5
5713,10520172119	6,3858334E-5
5716,08543395996	6,504591E-5
5719,06566619873	6,4978913E-5
5722,0458984375	6,6910753E-5
5725,02613067627	6,7578594E-5
5728,00636291504	6,8052056E-5
5730,98659515381	6,9297289E-5
5733,96682739258	6,9710152E-5
5736,94705963135	7,0369744E-5
5739,92729187012	7,1485954E-5
5742,90752410889	7,2736675E-5
5745,88775634766	7,4576076E-5
5748,86798858643	7,4036857E-5
5751,8482208252	7,5552826E-5
5754,82845306396	7,5880689E-5
5757,80868530273	7,7776753E-5
5760,7889175415	7,855376E-5
5763,76914978027	7,9970448E-5
5766,74938201904	8,1746685E-5
5769,72961425781	8,2431853E-5
5772,70984649658	8,4300898E-5
5775,69007873535	8,5316183E-5
5778,67031097412	8,5786073E-5
5781,65054321289	8,6979588E-5
5784,63077545166	8,868624E-5
5787,61100769043	8,9767167E-5
5790,5912399292	9,0611005E-5
5793,57147216797	9,2086021E-5
5796,55170440674	9,4291711E-5
5799,53193664551	9,4497465E-5
5802,51216888428	9,6882662E-5
5805,49240112305	9,6477521E-5
5808,47263336182	9,8455652E-5
5811,45286560059	9,9939542E-5
5814,43309783935	0,00010127156
5817,41333007812	0,00010182886
5820,39356231689	0,00010375428
5823,37379455566	0,00010364445
5826,35402679443	0,00010503945
5829,3342590332	0,00010594651
5832,31449127197	0,00010692505
5835,29472351074	0,00010753839
5838,27495574951	0,00010750471
5841,25518798828	0,00010821395
5844,23542022705	0,00010934965
5847,21565246582	0,00011070045
5850,19588470459	0,00011070169
5853,17611694336	0,00011038601
5856,15634918213	0,00011079398
5859,1365814209	0,00011159111
5862,11681365967	0,00011258192
5865,09704589844	0,00011198526
5868,07727813721	0,00011102613
5871,05751037598	0,00011248531
5874,03774261475	0,00011163711
5877,01797485352	0,0001113336
5879,99820709229	0,00011025346
5882,97843933105	0,00011095441
5885,95867156982	0,00011044325
5888,93890380859	0,0001091014
5891,91913604736	0,00010907125
5894,89936828613	0,0001089726
5897,8796005249	0,00010701518
5900,85983276367	0,00010638413
5903,84006500244	0,00010515443
5906,82029724121	0,00010382983
5909,80052947998	0,00010345721
5912,78076171875	0,00010299093
5915,76099395752	0,00010150456
5918,74122619629	0,00010099594
5921,72145843506	9,8873461E-5
5924,70169067383	9,8011809E-5
5927,6819229126	9,6486321E-5
5930,66215515137	9,5933031E-5
5933,64238739014	9,4467975E-5
5936,62261962891	9,4202118E-5
5939,60285186768	9,1802745E-5
5942,58308410644	9,0734004E-5
5945,56331634521	9,0083837E-5
[truncated: 30,772 more rows]
