# Supplementary material for: Predicting the Durability of Solid Fired Bricks Using NDT Electroacoustic Methods
Source: Materials (Basel). 2022 Aug 25;15(17):5882. doi: 10.3390/ma15175882 (PMC9457344; doi:10.3390/ma15175882)
Supplement: Supplementary file 1 [file materials-15-05882-s001.zip › 3.S0_FL.csv]

ASCII data file created with TiePie Multi Channel software. www.tiepie.com.
2021-04-01 08:48:52 172m
Frequency	FFT1
Hz	V
0	0,007863043
2,98023223876953	0,0001515658
5,96046447753906	0,00012722668
8,94069671630859	0,00013098187
11,9209289550781	0,00012880175
14,9011611938477	0,00015034511
17,8813934326172	0,00016653062
20,8616256713867	0,00015741782
23,8418579101562	0,00016630909
26,8220901489258	0,00016965598
29,8023223876953	0,00014763212
32,7825546264648	0,00013644721
35,7627868652344	0,00013355204
38,7430191040039	0,00013000525
41,7232513427734	0,00012991945
44,703483581543	0,00013033729
47,6837158203125	0,00013851901
50,663948059082	0,00012989822
53,6441802978516	0,00013755416
56,6244125366211	0,00013036045
59,6046447753906	0,00013285456
62,5848770141602	0,00013356
65,5651092529297	0,00012813409
68,5453414916992	0,00013308545
71,5255737304687	0,0001335808
74,5058059692383	0,00013371008
77,4860382080078	0,00013472135
80,4662704467773	0,00013651285
83,4465026855469	0,00013418594
86,4267349243164	0,0001354059
89,4069671630859	0,00013536161
92,3871994018555	0,00013855904
95,367431640625	0,00014132449
98,3476638793945	0,00013940429
101,327896118164	0,00013640696
104,308128356934	0,00013474596
107,288360595703	0,00013740155
110,268592834473	0,00013183232
113,248825073242	0,000136206
116,229057312012	0,00013722773
119,209289550781	0,00013253223
122,189521789551	0,00013487089
125,16975402832	0,00013260597
128,14998626709	0,00013185649
131,130218505859	0,00013068525
134,110450744629	0,00013113377
137,090682983398	0,000131457
140,070915222168	0,00012872767
143,051147460938	0,0001303291
146,031379699707	0,00012774218
149,011611938477	0,00012503324
151,991844177246	0,00012582242
154,972076416016	0,00012708139
157,952308654785	0,00012386076
160,932540893555	0,00012550697
163,912773132324	0,00012291707
166,893005371094	0,00012319037
169,873237609863	0,00012264187
172,853469848633	0,00012014278
175,833702087402	0,00012188593
178,813934326172	0,00012082688
181,794166564941	0,00012031472
184,774398803711	0,00011751367
187,75463104248	0,00011779778
190,73486328125	0,00011978135
193,71509552002	0,00011928049
196,695327758789	0,00011868821
199,675559997559	0,00011739177
202,655792236328	0,00012078093
205,636024475098	0,00011758631
208,616256713867	0,00011980056
211,596488952637	0,00011627649
214,576721191406	0,00012023385
217,556953430176	0,00011822822
220,537185668945	0,00011669865
223,517417907715	0,00011739704
226,497650146484	0,00011894645
229,477882385254	0,00011471654
232,458114624023	0,00011508414
235,438346862793	0,00011519997
238,418579101562	0,00011558177
241,398811340332	0,00011302599
244,379043579102	0,00011231259
247,359275817871	0,00011135928
250,339508056641	0,00011159384
253,31974029541	0,00011380721
256,29997253418	0,00011322564
259,280204772949	0,00011345864
262,260437011719	0,00011266027
265,240669250488	0,00011297779
268,220901489258	0,00011133322
271,201133728027	0,0001095965
274,181365966797	0,00011046153
277,161598205566	0,00010890635
280,141830444336	0,00010799655
283,122062683105	0,00010975448
286,102294921875	0,00010782462
289,082527160645	0,00010473713
292,062759399414	0,00010648129
295,042991638184	0,00010618412
298,023223876953	0,00010644166
301,003456115723	0,00010280846
303,983688354492	0,00010246816
306,963920593262	0,00010387995
309,944152832031	0,00010163814
312,924385070801	0,0001026135
315,90461730957	0,00010167419
318,88484954834	0,00010229573
321,865081787109	0,00010168111
324,845314025879	9,8947346E-5
327,825546264648	0,00010127183
330,805778503418	9,7583094E-5
333,786010742188	9,9446631E-5
336,766242980957	9,7989811E-5
339,746475219727	9,6625349E-5
342,726707458496	9,6112769E-5
345,706939697266	9,4845284E-5
348,687171936035	9,6139865E-5
351,667404174805	9,4655865E-5
354,647636413574	9,6435863E-5
357,627868652344	9,5900097E-5
360,608100891113	9,4634933E-5
363,588333129883	9,5443429E-5
366,568565368652	9,6102847E-5
369,548797607422	9,5289739E-5
372,529029846191	9,3633156E-5
375,509262084961	9,326038E-5
378,48949432373	9,1840491E-5
381,4697265625	9,281891E-5
384,44995880127	8,9680037E-5
387,430191040039	8,8604998E-5
390,410423278809	8,5510947E-5
393,390655517578	8,1178775E-5
396,370887756348	8,145612E-5
399,351119995117	8,1390794E-5
402,331352233887	8,1443332E-5
405,311584472656	8,1015677E-5
408,291816711426	8,2214549E-5
411,272048950195	8,4031691E-5
414,252281188965	8,3321203E-5
417,232513427734	8,3308872E-5
420,212745666504	8,451396E-5
423,192977905273	8,3346021E-5
426,173210144043	8,3520474E-5
429,153442382812	8,1985327E-5
432,133674621582	8,2153398E-5
435,113906860352	8,2769578E-5
438,094139099121	8,2700034E-5
441,074371337891	8,1641224E-5
444,05460357666	8,3561999E-5
447,03483581543	8,2803681E-5
450,015068054199	8,0230259E-5
452,995300292969	8,2950612E-5
455,975532531738	8,2364061E-5
458,955764770508	8,2406889E-5
461,935997009277	7,9486261E-5
464,916229248047	8,1928509E-5
467,896461486816	8,1098335E-5
470,876693725586	8,0762021E-5
473,856925964355	8,2260836E-5
476,837158203125	8,1266328E-5
479,817390441895	8,1192578E-5
482,797622680664	8,2158768E-5
485,777854919434	8,0446031E-5
488,758087158203	8,0398827E-5
491,738319396973	7,6425034E-5
494,718551635742	7,5602702E-5
497,698783874512	7,2573935E-5
500,679016113281	7,1710505E-5
503,659248352051	7,0992998E-5
506,63948059082	7,1255372E-5
509,61971282959	6,9586773E-5
512,599945068359	6,7762375E-5
515,580177307129	6,9498304E-5
518,560409545898	7,2213994E-5
521,540641784668	7,4937402E-5
524,520874023438	7,6358944E-5
527,501106262207	7,7340055E-5
530,481338500977	7,6788477E-5
533,461570739746	8,0885281E-5
536,441802978516	8,0986062E-5
539,422035217285	8,3546739E-5
542,402267456055	8,5102877E-5
545,382499694824	8,1354028E-5
548,362731933594	8,3525154E-5
551,342964172363	8,3010319E-5
554,323196411133	8,1939705E-5
557,303428649902	8,2329515E-5
560,283660888672	8,0138485E-5
563,263893127441	8,0413343E-5
566,244125366211	7,9422871E-5
569,22435760498	7,931282E-5
572,20458984375	7,979533E-5
575,18482208252	7,7540201E-5
578,165054321289	7,7684937E-5
581,145286560059	7,7738452E-5
584,125518798828	7,6084726E-5
587,105751037598	7,6320356E-5
590,085983276367	7,741212E-5
593,066215515137	7,5746794E-5
596,046447753906	7,5563542E-5
599,026679992676	7,5802952E-5
602,006912231445	7,5337961E-5
604,987144470215	7,5969152E-5
607,967376708984	7,392405E-5
610,947608947754	7,6555885E-5
613,927841186523	7,3567409E-5
616,908073425293	7,3074923E-5
619,888305664062	7,3189963E-5
622,868537902832	7,4847935E-5
625,848770141602	7,7752264E-5
628,829002380371	7,6333497E-5
631,809234619141	7,3580881E-5
634,78946685791	7,393265E-5
637,76969909668	7,2736249E-5
640,749931335449	7,3930295E-5
643,730163574219	7,3716098E-5
646,710395812988	7,4790003E-5
649,690628051758	7,3867788E-5
652,670860290527	7,408363E-5
655,651092529297	7,4380391E-5
658,631324768066	7,4737747E-5
661,611557006836	7,3718226E-5
664,591789245606	7,3234665E-5
667,572021484375	7,1983999E-5
670,552253723145	7,026497E-5
673,532485961914	7,0927225E-5
676,512718200684	6,8955198E-5
679,492950439453	6,8726952E-5
682,473182678223	6,9144705E-5
685,453414916992	6,8862542E-5
688,433647155762	6,8136625E-5
691,413879394531	6,8389508E-5
694,394111633301	6,6087232E-5
697,37434387207	6,5133458E-5
700,35457611084	6,5969256E-5
703,334808349609	6,4090412E-5
706,315040588379	6,3521817E-5
709,295272827148	6,3212976E-5
712,275505065918	6,2529583E-5
715,255737304687	6,174119E-5
718,235969543457	6,1437766E-5
721,216201782227	6,342153E-5
724,196434020996	6,1529081E-5
727,176666259766	6,3973147E-5
730,156898498535	6,3449151E-5
733,137130737305	6,4462496E-5
736,117362976074	6,4656214E-5
739,097595214844	6,5292345E-5
742,077827453613	6,4444435E-5
745,058059692383	6,4890936E-5
748,038291931152	6,4455501E-5
751,018524169922	6,4522622E-5
753,998756408691	6,3872939E-5
756,978988647461	6,4781856E-5
759,959220886231	6,468782E-5
762,939453125	6,6567968E-5
765,919685363769	6,6160808E-5
768,899917602539	6,7433364E-5
771,880149841309	6,7831477E-5
774,860382080078	6,6542111E-5
777,840614318848	6,7244118E-5
780,820846557617	6,7264424E-5
783,801078796387	6,6765453E-5
786,781311035156	6,6748341E-5
789,761543273926	6,7573924E-5
792,741775512695	6,8250731E-5
795,722007751465	6,913793E-5
798,702239990234	6,9898732E-5
801,682472229004	6,9992463E-5
804,662704467773	7,0698028E-5
807,642936706543	6,820291E-5
810,623168945313	6,837302E-5
813,603401184082	6,9892715E-5
816,583633422852	6,9341329E-5
819,563865661621	7,1755113E-5
822,544097900391	7,2264031E-5
825,52433013916	7,147773E-5
828,50456237793	7,2458333E-5
831,484794616699	7,1353513E-5
834,465026855469	7,1148395E-5
837,445259094238	7,1417045E-5
840,425491333008	7,1917556E-5
843,405723571777	7,2611493E-5
846,385955810547	7,1864659E-5
849,366188049316	7,158293E-5
852,346420288086	7,2630767E-5
855,326652526855	7,2040592E-5
858,306884765625	7,3004697E-5
861,287117004394	7,4367327E-5
864,267349243164	7,3852361E-5
867,247581481934	7,2745224E-5
870,227813720703	7,331642E-5
873,208045959473	7,1466548E-5
876,188278198242	7,1361379E-5
879,168510437012	6,9734016E-5
882,148742675781	6,8130761E-5
885,128974914551	6,6804334E-5
888,10920715332	6,4176442E-5
891,08943939209	6,2610285E-5
894,069671630859	5,9894484E-5
897,049903869629	5,8937582E-5
900,030136108398	5,7608702E-5
903,010368347168	5,710471E-5
905,990600585938	5,7782661E-5
908,970832824707	5,4182048E-5
911,951065063477	5,1451032E-5
914,931297302246	4,9868351E-5
917,911529541016	4,9086755E-5
920,891761779785	5,0532974E-5
923,871994018555	5,1249292E-5
926,852226257324	5,1565933E-5
929,832458496094	5,2521271E-5
932,812690734863	5,3761324E-5
935,792922973633	5,2956454E-5
938,773155212402	5,3220226E-5
941,753387451172	5,533582E-5
944,733619689941	5,5145027E-5
947,713851928711	5,7765887E-5
950,69408416748	5,8854878E-5
953,67431640625	6,0527605E-5
956,65454864502	6,1631615E-5
959,634780883789	6,3860749E-5
962,615013122559	6,4196518E-5
965,595245361328	6,5828098E-5
968,575477600098	6,5012984E-5
971,555709838867	6,7968057E-5
974,535942077637	6,6378329E-5
977,516174316406	6,8067879E-5
980,496406555176	6,6788517E-5
983,476638793945	6,436746E-5
986,456871032715	6,25867E-5
989,437103271484	6,151138E-5
992,417335510254	6,0953849E-5
995,397567749023	6,0561054E-5
998,377799987793	5,9141666E-5
1001,35803222656	5,5930245E-5
1004,33826446533	5,3589125E-5
1007,3184967041	5,2091628E-5
1010,29872894287	5,1453177E-5
1013,27896118164	5,2541874E-5
1016,25919342041	5,4588545E-5
1019,23942565918	5,7012319E-5
1022,21965789795	5,9587219E-5
1025,19989013672	6,1359342E-5
1028,18012237549	5,5718864E-5
1031,16035461426	4,8663692E-5
1034,14058685303	4,3356299E-5
1037,1208190918	4,278674E-5
1040,10105133057	4,122476E-5
1043,08128356934	4,3425966E-5
1046,06151580811	4,4769187E-5
1049,04174804688	4,5991311E-5
1052,02198028564	4,6807838E-5
1055,00221252441	4,8083194E-5
1057,98244476318	4,9476616E-5
1060,96267700195	4,9882235E-5
1063,94290924072	5,1014028E-5
1066,92314147949	5,1415653E-5
1069,90337371826	5,1595206E-5
1072,88360595703	5,2803804E-5
1075,8638381958	5,3173253E-5
1078,84407043457	5,4801352E-5
1081,82430267334	5,5733174E-5
1084,80453491211	5,5703857E-5
1087,78476715088	5,6871351E-5
1090,76499938965	6,0386964E-5
1093,74523162842	6,3818959E-5
1096,72546386719	6,6194172E-5
1099,70569610596	7,0504112E-5
1102,68592834473	7,5340243E-5
1105,6661605835	8,0545065E-5
1108,64639282227	8,8720374E-5
1111,62662506104	9,8721383E-5
1114,6068572998	0,0001090254
1117,58708953857	0,00011923891
1120,56732177734	0,00012405635
1123,54755401611	0,00012173529
1126,52778625488	0,00011549794
1129,50801849365	0,0001060177
1132,48825073242	9,808628E-5
1135,46848297119	9,1491436E-5
1138,44871520996	8,6536128E-5
1141,42894744873	8,2839926E-5
1144,4091796875	7,9699497E-5
1147,38941192627	7,7898471E-5
1150,36964416504	7,3623309E-5
1153,34987640381	7,3494223E-5
1156,33010864258	7,0764636E-5
1159,31034088135	7,2212981E-5
1162,29057312012	7,2931813E-5
1165,27080535889	7,2965653E-5
1168,25103759766	7,1727875E-5
1171,23126983643	7,2450458E-5
1174,2115020752	7,3268847E-5
1177,19173431396	7,395344E-5
1180,17196655273	7,4723061E-5
1183,1521987915	7,4316907E-5
1186,13243103027	7,6652703E-5
1189,11266326904	7,9853138E-5
1192,09289550781	8,3410972E-5
1195,07312774658	8,6963997E-5
1198,05335998535	9,1534363E-5
1201,03359222412	9,8018285E-5
1204,01382446289	0,00010401871
1206,99405670166	0,00011093539
1209,97428894043	0,00011459554
1212,9545211792	0,0001144044
1215,93475341797	0,00010515096
1218,91498565674	9,5761353E-5
1221,89521789551	8,5590821E-5
1224,87545013428	7,9254644E-5
1227,85568237305	7,6033384E-5
1230,83591461182	7,3359994E-5
1233,81614685059	7,2456117E-5
1236,79637908936	7,2020208E-5
1239,77661132812	7,2459005E-5
1242,75684356689	7,3862054E-5
1245,73707580566	7,1719376E-5
1248,71730804443	7,1290837E-5
1251,6975402832	7,2915728E-5
1254,67777252197	7,2002297E-5
1257,65800476074	7,2264686E-5
1260,63823699951	7,2969545E-5
1263,61846923828	7,412745E-5
1266,59870147705	7,2638226E-5
1269,57893371582	7,3255949E-5
1272,55916595459	7,3527072E-5
1275,53939819336	7,3341525E-5
1278,51963043213	7,3918896E-5
1281,4998626709	7,4170652E-5
1284,48009490967	7,5147413E-5
1287,46032714844	7,6432361E-5
1290,44055938721	7,628695E-5
1293,42079162598	7,8407468E-5
1296,40102386475	7,8797723E-5
1299,38125610352	7,8477973E-5
1302,36148834229	7,9475668E-5
1305,34172058105	8,0867046E-5
1308,32195281982	8,2103425E-5
1311,30218505859	8,260194E-5
1314,28241729736	8,3779923E-5
1317,26264953613	8,5351235E-5
1320,2428817749	8,5875827E-5
1323,22311401367	8,6927515E-5
1326,20334625244	8,9491033E-5
1329,18357849121	9,2338272E-5
1332,16381072998	9,5692523E-5
1335,14404296875	9,7433649E-5
1338,12427520752	9,7266528E-5
1341,10450744629	9,7787586E-5
1344,08473968506	9,6944014E-5
1347,06497192383	9,650897E-5
1350,0452041626	9,7151264E-5
1353,02543640137	9,8096475E-5
1356,00566864014	0,00010056013
1358,98590087891	0,00010138549
1361,96613311768	0,00010460454
1364,94636535645	0,00010470048
1367,92659759521	0,0001056122
1370,90682983398	0,00010806178
1373,88706207275	0,00011115034
1376,86729431152	0,00011083049
1379,84752655029	0,00011337736
1382,82775878906	0,00011518039
1385,80799102783	0,00011691506
1388,7882232666	0,00012147036
1391,76845550537	0,00012354223
1394,74868774414	0,0001247497
1397,72891998291	0,00012627122
1400,70915222168	0,00013148555
1403,68938446045	0,00013573541
1406,66961669922	0,00014013903
1409,64984893799	0,00014240894
1412,63008117676	0,00014601682
1415,61031341553	0,00014886255
1418,5905456543	0,00015307159
1421,57077789307	0,00015760362
1424,55101013184	0,00016307557
1427,53124237061	0,00016801247
1430,51147460938	0,00017583445
1433,49170684814	0,00018819363
1436,47193908691	0,00019888188
1439,45217132568	0,00021058171
1442,43240356445	0,00022181542
1445,41263580322	0,00023340226
1448,39286804199	0,00024383589
1451,37310028076	0,00025701515
1454,35333251953	0,00027008999
1457,3335647583	0,00028315719
1460,31379699707	0,0002978739
1463,29402923584	0,00031388432
1466,27426147461	0,00033146067
1469,25449371338	0,00035024587
1472,23472595215	0,0003725557
1475,21495819092	0,00039893159
1478,19519042969	0,00042745405
1481,17542266846	0,00046212013
1484,15565490723	0,00050054991
1487,135887146	0,00054461558
1490,11611938477	0,00059615237
1493,09635162354	0,00066374587
1496,0765838623	0,0007507483
1499,05681610107	0,00086195701
1502,03704833984	0,00099723585
1505,01728057861	0,001171603
1507,99751281738	0,0014001322
1510,97774505615	0,0017160098
1513,95797729492	0,0021446929
1516,93820953369	0,0026886229
1519,91844177246	0,0030659256
1522,89867401123	0,0025538746
1525,87890625	0,0018148432
1528,85913848877	0,0013741687
1531,83937072754	0,0011094491
1534,81960296631	0,00093237891
1537,79983520508	0,00080096685
1540,78006744385	0,00070068232
1543,76029968262	0,00062088325
1546,74053192139	0,00056353698
1549,72076416016	0,00052065251
1552,70099639893	0,0004811544
1555,6812286377	0,00044430392
1558,66146087646	0,00041236966
1561,64169311523	0,00038482297
1564,621925354	0,00036172587
1567,60215759277	0,00034210987
1570,58238983154	0,00032370857
1573,56262207031	0,00030824742
1576,54285430908	0,00029312635
1579,52308654785	0,00028102631
1582,50331878662	0,00026870701
1585,48355102539	0,00025874466
1588,46378326416	0,00024860903
1591,44401550293	0,00024001195
1594,4242477417	0,00023251795
1597,40447998047	0,00022401512
1600,38471221924	0,00021600719
1603,36494445801	0,0002101032
1606,34517669678	0,00020399084
1609,32540893555	0,00019843411
1612,30564117432	0,00019247237
1615,28587341309	0,00018705942
1618,26610565186	0,00018086792
1621,24633789062	0,00017718455
1624,22657012939	0,00017309151
1627,20680236816	0,00016898297
1630,18703460693	0,00016550669
1633,1672668457	0,00016222821
1636,14749908447	0,00015907294
1639,12773132324	0,00015641018
1642,10796356201	0,00015291946
1645,08819580078	0,0001499235
1648,06842803955	0,00014631608
1651,04866027832	0,00014404479
1654,02889251709	0,00014139336
1657,00912475586	0,00013852899
1659,98935699463	0,00013593359
1662,9695892334	0,00013258438
1665,94982147217	0,00013101519
1668,93005371094	0,00012799684
1671,91028594971	0,00012640869
1674,89051818848	0,00012496041
1677,87075042725	0,00012196533
1680,85098266602	0,00012136377
1683,83121490479	0,00011883326
1686,81144714355	0,00011746298
1689,79167938232	0,00011480936
1692,77191162109	0,00011290118
1695,75214385986	0,00011207633
1698,73237609863	0,00011098224
1701,7126083374	0,00011072459
1704,69284057617	0,00010965164
1707,67307281494	0,00010911858
1710,65330505371	0,000109522
1713,63353729248	0,00010740128
1716,61376953125	0,00010779755
1719,59400177002	0,0001060545
1722,57423400879	0,0001073062
1725,55446624756	0,00010568437
1728,53469848633	0,00010402506
1731,5149307251	0,00010502067
1734,49516296387	0,00010505758
1737,47539520264	0,00010187673
1740,45562744141	0,00010232426
1743,43585968018	0,00010128794
1746,41609191895	0,0001023488
1749,39632415771	0,00010050992
1752,37655639648	0,00010110037
1755,35678863525	0,00010023994
1758,33702087402	9,9588733E-5
1761,31725311279	9,8423043E-5
1764,29748535156	9,6138757E-5
1767,27771759033	9,5448541E-5
1770,2579498291	9,3857261E-5
1773,23818206787	9,9458662E-5
1776,21841430664	0,00012142008
1779,19864654541	0,00012891241
1782,17887878418	0,00011713341
1785,15911102295	0,00010839558
1788,13934326172	0,00010374093
1791,11957550049	0,00010218888
1794,09980773926	0,00010047481
1797,08003997803	9,935978E-5
1800,0602722168	9,8701839E-5
1803,04050445557	9,8750747E-5
1806,02073669434	9,8503072E-5
1809,00096893311	9,7625627E-5
1811,98120117187	9,6678391E-5
1814,96143341064	9,6356067E-5
1817,94166564941	9,3730664E-5
1820,92189788818	9,3823693E-5
1823,90213012695	9,0478044E-5
1826,88236236572	8,8705088E-5
1829,86259460449	8,7774849E-5
1832,84282684326	8,8168224E-5
1835,82305908203	8,8180775E-5
1838,8032913208	8,8052441E-5
1841,78352355957	9,0227833E-5
1844,76375579834	8,9355165E-5
1847,74398803711	8,8754956E-5
1850,72422027588	8,9975098E-5
1853,70445251465	8,9940056E-5
1856,68468475342	8,9111436E-5
1859,66491699219	8,6694138E-5
1862,64514923096	8,5289384E-5
1865,62538146973	8,1260317E-5
1868,6056137085	7,8321928E-5
1871,58584594727	7,6163782E-5
1874,56607818604	7,5172966E-5
1877,5463104248	7,4494723E-5
1880,52654266357	7,4897891E-5
1883,50677490234	7,6251573E-5
1886,48700714111	7,6360278E-5
1889,46723937988	7,5598081E-5
1892,44747161865	7,8346441E-5
1895,42770385742	7,9311459E-5
1898,40793609619	7,9203347E-5
1901,38816833496	7,8961941E-5
1904,36840057373	7,8548566E-5
1907,3486328125	7,8488394E-5
1910,32886505127	7,7275598E-5
1913,30909729004	7,8686885E-5
1916,28932952881	7,7992148E-5
1919,26956176758	8,0135118E-5
1922,24979400635	7,8800691E-5
1925,23002624512	7,8622322E-5
1928,21025848389	7,9370392E-5
1931,19049072266	7,9111554E-5
1934,17072296143	7,9257159E-5
1937,1509552002	7,857086E-5
1940,13118743896	7,8400243E-5
1943,11141967773	7,9152546E-5
1946,0916519165	7,8436682E-5
1949,07188415527	7,9178749E-5
1952,05211639404	7,835939E-5
1955,03234863281	7,9235495E-5
1958,01258087158	7,8922011E-5
1960,99281311035	7,9831805E-5
1963,97304534912	8,0177187E-5
1966,95327758789	8,0366951E-5
1969,93350982666	8,1284773E-5
1972,91374206543	8,0269505E-5
1975,8939743042	8,2012344E-5
1978,87420654297	8,2524091E-5
1981,85443878174	8,435165E-5
1984,83467102051	8,295345E-5
1987,81490325928	8,6162319E-5
1990,79513549805	8,6034495E-5
1993,77536773682	8,7958307E-5
1996,75559997559	8,9595719E-5
1999,73583221436	9,1636022E-5
2002,71606445313	9,4536851E-5
2005,69629669189	9,5209283E-5
2008,67652893066	9,6204321E-5
2011,65676116943	9,283892E-5
2014,6369934082	9,1010222E-5
2017,61722564697	8,8656984E-5
2020,59745788574	8,8084501E-5
2023,57769012451	8,8134508E-5
2026,55792236328	8,6998471E-5
2029,53815460205	8,4525627E-5
2032,51838684082	8,041795E-5
2035,49861907959	7,9043047E-5
2038,47885131836	7,9590669E-5
2041,45908355713	8,0033878E-5
2044,4393157959	7,8775258E-5
2047,41954803467	7,8810167E-5
2050,39978027344	7,8610731E-5
2053,38001251221	7,9905556E-5
2056,36024475098	8,281557E-5
2059,34047698975	8,3758603E-5
2062,32070922852	8,3901136E-5
2065,30094146729	8,4635517E-5
2068,28117370605	8,2789388E-5
2071,26140594482	8,1498272E-5
2074,24163818359	7,800582E-5
2077,22187042236	7,6244461E-5
2080,20210266113	7,4202751E-5
2083,1823348999	7,4155699E-5
2086,16256713867	7,3352512E-5
2089,14279937744	7,2408119E-5
2092,12303161621	7,2133609E-5
2095,10326385498	7,1781563E-5
2098,08349609375	7,058632E-5
2101,06372833252	7,0095321E-5
2104,04396057129	6,892213E-5
2107,02419281006	6,6946355E-5
2110,00442504883	6,6737136E-5
2112,9846572876	6,823008E-5
2115,96488952637	6,7685361E-5
2118,94512176514	6,5147794E-5
2121,92535400391	6,3415978E-5
2124,90558624268	6,407089E-5
2127,88581848145	6,3067505E-5
2130,86605072021	6,2944112E-5
2133,84628295898	6,3965562E-5
2136,82651519775	6,3508287E-5
2139,80674743652	6,5201446E-5
2142,78697967529	6,4352503E-5
2145,76721191406	6,4907091E-5
2148,74744415283	6,4799043E-5
2151,7276763916	6,6278982E-5
2154,70790863037	6,6638286E-5
2157,68814086914	6,6999631E-5
2160,66837310791	6,7592989E-5
2163,64860534668	6,599293E-5
2166,62883758545	6,7669778E-5
2169,60906982422	6,6541238E-5
2172,58930206299	6,7557185E-5
2175,56953430176	6,7459999E-5
2178,54976654053	6,6141394E-5
2181,5299987793	6,7524458E-5
2184,51023101807	6,4921913E-5
2187,49046325684	6,4828661E-5
2190,47069549561	6,3203177E-5
2193,45092773438	6,2410238E-5
2196,43115997314	6,228913E-5
2199,41139221191	5,9413432E-5
2202,39162445068	6,0359117E-5
2205,37185668945	6,1958472E-5
2208,35208892822	6,3149255E-5
2211,33232116699	6,4785401E-5
2214,31255340576	6,5227008E-5
2217,29278564453	6,4694184E-5
2220,2730178833	6,6188414E-5
2223,25325012207	6,7433732E-5
2226,23348236084	6,784613E-5
2229,21371459961	6,8445508E-5
2232,19394683838	6,8353708E-5
2235,17417907715	6,9744326E-5
2238,15441131592	7,0222753E-5
2241,13464355469	7,0920662E-5
2244,11487579346	7,0601034E-5
2247,09510803223	7,2461592E-5
2250,075340271	7,2146239E-5
2253,05557250977	7,3110588E-5
2256,03580474854	7,3994736E-5
2259,0160369873	7,4123729E-5
2261,99626922607	7,4251973E-5
2264,97650146484	7,515533E-5
2267,95673370361	7,5907413E-5
2270,93696594238	7,7671887E-5
2273,91719818115	7,6010108E-5
2276,89743041992	7,55956E-5
2279,87766265869	7,6755456E-5
2282,85789489746	7,7282088E-5
2285,83812713623	7,7002195E-5
2288,818359375	7,720042E-5
2291,79859161377	7,6992716E-5
2294,77882385254	7,7220954E-5
2297,75905609131	7,6775661E-5
2300,73928833008	7,6072311E-5
2303,71952056885	7,7068396E-5
2306,69975280762	7,6338423E-5
2309,67998504639	7,6765705E-5
2312,66021728516	7,6714527E-5
2315,64044952393	7,6883735E-5
2318,6206817627	7,5941303E-5
2321,60091400146	7,5805793E-5
2324,58114624023	7,3619152E-5
2327,561378479	7,2958477E-5
2330,54161071777	7,111895E-5
2333,52184295654	7,0611813E-5
2336,50207519531	7,087998E-5
2339,48230743408	7,115229E-5
2342,46253967285	7,2260156E-5
2345,44277191162	7,4509877E-5
2348,42300415039	7,5247294E-5
2351,40323638916	7,597412E-5
2354,38346862793	7,7248208E-5
2357,3637008667	7,7926285E-5
2360,34393310547	7,7846294E-5
2363,32416534424	7,8895625E-5
2366,30439758301	7,8598894E-5
2369,28462982178	7,9279796E-5
2372,26486206055	7,960909E-5
2375,24509429932	7,9142902E-5
2378,22532653809	7,9532262E-5
2381,20555877686	8,0507107E-5
2384,18579101562	8,0560537E-5
2387,16602325439	8,1031471E-5
2390,14625549316	8,1575922E-5
2393,12648773193	8,2323958E-5
2396,1067199707	8,2886846E-5
2399,08695220947	8,2798371E-5
2402,06718444824	8,4394436E-5
2405,04741668701	8,3856262E-5
2408,02764892578	8,5088677E-5
2411,00788116455	8,6093825E-5
2413,98811340332	8,7122003E-5
2416,96834564209	8,8030168E-5
2419,94857788086	8,8832481E-5
2422,92881011963	8,960572E-5
2425,9090423584	8,9796983E-5
2428,88927459717	9,0563446E-5
2431,86950683594	8,9673028E-5
2434,84973907471	9,2322455E-5
2437,82997131348	9,2023885E-5
2440,81020355225	9,1525568E-5
2443,79043579102	9,1941759E-5
2446,77066802979	9,2825665E-5
2449,75090026855	9,1805477E-5
2452,73113250732	9,3213984E-5
2455,71136474609	9,3277347E-5
2458,69159698486	9,5656137E-5
2461,67182922363	9,6616102E-5
2464,6520614624	9,8912043E-5
2467,63229370117	0,00010072946
2470,61252593994	0,00010162755
2473,59275817871	0,00010320889
2476,57299041748	0,00010461593
2479,55322265625	0,00010690635
2482,53345489502	0,00010805469
2485,51368713379	0,00010901624
2488,49391937256	0,00011172938
2491,47415161133	0,00011327826
2494,4543838501	0,00011399134
2497,43461608887	0,00011721466
2500,41484832764	0,00011806502
2503,39508056641	0,00011975106
2506,37531280518	0,00012158097
2509,35554504395	0,00012363825
2512,33577728271	0,00012616716
2515,31600952148	0,00012901024
2518,29624176025	0,00013308709
2521,27647399902	0,00013513824
2524,25670623779	0,00013900472
2527,23693847656	0,00014495976
2530,21717071533	0,00014915836
2533,1974029541	0,00015534397
2536,17763519287	0,00016230014
2539,15786743164	0,0001701463
2542,13809967041	0,00018190345
2545,11833190918	0,00019212549
2548,09856414795	0,00020214533
2551,07879638672	0,0002053604
2554,05902862549	0,0002059048
2557,03926086426	0,00020625649
2560,01949310303	0,0002070655
2562,9997253418	0,00021164112
2565,97995758057	0,00021653306
2568,96018981934	0,00022337459
2571,94042205811	0,0002321393
2574,92065429687	0,00024163579
2577,90088653564	0,00025117734
2580,88111877441	0,00026572767
2583,86135101318	0,00028065724
2586,84158325195	0,00029751133
2589,82181549072	0,00031484377
2592,80204772949	0,00033605257
2595,78227996826	0,00035985766
2598,76251220703	0,0003861491
2601,7427444458	0,00041677603
2604,72297668457	0,00045397046
2607,70320892334	0,00050172458
2610,68344116211	0,00055797936
2613,66367340088	0,00062223755
2616,64390563965	0,00068685205
2619,62413787842	0,00076173124
2622,60437011719	0,00085709765
2625,58460235596	0,00098285968
2628,56483459473	0,0011480766
2631,5450668335	0,0013601473
2634,52529907227	0,0016291256
2637,50553131104	0,0019430541
2640,4857635498	0,0021943289
2643,46599578857	0,0020397094
2646,44622802734	0,0015635064
2649,42646026611	0,0012279515
2652,40669250488	0,0010184418
2655,38692474365	0,00087691042
2658,36715698242	0,00077442744
2661,34738922119	0,00069676956
2664,32762145996	0,00063435587
2667,30785369873	0,0005745807
2670,2880859375	0,00052118215
2673,26831817627	0,00047481542
2676,24855041504	0,00043956765
2679,22878265381	0,00041463661
2682,20901489258	0,00039222808
2685,18924713135	0,00037366252
2688,16947937012	0,0003554735
2691,14971160889	0,00033815573
2694,12994384766	0,00032386017
2697,11017608643	0,00031077241
2700,0904083252	0,00029913122
2703,07064056396	0,00028714278
2706,05087280273	0,00027770697
2709,0311050415	0,000269996
2712,01133728027	0,00026095913
2714,99156951904	0,00025429305
2717,97180175781	0,00024783945
2720,95203399658	0,00024206503
2723,93226623535	0,00023649858
2726,91249847412	0,00022939051
2729,89273071289	0,0002263535
2732,87296295166	0,00022204507
2735,85319519043	0,00021783533
2738,8334274292	0,00021299242
2741,81365966797	0,00021048849
2744,79389190674	0,00020731704
2747,77412414551	0,00020241208
2750,75435638428	0,00020059551
2753,73458862305	0,00019755664
2756,71482086182	0,00019506049
2759,69505310059	0,00019241952
2762,67528533936	0,00018948669
2765,65551757813	0,00018686004
2768,63574981689	0,00018477011
2771,61598205566	0,00018150932
2774,59621429443	0,00017954298
2777,5764465332	0,00017739348
2780,55667877197	0,00017638582
2783,53691101074	0,0001743466
2786,51714324951	0,0001725076
2789,49737548828	0,00017089258
2792,47760772705	0,00016928384
2795,45783996582	0,00016958585
2798,43807220459	0,00016742513
2801,41830444336	0,00016613781
2804,39853668213	0,0001656512
2807,3787689209	0,00016219977
2810,35900115967	0,00016244725
2813,33923339844	0,00016056491
2816,31946563721	0,00015951408
2819,29969787598	0,00015903456
2822,27993011475	0,00015784076
2825,26016235352	0,00015795542
2828,24039459229	0,00015665292
2831,22062683105	0,00015566096
2834,20085906982	0,00015580429
2837,18109130859	0,00015411896
2840,16132354736	0,00015366759
2843,14155578613	0,00015278996
2846,1217880249	0,0001531946
2849,10202026367	0,00015384226
2852,08225250244	0,00015255674
2855,06248474121	0,00015207193
2858,04271697998	0,00015163443
2861,02294921875	0,00015121037
2864,00318145752	0,00015158827
2866,98341369629	0,00014954875
2869,96364593506	0,00015095942
2872,94387817383	0,0001499433
2875,9241104126	0,00014962137
2878,90434265137	0,00014965024
2881,88457489014	0,00014971388
2884,86480712891	0,00014755805
2887,84503936768	0,0001477902
2890,82527160645	0,00014764677
2893,80550384521	0,00014744788
2896,78573608398	0,00014683168
2899,76596832275	0,00014699465
2902,74620056152	0,00014710544
2905,72643280029	0,00014757211
2908,70666503906	0,00014773525
2911,68689727783	0,00015020913
2914,6671295166	0,00014975684
2917,64736175537	0,00015125793
2920,62759399414	0,00015079737
2923,60782623291	0,00015113552
2926,58805847168	0,00015150997
2929,56829071045	0,00015132475
2932,54852294922	0,00015382483
2935,52875518799	0,00015562811
2938,50898742676	0,00015578036
2941,48921966553	0,00015447448
2944,4694519043	0,00015259722
2947,44968414307	0,00014637074
2950,42991638184	0,00014240093
2953,41014862061	0,00014109696
2956,39038085937	0,00014251139
2959,37061309814	0,00014212375
2962,35084533691	0,00014140317
2965,33107757568	0,00014261882
2968,31130981445	0,00014410388
2971,29154205322	0,00014108343
2974,27177429199	0,00014134159
2977,25200653076	0,00014040542
2980,23223876953	0,00013949239
2983,2124710083	0,0001390639
2986,19270324707	0,00013939313
2989,17293548584	0,0001402796
2992,15316772461	0,00014207817
2995,13339996338	0,00014198315
2998,11363220215	0,00014493003
3001,09386444092	0,00014496884
3004,07409667969	0,00014612146
3007,05432891846	0,000148859
3010,03456115723	0,00015037457
3013,014793396	0,00015269431
3015,99502563477	0,00015366092
3018,97525787354	0,00015496213
3021,9554901123	0,00015685189
3024,93572235107	0,00015771268
3027,91595458984	0,00015903921
3030,89618682861	0,00015856281
3033,87641906738	0,00015357098
3036,85665130615	0,00014491265
3039,83688354492	0,00013127958
3042,81711578369	0,00012179733
3045,79734802246	0,00011855806
3048,77758026123	0,00011947783
3051,7578125	0,00012310921
3054,73804473877	0,00012433922
3057,71827697754	0,00012479342
3060,69850921631	0,00012659253
3063,67874145508	0,00012749538
3066,65897369385	0,00012758088
3069,63920593262	0,00013035794
3072,61943817139	0,00013170624
3075,59967041016	0,00013270965
3078,57990264893	0,0001351105
3081,5601348877	0,00013857124
3084,54036712646	0,00014145553
3087,52059936523	0,00014217394
3090,500831604	0,00014501138
3093,48106384277	0,00014523687
3096,46129608154	0,0001460525
3099,44152832031	0,00014635398
3102,42176055908	0,00014664443
3105,40199279785	0,00014560205
3108,38222503662	0,00014653496
3111,36245727539	0,00014703036
3114,34268951416	0,00014682976
3117,32292175293	0,00014597318
3120,3031539917	0,00014687624
3123,28338623047	0,00014708049
3126,26361846924	0,00014624377
3129,24385070801	0,00014640634
3132,22408294678	0,00014824834
3135,20431518555	0,00014857629
3138,18454742432	0,00015102616
3141,16477966309	0,00015211988
3144,14501190186	0,00015275955
3147,12524414063	0,00015372023
3150,10547637939	0,00015432749
3153,08570861816	0,00015714999
3156,06594085693	0,00015869248
3159,0461730957	0,00016019882
3162,02640533447	0,000161252
3165,00663757324	0,00016178946
3167,98686981201	0,00016083881
3170,96710205078	0,00016235402
3173,94733428955	0,00016307897
3176,92756652832	0,00016417988
3179,90779876709	0,00016479008
3182,88803100586	0,0001658018
3185,86826324463	0,00016507024
3188,8484954834	0,00016442613
3191,82872772217	0,00016508815
3194,80895996094	0,00016633396
3197,78919219971	0,00016611551
3200,76942443848	0,0001663918
3203,74965667725	0,00016756023
3206,72988891602	0,00016848186
3209,71012115479	0,00016908993
3212,69035339355	0,00016871781
3215,67058563232	0,00017007532
3218,65081787109	0,00017149287
3221,63105010986	0,00017266181
3224,61128234863	0,0001744037
3227,5915145874	0,00017457192
3230,57174682617	0,00017517329
3233,55197906494	0,00017625766
3236,53221130371	0,00017733941
3239,51244354248	0,00017887327
3242,49267578125	0,00017943167
3245,47290802002	0,00018037092
3248,45314025879	0,0001813853
3251,43337249756	0,00018195003
3254,41360473633	0,00018136574
3257,3938369751	0,00018328216
3260,37406921387	0,00018457071
3263,35430145264	0,00018397601
3266,33453369141	0,00018499043
3269,31476593018	0,0001850937
3272,29499816895	0,00018482402
3275,27523040771	0,00018365713
3278,25546264648	0,00018317737
3281,23569488525	0,0001799043
3284,21592712402	0,00017928678
3287,19615936279	0,00017756606
3290,17639160156	0,00017613573
3293,15662384033	0,00017586964
3296,1368560791	0,00017630764
3299,11708831787	0,00017788671
3302,09732055664	0,00017895712
3305,07755279541	0,00018030228
3308,05778503418	0,00018213821
3311,03801727295	0,00018494672
3314,01824951172	0,00018576344
3316,99848175049	0,00018713532
3319,97871398926	0,00018877881
3322,95894622803	0,00019017548
3325,9391784668	0,00019194697
3328,91941070557	0,00019252257
3331,89964294434	0,000193639
3334,87987518311	0,00019602299
3337,86010742188	0,00019626397
3340,84033966064	0,0001965212
3343,82057189941	0,00019935049
3346,80080413818	0,000200379
3349,78103637695	0,00020138295
3352,76126861572	0,00020337154
3355,74150085449	0,00020419891
3358,72173309326	0,00020616372
3361,70196533203	0,00020904955
3364,6821975708	0,00021327489
3367,66242980957	0,00021461419
3370,64266204834	0,00021589519
3373,62289428711	0,00021767052
3376,60312652588	0,00021941342
3379,58335876465	0,00022125406
3382,56359100342	0,00022278055
3385,54382324219	0,00022474885
3388,52405548096	0,00022667042
3391,50428771973	0,00022912627
3394,4845199585	0,00023063776
3397,46475219727	0,0002332974
3400,44498443604	0,00023521411
3403,4252166748	0,00023670858
3406,40544891357	0,00023862696
3409,38568115234	0,00024150307
3412,36591339111	0,00024400369
3415,34614562988	0,00024773791
3418,32637786865	0,00025046618
3421,30661010742	0,00025243425
3424,28684234619	0,00025553795
3427,26707458496	0,0002587321
3430,24730682373	0,00026261318
3433,2275390625	0,00026526877
3436,20777130127	0,00026936548
3439,18800354004	0,00027216629
3442,16823577881	0,00027793804
3445,14846801758	0,00028242735
3448,12870025635	0,00028702258
3451,10893249512	0,000292226
3454,08916473389	0,00029847748
3457,06939697266	0,00030239887
3460,04962921143	0,0003085925
3463,0298614502	0,00031428136
3466,01009368897	0,00032040291
3468,99032592773	0,00032768544
3471,9705581665	0,00033457208
3474,95079040527	0,00034158033
3477,93102264404	0,00034990593
3480,91125488281	0,00035927623
3483,89148712158	0,00036918026
3486,87171936035	0,00037932946
3489,85195159912	0,00039127065
3492,83218383789	0,00040402064
3495,81241607666	0,00041782436
3498,79264831543	0,00043580327
3501,7728805542	0,0004524944
3504,75311279297	0,00047495475
3507,73334503174	0,00049815571
3510,71357727051	0,00052373731
3513,69380950928	0,00055206207
3516,67404174805	0,00058373328
3519,65427398682	0,0006158971
3522,63450622559	0,00065502718
3525,61473846436	0,00068746975
3528,59497070313	0,00070460756
3531,57520294189	0,00067751507
3534,55543518066	0,00057480294
3537,53566741943	0,0004543236
3540,5158996582	0,00044441914
3543,49613189697	0,00053738259
3546,47636413574	0,00060787633
3549,45659637451	0,00058708683
3552,43682861328	0,00050283051
3555,41706085205	0,00041363192
3558,39729309082	0,00033928037
3561,37752532959	0,00028074869
3564,35775756836	0,00023457564
3567,33798980713	0,00019816532
3570,3182220459	0,00016993083
3573,29845428467	0,00014871123
3576,27868652344	0,00013373446
3579,25891876221	0,00012115827
3582,23915100098	0,00011242336
3585,21938323975	0,00010708834
3588,19961547852	0,00010355401
3591,17984771729	0,00010167031
3594,16007995605	0,00010259635
3597,14031219482	0,00010354579
3600,12054443359	0,0001065861
3603,10077667236	0,00010844838
3606,08100891113	0,00011294915
3609,0612411499	0,00011499873
3612,04147338867	0,00011875413
3615,02170562744	0,00012343533
3618,00193786621	0,00012662914
3620,98217010498	0,00013105456
3623,96240234375	0,00013610835
3626,94263458252	0,00013868451
3629,92286682129	0,00014323403
3632,90309906006	0,00014732519
3635,88333129883	0,00015184041
3638,8635635376	0,00015551958
3641,84379577637	0,00015834376
3644,82402801514	0,00016138105
3647,80426025391	0,0001652251
3650,78449249268	0,00016941919
3653,76472473145	0,00017172119
3656,74495697022	0,00017515844
3659,72518920898	0,0001789125
3662,70542144775	0,0001814093
3665,68565368652	0,00018531458
3668,66588592529	0,00018986393
3671,64611816406	0,00019253692
3674,62635040283	0,00019573172
3677,6065826416	0,00019907281
3680,58681488037	0,00020250226
3683,56704711914	0,00020497285
3686,54727935791	0,00020770079
3689,52751159668	0,00021117643
3692,50774383545	0,00021521495
3695,48797607422	0,00021777413
3698,46820831299	0,00022121363
3701,44844055176	0,00022429665
3704,42867279053	0,00022756838
3707,4089050293	0,00022997486
3710,38913726807	0,00023334413
3713,36936950684	0,00023431755
3716,34960174561	0,00023745372
3719,32983398438	0,00024020683
3722,31006622314	0,0002438868
3725,29029846191	0,00024770077
3728,27053070068	0,00024947155
3731,25076293945	0,00025276568
3734,23099517822	0,00025539819
3737,21122741699	0,00025847361
3740,19145965576	0,00026045137
3743,17169189453	0,00026312854
3746,1519241333	0,00026616231
3749,13215637207	0,00026878182
3752,11238861084	0,00027158265
3755,09262084961	0,00027345875
3758,07285308838	0,00027625665
3761,05308532715	0,00028028079
3764,03331756592	0,00028801944
3767,01354980469	0,00029571408
3769,99378204346	0,0003019684
3772,97401428223	0,00030802865
3775,954246521	0,00031357708
3778,93447875977	0,00031791609
3781,91471099854	0,00032195262
3784,8949432373	0,00032664155
3787,87517547607	0,00032915566
3790,85540771484	0,0003342845
3793,83563995361	0,00033944169
3796,81587219238	0,00034266369
3799,79610443115	0,00034721567
3802,77633666992	0,00035155987
3805,75656890869	0,00035529244
3808,73680114746	0,00035843353
3811,71703338623	0,00036427528
3814,697265625	0,00036794606
3817,67749786377	0,00037325447
3820,65773010254	0,00037795255
3823,63796234131	0,00038238889
3826,61819458008	0,00038855582
3829,59842681885	0,00039452203
3832,57865905762	0,00039924959
3835,55889129639	0,00040460808
3838,53912353516	0,00041107946
3841,51935577393	0,00041774569
3844,4995880127	0,00042335878
3847,47982025146	0,00043038707
3850,46005249023	0,00043626203
3853,440284729	0,00044325308
3856,42051696777	0,00044895009
3859,40074920654	0,0004563151
3862,38098144531	0,00046332212
3865,36121368408	0,00047011444
3868,34144592285	0,00047777874
3871,32167816162	0,00048538519
3874,30191040039	0,00049369747
3877,28214263916	0,00050366114
3880,26237487793	0,00051210914
3883,2426071167	0,0005221056
3886,22283935547	0,00053198244
3889,20307159424	0,0005413974
3892,18330383301	0,00055089341
3895,16353607178	0,00055962037
3898,14376831055	0,0005693805
3901,12400054932	0,00057960073
3904,10423278809	0,00058951842
3907,08446502686	0,00060154648
3910,06469726562	0,00061253223
3913,04492950439	0,00062556757
3916,02516174316	0,00063740215
3919,00539398193	0,00064972528
3921,9856262207	0,00066518071
3924,96585845947	0,00067847637
3927,94609069824	0,00069312029
3930,92632293701	0,0007099919
3933,90655517578	0,00072761847
3936,88678741455	0,00074540244
3939,86701965332	0,00076297375
3942,84725189209	0,00078317456
3945,82748413086	0,00080247721
3948,80771636963	0,00082379635
3951,7879486084	0,0008442073
3954,76818084717	0,00086640095
3957,74841308594	0,00089005793
3960,72864532471	0,00091495558
3963,70887756348	0,00094327157
3966,68910980225	0,000971606
3969,66934204102	0,0010012845
3972,64957427978	0,0010334404
3975,62980651855	0,0010688739
3978,61003875732	0,0011065246
3981,59027099609	0,00114757
3984,57050323486	0,0011908652
3987,55073547363	0,0012370498
3990,5309677124	0,0012862228
3993,51119995117	0,001340979
3996,49143218994	0,0013981877
3999,47166442871	0,0014616725
4002,45189666748	0,0015290587
4005,43212890625	0,0016036604
4008,41236114502	0,0016866884
4011,39259338379	0,0017792877
4014,37282562256	0,0018822552
4017,35305786133	0,0019947205
4020,3332901001	0,0021240238
4023,31352233887	0,0022689307
4026,29375457764	0,0024360351
4029,27398681641	0,002626294
4032,25421905518	0,002850944
4035,23445129395	0,0031129732
4038,21468353271	0,0034253453
4041,19491577148	0,0038026259
4044,17514801025	0,0042654149
4047,15538024902	0,0048424127
4050,13561248779	0,0055714893
4053,11584472656	0,0065224305
4056,09607696533	0,0077962496
4059,0763092041	0,0095282413
4062,05654144287	0,011877679
4065,03677368164	0,014802745
4068,01700592041	0,016772993
4070,99723815918	0,014283692
4073,97747039795	0,010264176
4076,95770263672	0,0077489712
4079,93793487549	0,0062371744
4082,91816711426	0,0052294771
4085,89839935303	0,0045078314
4088,8786315918	0,003959594
4091,85886383057	0,0035306448
4094,83909606934	0,0031855602
4097,81932830811	0,0029046446
4100,79956054687	0,0026649443
4103,77979278564	0,0024594084
4106,76002502441	0,0022855325
4109,74025726318	0,0021366535
4112,72048950195	0,0020053327
4115,70072174072	0,0018882932
4118,68095397949	0,0017858905
4121,66118621826	0,0016935624
4124,64141845703	0,0016103839
4127,6216506958	0,0015361446
4130,60188293457	0,0014693805
4133,58211517334	0,001408812
4136,56234741211	0,0013550646
4139,54257965088	0,0013041524
4142,52281188965	0,0012591948
4145,50304412842	0,0012181017
4148,48327636719	0,0011815479
4151,46350860596	0,0011486298
4154,44374084473	0,0011205855
4157,4239730835	0,0010910933
4160,40420532227	0,0010595995
4163,38443756103	0,0010221275
4166,3646697998	0,00098148263
4169,34490203857	0,00094220771
4172,32513427734	0,00090958836
4175,30536651611	0,00088094202
4178,28559875488	0,00085465851
4181,26583099365	0,00082984115
4184,24606323242	0,0008079836
4187,22629547119	0,00078719178
4190,20652770996	0,0007668813
4193,18675994873	0,0007504275
4196,1669921875	0,0007315853
4199,14722442627	0,00071507873
4202,12745666504	0,00069965419
4205,10768890381	0,00068519839
4208,08792114258	0,00067124054
4211,06815338135	0,00065612975
4214,04838562012	0,00064294412
4217,02861785889	0,00063084735
4220,00885009766	0,00061800184
4222,98908233643	0,00060770968
4225,9693145752	0,00059597162
4228,94954681396	0,00058564253
4231,92977905273	0,0005742995
4234,9100112915	0,0005639684
4237,89024353027	0,00055512007
4240,87047576904	0,00054529842
4243,85070800781	0,00053613109
4246,83094024658	0,00052636492
4249,81117248535	0,00051637706
4252,79140472412	0,00050426186
4255,77163696289	0,00049437554
4258,75186920166	0,00048611957
4261,73210144043	0,0004793303
4264,7123336792	0,00047092156
4267,69256591797	0,00046556425
4270,67279815674	0,00045790712
4273,65303039551	0,00045187019
4276,63326263428	0,0004451338
4279,61349487305	0,00043876119
4282,59372711182	0,0004331253
4285,57395935059	0,00042590685
4288,55419158936	0,00041913843
4291,53442382812	0,0004134696
4294,51465606689	0,00040786425
4297,49488830566	0,00040273348
4300,47512054443	0,00039745711
4303,4553527832	0,00039107711
4306,43558502197	0,00038682693
4309,41581726074	0,00038164684
4312,39604949951	0,00037563958
4315,37628173828	0,00037028477
4318,35651397705	0,00036657756
4321,33674621582	0,00036064333
4324,31697845459	0,00035752206
4327,29721069336	0,00035285814
4330,27744293213	0,00034783133
4333,2576751709	0,00034340821
4336,23790740967	0,00033891485
4339,21813964844	0,00033427568
4342,19837188721	0,00032942231
4345,17860412598	0,00032532312
4348,15883636475	0,00032136177
4351,13906860352	0,00031680456
4354,11930084229	0,00031362097
4357,09953308105	0,00030883446
4360,07976531982	0,00030499011
4363,05999755859	0,00030048067
4366,04022979736	0,00029724401
4369,02046203613	0,00029232272
4372,0006942749	0,00028788408
4374,98092651367	0,00028364502
4377,96115875244	0,00028069941
4380,94139099121	0,00027795538
4383,92162322998	0,00027434544
4386,90185546875	0,00027174523
4389,88208770752	0,00026808204
4392,86231994629	0,00026478956
4395,84255218506	0,00026151003
4398,82278442383	0,00025721796
4401,8030166626	0,00025424122
4404,78324890137	0,00025185662
4407,76348114014	0,00024751418
4410,74371337891	0,00024577091
4413,72394561768	0,00024235566
4416,70417785645	0,00023876352
4419,68441009521	0,0002361206
4422,66464233398	0,00023339341
4425,64487457275	0,00022911318
4428,62510681152	0,00022434315
4431,60533905029	0,00021983734
4434,58557128906	0,00021586533
4437,56580352783	0,00021030856
4440,5460357666	0,00020615761
4443,52626800537	0,00020197988
4446,50650024414	0,00019689951
4449,48673248291	0,00019240616
4452,46696472168	0,00018712647
4455,44719696045	0,00018113867
4458,42742919922	0,00017427856
4461,40766143799	0,00016589505
4464,38789367676	0,00016019388
4467,36812591553	0,00015014668
4470,3483581543	0,00014102385
4473,32859039307	0,00012850526
4476,30882263184	0,00011714289
4479,28905487061	0,00010201504
4482,26928710937	8,565495E-5
4485,24951934814	6,5875918E-5
4488,22975158691	4,3231112E-5
4491,20998382568	1,4239631E-5
4494,19021606445	2,9711901E-5
4497,17044830322	8,0427575E-5
4500,15068054199	0,00015144854
4503,13091278076	0,00024731185
4506,11114501953	0,00036594294
4509,0913772583	0,00048156593
4512,07160949707	0,00053254001
4515,05184173584	0,00050513827
4518,03207397461	0,00045575066
4521,01230621338	0,00041548526
4523,99253845215	0,00038387014
4526,97277069092	0,00036099694
4529,95300292969	0,00034190857
4532,93323516846	0,00032694548
4535,91346740723	0,00031463769
4538,893699646	0,00030346325
4541,87393188477	0,00029253606
4544,85416412354	0,00028541835
4547,8343963623	0,00027911272
4550,81462860107	0,00027430436
4553,79486083984	0,00026969669
4556,77509307861	0,00026429542
4559,75532531738	0,00026090629
4562,73555755615	0,0002542915
4565,71578979492	0,00025128274
4568,69602203369	0,00024755933
4571,67625427246	0,00024466134
4574,65648651123	0,00024223245
4577,63671875	0,00024002391
4580,61695098877	0,00023672295
4583,59718322754	0,00023706873
4586,57741546631	0,00023327984
4589,55764770508	0,00023216291
4592,53787994385	0,00022965775
4595,51811218262	0,00022785253
4598,49834442139	0,00022535334
4601,47857666016	0,00022456694
4604,45880889893	0,00022268491
4607,4390411377	0,00022151332
4610,41927337646	0,00021885522
4613,39950561523	0,0002177152
4616,379737854	0,00021497731
4619,35997009277	0,00021439925
4622,34020233154	0,0002135438
4625,32043457031	0,00021219306
4628,30066680908	0,000210236
4631,28089904785	0,00020840116
4634,26113128662	0,00020775828
4637,24136352539	0,00020662339
4640,22159576416	0,00020411222
4643,20182800293	0,00020475927
4646,1820602417	0,00020414183
4649,16229248047	0,00020295799
4652,14252471924	0,00020274916
4655,12275695801	0,00020087156
4658,10298919678	0,00019886081
4661,08322143555	0,00019708632
4664,06345367432	0,00019505992
4667,04368591309	0,00019431916
4670,02391815186	0,00019093435
4673,00415039063	0,0001901427
4675,98438262939	0,00018852456
4678,96461486816	0,00018678696
4681,94484710693	0,00018501455
4684,9250793457	0,00018446138
4687,90531158447	0,00018287094
4690,88554382324	0,00018251186
4693,86577606201	0,00018165287
4696,84600830078	0,00017979679
4699,82624053955	0,00017977823
4702,80647277832	0,00017855354
4705,78670501709	0,0001788142
4708,76693725586	0,00017918621
4711,74716949463	0,00017829484
4714,7274017334	0,00017834835
4717,70763397217	0,00017697863
4720,68786621094	0,00017716459
4723,66809844971	0,00017617481
4726,64833068848	0,00017455234
4729,62856292725	0,00017493523
4732,60879516602	0,00017403777
4735,58902740479	0,0001745577
4738,56925964355	0,00017366547
4741,54949188232	0,00017404413
4744,52972412109	0,00017232552
4747,50995635986	0,00017225308
4750,49018859863	0,00017147652
4753,4704208374	0,00017082357
4756,45065307617	0,00017042226
4759,43088531494	0,00016959771
4762,41111755371	0,00016962592
4765,39134979248	0,00016941129
4768,37158203125	0,0001691593
4771,35181427002	0,00016913828
4774,33204650879	0,00016759137
4777,31227874756	0,0001675873
4780,29251098633	0,00016766385
4783,2727432251	0,00016776095
4786,25297546387	0,00016753127
4789,23320770264	0,00016598703
4792,21343994141	0,00016731669
4795,19367218018	0,00016752454
4798,17390441895	0,00016736627
4801,15413665771	0,00016812428
4804,13436889648	0,0001703181
4807,11460113525	0,00017084517
4810,09483337402	0,00016998654
4813,07506561279	0,00017165554
4816,05529785156	0,00017208489
4819,03553009033	0,00017346161
4822,0157623291	0,00017514435
4824,99599456787	0,00017594239
4827,97622680664	0,00017759456
4830,95645904541	0,00017917932
4833,93669128418	0,00018137925
4836,91692352295	0,00018425898
4839,89715576172	0,000186131
4842,87738800049	0,00019023938
4845,85762023926	0,0001931834
4848,83785247803	0,00019952366
4851,8180847168	0,00020579903
4854,79831695557	0,00021214198
4857,77854919434	0,0002202295
4860,75878143311	0,00022990152
4863,73901367188	0,00024159642
4866,71924591064	0,00025624651
4869,69947814941	0,00026951126
4872,67971038818	0,00028273648
4875,65994262695	0,00028396837
4878,64017486572	0,00025762501
4881,62040710449	0,00020452669
4884,60063934326	0,00014561478
4887,58087158203	9,8286438E-5
4890,5611038208	6,5823164E-5
4893,54133605957	4,8530502E-5
4896,52156829834	4,4136032E-5
4899,50180053711	4,7998521E-5
4902,48203277588	5,2436199E-5
4905,46226501465	5,6700644E-5
4908,44249725342	6,403925E-5
4911,42272949219	6,8751985E-5
4914,40296173096	7,3311049E-5
4917,38319396973	7,5117812E-5
4920,3634262085	7,945778E-5
4923,34365844727	8,1204082E-5
4926,32389068604	8,4134771E-5
4929,3041229248	8,5730437E-5
4932,28435516357	8,7285737E-5
4935,26458740234	8,8853384E-5
4938,24481964111	8,9806138E-5
4941,22505187988	8,8666299E-5
4944,20528411865	9,0707748E-5
4947,18551635742	9,1204536E-5
4950,16574859619	9,1335281E-5
4953,14598083496	9,1878529E-5
4956,12621307373	9,049255E-5
4959,1064453125	9,1069553E-5
4962,08667755127	9,0590967E-5
4965,06690979004	9,1134336E-5
4968,04714202881	9,1434276E-5
4971,02737426758	9,1859551E-5
4974,00760650635	9,0708535E-5
4976,98783874512	8,9924588E-5
4979,96807098389	9,0640845E-5
4982,94830322266	9,0990118E-5
4985,92853546143	9,1820589E-5
4988,9087677002	9,1912191E-5
4991,88899993897	9,4248829E-5
4994,86923217773	9,443412E-5
4997,8494644165	9,6064324E-5
5000,82969665527	9,5642235E-5
5003,80992889404	9,6690998E-5
5006,79016113281	9,8467353E-5
5009,77039337158	9,8609622E-5
5012,75062561035	9,9338087E-5
5015,73085784912	9,9871198E-5
5018,71109008789	0,00010091156
5021,69132232666	0,0001014154
5024,67155456543	0,00010334143
5027,6517868042	0,00010515797
5030,63201904297	0,0001069104
5033,61225128174	0,00010720203
5036,59248352051	0,00010860815
5039,57271575928	0,00011056899
5042,55294799805	0,00011198954
5045,53318023682	0,00011285049
5048,51341247559	0,00011129238
5051,49364471436	0,00010955359
5054,47387695313	0,00010724687
5057,45410919189	0,00010500835
5060,43434143066	0,00010316331
5063,41457366943	0,00010212313
5066,3948059082	9,8854866E-5
5069,37503814697	9,4682948E-5
5072,35527038574	8,9079111E-5
5075,33550262451	8,4681956E-5
5078,31573486328	8,3304266E-5
5081,29596710205	8,1897871E-5
5084,27619934082	8,0939195E-5
5087,25643157959	8,0869827E-5
5090,23666381836	8,142287E-5
5093,21689605713	8,1257394E-5
5096,1971282959	8,132793E-5
5099,17736053467	8,1222399E-5
5102,15759277344	8,052406E-5
5105,13782501221	8,119068E-5
5108,11805725098	8,0583529E-5
5111,09828948975	8,0847826E-5
5114,07852172852	8,0744747E-5
5117,05875396729	8,0465768E-5
5120,03898620605	7,9388333E-5
5123,01921844482	7,998732E-5
5125,99945068359	7,8985739E-5
5128,97968292236	7,8511608E-5
5131,95991516113	7,8944025E-5
5134,9401473999	7,8110987E-5
5137,92037963867	7,8953852E-5
5140,90061187744	7,8799034E-5
5143,88084411621	7,8934306E-5
5146,86107635498	7,9033204E-5
5149,84130859375	8,0027809E-5
5152,82154083252	7,8803848E-5
5155,80177307129	7,9151954E-5
5158,78200531006	7,9541118E-5
5161,76223754883	7,9686776E-5
5164,7424697876	8,0165129E-5
5167,72270202637	8,1339161E-5
5170,70293426514	8,115767E-5
5173,68316650391	8,1152313E-5
5176,66339874268	8,2088344E-5
5179,64363098145	8,4076877E-5
5182,62386322022	8,5718315E-5
5185,60409545898	8,7717886E-5
5188,58432769775	8,9036055E-5
5191,56455993652	8,7895208E-5
5194,54479217529	8,3948464E-5
5197,52502441406	8,145876E-5
5200,50525665283	7,9768401E-5
5203,4854888916	7,9018564E-5
5206,46572113037	7,7130527E-5
5209,44595336914	7,7434698E-5
5212,42618560791	7,6405868E-5
5215,40641784668	7,7106212E-5
5218,38665008545	7,5756758E-5
5221,36688232422	7,6723027E-5
5224,34711456299	7,7799856E-5
5227,32734680176	7,8190748E-5
5230,30757904053	7,9347445E-5
5233,2878112793	8,0753706E-5
5236,26804351807	8,1570653E-5
5239,24827575684	8,2343744E-5
5242,22850799561	8,352388E-5
5245,20874023438	8,5195447E-5
5248,18897247314	8,760719E-5
5251,16920471191	9,1759316E-5
5254,14943695068	9,3934732E-5
5257,12966918945	9,9461894E-5
5260,10990142822	0,00010356186
5263,09013366699	0,00011006593
5266,07036590576	0,00011590228
5269,05059814453	0,00012140709
5272,0308303833	0,00013042143
5275,01106262207	0,00013788349
5277,99129486084	0,00014263451
5280,97152709961	0,00014563618
5283,95175933838	0,00014078016
5286,93199157715	0,00013209095
5289,91222381592	0,00012039727
5292,89245605469	0,00010965943
5295,87268829346	0,00010198457
5298,85292053223	9,585515E-5
5301,833152771	9,168644E-5
5304,81338500977	8,6844412E-5
5307,79361724854	8,3348941E-5
5310,7738494873	7,9859176E-5
5313,75408172607	7,8885892E-5
5316,73431396484	7,7425633E-5
5319,71454620361	7,5752526E-5
5322,69477844238	7,4374881E-5
5325,67501068115	7,3843911E-5
5328,65524291992	7,2528599E-5
5331,63547515869	7,2930208E-5
5334,61570739746	7,2337403E-5
5337,59593963623	7,2785644E-5
5340,576171875	7,0781216E-5
5343,55640411377	7,0364672E-5
5346,53663635254	6,9836571E-5
5349,51686859131	6,914599E-5
5352,49710083008	6,8740483E-5
5355,47733306885	6,8107095E-5
5358,45756530762	6,766377E-5
5361,43779754639	6,7752551E-5
5364,41802978516	6,531876E-5
5367,39826202393	6,4953512E-5
5370,3784942627	6,3985607E-5
5373,35872650146	6,2322668E-5
5376,33895874023	6,1397958E-5
5379,319190979	6,0158937E-5
5382,29942321777	5,9333915E-5
5385,27965545654	5,9723857E-5
5388,25988769531	5,9159686E-5
5391,24011993408	5,7947601E-5
5394,22035217285	5,7835634E-5
5397,20058441162	5,6927994E-5
5400,18081665039	5,6153758E-5
5403,16104888916	5,6409415E-5
5406,14128112793	5,5953719E-5
5409,1215133667	5,4760985E-5
5412,10174560547	5,4102499E-5
5415,08197784424	5,3034361E-5
5418,06221008301	5,2809803E-5
5421,04244232178	5,2243666E-5
5424,02267456055	5,1904333E-5
5427,00290679932	5,2669462E-5
5429,98313903809	5,2823976E-5
5432,96337127686	5,1998099E-5
5435,94360351562	5,0943129E-5
5438,92383575439	4,800766E-5
5441,90406799316	4,548692E-5
5444,88430023193	4,3937179E-5
5447,8645324707	4,187796E-5
5450,84476470947	3,8769601E-5
5453,82499694824	3,5899157E-5
5456,80522918701	3,2873375E-5
5459,78546142578	3,1131712E-5
5462,76569366455	2,8800953E-5
5465,74592590332	2,5498103E-5
5468,72615814209	2,3331774E-5
5471,70639038086	1,9479158E-5
5474,68662261963	1,6487357E-5
5477,6668548584	1,3266736E-5
5480,64708709717	8,3344915E-6
5483,62731933594	6,3398153E-6
5486,60755157471	8,2209966E-6
5489,58778381348	1,2662812E-5
5492,56801605225	2,0949909E-5
5495,54824829102	2,9838742E-5
5498,52848052978	4,0200007E-5
5501,50871276855	5,3135766E-5
5504,48894500732	6,8331319E-5
5507,46917724609	8,5024583E-5
5510,44940948486	0,00010470864
5513,42964172363	0,00012512603
5516,4098739624	0,000148426
5519,39010620117	0,0001685334
5522,37033843994	0,00018217641
5525,35057067871	0,00019090305
5528,33080291748	0,00019170088
5531,31103515625	0,00018821641
5534,29126739502	0,00018072709
5537,27149963379	0,00017341401
5540,25173187256	0,00016604719
5543,23196411133	0,00015853735
5546,2121963501	0,0001530044
5549,19242858887	0,00014670496
5552,17266082764	0,00014125962
5555,15289306641	0,00013647562
5558,13312530518	0,00013262851
5561,11335754395	0,00013029938
5564,09358978271	0,00012943237
5567,07382202148	0,00012831159
5570,05405426025	0,00012567177
5573,03428649902	0,00012594431
5576,01451873779	0,00012515382
5578,99475097656	0,00012666897
5581,97498321533	0,00012716348
5584,9552154541	0,00012625494
5587,93544769287	0,00012099814
5590,91567993164	0,0001122173
5593,89591217041	0,00010570153
5596,87614440918	0,00010291279
5599,85637664795	0,00010078776
5602,83660888672	0,00010091532
5605,81684112549	9,9714552E-5
5608,79707336426	9,9988083E-5
5611,77730560303	9,9637708E-5
5614,7575378418	9,8377888E-5
5617,73777008057	9,7467968E-5
5620,71800231934	9,8507917E-5
5623,69823455811	9,6722687E-5
5626,67846679687	9,601909E-5
5629,65869903564	9,6390275E-5
5632,63893127441	9,634073E-5
5635,61916351318	9,7506384E-5
5638,59939575195	9,7433553E-5
5641,57962799072	9,6542355E-5
5644,55986022949	9,5843778E-5
5647,54009246826	9,5452011E-5
5650,52032470703	9,4355345E-5
5653,5005569458	9,3350597E-5
5656,48078918457	9,2999905E-5
5659,46102142334	9,2828794E-5
5662,44125366211	9,2040573E-5
5665,42148590088	9,1709208E-5
5668,40171813965	9,1969135E-5
5671,38195037842	9,1698778E-5
5674,36218261719	9,1413058E-5
5677,34241485596	9,1225556E-5
5680,32264709473	9,1907196E-5
5683,3028793335	9,1744464E-5
5686,28311157227	9,2009301E-5
5689,26334381103	9,1608316E-5
5692,2435760498	9,2128005E-5
5695,22380828857	9,1030688E-5
5698,20404052734	9,0323954E-5
5701,18427276611	8,9230359E-5
5704,16450500488	9,0034069E-5
5707,14473724365	9,0002628E-5
5710,12496948242	8,8213134E-5
5713,10520172119	8,8482993E-5
5716,08543395996	8,9453564E-5
5719,06566619873	8,8612981E-5
5722,0458984375	8,8925765E-5
5725,02613067627	8,8538093E-5
5728,00636291504	8,8271197E-5
5730,98659515381	8,7309334E-5
5733,96682739258	8,7697534E-5
5736,94705963135	8,8754901E-5
5739,92729187012	8,8027261E-5
5742,90752410889	8,8415065E-5
5745,88775634766	8,7531923E-5
5748,86798858643	8,6994113E-5
5751,8482208252	8,8920581E-5
5754,82845306396	8,7685142E-5
5757,80868530273	8,8499281E-5
5760,7889175415	8,7902974E-5
5763,76914978027	8,8888229E-5
5766,74938201904	8,8841011E-5
5769,72961425781	8,8373409E-5
5772,70984649658	8,8709282E-5
5775,69007873535	8,7684286E-5
5778,67031097412	8,8830227E-5
5781,65054321289	8,785442E-5
5784,63077545166	8,841785E-5
5787,61100769043	8,8368426E-5
5790,5912399292	8,8819866E-5
5793,57147216797	8,8612729E-5
5796,55170440674	8,8538404E-5
5799,53193664551	8,8359715E-5
5802,51216888428	8,8585453E-5
5805,49240112305	8,9570977E-5
5808,47263336182	8,9404206E-5
5811,45286560059	8,9481204E-5
5814,43309783935	9,0313814E-5
5817,41333007812	9,0286674E-5
5820,39356231689	9,0613627E-5
5823,37379455566	9,1188351E-5
5826,35402679443	9,1959994E-5
5829,3342590332	9,0665826E-5
5832,31449127197	9,1378109E-5
5835,29472351074	9,0075204E-5
5838,27495574951	8,8776917E-5
5841,25518798828	8,8354159E-5
5844,23542022705	8,7217109E-5
5847,21565246582	8,7307252E-5
5850,19588470459	8,740863E-5
5853,17611694336	8,82867E-5
5856,15634918213	8,7461284E-5
5859,1365814209	8,9235114E-5
5862,11681365967	8,9869182E-5
5865,09704589844	9,0350285E-5
5868,07727813721	9,1383056E-5
5871,05751037598	9,2514292E-5
5874,03774261475	9,2245093E-5
5877,01797485352	9,3513782E-5
5879,99820709229	9,5187605E-5
5882,97843933105	9,4901363E-5
5885,95867156982	9,5458779E-5
5888,93890380859	9,6577859E-5
5891,91913604736	9,6859152E-5
5894,89936828613	9,8376456E-5
5897,8796005249	9,9001708E-5
5900,85983276367	0,00010040901
5903,84006500244	0,00010120172
5906,82029724121	0,00010159956
5909,80052947998	0,00010380991
5912,78076171875	0,0001048577
5915,76099395752	0,00010570131
5918,74122619629	0,00010805505
5921,72145843506	0,0001086424
5924,70169067383	0,00011071991
5927,6819229126	0,00011323954
5930,66215515137	0,00011371471
5933,64238739014	0,00011466609
5936,62261962891	0,00011779434
5939,60285186768	0,00012138352
5942,58308410644	0,00012492841
5945,56331634521	0,00012909553
[truncated: 30,772 more rows]
