# Supplementary material for: Predicting the Durability of Solid Fired Bricks Using NDT Electroacoustic Methods
Source: Materials (Basel). 2022 Aug 25;15(17):5882. doi: 10.3390/ma15175882 (PMC9457344; doi:10.3390/ma15175882)
Supplement: Supplementary file 1 [file materials-15-05882-s001.zip › 3.S0_FT.csv]

ASCII data file created with TiePie Multi Channel software. www.tiepie.com.
2021-04-01 08:50:18 894m
Frequency	FFT1
Hz	V
0	0,00060952791
2,98023223876953	0,00012032619
5,96046447753906	0,00013862945
8,94069671630859	0,00013187972
11,9209289550781	0,00014993305
14,9011611938477	0,00014217543
17,8813934326172	0,00014230846
20,8616256713867	0,00013333054
23,8418579101562	0,00013421679
26,8220901489258	0,00013123455
29,8023223876953	0,0001566434
32,7825546264648	0,00016020247
35,7627868652344	0,00014015122
38,7430191040039	0,00012843449
41,7232513427734	0,00012578543
44,703483581543	0,0001265162
47,6837158203125	0,00012033011
50,663948059082	0,00012950975
53,6441802978516	0,00012395762
56,6244125366211	0,00012579221
59,6046447753906	0,00012145774
62,5848770141602	0,00012496053
65,5651092529297	0,00012491675
68,5453414916992	0,00012136061
71,5255737304687	0,0001190327
74,5058059692383	0,00012321942
77,4860382080078	0,00012063517
80,4662704467773	0,00012049912
83,4465026855469	0,00011516171
86,4267349243164	0,00011684148
89,4069671630859	0,00011866957
92,3871994018555	0,00011942762
95,367431640625	0,00011904962
98,3476638793945	0,00011067587
101,327896118164	0,00011534528
104,308128356934	0,00011976962
107,288360595703	0,00011543823
110,268592834473	0,0001184595
113,248825073242	0,0001117059
116,229057312012	0,0001136209
119,209289550781	0,00011533115
122,189521789551	0,00011220959
125,16975402832	0,00011105647
128,14998626709	0,00011032538
131,130218505859	0,00011052124
134,110450744629	0,00010883844
137,090682983398	0,00011291371
140,070915222168	0,00010949417
143,051147460938	0,0001070027
146,031379699707	0,00010986256
149,011611938477	0,0001128795
151,991844177246	0,00011265024
154,972076416016	0,00010816126
157,952308654785	0,00011028798
160,932540893555	0,00011083587
163,912773132324	0,00010877709
166,893005371094	0,00011032306
169,873237609863	0,00010578015
172,853469848633	0,00010618915
175,833702087402	0,00010899289
178,813934326172	0,00010301146
181,794166564941	0,00010652902
184,774398803711	0,00010513839
187,75463104248	0,0001065442
190,73486328125	0,00010593648
193,71509552002	0,0001029405
196,695327758789	0,00010359617
199,675559997559	0,00010378254
202,655792236328	0,00010442727
205,636024475098	0,00010382783
208,616256713867	0,00010391521
211,596488952637	0,00010317828
214,576721191406	0,00010210516
217,556953430176	0,00010038765
220,537185668945	0,00010138144
223,517417907715	9,8449571E-5
226,497650146484	9,961795E-5
229,477882385254	0,00010227226
232,458114624023	0,00010414569
235,438346862793	0,00010549694
238,418579101562	0,00010266059
241,398811340332	0,00010254943
244,379043579102	0,00010603469
247,359275817871	0,00010354118
250,339508056641	0,00010264049
253,31974029541	0,00010601218
256,29997253418	0,00010562552
259,280204772949	0,00010591446
262,260437011719	0,00010843042
265,240669250488	0,00010722976
268,220901489258	0,00010695939
271,201133728027	0,00010671365
274,181365966797	0,00010520756
277,161598205566	0,00010273142
280,141830444336	0,00010396793
283,122062683105	0,00010243112
286,102294921875	0,00010326256
289,082527160645	0,00010233754
292,062759399414	0,00010250962
295,042991638184	0,00010104837
298,023223876953	0,00010006494
301,003456115723	0,00010142747
303,983688354492	0,00010349714
306,963920593262	0,00010167529
309,944152832031	0,0001023647
312,924385070801	9,974441E-5
315,90461730957	0,00010045872
318,88484954834	0,00010083176
321,865081787109	0,00010157774
324,845314025879	0,00010072437
327,825546264648	9,8993387E-5
330,805778503418	0,00010024389
333,786010742188	9,8938826E-5
336,766242980957	9,9561467E-5
339,746475219727	9,8981002E-5
342,726707458496	9,9335819E-5
345,706939697266	9,9193073E-5
348,687171936035	9,7509338E-5
351,667404174805	9,8158531E-5
354,647636413574	9,650797E-5
357,627868652344	9,865123E-5
360,608100891113	9,7319024E-5
363,588333129883	9,7142023E-5
366,568565368652	9,6173737E-5
369,548797607422	9,5317576E-5
372,529029846191	9,6529678E-5
375,509262084961	9,68443E-5
378,48949432373	9,5545243E-5
381,4697265625	9,6093693E-5
384,44995880127	9,6060862E-5
387,430191040039	9,6124282E-5
390,410423278809	9,5979383E-5
393,390655517578	9,6044459E-5
396,370887756348	9,4745378E-5
399,351119995117	9,668883E-5
402,331352233887	9,3289579E-5
405,311584472656	9,4028371E-5
408,291816711426	9,4661641E-5
411,272048950195	9,350603E-5
414,252281188965	9,3648267E-5
417,232513427734	9,2883214E-5
420,212745666504	9,2617151E-5
423,192977905273	9,3336064E-5
426,173210144043	9,4716931E-5
429,153442382812	9,1402954E-5
432,133674621582	9,3274785E-5
435,113906860352	9,3689211E-5
438,094139099121	9,1008884E-5
441,074371337891	9,3438284E-5
444,05460357666	9,314597E-5
447,03483581543	9,3710521E-5
450,015068054199	9,1943632E-5
452,995300292969	9,2263229E-5
455,975532531738	9,1487943E-5
458,955764770508	9,2557672E-5
461,935997009277	9,2720045E-5
464,916229248047	9,1797411E-5
467,896461486816	8,9971367E-5
470,876693725586	9,1781738E-5
473,856925964355	9,2035338E-5
476,837158203125	9,2307491E-5
479,817390441895	9,1143191E-5
482,797622680664	9,14793E-5
485,777854919434	9,1712959E-5
488,758087158203	9,3242413E-5
491,738319396973	9,5169045E-5
494,718551635742	9,5364243E-5
497,698783874512	9,4625913E-5
500,679016113281	9,4119564E-5
503,659248352051	9,3782413E-5
506,63948059082	9,3055556E-5
509,61971282959	9,4517434E-5
512,599945068359	9,1965643E-5
515,580177307129	9,2720257E-5
518,560409545898	9,4543162E-5
521,540641784668	9,4561167E-5
524,520874023438	9,3391708E-5
527,501106262207	9,4102795E-5
530,481338500977	9,3265481E-5
533,461570739746	9,3320413E-5
536,441802978516	9,3580934E-5
539,422035217285	9,391368E-5
542,402267456055	9,3283661E-5
545,382499694824	9,3135232E-5
548,362731933594	9,1618203E-5
551,342964172363	9,2935211E-5
554,323196411133	9,4544104E-5
557,303428649902	9,2996394E-5
560,283660888672	9,2177444E-5
563,263893127441	9,3100866E-5
566,244125366211	9,2814241E-5
569,22435760498	9,3197503E-5
572,20458984375	9,3107909E-5
575,18482208252	9,3874608E-5
578,165054321289	9,262258E-5
581,145286560059	9,3152922E-5
584,125518798828	9,3598664E-5
587,105751037598	9,3825961E-5
590,085983276367	9,3654886E-5
593,066215515137	9,2296245E-5
596,046447753906	9,2485907E-5
599,026679992676	9,309753E-5
602,006912231445	9,3216568E-5
604,987144470215	9,2791591E-5
607,967376708984	9,1861699E-5
610,947608947754	9,1125014E-5
613,927841186523	9,2994359E-5
616,908073425293	9,3894094E-5
619,888305664062	9,2772999E-5
622,868537902832	9,2726057E-5
625,848770141602	9,9288617E-5
628,829002380371	8,9544464E-5
631,809234619141	9,489951E-5
634,78946685791	9,4179317E-5
637,76969909668	9,1024008E-5
640,749931335449	9,4421308E-5
643,730163574219	9,4933614E-5
646,710395812988	9,6263998E-5
649,690628051758	9,5574443E-5
652,670860290527	9,5987439E-5
655,651092529297	9,6526736E-5
658,631324768066	9,5002637E-5
661,611557006836	9,5446752E-5
664,591789245606	9,6137313E-5
667,572021484375	9,4489772E-5
670,552253723145	9,5088101E-5
673,532485961914	9,3874299E-5
676,512718200684	9,367047E-5
679,492950439453	9,5958484E-5
682,473182678223	9,4732917E-5
685,453414916992	9,487603E-5
688,433647155762	9,5376911E-5
691,413879394531	9,4491165E-5
694,394111633301	9,5469725E-5
697,37434387207	9,4396224E-5
700,35457611084	9,4722983E-5
703,334808349609	9,5089928E-5
706,315040588379	9,397844E-5
709,295272827148	9,5996611E-5
712,275505065918	9,5363702E-5
715,255737304687	9,515337E-5
718,235969543457	9,693821E-5
721,216201782227	9,605627E-5
724,196434020996	9,6621449E-5
727,176666259766	9,6654028E-5
730,156898498535	9,7599311E-5
733,137130737305	9,7473846E-5
736,117362976074	9,7995085E-5
739,097595214844	9,8079415E-5
742,077827453613	9,7587899E-5
745,058059692383	9,763567E-5
748,038291931152	9,7935584E-5
751,018524169922	9,8208204E-5
753,998756408691	9,6645462E-5
756,978988647461	9,8750372E-5
759,959220886231	9,6635449E-5
762,939453125	9,9749705E-5
765,919685363769	0,00010075886
768,899917602539	9,8145235E-5
771,880149841309	0,000100302
774,860382080078	9,9476884E-5
777,840614318848	9,9420119E-5
780,820846557617	9,889685E-5
783,801078796387	9,9353185E-5
786,781311035156	9,9496709E-5
789,761543273926	9,9442456E-5
792,741775512695	9,7812253E-5
795,722007751465	9,9678623E-5
798,702239990234	9,9332209E-5
801,682472229004	0,00010040036
804,662704467773	0,00010064573
807,642936706543	0,0001006478
810,623168945313	0,00010064352
813,603401184082	0,00010016481
816,583633422852	0,00010104291
819,563865661621	0,00010082778
822,544097900391	0,00010129251
825,52433013916	0,00010073967
828,50456237793	0,0001031186
831,484794616699	0,00010007671
834,465026855469	0,00010183508
837,445259094238	0,00010249707
840,425491333008	0,00010258879
843,405723571777	0,00010272737
846,385955810547	0,00010350209
849,366188049316	0,00010337854
852,346420288086	0,00010349345
855,326652526855	0,00010445926
858,306884765625	0,00010310074
861,287117004394	0,00010428305
864,267349243164	0,00010351332
867,247581481934	0,000101476
870,227813720703	0,00010190892
873,208045959473	0,00010232092
876,188278198242	0,0001027711
879,168510437012	0,00010416614
882,148742675781	0,00010358307
885,128974914551	0,00010291173
888,10920715332	0,00010304131
891,08943939209	0,00010503434
894,069671630859	0,00010468229
897,049903869629	0,00010478339
900,030136108398	0,00010793432
903,010368347168	0,00010668613
905,990600585938	0,00010956292
908,970832824707	0,0001106458
911,951065063477	0,00011107172
914,931297302246	0,0001115339
917,911529541016	0,0001105789
920,891761779785	0,00011137751
923,871994018555	0,00011175255
926,852226257324	0,00011075416
929,832458496094	0,0001127155
932,812690734863	0,00011146149
935,792922973633	0,00011235797
938,773155212402	0,00011098089
941,753387451172	0,00011047758
944,733619689941	0,0001115052
947,713851928711	0,00011251573
950,69408416748	0,00011313799
953,67431640625	0,00011229847
956,65454864502	0,00011240924
959,634780883789	0,00011297318
962,615013122559	0,00011452892
965,595245361328	0,00011451438
968,575477600098	0,00011522719
971,555709838867	0,00011504383
974,535942077637	0,00011649548
977,516174316406	0,00011583614
980,496406555176	0,00011716056
983,476638793945	0,00011741233
986,456871032715	0,00011685758
989,437103271484	0,00011756526
992,417335510254	0,00011736985
995,397567749023	0,00011716232
998,377799987793	0,0001186829
1001,35803222656	0,00011780015
1004,33826446533	0,00011878547
1007,3184967041	0,00011879044
1010,29872894287	0,0001194984
1013,27896118164	0,0001198255
1016,25919342041	0,00012095434
1019,23942565918	0,00012236344
1022,21965789795	0,00012186771
1025,19989013672	0,0001221039
1028,18012237549	0,0001236228
1031,16035461426	0,00012368419
1034,14058685303	0,0001235222
1037,1208190918	0,00012325353
1040,10105133057	0,00012499799
1043,08128356934	0,00012414576
1046,06151580811	0,00012529795
1049,04174804688	0,00012380016
1052,02198028564	0,00012640217
1055,00221252441	0,00012511476
1057,98244476318	0,00012599675
1060,96267700195	0,00012572062
1063,94290924072	0,0001268638
1066,92314147949	0,00012687978
1069,90337371826	0,00012780038
1072,88360595703	0,00012699445
1075,8638381958	0,00012707916
1078,84407043457	0,00012814697
1081,82430267334	0,00013003978
1084,80453491211	0,00012876038
1087,78476715088	0,00012973685
1090,76499938965	0,00013126115
1093,74523162842	0,00013103105
1096,72546386719	0,00013202006
1099,70569610596	0,00013282452
1102,68592834473	0,00013244104
1105,6661605835	0,00013343627
1108,64639282227	0,00013275563
1111,62662506104	0,00013461697
1114,6068572998	0,00013737044
1117,58708953857	0,00013860867
1120,56732177734	0,00013986474
1123,54755401611	0,00014153352
1126,52778625488	0,00014211659
1129,50801849365	0,00014164658
1132,48825073242	0,0001418185
1135,46848297119	0,00014357174
1138,44871520996	0,00014461288
1141,42894744873	0,00014433346
1144,4091796875	0,00014527718
1147,38941192627	0,00014555325
1150,36964416504	0,00014661457
1153,34987640381	0,00014601081
1156,33010864258	0,00014741717
1159,31034088135	0,00014733914
1162,29057312012	0,00014804917
1165,27080535889	0,00014856348
1168,25103759766	0,00014919352
1171,23126983643	0,00015057766
1174,2115020752	0,00015204436
1177,19173431396	0,00015309013
1180,17196655273	0,00015274751
1183,1521987915	0,00015438957
1186,13243103027	0,00015544755
1189,11266326904	0,00015594124
1192,09289550781	0,0001557954
1195,07312774658	0,00015783443
1198,05335998535	0,00015930793
1201,03359222412	0,0001587675
1204,01382446289	0,00016012541
1206,99405670166	0,0001617106
1209,97428894043	0,00016217048
1212,9545211792	0,0001632445
1215,93475341797	0,00016494472
1218,91498565674	0,000164161
1221,89521789551	0,00016646368
1224,87545013428	0,00016746635
1227,85568237305	0,00016860607
1230,83591461182	0,00017009856
1233,81614685059	0,00016991621
1236,79637908936	0,00017179814
1239,77661132812	0,00017395694
1242,75684356689	0,00017299856
1245,73707580566	0,00017505186
1248,71730804443	0,00017697657
1251,6975402832	0,00017559884
1254,67777252197	0,0001787877
1257,65800476074	0,00017936633
1260,63823699951	0,00017978574
1263,61846923828	0,00018128533
1266,59870147705	0,00018062679
1269,57893371582	0,00018231893
1272,55916595459	0,00018412354
1275,53939819336	0,00018793212
1278,51963043213	0,000190423
1281,4998626709	0,00019135651
1284,48009490967	0,00019363518
1287,46032714844	0,00019316085
1290,44055938721	0,00019590521
1293,42079162598	0,00019808995
1296,40102386475	0,00019966253
1299,38125610352	0,00020183365
1302,36148834229	0,00020394068
1305,34172058105	0,00020639675
1308,32195281982	0,00020791741
1311,30218505859	0,00020876562
1314,28241729736	0,00021193898
1317,26264953613	0,00021313921
1320,2428817749	0,00021572065
1323,22311401367	0,00021759385
1326,20334625244	0,00022162957
1329,18357849121	0,00022132644
1332,16381072998	0,00022391582
1335,14404296875	0,00022659632
1338,12427520752	0,00022867608
1341,10450744629	0,00023155631
1344,08473968506	0,00023373402
1347,06497192383	0,00023603528
1350,0452041626	0,00023856549
1353,02543640137	0,00024185304
1356,00566864014	0,00024433473
1358,98590087891	0,00024845261
1361,96613311768	0,00025107851
1364,94636535645	0,00025632101
1367,92659759521	0,00025816863
1370,90682983398	0,00026138167
1373,88706207275	0,00026671805
1376,86729431152	0,00026964853
1379,84752655029	0,00027327558
1382,82775878906	0,00027774775
1385,80799102783	0,00028316201
1388,7882232666	0,00028704821
1391,76845550537	0,00029080681
1394,74868774414	0,00029614904
1397,72891998291	0,00030124664
1400,70915222168	0,00030764888
1403,68938446045	0,00031233194
1406,66961669922	0,00031940203
1409,64984893799	0,00032490966
1412,63008117676	0,00033042134
1415,61031341553	0,00033732992
1418,5905456543	0,00034509258
1421,57077789307	0,00035281028
1424,55101013184	0,00036144653
1427,53124237061	0,00036965352
1430,51147460938	0,00037875742
1433,49170684814	0,00038870426
1436,47193908691	0,00039957925
1439,45217132568	0,00040969417
1442,43240356445	0,00042229806
1445,41263580322	0,00043526479
1448,39286804199	0,00044947793
1451,37310028076	0,00046442114
1454,35333251953	0,00048129928
1457,3335647583	0,00049962815
1460,31379699707	0,00051874121
1463,29402923584	0,00053946916
1466,27426147461	0,00056362386
1469,25449371338	0,00059118432
1472,23472595215	0,00062051258
1475,21495819092	0,00065348181
1478,19519042969	0,00069174842
1481,17542266846	0,00073554834
1484,15565490723	0,00078610879
1487,135887146	0,00084712512
1490,11611938477	0,00091900912
1493,09635162354	0,0010045838
1496,0765838623	0,0011117918
1499,05681610107	0,0012451121
1502,03704833984	0,0014145079
1505,01728057861	0,0016399772
1507,99751281738	0,0019556679
1510,97774505615	0,0024056482
1513,95797729492	0,0030658286
1516,93820953369	0,0040141611
1519,91844177246	0,0049246623
1522,89867401123	0,0042672259
1525,87890625	0,0029061551
1528,85913848877	0,0020697623
1531,83937072754	0,0015823316
1534,81960296631	0,0012711503
1537,79983520508	0,001053899
1540,78006744385	0,00089394566
1543,76029968262	0,00076949701
1546,74053192139	0,00066943544
1549,72076416016	0,0005898031
1552,70099639893	0,00052116208
1555,6812286377	0,00046582493
1558,66146087646	0,00041656288
1561,64169311523	0,00037568074
1564,621925354	0,00033831682
1567,60215759277	0,00030536662
1570,58238983154	0,0002775199
1573,56262207031	0,00025270183
1576,54285430908	0,00022770581
1579,52308654785	0,00020623306
1582,50331878662	0,00018731915
1585,48355102539	0,00016944443
1588,46378326416	0,00015354543
1591,44401550293	0,00014125876
1594,4242477417	0,00012674263
1597,40447998047	0,00011615997
1600,38471221924	0,00010518753
1603,36494445801	9,7237828E-5
1606,34517669678	8,8757867E-5
1609,32540893555	8,3352027E-5
1612,30564117432	7,6009112E-5
1615,28587341309	7,57863E-5
1618,26610565186	7,3652048E-5
1621,24633789062	7,2983818E-5
1624,22657012939	7,670185E-5
1627,20680236816	8,0743569E-5
1630,18703460693	8,4916653E-5
1633,1672668457	9,1188627E-5
1636,14749908447	9,6755252E-5
1639,12773132324	0,00010348499
1642,10796356201	0,00011025798
1645,08819580078	0,00011781281
1648,06842803955	0,00012556517
1651,04866027832	0,00013566665
1654,02889251709	0,00014451035
1657,00912475586	0,00015274547
1659,98935699463	0,00016178468
1662,9695892334	0,00017271403
1665,94982147217	0,00018158823
1668,93005371094	0,00019418585
1671,91028594971	0,00020531664
1674,89051818848	0,00021698474
1677,87075042725	0,00022953667
1680,85098266602	0,00024187906
1683,83121490479	0,00025646907
1686,81144714355	0,00027087031
1689,79167938232	0,00028529706
1692,77191162109	0,00030169038
1695,75214385986	0,0003198308
1698,73237609863	0,00033771238
1701,7126083374	0,00035753937
1704,69284057617	0,00037900613
1707,67307281494	0,00040137765
1710,65330505371	0,00042574091
1713,63353729248	0,00045281684
1716,61376953125	0,00048241157
1719,59400177002	0,00051605029
1722,57423400879	0,00055409946
1725,55446624756	0,00059482397
1728,53469848633	0,00064279672
1731,5149307251	0,00069546805
1734,49516296387	0,00075677679
1737,47539520264	0,0008295771
1740,45562744141	0,00091440736
1743,43585968018	0,0010163147
1746,41609191895	0,0011378243
1749,39632415771	0,0012898023
1752,37655639648	0,0014835443
1755,35678863525	0,0017382525
1758,33702087402	0,0020878395
1761,31725311279	0,002596544
1764,29748535156	0,0033848084
1767,27771759033	0,0047105317
1770,2579498291	0,0068925901
1773,23818206787	0,0080492857
1776,21841430664	0,0058618356
1779,19864654541	0,004026536
1782,17887878418	0,0029895373
1785,15911102295	0,002366029
1788,13934326172	0,0019564447
1791,11957550049	0,0016692773
1794,09980773926	0,0014550037
1797,08003997803	0,0012916785
1800,0602722168	0,001160158
1803,04050445557	0,0010537861
1806,02073669434	0,0009649897
1809,00096893311	0,00089096958
1811,98120117187	0,00082691347
1814,96143341064	0,00077109313
1817,94166564941	0,00072370454
1820,92189788818	0,0006817017
1823,90213012695	0,00064413458
1826,88236236572	0,00061004225
1829,86259460449	0,00058188224
1832,84282684326	0,00055223039
1835,82305908203	0,00052888349
1838,8032913208	0,00050494915
1841,78352355957	0,00048546732
1844,76375579834	0,00046602988
1847,74398803711	0,00044833752
1850,72422027588	0,00043335813
1853,70445251465	0,00041809578
1856,68468475342	0,0004033733
1859,66491699219	0,00039074113
1862,64514923096	0,00037822321
1865,62538146973	0,00036718837
1868,6056137085	0,00035599059
1871,58584594727	0,00034523345
1874,56607818604	0,00033582486
1877,5463104248	0,00032699127
1880,52654266357	0,00031851916
1883,50677490234	0,00030953419
1886,48700714111	0,00030248925
1889,46723937988	0,0002945982
1892,44747161865	0,00028808695
1895,42770385742	0,00028171977
1898,40793609619	0,00027444449
1901,38816833496	0,00026737948
1904,36840057373	0,00026257192
1907,3486328125	0,00025654964
1910,32886505127	0,00025257001
1913,30909729004	0,00024647989
1916,28932952881	0,0002414772
1919,26956176758	0,00023614346
1922,24979400635	0,00023316499
1925,23002624512	0,00022839721
1928,21025848389	0,00022401686
1931,19049072266	0,00021960857
1934,17072296143	0,00021560286
1937,1509552002	0,00021296797
1940,13118743896	0,00020921501
1943,11141967773	0,00020525829
1946,0916519165	0,00020144832
1949,07188415527	0,00019866511
1952,05211639404	0,00019465703
1955,03234863281	0,00019187819
1958,01258087158	0,00018888401
1960,99281311035	0,00018648749
1963,97304534912	0,00018325074
1966,95327758789	0,00017938798
1969,93350982666	0,00017671833
1972,91374206543	0,00017471377
1975,8939743042	0,00017157416
1978,87420654297	0,00016870014
1981,85443878174	0,00016524112
1984,83467102051	0,00016263524
1987,81490325928	0,00015957539
1990,79513549805	0,00015642104
1993,77536773682	0,00015256034
1996,75559997559	0,00014872775
1999,73583221436	0,00014641514
2002,71606445313	0,00014422661
2005,69629669189	0,00014270878
2008,67652893066	0,00014425455
2011,65676116943	0,00014289003
2014,6369934082	0,0001438731
2017,61722564697	0,00014355767
2020,59745788574	0,00014534268
2023,57769012451	0,00014898519
2026,55792236328	0,0001503004
2029,53815460205	0,00014667683
2032,51838684082	0,00013937197
2035,49861907959	0,00013488136
2038,47885131836	0,00013103624
2041,45908355713	0,00012799031
2044,4393157959	0,00012517281
2047,41954803467	0,0001243979
2050,39978027344	0,00012188043
2053,38001251221	0,00012096314
2056,36024475098	0,00011978681
2059,34047698975	0,00011770147
2062,32070922852	0,00011627505
2065,30094146729	0,0001160654
2068,28117370605	0,00011441209
2071,26140594482	0,00011353629
2074,24163818359	0,00011166966
2077,22187042236	0,00010982129
2080,20210266113	0,00010828373
2083,1823348999	0,00010770651
2086,16256713867	0,00010590003
2089,14279937744	0,00010462826
2092,12303161621	0,00010345447
2095,10326385498	0,00010405416
2098,08349609375	0,00010194938
2101,06372833252	0,00010034023
2104,04396057129	9,8798469E-5
2107,02419281006	9,8249396E-5
2110,00442504883	9,8078392E-5
2112,9846572876	9,7168394E-5
2115,96488952637	9,5790147E-5
2118,94512176514	9,5047337E-5
2121,92535400391	9,2728512E-5
2124,90558624268	9,2465238E-5
2127,88581848145	9,1890427E-5
2130,86605072021	9,1446518E-5
2133,84628295898	8,9919456E-5
2136,82651519775	8,8297463E-5
2139,80674743652	8,9339255E-5
2142,78697967529	8,6254219E-5
2145,76721191406	8,6816993E-5
2148,74744415283	8,6137626E-5
2151,7276763916	8,4709324E-5
2154,70790863037	8,2908714E-5
2157,68814086914	8,3586581E-5
2160,66837310791	8,2546524E-5
2163,64860534668	8,2289237E-5
2166,62883758545	8,108079E-5
2169,60906982422	8,0268624E-5
2172,58930206299	8,0126087E-5
2175,56953430176	8,0063522E-5
2178,54976654053	7,80684E-5
2181,5299987793	7,772424E-5
2184,51023101807	7,7234683E-5
2187,49046325684	7,6124218E-5
2190,47069549561	7,5563816E-5
2193,45092773438	7,4390275E-5
2196,43115997314	7,5420535E-5
2199,41139221191	7,2606524E-5
2202,39162445068	7,2596878E-5
2205,37185668945	7,2309333E-5
2208,35208892822	7,1200976E-5
2211,33232116699	7,1824412E-5
2214,31255340576	7,0420159E-5
2217,29278564453	6,9138591E-5
2220,2730178833	6,9289062E-5
2223,25325012207	6,9288848E-5
2226,23348236084	6,7835986E-5
2229,21371459961	6,6666068E-5
2232,19394683838	6,6943044E-5
2235,17417907715	6,5094176E-5
2238,15441131592	6,4281729E-5
2241,13464355469	6,4369681E-5
2244,11487579346	6,3750511E-5
2247,09510803223	6,2494833E-5
2250,075340271	6,2737683E-5
2253,05557250977	6,1713884E-5
2256,03580474854	6,1164034E-5
2259,0160369873	6,0384733E-5
2261,99626922607	5,9118688E-5
2264,97650146484	6,0189146E-5
2267,95673370361	5,8975714E-5
2270,93696594238	5,9396669E-5
2273,91719818115	5,8358394E-5
2276,89743041992	5,8565348E-5
2279,87766265869	5,5132482E-5
2282,85789489746	5,6745836E-5
2285,83812713623	5,4652485E-5
2288,818359375	5,4562786E-5
2291,79859161377	5,4248325E-5
2294,77882385254	5,5483597E-5
2297,75905609131	5,531701E-5
2300,73928833008	5,5123086E-5
2303,71952056885	5,4155849E-5
2306,69975280762	5,4569017E-5
2309,67998504639	5,2887995E-5
2312,66021728516	5,2134228E-5
2315,64044952393	5,1562523E-5
2318,6206817627	5,2324177E-5
2321,60091400146	5,1377297E-5
2324,58114624023	5,0355044E-5
2327,561378479	5,0016899E-5
2330,54161071777	5,0022198E-5
2333,52184295654	4,8606968E-5
2336,50207519531	4,8425523E-5
2339,48230743408	4,8314486E-5
2342,46253967285	4,8575914E-5
2345,44277191162	4,9051046E-5
2348,42300415039	4,6662127E-5
2351,40323638916	4,6708249E-5
2354,38346862793	4,6185904E-5
2357,3637008667	4,5930335E-5
2360,34393310547	4,5439531E-5
2363,32416534424	4,5377951E-5
2366,30439758301	4,5020541E-5
2369,28462982178	4,4747271E-5
2372,26486206055	4,4372741E-5
2375,24509429932	4,4389311E-5
2378,22532653809	4,4081585E-5
2381,20555877686	4,3998695E-5
2384,18579101562	4,3914621E-5
2387,16602325439	4,2531431E-5
2390,14625549316	4,2577012E-5
2393,12648773193	4,1502468E-5
2396,1067199707	4,1244675E-5
2399,08695220947	4,0207682E-5
2402,06718444824	4,0188303E-5
2405,04741668701	3,8869278E-5
2408,02764892578	3,7896404E-5
2411,00788116455	3,7945643E-5
2413,98811340332	3,768651E-5
2416,96834564209	3,5991988E-5
2419,94857788086	3,6379736E-5
2422,92881011963	3,5577004E-5
2425,9090423584	3,5720443E-5
2428,88927459717	3,5858673E-5
2431,86950683594	3,5047982E-5
2434,84973907471	3,4531379E-5
2437,82997131348	3,4625163E-5
2440,81020355225	3,4178334E-5
2443,79043579102	3,3806448E-5
2446,77066802979	3,3663628E-5
2449,75090026855	3,3060987E-5
2452,73113250732	3,2972282E-5
2455,71136474609	3,2619701E-5
2458,69159698486	3,1760579E-5
2461,67182922363	3,1506225E-5
2464,6520614624	3,0872338E-5
2467,63229370117	3,0639887E-5
2470,61252593994	3,0734132E-5
2473,59275817871	2,9121484E-5
2476,57299041748	2,8710904E-5
2479,55322265625	2,8346557E-5
2482,53345489502	2,8758158E-5
2485,51368713379	2,9220947E-5
2488,49391937256	2,7079637E-5
2491,47415161133	2,7343854E-5
2494,4543838501	2,7176429E-5
2497,43461608887	2,6930147E-5
2500,41484832764	2,6517211E-5
2503,39508056641	2,6708683E-5
2506,37531280518	2,3755728E-5
2509,35554504395	2,4072426E-5
2512,33577728271	2,5455698E-5
2515,31600952148	2,4384831E-5
2518,29624176025	2,3100462E-5
2521,27647399902	2,3586667E-5
2524,25670623779	2,2667359E-5
2527,23693847656	2,2333286E-5
2530,21717071533	2,1447893E-5
2533,1974029541	2,0394617E-5
2536,17763519287	1,9693138E-5
2539,15786743164	2,0416817E-5
2542,13809967041	1,8752913E-5
2545,11833190918	1,9080688E-5
2548,09856414795	1,7625143E-5
2551,07879638672	1,8396025E-5
2554,05902862549	1,8344443E-5
2557,03926086426	1,9178179E-5
2560,01949310303	1,8354402E-5
2562,9997253418	1,7642849E-5
2565,97995758057	1,8057849E-5
2568,96018981934	1,7749023E-5
2571,94042205811	1,6644693E-5
2574,92065429687	1,7317131E-5
2577,90088653564	1,5770931E-5
2580,88111877441	1,7801328E-5
2583,86135101318	1,7682447E-5
2586,84158325195	1,796263E-5
2589,82181549072	1,8351614E-5
2592,80204772949	2,0345087E-5
2595,78227996826	2,111595E-5
2598,76251220703	2,3134601E-5
2601,7427444458	2,618907E-5
2604,72297668457	2,7911859E-5
2607,70320892334	3,1259532E-5
2610,68344116211	3,5478903E-5
2613,66367340088	4,0450428E-5
2616,64390563965	4,7049119E-5
2619,62413787842	5,4182384E-5
2622,60437011719	6,4395964E-5
2625,58460235596	7,7281554E-5
2628,56483459473	9,4983603E-5
2631,5450668335	0,00011722453
2634,52529907227	0,00014706773
2637,50553131104	0,00017986021
2640,4857635498	0,00020085084
2643,46599578857	0,00018689751
2646,44622802734	0,00015595365
2649,42646026611	0,00012974649
2652,40669250488	0,00011044504
2655,38692474365	9,6295166E-5
2658,36715698242	8,6462852E-5
2661,34738922119	7,8466885E-5
2664,32762145996	7,0770915E-5
2667,30785369873	6,5687786E-5
2670,2880859375	6,2051476E-5
2673,26831817627	5,7158572E-5
2676,24855041504	5,3459247E-5
2679,22878265381	5,0355049E-5
2682,20901489258	4,716115E-5
2685,18924713135	4,5966718E-5
2688,16947937012	4,2354622E-5
2691,14971160889	4,223999E-5
2694,12994384766	3,9671424E-5
2697,11017608643	3,8918566E-5
2700,0904083252	3,7487538E-5
2703,07064056396	3,69098E-5
2706,05087280273	3,6104919E-5
2709,0311050415	3,4183918E-5
2712,01133728027	3,3635562E-5
2714,99156951904	3,2812814E-5
2717,97180175781	3,1987025E-5
2720,95203399658	3,2029344E-5
2723,93226623535	3,0030445E-5
2726,91249847412	3,016222E-5
2729,89273071289	2,9019275E-5
2732,87296295166	2,7682024E-5
2735,85319519043	2,7120087E-5
2738,8334274292	2,702396E-5
2741,81365966797	2,6043409E-5
2744,79389190674	2,5583242E-5
2747,77412414551	2,4331114E-5
2750,75435638428	2,4974945E-5
2753,73458862305	2,3914447E-5
2756,71482086182	2,424751E-5
2759,69505310059	2,342276E-5
2762,67528533936	2,3464689E-5
2765,65551757813	2,3639029E-5
2768,63574981689	2,2379609E-5
2771,61598205566	2,0735062E-5
2774,59621429443	2,090478E-5
2777,5764465332	2,1390804E-5
2780,55667877197	2,0719986E-5
2783,53691101074	2,0500196E-5
2786,51714324951	1,9612273E-5
2789,49737548828	1,9492814E-5
2792,47760772705	1,868335E-5
2795,45783996582	1,89727E-5
2798,43807220459	1,86015E-5
2801,41830444336	1,7735654E-5
2804,39853668213	1,7749092E-5
2807,3787689209	1,7257077E-5
2810,35900115967	1,6806837E-5
2813,33923339844	1,5968496E-5
2816,31946563721	1,5739198E-5
2819,29969787598	1,6286107E-5
2822,27993011475	1,6022034E-5
2825,26016235352	1,665368E-5
2828,24039459229	1,5263651E-5
2831,22062683105	1,6631743E-5
2834,20085906982	1,4955769E-5
2837,18109130859	1,4145023E-5
2840,16132354736	1,398328E-5
2843,14155578613	1,3719163E-5
2846,1217880249	1,3713091E-5
2849,10202026367	1,3857795E-5
2852,08225250244	1,2617526E-5
2855,06248474121	1,2697651E-5
2858,04271697998	1,1603969E-5
2861,02294921875	1,2330846E-5
2864,00318145752	1,146905E-5
2866,98341369629	1,1049338E-5
2869,96364593506	1,1368999E-5
2872,94387817383	9,8592262E-6
2875,9241104126	1,0872218E-5
2878,90434265137	9,8902216E-6
2881,88457489014	1,0063384E-5
2884,86480712891	8,0814647E-6
2887,84503936768	7,4393768E-6
2890,82527160645	6,7396582E-6
2893,80550384521	6,8577297E-6
2896,78573608398	4,9805606E-6
2899,76596832275	4,9926573E-6
2902,74620056152	5,9235342E-6
2905,72643280029	7,1172239E-6
2908,70666503906	7,2412434E-6
2911,68689727783	6,7526037E-6
2914,6671295166	6,0510463E-6
2917,64736175537	6,0088556E-6
2920,62759399414	6,9924513E-6
2923,60782623291	6,0339629E-6
2926,58805847168	5,7042598E-6
2929,56829071045	5,035648E-6
2932,54852294922	4,9804301E-6
2935,52875518799	5,6300307E-6
2938,50898742676	5,3922365E-6
2941,48921966553	4,5204974E-6
2944,4694519043	3,8384032E-6
2947,44968414307	4,4471602E-6
2950,42991638184	3,9258895E-6
2953,41014862061	3,8987604E-6
2956,39038085937	4,1116899E-6
2959,37061309814	3,3789006E-6
2962,35084533691	3,8088349E-6
2965,33107757568	3,8373806E-6
2968,31130981445	3,5237042E-6
2971,29154205322	4,8622956E-6
2974,27177429199	4,8983299E-6
2977,25200653076	4,5053218E-6
2980,23223876953	3,8507638E-6
2983,2124710083	3,2280112E-6
2986,19270324707	3,6369466E-6
2989,17293548584	3,7311005E-6
2992,15316772461	5,0745884E-6
2995,13339996338	4,5456489E-6
2998,11363220215	5,1559107E-6
3001,09386444092	4,2361101E-6
3004,07409667969	5,2699354E-6
3007,05432891846	4,9182009E-6
3010,03456115723	5,4326278E-6
3013,014793396	4,7276653E-6
3015,99502563477	5,959589E-6
3018,97525787354	5,1347793E-6
3021,9554901123	7,0142926E-6
3024,93572235107	6,6605593E-6
3027,91595458984	8,7003725E-6
3030,89618682861	1,0639173E-5
3033,87641906738	1,2575141E-5
3036,85665130615	1,5747537E-5
3039,83688354492	1,7596371E-5
3042,81711578369	1,8346737E-5
3045,79734802246	1,689113E-5
3048,77758026123	1,489235E-5
3051,7578125	1,5420743E-5
3054,73804473877	1,3965796E-5
3057,71827697754	1,3452955E-5
3060,69850921631	1,3205019E-5
3063,67874145508	1,3530208E-5
3066,65897369385	1,2812024E-5
3069,63920593262	1,341317E-5
3072,61943817139	1,2072895E-5
3075,59967041016	1,4656764E-5
3078,57990264893	1,3331685E-5
3081,5601348877	1,3785829E-5
3084,54036712646	1,4184855E-5
3087,52059936523	1,4242416E-5
3090,500831604	1,4615061E-5
3093,48106384277	1,6101191E-5
3096,46129608154	1,4971588E-5
3099,44152832031	1,4927472E-5
3102,42176055908	1,4824264E-5
3105,40199279785	1,3929183E-5
3108,38222503662	1,4530169E-5
3111,36245727539	1,5765867E-5
3114,34268951416	1,6383256E-5
3117,32292175293	1,6419443E-5
3120,3031539917	1,6292904E-5
3123,28338623047	1,7044123E-5
3126,26361846924	1,8940863E-5
3129,24385070801	1,877576E-5
3132,22408294678	2,037484E-5
3135,20431518555	2,0518238E-5
3138,18454742432	2,1093655E-5
3141,16477966309	2,1218338E-5
3144,14501190186	2,1433481E-5
3147,12524414063	2,218651E-5
3150,10547637939	2,2177153E-5
3153,08570861816	2,2473136E-5
3156,06594085693	2,3510711E-5
3159,0461730957	2,3364241E-5
3162,02640533447	2,2874518E-5
3165,00663757324	2,3974856E-5
3167,98686981201	2,4642885E-5
3170,96710205078	2,4255475E-5
3173,94733428955	2,5189119E-5
3176,92756652832	2,5105976E-5
3179,90779876709	2,5983066E-5
3182,88803100586	2,60222E-5
3185,86826324463	2,7566654E-5
3188,8484954834	2,7471158E-5
3191,82872772217	2,8071365E-5
3194,80895996094	2,8626405E-5
3197,78919219971	2,9202714E-5
3200,76942443848	2,8925187E-5
3203,74965667725	2,9750823E-5
3206,72988891602	3,0720165E-5
3209,71012115479	3,2051903E-5
3212,69035339355	3,1075626E-5
3215,67058563232	3,2620867E-5
3218,65081787109	3,2383251E-5
3221,63105010986	3,4220668E-5
3224,61128234863	3,320501E-5
3227,5915145874	3,4402345E-5
3230,57174682617	3,6102434E-5
3233,55197906494	3,4861792E-5
3236,53221130371	3,5824061E-5
3239,51244354248	3,7493287E-5
3242,49267578125	3,7137301E-5
3245,47290802002	3,7746985E-5
3248,45314025879	3,8271416E-5
3251,43337249756	3,9240195E-5
3254,41360473633	3,7497435E-5
3257,3938369751	3,8414011E-5
3260,37406921387	3,8233827E-5
3263,35430145264	3,8668228E-5
3266,33453369141	3,8864596E-5
3269,31476593018	4,1383805E-5
3272,29499816895	4,2350221E-5
3275,27523040771	4,2408694E-5
3278,25546264648	4,4340533E-5
3281,23569488525	4,4334367E-5
3284,21592712402	4,4097875E-5
3287,19615936279	4,6853279E-5
3290,17639160156	4,7316565E-5
3293,15662384033	5,4136633E-5
3296,1368560791	5,730545E-5
3299,11708831787	6,0206152E-5
3302,09732055664	5,9150571E-5
3305,07755279541	6,1126936E-5
3308,05778503418	6,1357797E-5
3311,03801727295	6,1480697E-5
3314,01824951172	6,3610201E-5
3316,99848175049	6,4205968E-5
3319,97871398926	6,5250036E-5
3322,95894622803	6,6396088E-5
3325,9391784668	6,7565466E-5
3328,91941070557	6,9169628E-5
3331,89964294434	7,0991586E-5
3334,87987518311	7,1538404E-5
3337,86010742188	7,394724E-5
3340,84033966064	7,5370754E-5
3343,82057189941	7,6922526E-5
3346,80080413818	7,9188659E-5
3349,78103637695	8,0176516E-5
3352,76126861572	8,2367947E-5
3355,74150085449	8,3630401E-5
3358,72173309326	8,6105752E-5
3361,70196533203	8,7660636E-5
3364,6821975708	9,0178745E-5
3367,66242980957	9,3164257E-5
3370,64266204834	9,4560595E-5
3373,62289428711	9,6485802E-5
3376,60312652588	9,9272804E-5
3379,58335876465	0,00010121477
3382,56359100342	0,00010416716
3385,54382324219	0,00010608823
3388,52405548096	0,00010985366
3391,50428771973	0,0001117187
3394,4845199585	0,00011483255
3397,46475219727	0,00011829038
3400,44498443604	0,00012167064
3403,4252166748	0,00012545417
3406,40544891357	0,00012914466
3409,38568115234	0,00013326829
3412,36591339111	0,00013640875
3415,34614562988	0,00014214946
3418,32637786865	0,00014628697
3421,30661010742	0,00015194751
3424,28684234619	0,00015660021
3427,26707458496	0,00016224214
3430,24730682373	0,0001681841
3433,2275390625	0,00017442767
3436,20777130127	0,00018116816
3439,18800354004	0,00018837623
3442,16823577881	0,00019655834
3445,14846801758	0,00020494036
3448,12870025635	0,00021358997
3451,10893249512	0,00022354233
3454,08916473389	0,00023380309
3457,06939697266	0,00024477582
3460,04962921143	0,00025808733
3463,0298614502	0,00027195831
3466,01009368897	0,00028724553
3468,99032592773	0,00030426051
3471,9705581665	0,00032314016
3474,95079040527	0,00034480161
3477,93102264404	0,00036899343
3480,91125488281	0,00039643489
3483,89148712158	0,00042786946
3486,87171936035	0,00046414755
3489,85195159912	0,00050630284
3492,83218383789	0,00055638154
3495,81241607666	0,00061588443
3498,79264831543	0,00068710932
3501,7728805542	0,00077498855
3504,75311279297	0,00088031329
3507,73334503174	0,0010114969
3510,71357727051	0,001166787
3513,69380950928	0,001339708
3516,67404174805	0,0014988363
3519,65427398682	0,0015764086
3522,63450622559	0,0015153254
3525,61473846436	0,001352966
3528,59497070313	0,0011654683
3531,57520294189	0,0010000997
3534,55543518066	0,00086550576
3537,53566741943	0,00075167433
3540,5158996582	0,00065963212
3543,49613189697	0,00057177068
3546,47636413574	0,00049702123
3549,45659637451	0,00045136992
3552,43682861328	0,00045206127
3555,41706085205	0,00045637444
3558,39729309082	0,00043875052
3561,37752532959	0,00041369663
3564,35775756836	0,00038796419
3567,33798980713	0,00036460879
3570,3182220459	0,00034278248
3573,29845428467	0,0003237251
3576,27868652344	0,00030890207
3579,25891876221	0,00029300486
3582,23915100098	0,00027969667
3585,21938323975	0,00026718849
3588,19961547852	0,00025644618
3591,17984771729	0,00024639459
3594,16007995605	0,0002369892
3597,14031219482	0,000228013
3600,12054443359	0,00022010763
3603,10077667236	0,00021152025
3606,08100891113	0,00020646651
3609,0612411499	0,00019858065
3612,04147338867	0,00019267019
3615,02170562744	0,00018787486
3618,00193786621	0,00018292689
3620,98217010498	0,00017728909
3623,96240234375	0,00017246766
3626,94263458252	0,00016893811
3629,92286682129	0,00016346535
3632,90309906006	0,00015962857
3635,88333129883	0,00015577728
3638,8635635376	0,00015197079
3641,84379577637	0,00014924667
3644,82402801514	0,00014540886
3647,80426025391	0,00014192144
3650,78449249268	0,00013929483
3653,76472473145	0,00013593821
3656,74495697022	0,00013469969
3659,72518920898	0,00013169344
3662,70542144775	0,0001297879
3665,68565368652	0,00012541932
3668,66588592529	0,00012429313
3671,64611816406	0,00012321546
3674,62635040283	0,00012012287
3677,6065826416	0,00011799892
3680,58681488037	0,00011608284
3683,56704711914	0,00011532499
3686,54727935791	0,00011273048
3689,52751159668	0,00011143854
3692,50774383545	0,00010928932
3695,48797607422	0,00010775898
3698,46820831299	0,00010629167
3701,44844055176	0,00010458832
3704,42867279053	0,00010177894
3707,4089050293	0,00010163325
3710,38913726807	9,9975519E-5
3713,36936950684	9,927859E-5
3716,34960174561	9,6886578E-5
3719,32983398438	9,7335513E-5
3722,31006622314	9,4935033E-5
3725,29029846191	9,2394976E-5
3728,27053070068	9,267707E-5
3731,25076293945	9,1421277E-5
3734,23099517822	9,0153434E-5
3737,21122741699	8,7326289E-5
3740,19145965576	8,7499246E-5
3743,17169189453	8,6210873E-5
3746,1519241333	8,4664594E-5
3749,13215637207	8,4905928E-5
3752,11238861084	8,2922099E-5
3755,09262084961	8,2548852E-5
3758,07285308838	8,1396984E-5
3761,05308532715	8,13546E-5
3764,03331756592	8,1928868E-5
3767,01354980469	8,1637823E-5
3769,99378204346	8,0636931E-5
3772,97401428223	8,0543844E-5
3775,954246521	8,0366907E-5
3778,93447875977	8,0261863E-5
3781,91471099854	7,9054034E-5
3784,8949432373	7,7409731E-5
3787,87517547607	7,7935977E-5
3790,85540771484	7,724517E-5
3793,83563995361	7,5360625E-5
3796,81587219238	7,5041256E-5
3799,79610443115	7,3792375E-5
3802,77633666992	7,2390717E-5
3805,75656890869	7,0887776E-5
3808,73680114746	7,0639757E-5
3811,71703338623	6,8969072E-5
3814,697265625	6,7329235E-5
3817,67749786377	6,815951E-5
3820,65773010254	6,740668E-5
3823,63796234131	6,5408843E-5
3826,61819458008	6,5242197E-5
3829,59842681885	6,5367679E-5
3832,57865905762	6,5198826E-5
3835,55889129639	6,3676279E-5
3838,53912353516	6,4034232E-5
3841,51935577393	6,2221565E-5
3844,4995880127	6,1990239E-5
3847,47982025146	6,2251763E-5
3850,46005249023	6,1622448E-5
3853,440284729	6,0957925E-5
3856,42051696777	6,0194205E-5
3859,40074920654	6,0879995E-5
3862,38098144531	6,0637088E-5
3865,36121368408	5,9207491E-5
3868,34144592285	5,9256246E-5
3871,32167816162	5,9868841E-5
3874,30191040039	5,7910264E-5
3877,28214263916	5,8623542E-5
3880,26237487793	5,8273074E-5
3883,2426071167	5,8103401E-5
3886,22283935547	5,6752048E-5
3889,20307159424	5,6108314E-5
3892,18330383301	5,5031004E-5
3895,16353607178	5,5613517E-5
3898,14376831055	5,511171E-5
3901,12400054932	5,4974931E-5
3904,10423278809	5,4751398E-5
3907,08446502686	5,3523112E-5
3910,06469726562	5,3628898E-5
3913,04492950439	5,3633425E-5
3916,02516174316	5,3644618E-5
3919,00539398193	5,2609583E-5
3921,9856262207	5,3460453E-5
3924,96585845947	5,2924214E-5
3927,94609069824	5,2747232E-5
3930,92632293701	5,2254679E-5
3933,90655517578	5,2061961E-5
3936,88678741455	5,1259583E-5
3939,86701965332	5,1567944E-5
3942,84725189209	5,0984629E-5
3945,82748413086	5,053725E-5
3948,80771636963	5,0037824E-5
3951,7879486084	5,0814984E-5
3954,76818084717	4,9981856E-5
3957,74841308594	5,0457151E-5
3960,72864532471	5,033436E-5
3963,70887756348	4,9145545E-5
3966,68910980225	4,904593E-5
3969,66934204102	4,8941624E-5
3972,64957427978	4,9236416E-5
3975,62980651855	4,9122242E-5
3978,61003875732	4,8507728E-5
3981,59027099609	4,9451074E-5
3984,57050323486	4,7688324E-5
3987,55073547363	4,8722581E-5
3990,5309677124	4,8354353E-5
3993,51119995117	4,9177184E-5
3996,49143218994	4,8487688E-5
3999,47166442871	4,7876461E-5
4002,45189666748	4,9101639E-5
4005,43212890625	4,9613226E-5
4008,41236114502	4,9177572E-5
4011,39259338379	4,8548131E-5
4014,37282562256	4,9217575E-5
4017,35305786133	4,9391975E-5
4020,3332901001	4,9376526E-5
4023,31352233887	4,9379816E-5
4026,29375457764	4,94291E-5
4029,27398681641	5,0954704E-5
4032,25421905518	5,1664628E-5
4035,23445129395	5,2253301E-5
4038,21468353271	5,3067797E-5
4041,19491577148	5,4178961E-5
4044,17514801025	5,6129755E-5
4047,15538024902	5,7869542E-5
4050,13561248779	5,917343E-5
4053,11584472656	6,317512E-5
4056,09607696533	6,6239008E-5
4059,0763092041	7,0503211E-5
4062,05654144287	7,3754671E-5
4065,03677368164	7,7500126E-5
4068,01700592041	7,5648514E-5
4070,99723815918	6,9123451E-5
4073,97747039795	5,9903855E-5
4076,95770263672	5,1438284E-5
4079,93793487549	4,476879E-5
4082,91816711426	4,2784263E-5
4085,89839935303	3,9521E-5
4088,8786315918	3,7773899E-5
4091,85886383057	3,801034E-5
4094,83909606934	3,6801028E-5
4097,81932830811	3,6486956E-5
4100,79956054687	3,6327922E-5
4103,77979278564	3,5004834E-5
4106,76002502441	3,5721742E-5
4109,74025726318	3,5331261E-5
4112,72048950195	3,5870484E-5
4115,70072174072	3,6358096E-5
4118,68095397949	3,5681331E-5
4121,66118621826	3,5367798E-5
4124,64141845703	3,4976486E-5
4127,6216506958	3,5785926E-5
4130,60188293457	3,4571034E-5
4133,58211517334	3,4938467E-5
4136,56234741211	3,5303088E-5
4139,54257965088	3,6388923E-5
4142,52281188965	3,547055E-5
4145,50304412842	3,7258735E-5
4148,48327636719	3,7361547E-5
4151,46350860596	3,6454594E-5
4154,44374084473	3,6558298E-5
4157,4239730835	3,6394015E-5
4160,40420532227	3,4696772E-5
4163,38443756103	3,4143567E-5
4166,3646697998	3,2722749E-5
4169,34490203857	3,2496803E-5
4172,32513427734	3,1028782E-5
4175,30536651611	3,1078683E-5
4178,28559875488	3,1522348E-5
4181,26583099365	3,1421446E-5
4184,24606323242	3,1311707E-5
4187,22629547119	3,0160066E-5
4190,20652770996	3,0916925E-5
4193,18675994873	3,1367676E-5
4196,1669921875	3,0845333E-5
4199,14722442627	3,0312444E-5
4202,12745666504	2,9935487E-5
4205,10768890381	3,0304976E-5
4208,08792114258	3,1244872E-5
4211,06815338135	3,0169133E-5
4214,04838562012	3,0195212E-5
4217,02861785889	3,0032993E-5
4220,00885009766	2,9978831E-5
4222,98908233643	3,0175132E-5
4225,9693145752	2,9108829E-5
4228,94954681396	2,8948293E-5
4231,92977905273	2,9050376E-5
4234,9100112915	2,9499994E-5
4237,89024353027	2,9453104E-5
4240,87047576904	3,0216769E-5
4243,85070800781	2,8629915E-5
4246,83094024658	2,9181239E-5
4249,81117248535	2,8343949E-5
4252,79140472412	2,8980068E-5
4255,77163696289	2,8542453E-5
4258,75186920166	2,9010106E-5
4261,73210144043	2,8989958E-5
4264,7123336792	2,9184113E-5
4267,69256591797	2,8901118E-5
4270,67279815674	2,8892451E-5
4273,65303039551	2,8739493E-5
4276,63326263428	2,9168931E-5
4279,61349487305	2,8991669E-5
4282,59372711182	2,9522291E-5
4285,57395935059	2,9614472E-5
4288,55419158936	2,8983796E-5
4291,53442382812	2,9810219E-5
4294,51465606689	2,8159717E-5
4297,49488830566	2,9163492E-5
4300,47512054443	2,8378554E-5
4303,4553527832	2,8529964E-5
4306,43558502197	2,9019115E-5
4309,41581726074	2,8153262E-5
4312,39604949951	2,8320791E-5
4315,37628173828	2,9251519E-5
4318,35651397705	2,7482528E-5
4321,33674621582	2,8865259E-5
4324,31697845459	2,8378613E-5
4327,29721069336	2,8364671E-5
4330,27744293213	2,8302435E-5
4333,2576751709	2,824049E-5
4336,23790740967	2,7383642E-5
4339,21813964844	2,8187117E-5
4342,19837188721	2,6998807E-5
4345,17860412598	2,8164726E-5
4348,15883636475	2,7537798E-5
4351,13906860352	2,7182852E-5
4354,11930084229	2,7904086E-5
4357,09953308105	2,7185955E-5
4360,07976531982	2,6784476E-5
4363,05999755859	2,7481479E-5
4366,04022979736	2,6837386E-5
4369,02046203613	2,7664885E-5
4372,0006942749	2,722256E-5
4374,98092651367	2,7950221E-5
4377,96115875244	2,7688212E-5
4380,94139099121	2,7273465E-5
4383,92162322998	2,7738904E-5
4386,90185546875	2,7135107E-5
4389,88208770752	2,7178397E-5
4392,86231994629	2,6781485E-5
4395,84255218506	2,5861928E-5
4398,82278442383	2,6879686E-5
4401,8030166626	2,6326934E-5
4404,78324890137	2,577851E-5
4407,76348114014	2,5833563E-5
4410,74371337891	2,6467245E-5
4413,72394561768	2,7480149E-5
4416,70417785645	2,8122194E-5
4419,68441009521	2,779673E-5
4422,66464233398	2,8388986E-5
4425,64487457275	2,7369661E-5
4428,62510681152	2,6788426E-5
4431,60533905029	2,7360754E-5
4434,58557128906	2,7490317E-5
4437,56580352783	2,7111852E-5
4440,5460357666	2,6685645E-5
4443,52626800537	2,7785704E-5
4446,50650024414	2,7286112E-5
4449,48673248291	2,8261464E-5
4452,46696472168	2,6318165E-5
4455,44719696045	2,8665666E-5
4458,42742919922	2,7787006E-5
4461,40766143799	2,7211253E-5
4464,38789367676	2,793094E-5
4467,36812591553	2,8735489E-5
4470,3483581543	2,8131494E-5
4473,32859039307	2,8752938E-5
4476,30882263184	2,8471515E-5
4479,28905487061	3,0716574E-5
4482,26928710937	3,1187748E-5
4485,24951934814	3,184308E-5
4488,22975158691	3,3341715E-5
4491,20998382568	3,5421729E-5
4494,19021606445	3,6782663E-5
4497,17044830322	3,9262678E-5
4500,15068054199	4,1841427E-5
4503,13091278076	4,3395903E-5
4506,11114501953	4,2169385E-5
4509,0913772583	3,7686454E-5
4512,07160949707	3,1171584E-5
4515,05184173584	2,6438507E-5
4518,03207397461	2,3682393E-5
4521,01230621338	2,2140799E-5
4523,99253845215	2,0434189E-5
4526,97277069092	1,952788E-5
4529,95300292969	1,9655998E-5
4532,93323516846	1,9940191E-5
4535,91346740723	1,9438763E-5
4538,893699646	1,9099082E-5
4541,87393188477	1,8556434E-5
4544,85416412354	1,7774446E-5
4547,8343963623	1,8725736E-5
4550,81462860107	1,9379209E-5
4553,79486083984	1,8621855E-5
4556,77509307861	1,8308563E-5
4559,75532531738	1,9058537E-5
4562,73555755615	1,8406677E-5
4565,71578979492	1,8492769E-5
4568,69602203369	1,8156838E-5
4571,67625427246	1,7980989E-5
4574,65648651123	1,860669E-5
4577,63671875	1,7307198E-5
4580,61695098877	1,8329333E-5
4583,59718322754	2,0118073E-5
4586,57741546631	1,8978416E-5
4589,55764770508	1,9235999E-5
4592,53787994385	1,8089787E-5
4595,51811218262	1,85577E-5
4598,49834442139	1,9930239E-5
4601,47857666016	1,829611E-5
4604,45880889893	1,9854203E-5
4607,4390411377	1,8613311E-5
4610,41927337646	1,9052172E-5
4613,39950561523	1,9844146E-5
4616,379737854	1,8558971E-5
4619,35997009277	1,9359702E-5
4622,34020233154	1,8793268E-5
4625,32043457031	1,8869341E-5
4628,30066680908	1,8923091E-5
4631,28089904785	1,9499429E-5
4634,26113128662	1,945382E-5
4637,24136352539	1,9001435E-5
4640,22159576416	1,9114276E-5
4643,20182800293	1,9385834E-5
4646,1820602417	1,8622882E-5
4649,16229248047	1,8687012E-5
4652,14252471924	1,8712024E-5
4655,12275695801	1,7527068E-5
4658,10298919678	1,7971407E-5
4661,08322143555	1,7849729E-5
4664,06345367432	1,842857E-5
4667,04368591309	1,7624439E-5
4670,02391815186	1,7996049E-5
4673,00415039063	1,8126035E-5
4675,98438262939	1,7877005E-5
4678,96461486816	1,8157134E-5
4681,94484710693	1,8384045E-5
4684,9250793457	1,801706E-5
4687,90531158447	1,7413048E-5
4690,88554382324	1,8024762E-5
4693,86577606201	1,7611592E-5
4696,84600830078	1,8542503E-5
4699,82624053955	1,8821276E-5
4702,80647277832	1,8582815E-5
4705,78670501709	1,84586E-5
4708,76693725586	1,7899814E-5
4711,74716949463	1,8051307E-5
4714,7274017334	1,829373E-5
4717,70763397217	1,7106665E-5
4720,68786621094	1,7605589E-5
4723,66809844971	1,8289753E-5
4726,64833068848	1,7971252E-5
4729,62856292725	1,7602874E-5
4732,60879516602	1,7714991E-5
4735,58902740479	1,7778666E-5
4738,56925964355	1,7112436E-5
4741,54949188232	1,674701E-5
4744,52972412109	1,8165545E-5
4747,50995635986	1,7985767E-5
4750,49018859863	1,7449859E-5
4753,4704208374	1,830665E-5
4756,45065307617	1,7101117E-5
4759,43088531494	1,841543E-5
4762,41111755371	1,7640379E-5
4765,39134979248	1,7491188E-5
4768,37158203125	1,6633704E-5
4771,35181427002	1,7928954E-5
4774,33204650879	1,7702331E-5
4777,31227874756	1,808612E-5
4780,29251098633	1,756078E-5
4783,2727432251	1,740653E-5
4786,25297546387	1,8407574E-5
4789,23320770264	1,7712874E-5
4792,21343994141	1,8172773E-5
4795,19367218018	1,6972979E-5
4798,17390441895	1,8119805E-5
4801,15413665771	1,8111191E-5
4804,13436889648	1,7562053E-5
4807,11460113525	1,8437507E-5
4810,09483337402	1,9094682E-5
4813,07506561279	1,9009856E-5
4816,05529785156	2,015907E-5
4819,03553009033	2,073397E-5
4822,0157623291	2,1557232E-5
4824,99599456787	2,1194841E-5
4827,97622680664	2,3000702E-5
4830,95645904541	2,3785684E-5
4833,93669128418	2,4552083E-5
4836,91692352295	2,6921832E-5
4839,89715576172	2,8539453E-5
4842,87738800049	3,0687553E-5
4845,85762023926	3,3710781E-5
4848,83785247803	3,5689425E-5
4851,8180847168	4,0950109E-5
4854,79831695557	4,5077955E-5
4857,77854919434	5,0304093E-5
4860,75878143311	5,7231595E-5
4863,73901367188	6,5156989E-5
4866,71924591064	7,7159419E-5
4869,69947814941	8,8951023E-5
4872,67971038818	0,00010128634
4875,65994262695	0,00010908823
4878,64017486572	0,00010919871
4881,62040710449	0,00010229475
4884,60063934326	9,2917148E-5
4887,58087158203	8,2779522E-5
4890,5611038208	7,4204832E-5
4893,54133605957	6,6781141E-5
4896,52156829834	6,1555741E-5
4899,50180053711	5,5129513E-5
4902,48203277588	5,1457544E-5
4905,46226501465	4,7358623E-5
4908,44249725342	4,4085673E-5
4911,42272949219	4,2429344E-5
4914,40296173096	4,0072277E-5
4917,38319396973	3,7513703E-5
4920,3634262085	3,7620868E-5
4923,34365844727	3,4738966E-5
4926,32389068604	3,4034682E-5
4929,3041229248	3,3506333E-5
4932,28435516357	3,2348699E-5
4935,26458740234	3,1323386E-5
4938,24481964111	3,0632675E-5
4941,22505187988	3,1427789E-5
4944,20528411865	2,9080843E-5
4947,18551635742	2,9428391E-5
4950,16574859619	2,8017315E-5
4953,14598083496	2,7263175E-5
4956,12621307373	2,8032698E-5
4959,1064453125	2,7988212E-5
4962,08667755127	2,7224333E-5
4965,06690979004	2,6228164E-5
4968,04714202881	2,5707996E-5
4971,02737426758	2,535388E-5
4974,00760650635	2,5311185E-5
4976,98783874512	2,5761439E-5
4979,96807098389	2,508355E-5
4982,94830322266	2,4440613E-5
4985,92853546143	2,4065045E-5
4988,9087677002	2,4427944E-5
4991,88899993897	2,4730486E-5
4994,86923217773	2,4426806E-5
4997,8494644165	2,3457273E-5
5000,82969665527	2,4055678E-5
5003,80992889404	2,4617076E-5
5006,79016113281	2,4247104E-5
5009,77039337158	2,3961623E-5
5012,75062561035	2,4791642E-5
5015,73085784912	2,479706E-5
5018,71109008789	2,516318E-5
5021,69132232666	2,571814E-5
5024,67155456543	2,6068695E-5
5027,6517868042	2,6916605E-5
5030,63201904297	2,5977093E-5
5033,61225128174	2,5527216E-5
5036,59248352051	2,5167844E-5
5039,57271575928	2,3890958E-5
5042,55294799805	2,2717413E-5
5045,53318023682	2,1293121E-5
5048,51341247559	1,9190885E-5
5051,49364471436	1,6650694E-5
5054,47387695313	1,840194E-5
5057,45410919189	1,7717772E-5
5060,43434143066	1,8590511E-5
5063,41457366943	1,9740946E-5
5066,3948059082	1,8438064E-5
5069,37503814697	1,8795866E-5
5072,35527038574	2,0575668E-5
5075,33550262451	2,1534486E-5
5078,31573486328	2,1584958E-5
5081,29596710205	2,0906467E-5
5084,27619934082	2,1001484E-5
5087,25643157959	1,9554263E-5
5090,23666381836	1,8962747E-5
5093,21689605713	1,9728352E-5
5096,1971282959	1,8505928E-5
5099,17736053467	2,0214347E-5
5102,15759277344	1,9292417E-5
5105,13782501221	1,9739842E-5
5108,11805725098	1,8642956E-5
5111,09828948975	1,8811775E-5
5114,07852172852	1,8686229E-5
5117,05875396729	1,8920612E-5
5120,03898620605	1,8393402E-5
5123,01921844482	1,7642234E-5
5125,99945068359	1,780312E-5
5128,97968292236	1,7583539E-5
5131,95991516113	1,8270295E-5
5134,9401473999	1,7693658E-5
5137,92037963867	1,7761432E-5
5140,90061187744	1,8040225E-5
5143,88084411621	1,832082E-5
5146,86107635498	1,9012216E-5
5149,84130859375	1,8351009E-5
5152,82154083252	1,9247777E-5
5155,80177307129	1,8814846E-5
5158,78200531006	1,8441217E-5
5161,76223754883	1,8155003E-5
5164,7424697876	1,8735939E-5
5167,72270202637	1,7705969E-5
5170,70293426514	1,9307658E-5
5173,68316650391	1,9263859E-5
5176,66339874268	1,9824294E-5
5179,64363098145	1,890491E-5
5182,62386322022	1,9637338E-5
5185,60409545898	1,8919221E-5
5188,58432769775	1,8971844E-5
5191,56455993652	1,8421809E-5
5194,54479217529	2,0045561E-5
5197,52502441406	1,9352134E-5
5200,50525665283	1,8775671E-5
5203,4854888916	1,8603763E-5
5206,46572113037	1,8356328E-5
5209,44595336914	1,944935E-5
5212,42618560791	1,8388604E-5
5215,40641784668	1,8777766E-5
5218,38665008545	1,8981285E-5
5221,36688232422	1,9911988E-5
5224,34711456299	1,8966149E-5
5227,32734680176	1,8902956E-5
5230,30757904053	1,9829702E-5
5233,2878112793	2,0173403E-5
5236,26804351807	1,9172156E-5
5239,24827575684	1,8463559E-5
5242,22850799561	1,9095995E-5
5245,20874023438	1,8468482E-5
5248,18897247314	1,9644437E-5
5251,16920471191	2,0334478E-5
5254,14943695068	2,0520436E-5
5257,12966918945	1,940325E-5
5260,10990142822	1,963386E-5
5263,09013366699	2,0060497E-5
5266,07036590576	2,0807243E-5
5269,05059814453	2,0934135E-5
5272,0308303833	1,9588877E-5
5275,01106262207	2,2588051E-5
5277,99129486084	2,2805721E-5
5280,97152709961	2,3489033E-5
5283,95175933838	2,4258501E-5
5286,93199157715	2,5792572E-5
5289,91222381592	2,5879877E-5
5292,89245605469	2,6826244E-5
5295,87268829346	2,619923E-5
5298,85292053223	2,6131517E-5
5301,833152771	2,4170721E-5
5304,81338500977	2,387685E-5
5307,79361724854	2,3857324E-5
5310,7738494873	2,4442272E-5
5313,75408172607	2,5191278E-5
5316,73431396484	2,612173E-5
5319,71454620361	2,4603754E-5
5322,69477844238	2,4039704E-5
5325,67501068115	2,3187701E-5
5328,65524291992	2,4177778E-5
5331,63547515869	2,344968E-5
5334,61570739746	2,3827778E-5
5337,59593963623	2,4596872E-5
5340,576171875	2,4073609E-5
5343,55640411377	2,5734738E-5
5346,53663635254	2,4642887E-5
5349,51686859131	2,5994191E-5
5352,49710083008	2,5686556E-5
5355,47733306885	2,7176816E-5
5358,45756530762	2,7078626E-5
5361,43779754639	2,7399541E-5
5364,41802978516	2,8769065E-5
5367,39826202393	2,9391681E-5
5370,3784942627	3,0860059E-5
5373,35872650146	3,2311708E-5
5376,33895874023	3,186928E-5
5379,319190979	3,4727624E-5
5382,29942321777	3,5568417E-5
5385,27965545654	3,7974945E-5
5388,25988769531	3,8931514E-5
5391,24011993408	4,1508439E-5
5394,22035217285	4,3749849E-5
5397,20058441162	4,6258125E-5
5400,18081665039	4,7469254E-5
5403,16104888916	4,9927602E-5
5406,14128112793	5,3013991E-5
5409,1215133667	5,375296E-5
5412,10174560547	5,3901155E-5
5415,08197784424	5,6070466E-5
5418,06221008301	5,5187226E-5
5421,04244232178	5,4182701E-5
5424,02267456055	5,363211E-5
5427,00290679932	5,202539E-5
5429,98313903809	5,0341347E-5
5432,96337127686	4,8866838E-5
5435,94360351562	4,7630002E-5
5438,92383575439	4,6049775E-5
5441,90406799316	4,5153032E-5
5444,88430023193	4,3241818E-5
5447,8645324707	4,181772E-5
5450,84476470947	4,1359251E-5
5453,82499694824	4,0745942E-5
5456,80522918701	4,0583619E-5
5459,78546142578	3,9325498E-5
5462,76569366455	4,0523367E-5
5465,74592590332	4,0530405E-5
5468,72615814209	4,1018906E-5
5471,70639038086	4,0591559E-5
5474,68662261963	4,197307E-5
5477,6668548584	4,2470792E-5
5480,64708709717	4,4225994E-5
5483,62731933594	4,5631752E-5
5486,60755157471	4,6986537E-5
5489,58778381348	4,797103E-5
5492,56801605225	4,9037537E-5
5495,54824829102	5,1528889E-5
5498,52848052978	5,3753089E-5
5501,50871276855	5,4950716E-5
5504,48894500732	5,7127273E-5
5507,46917724609	5,8087897E-5
5510,44940948486	5,9268977E-5
5513,42964172363	5,8998335E-5
5516,4098739624	5,6139331E-5
5519,39010620117	5,5712243E-5
5522,37033843994	5,1738959E-5
5525,35057067871	4,8740553E-5
5528,33080291748	4,4013712E-5
5531,31103515625	4,1223666E-5
5534,29126739502	3,7051073E-5
5537,27149963379	3,3746664E-5
5540,25173187256	3,0758842E-5
5543,23196411133	2,8070795E-5
5546,2121963501	2,482579E-5
5549,19242858887	2,2714321E-5
5552,17266082764	2,0264393E-5
5555,15289306641	1,7868203E-5
5558,13312530518	1,705037E-5
5561,11335754395	1,5987778E-5
5564,09358978271	1,4887326E-5
5567,07382202148	1,4024185E-5
5570,05405426025	1,3482718E-5
5573,03428649902	1,1894852E-5
5576,01451873779	9,7349644E-6
5578,99475097656	9,9942608E-6
5581,97498321533	1,0710447E-5
5584,9552154541	9,8624056E-6
5587,93544769287	8,8839603E-6
5590,91567993164	9,2845882E-6
5593,89591217041	8,9515444E-6
5596,87614440918	8,1957545E-6
5599,85637664795	7,6399723E-6
5602,83660888672	7,3781934E-6
5605,81684112549	6,7569363E-6
5608,79707336426	6,7011916E-6
5611,77730560303	6,2022786E-6
5614,7575378418	5,1129267E-6
5617,73777008057	5,3787582E-6
5620,71800231934	5,1934634E-6
5623,69823455811	5,514381E-6
5626,67846679687	5,2205409E-6
5629,65869903564	5,1621336E-6
5632,63893127441	4,4168756E-6
5635,61916351318	4,732968E-6
5638,59939575195	3,7936479E-6
5641,57962799072	5,2882733E-6
5644,55986022949	4,6225436E-6
5647,54009246826	5,1194009E-6
5650,52032470703	4,5345056E-6
5653,5005569458	3,9326301E-6
5656,48078918457	3,6904908E-6
5659,46102142334	4,5134773E-6
5662,44125366211	4,7113754E-6
5665,42148590088	4,3957194E-6
5668,40171813965	5,2970896E-6
5671,38195037842	4,8154316E-6
5674,36218261719	4,9899716E-6
5677,34241485596	5,1252866E-6
5680,32264709473	4,8967223E-6
5683,3028793335	5,0508941E-6
5686,28311157227	6,0131238E-6
5689,26334381103	5,7263679E-6
5692,2435760498	5,4713309E-6
5695,22380828857	4,991898E-6
5698,20404052734	5,4807649E-6
5701,18427276611	5,4220888E-6
5704,16450500488	6,4420749E-6
5707,14473724365	6,7378948E-6
5710,12496948242	5,7475193E-6
5713,10520172119	5,0377746E-6
5716,08543395996	5,1366781E-6
5719,06566619873	6,0891647E-6
5722,0458984375	6,351201E-6
5725,02613067627	5,5872662E-6
5728,00636291504	5,4667064E-6
5730,98659515381	6,3377428E-6
5733,96682739258	6,4521703E-6
5736,94705963135	6,0505974E-6
5739,92729187012	6,7039787E-6
5742,90752410889	6,0047492E-6
5745,88775634766	7,1400385E-6
5748,86798858643	6,5415206E-6
5751,8482208252	7,6491103E-6
5754,82845306396	6,7195689E-6
5757,80868530273	7,5422481E-6
5760,7889175415	9,1351464E-6
5763,76914978027	8,6096875E-6
5766,74938201904	7,9829738E-6
5769,72961425781	8,9677398E-6
5772,70984649658	8,6096754E-6
5775,69007873535	9,0970655E-6
5778,67031097412	8,3481953E-6
5781,65054321289	9,0514038E-6
5784,63077545166	9,5119875E-6
5787,61100769043	9,6852844E-6
5790,5912399292	1,020379E-5
5793,57147216797	1,0187954E-5
5796,55170440674	9,9911479E-6
5799,53193664551	9,895852E-6
5802,51216888428	1,035261E-5
5805,49240112305	1,062809E-5
5808,47263336182	1,045314E-5
5811,45286560059	1,0230642E-5
5814,43309783935	1,0716295E-5
5817,41333007812	1,0604519E-5
5820,39356231689	1,1391936E-5
5823,37379455566	1,1959891E-5
5826,35402679443	1,1139085E-5
5829,3342590332	1,0652233E-5
5832,31449127197	1,1731954E-5
5835,29472351074	1,2017879E-5
5838,27495574951	1,1645476E-5
5841,25518798828	1,1432835E-5
5844,23542022705	1,1441588E-5
5847,21565246582	1,2710755E-5
5850,19588470459	1,1891865E-5
5853,17611694336	1,2450015E-5
5856,15634918213	1,3590516E-5
5859,1365814209	1,4370978E-5
5862,11681365967	1,4305066E-5
5865,09704589844	1,5746578E-5
5868,07727813721	1,5295209E-5
5871,05751037598	1,5327839E-5
5874,03774261475	1,5524648E-5
5877,01797485352	1,6198504E-5
5879,99820709229	1,6472748E-5
5882,97843933105	1,7458736E-5
5885,95867156982	1,7930196E-5
5888,93890380859	1,8314742E-5
5891,91913604736	1,9433474E-5
5894,89936828613	2,0025121E-5
5897,8796005249	1,971871E-5
5900,85983276367	2,1047165E-5
5903,84006500244	2,0087445E-5
5906,82029724121	2,2710464E-5
5909,80052947998	2,3169046E-5
5912,78076171875	2,4137105E-5
5915,76099395752	2,5482111E-5
5918,74122619629	2,6491313E-5
5921,72145843506	2,6770097E-5
5924,70169067383	2,9006958E-5
5927,6819229126	3,0976419E-5
5930,66215515137	3,2358176E-5
5933,64238739014	3,295968E-5
5936,62261962891	3,5072912E-5
5939,60285186768	3,7060292E-5
5942,58308410644	3,9004179E-5
5945,56331634521	4,0459554E-5
[truncated: 30,772 more rows]
