# Supplementary material for: Predicting the Durability of Solid Fired Bricks Using NDT Electroacoustic Methods
Source: Materials (Basel). 2022 Aug 25;15(17):5882. doi: 10.3390/ma15175882 (PMC9457344; doi:10.3390/ma15175882)
Supplement: Supplementary file 1 [file materials-15-05882-s001.zip › 4.NV0_FL.csv]

ASCII data file created with TiePie Multi Channel software. www.tiepie.com.
2021-02-24 10:23:36 221m
Frequency	FFT1
Hz	V
0	0,0044117802
2,98023223876953	0,00036316871
5,96046447753906	0,00035522029
8,94069671630859	0,00035940703
11,9209289550781	0,00036033771
14,9011611938477	0,00035887935
17,8813934326172	0,00040547286
20,8616256713867	0,00037177631
23,8418579101562	0,00036913347
26,8220901489258	0,00037616098
29,8023223876953	0,00036755382
32,7825546264648	0,00036815191
35,7627868652344	0,0003799467
38,7430191040039	0,0003971115
41,7232513427734	0,00039647383
44,703483581543	0,00038381358
47,6837158203125	0,00037634429
50,663948059082	0,00038166702
53,6441802978516	0,00038029558
56,6244125366211	0,00037838376
59,6046447753906	0,00038611556
62,5848770141602	0,00039114339
65,5651092529297	0,00039567373
68,5453414916992	0,00040121477
71,5255737304687	0,00040342001
74,5058059692383	0,00040725663
77,4860382080078	0,00039431254
80,4662704467773	0,00038490258
83,4465026855469	0,00038318256
86,4267349243164	0,00038816802
89,4069671630859	0,00038122665
92,3871994018555	0,000382169
95,367431640625	0,00038071339
98,3476638793945	0,00037398328
101,327896118164	0,00037648
104,308128356934	0,00037872646
107,288360595703	0,0003786819
110,268592834473	0,00038030719
113,248825073242	0,0003785689
116,229057312012	0,00038291865
119,209289550781	0,0003815117
122,189521789551	0,00038486377
125,16975402832	0,00038681923
128,14998626709	0,0003864271
131,130218505859	0,00038093429
134,110450744629	0,00038189699
137,090682983398	0,00037924424
140,070915222168	0,00038002349
143,051147460938	0,0003785601
146,031379699707	0,00037730311
149,011611938477	0,00037561453
151,991844177246	0,0003743562
154,972076416016	0,00037710591
157,952308654785	0,00037625375
160,932540893555	0,00037770816
163,912773132324	0,00037677439
166,893005371094	0,00037341175
169,873237609863	0,000370202
172,853469848633	0,00037085999
175,833702087402	0,0003717699
178,813934326172	0,00036823896
181,794166564941	0,00036853996
184,774398803711	0,00036713521
187,75463104248	0,00036853722
190,73486328125	0,00036778231
193,71509552002	0,00036587488
196,695327758789	0,00036472699
199,675559997559	0,00036589961
202,655792236328	0,00036314478
205,636024475098	0,00036142773
208,616256713867	0,00036273699
211,596488952637	0,00036034961
214,576721191406	0,00036216919
217,556953430176	0,00036084565
220,537185668945	0,00035963019
223,517417907715	0,0003584702
226,497650146484	0,00035891439
229,477882385254	0,00035994509
232,458114624023	0,00035684494
235,438346862793	0,00035790448
238,418579101562	0,00035564587
241,398811340332	0,00035716288
244,379043579102	0,00035275407
247,359275817871	0,00035474899
250,339508056641	0,00035468246
253,31974029541	0,00035575245
256,29997253418	0,0003524071
259,280204772949	0,0003524363
262,260437011719	0,00035109847
265,240669250488	0,0003515635
268,220901489258	0,0003496394
271,201133728027	0,00034722052
274,181365966797	0,00034607052
277,161598205566	0,00034480045
280,141830444336	0,0003440499
283,122062683105	0,00034365727
286,102294921875	0,00034123393
289,082527160645	0,00034173231
292,062759399414	0,00034019043
295,042991638184	0,00034011453
298,023223876953	0,00033889762
301,003456115723	0,00033712368
303,983688354492	0,0003363636
306,963920593262	0,0003364698
309,944152832031	0,00033586164
312,924385070801	0,00033546438
315,90461730957	0,000334625
318,88484954834	0,00033498523
321,865081787109	0,00033496425
324,845314025879	0,00033661106
327,825546264648	0,00033524876
330,805778503418	0,00033443726
333,786010742188	0,00033424111
336,766242980957	0,00033268567
339,746475219727	0,00033478825
342,726707458496	0,00033398515
345,706939697266	0,00033339223
348,687171936035	0,00033344454
351,667404174805	0,00033408295
354,647636413574	0,0003342674
357,627868652344	0,00033221262
360,608100891113	0,00033330979
363,588333129883	0,00033272938
366,568565368652	0,00033252138
369,548797607422	0,00033189092
372,529029846191	0,00033380198
375,509262084961	0,00033369968
378,48949432373	0,00033271411
381,4697265625	0,0003332492
384,44995880127	0,0003336992
387,430191040039	0,00033360339
390,410423278809	0,00033129344
393,390655517578	0,0003328014
396,370887756348	0,00033178221
399,351119995117	0,00033218983
402,331352233887	0,00033223352
405,311584472656	0,00033172055
408,291816711426	0,00033220421
411,272048950195	0,00033098047
414,252281188965	0,00033278224
417,232513427734	0,00033098901
420,212745666504	0,00032980974
423,192977905273	0,00033159781
426,173210144043	0,00033052246
429,153442382812	0,00033220132
432,133674621582	0,00033232791
435,113906860352	0,00033223097
438,094139099121	0,00033175583
441,074371337891	0,00033298097
444,05460357666	0,00033103044
447,03483581543	0,00033303464
450,015068054199	0,00033407875
452,995300292969	0,00033411739
455,975532531738	0,00033273389
458,955764770508	0,00033391704
461,935997009277	0,00033451881
464,916229248047	0,00033628103
467,896461486816	0,00033433279
470,876693725586	0,00033549561
473,856925964355	0,00033609848
476,837158203125	0,00033663608
479,817390441895	0,00033606333
482,797622680664	0,00033633135
485,777854919434	0,00033669924
488,758087158203	0,00033961968
491,738319396973	0,0003388546
494,718551635742	0,00033835655
497,698783874512	0,00033777704
500,679016113281	0,00033796855
503,659248352051	0,00033952904
506,63948059082	0,00034007261
509,61971282959	0,00033983761
512,599945068359	0,00033927106
515,580177307129	0,00033905403
518,560409545898	0,00034120713
521,540641784668	0,00034179037
524,520874023438	0,00034064152
527,501106262207	0,00034124395
530,481338500977	0,00034122917
533,461570739746	0,00034143777
536,441802978516	0,00034177277
539,422035217285	0,00034082556
542,402267456055	0,00034089165
545,382499694824	0,00034181559
548,362731933594	0,00034224798
551,342964172363	0,00034195155
554,323196411133	0,00034236958
557,303428649902	0,00034154911
560,283660888672	0,00034244154
563,263893127441	0,00034398145
566,244125366211	0,00034278265
569,22435760498	0,00034292064
572,20458984375	0,00034218375
575,18482208252	0,00034368229
578,165054321289	0,00034477227
581,145286560059	0,00034370382
584,125518798828	0,0003491219
587,105751037598	0,00033916748
590,085983276367	0,00034060797
593,066215515137	0,00034644148
596,046447753906	0,00034427665
599,026679992676	0,00034486764
602,006912231445	0,00034535543
604,987144470215	0,00034640702
607,967376708984	0,00034781382
610,947608947754	0,00034814363
613,927841186523	0,00034851087
616,908073425293	0,00034856647
619,888305664062	0,00034894634
622,868537902832	0,00034756435
625,848770141602	0,00035003405
628,829002380371	0,00034886423
631,809234619141	0,00035118362
634,78946685791	0,00035324091
637,76969909668	0,00035221642
640,749931335449	0,00035200954
643,730163574219	0,000353504
646,710395812988	0,00035344307
649,690628051758	0,00035457322
652,670860290527	0,00035467365
655,651092529297	0,00035681153
658,631324768066	0,00035524259
661,611557006836	0,00035644741
664,591789245606	0,00035654703
667,572021484375	0,0003562782
670,552253723145	0,00035693165
673,532485961914	0,00035767145
676,512718200684	0,00035873828
679,492950439453	0,00035947839
682,473182678223	0,00035947857
685,453414916992	0,00035931242
688,433647155762	0,00035919107
691,413879394531	0,0003604597
694,394111633301	0,00036030634
697,37434387207	0,00036091595
700,35457611084	0,00035955189
703,334808349609	0,00035978651
706,315040588379	0,00036053911
709,295272827148	0,00036004248
712,275505065918	0,00036110724
715,255737304687	0,00035980243
718,235969543457	0,00035974029
721,216201782227	0,00035943911
724,196434020996	0,00035996452
727,176666259766	0,00035813388
730,156898498535	0,00035886719
733,137130737305	0,00035924633
736,117362976074	0,00035750015
739,097595214844	0,000356209
742,077827453613	0,00035538192
745,058059692383	0,00035558229
748,038291931152	0,00035536651
751,018524169922	0,00035389863
753,998756408691	0,0003534467
756,978988647461	0,0003512169
759,959220886231	0,00035183657
762,939453125	0,00035060614
765,919685363769	0,0003503895
768,899917602539	0,00034848245
771,880149841309	0,00034919098
774,860382080078	0,00034875256
777,840614318848	0,00034729112
780,820846557617	0,00034764289
783,801078796387	0,00034812208
786,781311035156	0,00034845793
789,761543273926	0,00034763868
792,741775512695	0,00034616605
795,722007751465	0,00034779648
798,702239990234	0,00034807394
801,682472229004	0,00034658602
804,662704467773	0,00034592574
807,642936706543	0,00034823936
810,623168945313	0,00034819903
813,603401184082	0,00034829045
816,583633422852	0,00034798271
819,563865661621	0,00034994913
822,544097900391	0,0003496379
825,52433013916	0,00035086317
828,50456237793	0,0003495667
831,484794616699	0,00035021391
834,465026855469	0,00035235648
837,445259094238	0,00035123182
840,425491333008	0,00035275014
843,405723571777	0,00035321733
846,385955810547	0,00035513291
849,366188049316	0,00035559431
852,346420288086	0,00035640854
855,326652526855	0,00035716555
858,306884765625	0,00035809284
861,287117004394	0,00035843026
864,267349243164	0,00035887248
867,247581481934	0,00035899632
870,227813720703	0,00036022234
873,208045959473	0,00036088581
876,188278198242	0,00036057975
879,168510437012	0,00036238388
882,148742675781	0,00036320389
885,128974914551	0,00036372806
888,10920715332	0,00036357926
891,08943939209	0,00036452831
894,069671630859	0,0003656849
897,049903869629	0,00036542121
900,030136108398	0,00036562444
903,010368347168	0,00036623751
905,990600585938	0,00036495032
908,970832824707	0,00036643721
911,951065063477	0,00036719995
914,931297302246	0,00036647752
917,911529541016	0,00036639968
920,891761779785	0,00036607539
923,871994018555	0,00036708109
926,852226257324	0,00036602673
929,832458496094	0,00036603526
932,812690734863	0,00036751685
935,792922973633	0,00036445484
938,773155212402	0,00036714261
941,753387451172	0,00036635105
944,733619689941	0,00036497066
947,713851928711	0,00036461719
950,69408416748	0,00036518511
953,67431640625	0,00036476107
956,65454864502	0,00036423592
959,634780883789	0,0003634562
962,615013122559	0,00036347989
965,595245361328	0,00036256251
968,575477600098	0,00036144693
971,555709838867	0,00036176894
974,535942077637	0,00036050456
977,516174316406	0,00035892556
980,496406555176	0,00035801526
983,476638793945	0,00035755153
986,456871032715	0,00035720377
989,437103271484	0,00035582706
992,417335510254	0,00035536769
995,397567749023	0,00035425544
998,377799987793	0,00035306339
1001,35803222656	0,0003518329
1004,33826446533	0,00034946874
1007,3184967041	0,00034980334
1010,29872894287	0,00034832611
1013,27896118164	0,00034583153
1016,25919342041	0,00034584189
1019,23942565918	0,00034333023
1022,21965789795	0,00034279134
1025,19989013672	0,00034006794
1028,18012237549	0,00034003779
1031,16035461426	0,00033934905
1034,14058685303	0,00033721361
1037,1208190918	0,00033693156
1040,10105133057	0,00033611876
1043,08128356934	0,00033481259
1046,06151580811	0,00033503017
1049,04174804688	0,00033421508
1052,02198028564	0,00033343679
1055,00221252441	0,00033253914
1057,98244476318	0,00033370176
1060,96267700195	0,00033359996
1063,94290924072	0,00033169235
1066,92314147949	0,0003329038
1069,90337371826	0,00033315841
1072,88360595703	0,00033329528
1075,8638381958	0,00033558124
1078,84407043457	0,00033540231
1081,82430267334	0,00033462257
1084,80453491211	0,00033655508
1087,78476715088	0,00033876649
1090,76499938965	0,00033939251
1093,74523162842	0,00033971007
1096,72546386719	0,00034122008
1099,70569610596	0,00034425556
1102,68592834473	0,000344523
1105,6661605835	0,00034763772
1108,64639282227	0,00034939955
1111,62662506104	0,00035330256
1114,6068572998	0,00035684284
1117,58708953857	0,00036128287
1120,56732177734	0,00036470666
1123,54755401611	0,00036887173
1126,52778625488	0,00037413656
1129,50801849365	0,00037960815
1132,48825073242	0,00038597066
1135,46848297119	0,00039337564
1138,44871520996	0,00040182165
1141,42894744873	0,00040942849
1144,4091796875	0,00041909321
1147,38941192627	0,00042773507
1150,36964416504	0,00043764044
1153,34987640381	0,00044812213
1156,33010864258	0,00045917606
1159,31034088135	0,00046786047
1162,29057312012	0,00047597796
1165,27080535889	0,00048314234
1168,25103759766	0,00048736721
1171,23126983643	0,00048821008
1174,2115020752	0,00049115958
1177,19173431396	0,00049394625
1180,17196655273	0,00049219926
1183,1521987915	0,00048963342
1186,13243103027	0,00048571118
1189,11266326904	0,00048033751
1192,09289550781	0,00047391444
1195,07312774658	0,00046679825
1198,05335998535	0,00045996304
1201,03359222412	0,0004538683
1204,01382446289	0,0004476634
1206,99405670166	0,0004430479
1209,97428894043	0,00043928408
1212,9545211792	0,00043614331
1215,93475341797	0,00043279175
1218,91498565674	0,00042836776
1221,89521789551	0,00042763931
1224,87545013428	0,00042506454
1227,85568237305	0,00042322596
1230,83591461182	0,00042178042
1233,81614685059	0,00041941029
1236,79637908936	0,00041860331
1239,77661132812	0,00041722189
1242,75684356689	0,00041691648
1245,73707580566	0,00041450077
1248,71730804443	0,00041318503
1251,6975402832	0,00041317469
1254,67777252197	0,00041221093
1257,65800476074	0,00041184836
1260,63823699951	0,0004093247
1263,61846923828	0,0004103668
1266,59870147705	0,00040972678
1269,57893371582	0,00040817276
1272,55916595459	0,00040784094
1275,53939819336	0,0004062371
1278,51963043213	0,00040543608
1281,4998626709	0,00040692847
1284,48009490967	0,00040552336
1287,46032714844	0,00040440012
1290,44055938721	0,00040424803
1293,42079162598	0,00040375816
1296,40102386475	0,00040436514
1299,38125610352	0,00040354039
1302,36148834229	0,00040227862
1305,34172058105	0,00040241364
1308,32195281982	0,00040121943
1311,30218505859	0,00040102141
1314,28241729736	0,00039947693
1317,26264953613	0,00040035919
1320,2428817749	0,00039858606
1323,22311401367	0,00039839066
1326,20334625244	0,00039895314
1329,18357849121	0,00039887855
1332,16381072998	0,00039947406
1335,14404296875	0,00039794776
1338,12427520752	0,00039718522
1341,10450744629	0,00039676563
1344,08473968506	0,00039583804
1347,06497192383	0,00039776487
1350,0452041626	0,0003972914
1353,02543640137	0,00039590317
1356,00566864014	0,00039602161
1358,98590087891	0,00039519856
1361,96613311768	0,00039458084
1364,94636535645	0,0003943506
1367,92659759521	0,00039357774
1370,90682983398	0,00039438705
1373,88706207275	0,00039380769
1376,86729431152	0,00039171535
1379,84752655029	0,00039123467
1382,82775878906	0,00039103292
1385,80799102783	0,00039117799
1388,7882232666	0,00039226168
1391,76845550537	0,00039034695
1394,74868774414	0,00038929179
1397,72891998291	0,0003887281
1400,70915222168	0,00038842967
1403,68938446045	0,00038893981
1406,66961669922	0,00038744733
1409,64984893799	0,00038775547
1412,63008117676	0,0003869902
1415,61031341553	0,00038660077
1418,5905456543	0,00038673723
1421,57077789307	0,00038615563
1424,55101013184	0,00038520842
1427,53124237061	0,00038536843
1430,51147460938	0,00038507366
1433,49170684814	0,0003832968
1436,47193908691	0,00038441354
1439,45217132568	0,00038340636
1442,43240356445	0,00038370746
1445,41263580322	0,00038275068
1448,39286804199	0,00038219906
1451,37310028076	0,00038393307
1454,35333251953	0,0003827139
1457,3335647583	0,00038105104
1460,31379699707	0,00038171964
1463,29402923584	0,0003810396
1466,27426147461	0,00038223514
1469,25449371338	0,00038101122
1472,23472595215	0,00038150243
1475,21495819092	0,00038091983
1478,19519042969	0,00038027159
1481,17542266846	0,00038104728
1484,15565490723	0,00038024766
1487,135887146	0,00038031651
1490,11611938477	0,00038036083
1493,09635162354	0,00038023082
1496,0765838623	0,00037991218
1499,05681610107	0,00038083714
1502,03704833984	0,00037977386
1505,01728057861	0,00037937119
1507,99751281738	0,00038000306
1510,97774505615	0,00038077701
1513,95797729492	0,00037987538
1516,93820953369	0,00037843139
1519,91844177246	0,00038013931
1522,89867401123	0,00037896003
1525,87890625	0,00038106337
1528,85913848877	0,00037882691
1531,83937072754	0,00037944387
1534,81960296631	0,00037843288
1537,79983520508	0,000377828
1540,78006744385	0,00037821318
1543,76029968262	0,00037796876
1546,74053192139	0,00037674163
1549,72076416016	0,00037726011
1552,70099639893	0,00037704577
1555,6812286377	0,00037673551
1558,66146087646	0,00037633004
1561,64169311523	0,00037567456
1564,621925354	0,0003761551
1567,60215759277	0,00037546756
1570,58238983154	0,00037553613
1573,56262207031	0,00037437578
1576,54285430908	0,00037396075
1579,52308654785	0,00037263451
1582,50331878662	0,00037354693
1585,48355102539	0,00037225405
1588,46378326416	0,00037255517
1591,44401550293	0,00037193468
1594,4242477417	0,00037050229
1597,40447998047	0,00037183519
1600,38471221924	0,00037042462
1603,36494445801	0,00036981406
1606,34517669678	0,00036969998
1609,32540893555	0,00036871415
1612,30564117432	0,00036847985
1615,28587341309	0,00036809119
1618,26610565186	0,0003679794
1621,24633789062	0,00036658444
1624,22657012939	0,00036703727
1627,20680236816	0,00036612067
1630,18703460693	0,00036570356
1633,1672668457	0,00036545079
1636,14749908447	0,00036689038
1639,12773132324	0,00036600627
1642,10796356201	0,00036603767
1645,08819580078	0,00036479312
1648,06842803955	0,00036518575
1651,04866027832	0,00036525259
1654,02889251709	0,00036651029
1657,00912475586	0,0003643684
1659,98935699463	0,00036618355
1662,9695892334	0,00036443317
1665,94982147217	0,00036408753
1668,93005371094	0,00036446534
1671,91028594971	0,00036551732
1674,89051818848	0,00036499776
1677,87075042725	0,00036642312
1680,85098266602	0,00036479216
1683,83121490479	0,00036480463
1686,81144714355	0,00036443021
1689,79167938232	0,0003653602
1692,77191162109	0,0003643914
1695,75214385986	0,00036520483
1698,73237609863	0,00036533819
1701,7126083374	0,0003651702
1704,69284057617	0,00036465085
1707,67307281494	0,0003652855
1710,65330505371	0,00036608364
1713,63353729248	0,00036607675
1716,61376953125	0,00036598975
1719,59400177002	0,00036764795
1722,57423400879	0,00036705568
1725,55446624756	0,0003693458
1728,53469848633	0,00036815896
1731,5149307251	0,00036865965
1734,49516296387	0,00036924059
1737,47539520264	0,00036869894
1740,45562744141	0,00036909415
1743,43585968018	0,00037046338
1746,41609191895	0,00037161239
1749,39632415771	0,00037177805
1752,37655639648	0,00037101609
1755,35678863525	0,00037220629
1758,33702087402	0,0003729603
1761,31725311279	0,00037373554
1764,29748535156	0,00037459583
1767,27771759033	0,00037485055
1770,2579498291	0,00037584252
1773,23818206787	0,00037622132
1776,21841430664	0,00037708883
1779,19864654541	0,00037767337
1782,17887878418	0,00037773443
1785,15911102295	0,00037858425
1788,13934326172	0,00038017484
1791,11957550049	0,00037868938
1794,09980773926	0,00038000317
1797,08003997803	0,00037903876
1800,0602722168	0,00038025153
1803,04050445557	0,00037880226
1806,02073669434	0,00037780745
1809,00096893311	0,00037856701
1811,98120117187	0,00037642185
1814,96143341064	0,00037547237
1817,94166564941	0,00037333233
1820,92189788818	0,00037220301
1823,90213012695	0,00037008395
1826,88236236572	0,00036629273
1829,86259460449	0,0003634601
1832,84282684326	0,00035958741
1835,82305908203	0,0003547501
1838,8032913208	0,00034938211
1841,78352355957	0,00034314719
1844,76375579834	0,00033838818
1847,74398803711	0,00033191377
1850,72422027588	0,00032470569
1853,70445251465	0,00031790843
1856,68468475342	0,00030806251
1859,66491699219	0,00029976716
1862,64514923096	0,00029010979
1865,62538146973	0,00028039958
1868,6056137085	0,00027144421
1871,58584594727	0,00026238037
1874,56607818604	0,00025183767
1877,5463104248	0,00024387815
1880,52654266357	0,00023391562
1883,50677490234	0,00022363178
1886,48700714111	0,00021541987
1889,46723937988	0,00020497416
1892,44747161865	0,00019614982
1895,42770385742	0,00018800272
1898,40793609619	0,00017814042
1901,38816833496	0,00017172304
1904,36840057373	0,00016689703
1907,3486328125	0,00016228394
1910,32886505127	0,00016111698
1913,30909729004	0,00016110675
1916,28932952881	0,00016291627
1919,26956176758	0,00016678821
1922,24979400635	0,00017165022
1925,23002624512	0,00017765533
1928,21025848389	0,00018561847
1931,19049072266	0,00019369213
1934,17072296143	0,00020030563
1937,1509552002	0,0002074842
1940,13118743896	0,00021497718
1943,11141967773	0,00022213537
1946,0916519165	0,00022828736
1949,07188415527	0,00023484352
1952,05211639404	0,00024084912
1955,03234863281	0,00024722647
1958,01258087158	0,00025206278
1960,99281311035	0,00025671372
1963,97304534912	0,00026301901
1966,95327758789	0,00026622423
1969,93350982666	0,00027016792
1972,91374206543	0,00027449225
1975,8939743042	0,00027770569
1978,87420654297	0,00028065426
1981,85443878174	0,00028415724
1984,83467102051	0,00028594457
1987,81490325928	0,00028869926
1990,79513549805	0,00029299553
1993,77536773682	0,00029426129
1996,75559997559	0,00029744299
1999,73583221436	0,00030030992
2002,71606445313	0,00030130253
2005,69629669189	0,00030332684
2008,67652893066	0,00030629973
2011,65676116943	0,00030729961
2014,6369934082	0,00030958975
2017,61722564697	0,0003114486
2020,59745788574	0,00031357319
2023,57769012451	0,00031666471
2026,55792236328	0,00031726727
2029,53815460205	0,00031871484
2032,51838684082	0,00031969116
2035,49861907959	0,00032193741
2038,47885131836	0,00032394581
2041,45908355713	0,00032604404
2044,4393157959	0,00032814351
2047,41954803467	0,00032987074
2050,39978027344	0,0003312519
2053,38001251221	0,00033383389
2056,36024475098	0,00033415575
2059,34047698975	0,00033687598
2062,32070922852	0,00033927973
2065,30094146729	0,00034042302
2068,28117370605	0,00034218669
2071,26140594482	0,00034411917
2074,24163818359	0,00034597657
2077,22187042236	0,00034749112
2080,20210266113	0,00034858655
2083,1823348999	0,00035034678
2086,16256713867	0,00035382163
2089,14279937744	0,00035365096
2092,12303161621	0,00035525692
2095,10326385498	0,0003575023
2098,08349609375	0,00035929893
2101,06372833252	0,00036167548
2104,04396057129	0,00036373229
2107,02419281006	0,00036421636
2110,00442504883	0,00036730148
2112,9846572876	0,0003680247
2115,96488952637	0,00037070314
2118,94512176514	0,00037193311
2121,92535400391	0,00037277096
2124,90558624268	0,00037557421
2127,88581848145	0,00037801786
2130,86605072021	0,00037895919
2133,84628295898	0,00038037272
2136,82651519775	0,00038246146
2139,80674743652	0,00038487677
2142,78697967529	0,00038701677
2145,76721191406	0,00038862381
2148,74744415283	0,00039044062
2151,7276763916	0,00039249218
2154,70790863037	0,00039431306
2157,68814086914	0,00039748413
2160,66837310791	0,00039916143
2163,64860534668	0,00040230855
2166,62883758545	0,00040409923
2169,60906982422	0,00040680145
2172,58930206299	0,00040879219
2175,56953430176	0,00041100121
2178,54976654053	0,00041421912
2181,5299987793	0,00041684701
2184,51023101807	0,00041896755
2187,49046325684	0,00042239977
2190,47069549561	0,0004254225
2193,45092773438	0,00042899175
2196,43115997314	0,00043169515
2199,41139221191	0,00043442862
2202,39162445068	0,0004358299
2205,37185668945	0,00043977079
2208,35208892822	0,00044219427
2211,33232116699	0,00044580781
2214,31255340576	0,00044863796
2217,29278564453	0,00045169671
2220,2730178833	0,00045543932
2223,25325012207	0,00045820537
2226,23348236084	0,00046232755
2229,21371459961	0,00046485113
2232,19394683838	0,00046832592
2235,17417907715	0,00047196575
2238,15441131592	0,00047539901
2241,13464355469	0,0004786321
2244,11487579346	0,00048360963
2247,09510803223	0,00048656864
2250,075340271	0,00049045347
2253,05557250977	0,00049418209
2256,03580474854	0,00049693108
2259,0160369873	0,00050139232
2261,99626922607	0,00050549974
2264,97650146484	0,00050959035
2267,95673370361	0,00051235491
2270,93696594238	0,0005177107
2273,91719818115	0,00052164597
2276,89743041992	0,00052543567
2279,87766265869	0,00052899323
2282,85789489746	0,00053422165
2285,83812713623	0,00053858947
2288,818359375	0,00054220252
2291,79859161377	0,00054567201
2294,77882385254	0,00055050362
2297,75905609131	0,00055494225
2300,73928833008	0,00055957182
2303,71952056885	0,0005645778
2306,69975280762	0,00056851086
2309,67998504639	0,0005739157
2312,66021728516	0,0005790415
2315,64044952393	0,00058391329
2318,6206817627	0,00058899058
2321,60091400146	0,00059404749
2324,58114624023	0,00059970467
2327,561378479	0,00060441486
2330,54161071777	0,0006086865
2333,52184295654	0,00061516231
2336,50207519531	0,00061952788
2339,48230743408	0,00062604523
2342,46253967285	0,00063114948
2345,44277191162	0,00063594759
2348,42300415039	0,0006431533
2351,40323638916	0,00064886814
2354,38346862793	0,00065400546
2357,3637008667	0,00065936613
2360,34393310547	0,0006657337
2363,32416534424	0,00067113485
2366,30439758301	0,00067799236
2369,28462982178	0,0006829447
2372,26486206055	0,00068969573
2375,24509429932	0,00069454129
2378,22532653809	0,00070166935
2381,20555877686	0,00070878333
2384,18579101562	0,00071427136
2387,16602325439	0,00072029707
2390,14625549316	0,00072616081
2393,12648773193	0,00073221357
2396,1067199707	0,00073780911
2399,08695220947	0,00074418719
2402,06718444824	0,00075056919
2405,04741668701	0,00075681711
2408,02764892578	0,00076309567
2411,00788116455	0,00076932143
2413,98811340332	0,00077597308
2416,96834564209	0,00078275557
2419,94857788086	0,00078922056
2422,92881011963	0,00079664243
2425,9090423584	0,00080367282
2428,88927459717	0,00080996685
2431,86950683594	0,0008179256
2434,84973907471	0,00082555288
2437,82997131348	0,00083168233
2440,81020355225	0,00083988666
2443,79043579102	0,00084734746
2446,77066802979	0,00085572097
2449,75090026855	0,00086325404
2452,73113250732	0,00087022791
2455,71136474609	0,00087822269
2458,69159698486	0,00088679132
2461,67182922363	0,00089505658
2464,6520614624	0,0009034363
2467,63229370117	0,00091131387
2470,61252593994	0,00091862827
2473,59275817871	0,00092844305
2476,57299041748	0,00093649672
2479,55322265625	0,00094325454
2482,53345489502	0,00095154009
2485,51368713379	0,00096074802
2488,49391937256	0,00096892885
2491,47415161133	0,000978267
2494,4543838501	0,00098608007
2497,43461608887	0,00099519855
2500,41484832764	0,001003929
2503,39508056641	0,0010130993
2506,37531280518	0,0010214449
2509,35554504395	0,0010303588
2512,33577728271	0,0010386257
2515,31600952148	0,0010465496
2518,29624176025	0,0010545105
2521,27647399902	0,0010634489
2524,25670623779	0,0010718859
2527,23693847656	0,0010795001
2530,21717071533	0,001088157
2533,1974029541	0,0010956385
2536,17763519287	0,0011044219
2539,15786743164	0,0011115786
2542,13809967041	0,0011187314
2545,11833190918	0,0011259133
2548,09856414795	0,0011331559
2551,07879638672	0,0011395026
2554,05902862549	0,0011463802
2557,03926086426	0,0011517314
2560,01949310303	0,0011570373
2562,9997253418	0,0011631246
2565,97995758057	0,0011676082
2568,96018981934	0,0011719067
2571,94042205811	0,0011756823
2574,92065429687	0,0011788386
2577,90088653564	0,0011813329
2580,88111877441	0,0011839684
2583,86135101318	0,0011851038
2586,84158325195	0,0011863716
2589,82181549072	0,00118557
2592,80204772949	0,0011859458
2595,78227996826	0,0011849117
2598,76251220703	0,0011838488
2601,7427444458	0,0011827869
2604,72297668457	0,0011797802
2607,70320892334	0,0011766671
2610,68344116211	0,001177196
2613,66367340088	0,0011744634
2616,64390563965	0,0011733204
2619,62413787842	0,0011736156
2622,60437011719	0,0011726828
2625,58460235596	0,0011738109
2628,56483459473	0,0011758596
2631,5450668335	0,0011777279
2634,52529907227	0,0011823204
2637,50553131104	0,0011874714
2640,4857635498	0,0011945074
2643,46599578857	0,0012038547
2646,44622802734	0,0012137494
2649,42646026611	0,0012260966
2652,40669250488	0,001239084
2655,38692474365	0,0012533737
2658,36715698242	0,0012699552
2661,34738922119	0,0012851731
2664,32762145996	0,0013044694
2667,30785369873	0,0013243073
2670,2880859375	0,0013433403
2673,26831817627	0,0013637733
2676,24855041504	0,0013858668
2679,22878265381	0,0014086056
2682,20901489258	0,0014325504
2685,18924713135	0,001455364
2688,16947937012	0,0014808511
2691,14971160889	0,0015045686
2694,12994384766	0,0015318387
2697,11017608643	0,0015565467
2700,0904083252	0,0015830832
2703,07064056396	0,0016109761
2706,05087280273	0,0016393092
2709,0311050415	0,0016677296
2712,01133728027	0,0016957953
2714,99156951904	0,0017252229
2717,97180175781	0,0017565899
2720,95203399658	0,0017879872
2723,93226623535	0,0018184365
2726,91249847412	0,0018498851
2729,89273071289	0,0018841725
2732,87296295166	0,0019165429
2735,85319519043	0,001951538
2738,8334274292	0,001984903
2741,81365966797	0,0020214503
2744,79389190674	0,0020569005
2747,77412414551	0,0020960697
2750,75435638428	0,0021331168
2753,73458862305	0,0021715671
2756,71482086182	0,0022115484
2759,69505310059	0,0022530337
2762,67528533936	0,0022956962
2765,65551757813	0,0023375702
2768,63574981689	0,0023810344
2771,61598205566	0,0024267571
2774,59621429443	0,0024724433
2777,5764465332	0,0025193539
2780,55667877197	0,0025691284
2783,53691101074	0,0026192159
2786,51714324951	0,0026696029
2789,49737548828	0,0027222454
2792,47760772705	0,0027766844
2795,45783996582	0,002832077
2798,43807220459	0,0028881099
2801,41830444336	0,0029460875
2804,39853668213	0,0030063297
2807,3787689209	0,0030681294
2810,35900115967	0,0031303139
2813,33923339844	0,003196101
2816,31946563721	0,0032621662
2819,29969787598	0,0033310932
2822,27993011475	0,0033996239
2825,26016235352	0,0034710422
2828,24039459229	0,0035449485
2831,22062683105	0,003620123
2834,20085906982	0,0036956976
2837,18109130859	0,003772766
2840,16132354736	0,0038538913
2843,14155578613	0,0039330724
2846,1217880249	0,0040157098
2849,10202026367	0,0040981029
2852,08225250244	0,0041816653
2855,06248474121	0,0042669305
2858,04271697998	0,0043508574
2861,02294921875	0,004435911
2864,00318145752	0,0045201492
2866,98341369629	0,0046031005
2869,96364593506	0,004684622
2872,94387817383	0,0047634426
2875,9241104126	0,0048406981
2878,90434265137	0,0049123264
2881,88457489014	0,0049813098
2884,86480712891	0,0050415387
2887,84503936768	0,0050982502
2890,82527160645	0,0051450441
2893,80550384521	0,0051830923
2896,78573608398	0,0052101474
2899,76596832275	0,0052240453
2902,74620056152	0,0052259498
2905,72643280029	0,0052122251
2908,70666503906	0,0051855225
2911,68689727783	0,0051412805
2914,6671295166	0,0050839499
2917,64736175537	0,0050086422
2920,62759399414	0,0049214083
2923,60782623291	0,0048230812
2926,58805847168	0,0047145276
2929,56829071045	0,0045972302
2932,54852294922	0,0044754174
2935,52875518799	0,0043526292
2938,50898742676	0,0042292777
2941,48921966553	0,0041100095
2944,4694519043	0,003995813
2947,44968414307	0,003889049
2950,42991638184	0,0037928733
2953,41014862061	0,0037069906
2956,39038085937	0,00362943
2959,37061309814	0,0035642777
2962,35084533691	0,0035102447
2965,33107757568	0,0034663715
2968,31130981445	0,0034330754
2971,29154205322	0,0034089531
2974,27177429199	0,0033928796
2977,25200653076	0,0033823736
2980,23223876953	0,0033806323
2983,2124710083	0,0033810022
2986,19270324707	0,0033840056
2989,17293548584	0,0033880996
2992,15316772461	0,0033925432
2995,13339996338	0,0033918192
2998,11363220215	0,0033889772
3001,09386444092	0,0033823381
3004,07409667969	0,0033673075
3007,05432891846	0,0033485507
3010,03456115723	0,0033222624
3013,014793396	0,0032895719
3015,99502563477	0,0032494901
3018,97525787354	0,0032053063
3021,9554901123	0,0031560687
3024,93572235107	0,0031029054
3027,91595458984	0,0030468131
3030,89618682861	0,0029881576
3033,87641906738	0,0029285628
3036,85665130615	0,0028684951
3039,83688354492	0,0028071177
3042,81711578369	0,0027469569
3045,79734802246	0,0026864774
3048,77758026123	0,0026270512
3051,7578125	0,0025697781
3054,73804473877	0,0025139308
3057,71827697754	0,0024584772
3060,69850921631	0,0024051946
3063,67874145508	0,0023529558
3066,65897369385	0,0023038578
3069,63920593262	0,0022548774
3072,61943817139	0,002206268
3075,59967041016	0,0021606863
3078,57990264893	0,0021172906
3081,5601348877	0,0020747224
3084,54036712646	0,0020329345
3087,52059936523	0,001992557
3090,500831604	0,0019533473
3093,48106384277	0,0019162324
3096,46129608154	0,001879761
3099,44152832031	0,001844387
3102,42176055908	0,0018108447
3105,40199279785	0,0017762897
3108,38222503662	0,0017451189
3111,36245727539	0,001713125
3114,34268951416	0,0016820367
3117,32292175293	0,0016524868
3120,3031539917	0,0016233786
3123,28338623047	0,0015959558
3126,26361846924	0,0015680782
3129,24385070801	0,0015425655
3132,22408294678	0,0015163041
3135,20431518555	0,0014915862
3138,18454742432	0,001467537
3141,16477966309	0,0014431664
3144,14501190186	0,001420592
3147,12524414063	0,0013971978
3150,10547637939	0,0013746034
3153,08570861816	0,0013535619
3156,06594085693	0,0013323581
3159,0461730957	0,001311977
3162,02640533447	0,0012909819
3165,00663757324	0,0012730684
3167,98686981201	0,0012528534
3170,96710205078	0,001234742
3173,94733428955	0,0012164328
3176,92756652832	0,0011980965
3179,90779876709	0,001181467
3182,88803100586	0,0011637372
3185,86826324463	0,0011463516
3188,8484954834	0,0011311683
3191,82872772217	0,0011154642
3194,80895996094	0,0010996236
3197,78919219971	0,0010837053
3200,76942443848	0,0010685442
3203,74965667725	0,001053666
3206,72988891602	0,0010394314
3209,71012115479	0,0010247668
3212,69035339355	0,0010107415
3215,67058563232	0,00099898512
3218,65081787109	0,0009836823
3221,63105010986	0,00097140961
3224,61128234863	0,0009573197
3227,5915145874	0,00094571011
3230,57174682617	0,00093352167
3233,55197906494	0,00092256016
3236,53221130371	0,00090930982
3239,51244354248	0,00089725071
3242,49267578125	0,00088650285
3245,47290802002	0,00087407627
3248,45314025879	0,00086307475
3251,43337249756	0,00085301558
3254,41360473633	0,00084257345
3257,3938369751	0,0008316509
3260,37406921387	0,00081972981
3263,35430145264	0,00081032897
3266,33453369141	0,00080088354
3269,31476593018	0,00079097671
3272,29499816895	0,00078069826
3275,27523040771	0,00077147149
3278,25546264648	0,00076146044
3281,23569488525	0,00075322476
3284,21592712402	0,00074393525
3287,19615936279	0,00073468735
3290,17639160156	0,00072543605
3293,15662384033	0,00071641177
3296,1368560791	0,00070832565
3299,11708831787	0,00070110446
3302,09732055664	0,00069171954
3305,07755279541	0,00068370846
3308,05778503418	0,00067701816
3311,03801727295	0,00066947694
3314,01824951172	0,00066109294
3316,99848175049	0,00065342459
3319,97871398926	0,00064644821
3322,95894622803	0,00063874687
3325,9391784668	0,00063160717
3328,91941070557	0,00062495706
3331,89964294434	0,0006179046
3334,87987518311	0,00061229025
3337,86010742188	0,00060344565
3340,84033966064	0,00059843567
3343,82057189941	0,0005917202
3346,80080413818	0,00058525352
3349,78103637695	0,00057892972
3352,76126861572	0,0005728085
3355,74150085449	0,00056736921
3358,72173309326	0,00056045209
3361,70196533203	0,00055444592
3364,6821975708	0,00054906651
3367,66242980957	0,00054167211
3370,64266204834	0,00053848759
3373,62289428711	0,00053169026
3376,60312652588	0,00052721589
3379,58335876465	0,00052223386
3382,56359100342	0,00051764917
3385,54382324219	0,00051246989
3388,52405548096	0,00050647843
3391,50428771973	0,0005010365
3394,4845199585	0,00049684843
3397,46475219727	0,0004924485
3400,44498443604	0,00048700141
3403,4252166748	0,00048252637
3406,40544891357	0,00047761011
3409,38568115234	0,00047363541
3412,36591339111	0,00046981557
3415,34614562988	0,00046434994
3418,32637786865	0,00046135309
3421,30661010742	0,00045540457
3424,28684234619	0,00045271282
3427,26707458496	0,0004486703
3430,24730682373	0,00044534641
3433,2275390625	0,00044171503
3436,20777130127	0,00043727879
3439,18800354004	0,00043323712
3442,16823577881	0,00043007071
3445,14846801758	0,00042605649
3448,12870025635	0,00042255756
3451,10893249512	0,00041946507
3454,08916473389	0,00041513612
3457,06939697266	0,00041182719
3460,04962921143	0,00040953011
3463,0298614502	0,00040456636
3466,01009368897	0,00040223485
3468,99032592773	0,00039881203
3471,9705581665	0,00039637779
3474,95079040527	0,00039255203
3477,93102264404	0,00038895475
3480,91125488281	0,00038648226
3483,89148712158	0,00038239552
3486,87171936035	0,00037825721
3489,85195159912	0,0003765553
3492,83218383789	0,00037223885
3495,81241607666	0,00036913193
3498,79264831543	0,00036512822
3501,7728805542	0,00036227268
3504,75311279297	0,0003596761
3507,73334503174	0,00035631997
3510,71357727051	0,0003520881
3513,69380950928	0,00034912887
3516,67404174805	0,00034492076
3519,65427398682	0,00034177765
3522,63450622559	0,00033883049
3525,61473846436	0,00033411591
3528,59497070313	0,0003308036
3531,57520294189	0,00032706556
3534,55543518066	0,0003240143
3537,53566741943	0,00032025556
3540,5158996582	0,00031644052
3543,49613189697	0,00031163977
3546,47636413574	0,00030685293
3549,45659637451	0,0003041052
3552,43682861328	0,00029840651
3555,41706085205	0,00029424942
3558,39729309082	0,00029122342
3561,37752532959	0,00028558055
3564,35775756836	0,00028091421
3567,33798980713	0,00027636359
3570,3182220459	0,00027100363
3573,29845428467	0,00026743249
3576,27868652344	0,00026179605
3579,25891876221	0,00025675088
3582,23915100098	0,00025272984
3585,21938323975	0,00024722087
3588,19961547852	0,00024169028
3591,17984771729	0,0002373967
3594,16007995605	0,00023217676
3597,14031219482	0,00022663118
3600,12054443359	0,00022103995
3603,10077667236	0,00021565985
3606,08100891113	0,00021101685
3609,0612411499	0,00020542654
3612,04147338867	0,00020200078
3615,02170562744	0,00019580021
3618,00193786621	0,0001899929
3620,98217010498	0,00018614667
3623,96240234375	0,00018206488
3626,94263458252	0,00017745622
3629,92286682129	0,00017128169
3632,90309906006	0,00016805278
3635,88333129883	0,00016424169
3638,8635635376	0,00015958341
3641,84379577637	0,00015696416
3644,82402801514	0,00015258568
3647,80426025391	0,00015017089
3650,78449249268	0,00014677203
3653,76472473145	0,00014390791
3656,74495697022	0,00014151788
3659,72518920898	0,00013854997
3662,70542144775	0,00013643466
3665,68565368652	0,00013464716
3668,66588592529	0,000134137
3671,64611816406	0,00013359046
3674,62635040283	0,00013274253
3677,6065826416	0,00013188091
3680,58681488037	0,00013153484
3683,56704711914	0,0001316894
3686,54727935791	0,00013233849
3689,52751159668	0,00013352096
3692,50774383545	0,00013367256
3695,48797607422	0,00013672979
3698,46820831299	0,00013676324
3701,44844055176	0,00013878437
3704,42867279053	0,00013955061
3707,4089050293	0,00014252997
3710,38913726807	0,00014386511
3713,36936950684	0,00014679131
3716,34960174561	0,00014882626
3719,32983398438	0,00015214982
3722,31006622314	0,00015487966
3725,29029846191	0,00015698523
3728,27053070068	0,00016068395
3731,25076293945	0,00016267261
3734,23099517822	0,00016557302
3737,21122741699	0,00016909567
3740,19145965576	0,00017214269
3743,17169189453	0,00017534325
3746,1519241333	0,00017780353
3749,13215637207	0,00018135944
3752,11238861084	0,00018500294
3755,09262084961	0,00018728696
3758,07285308838	0,00019243557
3761,05308532715	0,00019491596
3764,03331756592	0,00019825315
3767,01354980469	0,00020139726
3769,99378204346	0,00020485157
3772,97401428223	0,0002094007
3775,954246521	0,00021209178
3778,93447875977	0,00021550645
3781,91471099854	0,00021855242
3784,8949432373	0,00022215433
3787,87517547607	0,00022408849
3790,85540771484	0,00022713156
3793,83563995361	0,00023087664
3796,81587219238	0,00023308317
3799,79610443115	0,00023520161
3802,77633666992	0,00023630305
3805,75656890869	0,00023977202
3808,73680114746	0,00024149304
3811,71703338623	0,00024389536
3814,697265625	0,00024498486
3817,67749786377	0,00024648919
3820,65773010254	0,00024886906
3823,63796234131	0,00025112561
3826,61819458008	0,00025182126
3829,59842681885	0,00025207119
3832,57865905762	0,00025490682
3835,55889129639	0,00025566424
3838,53912353516	0,00025808448
3841,51935577393	0,00025905272
3844,4995880127	0,00026098779
3847,47982025146	0,00026362152
3850,46005249023	0,00026455703
3853,440284729	0,00026601052
3856,42051696777	0,000267187
3859,40074920654	0,00026920088
3862,38098144531	0,00027068394
3865,36121368408	0,00027304422
3868,34144592285	0,00027348528
3871,32167816162	0,00027539623
3874,30191040039	0,00027656685
3877,28214263916	0,00027872895
3880,26237487793	0,00028018575
3883,2426071167	0,00028157523
3886,22283935547	0,00028193149
3889,20307159424	0,00028497369
3892,18330383301	0,00028607996
3895,16353607178	0,00028683486
3898,14376831055	0,00028864934
3901,12400054932	0,00029018824
3904,10423278809	0,00029195315
3907,08446502686	0,00029396807
3910,06469726562	0,00029646228
3913,04492950439	0,00029760891
3916,02516174316	0,00029959772
3919,00539398193	0,00030130938
3921,9856262207	0,00030307574
3924,96585845947	0,00030528435
3927,94609069824	0,00030748952
3930,92632293701	0,00031019237
3933,90655517578	0,00031133942
3936,88678741455	0,00031336219
3939,86701965332	0,00031701822
3942,84725189209	0,00031838141
3945,82748413086	0,00032143027
3948,80771636963	0,00032426299
3951,7879486084	0,00032594918
3954,76818084717	0,00032889562
3957,74841308594	0,00033178227
3960,72864532471	0,00033393152
3963,70887756348	0,00033703836
3966,68910980225	0,00033926058
3969,66934204102	0,00034213477
3972,64957427978	0,00034548136
3975,62980651855	0,0003472209
3978,61003875732	0,00035133337
3981,59027099609	0,00035424799
3984,57050323486	0,00035703437
3987,55073547363	0,00035946339
3990,5309677124	0,0003630547
3993,51119995117	0,00036530274
3996,49143218994	0,00036825457
3999,47166442871	0,00037132468
4002,45189666748	0,00037425895
4005,43212890625	0,00037779089
4008,41236114502	0,00038002759
4011,39259338379	0,00038348696
4014,37282562256	0,00038731604
4017,35305786133	0,00038902236
4020,3332901001	0,00039263464
4023,31352233887	0,0003963736
4026,29375457764	0,0003996298
4029,27398681641	0,00040245063
4032,25421905518	0,00040581124
4035,23445129395	0,00040894262
4038,21468353271	0,00041281416
4041,19491577148	0,00041470997
4044,17514801025	0,00041973743
4047,15538024902	0,00042329145
4050,13561248779	0,00042723486
4053,11584472656	0,00043117826
4056,09607696533	0,0004351166
4059,0763092041	0,00043960374
4062,05654144287	0,00044305591
4065,03677368164	0,00044714127
4068,01700592041	0,00045118366
4070,99723815918	0,00045476114
4073,97747039795	0,00045928201
4076,95770263672	0,00046425668
4079,93793487549	0,00046686904
4082,91816711426	0,00047211509
4085,89839935303	0,00047587725
4088,8786315918	0,0004791667
4091,85886383057	0,00048441362
4094,83909606934	0,00048839902
4097,81932830811	0,00049306551
4100,79956054687	0,00049666372
4103,77979278564	0,00050088461
4106,76002502441	0,00050499115
4109,74025726318	0,00050955462
4112,72048950195	0,00051257808
4115,70072174072	0,00051728854
4118,68095397949	0,00052109577
4121,66118621826	0,00052540948
4124,64141845703	0,00052992106
4127,6216506958	0,00053235286
4130,60188293457	0,0005362028
4133,58211517334	0,00054042005
4136,56234741211	0,00054353075
4139,54257965088	0,00054710534
4142,52281188965	0,00055075201
4145,50304412842	0,00055291442
4148,48327636719	0,00055591807
4151,46350860596	0,00055875188
4154,44374084473	0,00056205668
4157,4239730835	0,00056492808
4160,40420532227	0,00056618962
4163,38443756103	0,0005695267
4166,3646697998	0,00057133964
4169,34490203857	0,00057326244
4172,32513427734	0,00057437251
4175,30536651611	0,00057594816
4178,28559875488	0,00057729491
4181,26583099365	0,00057960586
4184,24606323242	0,00057967533
4187,22629547119	0,00058085418
4190,20652770996	0,00058219534
4193,18675994873	0,00058289087
4196,1669921875	0,00058322692
4199,14722442627	0,0005827987
4202,12745666504	0,00058251056
4205,10768890381	0,00058366032
4208,08792114258	0,00058311452
4211,06815338135	0,00058274353
4214,04838562012	0,0005817775
4217,02861785889	0,00058120992
4220,00885009766	0,00058031714
4222,98908233643	0,0005807578
4225,9693145752	0,00057852476
4228,94954681396	0,00057714174
4231,92977905273	0,00057568167
4234,9100112915	0,00057427026
4237,89024353027	0,00057274199
4240,87047576904	0,00057090572
4243,85070800781	0,00057021443
4246,83094024658	0,00056610379
4249,81117248535	0,00056696067
4252,79140472412	0,00056381512
4255,77163696289	0,00056179184
4258,75186920166	0,00055844367
4261,73210144043	0,0005566532
4264,7123336792	0,00055474852
4267,69256591797	0,00055228333
4270,67279815674	0,00055086897
4273,65303039551	0,00054762292
4276,63326263428	0,00054561124
4279,61349487305	0,00054284929
4282,59372711182	0,00054155071
4285,57395935059	0,00053769912
4288,55419158936	0,00053632939
4291,53442382812	0,00053410971
4294,51465606689	0,00053234787
4297,49488830566	0,00053058407
4300,47512054443	0,00052853566
4303,4553527832	0,00052639382
4306,43558502197	0,00052476089
4309,41581726074	0,00052280713
4312,39604949951	0,00052131067
4315,37628173828	0,00051930169
4318,35651397705	0,00051744255
4321,33674621582	0,00051637129
4324,31697845459	0,0005150764
4327,29721069336	0,00051434898
4330,27744293213	0,00051270107
4333,2576751709	0,00051233534
4336,23790740967	0,00051085978
4339,21813964844	0,0005100367
4342,19837188721	0,00050853249
4345,17860412598	0,00050662315
4348,15883636475	0,00050497547
4351,13906860352	0,00050337416
4354,11930084229	0,00050130525
4357,09953308105	0,00049980678
4360,07976531982	0,00049736984
4363,05999755859	0,00049409111
4366,04022979736	0,00049077745
4369,02046203613	0,000487655
4372,0006942749	0,00048343438
4374,98092651367	0,00047931088
4377,96115875244	0,00047482384
4380,94139099121	0,0004687475
4383,92162322998	0,00046406002
4386,90185546875	0,00045658008
4389,88208770752	0,00044976874
4392,86231994629	0,00044073776
4395,84255218506	0,00043293763
4398,82278442383	0,0004244757
4401,8030166626	0,00041543023
4404,78324890137	0,00040637418
4407,76348114014	0,00039678685
4410,74371337891	0,00038673889
4413,72394561768	0,00037720059
4416,70417785645	0,00036673449
4419,68441009521	0,00035635618
4422,66464233398	0,00034689277
4425,64487457275	0,00033807594
4428,62510681152	0,00032985294
4431,60533905029	0,0003205135
4434,58557128906	0,00031344645
4437,56580352783	0,00030829805
4440,5460357666	0,00030136341
4443,52626800537	0,00029721554
4446,50650024414	0,0002930216
4449,48673248291	0,00029128183
4452,46696472168	0,00028901691
4455,44719696045	0,00029033237
4458,42742919922	0,00029124814
4461,40766143799	0,00029206004
4464,38789367676	0,00029527552
4467,36812591553	0,00029848361
4470,3483581543	0,00030342671
4473,32859039307	0,00030854797
4476,30882263184	0,00031610299
4479,28905487061	0,00032124444
4482,26928710937	0,00032858799
4485,24951934814	0,00033487727
4488,22975158691	0,00034297214
4491,20998382568	0,00035229869
4494,19021606445	0,00036060669
4497,17044830322	0,0003689829
4500,15068054199	0,00037865648
4503,13091278076	0,0003876779
4506,11114501953	0,00039692586
4509,0913772583	0,00040668247
4512,07160949707	0,00041556785
4515,05184173584	0,00042508139
4518,03207397461	0,00043625345
4521,01230621338	0,00044538717
4523,99253845215	0,00045680145
4526,97277069092	0,00046627558
4529,95300292969	0,00047539626
4532,93323516846	0,00048555214
4535,91346740723	0,00049687273
4538,893699646	0,00050678981
4541,87393188477	0,00051696406
4544,85416412354	0,00052738388
4547,8343963623	0,00053719313
4550,81462860107	0,00054761394
4553,79486083984	0,00055923023
4556,77509307861	0,00056995507
4559,75532531738	0,00058048888
4562,73555755615	0,00059132782
4565,71578979492	0,00060316868
4568,69602203369	0,00061349129
4571,67625427246	0,000624653
4574,65648651123	0,00063592443
4577,63671875	0,00064753184
4580,61695098877	0,00065783336
4583,59718322754	0,0006692521
4586,57741546631	0,00068102919
4589,55764770508	0,0006918373
4592,53787994385	0,00070443723
4595,51811218262	0,00071594839
4598,49834442139	0,00072775377
4601,47857666016	0,00074012921
4604,45880889893	0,0007520563
4607,4390411377	0,00076300425
4610,41927337646	0,00077508271
4613,39950561523	0,00078745168
4616,379737854	0,00079994263
4619,35997009277	0,00081254277
4622,34020233154	0,00082639245
4625,32043457031	0,00083821579
4628,30066680908	0,0008509398
4631,28089904785	0,0008631127
4634,26113128662	0,00087706264
4637,24136352539	0,00089016508
4640,22159576416	0,00090400113
4643,20182800293	0,00091760372
4646,1820602417	0,00093073535
4649,16229248047	0,00094540249
4652,14252471924	0,00095919795
4655,12275695801	0,00097331286
4658,10298919678	0,00098879871
4661,08322143555	0,0010022101
4664,06345367432	0,0010176696
4667,04368591309	0,0010310375
4670,02391815186	0,0010473407
4673,00415039063	0,0010619159
4675,98438262939	0,0010786841
4678,96461486816	0,0010925761
4681,94484710693	0,0011094575
4684,9250793457	0,0011255264
4687,90531158447	0,0011408033
4690,88554382324	0,0011580436
4693,86577606201	0,0011749348
4696,84600830078	0,0011909501
4699,82624053955	0,0012077106
4702,80647277832	0,0012247994
4705,78670501709	0,0012413537
4708,76693725586	0,0012596314
4711,74716949463	0,001277587
4714,7274017334	0,0012967535
4717,70763397217	0,0013144563
4720,68786621094	0,0013327235
4723,66809844971	0,0013520721
4726,64833068848	0,0013701548
4729,62856292725	0,0013900187
4732,60879516602	0,0014090608
4735,58902740479	0,0014286503
4738,56925964355	0,0014494619
4741,54949188232	0,0014698593
4744,52972412109	0,0014904703
4747,50995635986	0,001510557
4750,49018859863	0,001530568
4753,4704208374	0,0015522405
4756,45065307617	0,0015731575
4759,43088531494	0,0015942816
4762,41111755371	0,0016174445
4765,39134979248	0,0016368469
4768,37158203125	0,0016604453
4771,35181427002	0,0016822973
4774,33204650879	0,0017053824
4777,31227874756	0,0017254535
4780,29251098633	0,0017497618
4783,2727432251	0,0017721444
4786,25297546387	0,0017944274
4789,23320770264	0,0018175028
4792,21343994141	0,001840244
4795,19367218018	0,0018631182
4798,17390441895	0,0018860416
4801,15413665771	0,0019098758
4804,13436889648	0,0019323762
4807,11460113525	0,00195623
4810,09483337402	0,0019791086
4813,07506561279	0,0020026294
4816,05529785156	0,0020263986
4819,03553009033	0,0020483868
4822,0157623291	0,0020715871
4824,99599456787	0,0020942977
4827,97622680664	0,0021177396
4830,95645904541	0,0021389385
4833,93669128418	0,0021615908
4836,91692352295	0,0021843843
4839,89715576172	0,0022059007
4842,87738800049	0,0022263465
4845,85762023926	0,0022472182
4848,83785247803	0,0022676671
4851,8180847168	0,0022869954
4854,79831695557	0,002305657
4857,77854919434	0,0023233104
4860,75878143311	0,0023414429
4863,73901367188	0,0023569096
4866,71924591064	0,0023722062
4869,69947814941	0,0023862168
4872,67971038818	0,0023991521
4875,65994262695	0,0024112731
4878,64017486572	0,0024212638
4881,62040710449	0,0024309108
4884,60063934326	0,0024377266
4887,58087158203	0,0024438489
4890,5611038208	0,0024491754
4893,54133605957	0,0024515265
4896,52156829834	0,0024538313
4899,50180053711	0,0024520482
4902,48203277588	0,0024511099
4905,46226501465	0,002448362
4908,44249725342	0,0024427332
4911,42272949219	0,002437444
4914,40296173096	0,002428448
4917,38319396973	0,0024186498
4920,3634262085	0,0024078255
4923,34365844727	0,0023960647
4926,32389068604	0,0023819309
4929,3041229248	0,0023673889
4932,28435516357	0,0023513189
4935,26458740234	0,0023335487
4938,24481964111	0,0023158683
4941,22505187988	0,0022958918
4944,20528411865	0,0022759933
4947,18551635742	0,0022558351
4950,16574859619	0,0022337321
4953,14598083496	0,0022129982
4956,12621307373	0,0021896272
4959,1064453125	0,0021659325
4962,08667755127	0,0021432687
4965,06690979004	0,0021193669
4968,04714202881	0,0020952068
4971,02737426758	0,0020714907
4974,00760650635	0,0020478627
4976,98783874512	0,0020227402
4979,96807098389	0,0019982348
4982,94830322266	0,0019747571
4985,92853546143	0,0019506114
4988,9087677002	0,0019276698
4991,88899993897	0,0019037377
4994,86923217773	0,0018807099
4997,8494644165	0,0018563361
5000,82969665527	0,0018327209
5003,80992889404	0,0018109788
5006,79016113281	0,00178805
5009,77039337158	0,0017663675
5012,75062561035	0,0017442637
5015,73085784912	0,001722833
5018,71109008789	0,0017009767
5021,69132232666	0,001679596
5024,67155456543	0,0016605898
5027,6517868042	0,0016390068
5030,63201904297	0,0016183546
5033,61225128174	0,0016001545
5036,59248352051	0,0015797684
5039,57271575928	0,0015606009
5042,55294799805	0,0015417729
5045,53318023682	0,0015233024
5048,51341247559	0,0015055946
5051,49364471436	0,0014882168
5054,47387695313	0,0014698266
5057,45410919189	0,0014527994
5060,43434143066	0,0014353744
5063,41457366943	0,0014200457
5066,3948059082	0,0014035628
5069,37503814697	0,0013868292
5072,35527038574	0,0013712522
5075,33550262451	0,0013547198
5078,31573486328	0,0013397765
5081,29596710205	0,0013241906
5084,27619934082	0,001309454
5087,25643157959	0,0012962802
5090,23666381836	0,0012814528
5093,21689605713	0,0012678152
5096,1971282959	0,0012528307
5099,17736053467	0,0012405602
5102,15759277344	0,0012268856
5105,13782501221	0,0012151161
5108,11805725098	0,0012015206
5111,09828948975	0,0011888427
5114,07852172852	0,0011773956
5117,05875396729	0,001164788
5120,03898620605	0,0011528349
5123,01921844482	0,0011419032
5125,99945068359	0,0011310409
5128,97968292236	0,0011190379
5131,95991516113	0,0011085483
5134,9401473999	0,0010974823
5137,92037963867	0,0010875606
5140,90061187744	0,0010780877
5143,88084411621	0,0010677498
5146,86107635498	0,0010575849
5149,84130859375	0,0010487421
5152,82154083252	0,0010384965
5155,80177307129	0,0010293375
5158,78200531006	0,001020585
5161,76223754883	0,0010118659
5164,7424697876	0,0010030258
5167,72270202637	0,00099465769
5170,70293426514	0,00098706495
5173,68316650391	0,00097837852
5176,66339874268	0,00097209434
5179,64363098145	0,00096299704
5182,62386322022	0,00095596259
5185,60409545898	0,00094903956
5188,58432769775	0,00094179697
5191,56455993652	0,00093387524
5194,54479217529	0,00092757768
5197,52502441406	0,00092046173
5200,50525665283	0,00091456855
5203,4854888916	0,00090787157
5206,46572113037	0,00090185707
5209,44595336914	0,00089561724
5212,42618560791	0,00088892675
5215,40641784668	0,00088449609
5218,38665008545	0,00087822503
5221,36688232422	0,00087187307
5224,34711456299	0,00086599721
5227,32734680176	0,00086164281
5230,30757904053	0,00085521717
5233,2878112793	0,00084980227
5236,26804351807	0,0008448684
5239,24827575684	0,00084149064
5242,22850799561	0,0008355124
5245,20874023438	0,0008302447
5248,18897247314	0,00082658565
5251,16920471191	0,00082181855
5254,14943695068	0,00081695723
5257,12966918945	0,00081168912
5260,10990142822	0,00080773469
5263,09013366699	0,0008023495
5266,07036590576	0,0008001073
5269,05059814453	0,0007954182
5272,0308303833	0,00079207789
5275,01106262207	0,00078849284
5277,99129486084	0,00078417231
5280,97152709961	0,00078061606
5283,95175933838	0,00077705679
5286,93199157715	0,00077197798
5289,91222381592	0,00076903945
5292,89245605469	0,00076666113
5295,87268829346	0,00076386012
5298,85292053223	0,0007598309
5301,833152771	0,00075666384
5304,81338500977	0,00075388419
5307,79361724854	0,00075093711
5310,7738494873	0,00074810217
5313,75408172607	0,00074535201
5316,73431396484	0,00074256209
5319,71454620361	0,00073970434
5322,69477844238	0,00073735053
5325,67501068115	0,00073556937
5328,65524291992	0,00073245906
5331,63547515869	0,0007297172
5334,61570739746	0,00072748901
5337,59593963623	0,00072587811
5340,576171875	0,00072325486
5343,55640411377	0,00072183191
5346,53663635254	0,00071973483
5349,51686859131	0,00071649804
5352,49710083008	0,0007154414
5355,47733306885	0,00071387952
5358,45756530762	0,00071204434
5361,43779754639	0,00071038045
5364,41802978516	0,00070901092
5367,39826202393	0,00070716197
5370,3784942627	0,00070680575
5373,35872650146	0,00070385976
5376,33895874023	0,00070313499
5379,319190979	0,0007031253
5382,29942321777	0,00070135146
5385,27965545654	0,00070065131
5388,25988769531	0,00069814001
5391,24011993408	0,00069805358
5394,22035217285	0,00069796958
5397,20058441162	0,00069687102
5400,18081665039	0,00069512803
5403,16104888916	0,0006950125
5406,14128112793	0,00069551569
5409,1215133667	0,0006950777
5412,10174560547	0,00069391997
5415,08197784424	0,00069440286
5418,06221008301	0,00069303215
5421,04244232178	0,00069344551
5424,02267456055	0,00069308122
5427,00290679932	0,0006929094
5429,98313903809	0,00069315492
5432,96337127686	0,00069305451
5435,94360351562	0,00069247284
5438,92383575439	0,00069374322
5441,90406799316	0,00069415768
5444,88430023193	0,00069403814
5447,8645324707	0,00069473282
5450,84476470947	0,0006960072
5453,82499694824	0,00069635125
5456,80522918701	0,00069572588
5459,78546142578	0,00069742445
5462,76569366455	0,00069835353
5465,74592590332	0,00069930801
5468,72615814209	0,00070029112
5471,70639038086	0,00070040729
5474,68662261963	0,00070197366
5477,6668548584	0,00070227092
5480,64708709717	0,00070388126
5483,62731933594	0,00070510185
5486,60755157471	0,00070719176
5489,58778381348	0,00070733929
5492,56801605225	0,00070980161
5495,54824829102	0,00071039878
5498,52848052978	0,00071239093
5501,50871276855	0,00071362677
5504,48894500732	0,00071528409
5507,46917724609	0,00071671046
5510,44940948486	0,00071779515
5513,42964172363	0,00071964929
5516,4098739624	0,0007221016
5519,39010620117	0,00072443138
5522,37033843994	0,00072674548
5525,35057067871	0,00072790531
5528,33080291748	0,00073130456
5531,31103515625	0,00073325841
5534,29126739502	0,00073414027
5537,27149963379	0,00073768267
5540,25173187256	0,00073941053
5543,23196411133	0,00074243075
5546,2121963501	0,00074441074
5549,19242858887	0,00074794519
5552,17266082764	0,00075010428
5555,15289306641	0,00075212994
5558,13312530518	0,00075616673
5561,11335754395	0,00075950051
5564,09358978271	0,00076160517
5567,07382202148	0,0007653734
5570,05405426025	0,00076926773
5573,03428649902	0,00077190626
5576,01451873779	0,00077547411
5578,99475097656	0,00077841975
5581,97498321533	0,00078227682
5584,9552154541	0,00078608002
5587,93544769287	0,00078934954
5590,91567993164	0,00079326271
5593,89591217041	0,00079691579
5596,87614440918	0,00080018892
5599,85637664795	0,00080480389
5602,83660888672	0,00080723293
5605,81684112549	0,00081114033
5608,79707336426	0,00081565529
5611,77730560303	0,00081888923
5614,7575378418	0,00082310909
5617,73777008057	0,00082609502
5620,71800231934	0,0008307302
5623,69823455811	0,00083447284
5626,67846679687	0,00083811398
5629,65869903564	0,00084341777
5632,63893127441	0,00084791575
5635,61916351318	0,00085099208
5638,59939575195	0,00085539569
5641,57962799072	0,00086055957
5644,55986022949	0,0008644375
5647,54009246826	0,00086938926
5650,52032470703	0,00087535273
5653,5005569458	0,00087920492
5656,48078918457	0,00088309889
5659,46102142334	0,00088839877
5662,44125366211	0,0008948366
5665,42148590088	0,0008990794
5668,40171813965	0,00090531504
5671,38195037842	0,00091109564
5674,36218261719	0,00091630516
5677,34241485596	0,00092131667
5680,32264709473	0,00092634289
5683,3028793335	0,00093265042
5686,28311157227	0,00093872136
5689,26334381103	0,00094330018
5692,2435760498	0,00094808193
5695,22380828857	0,00095471861
5698,20404052734	0,00096047802
5701,18427276611	0,00096483779
5704,16450500488	0,0009704103
5707,14473724365	0,00097605488
5710,12496948242	0,00098070678
5713,10520172119	0,00098655603
5716,08543395996	0,00099122497
5719,06566619873	0,00099533069
5722,0458984375	0,0010008347
5725,02613067627	0,0010046664
5728,00636291504	0,0010093797
5730,98659515381	0,0010131997
5733,96682739258	0,0010183918
5736,94705963135	0,0010230747
5739,92729187012	0,0010270402
5742,90752410889	0,0010309135
5745,88775634766	0,0010342095
5748,86798858643	0,0010381377
5751,8482208252	0,0010412996
5754,82845306396	0,0010451102
5757,80868530273	0,0010476986
5760,7889175415	0,0010515552
5763,76914978027	0,0010544177
5766,74938201904	0,0010577733
5769,72961425781	0,0010600684
5772,70984649658	0,0010610805
5775,69007873535	0,0010633627
5778,67031097412	0,0010657932
5781,65054321289	0,001068036
5784,63077545166	0,001068202
5787,61100769043	0,00107004
5790,5912399292	0,0010699249
5793,57147216797	0,0010715497
5796,55170440674	0,0010712221
5799,53193664551	0,0010706902
5802,51216888428	0,001070541
5805,49240112305	0,0010694202
5808,47263336182	0,0010682021
5811,45286560059	0,001066665
5814,43309783935	0,0010663214
5817,41333007812	0,0010643447
5820,39356231689	0,0010619895
5823,37379455566	0,0010591859
5826,35402679443	0,0010558684
5829,3342590332	0,0010532831
5832,31449127197	0,0010503501
5835,29472351074	0,001047165
5838,27495574951	0,0010431706
5841,25518798828	0,0010394044
5844,23542022705	0,001034355
5847,21565246582	0,0010296182
5850,19588470459	0,00102415
5853,17611694336	0,0010193655
5856,15634918213	0,0010136681
5859,1365814209	0,0010090959
5862,11681365967	0,0010027903
5865,09704589844	0,00099619227
5868,07727813721	0,00099095796
5871,05751037598	0,00098368421
5874,03774261475	0,00097757592
5877,01797485352	0,00097029751
5879,99820709229	0,00096336726
5882,97843933105	0,00095640289
5885,95867156982	0,0009493562
5888,93890380859	0,00094293454
5891,91913604736	0,00093600159
5894,89936828613	0,00092808507
5897,8796005249	0,00092088921
5900,85983276367	0,00091238261
5903,84006500244	0,00090574417
5906,82029724121	0,00089796658
5909,80052947998	0,00089010899
5912,78076171875	0,00088355044
5915,76099395752	0,00087464127
5918,74122619629	0,00086743966
5921,72145843506	0,00085974552
5924,70169067383	0,00085247902
5927,6819229126	0,00084453972
5930,66215515137	0,00083636558
5933,64238739014	0,00082904511
5936,62261962891	0,00082075469
5939,60285186768	0,00081421715
5942,58308410644	0,00080601678
5945,56331634521	0,00079883943
[truncated: 30,772 more rows]
