# Supplementary material for: Predicting the Durability of Solid Fired Bricks Using NDT Electroacoustic Methods
Source: Materials (Basel). 2022 Aug 25;15(17):5882. doi: 10.3390/ma15175882 (PMC9457344; doi:10.3390/ma15175882)
Supplement: Supplementary file 1 [file materials-15-05882-s001.zip › 4.NV0_FT.csv]

ASCII data file created with TiePie Multi Channel software. www.tiepie.com.
2021-02-24 10:25:26 325m
Frequency	FFT1
Hz	V
0	0,002587219
2,98023223876953	0,0005564599
5,96046447753906	0,00056332817
8,94069671630859	0,00055802062
11,9209289550781	0,0005504481
14,9011611938477	0,00058019065
17,8813934326172	0,00058058897
20,8616256713867	0,00060330719
23,8418579101562	0,00056696952
26,8220901489258	0,00058001742
29,8023223876953	0,00059309427
32,7825546264648	0,00059109911
35,7627868652344	0,00060439173
38,7430191040039	0,0005859164
41,7232513427734	0,00058316828
44,703483581543	0,00058142727
47,6837158203125	0,00059352905
50,663948059082	0,00061530951
53,6441802978516	0,0006137048
56,6244125366211	0,00059425232
59,6046447753906	0,0005808863
62,5848770141602	0,00057844978
65,5651092529297	0,00057453216
68,5453414916992	0,00057663366
71,5255737304687	0,00058457431
74,5058059692383	0,0005838553
77,4860382080078	0,00059088909
80,4662704467773	0,00059106151
83,4465026855469	0,00059145858
86,4267349243164	0,00059725312
89,4069671630859	0,00060471505
92,3871994018555	0,00060088937
95,367431640625	0,0006091699
98,3476638793945	0,00061224404
101,327896118164	0,00060687739
104,308128356934	0,00060025073
107,288360595703	0,00059120266
110,268592834473	0,00058965657
113,248825073242	0,00059004535
116,229057312012	0,0005881133
119,209289550781	0,00058801655
122,189521789551	0,0005860453
125,16975402832	0,00059420113
128,14998626709	0,00059263455
131,130218505859	0,00059540997
134,110450744629	0,00059561877
137,090682983398	0,00059706578
140,070915222168	0,00060205101
143,051147460938	0,00060230505
146,031379699707	0,00060188746
149,011611938477	0,00059934796
151,991844177246	0,00060481547
154,972076416016	0,00060239932
157,952308654785	0,00060484099
160,932540893555	0,00059836263
163,912773132324	0,00059735849
166,893005371094	0,00059571973
169,873237609863	0,00059350479
172,853469848633	0,00059126973
175,833702087402	0,00059127476
178,813934326172	0,0005914222
181,794166564941	0,00059097159
184,774398803711	0,00059340223
187,75463104248	0,00059400666
190,73486328125	0,00059381845
193,71509552002	0,00059704409
196,695327758789	0,00059830846
199,675559997559	0,00060122829
202,655792236328	0,0006028907
205,636024475098	0,00060548577
208,616256713867	0,0006041436
211,596488952637	0,00060528427
214,576721191406	0,00060543823
217,556953430176	0,00060449081
220,537185668945	0,00060525281
223,517417907715	0,00060711772
226,497650146484	0,00060379288
229,477882385254	0,00060524461
232,458114624023	0,00060412769
235,438346862793	0,00060441439
238,418579101562	0,00060289412
241,398811340332	0,00060209056
244,379043579102	0,00060127399
247,359275817871	0,00060243512
250,339508056641	0,00060074441
253,31974029541	0,00060277926
256,29997253418	0,00060296236
259,280204772949	0,00060206111
262,260437011719	0,00060242037
265,240669250488	0,00060592711
268,220901489258	0,00060422629
271,201133728027	0,00060582646
274,181365966797	0,00060452701
277,161598205566	0,00060807901
280,141830444336	0,00060812646
283,122062683105	0,0006095773
286,102294921875	0,00060926746
289,082527160645	0,00061019947
292,062759399414	0,00061132684
295,042991638184	0,00061024295
298,023223876953	0,00061280852
301,003456115723	0,00061311617
303,983688354492	0,00061199899
306,963920593262	0,00061064107
309,944152832031	0,00061122708
312,924385070801	0,00061087399
315,90461730957	0,0006109147
318,88484954834	0,00060757566
321,865081787109	0,00060741775
324,845314025879	0,00060795189
327,825546264648	0,00060572522
330,805778503418	0,00060582693
333,786010742188	0,00060626857
336,766242980957	0,00060420273
339,746475219727	0,00060311578
342,726707458496	0,00060451469
345,706939697266	0,00060280908
348,687171936035	0,00060282258
351,667404174805	0,00060040481
354,647636413574	0,00060281675
357,627868652344	0,00060323012
360,608100891113	0,00060232296
363,588333129883	0,00060271556
366,568565368652	0,0006036936
369,548797607422	0,00060255411
372,529029846191	0,00060189918
375,509262084961	0,00060539112
378,48949432373	0,00060481723
381,4697265625	0,00060799966
384,44995880127	0,00060744446
387,430191040039	0,0006070414
390,410423278809	0,00060961646
393,390655517578	0,000608783
396,370887756348	0,00060996701
399,351119995117	0,00060910176
402,331352233887	0,00061022579
405,311584472656	0,00061018872
408,291816711426	0,00061062357
411,272048950195	0,0006118027
414,252281188965	0,00061037296
417,232513427734	0,0006118611
420,212745666504	0,00060969236
423,192977905273	0,00061082065
426,173210144043	0,00060959096
429,153442382812	0,00061049232
432,133674621582	0,00060883707
435,113906860352	0,00061018875
438,094139099121	0,00061134175
441,074371337891	0,00061061497
444,05460357666	0,00061059308
447,03483581543	0,00061087718
450,015068054199	0,00061177778
452,995300292969	0,00061058688
455,975532531738	0,00061070001
458,955764770508	0,00061255588
461,935997009277	0,00061304004
464,916229248047	0,00061308709
467,896461486816	0,0006132369
470,876693725586	0,0006151845
473,856925964355	0,00061486499
476,837158203125	0,00061563943
479,817390441895	0,00061634299
482,797622680664	0,00061771758
485,777854919434	0,0006179654
488,758087158203	0,00061962401
491,738319396973	0,00062214332
494,718551635742	0,00062262718
497,698783874512	0,00062266231
500,679016113281	0,00062382212
503,659248352051	0,00062452575
506,63948059082	0,00062436933
509,61971282959	0,00062692156
512,599945068359	0,0006273213
515,580177307129	0,00062799415
518,560409545898	0,00062827475
521,540641784668	0,00062961332
524,520874023438	0,00062920399
527,501106262207	0,00063077754
530,481338500977	0,00063065719
533,461570739746	0,00063220599
536,441802978516	0,00063275487
539,422035217285	0,00063345739
542,402267456055	0,00063440988
545,382499694824	0,00063337286
548,362731933594	0,00063394416
551,342964172363	0,00063484435
554,323196411133	0,00063634642
557,303428649902	0,00063712762
560,283660888672	0,00063751123
563,263893127441	0,00063792765
566,244125366211	0,00063905719
569,22435760498	0,00063950614
572,20458984375	0,00064206607
575,18482208252	0,00064394677
578,165054321289	0,00064339888
581,145286560059	0,00064613784
584,125518798828	0,00064597165
587,105751037598	0,00064519319
590,085983276367	0,00065062987
593,066215515137	0,00063922689
596,046447753906	0,0006516506
599,026679992676	0,00065519162
602,006912231445	0,00065617123
604,987144470215	0,00065531188
607,967376708984	0,00065983064
610,947608947754	0,00065915206
613,927841186523	0,00066273722
616,908073425293	0,00066367569
619,888305664062	0,00066557587
622,868537902832	0,00066796877
625,848770141602	0,00066834701
628,829002380371	0,00067210247
631,809234619141	0,00067468247
634,78946685791	0,00067385521
637,76969909668	0,00067680715
640,749931335449	0,00067766853
643,730163574219	0,0006808573
646,710395812988	0,00068217178
649,690628051758	0,00068459347
652,670860290527	0,00068686412
655,651092529297	0,00068908814
658,631324768066	0,00068948135
661,611557006836	0,00069240402
664,591789245606	0,00069509222
667,572021484375	0,00069696419
670,552253723145	0,00069749731
673,532485961914	0,00069950146
676,512718200684	0,00070206124
679,492950439453	0,0007056888
682,473182678223	0,00070658575
685,453414916992	0,0007078937
688,433647155762	0,00070990785
691,413879394531	0,00071564014
694,394111633301	0,00071589823
697,37434387207	0,00071824068
700,35457611084	0,00072064945
703,334808349609	0,00072309992
706,315040588379	0,00072589501
709,295272827148	0,00072813843
712,275505065918	0,00073034339
715,255737304687	0,00073248668
718,235969543457	0,00073545542
721,216201782227	0,00073904101
724,196434020996	0,00074101633
727,176666259766	0,0007452452
730,156898498535	0,00074720073
733,137130737305	0,00074908152
736,117362976074	0,00075244301
739,097595214844	0,0007555946
742,077827453613	0,00075790046
745,058059692383	0,00076096704
748,038291931152	0,00076469734
751,018524169922	0,00076922969
753,998756408691	0,00077201704
756,978988647461	0,00077493853
759,959220886231	0,00078030538
762,939453125	0,00078181402
765,919685363769	0,00078814047
768,899917602539	0,00078981494
771,880149841309	0,00079413708
774,860382080078	0,00079848564
777,840614318848	0,00080286206
780,820846557617	0,00080708373
783,801078796387	0,00081011541
786,781311035156	0,00081654003
789,761543273926	0,00082064579
792,741775512695	0,00082419929
795,722007751465	0,00082875311
798,702239990234	0,00083322829
801,682472229004	0,00083762878
804,662704467773	0,00084144316
807,642936706543	0,00084525998
810,623168945313	0,00085234623
813,603401184082	0,00085629873
816,583633422852	0,00086173719
819,563865661621	0,00086702389
822,544097900391	0,00087153392
825,52433013916	0,00087630654
828,50456237793	0,00088139859
831,484794616699	0,00088723399
834,465026855469	0,00089191011
837,445259094238	0,00089702115
840,425491333008	0,00090417137
843,405723571777	0,00091040832
846,385955810547	0,00091548451
849,366188049316	0,00092204589
852,346420288086	0,00092714671
855,326652526855	0,00093397031
858,306884765625	0,00094032649
861,287117004394	0,00094719336
864,267349243164	0,00095359921
867,247581481934	0,00096050758
870,227813720703	0,0009663039
873,208045959473	0,00097336208
876,188278198242	0,00097961228
879,168510437012	0,00098860216
882,148742675781	0,00099408831
885,128974914551	0,0010019948
888,10920715332	0,0010100705
891,08943939209	0,0010186593
894,069671630859	0,0010275239
897,049903869629	0,0010339168
900,030136108398	0,0010438295
903,010368347168	0,0010513751
905,990600585938	0,0010603657
908,970832824707	0,0010692351
911,951065063477	0,0010785976
914,931297302246	0,0010888026
917,911529541016	0,0010979693
920,891761779785	0,0011083423
923,871994018555	0,0011178366
926,852226257324	0,0011279539
929,832458496094	0,001138991
932,812690734863	0,0011515404
935,792922973633	0,0011617401
938,773155212402	0,0011742384
941,753387451172	0,0011848428
944,733619689941	0,0011990328
947,713851928711	0,0012102616
950,69408416748	0,0012238398
953,67431640625	0,0012371978
956,65454864502	0,001252129
959,634780883789	0,0012653806
962,615013122559	0,0012795352
965,595245361328	0,0012954985
968,575477600098	0,0013112197
971,555709838867	0,001328046
974,535942077637	0,0013444565
977,516174316406	0,001361825
980,496406555176	0,0013796655
983,476638793945	0,0013988578
986,456871032715	0,0014171606
989,437103271484	0,0014377308
992,417335510254	0,0014570426
995,397567749023	0,0014787019
998,377799987793	0,0015014154
1001,35803222656	0,001523336
1004,33826446533	0,0015471247
1007,3184967041	0,0015712023
1010,29872894287	0,0015972743
1013,27896118164	0,0016244278
1016,25919342041	0,0016498529
1019,23942565918	0,0016794393
1022,21965789795	0,0017092747
1025,19989013672	0,0017406939
1028,18012237549	0,0017735098
1031,16035461426	0,0018071166
1034,14058685303	0,0018424787
1037,1208190918	0,0018786274
1040,10105133057	0,0019180324
1043,08128356934	0,0019583919
1046,06151580811	0,0020008515
1049,04174804688	0,0020435309
1052,02198028564	0,0020925711
1055,00221252441	0,0021395139
1057,98244476318	0,0021914608
1060,96267700195	0,0022452945
1063,94290924072	0,0023027693
1066,92314147949	0,002364748
1069,90337371826	0,002428136
1072,88360595703	0,0024971078
1075,8638381958	0,0025692647
1078,84407043457	0,0026446326
1081,82430267334	0,002725935
1084,80453491211	0,0028127596
1087,78476715088	0,0029040589
1090,76499938965	0,0030031431
1093,74523162842	0,0031081517
1096,72546386719	0,0032200869
1099,70569610596	0,0033381678
1102,68592834473	0,0034657168
1105,6661605835	0,0036047502
1108,64639282227	0,0037512795
1111,62662506104	0,003910983
1114,6068572998	0,0040812365
1117,58708953857	0,0042604187
1120,56732177734	0,0044558923
1123,54755401611	0,004663962
1126,52778625488	0,0048860269
1129,50801849365	0,0051234308
1132,48825073242	0,0053761826
1135,46848297119	0,0056408431
1138,44871520996	0,0059182939
1141,42894744873	0,006208836
1144,4091796875	0,0065043431
1147,38941192627	0,0068029887
1150,36964416504	0,0070941775
1153,34987640381	0,0073706096
1156,33010864258	0,0076148497
1159,31034088135	0,0078112254
1162,29057312012	0,0079351264
1165,27080535889	0,0079641016
1168,25103759766	0,0078597183
1171,23126983643	0,0075914201
1174,2115020752	0,0071356404
1177,19173431396	0,006514331
1180,17196655273	0,0058167014
1183,1521987915	0,0051495838
1186,13243103027	0,0045831455
1189,11266326904	0,0041347355
1192,09289550781	0,0037812023
1195,07312774658	0,0034938717
1198,05335998535	0,0032512762
1201,03359222412	0,0030430576
1204,01382446289	0,0028582278
1206,99405670166	0,0026960913
1209,97428894043	0,0025480975
1212,9545211792	0,0024142947
1215,93475341797	0,0022920004
1218,91498565674	0,002180921
1221,89521789551	0,0020797623
1224,87545013428	0,0019858994
1227,85568237305	0,0018985988
1230,83591461182	0,0018188273
1233,81614685059	0,0017426862
1236,79637908936	0,0016729857
1239,77661132812	0,001605895
1242,75684356689	0,001543844
1245,73707580566	0,0014864138
1248,71730804443	0,0014306293
1251,6975402832	0,0013787246
1254,67777252197	0,0013296954
1257,65800476074	0,001282419
1260,63823699951	0,0012392679
1263,61846923828	0,0011968086
1266,59870147705	0,0011582405
1269,57893371582	0,0011206828
1272,55916595459	0,0010855004
1275,53939819336	0,0010513897
1278,51963043213	0,0010173222
1281,4998626709	0,00098701048
1284,48009490967	0,00095748676
1287,46032714844	0,0009287929
1290,44055938721	0,00090166758
1293,42079162598	0,00087546865
1296,40102386475	0,0008497378
1299,38125610352	0,00082507707
1302,36148834229	0,00080129488
1305,34172058105	0,00077995058
1308,32195281982	0,0007591384
1311,30218505859	0,00073746885
1314,28241729736	0,00071884732
1317,26264953613	0,00069924777
1320,2428817749	0,00068067939
1323,22311401367	0,00066210089
1326,20334625244	0,0006458584
1329,18357849121	0,00062726834
1332,16381072998	0,0006132124
1335,14404296875	0,00059701699
1338,12427520752	0,000582498
1341,10450744629	0,00056669439
1344,08473968506	0,00055260827
1347,06497192383	0,00054050761
1350,0452041626	0,00052718648
1353,02543640137	0,00051382275
1356,00566864014	0,00050054093
1358,98590087891	0,00048930621
1361,96613311768	0,00047710681
1364,94636535645	0,00046552645
1367,92659759521	0,00045504613
1370,90682983398	0,00044363593
1373,88706207275	0,00043268421
1376,86729431152	0,00042292866
1379,84752655029	0,00041316874
1382,82775878906	0,00040332458
1385,80799102783	0,00039454706
1388,7882232666	0,0003851499
1391,76845550537	0,00037696776
1394,74868774414	0,00036890076
1397,72891998291	0,00035930474
1400,70915222168	0,00035125447
1403,68938446045	0,00034313189
1406,66961669922	0,00033469261
1409,64984893799	0,00032823598
1412,63008117676	0,00032030975
1415,61031341553	0,00031316311
1418,5905456543	0,00030567688
1421,57077789307	0,0002995636
1424,55101013184	0,00029189389
1427,53124237061	0,0002850397
1430,51147460938	0,00027891349
1433,49170684814	0,00027172082
1436,47193908691	0,00026498544
1439,45217132568	0,00025983129
1442,43240356445	0,00025459167
1445,41263580322	0,00024891538
1448,39286804199	0,00024248036
1451,37310028076	0,00023644682
1454,35333251953	0,00023064492
1457,3335647583	0,00022561114
1460,31379699707	0,00022005399
1463,29402923584	0,00021476923
1466,27426147461	0,00021019247
1469,25449371338	0,00020348523
1472,23472595215	0,00019994912
1475,21495819092	0,00019402943
1478,19519042969	0,00018935691
1481,17542266846	0,0001839542
1484,15565490723	0,00017944873
1487,135887146	0,00017580563
1490,11611938477	0,00017150126
1493,09635162354	0,0001669243
1496,0765838623	0,00016282391
1499,05681610107	0,00015784592
1502,03704833984	0,00015389918
1505,01728057861	0,00014963495
1507,99751281738	0,00014615228
1510,97774505615	0,00014227958
1513,95797729492	0,00013879423
1516,93820953369	0,00013506299
1519,91844177246	0,00013220328
1522,89867401123	0,00012911515
1525,87890625	0,00012482543
1528,85913848877	0,00012280108
1531,83937072754	0,00011903939
1534,81960296631	0,00011654825
1537,79983520508	0,0001137842
1540,78006744385	0,00011286038
1543,76029968262	0,00010979321
1546,74053192139	0,00010655346
1549,72076416016	0,00010640556
1552,70099639893	0,00010427487
1555,6812286377	0,00010312651
1558,66146087646	0,00010168622
1561,64169311523	9,9893307E-5
1564,621925354	9,9790111E-5
1567,60215759277	9,8279728E-5
1570,58238983154	9,7041794E-5
1573,56262207031	9,72195E-5
1576,54285430908	9,7652924E-5
1579,52308654785	9,7389634E-5
1582,50331878662	9,6897427E-5
1585,48355102539	9,7360139E-5
1588,46378326416	9,8348992E-5
1591,44401550293	9,7968296E-5
1594,4242477417	9,875639E-5
1597,40447998047	0,00010067184
1600,38471221924	0,00010120657
1603,36494445801	0,0001028139
1606,34517669678	0,00010437259
1609,32540893555	0,00010500375
1612,30564117432	0,00010609823
1615,28587341309	0,00010665882
1618,26610565186	0,0001095181
1621,24633789062	0,00010994286
1624,22657012939	0,00011147634
1627,20680236816	0,00011373631
1630,18703460693	0,00011504978
1633,1672668457	0,00011735945
1636,14749908447	0,00011843255
1639,12773132324	0,00012042447
1642,10796356201	0,0001235325
1645,08819580078	0,0001241263
1648,06842803955	0,00012625313
1651,04866027832	0,00012791944
1654,02889251709	0,00013065638
1657,00912475586	0,00013169711
1659,98935699463	0,00013360716
1662,9695892334	0,00013575887
1665,94982147217	0,00013931792
1668,93005371094	0,00014085661
1671,91028594971	0,00014209658
1674,89051818848	0,00014511113
1677,87075042725	0,00014673796
1680,85098266602	0,00014900265
1683,83121490479	0,00015043228
1686,81144714355	0,00015336569
1689,79167938232	0,00015640687
1692,77191162109	0,0001579848
1695,75214385986	0,00016055356
1698,73237609863	0,00016324438
1701,7126083374	0,00016429904
1704,69284057617	0,00016781596
1707,67307281494	0,00017034149
1710,65330505371	0,00017254048
1713,63353729248	0,00017382381
1716,61376953125	0,00017686089
1719,59400177002	0,00017916223
1722,57423400879	0,00018255595
1725,55446624756	0,00018467133
1728,53469848633	0,00018768182
1731,5149307251	0,00018968175
1734,49516296387	0,00019278701
1737,47539520264	0,00019509345
1740,45562744141	0,00019869253
1743,43585968018	0,00019927743
1746,41609191895	0,00020430625
1749,39632415771	0,00020535907
1752,37655639648	0,00020964875
1755,35678863525	0,00021185846
1758,33702087402	0,00021537896
1761,31725311279	0,00021814266
1764,29748535156	0,00022034231
1767,27771759033	0,00022411884
1770,2579498291	0,00022642857
1773,23818206787	0,00022953258
1776,21841430664	0,00023271182
1779,19864654541	0,00023507261
1782,17887878418	0,0002391923
1785,15911102295	0,0002411464
1788,13934326172	0,00024436972
1791,11957550049	0,00024838631
1794,09980773926	0,00025087304
1797,08003997803	0,00025306221
1800,0602722168	0,00025708401
1803,04050445557	0,0002594712
1806,02073669434	0,00026158376
1809,00096893311	0,00026478219
1811,98120117187	0,00026931052
1814,96143341064	0,0002713399
1817,94166564941	0,00027383953
1820,92189788818	0,00027729298
1823,90213012695	0,00027841686
1826,88236236572	0,00028175797
1829,86259460449	0,00028484546
1832,84282684326	0,00028698844
1835,82305908203	0,00028940291
1838,8032913208	0,00029139758
1841,78352355957	0,00029275492
1844,76375579834	0,00029413045
1847,74398803711	0,0002963726
1850,72422027588	0,00029752761
1853,70445251465	0,0002985964
1856,68468475342	0,00029776645
1859,66491699219	0,00029893144
1862,64514923096	0,00029746336
1865,62538146973	0,00029737251
1868,6056137085	0,0002955851
1871,58584594727	0,00029367261
1874,56607818604	0,00029078206
1877,5463104248	0,00028811714
1880,52654266357	0,00028340723
1883,50677490234	0,00027941917
1886,48700714111	0,00027494672
1889,46723937988	0,00027264644
1892,44747161865	0,00027042331
1895,42770385742	0,00026749244
1898,40793609619	0,00026782198
1901,38816833496	0,00026795647
1904,36840057373	0,00027095842
1907,3486328125	0,00027307233
1910,32886505127	0,00027743539
1913,30909729004	0,0002815185
1916,28932952881	0,00028685633
1919,26956176758	0,00029234475
1922,24979400635	0,0002986654
1925,23002624512	0,00030443734
1928,21025848389	0,0003117629
1931,19049072266	0,00031473604
1934,17072296143	0,00032147068
1937,1509552002	0,00032762155
1940,13118743896	0,00033353432
1943,11141967773	0,00033821658
1946,0916519165	0,00034417729
1949,07188415527	0,00035006176
1952,05211639404	0,00035382397
1955,03234863281	0,00036147027
1958,01258087158	0,0003659341
1960,99281311035	0,00037198644
1963,97304534912	0,00037698155
1966,95327758789	0,0003820506
1969,93350982666	0,00038770149
1972,91374206543	0,00039295987
1975,8939743042	0,00039676147
1978,87420654297	0,00040255186
1981,85443878174	0,00040737013
1984,83467102051	0,00041417163
1987,81490325928	0,00041920766
1990,79513549805	0,00042263576
1993,77536773682	0,00042824859
1996,75559997559	0,00043374546
1999,73583221436	0,00043915431
2002,71606445313	0,00044371538
2005,69629669189	0,0004497326
2008,67652893066	0,00045506235
2011,65676116943	0,00046048122
2014,6369934082	0,00046629556
2017,61722564697	0,00047071258
2020,59745788574	0,00047677125
2023,57769012451	0,0004828865
2026,55792236328	0,00048808734
2029,53815460205	0,00049464032
2032,51838684082	0,00050044031
2035,49861907959	0,00050516029
2038,47885131836	0,00051185797
2041,45908355713	0,00051721723
2044,4393157959	0,00052276132
2047,41954803467	0,00052939133
2050,39978027344	0,00053615417
2053,38001251221	0,00054108931
2056,36024475098	0,00054815497
2059,34047698975	0,00055545728
2062,32070922852	0,00056038542
2065,30094146729	0,00056767518
2068,28117370605	0,00057341379
2071,26140594482	0,00058213637
2074,24163818359	0,0005871295
2077,22187042236	0,00059363319
2080,20210266113	0,000601788
2083,1823348999	0,00060918105
2086,16256713867	0,00061598525
2089,14279937744	0,00062332898
2092,12303161621	0,00063115543
2095,10326385498	0,00063885503
2098,08349609375	0,00064601675
2101,06372833252	0,00065414118
2104,04396057129	0,00066331896
2107,02419281006	0,00067180445
2110,00442504883	0,00068050739
2112,9846572876	0,00068918229
2115,96488952637	0,00069712527
2118,94512176514	0,00070628965
2121,92535400391	0,0007152892
2124,90558624268	0,00072438407
2127,88581848145	0,00073385894
2130,86605072021	0,00074435474
2133,84628295898	0,00075503173
2136,82651519775	0,0007640368
2139,80674743652	0,0007744939
2142,78697967529	0,00078553781
2145,76721191406	0,00079609365
2148,74744415283	0,00080766305
2151,7276763916	0,00081818493
2154,70790863037	0,00082865939
2157,68814086914	0,00084077035
2160,66837310791	0,00085339319
2163,64860534668	0,00086562806
2166,62883758545	0,00087752693
2169,60906982422	0,00089112391
2172,58930206299	0,00090435638
2175,56953430176	0,00091837789
2178,54976654053	0,00093221381
2181,5299987793	0,00094681003
2184,51023101807	0,00096132213
2187,49046325684	0,00097601154
2190,47069549561	0,00099328048
2193,45092773438	0,0010092724
2196,43115997314	0,0010261668
2199,41139221191	0,0010436169
2202,39162445068	0,0010609415
2205,37185668945	0,0010784299
2208,35208892822	0,0010973255
2211,33232116699	0,0011175157
2214,31255340576	0,001138084
2217,29278564453	0,0011599689
2220,2730178833	0,0011788532
2223,25325012207	0,0012022374
2226,23348236084	0,0012253175
2229,21371459961	0,0012500589
2232,19394683838	0,0012731269
2235,17417907715	0,0012995914
2238,15441131592	0,0013267078
2241,13464355469	0,0013543562
2244,11487579346	0,0013830884
2247,09510803223	0,0014139249
2250,075340271	0,0014429129
2253,05557250977	0,0014762865
2256,03580474854	0,0015099246
2259,0160369873	0,001544016
2261,99626922607	0,0015787926
2264,97650146484	0,0016159667
2267,95673370361	0,0016545553
2270,93696594238	0,0016941222
2273,91719818115	0,0017350112
2276,89743041992	0,0017778869
2279,87766265869	0,0018221657
2282,85789489746	0,0018680336
2285,83812713623	0,0019142134
2288,818359375	0,0019627527
2291,79859161377	0,0020111747
2294,77882385254	0,0020653253
2297,75905609131	0,0021192752
2300,73928833008	0,0021739353
2303,71952056885	0,002230144
2306,69975280762	0,0022892883
2309,67998504639	0,0023512324
2312,66021728516	0,0024141305
2315,64044952393	0,0024795126
2318,6206817627	0,0025448499
2321,60091400146	0,0026127807
2324,58114624023	0,0026817779
2327,561378479	0,0027530441
2330,54161071777	0,0028247939
2333,52184295654	0,0028956145
2336,50207519531	0,0029675863
2339,48230743408	0,0030383656
2342,46253967285	0,0031078208
2345,44277191162	0,0031737249
2348,42300415039	0,0032373857
2351,40323638916	0,0032951671
2354,38346862793	0,0033466942
2357,3637008667	0,0033919297
2360,34393310547	0,0034262558
2363,32416534424	0,0034474059
2366,30439758301	0,0034601539
2369,28462982178	0,0034563929
2372,26486206055	0,0034383005
2375,24509429932	0,0034044173
2378,22532653809	0,0033529235
2381,20555877686	0,0032884002
2384,18579101562	0,0032081477
2387,16602325439	0,003115538
2390,14625549316	0,0030149051
2393,12648773193	0,0029062383
2396,1067199707	0,0027942541
2399,08695220947	0,0026819823
2402,06718444824	0,0025700625
2405,04741668701	0,0024610596
2408,02764892578	0,0023553358
2411,00788116455	0,0022549738
2413,98811340332	0,0021582537
2416,96834564209	0,0020660545
2419,94857788086	0,0019805136
2422,92881011963	0,0018982018
2425,9090423584	0,0018205577
2428,88927459717	0,001746467
2431,86950683594	0,0016771198
2434,84973907471	0,0016109555
2437,82997131348	0,0015472387
2440,81020355225	0,0014884554
2443,79043579102	0,0014314485
2446,77066802979	0,0013768631
2449,75090026855	0,0013273596
2452,73113250732	0,0012766293
2455,71136474609	0,0012303233
2458,69159698486	0,001184956
2461,67182922363	0,001142396
2464,6520614624	0,001102229
2467,63229370117	0,0010624446
2470,61252593994	0,0010235745
2473,59275817871	0,00098690713
2476,57299041748	0,00095266704
2479,55322265625	0,00091863968
2482,53345489502	0,00088569418
2485,51368713379	0,00085518207
2488,49391937256	0,00082458984
2491,47415161133	0,00079502943
2494,4543838501	0,00076704586
2497,43461608887	0,00074018192
2500,41484832764	0,00071431195
2503,39508056641	0,00068971387
2506,37531280518	0,00066574988
2509,35554504395	0,00064328986
2512,33577728271	0,00062119702
2515,31600952148	0,00060010896
2518,29624176025	0,00058011633
2521,27647399902	0,00056078553
2524,25670623779	0,00054332005
2527,23693847656	0,00052695808
2530,21717071533	0,00051283553
2533,1974029541	0,00049942627
2536,17763519287	0,00048681154
2539,15786743164	0,0004753432
2542,13809967041	0,00046459314
2545,11833190918	0,00045897297
2548,09856414795	0,00045460026
2551,07879638672	0,00044961348
2554,05902862549	0,00044887542
2557,03926086426	0,00044887198
2560,01949310303	0,0004512939
2562,9997253418	0,00045596185
2565,97995758057	0,00046179569
2568,96018981934	0,00046814915
2571,94042205811	0,00047834236
2574,92065429687	0,00048912514
2577,90088653564	0,0005019699
2580,88111877441	0,00051389226
2583,86135101318	0,00052858749
2586,84158325195	0,00054457996
2589,82181549072	0,00055952809
2592,80204772949	0,00057535105
2595,78227996826	0,00059123738
2598,76251220703	0,00060755993
2601,7427444458	0,00062383823
2604,72297668457	0,00063820831
2607,70320892334	0,00065315299
2610,68344116211	0,00066738982
2613,66367340088	0,00067983247
2616,64390563965	0,00069059335
2619,62413787842	0,0007027436
2622,60437011719	0,00071195144
2625,58460235596	0,00072047267
2628,56483459473	0,0007281112
2631,5450668335	0,00073290217
2634,52529907227	0,00073804598
2637,50553131104	0,00074126977
2640,4857635498	0,0007431107
2643,46599578857	0,00074427507
2646,44622802734	0,00074556929
2649,42646026611	0,00074372059
2652,40669250488	0,00074150993
2655,38692474365	0,00073976483
2658,36715698242	0,000734667
2661,34738922119	0,0007314134
2664,32762145996	0,00072690369
2667,30785369873	0,00072170229
2670,2880859375	0,00071593404
2673,26831817627	0,00071047163
2676,24855041504	0,00070415036
2679,22878265381	0,00069797434
2682,20901489258	0,00069342125
2685,18924713135	0,00068629836
2688,16947937012	0,0006792552
2691,14971160889	0,00067175584
2694,12994384766	0,00066619893
2697,11017608643	0,00065874901
2700,0904083252	0,00065186198
2703,07064056396	0,00064442651
2706,05087280273	0,000638351
2709,0311050415	0,00063129611
2712,01133728027	0,00062466555
2714,99156951904	0,00061947522
2717,97180175781	0,00061203536
2720,95203399658	0,00060576729
2723,93226623535	0,00060001516
2726,91249847412	0,00059287293
2729,89273071289	0,00058710847
2732,87296295166	0,00058063396
2735,85319519043	0,00057667863
2738,8334274292	0,00056899335
2741,81365966797	0,0005639356
2744,79389190674	0,00055862966
2747,77412414551	0,0005539957
2750,75435638428	0,0005479639
2753,73458862305	0,00054291723
2756,71482086182	0,00053791376
2759,69505310059	0,00053381967
2762,67528533936	0,00052904198
2765,65551757813	0,00052395964
2768,63574981689	0,00051876085
2771,61598205566	0,00051526435
2774,59621429443	0,00051113367
2777,5764465332	0,00050705986
2780,55667877197	0,00050365344
2783,53691101074	0,00049964682
2786,51714324951	0,00049612073
2789,49737548828	0,00049230493
2792,47760772705	0,00048881685
2795,45783996582	0,0004858821
2798,43807220459	0,00048316744
2801,41830444336	0,00048009319
2804,39853668213	0,00047824873
2807,3787689209	0,00047499277
2810,35900115967	0,00047393245
2813,33923339844	0,00046994193
2816,31946563721	0,00046912233
2819,29969787598	0,00046651468
2822,27993011475	0,00046414268
2825,26016235352	0,00046315582
2828,24039459229	0,00046241824
2831,22062683105	0,00046165625
2834,20085906982	0,00046014724
2837,18109130859	0,00045994002
2840,16132354736	0,00045726731
2843,14155578613	0,00045833411
2846,1217880249	0,0004578888
2849,10202026367	0,00045574732
2852,08225250244	0,0004566478
2855,06248474121	0,00045575242
2858,04271697998	0,00045404735
2861,02294921875	0,000453739
2864,00318145752	0,00045405173
2866,98341369629	0,0004532868
2869,96364593506	0,00045288721
2872,94387817383	0,00045101723
2875,9241104126	0,00045095555
2878,90434265137	0,00044893739
2881,88457489014	0,00044608468
2884,86480712891	0,00044508123
2887,84503936768	0,00044064404
2890,82527160645	0,00043850414
2893,80550384521	0,00043330483
2896,78573608398	0,00042918158
2899,76596832275	0,00042514982
2902,74620056152	0,00041839549
2905,72643280029	0,00041191473
2908,70666503906	0,00040534138
2911,68689727783	0,00039683386
2914,6671295166	0,00038922714
2917,64736175537	0,00038013545
2920,62759399414	0,00037199367
2923,60782623291	0,00036231194
2926,58805847168	0,00035392988
2929,56829071045	0,00034445528
2932,54852294922	0,000335425
2935,52875518799	0,00032681534
2938,50898742676	0,00031730325
2941,48921966553	0,00030930238
2944,4694519043	0,0003015402
2947,44968414307	0,00029323239
2950,42991638184	0,00028615994
2953,41014862061	0,00027814105
2956,39038085937	0,00027104945
2959,37061309814	0,00026492318
2962,35084533691	0,00025852887
2965,33107757568	0,00025111696
2968,31130981445	0,00024563882
2971,29154205322	0,00024082986
2974,27177429199	0,00023563622
2977,25200653076	0,0002306621
2980,23223876953	0,00022414572
2983,2124710083	0,00022036704
2986,19270324707	0,00021495666
2989,17293548584	0,00021029842
2992,15316772461	0,00020734133
2995,13339996338	0,0002032896
2998,11363220215	0,00019824698
3001,09386444092	0,00019415102
3004,07409667969	0,00018907966
3007,05432891846	0,00018552239
3010,03456115723	0,00018247069
3013,014793396	0,00017841226
3015,99502563477	0,00017487727
3018,97525787354	0,00017247122
3021,9554901123	0,00016820414
3024,93572235107	0,00016626827
3027,91595458984	0,00016180033
3030,89618682861	0,00015925021
3033,87641906738	0,00015592158
3036,85665130615	0,00015286354
3039,83688354492	0,00015082242
3042,81711578369	0,00014711662
3045,79734802246	0,00014495064
3048,77758026123	0,00014209989
3051,7578125	0,00013814505
3054,73804473877	0,00013757695
3057,71827697754	0,00013451191
3060,69850921631	0,000132053
3063,67874145508	0,00012920736
3066,65897369385	0,00012729608
3069,63920593262	0,0001243375
3072,61943817139	0,00012214431
3075,59967041016	0,00012021588
3078,57990264893	0,00011724313
3081,5601348877	0,00011467705
3084,54036712646	0,00011348367
3087,52059936523	0,00011003844
3090,500831604	0,00010847607
3093,48106384277	0,00010530139
3096,46129608154	0,00010327653
3099,44152832031	0,00010125341
3102,42176055908	9,9835591E-5
3105,40199279785	9,7024283E-5
3108,38222503662	9,5538139E-5
3111,36245727539	9,2433533E-5
3114,34268951416	9,111646E-5
3117,32292175293	8,998241E-5
3120,3031539917	8,6873827E-5
3123,28338623047	8,454188E-5
3126,26361846924	8,2640044E-5
3129,24385070801	8,1562519E-5
3132,22408294678	7,9161812E-5
3135,20431518555	7,7509746E-5
3138,18454742432	7,5766566E-5
3141,16477966309	7,2817183E-5
3144,14501190186	7,0698608E-5
3147,12524414063	7,0549234E-5
3150,10547637939	6,8827903E-5
3153,08570861816	6,6898234E-5
3156,06594085693	6,5858447E-5
3159,0461730957	6,4355617E-5
3162,02640533447	6,2972768E-5
3165,00663757324	6,1883463E-5
3167,98686981201	5,9981704E-5
3170,96710205078	5,9866305E-5
3173,94733428955	5,9288192E-5
3176,92756652832	5,7499387E-5
3179,90779876709	5,7200891E-5
3182,88803100586	5,7334086E-5
3185,86826324463	5,6252107E-5
3188,8484954834	5,5537201E-5
3191,82872772217	5,581658E-5
3194,80895996094	5,4495442E-5
3197,78919219971	5,6278572E-5
3200,76942443848	5,6171331E-5
3203,74965667725	5,5895146E-5
3206,72988891602	5,6602457E-5
3209,71012115479	5,7006045E-5
3212,69035339355	5,8152231E-5
3215,67058563232	5,8381421E-5
3218,65081787109	5,9304694E-5
3221,63105010986	5,9698327E-5
3224,61128234863	6,0691259E-5
3227,5915145874	6,270091E-5
3230,57174682617	6,4145639E-5
3233,55197906494	6,4762227E-5
3236,53221130371	6,6750981E-5
3239,51244354248	7,0021847E-5
3242,49267578125	7,0552938E-5
3245,47290802002	7,2388639E-5
3248,45314025879	7,3607509E-5
3251,43337249756	7,5846381E-5
3254,41360473633	7,9416066E-5
3257,3938369751	8,0209057E-5
3260,37406921387	8,2292423E-5
3263,35430145264	8,5762896E-5
3266,33453369141	8,8871449E-5
3269,31476593018	8,9993507E-5
3272,29499816895	9,2697921E-5
3275,27523040771	9,5118622E-5
3278,25546264648	9,7875158E-5
3281,23569488525	0,00010076867
3284,21592712402	0,00010356806
3287,19615936279	0,00010622708
3290,17639160156	0,00011000281
3293,15662384033	0,00011236357
3296,1368560791	0,00011556355
3299,11708831787	0,00011846083
3302,09732055664	0,00012120314
3305,07755279541	0,00012474763
3308,05778503418	0,00012738137
3311,03801727295	0,00013147794
3314,01824951172	0,00013456237
3316,99848175049	0,00013728041
3319,97871398926	0,00014137337
3322,95894622803	0,00014400851
3325,9391784668	0,00014809282
3328,91941070557	0,00015191299
3331,89964294434	0,00015569813
3334,87987518311	0,00015975171
3337,86010742188	0,00016287487
3340,84033966064	0,00016758232
3343,82057189941	0,00017022443
3346,80080413818	0,00017425308
3349,78103637695	0,00017838774
3352,76126861572	0,00018252826
3355,74150085449	0,00018595462
3358,72173309326	0,00019031582
3361,70196533203	0,00019418041
3364,6821975708	0,00019829087
3367,66242980957	0,00020327094
3370,64266204834	0,00020610059
3373,62289428711	0,00021034989
3376,60312652588	0,00021557619
3379,58335876465	0,00021985666
3382,56359100342	0,00022389118
3385,54382324219	0,00022960782
3388,52405548096	0,00023514518
3391,50428771973	0,00023866906
3394,4845199585	0,00024438629
3397,46475219727	0,00024900671
3400,44498443604	0,00025498933
3403,4252166748	0,00026082802
3406,40544891357	0,00026580609
3409,38568115234	0,00027178862
3412,36591339111	0,00027745137
3415,34614562988	0,0002834461
3418,32637786865	0,00028931503
3421,30661010742	0,00029453507
3424,28684234619	0,00030173515
3427,26707458496	0,00030816742
3430,24730682373	0,00031412804
3433,2275390625	0,00032145572
3436,20777130127	0,00032744241
3439,18800354004	0,00033478405
3442,16823577881	0,00034189886
3445,14846801758	0,00034988404
3448,12870025635	0,00035845795
3451,10893249512	0,00036540956
3454,08916473389	0,00037344419
3457,06939697266	0,00038153229
3460,04962921143	0,00038937616
3463,0298614502	0,00039747623
3466,01009368897	0,00040538421
3468,99032592773	0,00041380799
3471,9705581665	0,00042238144
3474,95079040527	0,0004306672
3477,93102264404	0,00043869498
3480,91125488281	0,00044766739
3483,89148712158	0,00045626165
3486,87171936035	0,00046401991
3489,85195159912	0,00047198699
3492,83218383789	0,00048163886
3495,81241607666	0,00049024728
3498,79264831543	0,00049977851
3501,7728805542	0,00050705888
3504,75311279297	0,00051601473
3507,73334503174	0,00052589356
3510,71357727051	0,00053483459
3513,69380950928	0,00054294781
3516,67404174805	0,00055075427
3519,65427398682	0,00056016027
3522,63450622559	0,00056823016
3525,61473846436	0,00057797172
3528,59497070313	0,00058644471
3531,57520294189	0,00059648011
3534,55543518066	0,00060628923
3537,53566741943	0,00061704927
3540,5158996582	0,00062672877
3543,49613189697	0,00063762112
3546,47636413574	0,0006488992
3549,45659637451	0,00066011557
3552,43682861328	0,00067003056
3555,41706085205	0,00068124801
3558,39729309082	0,00069473183
3561,37752532959	0,00070480687
3564,35775756836	0,00071677402
3567,33798980713	0,00073042879
3570,3182220459	0,00074167631
3573,29845428467	0,00075489186
3576,27868652344	0,00076829432
3579,25891876221	0,00078277426
3582,23915100098	0,00079631417
3585,21938323975	0,00081185174
3588,19961547852	0,00082709471
3591,17984771729	0,00084319659
3594,16007995605	0,00085742755
3597,14031219482	0,00087387281
3600,12054443359	0,00089163339
3603,10077667236	0,00090713917
3606,08100891113	0,00092457935
3609,0612411499	0,0009420334
3612,04147338867	0,00095907353
3615,02170562744	0,00097837876
3618,00193786621	0,00099582682
3620,98217010498	0,0010140523
3623,96240234375	0,0010331166
3626,94263458252	0,0010511305
3629,92286682129	0,001070025
3632,90309906006	0,0010895004
3635,88333129883	0,0011075318
3638,8635635376	0,0011267133
3641,84379577637	0,0011458066
3644,82402801514	0,0011644535
3647,80426025391	0,0011835195
3650,78449249268	0,0012007644
3653,76472473145	0,0012191364
3656,74495697022	0,001236335
3659,72518920898	0,0012525179
3662,70542144775	0,0012698387
3665,68565368652	0,0012853103
3668,66588592529	0,0013008439
3671,64611816406	0,0013143634
3674,62635040283	0,0013272597
3677,6065826416	0,0013401515
3680,58681488037	0,0013516931
3683,56704711914	0,0013624696
3686,54727935791	0,0013717285
3689,52751159668	0,0013797199
3692,50774383545	0,0013856671
3695,48797607422	0,0013906796
3698,46820831299	0,0013958841
3701,44844055176	0,0013987172
3704,42867279053	0,0013994006
3707,4089050293	0,0013986953
3710,38913726807	0,0013975363
3713,36936950684	0,0013952249
3716,34960174561	0,0013927224
3719,32983398438	0,0013862428
3722,31006622314	0,0013803543
3725,29029846191	0,0013740896
3728,27053070068	0,0013649159
3731,25076293945	0,0013557345
3734,23099517822	0,001347224
3737,21122741699	0,0013356713
3740,19145965576	0,0013243899
3743,17169189453	0,0013131017
3746,1519241333	0,001300441
3749,13215637207	0,0012889308
3752,11238861084	0,0012753837
3755,09262084961	0,0012618193
3758,07285308838	0,0012494079
3761,05308532715	0,0012349966
3764,03331756592	0,0012220448
3767,01354980469	0,0012084312
3769,99378204346	0,0011955645
3772,97401428223	0,0011819708
3775,954246521	0,0011700841
3778,93447875977	0,0011563461
3781,91471099854	0,0011432486
3784,8949432373	0,0011308427
3787,87517547607	0,0011181636
3790,85540771484	0,0011055815
3793,83563995361	0,0010926246
3796,81587219238	0,0010822637
3799,79610443115	0,0010705899
3802,77633666992	0,0010581722
3805,75656890869	0,0010477463
3808,73680114746	0,0010370228
3811,71703338623	0,0010268432
3814,697265625	0,0010150805
3817,67749786377	0,0010048729
3820,65773010254	0,00099551978
3823,63796234131	0,00098673188
3826,61819458008	0,00097641743
3829,59842681885	0,00096704288
3832,57865905762	0,0009591687
3835,55889129639	0,00094935007
3838,53912353516	0,00094174112
3841,51935577393	0,0009336826
3844,4995880127	0,00092476082
3847,47982025146	0,0009184093
3850,46005249023	0,0009111359
3853,440284729	0,00090263569
3856,42051696777	0,00089635745
3859,40074920654	0,00088938112
3862,38098144531	0,00088312849
3865,36121368408	0,00087661142
3868,34144592285	0,00087012098
3871,32167816162	0,00086432019
3874,30191040039	0,00085919153
3877,28214263916	0,0008529366
3880,26237487793	0,00084847102
3883,2426071167	0,00084397424
3886,22283935547	0,00083786172
3889,20307159424	0,0008332277
3892,18330383301	0,00083016174
3895,16353607178	0,00082564181
3898,14376831055	0,00082089594
3901,12400054932	0,0008166046
3904,10423278809	0,00081197772
3907,08446502686	0,00080971187
3910,06469726562	0,00080700548
3913,04492950439	0,00080197126
3916,02516174316	0,00079977906
3919,00539398193	0,00079623328
3921,9856262207	0,00079308563
3924,96585845947	0,00079065065
3927,94609069824	0,0007885359
3930,92632293701	0,00078623048
3933,90655517578	0,00078406186
3936,88678741455	0,00078235893
3939,86701965332	0,0007782888
3942,84725189209	0,0007772118
3945,82748413086	0,00077569144
3948,80771636963	0,00077386562
3951,7879486084	0,00077305042
3954,76818084717	0,00077069635
3957,74841308594	0,00076934287
3960,72864532471	0,00076711221
3963,70887756348	0,00076748689
3966,68910980225	0,00076602889
3969,66934204102	0,00076631309
3972,64957427978	0,00076550026
3975,62980651855	0,000764569
3978,61003875732	0,00076256029
3981,59027099609	0,00076291794
3984,57050323486	0,00076200746
3987,55073547363	0,00076145931
3990,5309677124	0,00076092044
3993,51119995117	0,00076033764
3996,49143218994	0,00076172486
3999,47166442871	0,00076141761
4002,45189666748	0,00075989072
4005,43212890625	0,00075959678
4008,41236114502	0,00076008335
4011,39259338379	0,00075997068
4014,37282562256	0,00075992419
4017,35305786133	0,00075982029
4020,3332901001	0,00076029086
4023,31352233887	0,00075902421
4026,29375457764	0,00076015703
4029,27398681641	0,00075952603
4032,25421905518	0,00075916698
4035,23445129395	0,00075918963
4038,21468353271	0,00075960158
4041,19491577148	0,00075887682
4044,17514801025	0,0007589771
4047,15538024902	0,00075826232
4050,13561248779	0,00075838746
4053,11584472656	0,00075692808
4056,09607696533	0,00075664398
4059,0763092041	0,00075527525
4062,05654144287	0,00075395273
4065,03677368164	0,00075407601
4068,01700592041	0,00075226923
4070,99723815918	0,0007511968
4073,97747039795	0,00075007019
4076,95770263672	0,00074808744
4079,93793487549	0,00074562395
4082,91816711426	0,00074337216
4085,89839935303	0,00074271634
4088,8786315918	0,00073993625
4091,85886383057	0,0007374442
4094,83909606934	0,00073433345
4097,81932830811	0,00073197477
4100,79956054687	0,00072907272
4103,77979278564	0,00072589146
4106,76002502441	0,00072187313
4109,74025726318	0,00071815771
4112,72048950195	0,00071468114
4115,70072174072	0,00071108087
4118,68095397949	0,0007069849
4121,66118621826	0,00070318212
4124,64141845703	0,00069821219
4127,6216506958	0,00069432053
4130,60188293457	0,00068887215
4133,58211517334	0,00068484476
4136,56234741211	0,0006793635
4139,54257965088	0,00067404233
4142,52281188965	0,00066885929
4145,50304412842	0,00066358272
4148,48327636719	0,00065758295
4151,46350860596	0,00065143023
4154,44374084473	0,00064692472
4157,4239730835	0,00064026193
4160,40420532227	0,00063458503
4163,38443756103	0,00062930793
4166,3646697998	0,00062219509
4169,34490203857	0,00061742743
4172,32513427734	0,00061110882
4175,30536651611	0,00060553779
4178,28559875488	0,00059920309
4181,26583099365	0,00059433049
4184,24606323242	0,00058669683
4187,22629547119	0,000581382
4190,20652770996	0,00057584293
4193,18675994873	0,00056945086
4196,1669921875	0,00056387905
4199,14722442627	0,00055754105
4202,12745666504	0,00055126963
4205,10768890381	0,00054592942
4208,08792114258	0,00054048806
4211,06815338135	0,00053566149
4214,04838562012	0,00052936664
4217,02861785889	0,00052485323
4220,00885009766	0,00051874218
4222,98908233643	0,00051391431
4225,9693145752	0,0005073417
4228,94954681396	0,00050368508
4231,92977905273	0,00049852548
4234,9100112915	0,00049433496
4237,89024353027	0,00048875361
4240,87047576904	0,00048373679
4243,85070800781	0,00047918387
4246,83094024658	0,00047547868
4249,81117248535	0,00047095558
4252,79140472412	0,00046659143
4255,77163696289	0,00046305896
4258,75186920166	0,00045858615
4261,73210144043	0,00045539361
4264,7123336792	0,00045097594
4267,69256591797	0,00044802264
4270,67279815674	0,00044415904
4273,65303039551	0,00044051118
4276,63326263428	0,00043705425
4279,61349487305	0,00043443056
4282,59372711182	0,00043085797
4285,57395935059	0,00042788762
4288,55419158936	0,00042421707
4291,53442382812	0,00042138715
4294,51465606689	0,0004185814
4297,49488830566	0,00041576351
4300,47512054443	0,00041246782
4303,4553527832	0,00040914749
4306,43558502197	0,0004071896
4309,41581726074	0,00040415259
4312,39604949951	0,00040133322
4315,37628173828	0,00039713224
4318,35651397705	0,00039540045
4321,33674621582	0,00039115034
4324,31697845459	0,00038931175
4327,29721069336	0,00038586263
4330,27744293213	0,00038328162
4333,2576751709	0,00037976003
4336,23790740967	0,00037686837
4339,21813964844	0,0003719892
4342,19837188721	0,0003695555
4345,17860412598	0,00036629833
4348,15883636475	0,00036246578
4351,13906860352	0,00035905675
4354,11930084229	0,0003564898
4357,09953308105	0,00035155254
4360,07976531982	0,00034784923
4363,05999755859	0,00034444345
4366,04022979736	0,00034123937
4369,02046203613	0,00033849237
4372,0006942749	0,00033379769
4374,98092651367	0,00033094288
4377,96115875244	0,00032760019
4380,94139099121	0,00032474545
4383,92162322998	0,00032096323
4386,90185546875	0,00031773406
4389,88208770752	0,00031470898
4392,86231994629	0,00031148459
4395,84255218506	0,00030884436
4398,82278442383	0,00030533094
4401,8030166626	0,00030305099
4404,78324890137	0,00030155095
4407,76348114014	0,00029773611
4410,74371337891	0,00029547946
4413,72394561768	0,00029341719
4416,70417785645	0,00029000149
4419,68441009521	0,00028907096
4422,66464233398	0,0002874197
4425,64487457275	0,00028550608
4428,62510681152	0,00028304362
4431,60533905029	0,00028189417
4434,58557128906	0,00027978374
4437,56580352783	0,0002770476
4440,5460357666	0,0002758076
4443,52626800537	0,00027443244
4446,50650024414	0,00027285522
4449,48673248291	0,00027073705
4452,46696472168	0,00026919622
4455,44719696045	0,00026901047
4458,42742919922	0,00026766444
4461,40766143799	0,00026627432
4464,38789367676	0,00026522874
4467,36812591553	0,00026183648
4470,3483581543	0,0002620574
4473,32859039307	0,00026013733
4476,30882263184	0,00025902255
4479,28905487061	0,00025740254
4482,26928710937	0,00025626601
4485,24951934814	0,00025520326
4488,22975158691	0,0002539789
4491,20998382568	0,00025348971
4494,19021606445	0,00025215648
4497,17044830322	0,00025082454
4500,15068054199	0,00025099556
4503,13091278076	0,00024994869
4506,11114501953	0,00024830655
4509,0913772583	0,00024735974
4512,07160949707	0,00024720133
4515,05184173584	0,00024637863
4518,03207397461	0,00024488284
4521,01230621338	0,00024439355
4523,99253845215	0,00024322095
4526,97277069092	0,00024227305
4529,95300292969	0,00024183774
4532,93323516846	0,00024078286
4535,91346740723	0,00023982202
4538,893699646	0,00023911424
4541,87393188477	0,00023870044
4544,85416412354	0,00023860912
4547,8343963623	0,00023821417
4550,81462860107	0,00023781012
4553,79486083984	0,00023610832
4556,77509307861	0,00023421728
4559,75532531738	0,0002353155
4562,73555755615	0,00023419253
4565,71578979492	0,00023267214
4568,69602203369	0,00023309183
4571,67625427246	0,00023360359
4574,65648651123	0,00023231869
4577,63671875	0,00023188075
4580,61695098877	0,00023107705
4583,59718322754	0,00023119726
4586,57741546631	0,00023026654
4589,55764770508	0,00023044629
4592,53787994385	0,00022868513
4595,51811218262	0,00022827102
4598,49834442139	0,00022795453
4601,47857666016	0,00022725995
4604,45880889893	0,00022779507
4607,4390411377	0,00022679451
4610,41927337646	0,00022666314
4613,39950561523	0,00022527445
4616,379737854	0,00022460199
4619,35997009277	0,00022557469
4622,34020233154	0,00022482338
4625,32043457031	0,00022445838
4628,30066680908	0,00022388535
4631,28089904785	0,00022415283
4634,26113128662	0,00022286603
4637,24136352539	0,00022231546
4640,22159576416	0,00022213855
4643,20182800293	0,00022175771
4646,1820602417	0,00022066341
4649,16229248047	0,00022084123
4652,14252471924	0,00022030005
4655,12275695801	0,00022056066
4658,10298919678	0,00022067266
4661,08322143555	0,00021963751
4664,06345367432	0,00021931735
4667,04368591309	0,00021939714
4670,02391815186	0,00021824917
4673,00415039063	0,00021714596
4675,98438262939	0,00021887419
4678,96461486816	0,00021831052
4681,94484710693	0,00021748919
4684,9250793457	0,00021658106
4687,90531158447	0,00021631744
4690,88554382324	0,00021735643
4693,86577606201	0,00021690706
4696,84600830078	0,00021702798
4699,82624053955	0,00021701424
4702,80647277832	0,00021621033
4705,78670501709	0,00021573412
4708,76693725586	0,00021655573
4711,74716949463	0,00021496431
4714,7274017334	0,00021473934
4717,70763397217	0,00021459557
4720,68786621094	0,00021452717
4723,66809844971	0,00021395716
4726,64833068848	0,00021342752
4729,62856292725	0,00021238474
4732,60879516602	0,0002127424
4735,58902740479	0,00021322501
4738,56925964355	0,0002119784
4741,54949188232	0,00021179466
4744,52972412109	0,00021154691
4747,50995635986	0,00021102667
4750,49018859863	0,00021041135
4753,4704208374	0,00021042481
4756,45065307617	0,00020924422
4759,43088531494	0,00020949873
4762,41111755371	0,00020873332
4765,39134979248	0,00020853408
4768,37158203125	0,00020813111
4771,35181427002	0,00020778293
4774,33204650879	0,00020774341
4777,31227874756	0,0002065673
4780,29251098633	0,00020476996
4783,2727432251	0,00020593973
4786,25297546387	0,00020349774
4789,23320770264	0,00020355949
4792,21343994141	0,00020354048
4795,19367218018	0,00020269918
4798,17390441895	0,00020212982
4801,15413665771	0,00020222063
4804,13436889648	0,00020140569
4807,11460113525	0,0002013488
4810,09483337402	0,00020031669
4813,07506561279	0,0001999699
4816,05529785156	0,00019912525
4819,03553009033	0,00019990451
4822,0157623291	0,00019879913
4824,99599456787	0,00019818314
4827,97622680664	0,00019736487
4830,95645904541	0,00019781618
4833,93669128418	0,00019774193
4836,91692352295	0,00019691076
4839,89715576172	0,00019653501
4842,87738800049	0,00019588566
4845,85762023926	0,00019498237
4848,83785247803	0,00019540841
4851,8180847168	0,00019508488
4854,79831695557	0,00019558032
4857,77854919434	0,0001948511
4860,75878143311	0,00019392543
4863,73901367188	0,00019376669
4866,71924591064	0,00019239956
4869,69947814941	0,00019247651
4872,67971038818	0,00019184373
4875,65994262695	0,00019087784
4878,64017486572	0,00019084659
4881,62040710449	0,00019075653
4884,60063934326	0,00018920263
4887,58087158203	0,00018825382
4890,5611038208	0,00018712409
4893,54133605957	0,00018638169
4896,52156829834	0,00018573609
4899,50180053711	0,0001849683
4902,48203277588	0,00018431526
4905,46226501465	0,00018298383
4908,44249725342	0,00018210786
4911,42272949219	0,00018152867
4914,40296173096	0,00018082562
4917,38319396973	0,00018003186
4920,3634262085	0,00017882848
4923,34365844727	0,00017767284
4926,32389068604	0,00017689902
4929,3041229248	0,00017541301
4932,28435516357	0,00017385753
4935,26458740234	0,000173806
4938,24481964111	0,0001724719
4941,22505187988	0,00016974397
4944,20528411865	0,00016851123
4947,18551635742	0,00016724728
4950,16574859619	0,00016661148
4953,14598083496	0,00016600825
4956,12621307373	0,00016528029
4959,1064453125	0,00016265979
4962,08667755127	0,00016143008
4965,06690979004	0,00016015667
4968,04714202881	0,00015848914
4971,02737426758	0,00015616926
4974,00760650635	0,00015536393
4976,98783874512	0,00015446122
4979,96807098389	0,00015333842
4982,94830322266	0,00015131116
4985,92853546143	0,00014933596
4988,9087677002	0,00014792559
4991,88899993897	0,00014637888
4994,86923217773	0,00014620035
4997,8494644165	0,00014466115
5000,82969665527	0,00014305266
5003,80992889404	0,00014245325
5006,79016113281	0,00014144466
5009,77039337158	0,00013875977
5012,75062561035	0,00013850717
5015,73085784912	0,0001367941
5018,71109008789	0,00013552869
5021,69132232666	0,00013525186
5024,67155456543	0,00013439491
5027,6517868042	0,00013268878
5030,63201904297	0,00013170251
5033,61225128174	0,00013085983
5036,59248352051	0,00012925577
5039,57271575928	0,00012918006
5042,55294799805	0,000129117
5045,53318023682	0,00012842955
5048,51341247559	0,0001274209
5051,49364471436	0,00012665882
5054,47387695313	0,00012656024
5057,45410919189	0,00012740651
5060,43434143066	0,00012671793
5063,41457366943	0,00012692114
5066,3948059082	0,0001263618
5069,37503814697	0,00012602906
5072,35527038574	0,00012692005
5075,33550262451	0,00012627632
5078,31573486328	0,0001261814
5081,29596710205	0,00012629809
5084,27619934082	0,00012712737
5087,25643157959	0,00012771662
5090,23666381836	0,00012846728
5093,21689605713	0,00012867079
5096,1971282959	0,0001286883
5099,17736053467	0,00012883042
5102,15759277344	0,00012926288
5105,13782501221	0,00012999467
5108,11805725098	0,00013144949
5111,09828948975	0,00013170454
5114,07852172852	0,00013177133
5117,05875396729	0,00013304875
5120,03898620605	0,00013394966
5123,01921844482	0,00013380699
5125,99945068359	0,00013391561
5128,97968292236	0,00013652095
5131,95991516113	0,00013646358
5134,9401473999	0,00013555491
5137,92037963867	0,00013714152
5140,90061187744	0,0001373553
5143,88084411621	0,00013802498
5146,86107635498	0,00013810563
5149,84130859375	0,00013866515
5152,82154083252	0,00013906377
5155,80177307129	0,00014070862
5158,78200531006	0,00013952176
5161,76223754883	0,00014116939
5164,7424697876	0,00014028311
5167,72270202637	0,00014104839
5170,70293426514	0,00014155604
5173,68316650391	0,00014163512
5176,66339874268	0,00014136288
5179,64363098145	0,00014138151
5182,62386322022	0,00014085571
5185,60409545898	0,00014166525
5188,58432769775	0,00014179742
5191,56455993652	0,00014104219
5194,54479217529	0,00014091539
5197,52502441406	0,0001412769
5200,50525665283	0,00014122118
5203,4854888916	0,00014024563
5206,46572113037	0,00014042079
5209,44595336914	0,00014017819
5212,42618560791	0,0001401546
5215,40641784668	0,00013968835
5218,38665008545	0,0001394164
5221,36688232422	0,00013892208
5224,34711456299	0,00013850511
5227,32734680176	0,00013909982
5230,30757904053	0,00013897269
5233,2878112793	0,000138699
5236,26804351807	0,00013740429
5239,24827575684	0,0001380304
5242,22850799561	0,00013755254
5245,20874023438	0,00013797169
5248,18897247314	0,00013791855
5251,16920471191	0,0001369663
5254,14943695068	0,00013760008
5257,12966918945	0,00013733015
5260,10990142822	0,00013739991
5263,09013366699	0,00013631521
5266,07036590576	0,00013668751
5269,05059814453	0,00013620598
5272,0308303833	0,00013689898
5275,01106262207	0,00013696357
5277,99129486084	0,00013634828
5280,97152709961	0,00013619591
5283,95175933838	0,00013633348
5286,93199157715	0,0001354873
5289,91222381592	0,00013677356
5292,89245605469	0,00013659503
5295,87268829346	0,00013688369
5298,85292053223	0,00013487229
5301,833152771	0,00013585454
5304,81338500977	0,00013463847
5307,79361724854	0,0001361316
5310,7738494873	0,00013437647
5313,75408172607	0,00013576618
5316,73431396484	0,00013526502
5319,71454620361	0,00013455233
5322,69477844238	0,00013437216
5325,67501068115	0,00013471659
5328,65524291992	0,00013434457
5331,63547515869	0,00013447583
5334,61570739746	0,00013424161
5337,59593963623	0,00013236357
5340,576171875	0,00013319859
5343,55640411377	0,00013294266
5346,53663635254	0,00013267676
5349,51686859131	0,00013233196
5352,49710083008	0,00013111454
5355,47733306885	0,00013230597
5358,45756530762	0,00013174087
5361,43779754639	0,00013041625
5364,41802978516	0,00012960206
5367,39826202393	0,00012985057
5370,3784942627	0,00012861697
5373,35872650146	0,0001286892
5376,33895874023	0,00012806992
5379,319190979	0,00012850856
5382,29942321777	0,000126924
5385,27965545654	0,00012669216
5388,25988769531	0,00012579319
5391,24011993408	0,00012580815
5394,22035217285	0,00012626737
5397,20058441162	0,00012554447
5400,18081665039	0,00012582158
5403,16104888916	0,00012434304
5406,14128112793	0,00012402446
5409,1215133667	0,00012384659
5412,10174560547	0,00012287718
5415,08197784424	0,00012276387
5418,06221008301	0,00012167715
5421,04244232178	0,00012060272
5424,02267456055	0,00012035531
5427,00290679932	0,00012128968
5429,98313903809	0,00011957438
5432,96337127686	0,00011960794
5435,94360351562	0,00011846673
5438,92383575439	0,00011861326
5441,90406799316	0,00011693526
5444,88430023193	0,00011692113
5447,8645324707	0,00011648248
5450,84476470947	0,00011615186
5453,82499694824	0,00011529999
5456,80522918701	0,00011508104
5459,78546142578	0,0001139662
5462,76569366455	0,00011357062
5465,74592590332	0,00011303808
5468,72615814209	0,0001115077
5471,70639038086	0,00011186886
5474,68662261963	0,00011124424
5477,6668548584	0,0001099996
5480,64708709717	0,0001094504
5483,62731933594	0,0001084927
5486,60755157471	0,00010840932
5489,58778381348	0,00010748148
5492,56801605225	0,0001071453
5495,54824829102	0,00010656701
5498,52848052978	0,0001055792
5501,50871276855	0,00010575528
5504,48894500732	0,00010386588
5507,46917724609	0,00010383273
5510,44940948486	0,00010363072
5513,42964172363	0,00010131965
5516,4098739624	0,00010154863
5519,39010620117	0,00010108071
5522,37033843994	0,00010003598
5525,35057067871	0,00010025195
5528,33080291748	9,8428106E-5
5531,31103515625	9,8215471E-5
5534,29126739502	9,7511466E-5
5537,27149963379	9,6002724E-5
5540,25173187256	9,5565296E-5
5543,23196411133	9,4607375E-5
5546,2121963501	9,5641495E-5
5549,19242858887	9,4301942E-5
5552,17266082764	9,3944841E-5
5555,15289306641	9,2235748E-5
5558,13312530518	9,1694517E-5
5561,11335754395	9,1220777E-5
5564,09358978271	9,0698576E-5
5567,07382202148	9,0366153E-5
5570,05405426025	8,9853977E-5
5573,03428649902	8,9201101E-5
5576,01451873779	8,8922666E-5
5578,99475097656	8,7856234E-5
5581,97498321533	8,6538126E-5
5584,9552154541	8,7283828E-5
5587,93544769287	8,6552812E-5
5590,91567993164	8,5826297E-5
5593,89591217041	8,5915451E-5
5596,87614440918	8,6060901E-5
5599,85637664795	8,3680145E-5
5602,83660888672	8,3945336E-5
5605,81684112549	8,3020936E-5
5608,79707336426	8,2238721E-5
5611,77730560303	8,1941338E-5
5614,7575378418	8,1537604E-5
5617,73777008057	8,1156976E-5
5620,71800231934	7,9847147E-5
5623,69823455811	8,0194747E-5
5626,67846679687	8,0393169E-5
5629,65869903564	8,0232816E-5
5632,63893127441	7,9056417E-5
5635,61916351318	7,8450571E-5
5638,59939575195	7,7408035E-5
5641,57962799072	7,6919563E-5
5644,55986022949	7,6748737E-5
5647,54009246826	7,6627829E-5
5650,52032470703	7,6973438E-5
5653,5005569458	7,5623577E-5
5656,48078918457	7,5774114E-5
5659,46102142334	7,4686704E-5
5662,44125366211	7,4650701E-5
5665,42148590088	7,4255067E-5
5668,40171813965	7,2659344E-5
5671,38195037842	7,2403178E-5
5674,36218261719	7,2528169E-5
5677,34241485596	7,2011975E-5
5680,32264709473	7,1649157E-5
5683,3028793335	7,0828329E-5
5686,28311157227	7,1028205E-5
5689,26334381103	7,0872062E-5
5692,2435760498	7,0812244E-5
5695,22380828857	6,9614467E-5
5698,20404052734	6,9243984E-5
5701,18427276611	6,8733605E-5
5704,16450500488	6,8301164E-5
5707,14473724365	6,74169E-5
5710,12496948242	6,8248657E-5
5713,10520172119	6,7914795E-5
5716,08543395996	6,7419281E-5
5719,06566619873	6,6786827E-5
5722,0458984375	6,7502572E-5
5725,02613067627	6,6851612E-5
5728,00636291504	6,659418E-5
5730,98659515381	6,5796268E-5
5733,96682739258	6,5684142E-5
5736,94705963135	6,5416389E-5
5739,92729187012	6,5021124E-5
5742,90752410889	6,440578E-5
5745,88775634766	6,5127469E-5
5748,86798858643	6,3959724E-5
5751,8482208252	6,3192478E-5
5754,82845306396	6,3606168E-5
5757,80868530273	6,3252641E-5
5760,7889175415	6,2492892E-5
5763,76914978027	6,2387812E-5
5766,74938201904	6,3332699E-5
5769,72961425781	6,1667972E-5
5772,70984649658	6,2123034E-5
5775,69007873535	6,1174215E-5
5778,67031097412	6,2777724E-5
5781,65054321289	6,1485831E-5
5784,63077545166	6,1906631E-5
5787,61100769043	6,1463506E-5
5790,5912399292	6,1272402E-5
5793,57147216797	6,0675831E-5
5796,55170440674	6,2266017E-5
5799,53193664551	6,0806877E-5
5802,51216888428	6,1103268E-5
5805,49240112305	5,9520407E-5
5808,47263336182	6,0032803E-5
5811,45286560059	6,0213532E-5
5814,43309783935	5,9753236E-5
5817,41333007812	5,9786991E-5
5820,39356231689	5,9414445E-5
5823,37379455566	6,1010525E-5
5826,35402679443	5,9503004E-5
5829,3342590332	5,9285284E-5
5832,31449127197	5,9056276E-5
5835,29472351074	5,9603224E-5
5838,27495574951	5,8341969E-5
5841,25518798828	5,8053885E-5
5844,23542022705	5,8807982E-5
5847,21565246582	5,7949792E-5
5850,19588470459	5,7919672E-5
5853,17611694336	5,8215925E-5
5856,15634918213	5,8419087E-5
5859,1365814209	5,6946997E-5
5862,11681365967	5,720103E-5
5865,09704589844	5,6899027E-5
5868,07727813721	5,6474856E-5
5871,05751037598	5,5473086E-5
5874,03774261475	5,5362007E-5
5877,01797485352	5,5298229E-5
5879,99820709229	5,5283682E-5
5882,97843933105	5,6192253E-5
5885,95867156982	5,4069251E-5
5888,93890380859	5,4459059E-5
5891,91913604736	5,3581909E-5
5894,89936828613	5,4282875E-5
5897,8796005249	5,2882205E-5
5900,85983276367	5,2454968E-5
5903,84006500244	5,2687492E-5
5906,82029724121	5,1502299E-5
5909,80052947998	5,1903642E-5
5912,78076171875	5,205286E-5
5915,76099395752	5,1790724E-5
5918,74122619629	5,1178772E-5
5921,72145843506	5,1140628E-5
5924,70169067383	5,0976097E-5
5927,6819229126	5,0262499E-5
5930,66215515137	5,0068443E-5
5933,64238739014	4,9859273E-5
5936,62261962891	5,0049872E-5
5939,60285186768	5,0067943E-5
5942,58308410644	4,952711E-5
5945,56331634521	5,0612642E-5
[truncated: 30,772 more rows]
