# Supplementary material for: Predicting the Durability of Solid Fired Bricks Using NDT Electroacoustic Methods
Source: Materials (Basel). 2022 Aug 25;15(17):5882. doi: 10.3390/ma15175882 (PMC9457344; doi:10.3390/ma15175882)
Supplement: Supplementary file 1 [file materials-15-05882-s001.zip › 4.S0_FL.csv]

ASCII data file created with TiePie Multi Channel software. www.tiepie.com.
2021-04-01 08:54:39 655m
Frequency	FFT1
Hz	V
0	0,0066140109
2,98023223876953	0,0001221724
5,96046447753906	0,0001263594
8,94069671630859	0,000122418
11,9209289550781	0,0001361458
14,9011611938477	0,00015754576
17,8813934326172	0,00013967038
20,8616256713867	0,00013697059
23,8418579101562	0,00015454526
26,8220901489258	0,00015704119
29,8023223876953	0,00013838565
32,7825546264648	0,00013665907
35,7627868652344	0,00012673477
38,7430191040039	0,00013128128
41,7232513427734	0,00013116598
44,703483581543	0,00012773201
47,6837158203125	0,0001311675
50,663948059082	0,00012165066
53,6441802978516	0,00012583836
56,6244125366211	0,00012235578
59,6046447753906	0,00012485234
62,5848770141602	0,0001236241
65,5651092529297	0,00013107488
68,5453414916992	0,00012809961
71,5255737304687	0,00012453693
74,5058059692383	0,00012712341
77,4860382080078	0,00012670223
80,4662704467773	0,00012483795
83,4465026855469	0,00012584299
86,4267349243164	0,00011989036
89,4069671630859	0,00012232383
92,3871994018555	0,00012162768
95,367431640625	0,00012127557
98,3476638793945	0,00012311939
101,327896118164	0,00011971667
104,308128356934	0,00011943526
107,288360595703	0,00011961229
110,268592834473	0,00012058251
113,248825073242	0,0001213981
116,229057312012	0,00012062598
119,209289550781	0,00012360213
122,189521789551	0,00012011352
125,16975402832	0,00011984208
128,14998626709	0,00012011114
131,130218505859	0,00011811922
134,110450744629	0,0001155984
137,090682983398	0,0001141461
140,070915222168	0,00011509103
143,051147460938	0,0001122027
146,031379699707	0,00011625749
149,011611938477	0,00011490039
151,991844177246	0,000110264
154,972076416016	0,00011118686
157,952308654785	0,0001112349
160,932540893555	0,00011097503
163,912773132324	0,00011330196
166,893005371094	0,00011796875
169,873237609863	0,00012243534
172,853469848633	0,00012002994
175,833702087402	0,0001202932
178,813934326172	0,00011775175
181,794166564941	0,00011713796
184,774398803711	0,0001143603
187,75463104248	0,00011527687
190,73486328125	0,00011425654
193,71509552002	0,00011613667
196,695327758789	0,00011596155
199,675559997559	0,00011435684
202,655792236328	0,00011539654
205,636024475098	0,00011526464
208,616256713867	0,00011742828
211,596488952637	0,00011339521
214,576721191406	0,00011459532
217,556953430176	0,00011725771
220,537185668945	0,0001198557
223,517417907715	0,00012098235
226,497650146484	0,0001213351
229,477882385254	0,00011975345
232,458114624023	0,00011818821
235,438346862793	0,00011963153
238,418579101562	0,00011719858
241,398811340332	0,000115969
244,379043579102	0,00011359418
247,359275817871	0,00011288153
250,339508056641	0,00011460765
253,31974029541	0,00011333433
256,29997253418	0,00011406997
259,280204772949	0,00011374893
262,260437011719	0,00011277961
265,240669250488	0,00010964324
268,220901489258	0,00011047994
271,201133728027	0,00010855491
274,181365966797	0,00010960198
277,161598205566	0,00010999871
280,141830444336	0,00010839915
283,122062683105	0,0001075968
286,102294921875	0,00011029561
289,082527160645	0,00011008864
292,062759399414	0,0001100897
295,042991638184	0,00010716893
298,023223876953	0,00010860008
301,003456115723	0,00010802371
303,983688354492	0,00010696981
306,963920593262	0,00010468863
309,944152832031	0,00010623373
312,924385070801	0,00010397565
315,90461730957	0,00010319942
318,88484954834	0,00010153879
321,865081787109	0,00010015285
324,845314025879	9,8435612E-5
327,825546264648	9,7001865E-5
330,805778503418	9,5189721E-5
333,786010742188	9,351853E-5
336,766242980957	9,2380392E-5
339,746475219727	9,0761914E-5
342,726707458496	9,1791324E-5
345,706939697266	9,1222171E-5
348,687171936035	8,9118599E-5
351,667404174805	9,2337308E-5
354,647636413574	9,1262531E-5
357,627868652344	9,1533632E-5
360,608100891113	9,1054821E-5
363,588333129883	9,0390748E-5
366,568565368652	9,30986E-5
369,548797607422	9,3463881E-5
372,529029846191	9,4665295E-5
375,509262084961	9,6157199E-5
378,48949432373	9,7854514E-5
381,4697265625	9,7928572E-5
384,44995880127	9,9301458E-5
387,430191040039	9,6800271E-5
390,410423278809	9,7371396E-5
393,390655517578	9,7235943E-5
396,370887756348	9,397665E-5
399,351119995117	9,2065301E-5
402,331352233887	8,9806098E-5
405,311584472656	8,8756715E-5
408,291816711426	8,9757002E-5
411,272048950195	8,9411746E-5
414,252281188965	9,0714393E-5
417,232513427734	8,9169221E-5
420,212745666504	9,1175251E-5
423,192977905273	9,0798498E-5
426,173210144043	9,088829E-5
429,153442382812	9,0846003E-5
432,133674621582	9,0692445E-5
435,113906860352	9,0283507E-5
438,094139099121	9,1349477E-5
441,074371337891	9,0391912E-5
444,05460357666	8,9871695E-5
447,03483581543	8,9592605E-5
450,015068054199	8,7663424E-5
452,995300292969	9,0827291E-5
455,975532531738	8,9433494E-5
458,955764770508	8,9828857E-5
461,935997009277	9,0435618E-5
464,916229248047	9,1105813E-5
467,896461486816	9,1772854E-5
470,876693725586	9,4703778E-5
473,856925964355	9,3981874E-5
476,837158203125	9,4176386E-5
479,817390441895	9,41777E-5
482,797622680664	9,4357625E-5
485,777854919434	9,5697626E-5
488,758087158203	9,5907547E-5
491,738319396973	9,5189676E-5
494,718551635742	9,5431494E-5
497,698783874512	9,6246555E-5
500,679016113281	9,5636539E-5
503,659248352051	9,6519607E-5
506,63948059082	9,6101288E-5
509,61971282959	9,479177E-5
512,599945068359	9,6429437E-5
515,580177307129	9,3539224E-5
518,560409545898	9,3073838E-5
521,540641784668	9,3936636E-5
524,520874023438	9,0018114E-5
527,501106262207	9,0773317E-5
530,481338500977	9,0658027E-5
533,461570739746	8,9379955E-5
536,441802978516	8,9803988E-5
539,422035217285	8,8901104E-5
542,402267456055	9,1967621E-5
545,382499694824	8,9503291E-5
548,362731933594	8,8085222E-5
551,342964172363	8,8647138E-5
554,323196411133	8,7445822E-5
557,303428649902	8,75148E-5
560,283660888672	8,6929043E-5
563,263893127441	8,857225E-5
566,244125366211	8,6167064E-5
569,22435760498	8,5925734E-5
572,20458984375	8,6177614E-5
575,18482208252	8,66292E-5
578,165054321289	8,7112863E-5
581,145286560059	8,8081833E-5
584,125518798828	8,8500014E-5
587,105751037598	8,7407461E-5
590,085983276367	8,7158052E-5
593,066215515137	8,7541233E-5
596,046447753906	8,745937E-5
599,026679992676	8,7226215E-5
602,006912231445	8,7123878E-5
604,987144470215	8,7403961E-5
607,967376708984	8,5962773E-5
610,947608947754	8,9693976E-5
613,927841186523	8,2553443E-5
616,908073425293	9,2071953E-5
619,888305664062	8,9130278E-5
622,868537902832	8,8399185E-5
625,848770141602	8,93508E-5
628,829002380371	8,7469578E-5
631,809234619141	8,7902405E-5
634,78946685791	8,6771843E-5
637,76969909668	8,5006376E-5
640,749931335449	8,3675144E-5
643,730163574219	8,5069922E-5
646,710395812988	8,3692682E-5
649,690628051758	8,69619E-5
652,670860290527	8,4242178E-5
655,651092529297	8,5516221E-5
658,631324768066	8,4750224E-5
661,611557006836	8,4206652E-5
664,591789245606	8,3088484E-5
667,572021484375	8,3552962E-5
670,552253723145	8,3160967E-5
673,532485961914	8,233256E-5
676,512718200684	8,1537068E-5
679,492950439453	8,1743723E-5
682,473182678223	8,1996078E-5
685,453414916992	8,1755841E-5
688,433647155762	8,3687204E-5
691,413879394531	8,3830365E-5
694,394111633301	8,3741918E-5
697,37434387207	8,3897977E-5
700,35457611084	8,4429181E-5
703,334808349609	8,6361874E-5
706,315040588379	8,5944737E-5
709,295272827148	8,7156789E-5
712,275505065918	8,6404203E-5
715,255737304687	8,5924702E-5
718,235969543457	8,4983492E-5
721,216201782227	8,3563469E-5
724,196434020996	8,2124231E-5
727,176666259766	7,9770901E-5
730,156898498535	8,0464385E-5
733,137130737305	7,8933024E-5
736,117362976074	8,1416231E-5
739,097595214844	8,6271863E-5
742,077827453613	8,7050014E-5
745,058059692383	8,9290436E-5
748,038291931152	8,8725576E-5
751,018524169922	8,9801838E-5
753,998756408691	8,9588635E-5
756,978988647461	8,9572775E-5
759,959220886231	8,8111346E-5
762,939453125	9,086517E-5
765,919685363769	8,9216456E-5
768,899917602539	9,0575251E-5
771,880149841309	9,0126278E-5
774,860382080078	9,0441723E-5
777,840614318848	9,0207181E-5
780,820846557617	8,9170304E-5
783,801078796387	8,8906879E-5
786,781311035156	8,951487E-5
789,761543273926	8,905153E-5
792,741775512695	8,8769059E-5
795,722007751465	9,1317556E-5
798,702239990234	9,109792E-5
801,682472229004	9,1167686E-5
804,662704467773	9,1580042E-5
807,642936706543	9,4093056E-5
810,623168945313	9,3737104E-5
813,603401184082	9,5947624E-5
816,583633422852	9,6104961E-5
819,563865661621	9,7600668E-5
822,544097900391	9,6369759E-5
825,52433013916	9,4870746E-5
828,50456237793	9,2956714E-5
831,484794616699	9,1316383E-5
834,465026855469	8,9236319E-5
837,445259094238	8,7287747E-5
840,425491333008	8,6355952E-5
843,405723571777	8,6729877E-5
846,385955810547	8,6303795E-5
849,366188049316	8,6943393E-5
852,346420288086	8,5395893E-5
855,326652526855	8,5608946E-5
858,306884765625	8,6965588E-5
861,287117004394	8,6583701E-5
864,267349243164	8,6188139E-5
867,247581481934	8,5676616E-5
870,227813720703	8,6360877E-5
873,208045959473	8,5476315E-5
876,188278198242	8,5549361E-5
879,168510437012	8,4681536E-5
882,148742675781	8,4000777E-5
885,128974914551	8,2458437E-5
888,10920715332	8,072331E-5
891,08943939209	8,0319155E-5
894,069671630859	7,8953997E-5
897,049903869629	8,1577345E-5
900,030136108398	8,5796637E-5
903,010368347168	9,2595019E-5
905,990600585938	9,4485518E-5
908,970832824707	9,5142187E-5
911,951065063477	9,3758113E-5
914,931297302246	9,2621732E-5
917,911529541016	9,1388703E-5
920,891761779785	9,2420065E-5
923,871994018555	9,0094E-5
926,852226257324	9,15814E-5
929,832458496094	9,3095651E-5
932,812690734863	9,0456998E-5
935,792922973633	9,2361573E-5
938,773155212402	9,2491974E-5
941,753387451172	9,1525606E-5
944,733619689941	9,2811786E-5
947,713851928711	9,1311531E-5
950,69408416748	9,2814284E-5
953,67431640625	9,1455023E-5
956,65454864502	9,2197054E-5
959,634780883789	8,9645913E-5
962,615013122559	8,9913561E-5
965,595245361328	9,0579757E-5
968,575477600098	9,1084418E-5
971,555709838867	9,1864334E-5
974,535942077637	9,2762802E-5
977,516174316406	9,2094744E-5
980,496406555176	9,3108348E-5
983,476638793945	9,0915161E-5
986,456871032715	9,1721411E-5
989,437103271484	9,2435939E-5
992,417335510254	9,2602733E-5
995,397567749023	9,5257514E-5
998,377799987793	9,4966271E-5
1001,35803222656	9,6172755E-5
1004,33826446533	9,7125945E-5
1007,3184967041	9,7181318E-5
1010,29872894287	9,7345086E-5
1013,27896118164	9,5875391E-5
1016,25919342041	9,7758772E-5
1019,23942565918	9,7674928E-5
1022,21965789795	9,6677272E-5
1025,19989013672	9,5763767E-5
1028,18012237549	9,5122318E-5
1031,16035461426	9,6311994E-5
1034,14058685303	9,5156966E-5
1037,1208190918	9,521302E-5
1040,10105133057	9,5650209E-5
1043,08128356934	9,6432269E-5
1046,06151580811	9,50612E-5
1049,04174804688	9,4275717E-5
1052,02198028564	9,4268129E-5
1055,00221252441	9,4588438E-5
1057,98244476318	9,4397283E-5
1060,96267700195	9,5816194E-5
1063,94290924072	9,492667E-5
1066,92314147949	9,5873322E-5
1069,90337371826	9,6256014E-5
1072,88360595703	9,5415419E-5
1075,8638381958	9,6342932E-5
1078,84407043457	9,5953773E-5
1081,82430267334	9,8041931E-5
1084,80453491211	9,8318983E-5
1087,78476715088	9,9525989E-5
1090,76499938965	0,00010024498
1093,74523162842	0,00010101315
1096,72546386719	0,00010224524
1099,70569610596	0,00010130355
1102,68592834473	0,00010472425
1105,6661605835	0,00010496384
1108,64639282227	0,00010790759
1111,62662506104	0,00010864805
1114,6068572998	0,0001115374
1117,58708953857	0,00011393409
1120,56732177734	0,0001152614
1123,54755401611	0,00012018673
1126,52778625488	0,00012265479
1129,50801849365	0,00012862034
1132,48825073242	0,00013572813
1135,46848297119	0,00014401652
1138,44871520996	0,00015596889
1141,42894744873	0,00017098005
1144,4091796875	0,00019280278
1147,38941192627	0,00022643109
1150,36964416504	0,00027357753
1153,34987640381	0,0003393176
1156,33010864258	0,0004277701
1159,31034088135	0,00048259024
1162,29057312012	0,00034292679
1165,27080535889	0,00020998865
1168,25103759766	0,00016139209
1171,23126983643	0,00013837271
1174,2115020752	0,00012461793
1177,19173431396	0,00011526144
1180,17196655273	0,00010743628
1183,1521987915	0,00010398716
1186,13243103027	9,8945946E-5
1189,11266326904	9,7399428E-5
1192,09289550781	9,3801206E-5
1195,07312774658	9,0605632E-5
1198,05335998535	9,089378E-5
1201,03359222412	8,9308295E-5
1204,01382446289	8,8815096E-5
1206,99405670166	8,8219734E-5
1209,97428894043	8,7405125E-5
1212,9545211792	8,8737027E-5
1215,93475341797	8,8864379E-5
1218,91498565674	9,0420631E-5
1221,89521789551	9,1442803E-5
1224,87545013428	9,1846326E-5
1227,85568237305	9,315985E-5
1230,83591461182	9,4054894E-5
1233,81614685059	9,5454686E-5
1236,79637908936	9,4046245E-5
1239,77661132812	9,4632571E-5
1242,75684356689	9,5419893E-5
1245,73707580566	9,5735531E-5
1248,71730804443	9,5656509E-5
1251,6975402832	9,6835235E-5
1254,67777252197	9,6310858E-5
1257,65800476074	9,7045601E-5
1260,63823699951	9,6434906E-5
1263,61846923828	9,4863782E-5
1266,59870147705	9,5503235E-5
1269,57893371582	9,5164001E-5
1272,55916595459	9,3050309E-5
1275,53939819336	9,257479E-5
1278,51963043213	9,1753511E-5
1281,4998626709	9,0159125E-5
1284,48009490967	8,6221683E-5
1287,46032714844	8,2396754E-5
1290,44055938721	7,55926E-5
1293,42079162598	7,7424708E-5
1296,40102386475	9,6871281E-5
1299,38125610352	9,9494533E-5
1302,36148834229	9,9369235E-5
1305,34172058105	0,00010069731
1308,32195281982	0,00010110998
1311,30218505859	0,00010132923
1314,28241729736	0,0001012376
1317,26264953613	0,00010094464
1320,2428817749	9,8945117E-5
1323,22311401367	0,00010035341
1326,20334625244	9,9082076E-5
1329,18357849121	9,9606391E-5
1332,16381072998	9,9588059E-5
1335,14404296875	9,9210727E-5
1338,12427520752	9,8940507E-5
1341,10450744629	9,8532029E-5
1344,08473968506	9,8214045E-5
1347,06497192383	9,9439171E-5
1350,0452041626	9,8618413E-5
1353,02543640137	9,9943996E-5
1356,00566864014	9,9551711E-5
1358,98590087891	9,9381083E-5
1361,96613311768	9,8780289E-5
1364,94636535645	0,00010074127
1367,92659759521	0,00010035538
1370,90682983398	9,9903298E-5
1373,88706207275	9,8920093E-5
1376,86729431152	9,6955546E-5
1379,84752655029	9,5866627E-5
1382,82775878906	9,6361629E-5
1385,80799102783	9,8127071E-5
1388,7882232666	9,7706673E-5
1391,76845550537	9,9460509E-5
1394,74868774414	9,8184911E-5
1397,72891998291	9,9673976E-5
1400,70915222168	9,9634146E-5
1403,68938446045	0,00010023206
1406,66961669922	0,0001003933
1409,64984893799	0,00010047642
1412,63008117676	9,9562592E-5
1415,61031341553	9,8779742E-5
1418,5905456543	9,8973696E-5
1421,57077789307	0,00010057224
1424,55101013184	0,000100114
1427,53124237061	0,00010046682
1430,51147460938	0,00010006546
1433,49170684814	9,922161E-5
1436,47193908691	9,9509561E-5
1439,45217132568	9,8687643E-5
1442,43240356445	9,9048609E-5
1445,41263580322	9,9816931E-5
1448,39286804199	0,0001003791
1451,37310028076	0,0001002764
1454,35333251953	9,9491605E-5
1457,3335647583	0,00010071373
1460,31379699707	0,00010113051
1463,29402923584	0,00010038975
1466,27426147461	0,00010184773
1469,25449371338	0,00010348363
1472,23472595215	0,00010542097
1475,21495819092	0,00010622552
1478,19519042969	0,00010820183
1481,17542266846	0,00010862379
1484,15565490723	0,00010859736
1487,135887146	0,00010884774
1490,11611938477	0,00010897944
1493,09635162354	0,0001086737
1496,0765838623	0,0001049659
1499,05681610107	0,00010293365
1502,03704833984	0,00010429672
1505,01728057861	0,00010425153
1507,99751281738	0,00010402765
1510,97774505615	0,00010373058
1513,95797729492	0,00010456274
1516,93820953369	0,00010506379
1519,91844177246	0,00010631396
1522,89867401123	0,000106035
1525,87890625	0,00010547283
1528,85913848877	0,0001075815
1531,83937072754	0,00010861602
1534,81960296631	0,00010730258
1537,79983520508	0,0001069853
1540,78006744385	0,0001058102
1543,76029968262	0,00010680338
1546,74053192139	0,00010396285
1549,72076416016	0,00010505433
1552,70099639893	0,0001039165
1555,6812286377	0,0001045713
1558,66146087646	0,00010295089
1561,64169311523	0,00010322702
1564,621925354	0,00010259271
1567,60215759277	0,00010147192
1570,58238983154	0,00010295757
1573,56262207031	0,00010303326
1576,54285430908	0,00010330516
1579,52308654785	0,00010375375
1582,50331878662	0,00010390861
1585,48355102539	0,0001044425
1588,46378326416	0,00010435944
1591,44401550293	0,00010489995
1594,4242477417	0,00010484164
1597,40447998047	0,00010393247
1600,38471221924	0,00010463815
1603,36494445801	0,00010340407
1606,34517669678	0,00010285074
1609,32540893555	0,00010266134
1612,30564117432	0,00010197838
1615,28587341309	0,00010262809
1618,26610565186	0,00010332486
1621,24633789062	0,00010344971
1624,22657012939	0,0001019369
1627,20680236816	0,00010266616
1630,18703460693	0,00010368366
1633,1672668457	0,00010428842
1636,14749908447	0,00010397213
1639,12773132324	0,0001035782
1642,10796356201	0,00010642009
1645,08819580078	0,00010642961
1648,06842803955	0,00010758477
1651,04866027832	0,00010705549
1654,02889251709	0,00010804786
1657,00912475586	0,00010730641
1659,98935699463	0,00010767052
1662,9695892334	0,00010815564
1665,94982147217	0,00010822505
1668,93005371094	0,00010713555
1671,91028594971	0,00010937263
1674,89051818848	0,00010977616
1677,87075042725	0,00011149828
1680,85098266602	0,00011115374
1683,83121490479	0,00011260284
1686,81144714355	0,00011313865
1689,79167938232	0,00011395576
1692,77191162109	0,00011463434
1695,75214385986	0,00011419987
1698,73237609863	0,00011429824
1701,7126083374	0,00011449597
1704,69284057617	0,00011479034
1707,67307281494	0,00011365326
1710,65330505371	0,00011203397
1713,63353729248	0,00010951725
1716,61376953125	0,0001055247
1719,59400177002	0,00010179678
1722,57423400879	9,9116209E-5
1725,55446624756	0,00010155674
1728,53469848633	0,00010190989
1731,5149307251	0,00010389852
1734,49516296387	0,00010427325
1737,47539520264	0,00010652784
1740,45562744141	0,00010585628
1743,43585968018	0,0001079623
1746,41609191895	0,00010731083
1749,39632415771	0,00010896701
1752,37655639648	0,00010859171
1755,35678863525	0,00010741344
1758,33702087402	0,00010855479
1761,31725311279	0,00010945805
1764,29748535156	0,00010961277
1767,27771759033	0,00011001618
1770,2579498291	0,00011002451
1773,23818206787	0,00011182032
1776,21841430664	0,00011198979
1779,19864654541	0,00011136642
1782,17887878418	0,00011317647
1785,15911102295	0,00011355166
1788,13934326172	0,00011409395
1791,11957550049	0,00011581897
1794,09980773926	0,00011680971
1797,08003997803	0,00011729488
1800,0602722168	0,00011848025
1803,04050445557	0,00011685912
1806,02073669434	0,0001181543
1809,00096893311	0,00011814652
1811,98120117187	0,00011829556
1814,96143341064	0,0001173475
1817,94166564941	0,00011790494
1820,92189788818	0,00011642896
1823,90213012695	0,00011634702
1826,88236236572	0,00011610232
1829,86259460449	0,00011679103
1832,84282684326	0,00011656532
1835,82305908203	0,00011542963
1838,8032913208	0,0001146746
1841,78352355957	0,00011440742
1844,76375579834	0,00011265391
1847,74398803711	0,00011175668
1850,72422027588	0,00011049062
1853,70445251465	0,00010955824
1856,68468475342	0,0001075972
1859,66491699219	0,00010669139
1862,64514923096	0,00010523797
1865,62538146973	0,00010622547
1868,6056137085	0,00010859572
1871,58584594727	0,00011289954
1874,56607818604	0,00012394733
1877,5463104248	0,00014281114
1880,52654266357	0,00017219967
1883,50677490234	0,0002058978
1886,48700714111	0,00021472986
1889,46723937988	0,00014993623
1892,44747161865	0,00014249591
1895,42770385742	0,00014047003
1898,40793609619	0,00013667104
1901,38816833496	0,00013370511
1904,36840057373	0,00013360444
1907,3486328125	0,00013337606
1910,32886505127	0,0001322271
1913,30909729004	0,00013136878
1916,28932952881	0,00013157689
1919,26956176758	0,00012941274
1922,24979400635	0,00012974327
1925,23002624512	0,00013146183
1928,21025848389	0,00013084054
1931,19049072266	0,00013106397
1934,17072296143	0,00013076892
1937,1509552002	0,00013114899
1940,13118743896	0,00013051267
1943,11141967773	0,00013155619
1946,0916519165	0,00013130871
1949,07188415527	0,00013065546
1952,05211639404	0,00012937331
1955,03234863281	0,0001302838
1958,01258087158	0,00013120171
1960,99281311035	0,00013118932
1963,97304534912	0,00013205453
1966,95327758789	0,00013298342
1969,93350982666	0,00013260033
1972,91374206543	0,00013402948
1975,8939743042	0,0001343948
1978,87420654297	0,00013409275
1981,85443878174	0,0001347225
1984,83467102051	0,00013524591
1987,81490325928	0,00013490113
1990,79513549805	0,00013452025
1993,77536773682	0,00013579524
1996,75559997559	0,00013526064
1999,73583221436	0,00013593899
2002,71606445313	0,00013582519
2005,69629669189	0,00013687078
2008,67652893066	0,00013610818
2011,65676116943	0,00013734886
2014,6369934082	0,00013678608
2017,61722564697	0,00013635942
2020,59745788574	0,00013648117
2023,57769012451	0,00013697917
2026,55792236328	0,00013578497
2029,53815460205	0,00013427345
2032,51838684082	0,00013558049
2035,49861907959	0,00013519483
2038,47885131836	0,00013614486
2041,45908355713	0,00013875125
2044,4393157959	0,00014267304
2047,41954803467	0,00014779131
2050,39978027344	0,00015093481
2053,38001251221	0,00015303168
2056,36024475098	0,00015190665
2059,34047698975	0,00015108646
2062,32070922852	0,00015174303
2065,30094146729	0,00015149313
2068,28117370605	0,00015143801
2071,26140594482	0,00015183023
2074,24163818359	0,00015058998
2077,22187042236	0,00015061867
2080,20210266113	0,00015050215
2083,1823348999	0,00015047551
2086,16256713867	0,00015062292
2089,14279937744	0,00014955157
2092,12303161621	0,00015067357
2095,10326385498	0,00015138401
2098,08349609375	0,00015114707
2101,06372833252	0,00015148392
2104,04396057129	0,0001529414
2107,02419281006	0,00015179418
2110,00442504883	0,00015316141
2112,9846572876	0,00015342017
2115,96488952637	0,00015260706
2118,94512176514	0,00015362911
2121,92535400391	0,00015271508
2124,90558624268	0,00015461514
2127,88581848145	0,00015383753
2130,86605072021	0,00015391401
2133,84628295898	0,00015440597
2136,82651519775	0,00015522405
2139,80674743652	0,00015656977
2142,78697967529	0,0001576519
2145,76721191406	0,00015524889
2148,74744415283	0,00015559945
2151,7276763916	0,0001553865
2154,70790863037	0,00015688309
2157,68814086914	0,00015575234
2160,66837310791	0,00015616671
2163,64860534668	0,00015718098
2166,62883758545	0,00015699064
2169,60906982422	0,00015572067
2172,58930206299	0,00015646173
2175,56953430176	0,00015671901
2178,54976654053	0,0001574118
2181,5299987793	0,00015494621
2184,51023101807	0,00015576499
2187,49046325684	0,00015435633
2190,47069549561	0,00015539669
2193,45092773438	0,00015304953
2196,43115997314	0,00015375739
2199,41139221191	0,00015516466
2202,39162445068	0,0001544606
2205,37185668945	0,00015646062
2208,35208892822	0,0001566581
2211,33232116699	0,00015765784
2214,31255340576	0,0001594049
2217,29278564453	0,0001620183
2220,2730178833	0,00016278145
2223,25325012207	0,00016393217
2226,23348236084	0,00016520033
2229,21371459961	0,00016553826
2232,19394683838	0,00016762836
2235,17417907715	0,00016808695
2238,15441131592	0,00016841838
2241,13464355469	0,00016949702
2244,11487579346	0,00017034066
2247,09510803223	0,00017057011
2250,075340271	0,00017044256
2253,05557250977	0,00017088973
2256,03580474854	0,00017072224
2259,0160369873	0,00017067231
2261,99626922607	0,00017210366
2264,97650146484	0,00017219238
2267,95673370361	0,0001724673
2270,93696594238	0,00017341344
2273,91719818115	0,00017454742
2276,89743041992	0,00017513935
2279,87766265869	0,00017550368
2282,85789489746	0,00017670381
2285,83812713623	0,00017777117
2288,818359375	0,00017973768
2291,79859161377	0,00018085056
2294,77882385254	0,00018239893
2297,75905609131	0,00018257657
2300,73928833008	0,0001835399
2303,71952056885	0,00018309686
2306,69975280762	0,0001843535
2309,67998504639	0,00018485142
2312,66021728516	0,00018445927
2315,64044952393	0,00018534022
2318,6206817627	0,00018613017
2321,60091400146	0,00018654476
2324,58114624023	0,00018729142
2327,561378479	0,00018845801
2330,54161071777	0,00018785654
2333,52184295654	0,00018933751
2336,50207519531	0,00019131296
2339,48230743408	0,00019022357
2342,46253967285	0,00019170833
2345,44277191162	0,00019224043
2348,42300415039	0,00019157196
2351,40323638916	0,00019254788
2354,38346862793	0,00019249566
2357,3637008667	0,000192619
2360,34393310547	0,00019092003
2363,32416534424	0,00019170736
2366,30439758301	0,0001905666
2369,28462982178	0,00018883787
2372,26486206055	0,00018764655
2375,24509429932	0,00018638486
2378,22532653809	0,00018609331
2381,20555877686	0,00018566578
2384,18579101562	0,0001855076
2387,16602325439	0,00018652713
2390,14625549316	0,00018559472
2393,12648773193	0,00018684541
2396,1067199707	0,00018692525
2399,08695220947	0,00018678864
2402,06718444824	0,00018762171
2405,04741668701	0,00018812345
2408,02764892578	0,00018813468
2411,00788116455	0,0001867749
2413,98811340332	0,00018680124
2416,96834564209	0,00018800305
2419,94857788086	0,00018727957
2422,92881011963	0,00018640611
2425,9090423584	0,00018656863
2428,88927459717	0,00018595768
2431,86950683594	0,00018577547
2434,84973907471	0,00018436438
2437,82997131348	0,00018470596
2440,81020355225	0,00018336691
2443,79043579102	0,00018285848
2446,77066802979	0,00018212316
2449,75090026855	0,00018085726
2452,73113250732	0,00018023408
2455,71136474609	0,00017955999
2458,69159698486	0,00017860382
2461,67182922363	0,00017906944
2464,6520614624	0,00017958185
2467,63229370117	0,00017832296
2470,61252593994	0,00017928112
2473,59275817871	0,00018019757
2476,57299041748	0,00018270723
2479,55322265625	0,00018402401
2482,53345489502	0,00018872725
2485,51368713379	0,00019422014
2488,49391937256	0,00020140077
2491,47415161133	0,00021334056
2494,4543838501	0,00022785104
2497,43461608887	0,0002466338
2500,41484832764	0,00027158265
2503,39508056641	0,00030046921
2506,37531280518	0,00033843972
2509,35554504395	0,00038442959
2512,33577728271	0,00044050129
2515,31600952148	0,00050639876
2518,29624176025	0,00058609484
2521,27647399902	0,00067738046
2524,25670623779	0,00078198988
2527,23693847656	0,00089153525
2530,21717071533	0,00099640473
2533,1974029541	0,0010732606
2536,17763519287	0,001081685
2539,15786743164	0,00097328278
2542,13809967041	0,00077327605
2545,11833190918	0,00066691063
2548,09856414795	0,00063471023
2551,07879638672	0,00060868395
2554,05902862549	0,00058739005
2557,03926086426	0,00056980079
2560,01949310303	0,00055633895
2562,9997253418	0,00054609552
2565,97995758057	0,00054075832
2568,96018981934	0,0005344048
2571,94042205811	0,00052772095
2574,92065429687	0,00052298012
2577,90088653564	0,00051840335
2580,88111877441	0,00051582079
2583,86135101318	0,00051296665
2586,84158325195	0,00050997829
2589,82181549072	0,00050991515
2592,80204772949	0,00050817594
2595,78227996826	0,00050873428
2598,76251220703	0,00050751336
2601,7427444458	0,00050997478
2604,72297668457	0,00050989532
2607,70320892334	0,00051164103
2610,68344116211	0,00051500745
2613,66367340088	0,0005172273
2616,64390563965	0,00051867335
2619,62413787842	0,00052095982
2622,60437011719	0,00052392056
2625,58460235596	0,0005274527
2628,56483459473	0,00053000243
2631,5450668335	0,00053384213
2634,52529907227	0,00053746093
2637,50553131104	0,00054048766
2640,4857635498	0,00054506934
2643,46599578857	0,00054628853
2646,44622802734	0,00054944516
2649,42646026611	0,00055286103
2652,40669250488	0,00055704555
2655,38692474365	0,00056155306
2658,36715698242	0,00056738373
2661,34738922119	0,00057404371
2664,32762145996	0,00057835577
2667,30785369873	0,00058524692
2670,2880859375	0,00059139342
2673,26831817627	0,00059858157
2676,24855041504	0,00060471466
2679,22878265381	0,00061193594
2682,20901489258	0,00062037441
2685,18924713135	0,00062852601
2688,16947937012	0,00063769217
2691,14971160889	0,00064833826
2694,12994384766	0,00066059093
2697,11017608643	0,000673192
2700,0904083252	0,00068746987
2703,07064056396	0,00070249237
2706,05087280273	0,00071739058
2709,0311050415	0,00072961918
2712,01133728027	0,00074024857
2714,99156951904	0,00075140999
2717,97180175781	0,00076383405
2720,95203399658	0,00077778807
2723,93226623535	0,00079242042
2726,91249847412	0,00080721617
2729,89273071289	0,00082396646
2732,87296295166	0,00084002249
2735,85319519043	0,00085710681
2738,8334274292	0,00087630871
2741,81365966797	0,00089552462
2744,79389190674	0,00091577059
2747,77412414551	0,0009369285
2750,75435638428	0,00096099412
2753,73458862305	0,0009840589
2756,71482086182	0,0010092724
2759,69505310059	0,0010372305
2762,67528533936	0,0010652467
2765,65551757813	0,0010965011
2768,63574981689	0,0011285889
2771,61598205566	0,0011632802
2774,59621429443	0,0012009891
2777,5764465332	0,0012410344
2780,55667877197	0,0012839186
2783,53691101074	0,0013305574
2786,51714324951	0,0013804755
2789,49737548828	0,0014355266
2792,47760772705	0,0014936877
2795,45783996582	0,0015593539
2798,43807220459	0,0016296018
2801,41830444336	0,0017067036
2804,39853668213	0,0017929633
2807,3787689209	0,0018878971
2810,35900115967	0,0019928426
2813,33923339844	0,0021099999
2816,31946563721	0,0022426277
2819,29969787598	0,0023898561
2822,27993011475	0,0025567778
2825,26016235352	0,0027483363
2828,24039459229	0,0029665437
2831,22062683105	0,0032192298
2834,20085906982	0,0035128364
2837,18109130859	0,0038541816
2840,16132354736	0,0042559289
2843,14155578613	0,0047318468
2846,1217880249	0,0052957746
2849,10202026367	0,0059682502
2852,08225250244	0,006770367
2855,06248474121	0,0077184095
2858,04271697998	0,0088147077
2861,02294921875	0,010018761
2864,00318145752	0,011174674
2866,98341369629	0,01182318
2869,96364593506	0,010797843
2872,94387817383	0,0062271286
2875,9241104126	0,0036259088
2878,90434265137	0,0033064556
2881,88457489014	0,0029317524
2884,86480712891	0,002615939
2887,84503936768	0,0023600083
2890,82527160645	0,0021473536
2893,80550384521	0,0019649322
2896,78573608398	0,0018082426
2899,76596832275	0,001671416
2902,74620056152	0,0015507285
2905,72643280029	0,00144373
2908,70666503906	0,0013484483
2911,68689727783	0,0012631585
2914,6671295166	0,0011847733
2917,64736175537	0,0011122904
2920,62759399414	0,0010471159
2923,60782623291	0,00098600601
2926,58805847168	0,00092982457
2929,56829071045	0,0008753185
2932,54852294922	0,00082497225
2935,52875518799	0,00077718427
2938,50898742676	0,00073309409
2941,48921966553	0,00068835636
2944,4694519043	0,00064610112
2947,44968414307	0,00060747468
2950,42991638184	0,00056812073
2953,41014862061	0,0005293168
2956,39038085937	0,00049340649
2959,37061309814	0,00045602613
2962,35084533691	0,00042095754
2965,33107757568	0,00038477284
2968,31130981445	0,00034868339
2971,29154205322	0,00031466062
2974,27177429199	0,00027964844
2977,25200653076	0,00024715613
2980,23223876953	0,00021537776
2983,2124710083	0,0001933579
2986,19270324707	0,00018146252
2989,17293548584	0,00018853786
2992,15316772461	0,00021895053
2995,13339996338	0,00026683954
2998,11363220215	0,00033630975
3001,09386444092	0,00042247141
3004,07409667969	0,00052748515
3007,05432891846	0,00065640006
3010,03456115723	0,00081103376
3013,014793396	0,00099653053
3015,99502563477	0,0012215927
3018,97525787354	0,0014912778
3021,9554901123	0,0018098376
3024,93572235107	0,0021683346
3027,91595458984	0,0025331142
3030,89618682861	0,0027662069
3033,87641906738	0,0025141959
3036,85665130615	0,0015786584
3039,83688354492	0,0012578045
3042,81711578369	0,001149643
3045,79734802246	0,0010612118
3048,77758026123	0,00099003582
3051,7578125	0,00092954471
3054,73804473877	0,00087756235
3057,71827697754	0,00083400051
3060,69850921631	0,00079619916
3063,67874145508	0,00076094271
3066,65897369385	0,00072955956
3069,63920593262	0,00070247265
3072,61943817139	0,00067723995
3075,59967041016	0,00065435889
3078,57990264893	0,00063395705
3081,5601348877	0,00061475934
3084,54036712646	0,00059746325
3087,52059936523	0,00058103402
3090,500831604	0,00056696225
3093,48106384277	0,00055108185
3096,46129608154	0,00053641075
3099,44152832031	0,00052255355
3102,42176055908	0,00051026128
3105,40199279785	0,00049903243
3108,38222503662	0,00048663797
3111,36245727539	0,00047459631
3114,34268951416	0,00046326588
3117,32292175293	0,00045227077
3120,3031539917	0,00043947984
3123,28338623047	0,00042856404
3126,26361846924	0,00041712131
3129,24385070801	0,00040537456
3132,22408294678	0,00039334161
3135,20431518555	0,00038085097
3138,18454742432	0,00037050046
3141,16477966309	0,0003634804
3144,14501190186	0,00036340536
3147,12524414063	0,0003769512
3150,10547637939	0,00039000634
3153,08570861816	0,00038577524
3156,06594085693	0,00037721933
3159,0461730957	0,0003706762
3162,02640533447	0,00036524669
3165,00663757324	0,00036068925
3167,98686981201	0,00035579859
3170,96710205078	0,00035064341
3173,94733428955	0,00034639263
3176,92756652832	0,00034098803
3179,90779876709	0,00033533658
3182,88803100586	0,00033103645
3185,86826324463	0,00032439298
3188,8484954834	0,00031786149
3191,82872772217	0,00031084622
3194,80895996094	0,00030507407
3197,78919219971	0,00030013096
3200,76942443848	0,00029691074
3203,74965667725	0,00029271047
3206,72988891602	0,00029019925
3209,71012115479	0,00028675335
3212,69035339355	0,00028304419
3215,67058563232	0,00027989263
3218,65081787109	0,00027712763
3221,63105010986	0,00027448033
3224,61128234863	0,00027075644
3227,5915145874	0,00026803167
3230,57174682617	0,0002649503
3233,55197906494	0,00026320541
3236,53221130371	0,00026021132
3239,51244354248	0,00025864276
3242,49267578125	0,00025506001
3245,47290802002	0,00025292718
3248,45314025879	0,00025012161
3251,43337249756	0,00024785397
3254,41360473633	0,00024542121
3257,3938369751	0,00024333103
3260,37406921387	0,00024159955
3263,35430145264	0,00023836638
3266,33453369141	0,00023615096
3269,31476593018	0,00023290221
3272,29499816895	0,00023083252
3275,27523040771	0,00022743096
3278,25546264648	0,00022578371
3281,23569488525	0,00022235569
3284,21592712402	0,00021991112
3287,19615936279	0,00021683579
3290,17639160156	0,00021454401
3293,15662384033	0,0002130719
3296,1368560791	0,00021019706
3299,11708831787	0,0002077415
3302,09732055664	0,00020581307
3305,07755279541	0,00020433038
3308,05778503418	0,00020202683
3311,03801727295	0,00019992596
3314,01824951172	0,00019864835
3316,99848175049	0,00019785767
3319,97871398926	0,00019489346
3322,95894622803	0,00019404617
3325,9391784668	0,00019198067
3328,91941070557	0,00018982439
3331,89964294434	0,00018871812
3334,87987518311	0,00018617527
3337,86010742188	0,00018478925
3340,84033966064	0,00018416925
3343,82057189941	0,00018230929
3346,80080413818	0,00018025538
3349,78103637695	0,00017874697
3352,76126861572	0,00017891048
3355,74150085449	0,0001771738
3358,72173309326	0,00017527468
3361,70196533203	0,00017515962
3364,6821975708	0,00017242016
3367,66242980957	0,0001705139
3370,64266204834	0,00016918283
3373,62289428711	0,00016612249
3376,60312652588	0,00016462356
3379,58335876465	0,0001628091
3382,56359100342	0,00016247925
3385,54382324219	0,00016073726
3388,52405548096	0,00016137016
3391,50428771973	0,0001609034
3394,4845199585	0,00015929212
3397,46475219727	0,00015867309
3400,44498443604	0,00015717199
3403,4252166748	0,0001559621
3406,40544891357	0,00015537249
3409,38568115234	0,00015336953
3412,36591339111	0,00015213674
3415,34614562988	0,00015168077
3418,32637786865	0,00015098844
3421,30661010742	0,00014848025
3424,28684234619	0,00014708273
3427,26707458496	0,00014668097
3430,24730682373	0,00014432313
3433,2275390625	0,00014318262
3436,20777130127	0,00014205197
3439,18800354004	0,00014121635
3442,16823577881	0,00013915103
3445,14846801758	0,00014010162
3448,12870025635	0,00013860989
3451,10893249512	0,00013776353
3454,08916473389	0,00013701485
3457,06939697266	0,00013599162
3460,04962921143	0,0001354623
3463,0298614502	0,00013420131
3466,01009368897	0,00013391554
3468,99032592773	0,00013158906
3471,9705581665	0,00013243461
3474,95079040527	0,00013186511
3477,93102264404	0,00013000829
3480,91125488281	0,00012954032
3483,89148712158	0,00012898522
3486,87171936035	0,00012758723
3489,85195159912	0,000125951
3492,83218383789	0,00012552454
3495,81241607666	0,00012434686
3498,79264831543	0,00012373519
3501,7728805542	0,00012272268
3504,75311279297	0,00012155214
3507,73334503174	0,00011910279
3510,71357727051	0,00011951326
3513,69380950928	0,00011837856
3516,67404174805	0,00011668889
3519,65427398682	0,00011601605
3522,63450622559	0,00011252127
3525,61473846436	0,0001118108
3528,59497070313	0,00011011382
3531,57520294189	0,00010825013
3534,55543518066	0,00010727498
3537,53566741943	0,00010674606
3540,5158996582	0,00010692692
3543,49613189697	0,00010599014
3546,47636413574	0,0001072997
3549,45659637451	0,00010711456
3552,43682861328	0,00010687768
3555,41706085205	0,00010690546
3558,39729309082	0,00010604276
3561,37752532959	0,00010595755
3564,35775756836	0,00010424532
3567,33798980713	0,00010407666
3570,3182220459	0,00010358877
3573,29845428467	0,00010242889
3576,27868652344	0,00010183061
3579,25891876221	9,8949838E-5
3582,23915100098	9,8212844E-5
3585,21938323975	9,6368482E-5
3588,19961547852	9,5246194E-5
3591,17984771729	9,463616E-5
3594,16007995605	9,3308581E-5
3597,14031219482	9,3529035E-5
3600,12054443359	9,247187E-5
3603,10077667236	9,2635993E-5
3606,08100891113	9,1333205E-5
3609,0612411499	9,0422204E-5
3612,04147338867	8,8639107E-5
3615,02170562744	8,8939021E-5
3618,00193786621	8,7702556E-5
3620,98217010498	8,8033033E-5
3623,96240234375	8,7692265E-5
3626,94263458252	8,6767554E-5
3629,92286682129	8,5998835E-5
3632,90309906006	8,589657E-5
3635,88333129883	8,5331079E-5
3638,8635635376	8,4029942E-5
3641,84379577637	8,3890254E-5
3644,82402801514	8,3028689E-5
3647,80426025391	8,2413722E-5
3650,78449249268	8,160449E-5
3653,76472473145	8,1278728E-5
3656,74495697022	8,1086856E-5
3659,72518920898	8,0375258E-5
3662,70542144775	8,030252E-5
3665,68565368652	7,9571584E-5
3668,66588592529	8,0180271E-5
3671,64611816406	7,9269958E-5
3674,62635040283	7,8516571E-5
3677,6065826416	7,9735381E-5
3680,58681488037	7,960985E-5
3683,56704711914	7,905855E-5
3686,54727935791	7,999228E-5
3689,52751159668	8,0066158E-5
3692,50774383545	7,9422119E-5
3695,48797607422	7,6421565E-5
3698,46820831299	7,6483525E-5
3701,44844055176	7,4779451E-5
3704,42867279053	7,3771834E-5
3707,4089050293	7,4932035E-5
3710,38913726807	7,4168048E-5
3713,36936950684	7,3953869E-5
3716,34960174561	7,2396416E-5
3719,32983398438	7,231511E-5
3722,31006622314	7,1161681E-5
3725,29029846191	7,0741451E-5
3728,27053070068	7,0910968E-5
3731,25076293945	7,0414158E-5
3734,23099517822	7,0721253E-5
3737,21122741699	7,1595827E-5
3740,19145965576	7,2278426E-5
3743,17169189453	7,238462E-5
3746,1519241333	7,2431839E-5
3749,13215637207	7,2862386E-5
3752,11238861084	7,3551146E-5
3755,09262084961	7,439631E-5
3758,07285308838	7,619023E-5
3761,05308532715	7,8565884E-5
3764,03331756592	8,2941481E-5
3767,01354980469	8,7466002E-5
3769,99378204346	9,1534887E-5
3772,97401428223	9,300377E-5
3775,954246521	9,3309948E-5
3778,93447875977	9,6492022E-5
3781,91471099854	9,8100557E-5
3784,8949432373	0,00010081833
3787,87517547607	0,00010331053
3790,85540771484	0,00010719073
3793,83563995361	0,00011332568
3796,81587219238	0,00011948918
3799,79610443115	0,00012559118
3802,77633666992	0,00013438748
3805,75656890869	0,00014166297
3808,73680114746	0,00015138591
3811,71703338623	0,00016064198
3814,697265625	0,00016906829
3817,67749786377	0,00017654045
3820,65773010254	0,00017859319
3823,63796234131	0,00017274134
3826,61819458008	0,0001548386
3829,59842681885	0,00012510877
3832,57865905762	9,817447E-5
3835,55889129639	8,1349418E-5
3838,53912353516	7,2344871E-5
3841,51935577393	6,4521339E-5
3844,4995880127	5,8220286E-5
3847,47982025146	5,1289831E-5
3850,46005249023	4,3153881E-5
3853,440284729	3,5704079E-5
3856,42051696777	3,1086425E-5
3859,40074920654	2,9825832E-5
3862,38098144531	3,0767893E-5
3865,36121368408	3,7172979E-5
3868,34144592285	4,5692768E-5
3871,32167816162	5,4567157E-5
3874,30191040039	6,2341992E-5
3877,28214263916	6,1567418E-5
3880,26237487793	5,8372101E-5
3883,2426071167	5,6770176E-5
3886,22283935547	5,7029217E-5
3889,20307159424	5,5963237E-5
3892,18330383301	5,437855E-5
3895,16353607178	5,5350729E-5
3898,14376831055	5,4372492E-5
3901,12400054932	5,5260641E-5
3904,10423278809	5,5039777E-5
3907,08446502686	5,4431025E-5
3910,06469726562	5,5236574E-5
3913,04492950439	5,6484923E-5
3916,02516174316	5,5906106E-5
3919,00539398193	5,632776E-5
3921,9856262207	5,7691561E-5
3924,96585845947	5,7937755E-5
3927,94609069824	5,8125812E-5
3930,92632293701	5,9351877E-5
3933,90655517578	6,0734812E-5
3936,88678741455	6,1018532E-5
3939,86701965332	6,2193768E-5
3942,84725189209	6,3906584E-5
3945,82748413086	6,5724942E-5
3948,80771636963	6,5716525E-5
3951,7879486084	6,808559E-5
3954,76818084717	6,9882272E-5
3957,74841308594	7,0555521E-5
3960,72864532471	7,2099692E-5
3963,70887756348	7,2923118E-5
3966,68910980225	7,5731101E-5
3969,66934204102	7,6610215E-5
3972,64957427978	7,9168509E-5
3975,62980651855	8,1777926E-5
3978,61003875732	8,3957133E-5
3981,59027099609	8,6558467E-5
3984,57050323486	8,9791834E-5
3987,55073547363	9,2933869E-5
3990,5309677124	9,3728438E-5
3993,51119995117	9,8028663E-5
3996,49143218994	0,0001008055
3999,47166442871	0,00010333205
4002,45189666748	0,00010696789
4005,43212890625	0,00010975053
4008,41236114502	0,0001135583
4011,39259338379	0,00011836167
4014,37282562256	0,00012351139
4017,35305786133	0,00012923449
4020,3332901001	0,00013636912
4023,31352233887	0,00014340522
4026,29375457764	0,00014911292
4029,27398681641	0,00015620156
4032,25421905518	0,00016465221
4035,23445129395	0,00017418501
4038,21468353271	0,00018220148
4041,19491577148	0,00019242506
4044,17514801025	0,00020233926
4047,15538024902	0,00021370009
4050,13561248779	0,00022685641
4053,11584472656	0,00024021174
4056,09607696533	0,00025574779
4059,0763092041	0,00027097848
4062,05654144287	0,00028974896
4065,03677368164	0,00030873348
4068,01700592041	0,00033124754
4070,99723815918	0,00035556914
4073,97747039795	0,00038308065
4076,95770263672	0,00041379751
4079,93793487549	0,00044803341
4082,91816711426	0,00048671902
4085,89839935303	0,00052813453
4088,8786315918	0,00057622278
4091,85886383057	0,00062823696
4094,83909606934	0,00069067201
4097,81932830811	0,00075692486
4100,79956054687	0,00083006742
4103,77979278564	0,00091075096
4106,76002502441	0,00099388959
4109,74025726318	0,001075985
4112,72048950195	0,0011439969
4115,70072174072	0,0011768141
4118,68095397949	0,0011294634
4121,66118621826	0,00092586302
4124,64141845703	0,0005520518
4127,6216506958	0,00039745488
4130,60188293457	0,00041297833
4133,58211517334	0,00041412686
4136,56234741211	0,00041747135
4139,54257965088	0,0004273075
4142,52281188965	0,00044283355
4145,50304412842	0,00046484282
4148,48327636719	0,00049297604
4151,46350860596	0,00051887962
4154,44374084473	0,00054902204
4157,4239730835	0,00057404791
4160,40420532227	0,00059228964
4163,38443756103	0,00059768285
4166,3646697998	0,00058541145
4169,34490203857	0,00055216006
4172,32513427734	0,00050697358
4175,30536651611	0,0004618583
4178,28559875488	0,00042711944
4181,26583099365	0,00039904527
4184,24606323242	0,00037356136
4187,22629547119	0,00035248908
4190,20652770996	0,00033763431
4193,18675994873	0,00032285052
4196,1669921875	0,00030977409
4199,14722442627	0,0003010136
4202,12745666504	0,0002908629
4205,10768890381	0,0002815409
4208,08792114258	0,00027431954
4211,06815338135	0,00026743915
4214,04838562012	0,0002599777
4217,02861785889	0,00025429238
4220,00885009766	0,0002478187
4222,98908233643	0,00024275619
4225,9693145752	0,00023733968
4228,94954681396	0,00023316224
4231,92977905273	0,00022724217
4234,9100112915	0,00022421448
4237,89024353027	0,00021995212
4240,87047576904	0,00021722754
4243,85070800781	0,00021417341
4246,83094024658	0,00021147785
4249,81117248535	0,00020895051
4252,79140472412	0,00020707227
4255,77163696289	0,00020469579
4258,75186920166	0,00020111017
4261,73210144043	0,00019932753
4264,7123336792	0,00019743341
4267,69256591797	0,00019570321
4270,67279815674	0,00019322816
4273,65303039551	0,00019342251
4276,63326263428	0,00019114637
4279,61349487305	0,00018921135
4282,59372711182	0,0001872589
4285,57395935059	0,00018449228
4288,55419158936	0,00018246823
4291,53442382812	0,00017962052
4294,51465606689	0,00017795426
4297,49488830566	0,00017606294
4300,47512054443	0,00017539771
4303,4553527832	0,00017450862
4306,43558502197	0,00017430803
4309,41581726074	0,00017549598
4312,39604949951	0,00017894628
4315,37628173828	0,00018202835
4318,35651397705	0,0001875593
4321,33674621582	0,00019523373
4324,31697845459	0,00020184931
4327,29721069336	0,00021070753
4330,27744293213	0,00021581779
4333,2576751709	0,00021651963
4336,23790740967	0,00021180531
4339,21813964844	0,00020401955
4342,19837188721	0,00020094219
4345,17860412598	0,00019925084
4348,15883636475	0,00019699449
4351,13906860352	0,00019580969
4354,11930084229	0,00019295944
4357,09953308105	0,00019305495
4360,07976531982	0,000192739
4363,05999755859	0,00019171317
4366,04022979736	0,00019196343
4369,02046203613	0,00019219506
4372,0006942749	0,00019454277
4374,98092651367	0,00019505531
4377,96115875244	0,00019519836
4380,94139099121	0,00019572726
4383,92162322998	0,0001974226
4386,90185546875	0,0001987243
4389,88208770752	0,00020007344
4392,86231994629	0,00019955708
4395,84255218506	0,00020199604
4398,82278442383	0,0002018627
4401,8030166626	0,00020325326
4404,78324890137	0,00020357446
4407,76348114014	0,00020654048
4410,74371337891	0,00020786687
4413,72394561768	0,00020921603
4416,70417785645	0,00021221001
4419,68441009521	0,00021451776
4422,66464233398	0,00021587309
4425,64487457275	0,00021873678
4428,62510681152	0,00022229774
4431,60533905029	0,00022478737
4434,58557128906	0,00022708343
4437,56580352783	0,00022990215
4440,5460357666	0,00023399961
4443,52626800537	0,00023681068
4446,50650024414	0,00024057159
4449,48673248291	0,0002446096
4452,46696472168	0,00024735664
4455,44719696045	0,00025330745
4458,42742919922	0,00025775359
4461,40766143799	0,00026345915
4464,38789367676	0,0002676875
4467,36812591553	0,00027418298
4470,3483581543	0,00028126546
4473,32859039307	0,00028705964
4476,30882263184	0,0002963427
4479,28905487061	0,0003042699
4482,26928710937	0,00031299981
4485,24951934814	0,00032280558
4488,22975158691	0,0003339807
4491,20998382568	0,00034677609
4494,19021606445	0,00035919438
4497,17044830322	0,00037326347
4500,15068054199	0,00038790843
4503,13091278076	0,00040505646
4506,11114501953	0,00042158159
4509,0913772583	0,00043826321
4512,07160949707	0,00045499564
4515,05184173584	0,00046681529
4518,03207397461	0,00047155078
4521,01230621338	0,00046304049
4523,99253845215	0,00043481815
4526,97277069092	0,00037514995
4529,95300292969	0,00027379602
4532,93323516846	0,00014979141
4535,91346740723	6,6909528E-5
4538,893699646	3,2425274E-5
4541,87393188477	1,5548867E-5
4544,85416412354	2,260789E-5
4547,8343963623	3,648283E-5
4550,81462860107	5,1988692E-5
4553,79486083984	6,3931713E-5
4556,77509307861	7,665168E-5
4559,75532531738	8,8555734E-5
4562,73555755615	9,8579789E-5
4565,71578979492	0,00010866996
4568,69602203369	0,00011989824
4571,67625427246	0,00012788217
4574,65648651123	0,00013740325
4577,63671875	0,00014642084
4580,61695098877	0,00015522522
4583,59718322754	0,00016531937
4586,57741546631	0,0001741755
4589,55764770508	0,00018336958
4592,53787994385	0,00019335052
4595,51811218262	0,00020488535
4598,49834442139	0,00021497606
4601,47857666016	0,00022675511
4604,45880889893	0,00023966288
4607,4390411377	0,0002524641
4610,41927337646	0,00026764303
4613,39950561523	0,00028248628
4616,379737854	0,00029901399
4619,35997009277	0,00031827295
4622,34020233154	0,00033857629
4625,32043457031	0,00036022595
4628,30066680908	0,00038505804
4631,28089904785	0,00041267686
4634,26113128662	0,00044161426
4637,24136352539	0,00047242488
4640,22159576416	0,00050730117
4643,20182800293	0,00054165299
4646,1820602417	0,00057741036
4649,16229248047	0,00061196213
4652,14252471924	0,00064262083
4655,12275695801	0,00066987948
4658,10298919678	0,00068910865
4661,08322143555	0,00070301058
4664,06345367432	0,00071311706
4667,04368591309	0,00072515735
4670,02391815186	0,0007402489
4673,00415039063	0,00075842185
4675,98438262939	0,00078265793
4678,96461486816	0,00081336245
4681,94484710693	0,00084909436
4684,9250793457	0,00089044263
4687,90531158447	0,00093790545
4690,88554382324	0,00098992938
4693,86577606201	0,0010486237
4696,84600830078	0,0011141286
4699,82624053955	0,0011871028
4702,80647277832	0,0012659279
4705,78670501709	0,001354188
4708,76693725586	0,0014484064
4711,74716949463	0,0015494203
4714,7274017334	0,0016530656
4717,70763397217	0,0017602582
4720,68786621094	0,0018583625
4723,66809844971	0,0019395737
4726,64833068848	0,0019873896
4729,62856292725	0,0019731092
4732,60879516602	0,0018588192
4735,58902740479	0,0015994529
4738,56925964355	0,0011748683
4741,54949188232	0,00075596214
4744,52972412109	0,00066380332
4747,50995635986	0,00064992288
4750,49018859863	0,00061537439
4753,4704208374	0,00058012001
4756,45065307617	0,00054331547
4759,43088531494	0,00050847872
4762,41111755371	0,00047779286
4765,39134979248	0,00045143606
4768,37158203125	0,0004252949
4771,35181427002	0,00040266194
4774,33204650879	0,00038198257
4777,31227874756	0,00036477655
4780,29251098633	0,00034868089
4783,2727432251	0,00033429782
4786,25297546387	0,0003199916
4789,23320770264	0,00030700213
4792,21343994141	0,00029602205
4795,19367218018	0,0002853906
4798,17390441895	0,00027405398
4801,15413665771	0,00026529514
4804,13436889648	0,00025499925
4807,11460113525	0,00024743741
4810,09483337402	0,00023840899
4813,07506561279	0,00023103426
4816,05529785156	0,00022413902
4819,03553009033	0,00021639789
4822,0157623291	0,00020869451
4824,99599456787	0,0002040642
4827,97622680664	0,00019737343
4830,95645904541	0,00019257527
4833,93669128418	0,00018640438
4836,91692352295	0,00018099439
4839,89715576172	0,00017468996
4842,87738800049	0,00017152022
4845,85762023926	0,00016612877
4848,83785247803	0,00016080637
4851,8180847168	0,00015725447
4854,79831695557	0,00015337156
4857,77854919434	0,00015012516
4860,75878143311	0,00014571584
4863,73901367188	0,00014277244
4866,71924591064	0,00013924665
4869,69947814941	0,00013552912
4872,67971038818	0,00013417783
4875,65994262695	0,00013009402
4878,64017486572	0,00012770774
4881,62040710449	0,00012708796
4884,60063934326	0,00012271371
4887,58087158203	0,00011999155
4890,5611038208	0,00011722423
4893,54133605957	0,00011469153
4896,52156829834	0,00011033737
4899,50180053711	0,000105741
4902,48203277588	0,00010032245
4905,46226501465	9,5022101E-5
4908,44249725342	8,8971429E-5
4911,42272949219	8,341706E-5
4914,40296173096	7,9151835E-5
4917,38319396973	7,759708E-5
4920,3634262085	7,6928653E-5
4923,34365844727	7,6545792E-5
4926,32389068604	7,4152075E-5
4929,3041229248	7,3346765E-5
4932,28435516357	6,9738737E-5
4935,26458740234	6,7855155E-5
4938,24481964111	6,5969277E-5
4941,22505187988	6,2775676E-5
4944,20528411865	6,1968364E-5
4947,18551635742	6,0377311E-5
4950,16574859619	5,8136932E-5
4953,14598083496	5,6557791E-5
4956,12621307373	5,5337308E-5
4959,1064453125	5,3814111E-5
4962,08667755127	5,1967859E-5
4965,06690979004	5,0569189E-5
4968,04714202881	4,9356421E-5
4971,02737426758	4,9062427E-5
4974,00760650635	4,6893704E-5
4976,98783874512	4,4353966E-5
4979,96807098389	4,386623E-5
4982,94830322266	4,1419359E-5
4985,92853546143	4,114698E-5
4988,9087677002	3,9143438E-5
4991,88899993897	3,685355E-5
4994,86923217773	3,5302794E-5
4997,8494644165	3,4822914E-5
5000,82969665527	3,3448669E-5
5003,80992889404	3,2592467E-5
5006,79016113281	3,1342172E-5
5009,77039337158	2,8356411E-5
5012,75062561035	2,8497815E-5
5015,73085784912	2,7361084E-5
5018,71109008789	2,7327724E-5
5021,69132232666	2,6679441E-5
5024,67155456543	2,6167771E-5
5027,6517868042	2,632619E-5
5030,63201904297	2,548085E-5
5033,61225128174	2,5402749E-5
5036,59248352051	2,6905538E-5
5039,57271575928	2,6997492E-5
5042,55294799805	2,7755365E-5
5045,53318023682	2,8129747E-5
5048,51341247559	2,935868E-5
5051,49364471436	3,1792461E-5
5054,47387695313	3,2838458E-5
5057,45410919189	3,5036224E-5
5060,43434143066	3,7689047E-5
5063,41457366943	4,0208137E-5
5066,3948059082	4,4149745E-5
5069,37503814697	4,7274931E-5
5072,35527038574	5,163925E-5
5075,33550262451	5,5612428E-5
5078,31573486328	6,2223585E-5
5081,29596710205	6,7832926E-5
5084,27619934082	7,4473116E-5
5087,25643157959	8,2137074E-5
5090,23666381836	8,8097955E-5
5093,21689605713	9,7843843E-5
5096,1971282959	0,00010869704
5099,17736053467	0,00011883658
5102,15759277344	0,0001312338
5105,13782501221	0,00014362063
5108,11805725098	0,00015940067
5111,09828948975	0,00017637377
5114,07852172852	0,00019672375
5117,05875396729	0,00021918749
5120,03898620605	0,00024616438
5123,01921844482	0,00027600703
5125,99945068359	0,0003104225
5128,97968292236	0,0003492853
5131,95991516113	0,00039352392
5134,9401473999	0,00044382307
5137,92037963867	0,00050110041
5140,90061187744	0,0005637732
5143,88084411621	0,00063310108
5146,86107635498	0,00070590887
5149,84130859375	0,00077728114
5152,82154083252	0,00084142269
5155,80177307129	0,00088008377
5158,78200531006	0,00087137299
5161,76223754883	0,00079621006
5164,7424697876	0,0007037351
5167,72270202637	0,00068331919
5170,70293426514	0,00070031729
5173,68316650391	0,00072179954
5176,66339874268	0,00074638047
5179,64363098145	0,00077680608
5182,62386322022	0,00081030716
5185,60409545898	0,00085054285
5188,58432769775	0,00089560157
5191,56455993652	0,00094607584
5194,54479217529	0,0010035995
5197,52502441406	0,0010675894
5200,50525665283	0,0011387067
5203,4854888916	0,0012180906
5206,46572113037	0,001303439
5209,44595336914	0,0013980843
5212,42618560791	0,0014996251
5215,40641784668	0,0016044804
5218,38665008545	0,0017144748
5221,36688232422	0,0018197323
5224,34711456299	0,00191187
5227,32734680176	0,0019767825
5230,30757904053	0,0019916451
5233,2878112793	0,0019250205
5236,26804351807	0,0017448836
5239,24827575684	0,0014314249
5242,22850799561	0,0010460857
5245,20874023438	0,00081653454
5248,18897247314	0,00077524565
5251,16920471191	0,00072861308
5254,14943695068	0,00067823744
5257,12966918945	0,00063352884
5260,10990142822	0,00059379599
5263,09013366699	0,00055984728
5266,07036590576	0,00053240216
5269,05059814453	0,00050938248
5272,0308303833	0,00048797079
5275,01106262207	0,00046831357
5277,99129486084	0,00045079707
5280,97152709961	0,00043476973
5283,95175933838	0,00042098788
5286,93199157715	0,00040879056
5289,91222381592	0,00040084211
5292,89245605469	0,00039364277
5295,87268829346	0,00039184624
5298,85292053223	0,00039003158
5301,833152771	0,00039272282
5304,81338500977	0,00039941292
5307,79361724854	0,00041061864
5310,7738494873	0,00042650158
5313,75408172607	0,00044970365
5316,73431396484	0,00047582614
5319,71454620361	0,00050951479
5322,69477844238	0,00055070365
5325,67501068115	0,00059941708
5328,65524291992	0,00065298678
5331,63547515869	0,00070206189
5334,61570739746	0,00073973185
5337,59593963623	0,00075262468
5340,576171875	0,00073361815
5343,55640411377	0,00068031147
5346,53663635254	0,00061510343
5349,51686859131	0,00056010275
5352,49710083008	0,0005031412
5355,47733306885	0,00043612688
5358,45756530762	0,00035479608
5361,43779754639	0,00027185423
5364,41802978516	0,00020622488
5367,39826202393	0,00017856867
5370,3784942627	0,00017128841
5373,35872650146	0,00016760634
5376,33895874023	0,00016600916
5379,319190979	0,00016408622
5382,29942321777	0,00016129431
5385,27965545654	0,00015789016
5388,25988769531	0,00015322924
5391,24011993408	0,00014756547
5394,22035217285	0,0001454582
5397,20058441162	0,00014212537
5400,18081665039	0,00013925404
5403,16104888916	0,00013848303
5406,14128112793	0,00013891938
5409,1215133667	0,00013983005
5412,10174560547	0,00014124762
5415,08197784424	0,00014354231
5418,06221008301	0,00014437045
5421,04244232178	0,0001440388
5424,02267456055	0,00014475889
5427,00290679932	0,00014587054
5429,98313903809	0,00014589817
5432,96337127686	0,00014588851
5435,94360351562	0,00014585429
5438,92383575439	0,00014636111
5441,90406799316	0,00014575324
5444,88430023193	0,00014589661
5447,8645324707	0,00014548342
5450,84476470947	0,00014441904
5453,82499694824	0,00014467889
5456,80522918701	0,00014354158
5459,78546142578	0,00014402938
5462,76569366455	0,00014364535
5465,74592590332	0,00014232397
5468,72615814209	0,00014178448
5471,70639038086	0,00014205747
5474,68662261963	0,00014090572
5477,6668548584	0,00014101113
5480,64708709717	0,00014048466
5483,62731933594	0,00013994031
5486,60755157471	0,00013858129
5489,58778381348	0,00013775325
5492,56801605225	0,00013630258
5495,54824829102	0,00013416989
5498,52848052978	0,0001312479
5501,50871276855	0,00012889506
5504,48894500732	0,0001252851
5507,46917724609	0,00012198178
5510,44940948486	0,00011996351
5513,42964172363	0,00011888007
5516,4098739624	0,00011917143
5519,39010620117	0,00011857207
5522,37033843994	0,00011920132
5525,35057067871	0,00012030971
5528,33080291748	0,00011969091
5531,31103515625	0,00011745174
5534,29126739502	0,00011880664
5537,27149963379	0,00012013783
5540,25173187256	0,00011987914
5543,23196411133	0,00011870945
5546,2121963501	0,00011743638
5549,19242858887	0,00011604445
5552,17266082764	0,00011143582
5555,15289306641	0,0001059211
5558,13312530518	9,7776397E-5
5561,11335754395	8,646073E-5
5564,09358978271	7,315252E-5
5567,07382202148	6,410139E-5
5570,05405426025	7,2396137E-5
5573,03428649902	9,0514983E-5
5576,01451873779	9,9287487E-5
5578,99475097656	0,0001003718
5581,97498321533	0,00010236133
5584,9552154541	0,00010295102
5587,93544769287	0,0001031911
5590,91567993164	0,00010356511
5593,89591217041	0,00010380358
5596,87614440918	0,00010332287
5599,85637664795	0,00010333315
5602,83660888672	0,00010239996
5605,81684112549	0,00010256067
5608,79707336426	0,00010143358
5611,77730560303	0,00010226194
5614,7575378418	0,00010214571
5617,73777008057	0,00010146564
5620,71800231934	0,00010099419
5623,69823455811	0,00010060078
5626,67846679687	0,0001005551
5629,65869903564	9,9995018E-5
5632,63893127441	9,8945519E-5
5635,61916351318	9,8983468E-5
5638,59939575195	9,8898374E-5
5641,57962799072	9,9539891E-5
5644,55986022949	9,9828419E-5
5647,54009246826	9,9299458E-5
5650,52032470703	9,8166037E-5
5653,5005569458	9,7564219E-5
5656,48078918457	9,7326044E-5
5659,46102142334	9,4820812E-5
5662,44125366211	9,3988628E-5
5665,42148590088	9,3128574E-5
5668,40171813965	9,262128E-5
5671,38195037842	9,0827018E-5
5674,36218261719	8,9866701E-5
5677,34241485596	8,9943551E-5
5680,32264709473	9,0675566E-5
5683,3028793335	9,3626247E-5
5686,28311157227	9,2994983E-5
5689,26334381103	9,4159584E-5
5692,2435760498	9,5391131E-5
5695,22380828857	9,7450128E-5
5698,20404052734	9,7295136E-5
5701,18427276611	9,8583336E-5
5704,16450500488	0,00010009223
5707,14473724365	0,00010192841
5710,12496948242	0,0001024132
5713,10520172119	0,00010363196
5716,08543395996	0,00010445608
5719,06566619873	0,00010488169
5722,0458984375	0,00010364328
5725,02613067627	0,00010071323
5728,00636291504	9,5970741E-5
5730,98659515381	9,2186434E-5
5733,96682739258	8,5870351E-5
5736,94705963135	8,312349E-5
5739,92729187012	8,3833662E-5
5742,90752410889	8,3122853E-5
5745,88775634766	8,3042111E-5
5748,86798858643	8,2147793E-5
5751,8482208252	8,543307E-5
5754,82845306396	8,3420339E-5
5757,80868530273	8,4549361E-5
5760,7889175415	8,391159E-5
5763,76914978027	8,3304521E-5
5766,74938201904	8,3514013E-5
5769,72961425781	8,3651051E-5
5772,70984649658	8,3458239E-5
5775,69007873535	8,3116098E-5
5778,67031097412	8,3004673E-5
5781,65054321289	8,3113107E-5
5784,63077545166	8,2122695E-5
5787,61100769043	8,2820882E-5
5790,5912399292	8,1449917E-5
5793,57147216797	8,2097779E-5
5796,55170440674	8,3099583E-5
5799,53193664551	8,2225321E-5
5802,51216888428	8,1973166E-5
5805,49240112305	8,1049028E-5
5808,47263336182	8,2645643E-5
5811,45286560059	8,2867222E-5
5814,43309783935	8,3510819E-5
5817,41333007812	8,2695321E-5
5820,39356231689	8,2318746E-5
5823,37379455566	8,3511906E-5
5826,35402679443	8,1400941E-5
5829,3342590332	8,2236878E-5
5832,31449127197	8,1883701E-5
5835,29472351074	8,1165388E-5
5838,27495574951	8,0639951E-5
5841,25518798828	8,1241152E-5
5844,23542022705	8,1039089E-5
5847,21565246582	8,1944003E-5
5850,19588470459	8,1511029E-5
5853,17611694336	8,0820271E-5
5856,15634918213	8,1369615E-5
5859,1365814209	8,0077612E-5
5862,11681365967	8,2066237E-5
5865,09704589844	8,1405734E-5
5868,07727813721	8,2734268E-5
5871,05751037598	8,1520709E-5
5874,03774261475	8,0815761E-5
5877,01797485352	7,9120261E-5
5879,99820709229	7,9511727E-5
5882,97843933105	7,9264688E-5
5885,95867156982	7,8426316E-5
5888,93890380859	7,7243921E-5
5891,91913604736	7,4180145E-5
5894,89936828613	7,5885603E-5
5897,8796005249	7,4122424E-5
5900,85983276367	7,4034093E-5
5903,84006500244	7,6493283E-5
5906,82029724121	7,6798015E-5
5909,80052947998	7,9346226E-5
5912,78076171875	7,9790559E-5
5915,76099395752	8,0570727E-5
5918,74122619629	8,0872467E-5
5921,72145843506	8,1771007E-5
5924,70169067383	8,2698962E-5
5927,6819229126	8,4838938E-5
5930,66215515137	8,5351665E-5
5933,64238739014	8,8155827E-5
5936,62261962891	8,8208503E-5
5939,60285186768	8,9587722E-5
5942,58308410644	9,1396128E-5
5945,56331634521	9,1620554E-5
[truncated: 30,772 more rows]
