# Supplementary material for: Predicting the Durability of Solid Fired Bricks Using NDT Electroacoustic Methods
Source: Materials (Basel). 2022 Aug 25;15(17):5882. doi: 10.3390/ma15175882 (PMC9457344; doi:10.3390/ma15175882)
Supplement: Supplementary file 1 [file materials-15-05882-s001.zip › 4.S0_FT.csv]

ASCII data file created with TiePie Multi Channel software. www.tiepie.com.
2021-04-01 08:56:54 274m
Frequency	FFT1
Hz	V
0	0,0015038379
2,98023223876953	0,00024924754
5,96046447753906	0,00025592791
8,94069671630859	0,00026300687
11,9209289550781	0,000254729
14,9011611938477	0,00028538081
17,8813934326172	0,0002596205
20,8616256713867	0,00027430356
23,8418579101562	0,00027459498
26,8220901489258	0,00027577252
29,8023223876953	0,00027703238
32,7825546264648	0,0002854065
35,7627868652344	0,00029525466
38,7430191040039	0,00028168413
41,7232513427734	0,00027372361
44,703483581543	0,00027585099
47,6837158203125	0,00027824882
50,663948059082	0,00027235086
53,6441802978516	0,00027109148
56,6244125366211	0,00028262339
59,6046447753906	0,00029029742
62,5848770141602	0,00028724734
65,5651092529297	0,0002844189
68,5453414916992	0,00027499497
71,5255737304687	0,00027178426
74,5058059692383	0,0002746721
77,4860382080078	0,00027423687
80,4662704467773	0,00027060656
83,4465026855469	0,00026736993
86,4267349243164	0,00026764641
89,4069671630859	0,00026841164
92,3871994018555	0,00027262625
95,367431640625	0,00027239426
98,3476638793945	0,0002776079
101,327896118164	0,00027583052
104,308128356934	0,0002700504
107,288360595703	0,00027108157
110,268592834473	0,00027393136
113,248825073242	0,00027317231
116,229057312012	0,00027587201
119,209289550781	0,000273768
122,189521789551	0,00027568782
125,16975402832	0,00027140942
128,14998626709	0,00027576503
131,130218505859	0,0002724333
134,110450744629	0,00027193443
137,090682983398	0,00027175829
140,070915222168	0,00027831062
143,051147460938	0,00027298049
146,031379699707	0,0002732311
149,011611938477	0,00027177056
151,991844177246	0,00026869155
154,972076416016	0,00027079524
157,952308654785	0,00026874682
160,932540893555	0,00026982396
163,912773132324	0,00027134902
166,893005371094	0,00027351944
169,873237609863	0,00026914892
172,853469848633	0,00027075747
175,833702087402	0,00027036514
178,813934326172	0,00026945863
181,794166564941	0,00027223956
184,774398803711	0,00027154244
187,75463104248	0,00026819538
190,73486328125	0,000267684
193,71509552002	0,00026840969
196,695327758789	0,00026877299
199,675559997559	0,00026470663
202,655792236328	0,0002647792
205,636024475098	0,00026334172
208,616256713867	0,00026488028
211,596488952637	0,00026435629
214,576721191406	0,00026298281
217,556953430176	0,00026424563
220,537185668945	0,00026654822
223,517417907715	0,00026502891
226,497650146484	0,00026272786
229,477882385254	0,00026462012
232,458114624023	0,00026243437
235,438346862793	0,0002595361
238,418579101562	0,00026051472
241,398811340332	0,00026149437
244,379043579102	0,00026191801
247,359275817871	0,00026254731
250,339508056641	0,00026056608
253,31974029541	0,00026097575
256,29997253418	0,00026055029
259,280204772949	0,00025799539
262,260437011719	0,00025807695
265,240669250488	0,00025881776
268,220901489258	0,00026170695
271,201133728027	0,00025881534
274,181365966797	0,0002593686
277,161598205566	0,00026065618
280,141830444336	0,00025955769
283,122062683105	0,00026054195
286,102294921875	0,00026081958
289,082527160645	0,000260352
292,062759399414	0,0002595803
295,042991638184	0,00026068517
298,023223876953	0,00026000084
301,003456115723	0,00025796623
303,983688354492	0,00025987393
306,963920593262	0,00026078212
309,944152832031	0,0002596706
312,924385070801	0,0002594224
315,90461730957	0,00025847928
318,88484954834	0,0002565767
321,865081787109	0,00025807843
324,845314025879	0,00025463068
327,825546264648	0,00025651672
330,805778503418	0,00025541514
333,786010742188	0,00025312395
336,766242980957	0,0002527592
339,746475219727	0,00025245718
342,726707458496	0,00025018389
345,706939697266	0,00025327813
348,687171936035	0,00025097539
351,667404174805	0,00025209257
354,647636413574	0,00024920742
357,627868652344	0,00024888745
360,608100891113	0,00025073616
363,588333129883	0,00025062033
366,568565368652	0,00025011914
369,548797607422	0,00025055471
372,529029846191	0,0002491983
375,509262084961	0,00025082108
378,48949432373	0,00024957277
381,4697265625	0,00025071004
384,44995880127	0,00025129929
387,430191040039	0,00024832135
390,410423278809	0,00025084605
393,390655517578	0,00024880993
396,370887756348	0,0002496766
399,351119995117	0,00024932442
402,331352233887	0,00025003841
405,311584472656	0,00024938904
408,291816711426	0,00025138103
411,272048950195	0,00025238487
414,252281188965	0,00025232326
417,232513427734	0,00025286312
420,212745666504	0,00025232574
423,192977905273	0,00025175755
426,173210144043	0,00025304787
429,153442382812	0,00025339165
432,133674621582	0,00025052282
435,113906860352	0,00025235576
438,094139099121	0,00025231425
441,074371337891	0,00025255062
444,05460357666	0,00025037878
447,03483581543	0,00025151973
450,015068054199	0,00025211025
452,995300292969	0,00025326468
455,975532531738	0,00025399569
458,955764770508	0,00025371441
461,935997009277	0,000254221
464,916229248047	0,0002526125
467,896461486816	0,00025225831
470,876693725586	0,00025303711
473,856925964355	0,00025227263
476,837158203125	0,0002552834
479,817390441895	0,00025530036
482,797622680664	0,00025535496
485,777854919434	0,00025643866
488,758087158203	0,0002572563
491,738319396973	0,00025634677
494,718551635742	0,00025796349
497,698783874512	0,00025903182
500,679016113281	0,00025878734
503,659248352051	0,00025785224
506,63948059082	0,00026051157
509,61971282959	0,00025939154
512,599945068359	0,00025831164
515,580177307129	0,00025904582
518,560409545898	0,00025815004
521,540641784668	0,00025863901
524,520874023438	0,00025988393
527,501106262207	0,00026121252
530,481338500977	0,00026097537
533,461570739746	0,00026287408
536,441802978516	0,00026203442
539,422035217285	0,00026260988
542,402267456055	0,00026534676
545,382499694824	0,00026318098
548,362731933594	0,00026392101
551,342964172363	0,00026397962
554,323196411133	0,00026317473
557,303428649902	0,00026564087
560,283660888672	0,00026589936
563,263893127441	0,00026752897
566,244125366211	0,00026738197
569,22435760498	0,00026749756
572,20458984375	0,00026719087
575,18482208252	0,00026784392
578,165054321289	0,00026778324
581,145286560059	0,00026799931
584,125518798828	0,00026864531
587,105751037598	0,0002671624
590,085983276367	0,00026647068
593,066215515137	0,00026620993
596,046447753906	0,0002653125
599,026679992676	0,00026627378
602,006912231445	0,00026393088
604,987144470215	0,00026418499
607,967376708984	0,00027968943
610,947608947754	0,00027164644
613,927841186523	0,00027531726
616,908073425293	0,00027524635
619,888305664062	0,00027686329
622,868537902832	0,00027601588
625,848770141602	0,00027528416
628,829002380371	0,00027661795
631,809234619141	0,00027807856
634,78946685791	0,00027817199
637,76969909668	0,00027874494
640,749931335449	0,00027859975
643,730163574219	0,00027917391
646,710395812988	0,00028099926
649,690628051758	0,00028226933
652,670860290527	0,00028248016
655,651092529297	0,00028121459
658,631324768066	0,00028232982
661,611557006836	0,00028421892
664,591789245606	0,0002833929
667,572021484375	0,00028443186
670,552253723145	0,00028385068
673,532485961914	0,00028497846
676,512718200684	0,00028548469
679,492950439453	0,0002864912
682,473182678223	0,00028788808
685,453414916992	0,00028909431
688,433647155762	0,00028844206
691,413879394531	0,00029045335
694,394111633301	0,00029220998
697,37434387207	0,0002959067
700,35457611084	0,00029804624
703,334808349609	0,00029889755
706,315040588379	0,00029972473
709,295272827148	0,00030103874
712,275505065918	0,00030069736
715,255737304687	0,00030194598
718,235969543457	0,00030316556
721,216201782227	0,00030415642
724,196434020996	0,00030659254
727,176666259766	0,00030842561
730,156898498535	0,00030900317
733,137130737305	0,00030840447
736,117362976074	0,0003099273
739,097595214844	0,00031049187
742,077827453613	0,00031191712
745,058059692383	0,00031076508
748,038291931152	0,00031070406
751,018524169922	0,00031302562
753,998756408691	0,00031280601
756,978988647461	0,00031459722
759,959220886231	0,00031506107
762,939453125	0,00031631897
765,919685363769	0,00031748283
768,899917602539	0,00031936624
771,880149841309	0,00031991791
774,860382080078	0,00032193795
777,840614318848	0,00032442652
780,820846557617	0,0003256586
783,801078796387	0,00032636396
786,781311035156	0,00032764851
789,761543273926	0,00032900087
792,741775512695	0,00033060726
795,722007751465	0,00033220072
798,702239990234	0,00033471449
801,682472229004	0,00033515496
804,662704467773	0,00033699531
807,642936706543	0,00033821556
810,623168945313	0,00034030702
813,603401184082	0,00034263661
816,583633422852	0,000344963
819,563865661621	0,00034788754
822,544097900391	0,00035015143
825,52433013916	0,00035256842
828,50456237793	0,00035328501
831,484794616699	0,00035626044
834,465026855469	0,00035759741
837,445259094238	0,0003587971
840,425491333008	0,00036118469
843,405723571777	0,00036346625
846,385955810547	0,00036524999
849,366188049316	0,00036706104
852,346420288086	0,00036823908
855,326652526855	0,00036964028
858,306884765625	0,0003717179
861,287117004394	0,00037300057
864,267349243164	0,00037533004
867,247581481934	0,00037739514
870,227813720703	0,00037852546
873,208045959473	0,00038091563
876,188278198242	0,00038366621
879,168510437012	0,00038382568
882,148742675781	0,00038788398
885,128974914551	0,00038873331
888,10920715332	0,00039180129
891,08943939209	0,00039314705
894,069671630859	0,00039536203
897,049903869629	0,0003985957
900,030136108398	0,00040351107
903,010368347168	0,00040456397
905,990600585938	0,00040645291
908,970832824707	0,00041003231
911,951065063477	0,00041192255
914,931297302246	0,00041454311
917,911529541016	0,00041668986
920,891761779785	0,00042004479
923,871994018555	0,00042264022
926,852226257324	0,00042645428
929,832458496094	0,00042890483
932,812690734863	0,00043233029
935,792922973633	0,00043649753
938,773155212402	0,00043702824
941,753387451172	0,0004416881
944,733619689941	0,00044537232
947,713851928711	0,00045079782
950,69408416748	0,00045437593
953,67431640625	0,00045877499
956,65454864502	0,00046263838
959,634780883789	0,00046611703
962,615013122559	0,0004720572
965,595245361328	0,00047505878
968,575477600098	0,00048008354
971,555709838867	0,00048295987
974,535942077637	0,00048971655
977,516174316406	0,00049332272
980,496406555176	0,0004987593
983,476638793945	0,00050287968
986,456871032715	0,00050800078
989,437103271484	0,00051322004
992,417335510254	0,00052121979
995,397567749023	0,0005278087
998,377799987793	0,00053491357
1001,35803222656	0,00054129993
1004,33826446533	0,00055043855
1007,3184967041	0,00055791796
1010,29872894287	0,00056699605
1013,27896118164	0,00057383662
1016,25919342041	0,00058157314
1019,23942565918	0,00058794703
1022,21965789795	0,00059578405
1025,19989013672	0,00059977079
1028,18012237549	0,00060615896
1031,16035461426	0,00061266848
1034,14058685303	0,000625815
1037,1208190918	0,00063774328
1040,10105133057	0,00064858842
1043,08128356934	0,00066220763
1046,06151580811	0,00067351991
1049,04174804688	0,00068748926
1052,02198028564	0,00070074874
1055,00221252441	0,0007151011
1057,98244476318	0,0007297466
1060,96267700195	0,00074357731
1063,94290924072	0,00075966845
1066,92314147949	0,00077565182
1069,90337371826	0,00079461543
1072,88360595703	0,00081350354
1075,8638381958	0,00083394214
1078,84407043457	0,00085679581
1081,82430267334	0,0008803543
1084,80453491211	0,00090484102
1087,78476715088	0,00093169912
1090,76499938965	0,00096055147
1093,74523162842	0,00099348096
1096,72546386719	0,0010290654
1099,70569610596	0,0010692393
1102,68592834473	0,0011130356
1105,6661605835	0,0011615398
1108,64639282227	0,0012128923
1111,62662506104	0,0012752664
1114,6068572998	0,0013427906
1117,58708953857	0,0014193022
1120,56732177734	0,0015088337
1123,54755401611	0,0016126183
1126,52778625488	0,0017349734
1129,50801849365	0,001879714
1132,48825073242	0,0020526758
1135,46848297119	0,0022688617
1138,44871520996	0,0025396855
1141,42894744873	0,0028835113
1144,4091796875	0,0033312547
1147,38941192627	0,0039205525
1150,36964416504	0,0047126762
1153,34987640381	0,0057447597
1156,33010864258	0,0069553812
1159,31034088135	0,0075858953
1162,29057312012	0,0051924074
1165,27080535889	0,0027645673
1168,25103759766	0,0019541525
1171,23126983643	0,0014977282
1174,2115020752	0,0011837367
1177,19173431396	0,00095499014
1180,17196655273	0,00076856029
1183,1521987915	0,00061454302
1186,13243103027	0,0004847181
1189,11266326904	0,00037173614
1192,09289550781	0,00027183889
1195,07312774658	0,0001850806
1198,05335998535	0,00010604558
1201,03359222412	4,2792534E-5
1204,01382446289	5,3855279E-5
1206,99405670166	0,00011433725
1209,97428894043	0,0001770738
1212,9545211792	0,00023718856
1215,93475341797	0,00029965117
1218,91498565674	0,0003604117
1221,89521789551	0,00042109228
1224,87545013428	0,00048395231
1227,85568237305	0,00055149613
1230,83591461182	0,00062130794
1233,81614685059	0,00069449441
1236,79637908936	0,00077625511
1239,77661132812	0,00086336213
1242,75684356689	0,00096121924
1245,73707580566	0,001071601
1248,71730804443	0,0011965157
1251,6975402832	0,0013410564
1254,67777252197	0,0015070757
1257,65800476074	0,0017015343
1260,63823699951	0,0019331648
1263,61846923828	0,002211441
1266,59870147705	0,0025479119
1269,57893371582	0,0029637468
1272,55916595459	0,0034959205
1275,53939819336	0,0041916739
1278,51963043213	0,0051352045
1281,4998626709	0,0064208007
1284,48009490967	0,0081337141
1287,46032714844	0,010132728
1290,44055938721	0,010836753
1293,42079162598	0,0067482993
1296,40102386475	0,004312783
1299,38125610352	0,0034217049
1302,36148834229	0,0028641414
1305,34172058105	0,002483232
1308,32195281982	0,0021990214
1311,30218505859	0,0019676605
1314,28241729736	0,0017805865
1317,26264953613	0,001625458
1320,2428817749	0,0014952264
1323,22311401367	0,0013835894
1326,20334625244	0,0012885468
1329,18357849121	0,0012052821
1332,16381072998	0,0011331467
1335,14404296875	0,0010683748
1338,12427520752	0,0010112504
1341,10450744629	0,00095693874
1344,08473968506	0,00091225326
1347,06497192383	0,00086759882
1350,0452041626	0,00082739532
1353,02543640137	0,00078883814
1356,00566864014	0,00075370732
1358,98590087891	0,00071795828
1361,96613311768	0,00068590879
1364,94636535645	0,0006531751
1367,92659759521	0,00062459651
1370,90682983398	0,00059602335
1373,88706207275	0,000571505
1376,86729431152	0,00055096033
1379,84752655029	0,00053294424
1382,82775878906	0,00051622992
1385,80799102783	0,00050363876
1388,7882232666	0,00048778616
1391,76845550537	0,00047417166
1394,74868774414	0,00045933233
1397,72891998291	0,00044906266
1400,70915222168	0,00043833131
1403,68938446045	0,00043144235
1406,66961669922	0,00042219492
1409,64984893799	0,00041429819
1412,63008117676	0,00040408995
1415,61031341553	0,00039821778
1418,5905456543	0,00038700591
1421,57077789307	0,00037937329
1424,55101013184	0,0003656207
1427,53124237061	0,00035632141
1430,51147460938	0,00034868608
1433,49170684814	0,00034136275
1436,47193908691	0,00033328842
1439,45217132568	0,00032463925
1442,43240356445	0,00031633591
1445,41263580322	0,00031002804
1448,39286804199	0,00030283621
1451,37310028076	0,00029608815
1454,35333251953	0,00029059678
1457,3335647583	0,00028384673
1460,31379699707	0,00027882012
1463,29402923584	0,00027275806
1466,27426147461	0,00026804543
1469,25449371338	0,00026399381
1472,23472595215	0,00025800537
1475,21495819092	0,00025284695
1478,19519042969	0,00025000789
1481,17542266846	0,00024376508
1484,15565490723	0,00023918893
1487,135887146	0,00023356374
1490,11611938477	0,00022809558
1493,09635162354	0,00021973232
1496,0765838623	0,0002165416
1499,05681610107	0,00021184804
1502,03704833984	0,00020850827
1505,01728057861	0,0002032383
1507,99751281738	0,00019995218
1510,97774505615	0,00019500546
1513,95797729492	0,00019179592
1516,93820953369	0,00018833136
1519,91844177246	0,00018415044
1522,89867401123	0,0001820241
1525,87890625	0,00017861001
1528,85913848877	0,00017488687
1531,83937072754	0,00017071371
1534,81960296631	0,0001683311
1537,79983520508	0,00016604344
1540,78006744385	0,00015943592
1543,76029968262	0,00015857567
1546,74053192139	0,00015597031
1549,72076416016	0,00015280788
1552,70099639893	0,00014918401
1555,6812286377	0,00014819264
1558,66146087646	0,00014574362
1561,64169311523	0,00014365435
1564,621925354	0,00013891867
1567,60215759277	0,00013669478
1570,58238983154	0,00013510342
1573,56262207031	0,00013262651
1576,54285430908	0,000129241
1579,52308654785	0,00012757829
1582,50331878662	0,00012509538
1585,48355102539	0,00012129197
1588,46378326416	0,0001205334
1591,44401550293	0,00011617973
1594,4242477417	0,00011448907
1597,40447998047	0,00011225365
1600,38471221924	0,00010879131
1603,36494445801	0,00010661439
1606,34517669678	0,00010294373
1609,32540893555	0,00010203781
1612,30564117432	0,00010010984
1615,28587341309	9,8017619E-5
1618,26610565186	9,4555612E-5
1621,24633789062	9,2607016E-5
1624,22657012939	8,9901942E-5
1627,20680236816	8,725311E-5
1630,18703460693	8,5027961E-5
1633,1672668457	8,3281808E-5
1636,14749908447	8,1670061E-5
1639,12773132324	8,006286E-5
1642,10796356201	7,9504085E-5
1645,08819580078	7,8058571E-5
1648,06842803955	7,5307756E-5
1651,04866027832	7,4725383E-5
1654,02889251709	7,2490627E-5
1657,00912475586	7,0250258E-5
1659,98935699463	6,9556743E-5
1662,9695892334	6,7205582E-5
1665,94982147217	6,6492886E-5
1668,93005371094	6,5557941E-5
1671,91028594971	6,3625184E-5
1674,89051818848	6,3957085E-5
1677,87075042725	6,2738765E-5
1680,85098266602	6,1762543E-5
1683,83121490479	6,0134084E-5
1686,81144714355	5,9829131E-5
1689,79167938232	6,126262E-5
1692,77191162109	5,9857883E-5
1695,75214385986	6,0579011E-5
1698,73237609863	5,9712358E-5
1701,7126083374	6,0838231E-5
1704,69284057617	6,1119086E-5
1707,67307281494	5,9885654E-5
1710,65330505371	5,8258377E-5
1713,63353729248	5,6394357E-5
1716,61376953125	5,3504539E-5
1719,59400177002	5,1444586E-5
1722,57423400879	5,017716E-5
1725,55446624756	4,8423716E-5
1728,53469848633	4,7057168E-5
1731,5149307251	4,7682298E-5
1734,49516296387	4,3609732E-5
1737,47539520264	4,3469525E-5
1740,45562744141	4,3798821E-5
1743,43585968018	4,2277927E-5
1746,41609191895	3,8971296E-5
1749,39632415771	3,9897789E-5
1752,37655639648	3,7749713E-5
1755,35678863525	3,8980765E-5
1758,33702087402	3,8666595E-5
1761,31725311279	3,9450303E-5
1764,29748535156	3,994117E-5
1767,27771759033	3,8338213E-5
1770,2579498291	3,8327984E-5
1773,23818206787	3,9277913E-5
1776,21841430664	3,8499789E-5
1779,19864654541	3,8226464E-5
1782,17887878418	3,748554E-5
1785,15911102295	3,8457509E-5
1788,13934326172	3,7357104E-5
1791,11957550049	3,7657686E-5
1794,09980773926	3,8351129E-5
1797,08003997803	3,7546012E-5
1800,0602722168	3,8635024E-5
1803,04050445557	3,9013172E-5
1806,02073669434	3,9978034E-5
1809,00096893311	3,8988739E-5
1811,98120117187	3,9259102E-5
1814,96143341064	3,899815E-5
1817,94166564941	3,8606703E-5
1820,92189788818	3,937894E-5
1823,90213012695	3,9511762E-5
1826,88236236572	4,1529137E-5
1829,86259460449	4,2161428E-5
1832,84282684326	4,260167E-5
1835,82305908203	4,4591683E-5
1838,8032913208	4,4754058E-5
1841,78352355957	4,8630191E-5
1844,76375579834	4,8868403E-5
1847,74398803711	4,9335823E-5
1850,72422027588	4,977262E-5
1853,70445251465	5,0568761E-5
1856,68468475342	4,9577809E-5
1859,66491699219	5,0066164E-5
1862,64514923096	5,0301053E-5
1865,62538146973	5,2233146E-5
1868,6056137085	5,4253364E-5
1871,58584594727	5,8476085E-5
1874,56607818604	6,0277414E-5
1877,5463104248	6,6964125E-5
1880,52654266357	7,1512821E-5
1883,50677490234	7,354E-5
1886,48700714111	5,73991E-5
1889,46723937988	3,1750523E-5
1892,44747161865	3,7728643E-5
1895,42770385742	4,0426427E-5
1898,40793609619	4,3448937E-5
1901,38816833496	4,4434973E-5
1904,36840057373	4,6424788E-5
1907,3486328125	4,6335973E-5
1910,32886505127	4,8794044E-5
1913,30909729004	5,0921474E-5
1916,28932952881	5,1393676E-5
1919,26956176758	5,293692E-5
1922,24979400635	5,4303673E-5
1925,23002624512	5,602656E-5
1928,21025848389	5,6876268E-5
1931,19049072266	5,7724757E-5
1934,17072296143	5,9934857E-5
1937,1509552002	6,0212288E-5
1940,13118743896	6,0680925E-5
1943,11141967773	6,1818567E-5
1946,0916519165	6,3667647E-5
1949,07188415527	6,4735593E-5
1952,05211639404	6,6042037E-5
1955,03234863281	6,6960878E-5
1958,01258087158	6,8801461E-5
1960,99281311035	7,2780105E-5
1963,97304534912	7,4122861E-5
1966,95327758789	7,6243006E-5
1969,93350982666	7,6724041E-5
1972,91374206543	7,7341316E-5
1975,8939743042	8,0263581E-5
1978,87420654297	8,1430163E-5
1981,85443878174	8,3042247E-5
1984,83467102051	8,3846171E-5
1987,81490325928	8,3489271E-5
1990,79513549805	8,3675779E-5
1993,77536773682	8,5246568E-5
1996,75559997559	8,4809858E-5
1999,73583221436	8,7425381E-5
2002,71606445313	8,7705662E-5
2005,69629669189	8,9459724E-5
2008,67652893066	8,9614151E-5
2011,65676116943	9,1114E-5
2014,6369934082	9,1904233E-5
2017,61722564697	9,2088688E-5
2020,59745788574	9,2248793E-5
2023,57769012451	9,4632547E-5
2026,55792236328	9,5448075E-5
2029,53815460205	9,7958528E-5
2032,51838684082	9,8903633E-5
2035,49861907959	9,9993242E-5
2038,47885131836	0,00010126477
2041,45908355713	0,00010147832
2044,4393157959	0,00010384555
2047,41954803467	0,0001046671
2050,39978027344	0,00010636574
2053,38001251221	0,00010633074
2056,36024475098	0,00010949494
2059,34047698975	0,00011157643
2062,32070922852	0,00011194083
2065,30094146729	0,00011393254
2068,28117370605	0,00011587933
2071,26140594482	0,00011839074
2074,24163818359	0,00011978862
2077,22187042236	0,00012127617
2080,20210266113	0,00012248087
2083,1823348999	0,00012390169
2086,16256713867	0,00012599478
2089,14279937744	0,00012686768
2092,12303161621	0,00012788455
2095,10326385498	0,00013095365
2098,08349609375	0,00013258101
2101,06372833252	0,00013344507
2104,04396057129	0,00013508936
2107,02419281006	0,00013440973
2110,00442504883	0,00013651237
2112,9846572876	0,00013703663
2115,96488952637	0,00013797203
2118,94512176514	0,00013889289
2121,92535400391	0,00014127367
2124,90558624268	0,00014315766
2127,88581848145	0,00014342084
2130,86605072021	0,00014541226
2133,84628295898	0,00014728072
2136,82651519775	0,00014910957
2139,80674743652	0,00015028302
2142,78697967529	0,00015233278
2145,76721191406	0,00015312741
2148,74744415283	0,00015593586
2151,7276763916	0,00015854506
2154,70790863037	0,00015986648
2157,68814086914	0,000162741
2160,66837310791	0,00016391842
2163,64860534668	0,00016717098
2166,62883758545	0,00016788108
2169,60906982422	0,00016913382
2172,58930206299	0,00017135923
2175,56953430176	0,00017372626
2178,54976654053	0,00017585507
2181,5299987793	0,00017669594
2184,51023101807	0,00017976999
2187,49046325684	0,00018255218
2190,47069549561	0,00018514102
2193,45092773438	0,00018819415
2196,43115997314	0,00019098871
2199,41139221191	0,00019448895
2202,39162445068	0,00019745117
2205,37185668945	0,00019887268
2208,35208892822	0,00020055364
2211,33232116699	0,00020305717
2214,31255340576	0,00020524055
2217,29278564453	0,00020685797
2220,2730178833	0,00020922234
2223,25325012207	0,00021081339
2226,23348236084	0,00021348033
2229,21371459961	0,00021628143
2232,19394683838	0,00021763388
2235,17417907715	0,00021940195
2238,15441131592	0,0002225014
2241,13464355469	0,00022404777
2244,11487579346	0,00022703747
2247,09510803223	0,00022896765
2250,075340271	0,0002300646
2253,05557250977	0,00023341571
2256,03580474854	0,00023587766
2259,0160369873	0,0002402473
2261,99626922607	0,00024408486
2264,97650146484	0,00024718179
2267,95673370361	0,00025082261
2270,93696594238	0,00025423237
2273,91719818115	0,00025821308
2276,89743041992	0,00026203592
2279,87766265869	0,00026362828
2282,85789489746	0,0002678264
2285,83812713623	0,00027020474
2288,818359375	0,00027475519
2291,79859161377	0,0002792862
2294,77882385254	0,0002820991
2297,75905609131	0,00028475184
2300,73928833008	0,00028668183
2303,71952056885	0,00028920564
2306,69975280762	0,00029357471
2309,67998504639	0,00029924864
2312,66021728516	0,00030584752
2315,64044952393	0,00031636384
2318,6206817627	0,00032732171
2321,60091400146	0,00033654651
2324,58114624023	0,0003433715
2327,561378479	0,0003501693
2330,54161071777	0,00035696666
2333,52184295654	0,0003621558
2336,50207519531	0,00036896449
2339,48230743408	0,00037320765
2342,46253967285	0,0003786831
2345,44277191162	0,00038373215
2348,42300415039	0,00039112114
2351,40323638916	0,00039749437
2354,38346862793	0,0004055999
2357,3637008667	0,00041142976
2360,34393310547	0,00041811948
2363,32416534424	0,00042433471
2366,30439758301	0,00043184947
2369,28462982178	0,00044121591
2372,26486206055	0,00044919606
2375,24509429932	0,00045846228
2378,22532653809	0,00046925393
2381,20555877686	0,00047925805
2384,18579101562	0,00049034957
2387,16602325439	0,00050175038
2390,14625549316	0,00051170979
2393,12648773193	0,00052215403
2396,1067199707	0,00053258128
2399,08695220947	0,00054233797
2402,06718444824	0,00055098861
2405,04741668701	0,00056013433
2408,02764892578	0,00057257954
2411,00788116455	0,00058706901
2413,98811340332	0,00060034415
2416,96834564209	0,00061226277
2419,94857788086	0,00062172531
2422,92881011963	0,00063089871
2425,9090423584	0,00064168708
2428,88927459717	0,00066047386
2431,86950683594	0,00068450141
2434,84973907471	0,00070930089
2437,82997131348	0,00073427024
2440,81020355225	0,0007585904
2443,79043579102	0,00078799631
2446,77066802979	0,00081731139
2449,75090026855	0,00085462585
2452,73113250732	0,00088882083
2455,71136474609	0,00092689434
2458,69159698486	0,00096492878
2461,67182922363	0,0010076416
2464,6520614624	0,0010509263
2467,63229370117	0,0010995036
2470,61252593994	0,0011469724
2473,59275817871	0,0011958657
2476,57299041748	0,0012532283
2479,55322265625	0,0013182512
2482,53345489502	0,0013890683
2485,51368713379	0,0014690172
2488,49391937256	0,0015566938
2491,47415161133	0,0016539702
2494,4543838501	0,001761254
2497,43461608887	0,001884669
2500,41484832764	0,0020242702
2503,39508056641	0,0021819884
2506,37531280518	0,0023611503
2509,35554504395	0,0025652502
2512,33577728271	0,0027966192
2515,31600952148	0,0030617268
2518,29624176025	0,0033627624
2521,27647399902	0,0036901225
2524,25670623779	0,0040309886
2527,23693847656	0,0043549103
2530,21717071533	0,0045888971
2533,1974029541	0,0046044392
2536,17763519287	0,0042744318
2539,15786743164	0,0036385948
2542,13809967041	0,0035211866
2545,11833190918	0,0041305498
2548,09856414795	0,004870874
2551,07879638672	0,0056391146
2554,05902862549	0,0062328538
2557,03926086426	0,0062053618
2560,01949310303	0,0049513323
2562,9997253418	0,0035370001
2565,97995758057	0,0030208736
2568,96018981934	0,002687508
2571,94042205811	0,0024190753
2574,92065429687	0,0022022995
2577,90088653564	0,0020203453
2580,88111877441	0,0018664463
2583,86135101318	0,0017400853
2586,84158325195	0,0016359071
2589,82181549072	0,0015427183
2592,80204772949	0,0014623978
2595,78227996826	0,0013887364
2598,76251220703	0,0013207643
2601,7427444458	0,0012550125
2604,72297668457	0,0011930478
2607,70320892334	0,0011378417
2610,68344116211	0,0010904831
2613,66367340088	0,0010468581
2616,64390563965	0,0010065653
2619,62413787842	0,00096934463
2622,60437011719	0,00093449058
2625,58460235596	0,00090259925
2628,56483459473	0,0008724532
2631,5450668335	0,00084483098
2634,52529907227	0,00081812703
2637,50553131104	0,00079348017
2640,4857635498	0,00077079792
2643,46599578857	0,00075105685
2646,44622802734	0,00072938691
2649,42646026611	0,00071087861
2652,40669250488	0,00069139877
2655,38692474365	0,00067378445
2658,36715698242	0,00065724465
2661,34738922119	0,00064168878
2664,32762145996	0,00062653207
2667,30785369873	0,00061127622
2670,2880859375	0,00059803667
2673,26831817627	0,00058467137
2676,24855041504	0,00057177653
2679,22878265381	0,00055901012
2682,20901489258	0,00054539993
2685,18924713135	0,00053038074
2688,16947937012	0,00051616026
2691,14971160889	0,0005023388
2694,12994384766	0,0004902135
2697,11017608643	0,00048158575
2700,0904083252	0,00047408921
2703,07064056396	0,00046893671
2706,05087280273	0,00046170935
2709,0311050415	0,00045693674
2712,01133728027	0,00045241317
2714,99156951904	0,00044756385
2717,97180175781	0,00044324618
2720,95203399658	0,00043671844
2723,93226623535	0,00043083896
2726,91249847412	0,00042444205
2729,89273071289	0,00041947355
2732,87296295166	0,00041476837
2735,85319519043	0,00041080826
2738,8334274292	0,00040507089
2741,81365966797	0,00040120827
2744,79389190674	0,00039501223
2747,77412414551	0,0003922475
2750,75435638428	0,00038731826
2753,73458862305	0,00038422554
2756,71482086182	0,00038062199
2759,69505310059	0,00037676718
2762,67528533936	0,0003731786
2765,65551757813	0,00036910211
2768,63574981689	0,00036503649
2771,61598205566	0,00036255908
2774,59621429443	0,00035912321
2777,5764465332	0,00035591876
2780,55667877197	0,00035128912
2783,53691101074	0,00035001319
2786,51714324951	0,00034704919
2789,49737548828	0,00034460597
2792,47760772705	0,0003434502
2795,45783996582	0,00034117857
2798,43807220459	0,00034105939
2801,41830444336	0,0003404632
2804,39853668213	0,00033938699
2807,3787689209	0,00033871735
2810,35900115967	0,00033837491
2813,33923339844	0,00033863398
2816,31946563721	0,00034023281
2819,29969787598	0,00034203677
2822,27993011475	0,00034469088
2825,26016235352	0,0003475401
2828,24039459229	0,0003519966
2831,22062683105	0,00035287517
2834,20085906982	0,00035873504
2837,18109130859	0,00036366984
2840,16132354736	0,00037216475
2843,14155578613	0,00038186409
2846,1217880249	0,00039367525
2849,10202026367	0,00040773829
2852,08225250244	0,00042077437
2855,06248474121	0,00043546
2858,04271697998	0,00044346867
2861,02294921875	0,000438134
2864,00318145752	0,00040591342
2866,98341369629	0,00033392742
2869,96364593506	0,00026035589
2872,94387817383	0,000225061
2875,9241104126	0,00021064586
2878,90434265137	0,00020291798
2881,88457489014	0,00019897547
2884,86480712891	0,00019635014
2887,84503936768	0,00019332702
2890,82527160645	0,00019264983
2893,80550384521	0,00019259902
2896,78573608398	0,00019182548
2899,76596832275	0,0001907787
2902,74620056152	0,00019055122
2905,72643280029	0,00019009489
2908,70666503906	0,00019053061
2911,68689727783	0,00018964797
2914,6671295166	0,00018994394
2917,64736175537	0,00018902907
2920,62759399414	0,00018982472
2923,60782623291	0,00018871158
2926,58805847168	0,00018798979
2929,56829071045	0,00018799642
2932,54852294922	0,00018637556
2935,52875518799	0,00018697705
2938,50898742676	0,0001858268
2941,48921966553	0,0001846196
2944,4694519043	0,00018438836
2947,44968414307	0,00018338179
2950,42991638184	0,00018345482
2953,41014862061	0,00018130636
2956,39038085937	0,00018135664
2959,37061309814	0,00018222212
2962,35084533691	0,00018074557
2965,33107757568	0,00018020121
2968,31130981445	0,00018040648
2971,29154205322	0,0001799006
2974,27177429199	0,00018057396
2977,25200653076	0,00017921334
2980,23223876953	0,00017924835
2983,2124710083	0,00017802735
2986,19270324707	0,00017894139
2989,17293548584	0,00017744738
2992,15316772461	0,00017746539
2995,13339996338	0,00017623842
2998,11363220215	0,00017509974
3001,09386444092	0,00017542455
3004,07409667969	0,00017610717
3007,05432891846	0,00017649501
3010,03456115723	0,0001767711
3013,014793396	0,0001780017
3015,99502563477	0,00017797468
3018,97525787354	0,00018006964
3021,9554901123	0,00018128622
3024,93572235107	0,00018238397
3027,91595458984	0,00018036279
3030,89618682861	0,0001731743
3033,87641906738	0,00015922381
3036,85665130615	0,00014561229
3039,83688354492	0,00015185532
3042,81711578369	0,00015408964
3045,79734802246	0,00015549102
3048,77758026123	0,00015837486
3051,7578125	0,0001604651
3054,73804473877	0,00016167762
3057,71827697754	0,00016390819
3060,69850921631	0,00016535665
3063,67874145508	0,00016880326
3066,65897369385	0,00017130036
3069,63920593262	0,00017359273
3072,61943817139	0,00017712491
3075,59967041016	0,00017938163
3078,57990264893	0,00018404085
3081,5601348877	0,00018783563
3084,54036712646	0,00019257289
3087,52059936523	0,00019801106
3090,500831604	0,0002034979
3093,48106384277	0,0002106453
3096,46129608154	0,0002185476
3099,44152832031	0,00022634704
3102,42176055908	0,00023565947
3105,40199279785	0,00024737177
3108,38222503662	0,00026091443
3111,36245727539	0,00027651516
3114,34268951416	0,00029484263
3117,32292175293	0,00031838553
3120,3031539917	0,00034612167
3123,28338623047	0,00037942518
3126,26361846924	0,00041545564
3129,24385070801	0,00046182917
3132,22408294678	0,00051321999
3135,20431518555	0,00056865403
3138,18454742432	0,0006258044
3141,16477966309	0,00067068443
3144,14501190186	0,00067889662
3147,12524414063	0,00061007789
3150,10547637939	0,00045784813
3153,08570861816	0,00034062219
3156,06594085693	0,00029075464
3159,0461730957	0,00025574083
3162,02640533447	0,00023003749
3165,00663757324	0,00020996516
3167,98686981201	0,00019347161
3170,96710205078	0,00018101614
3173,94733428955	0,00017218384
3176,92756652832	0,00016441063
3179,90779876709	0,00015788729
3182,88803100586	0,00015167596
3185,86826324463	0,00014481329
3188,8484954834	0,00014052521
3191,82872772217	0,00013642428
3194,80895996094	0,00013314602
3197,78919219971	0,00012929799
3200,76942443848	0,00012614679
3203,74965667725	0,00012375273
3206,72988891602	0,00012061447
3209,71012115479	0,00011890169
3212,69035339355	0,0001175858
3215,67058563232	0,00011539069
3218,65081787109	0,00011335637
3221,63105010986	0,00011173547
3224,61128234863	0,00010970399
3227,5915145874	0,00010824956
3230,57174682617	0,0001058949
3233,55197906494	0,00010365332
3236,53221130371	0,00010279855
3239,51244354248	0,00010105081
3242,49267578125	9,9795328E-5
3245,47290802002	9,8826773E-5
3248,45314025879	9,7932271E-5
3251,43337249756	9,8514989E-5
3254,41360473633	9,738156E-5
3257,3938369751	9,5500906E-5
3260,37406921387	9,5454671E-5
3263,35430145264	9,4406928E-5
3266,33453369141	9,3458122E-5
3269,31476593018	9,0901097E-5
3272,29499816895	9,0764543E-5
3275,27523040771	8,9166756E-5
3278,25546264648	8,9417032E-5
3281,23569488525	8,8384678E-5
3284,21592712402	8,7430227E-5
3287,19615936279	8,7353399E-5
3290,17639160156	8,6511575E-5
3293,15662384033	8,4799191E-5
3296,1368560791	8,4646848E-5
3299,11708831787	8,4661147E-5
3302,09732055664	8,4078538E-5
3305,07755279541	8,2222141E-5
3308,05778503418	8,0991476E-5
3311,03801727295	8,1984072E-5
3314,01824951172	7,9224631E-5
3316,99848175049	7,8870881E-5
3319,97871398926	7,8152077E-5
3322,95894622803	7,7676516E-5
3325,9391784668	7,7085871E-5
3328,91941070557	7,6112072E-5
3331,89964294434	7,5409284E-5
3334,87987518311	7,5922201E-5
3337,86010742188	7,4283547E-5
3340,84033966064	7,2541786E-5
3343,82057189941	7,0967071E-5
3346,80080413818	6,9746267E-5
3349,78103637695	6,8304216E-5
3352,76126861572	6,8050171E-5
3355,74150085449	6,6796422E-5
3358,72173309326	6,6289347E-5
3361,70196533203	6,6605672E-5
3364,6821975708	6,533549E-5
3367,66242980957	6,5187655E-5
3370,64266204834	6,504947E-5
3373,62289428711	6,6454257E-5
3376,60312652588	6,6379438E-5
3379,58335876465	6,5908381E-5
3382,56359100342	6,6106694E-5
3385,54382324219	6,6469804E-5
3388,52405548096	6,7566022E-5
3391,50428771973	6,6903614E-5
3394,4845199585	6,6584754E-5
3397,46475219727	6,6293919E-5
3400,44498443604	6,5993495E-5
3403,4252166748	6,6832056E-5
3406,40544891357	6,6898227E-5
3409,38568115234	6,5462772E-5
3412,36591339111	6,4790209E-5
3415,34614562988	6,4369432E-5
3418,32637786865	6,3643799E-5
3421,30661010742	6,3034957E-5
3424,28684234619	6,340787E-5
3427,26707458496	6,2391864E-5
3430,24730682373	6,2026877E-5
3433,2275390625	6,0788451E-5
3436,20777130127	6,1012182E-5
3439,18800354004	5,9250536E-5
3442,16823577881	6,0213634E-5
3445,14846801758	5,7758655E-5
3448,12870025635	5,867907E-5
3451,10893249512	5,8855787E-5
3454,08916473389	5,7017723E-5
3457,06939697266	5,7630905E-5
3460,04962921143	5,7550615E-5
3463,0298614502	5,7156041E-5
3466,01009368897	5,6982385E-5
3468,99032592773	5,5826306E-5
3471,9705581665	5,6445677E-5
3474,95079040527	5,5948657E-5
3477,93102264404	5,4764849E-5
3480,91125488281	5,4421749E-5
3483,89148712158	5,374801E-5
3486,87171936035	5,317476E-5
3489,85195159912	5,3932783E-5
3492,83218383789	5,2930112E-5
3495,81241607666	5,3017417E-5
3498,79264831543	5,1805038E-5
3501,7728805542	5,143566E-5
3504,75311279297	5,1866032E-5
3507,73334503174	5,1369316E-5
3510,71357727051	5,0208963E-5
3513,69380950928	4,9478123E-5
3516,67404174805	4,8047034E-5
3519,65427398682	4,8394458E-5
3522,63450622559	4,7245311E-5
3525,61473846436	4,7002262E-5
3528,59497070313	4,6585107E-5
3531,57520294189	4,6666854E-5
3534,55543518066	4,6485272E-5
3537,53566741943	4,6720485E-5
3540,5158996582	4,5341335E-5
3543,49613189697	4,5150312E-5
3546,47636413574	4,4804312E-5
3549,45659637451	4,402909E-5
3552,43682861328	4,4535978E-5
3555,41706085205	4,4224407E-5
3558,39729309082	4,4325468E-5
3561,37752532959	4,3347502E-5
3564,35775756836	4,2664301E-5
3567,33798980713	4,2013458E-5
3570,3182220459	4,0813769E-5
3573,29845428467	4,0981317E-5
3576,27868652344	4,0446409E-5
3579,25891876221	4,0220129E-5
3582,23915100098	3,892644E-5
3585,21938323975	3,9818878E-5
3588,19961547852	3,938363E-5
3591,17984771729	3,638435E-5
3594,16007995605	3,5759627E-5
3597,14031219482	3,3739039E-5
3600,12054443359	3,2045884E-5
3603,10077667236	3,1434343E-5
3606,08100891113	3,145566E-5
3609,0612411499	3,4408372E-5
3612,04147338867	3,6976794E-5
3615,02170562744	3,7694916E-5
3618,00193786621	3,8565197E-5
3620,98217010498	3,7413927E-5
3623,96240234375	3,9708338E-5
3626,94263458252	4,0635134E-5
3629,92286682129	4,1888696E-5
3632,90309906006	4,2015935E-5
3635,88333129883	4,1646838E-5
3638,8635635376	4,2573219E-5
3641,84379577637	4,3330715E-5
3644,82402801514	4,3120897E-5
3647,80426025391	4,4139212E-5
3650,78449249268	4,3451968E-5
3653,76472473145	4,6085652E-5
3656,74495697022	4,5968305E-5
3659,72518920898	4,7813922E-5
3662,70542144775	4,9035073E-5
3665,68565368652	5,0530913E-5
3668,66588592529	5,1684906E-5
3671,64611816406	5,348128E-5
3674,62635040283	5,6588734E-5
3677,6065826416	6,0556267E-5
3680,58681488037	6,3529169E-5
3683,56704711914	6,7150339E-5
3686,54727935791	7,1115331E-5
3689,52751159668	7,249569E-5
3692,50774383545	7,2594306E-5
3695,48797607422	6,9471819E-5
3698,46820831299	6,9248163E-5
3701,44844055176	6,9145273E-5
3704,42867279053	7,0182243E-5
3707,4089050293	6,9602699E-5
3710,38913726807	7,0856306E-5
3713,36936950684	7,0050136E-5
3716,34960174561	7,0325102E-5
3719,32983398438	6,9718999E-5
3722,31006622314	6,9532147E-5
3725,29029846191	7,0528504E-5
3728,27053070068	7,2100184E-5
3731,25076293945	7,4196435E-5
3734,23099517822	7,8576284E-5
3737,21122741699	8,089761E-5
3740,19145965576	8,430989E-5
3743,17169189453	8,6524999E-5
3746,1519241333	9,3397552E-5
3749,13215637207	9,5879192E-5
3752,11238861084	9,9988203E-5
3755,09262084961	0,00010232949
3758,07285308838	0,00010741822
3761,05308532715	0,00011377948
3764,03331756592	0,00012127889
3767,01354980469	0,0001300396
3769,99378204346	0,00013813133
3772,97401428223	0,00014957388
3775,954246521	0,00016198338
3778,93447875977	0,00017605655
3781,91471099854	0,00019464231
3784,8949432373	0,00021471837
3787,87517547607	0,00023967286
3790,85540771484	0,00026948225
3793,83563995361	0,00030408924
3796,81587219238	0,00034370194
3799,79610443115	0,00039051277
3802,77633666992	0,00044105483
3805,75656890869	0,00049134053
3808,73680114746	0,0005395191
3811,71703338623	0,00057811348
3814,697265625	0,0006048914
3817,67749786377	0,00061962868
3820,65773010254	0,0006338947
3823,63796234131	0,00064849816
3826,61819458008	0,00066622715
3829,59842681885	0,00068641314
3832,57865905762	0,00071108205
3835,55889129639	0,00074527717
3838,53912353516	0,00078986279
3841,51935577393	0,00084281674
3844,4995880127	0,00090380098
3847,47982025146	0,00097055255
3850,46005249023	0,0010355451
3853,440284729	0,0010944958
3856,42051696777	0,0011364038
3859,40074920654	0,0011420625
3862,38098144531	0,0010928582
3865,36121368408	0,00096753474
3868,34144592285	0,00079593042
3871,32167816162	0,00063972598
3874,30191040039	0,0005436259
3877,28214263916	0,00048654521
3880,26237487793	0,00044303085
3883,2426071167	0,00040736321
3886,22283935547	0,0003734798
3889,20307159424	0,00034613602
3892,18330383301	0,00032015219
3895,16353607178	0,00030030145
3898,14376831055	0,00028106368
3901,12400054932	0,00026426986
3904,10423278809	0,00024821847
3907,08446502686	0,00023508784
3910,06469726562	0,00022222932
3913,04492950439	0,00020930589
3916,02516174316	0,00019764735
3919,00539398193	0,00018796893
3921,9856262207	0,00017937393
3924,96585845947	0,00016893891
3927,94609069824	0,00016042411
3930,92632293701	0,00015118703
3933,90655517578	0,0001443121
3936,88678741455	0,00014021347
3939,86701965332	0,00013579481
3942,84725189209	0,00013242109
3945,82748413086	0,00013056862
3948,80771636963	0,00012804455
3951,7879486084	0,00012635644
3954,76818084717	0,00012308627
3957,74841308594	0,00012065706
3960,72864532471	0,00011778092
3963,70887756348	0,00011307243
3966,68910980225	0,00011131269
3969,66934204102	0,00010826433
3972,64957427978	0,00010642792
3975,62980651855	0,00010546465
3978,61003875732	0,00010392238
3981,59027099609	0,00010328365
3984,57050323486	0,00010295922
3987,55073547363	0,00010122835
3990,5309677124	0,00010145095
3993,51119995117	9,8125898E-5
3996,49143218994	9,4896043E-5
3999,47166442871	9,1427574E-5
4002,45189666748	8,9356604E-5
4005,43212890625	8,5444809E-5
4008,41236114502	8,2001922E-5
4011,39259338379	7,96264E-5
4014,37282562256	7,8089855E-5
4017,35305786133	7,4970646E-5
4020,3332901001	7,4838139E-5
4023,31352233887	7,4283161E-5
4026,29375457764	7,5090235E-5
4029,27398681641	7,4405959E-5
4032,25421905518	7,4235536E-5
4035,23445129395	7,3456906E-5
4038,21468353271	7,2945682E-5
4041,19491577148	7,1450366E-5
4044,17514801025	6,9921708E-5
4047,15538024902	6,8443576E-5
4050,13561248779	6,6542164E-5
4053,11584472656	6,4841299E-5
4056,09607696533	6,237218E-5
4059,0763092041	6,1064619E-5
4062,05654144287	5,8930202E-5
4065,03677368164	5,6884684E-5
4068,01700592041	5,4778061E-5
4070,99723815918	5,4296325E-5
4073,97747039795	5,1941912E-5
4076,95770263672	5,0918421E-5
4079,93793487549	5,0135174E-5
4082,91816711426	4,8323937E-5
4085,89839935303	4,6976994E-5
4088,8786315918	4,486548E-5
4091,85886383057	4,2795516E-5
4094,83909606934	4,1210312E-5
4097,81932830811	3,7210012E-5
4100,79956054687	3,3255085E-5
4103,77979278564	2,9334763E-5
4106,76002502441	2,5563843E-5
4109,74025726318	2,0102333E-5
4112,72048950195	1,4093966E-5
4115,70072174072	9,3562455E-6
4118,68095397949	8,2177757E-6
4121,66118621826	1,2838838E-5
4124,64141845703	1,6781268E-5
4127,6216506958	1,3505798E-5
4130,60188293457	8,5896691E-6
4133,58211517334	1,0377372E-5
4136,56234741211	1,7220836E-5
4139,54257965088	2,5877318E-5
4142,52281188965	3,6014705E-5
4145,50304412842	4,5668232E-5
4148,48327636719	5,6852998E-5
4151,46350860596	6,7430833E-5
4154,44374084473	7,7774868E-5
4157,4239730835	8,780446E-5
4160,40420532227	9,6205301E-5
4163,38443756103	9,9933028E-5
4166,3646697998	0,00010125457
4169,34490203857	9,8703403E-5
4172,32513427734	9,6371773E-5
4175,30536651611	9,4223459E-5
4178,28559875488	9,306475E-5
4181,26583099365	9,1161418E-5
4184,24606323242	9,0469446E-5
4187,22629547119	8,8396418E-5
4190,20652770996	8,6670344E-5
4193,18675994873	8,5543833E-5
4196,1669921875	8,3744471E-5
4199,14722442627	8,1515866E-5
4202,12745666504	7,9191639E-5
4205,10768890381	7,8285053E-5
4208,08792114258	7,6747101E-5
4211,06815338135	7,5962519E-5
4214,04838562012	7,5440437E-5
4217,02861785889	7,4570875E-5
4220,00885009766	7,3812087E-5
4222,98908233643	7,213016E-5
4225,9693145752	7,0386552E-5
4228,94954681396	7,0792584E-5
4231,92977905273	6,9682905E-5
4234,9100112915	6,9460939E-5
4237,89024353027	6,8228552E-5
4240,87047576904	6,715604E-5
4243,85070800781	6,7512978E-5
4246,83094024658	6,6925915E-5
4249,81117248535	6,6658739E-5
4252,79140472412	6,6354748E-5
4255,77163696289	6,5210652E-5
4258,75186920166	6,4587267E-5
4261,73210144043	6,5301582E-5
4264,7123336792	6,4725909E-5
4267,69256591797	6,5195518E-5
4270,67279815674	6,5774576E-5
4273,65303039551	6,6147383E-5
4276,63326263428	6,6302671E-5
4279,61349487305	6,5899105E-5
4282,59372711182	6,5574322E-5
4285,57395935059	6,6395532E-5
4288,55419158936	6,6366726E-5
4291,53442382812	6,7841068E-5
4294,51465606689	6,843631E-5
4297,49488830566	6,8062518E-5
4300,47512054443	6,8053026E-5
4303,4553527832	6,8662165E-5
4306,43558502197	6,9149811E-5
4309,41581726074	7,0803601E-5
4312,39604949951	7,1440133E-5
4315,37628173828	7,1543862E-5
4318,35651397705	7,0898024E-5
4321,33674621582	6,745708E-5
4324,31697845459	6,1751968E-5
4327,29721069336	5,5093891E-5
4330,27744293213	4,8387779E-5
4333,2576751709	4,2406733E-5
4336,23790740967	3,6649262E-5
4339,21813964844	3,3398099E-5
4342,19837188721	3,1361968E-5
4345,17860412598	3,1182633E-5
4348,15883636475	2,7941495E-5
4351,13906860352	2,7534179E-5
4354,11930084229	2,7061318E-5
4357,09953308105	2,6110538E-5
4360,07976531982	2,4993825E-5
4363,05999755859	2,5773835E-5
4366,04022979736	2,4646311E-5
4369,02046203613	2,467169E-5
4372,0006942749	2,414146E-5
4374,98092651367	2,4281254E-5
4377,96115875244	2,3963448E-5
4380,94139099121	2,4586902E-5
4383,92162322998	2,2970093E-5
4386,90185546875	2,1846045E-5
4389,88208770752	2,2558884E-5
4392,86231994629	2,1449313E-5
4395,84255218506	2,0293179E-5
4398,82278442383	1,974505E-5
4401,8030166626	1,8240874E-5
4404,78324890137	1,6973565E-5
4407,76348114014	1,5185313E-5
4410,74371337891	1,3506477E-5
4413,72394561768	1,1929127E-5
4416,70417785645	1,0548197E-5
4419,68441009521	1,1090716E-5
4422,66464233398	9,1116807E-6
4425,64487457275	9,1035339E-6
4428,62510681152	8,4744296E-6
4431,60533905029	9,6662895E-6
4434,58557128906	1,0596962E-5
4437,56580352783	1,0183735E-5
4440,5460357666	1,1084576E-5
4443,52626800537	1,1018231E-5
4446,50650024414	1,1135129E-5
4449,48673248291	9,3234164E-6
4452,46696472168	8,1266812E-6
4455,44719696045	7,8883459E-6
4458,42742919922	6,5624568E-6
4461,40766143799	5,0150114E-6
4464,38789367676	4,8147373E-6
4467,36812591553	4,4479152E-6
4470,3483581543	3,5349445E-6
4473,32859039307	3,4694481E-6
4476,30882263184	2,8019985E-6
4479,28905487061	2,7348183E-6
4482,26928710937	4,2274409E-6
4485,24951934814	4,6627346E-6
4488,22975158691	4,4216304E-6
4491,20998382568	6,4784425E-6
4494,19021606445	8,3363418E-6
4497,17044830322	7,7265707E-6
4500,15068054199	8,8053803E-6
4503,13091278076	1,1015579E-5
4506,11114501953	1,1874942E-5
4509,0913772583	1,2159088E-5
4512,07160949707	1,2413185E-5
4515,05184173584	1,3264513E-5
4518,03207397461	1,1467336E-5
4521,01230621338	9,6762525E-6
4523,99253845215	8,2200608E-6
4526,97277069092	7,993511E-6
4529,95300292969	1,0294369E-5
4532,93323516846	1,3256497E-5
4535,91346740723	1,6383047E-5
4538,893699646	1,9467031E-5
4541,87393188477	2,2309062E-5
4544,85416412354	2,5109554E-5
4547,8343963623	2,9299261E-5
4550,81462860107	3,1852617E-5
4553,79486083984	3,5938795E-5
4556,77509307861	3,844119E-5
4559,75532531738	4,1840059E-5
4562,73555755615	4,5958502E-5
4565,71578979492	4,9817332E-5
4568,69602203369	5,4330099E-5
4571,67625427246	5,7594797E-5
4574,65648651123	6,3582001E-5
4577,63671875	6,8523417E-5
4580,61695098877	7,3171225E-5
4583,59718322754	7,8141543E-5
4586,57741546631	8,4901298E-5
4589,55764770508	9,2460578E-5
4592,53787994385	9,775501E-5
4595,51811218262	0,00010533838
4598,49834442139	0,00011313935
4601,47857666016	0,00012195004
4604,45880889893	0,00013117591
4607,4390411377	0,00013988237
4610,41927337646	0,00014977614
4613,39950561523	0,00016255807
4616,379737854	0,0001737455
4619,35997009277	0,00018692796
4622,34020233154	0,00020055793
4625,32043457031	0,00021329864
4628,30066680908	0,00022672894
4631,28089904785	0,0002371583
4634,26113128662	0,00024932678
4637,24136352539	0,00025570401
4640,22159576416	0,00026224433
4643,20182800293	0,00026273901
4646,1820602417	0,00025923172
4649,16229248047	0,00025373772
4652,14252471924	0,00024545668
4655,12275695801	0,00023598012
4658,10298919678	0,00022537199
4661,08322143555	0,0002157451
4664,06345367432	0,00020583607
4667,04368591309	0,00019602203
4670,02391815186	0,00018858669
4673,00415039063	0,00018114369
4675,98438262939	0,00017248845
4678,96461486816	0,00016482974
4681,94484710693	0,00015882583
4684,9250793457	0,00015296112
4687,90531158447	0,0001476196
4690,88554382324	0,00014326207
4693,86577606201	0,00013794489
4696,84600830078	0,0001349948
4699,82624053955	0,00013073274
4702,80647277832	0,00012690607
4705,78670501709	0,00012418244
4708,76693725586	0,00012263658
4711,74716949463	0,00011955418
4714,7274017334	0,00011905731
4717,70763397217	0,00011809268
4720,68786621094	0,0001186585
4723,66809844971	0,00012099396
4726,64833068848	0,00012340207
4729,62856292725	0,00012897106
4732,60879516602	0,00013233952
4735,58902740479	0,00013693748
4738,56925964355	0,00013660034
4741,54949188232	0,00013330054
4744,52972412109	0,00012568243
4747,50995635986	0,00011963798
4750,49018859863	0,00011585851
4753,4704208374	0,00011240839
4756,45065307617	0,00010902225
4759,43088531494	0,0001066912
4762,41111755371	0,00010390938
4765,39134979248	0,00010144132
4768,37158203125	0,00010019319
4771,35181427002	9,7686764E-5
4774,33204650879	9,6465717E-5
4777,31227874756	9,4016297E-5
4780,29251098633	9,3522443E-5
4783,2727432251	9,2148156E-5
4786,25297546387	9,0434779E-5
4789,23320770264	8,9348167E-5
4792,21343994141	8,695321E-5
4795,19367218018	8,6561239E-5
4798,17390441895	8,5359515E-5
4801,15413665771	8,4900146E-5
4804,13436889648	8,3888654E-5
4807,11460113525	8,3181305E-5
4810,09483337402	8,2087738E-5
4813,07506561279	8,2056256E-5
4816,05529785156	8,0488271E-5
4819,03553009033	7,9778959E-5
4822,0157623291	7,8469354E-5
4824,99599456787	7,7814766E-5
4827,97622680664	7,7212435E-5
4830,95645904541	7,6156267E-5
4833,93669128418	7,5956054E-5
4836,91692352295	7,3920696E-5
4839,89715576172	7,338887E-5
4842,87738800049	7,3241861E-5
4845,85762023926	7,2262966E-5
4848,83785247803	7,2216183E-5
4851,8180847168	7,2403424E-5
4854,79831695557	7,1806074E-5
4857,77854919434	7,1089457E-5
4860,75878143311	7,053609E-5
4863,73901367188	6,9456331E-5
4866,71924591064	6,8218275E-5
4869,69947814941	6,8865047E-5
4872,67971038818	6,9006404E-5
4875,65994262695	6,98942E-5
4878,64017486572	6,9159715E-5
4881,62040710449	6,9007625E-5
4884,60063934326	6,7842117E-5
4887,58087158203	6,7811133E-5
4890,5611038208	6,6788456E-5
4893,54133605957	6,6660951E-5
4896,52156829834	6,5515225E-5
4899,50180053711	6,6511223E-5
4902,48203277588	6,5585114E-5
4905,46226501465	6,5884454E-5
4908,44249725342	6,4926228E-5
4911,42272949219	6,4575749E-5
4914,40296173096	6,4960669E-5
4917,38319396973	6,370398E-5
4920,3634262085	6,5159774E-5
4923,34365844727	6,428004E-5
4926,32389068604	6,3707739E-5
4929,3041229248	6,4708375E-5
4932,28435516357	6,3380513E-5
4935,26458740234	6,3779886E-5
4938,24481964111	6,3940912E-5
4941,22505187988	6,3614183E-5
4944,20528411865	6,3054391E-5
4947,18551635742	6,3790668E-5
4950,16574859619	6,2576005E-5
4953,14598083496	6,4315205E-5
4956,12621307373	6,4145987E-5
4959,1064453125	6,3210674E-5
4962,08667755127	6,4020356E-5
4965,06690979004	6,2421429E-5
4968,04714202881	6,2946458E-5
4971,02737426758	6,3315587E-5
4974,00760650635	6,3506818E-5
4976,98783874512	6,3494197E-5
4979,96807098389	6,4575075E-5
4982,94830322266	6,5234454E-5
4985,92853546143	6,4731538E-5
4988,9087677002	6,4551928E-5
4991,88899993897	6,3011405E-5
4994,86923217773	6,1845142E-5
4997,8494644165	6,1030439E-5
5000,82969665527	6,0292037E-5
5003,80992889404	6,0252488E-5
5006,79016113281	5,9382928E-5
5009,77039337158	5,6560252E-5
5012,75062561035	5,4203629E-5
5015,73085784912	5,2169672E-5
5018,71109008789	4,9665409E-5
5021,69132232666	5,0460397E-5
5024,67155456543	5,1986122E-5
5027,6517868042	5,205647E-5
5030,63201904297	5,2575917E-5
5033,61225128174	5,3722281E-5
5036,59248352051	5,5249769E-5
5039,57271575928	5,6021807E-5
5042,55294799805	5,5954635E-5
5045,53318023682	5,6899368E-5
5048,51341247559	5,5027899E-5
5051,49364471436	5,4774793E-5
5054,47387695313	5,3983354E-5
5057,45410919189	5,14377E-5
5060,43434143066	5,1097066E-5
5063,41457366943	4,7258167E-5
5066,3948059082	4,5865168E-5
5069,37503814697	4,3070852E-5
5072,35527038574	4,1881504E-5
5075,33550262451	4,0723194E-5
5078,31573486328	3,9076143E-5
5081,29596710205	3,7693704E-5
5084,27619934082	3,5955195E-5
5087,25643157959	3,376803E-5
5090,23666381836	3,2241801E-5
5093,21689605713	3,1082542E-5
5096,1971282959	3,2123706E-5
5099,17736053467	3,0522617E-5
5102,15759277344	2,7991886E-5
5105,13782501221	2,6180959E-5
5108,11805725098	2,5193259E-5
5111,09828948975	2,3698281E-5
5114,07852172852	2,3045293E-5
5117,05875396729	2,4462438E-5
5120,03898620605	2,4412181E-5
5123,01921844482	2,5409889E-5
5125,99945068359	2,7164013E-5
5128,97968292236	3,0353534E-5
5131,95991516113	3,3594252E-5
5134,9401473999	3,671274E-5
5137,92037963867	3,74247E-5
5140,90061187744	3,7177852E-5
5143,88084411621	3,8150288E-5
5146,86107635498	3,8322664E-5
5149,84130859375	3,8228781E-5
5152,82154083252	3,9241947E-5
5155,80177307129	3,9209387E-5
5158,78200531006	3,8889338E-5
5161,76223754883	3,8838293E-5
5164,7424697876	3,7718609E-5
5167,72270202637	4,0629674E-5
5170,70293426514	4,5015658E-5
5173,68316650391	4,9151112E-5
5176,66339874268	5,0002946E-5
5179,64363098145	5,2322263E-5
5182,62386322022	5,259721E-5
5185,60409545898	5,4235989E-5
5188,58432769775	5,7619464E-5
5191,56455993652	5,9893256E-5
5194,54479217529	6,2395256E-5
5197,52502441406	6,6353195E-5
5200,50525665283	6,8823059E-5
5203,4854888916	7,3297486E-5
5206,46572113037	7,6517722E-5
5209,44595336914	8,0516649E-5
5212,42618560791	8,5315868E-5
5215,40641784668	9,0885006E-5
5218,38665008545	9,6698845E-5
5221,36688232422	0,00010185433
5224,34711456299	0,00010745365
5227,32734680176	0,00011425976
5230,30757904053	0,00011938741
5233,2878112793	0,00012392358
5236,26804351807	0,0001236404
5239,24827575684	0,00012132189
5242,22850799561	0,0001143904
5245,20874023438	0,00010410148
5248,18897247314	9,4377436E-5
5251,16920471191	8,917218E-5
5254,14943695068	8,6848837E-5
5257,12966918945	8,4755956E-5
5260,10990142822	8,4905033E-5
5263,09013366699	8,5301833E-5
5266,07036590576	8,5284157E-5
5269,05059814453	8,5896481E-5
5272,0308303833	8,8034525E-5
5275,01106262207	9,0745212E-5
5277,99129486084	9,2231355E-5
5280,97152709961	9,4812313E-5
5283,95175933838	9,5885632E-5
5286,93199157715	9,8837277E-5
5289,91222381592	0,00010154819
5292,89245605469	0,00010205723
5295,87268829346	0,0001055666
5298,85292053223	0,00010709197
5301,833152771	0,00010992224
5304,81338500977	0,00011236001
5307,79361724854	0,00011315761
5310,7738494873	0,00011517582
5313,75408172607	0,00011491355
5316,73431396484	0,00011540327
5319,71454620361	0,00011544772
5322,69477844238	0,00011520795
5325,67501068115	0,00011448452
5328,65524291992	0,00011496438
5331,63547515869	0,00011388892
5334,61570739746	0,00011392076
5337,59593963623	0,00011433423
5340,576171875	0,00011285982
5343,55640411377	0,0001135574
5346,53663635254	0,00011296818
5349,51686859131	0,00011300636
5352,49710083008	0,00011149807
5355,47733306885	0,00010896449
5358,45756530762	0,00010862513
5361,43779754639	0,00010567134
5364,41802978516	0,00010177611
5367,39826202393	9,9006438E-5
5370,3784942627	9,6474096E-5
5373,35872650146	9,2849404E-5
5376,33895874023	8,892822E-5
5379,319190979	8,6646915E-5
5382,29942321777	8,3581032E-5
5385,27965545654	8,0621489E-5
5388,25988769531	7,8287475E-5
5391,24011993408	7,6919893E-5
5394,22035217285	7,2487223E-5
5397,20058441162	7,1132833E-5
5400,18081665039	6,930232E-5
5403,16104888916	6,7461255E-5
5406,14128112793	6,5593155E-5
5409,1215133667	6,4580455E-5
5412,10174560547	6,3906917E-5
5415,08197784424	6,291886E-5
5418,06221008301	6,1387485E-5
5421,04244232178	6,1256918E-5
5424,02267456055	6,087335E-5
5427,00290679932	6,0440045E-5
5429,98313903809	5,9401522E-5
5432,96337127686	5,9392017E-5
5435,94360351562	5,7912003E-5
5438,92383575439	5,7084834E-5
5441,90406799316	5,5702561E-5
5444,88430023193	5,5356412E-5
5447,8645324707	5,4924397E-5
5450,84476470947	5,4452853E-5
5453,82499694824	5,2745783E-5
5456,80522918701	5,2338804E-5
5459,78546142578	5,0940229E-5
5462,76569366455	5,0672552E-5
5465,74592590332	4,9628993E-5
5468,72615814209	4,8108348E-5
5471,70639038086	4,7935947E-5
5474,68662261963	4,7555775E-5
5477,6668548584	4,6459965E-5
5480,64708709717	4,6531789E-5
5483,62731933594	4,4979523E-5
5486,60755157471	4,5383597E-5
5489,58778381348	4,5602975E-5
5492,56801605225	4,4463979E-5
5495,54824829102	4,4256505E-5
5498,52848052978	4,3791954E-5
5501,50871276855	4,3458882E-5
5504,48894500732	4,2846771E-5
5507,46917724609	4,267736E-5
5510,44940948486	4,2041463E-5
5513,42964172363	4,1870173E-5
5516,4098739624	4,057685E-5
5519,39010620117	3,9869022E-5
5522,37033843994	4,0496977E-5
5525,35057067871	3,8931237E-5
5528,33080291748	3,7317171E-5
5531,31103515625	3,7513809E-5
5534,29126739502	3,6090807E-5
5537,27149963379	3,5777118E-5
5540,25173187256	3,4030841E-5
5543,23196411133	3,3100692E-5
5546,2121963501	3,1482697E-5
5549,19242858887	2,9306928E-5
5552,17266082764	2,5441976E-5
5555,15289306641	2,3290626E-5
5558,13312530518	1,8193549E-5
5561,11335754395	1,2798259E-5
5564,09358978271	9,2483507E-6
5567,07382202148	6,1135611E-6
5570,05405426025	7,5531346E-6
5573,03428649902	1,0460403E-5
5576,01451873779	1,2826634E-5
5578,99475097656	1,5305774E-5
5581,97498321533	1,6826978E-5
5584,9552154541	1,695794E-5
5587,93544769287	1,7551041E-5
5590,91567993164	1,9016894E-5
5593,89591217041	1,9245086E-5
5596,87614440918	2,002188E-5
5599,85637664795	2,0160337E-5
5602,83660888672	2,0332972E-5
5605,81684112549	2,0713889E-5
5608,79707336426	2,0014552E-5
5611,77730560303	2,0169959E-5
5614,7575378418	1,9556369E-5
5617,73777008057	2,0552758E-5
5620,71800231934	1,9110254E-5
5623,69823455811	1,9189861E-5
5626,67846679687	1,8675997E-5
5629,65869903564	1,8197464E-5
5632,63893127441	1,8227351E-5
5635,61916351318	1,7901618E-5
5638,59939575195	1,7702489E-5
5641,57962799072	1,7900192E-5
5644,55986022949	1,7362868E-5
5647,54009246826	1,5984249E-5
5650,52032470703	1,593379E-5
5653,5005569458	1,4730097E-5
5656,48078918457	1,4405608E-5
5659,46102142334	1,340951E-5
5662,44125366211	1,2262771E-5
5665,42148590088	1,2313506E-5
5668,40171813965	1,0356824E-5
5671,38195037842	8,3809645E-6
5674,36218261719	8,5198668E-6
5677,34241485596	7,4004282E-6
5680,32264709473	8,7900988E-6
5683,3028793335	9,5086426E-6
5686,28311157227	9,111819E-6
5689,26334381103	1,0627857E-5
5692,2435760498	1,2693165E-5
5695,22380828857	1,3443653E-5
5698,20404052734	1,5769271E-5
5701,18427276611	1,8147284E-5
5704,16450500488	1,890789E-5
5707,14473724365	2,0833957E-5
5710,12496948242	2,4282465E-5
5713,10520172119	2,7146294E-5
5716,08543395996	3,0073624E-5
5719,06566619873	3,6574565E-5
5722,0458984375	3,9802012E-5
5725,02613067627	4,2503189E-5
5728,00636291504	4,3539473E-5
5730,98659515381	4,1128473E-5
5733,96682739258	3,700217E-5
5736,94705963135	3,3139581E-5
5739,92729187012	2,9616975E-5
5742,90752410889	2,7373738E-5
5745,88775634766	2,6550396E-5
5748,86798858643	2,5558036E-5
5751,8482208252	2,4824835E-5
5754,82845306396	2,3823639E-5
5757,80868530273	2,4092893E-5
5760,7889175415	2,239125E-5
5763,76914978027	2,1847151E-5
5766,74938201904	2,1416348E-5
5769,72961425781	2,1183663E-5
5772,70984649658	2,0692037E-5
5775,69007873535	2,0007847E-5
5778,67031097412	1,9839284E-5
5781,65054321289	1,9604378E-5
5784,63077545166	1,9861367E-5
5787,61100769043	1,9760294E-5
5790,5912399292	1,9926932E-5
5793,57147216797	1,9715818E-5
5796,55170440674	1,801563E-5
5799,53193664551	1,8693286E-5
5802,51216888428	1,9628531E-5
5805,49240112305	2,0299598E-5
5808,47263336182	1,9775576E-5
5811,45286560059	2,1524682E-5
5814,43309783935	2,189497E-5
5817,41333007812	2,2984644E-5
5820,39356231689	2,4920269E-5
5823,37379455566	2,5466132E-5
5826,35402679443	2,7044866E-5
5829,3342590332	2,9142955E-5
5832,31449127197	3,0426457E-5
5835,29472351074	3,3546707E-5
5838,27495574951	3,5740461E-5
5841,25518798828	3,7835242E-5
5844,23542022705	4,0571488E-5
5847,21565246582	4,3663921E-5
5850,19588470459	4,5403713E-5
5853,17611694336	4,7746557E-5
5856,15634918213	5,2183942E-5
5859,1365814209	5,5465472E-5
5862,11681365967	5,8027624E-5
5865,09704589844	6,064615E-5
5868,07727813721	6,3465567E-5
5871,05751037598	6,6881857E-5
5874,03774261475	6,9901264E-5
5877,01797485352	7,3039203E-5
5879,99820709229	7,5112118E-5
5882,97843933105	7,6415126E-5
5885,95867156982	7,8962282E-5
5888,93890380859	7,9762404E-5
5891,91913604736	8,0122986E-5
5894,89936828613	8,0001983E-5
5897,8796005249	8,1285378E-5
5900,85983276367	8,1852505E-5
5903,84006500244	7,9738164E-5
5906,82029724121	7,8340748E-5
5909,80052947998	7,691549E-5
5912,78076171875	7,4737299E-5
5915,76099395752	7,2561378E-5
5918,74122619629	7,0176889E-5
5921,72145843506	6,8333986E-5
5924,70169067383	6,537062E-5
5927,6819229126	6,2222803E-5
5930,66215515137	5,9305178E-5
5933,64238739014	5,7320975E-5
5936,62261962891	5,5644774E-5
5939,60285186768	5,3636262E-5
5942,58308410644	5,1805056E-5
5945,56331634521	4,9634455E-5
[truncated: 30,772 more rows]
