# Supplementary material for: Predicting the Durability of Solid Fired Bricks Using NDT Electroacoustic Methods
Source: Materials (Basel). 2022 Aug 25;15(17):5882. doi: 10.3390/ma15175882 (PMC9457344; doi:10.3390/ma15175882)
Supplement: Supplementary file 1 [file materials-15-05882-s001.zip › 5.NV0_FL.csv]

ASCII data file created with TiePie Multi Channel software. www.tiepie.com.
2021-02-24 10:29:04 835m
Frequency	FFT1
Hz	V
0	0,0012847454
2,98023223876953	0,00027025938
5,96046447753906	0,00024679685
8,94069671630859	0,00025462113
11,9209289550781	0,00026763393
14,9011611938477	0,00029443144
17,8813934326172	0,00030325085
20,8616256713867	0,0002759902
23,8418579101562	0,00027252291
26,8220901489258	0,0002442572
29,8023223876953	0,00024986951
32,7825546264648	0,00025385457
35,7627868652344	0,00026028097
38,7430191040039	0,00025761725
41,7232513427734	0,00025102526
44,703483581543	0,00025393145
47,6837158203125	0,00025671827
50,663948059082	0,00025742331
53,6441802978516	0,00025711564
56,6244125366211	0,00026159499
59,6046447753906	0,00025425584
62,5848770141602	0,00025420468
65,5651092529297	0,00024875534
68,5453414916992	0,00024737775
71,5255737304687	0,00025089556
74,5058059692383	0,00025020385
77,4860382080078	0,00025207236
80,4662704467773	0,00025349453
83,4465026855469	0,00024917435
86,4267349243164	0,00024642681
89,4069671630859	0,0002460873
92,3871994018555	0,0002470935
95,367431640625	0,0002397539
98,3476638793945	0,00025011763
101,327896118164	0,00024677421
104,308128356934	0,0002436918
107,288360595703	0,00024425104
110,268592834473	0,00024423112
113,248825073242	0,00024525843
116,229057312012	0,00024090945
119,209289550781	0,00024253704
122,189521789551	0,00024617701
125,16975402832	0,00024063181
128,14998626709	0,00024077058
131,130218505859	0,00023600752
134,110450744629	0,00023679551
137,090682983398	0,00023531956
140,070915222168	0,00023360827
143,051147460938	0,00023595321
146,031379699707	0,00023357003
149,011611938477	0,0002336266
151,991844177246	0,00023351602
154,972076416016	0,00023419928
157,952308654785	0,00023129284
160,932540893555	0,00023040237
163,912773132324	0,00023346777
166,893005371094	0,00023236664
169,873237609863	0,00023406967
172,853469848633	0,0002324662
175,833702087402	0,00023169598
178,813934326172	0,00023313805
181,794166564941	0,00023110758
184,774398803711	0,00022949504
187,75463104248	0,00023282607
190,73486328125	0,0002336477
193,71509552002	0,00023312665
196,695327758789	0,00023442016
199,675559997559	0,00023220061
202,655792236328	0,00023061122
205,636024475098	0,00023107934
208,616256713867	0,00023269487
211,596488952637	0,00023006505
214,576721191406	0,00023093968
217,556953430176	0,00022642321
220,537185668945	0,00022643632
223,517417907715	0,00022783876
226,497650146484	0,00022660238
229,477882385254	0,00022798698
232,458114624023	0,00022725097
235,438346862793	0,00022529866
238,418579101562	0,0002234242
241,398811340332	0,00022551199
244,379043579102	0,00022428017
247,359275817871	0,00022393845
250,339508056641	0,00022316697
253,31974029541	0,00022180146
256,29997253418	0,0002245212
259,280204772949	0,00022293851
262,260437011719	0,00022187564
265,240669250488	0,00022198186
268,220901489258	0,00022087597
271,201133728027	0,00022157293
274,181365966797	0,00022054766
277,161598205566	0,00021878054
280,141830444336	0,00021675112
283,122062683105	0,00021624166
286,102294921875	0,00021549014
289,082527160645	0,00021732549
292,062759399414	0,00021645179
295,042991638184	0,00021362885
298,023223876953	0,00021598219
301,003456115723	0,00021359941
303,983688354492	0,00021575278
306,963920593262	0,00021589154
309,944152832031	0,00021397761
312,924385070801	0,0002146313
315,90461730957	0,00021263445
318,88484954834	0,00021033225
321,865081787109	0,00021329136
324,845314025879	0,00021232755
327,825546264648	0,00021091361
330,805778503418	0,00021014075
333,786010742188	0,00020997998
336,766242980957	0,00021041269
339,746475219727	0,00020956112
342,726707458496	0,00020868662
345,706939697266	0,00020801912
348,687171936035	0,00020879229
351,667404174805	0,0002062463
354,647636413574	0,00020647144
357,627868652344	0,00020680592
360,608100891113	0,0002044374
363,588333129883	0,00020574757
366,568565368652	0,00020561307
369,548797607422	0,00020481436
372,529029846191	0,0002036433
375,509262084961	0,00020498989
378,48949432373	0,00020303781
381,4697265625	0,00020222133
384,44995880127	0,00020320602
387,430191040039	0,00020236835
390,410423278809	0,00020307663
393,390655517578	0,00020152619
396,370887756348	0,00020119756
399,351119995117	0,00020175168
402,331352233887	0,0002002302
405,311584472656	0,00019898765
408,291816711426	0,00020052569
411,272048950195	0,00019898248
414,252281188965	0,00019963072
417,232513427734	0,00019810139
420,212745666504	0,00019824984
423,192977905273	0,00019667729
426,173210144043	0,00019670564
429,153442382812	0,0001980456
432,133674621582	0,00019743106
435,113906860352	0,00019812719
438,094139099121	0,00019781521
441,074371337891	0,00019650554
444,05460357666	0,0001961581
447,03483581543	0,000195259
450,015068054199	0,00019633499
452,995300292969	0,00019520629
455,975532531738	0,00019414995
458,955764770508	0,00019478514
461,935997009277	0,00019448387
464,916229248047	0,00019488759
467,896461486816	0,00019339381
470,876693725586	0,00019337047
473,856925964355	0,00019354814
476,837158203125	0,0001940745
479,817390441895	0,00019359351
482,797622680664	0,00019396541
485,777854919434	0,00019255993
488,758087158203	0,00019174928
491,738319396973	0,00019318586
494,718551635742	0,00019376891
497,698783874512	0,00019283645
500,679016113281	0,00019230461
503,659248352051	0,00019282089
506,63948059082	0,00019309043
509,61971282959	0,00019454628
512,599945068359	0,00019284911
515,580177307129	0,00019323258
518,560409545898	0,00019251984
521,540641784668	0,00019418659
524,520874023438	0,000192098
527,501106262207	0,00019377791
530,481338500977	0,00019161827
533,461570739746	0,000191249
536,441802978516	0,00019341152
539,422035217285	0,0001928361
542,402267456055	0,00019259711
545,382499694824	0,00019494654
548,362731933594	0,00019267806
551,342964172363	0,00019192349
554,323196411133	0,00019149276
557,303428649902	0,00019225361
560,283660888672	0,0001934282
563,263893127441	0,00019095503
566,244125366211	0,00019156898
569,22435760498	0,00019227491
572,20458984375	0,0001915963
575,18482208252	0,00019178393
578,165054321289	0,00019253129
581,145286560059	0,00019044834
584,125518798828	0,00018839277
587,105751037598	0,00019094215
590,085983276367	0,00019123889
593,066215515137	0,00019599695
596,046447753906	0,00019323426
599,026679992676	0,00019241563
602,006912231445	0,00019368504
604,987144470215	0,00019266659
607,967376708984	0,00019215892
610,947608947754	0,00019236793
613,927841186523	0,00019162393
616,908073425293	0,00019251028
619,888305664062	0,00019130059
622,868537902832	0,00019133537
625,848770141602	0,0001914326
628,829002380371	0,00019245944
631,809234619141	0,0001913499
634,78946685791	0,00019052725
637,76969909668	0,00019134918
640,749931335449	0,00019100339
643,730163574219	0,00019006371
646,710395812988	0,0001903776
649,690628051758	0,00019177492
652,670860290527	0,00019108864
655,651092529297	0,00019093787
658,631324768066	0,00019104003
661,611557006836	0,00019164555
664,591789245606	0,0001903248
667,572021484375	0,00019169402
670,552253723145	0,0001892261
673,532485961914	0,00019019353
676,512718200684	0,00019022792
679,492950439453	0,00019057131
682,473182678223	0,00019078075
685,453414916992	0,00019026989
688,433647155762	0,0001906521
691,413879394531	0,0001911698
694,394111633301	0,00019020414
697,37434387207	0,00019242427
700,35457611084	0,00019069771
703,334808349609	0,00019073502
706,315040588379	0,00019034126
709,295272827148	0,00019017144
712,275505065918	0,00019034055
715,255737304687	0,00019106695
718,235969543457	0,00019013595
721,216201782227	0,00019081225
724,196434020996	0,00019080383
727,176666259766	0,00019062412
730,156898498535	0,00019078425
733,137130737305	0,00019088924
736,117362976074	0,00018986267
739,097595214844	0,00019096587
742,077827453613	0,00019010196
745,058059692383	0,00019104079
748,038291931152	0,00019026354
751,018524169922	0,00019019483
753,998756408691	0,0001908308
756,978988647461	0,00019089372
759,959220886231	0,00019068234
762,939453125	0,00019130987
765,919685363769	0,00019131104
768,899917602539	0,0001910748
771,880149841309	0,00019031937
774,860382080078	0,00019124499
777,840614318848	0,00019015233
780,820846557617	0,00018981073
783,801078796387	0,00019133018
786,781311035156	0,00019134336
789,761543273926	0,00019116961
792,741775512695	0,00019075309
795,722007751465	0,00019065583
798,702239990234	0,00019046185
801,682472229004	0,00019175836
804,662704467773	0,00019122765
807,642936706543	0,00019072023
810,623168945313	0,00019174156
813,603401184082	0,00019120933
816,583633422852	0,00019036828
819,563865661621	0,00019101416
822,544097900391	0,00019273491
825,52433013916	0,00018983829
828,50456237793	0,00019087515
831,484794616699	0,00019132898
834,465026855469	0,00019096338
837,445259094238	0,00019082645
840,425491333008	0,00019182958
843,405723571777	0,00019179517
846,385955810547	0,00019157816
849,366188049316	0,00019190149
852,346420288086	0,0001910947
855,326652526855	0,00019142178
858,306884765625	0,00019164476
861,287117004394	0,00019281441
864,267349243164	0,00019257942
867,247581481934	0,0001923802
870,227813720703	0,00019275925
873,208045959473	0,00019229228
876,188278198242	0,00019341414
879,168510437012	0,00019250556
882,148742675781	0,00019318811
885,128974914551	0,00019471769
888,10920715332	0,00019331503
891,08943939209	0,00019328339
894,069671630859	0,00019425079
897,049903869629	0,00019271499
900,030136108398	0,00019324216
903,010368347168	0,00019400318
905,990600585938	0,0001932785
908,970832824707	0,00019403624
911,951065063477	0,00019416357
914,931297302246	0,0001935308
917,911529541016	0,00019440859
920,891761779785	0,00019355628
923,871994018555	0,00019385288
926,852226257324	0,00019355708
929,832458496094	0,0001937735
932,812690734863	0,00019357881
935,792922973633	0,00019426974
938,773155212402	0,00019438394
941,753387451172	0,00019390939
944,733619689941	0,00019393076
947,713851928711	0,0001930925
950,69408416748	0,00019496413
953,67431640625	0,00019276368
956,65454864502	0,00019375865
959,634780883789	0,0001929232
962,615013122559	0,00019455208
965,595245361328	0,0001936441
968,575477600098	0,00019479575
971,555709838867	0,00019430458
974,535942077637	0,00019288292
977,516174316406	0,00019410799
980,496406555176	0,00019343922
983,476638793945	0,00019388304
986,456871032715	0,00019506689
989,437103271484	0,00019409908
992,417335510254	0,00019483864
995,397567749023	0,00019290219
998,377799987793	0,00019277532
1001,35803222656	0,00019440732
1004,33826446533	0,00019303623
1007,3184967041	0,0001934165
1010,29872894287	0,0001921989
1013,27896118164	0,00019326223
1016,25919342041	0,00019470003
1019,23942565918	0,00019239603
1022,21965789795	0,0001927109
1025,19989013672	0,00019289396
1028,18012237549	0,00019313485
1031,16035461426	0,0001934169
1034,14058685303	0,00019362797
1037,1208190918	0,00019222975
1040,10105133057	0,00019202766
1043,08128356934	0,00019235
1046,06151580811	0,00019192381
1049,04174804688	0,00019221906
1052,02198028564	0,00019077535
1055,00221252441	0,00019206514
1057,98244476318	0,00019133926
1060,96267700195	0,00019168887
1063,94290924072	0,00019063948
1066,92314147949	0,00019217759
1069,90337371826	0,00019151719
1072,88360595703	0,00019183652
1075,8638381958	0,00019108231
1078,84407043457	0,00019209014
1081,82430267334	0,00019121613
1084,80453491211	0,00019084996
1087,78476715088	0,00019100589
1090,76499938965	0,00019059025
1093,74523162842	0,00019060188
1096,72546386719	0,0001915087
1099,70569610596	0,00019154587
1102,68592834473	0,00019056169
1105,6661605835	0,00019000088
1108,64639282227	0,00019054588
1111,62662506104	0,000189909
1114,6068572998	0,00019073965
1117,58708953857	0,00019029724
1120,56732177734	0,00018952937
1123,54755401611	0,00018989239
1126,52778625488	0,00018858431
1129,50801849365	0,00018910131
1132,48825073242	0,00018871388
1135,46848297119	0,00018890754
1138,44871520996	0,00018661083
1141,42894744873	0,00018771906
1144,4091796875	0,00018800602
1147,38941192627	0,00018740882
1150,36964416504	0,00018702033
1153,34987640381	0,00018605351
1156,33010864258	0,00018512406
1159,31034088135	0,0001841653
1162,29057312012	0,00018448665
1165,27080535889	0,00018338862
1168,25103759766	0,00018197694
1171,23126983643	0,00018106585
1174,2115020752	0,00018139254
1177,19173431396	0,00017962091
1180,17196655273	0,00017914885
1183,1521987915	0,00017707286
1186,13243103027	0,00017548335
1189,11266326904	0,00017436087
1192,09289550781	0,00017126209
1195,07312774658	0,00017080706
1198,05335998535	0,00016864125
1201,03359222412	0,00016556828
1204,01382446289	0,00016407758
1206,99405670166	0,00016183341
1209,97428894043	0,00016030067
1212,9545211792	0,00015965767
1215,93475341797	0,0001602803
1218,91498565674	0,00016088776
1221,89521789551	0,0001624371
1224,87545013428	0,00016682444
1227,85568237305	0,00017065262
1230,83591461182	0,00017409282
1233,81614685059	0,00017458608
1236,79637908936	0,00017582939
1239,77661132812	0,00017398803
1242,75684356689	0,00017356474
1245,73707580566	0,00017188763
1248,71730804443	0,00016969898
1251,6975402832	0,0001665176
1254,67777252197	0,00016563285
1257,65800476074	0,00016688641
1260,63823699951	0,00016736511
1263,61846923828	0,00016968378
1266,59870147705	0,00017249298
1269,57893371582	0,00017587825
1272,55916595459	0,00017991046
1275,53939819336	0,00018237184
1278,51963043213	0,00018671074
1281,4998626709	0,00018807079
1284,48009490967	0,00019017955
1287,46032714844	0,00019264561
1290,44055938721	0,00019459865
1293,42079162598	0,00019572499
1296,40102386475	0,00019730072
1299,38125610352	0,00019825443
1302,36148834229	0,00019933648
1305,34172058105	0,00020032565
1308,32195281982	0,00020223787
1311,30218505859	0,00020184492
1314,28241729736	0,00020305642
1317,26264953613	0,00020344625
1320,2428817749	0,00020390235
1323,22311401367	0,00020410689
1326,20334625244	0,00020353477
1329,18357849121	0,00020363836
1332,16381072998	0,00020489102
1335,14404296875	0,00020501747
1338,12427520752	0,00020635974
1341,10450744629	0,00020594394
1344,08473968506	0,00020655669
1347,06497192383	0,00020600552
1350,0452041626	0,00020581722
1353,02543640137	0,00020643979
1356,00566864014	0,0002062789
1358,98590087891	0,00020757402
1361,96613311768	0,00020794957
1364,94636535645	0,00020731134
1367,92659759521	0,00020687567
1370,90682983398	0,0002070826
1373,88706207275	0,00020845926
1376,86729431152	0,00020730673
1379,84752655029	0,00020828159
1382,82775878906	0,00020843592
1385,80799102783	0,00020864339
1388,7882232666	0,00020858505
1391,76845550537	0,00020815868
1394,74868774414	0,00020915409
1397,72891998291	0,00020993636
1400,70915222168	0,00020932051
1403,68938446045	0,0002098617
1406,66961669922	0,00020979207
1409,64984893799	0,00021094864
1412,63008117676	0,00020938511
1415,61031341553	0,00021065544
1418,5905456543	0,00020966862
1421,57077789307	0,00021061269
1424,55101013184	0,00021102256
1427,53124237061	0,00021107685
1430,51147460938	0,00021085657
1433,49170684814	0,00021016216
1436,47193908691	0,00021183166
1439,45217132568	0,00021202737
1442,43240356445	0,00021205729
1445,41263580322	0,00021207944
1448,39286804199	0,00021264365
1451,37310028076	0,00021184925
1454,35333251953	0,00021237429
1457,3335647583	0,00021271075
1460,31379699707	0,00021289974
1463,29402923584	0,00021399042
1466,27426147461	0,00021252643
1469,25449371338	0,00021295492
1472,23472595215	0,00021275323
1475,21495819092	0,00021440145
1478,19519042969	0,00021467378
1481,17542266846	0,00021355972
1484,15565490723	0,00021347183
1487,135887146	0,00021411969
1490,11611938477	0,00021321557
1493,09635162354	0,00021413473
1496,0765838623	0,00021521846
1499,05681610107	0,00021437384
1502,03704833984	0,00021513124
1505,01728057861	0,00021527032
1507,99751281738	0,00021602272
1510,97774505615	0,00021525681
1513,95797729492	0,00021627924
1516,93820953369	0,00021571876
1519,91844177246	0,00021567183
1522,89867401123	0,00021653607
1525,87890625	0,00021674207
1528,85913848877	0,00021752339
1531,83937072754	0,00021735409
1534,81960296631	0,00021725133
1537,79983520508	0,0002190086
1540,78006744385	0,0002174569
1543,76029968262	0,00021807561
1546,74053192139	0,00021787535
1549,72076416016	0,00021865074
1552,70099639893	0,00021886758
1555,6812286377	0,0002177839
1558,66146087646	0,00021911353
1561,64169311523	0,00021937217
1564,621925354	0,00022001929
1567,60215759277	0,00021903011
1570,58238983154	0,00021944877
1573,56262207031	0,00022019903
1576,54285430908	0,00022072991
1579,52308654785	0,00021997954
1582,50331878662	0,00022070864
1585,48355102539	0,00022105338
1588,46378326416	0,0002209012
1591,44401550293	0,00022124871
1594,4242477417	0,00022142951
1597,40447998047	0,00022117709
1600,38471221924	0,00022150055
1603,36494445801	0,00022065501
1606,34517669678	0,0002217816
1609,32540893555	0,00022276538
1612,30564117432	0,00022260201
1615,28587341309	0,00022283015
1618,26610565186	0,00022264503
1621,24633789062	0,00022421969
1624,22657012939	0,00022385301
1627,20680236816	0,00022445828
1630,18703460693	0,00022322081
1633,1672668457	0,00022401501
1636,14749908447	0,00022427021
1639,12773132324	0,00022457216
1642,10796356201	0,00022470696
1645,08819580078	0,00022531985
1648,06842803955	0,00022390584
1651,04866027832	0,00022384723
1654,02889251709	0,00022442557
1657,00912475586	0,00022633366
1659,98935699463	0,00022644278
1662,9695892334	0,00022675081
1665,94982147217	0,00022609948
1668,93005371094	0,00022514764
1671,91028594971	0,00022628289
1674,89051818848	0,00022680334
1677,87075042725	0,0002263694
1680,85098266602	0,00022736246
1683,83121490479	0,00022737492
1686,81144714355	0,00022731363
1689,79167938232	0,00022810579
1692,77191162109	0,00022869415
1695,75214385986	0,0002296388
1698,73237609863	0,00022862541
1701,7126083374	0,00022889462
1704,69284057617	0,0002281112
1707,67307281494	0,00022887918
1710,65330505371	0,00022946832
1713,63353729248	0,00022953334
1716,61376953125	0,00023028331
1719,59400177002	0,00022991309
1722,57423400879	0,00023055818
1725,55446624756	0,00023077903
1728,53469848633	0,0002300305
1731,5149307251	0,0002304608
1734,49516296387	0,00023276849
1737,47539520264	0,00023222061
1740,45562744141	0,00023257377
1743,43585968018	0,00023108662
1746,41609191895	0,000233277
1749,39632415771	0,00023232485
1752,37655639648	0,00023205794
1755,35678863525	0,00023394824
1758,33702087402	0,00023274472
1761,31725311279	0,0002344659
1764,29748535156	0,00023428374
1767,27771759033	0,00023462818
1770,2579498291	0,00023407231
1773,23818206787	0,00023534936
1776,21841430664	0,00023506318
1779,19864654541	0,0002351322
1782,17887878418	0,0002352195
1785,15911102295	0,0002350528
1788,13934326172	0,00023633461
1791,11957550049	0,00023680672
1794,09980773926	0,0002376861
1797,08003997803	0,00023735844
1800,0602722168	0,00023785547
1803,04050445557	0,00023736943
1806,02073669434	0,00023917821
1809,00096893311	0,00023734854
1811,98120117187	0,00023856049
1814,96143341064	0,00023845314
1817,94166564941	0,00023825967
1820,92189788818	0,00023945808
1823,90213012695	0,00023952845
1826,88236236572	0,0002396862
1829,86259460449	0,00023925766
1832,84282684326	0,00023940828
1835,82305908203	0,00023961102
1838,8032913208	0,00024048844
1841,78352355957	0,00024175143
1844,76375579834	0,00024130843
1847,74398803711	0,00024119249
1850,72422027588	0,00024059648
1853,70445251465	0,00024198529
1856,68468475342	0,00024288886
1859,66491699219	0,00024311954
1862,64514923096	0,00024281905
1865,62538146973	0,00024363203
1868,6056137085	0,00024369614
1871,58584594727	0,00024427108
1874,56607818604	0,000245201
1877,5463104248	0,0002449428
1880,52654266357	0,00024618446
1883,50677490234	0,0002463709
1886,48700714111	0,00024481865
1889,46723937988	0,00024634301
1892,44747161865	0,00024787097
1895,42770385742	0,00024758504
1898,40793609619	0,00024853826
1901,38816833496	0,00024897846
1904,36840057373	0,0002486442
1907,3486328125	0,00024981974
1910,32886505127	0,00024933474
1913,30909729004	0,00024959852
1916,28932952881	0,0002498539
1919,26956176758	0,00025069536
1922,24979400635	0,00025181587
1925,23002624512	0,0002514346
1928,21025848389	0,00025191269
1931,19049072266	0,00025223036
1934,17072296143	0,00025136478
1937,1509552002	0,00025244474
1940,13118743896	0,00025410066
1943,11141967773	0,00025365087
1946,0916519165	0,00025441805
1949,07188415527	0,00025325319
1952,05211639404	0,00025432046
1955,03234863281	0,00025327178
1958,01258087158	0,00025496539
1960,99281311035	0,00025529739
1963,97304534912	0,00025440079
1966,95327758789	0,00025556024
1969,93350982666	0,00025549041
1972,91374206543	0,0002550395
1975,8939743042	0,00025535093
1978,87420654297	0,0002557498
1981,85443878174	0,00025511488
1984,83467102051	0,00025616602
1987,81490325928	0,0002557145
1990,79513549805	0,00025495878
1993,77536773682	0,00025350951
1996,75559997559	0,00025450075
1999,73583221436	0,00025465002
2002,71606445313	0,00025372897
2005,69629669189	0,00025255297
2008,67652893066	0,00025278155
2011,65676116943	0,0002517426
2014,6369934082	0,00025180689
2017,61722564697	0,00025146018
2020,59745788574	0,00024885475
2023,57769012451	0,00024967306
2026,55792236328	0,00024705223
2029,53815460205	0,0002471079
2032,51838684082	0,00024577093
2035,49861907959	0,00024583905
2038,47885131836	0,000243533
2041,45908355713	0,00024175649
2044,4393157959	0,00024098341
2047,41954803467	0,00023986101
2050,39978027344	0,00023741145
2053,38001251221	0,00023490658
2056,36024475098	0,00023513632
2059,34047698975	0,0002314737
2062,32070922852	0,00022951758
2065,30094146729	0,00022864714
2068,28117370605	0,00022708662
2071,26140594482	0,00022519504
2074,24163818359	0,00022304189
2077,22187042236	0,00022244325
2080,20210266113	0,00022204512
2083,1823348999	0,00022002241
2086,16256713867	0,0002201614
2089,14279937744	0,00021961334
2092,12303161621	0,00021977805
2095,10326385498	0,00022046423
2098,08349609375	0,00022271673
2101,06372833252	0,00022392043
2104,04396057129	0,00022555763
2107,02419281006	0,00022778212
2110,00442504883	0,0002303151
2112,9846572876	0,00023320325
2115,96488952637	0,00023511091
2118,94512176514	0,00023950864
2121,92535400391	0,00024332612
2124,90558624268	0,00024397115
2127,88581848145	0,00024740039
2130,86605072021	0,00025029802
2133,84628295898	0,00025304396
2136,82651519775	0,00025616012
2139,80674743652	0,00025897563
2142,78697967529	0,00026196085
2145,76721191406	0,00026410515
2148,74744415283	0,00026618942
2151,7276763916	0,00026862863
2154,70790863037	0,00027176079
2157,68814086914	0,00027361016
2160,66837310791	0,00027512876
2163,64860534668	0,00027642719
2166,62883758545	0,00027968895
2169,60906982422	0,00028216243
2172,58930206299	0,00028236164
2175,56953430176	0,00028457547
2178,54976654053	0,00028687168
2181,5299987793	0,00028894446
2184,51023101807	0,00029001456
2187,49046325684	0,00029270528
2190,47069549561	0,00029369976
2193,45092773438	0,00029517987
2196,43115997314	0,00029727551
2199,41139221191	0,00029766963
2202,39162445068	0,00029969115
2205,37185668945	0,00030111101
2208,35208892822	0,00030269346
2211,33232116699	0,00030413418
2214,31255340576	0,00030422057
2217,29278564453	0,00030548317
2220,2730178833	0,00030782377
2223,25325012207	0,00030907538
2226,23348236084	0,00030978132
2229,21371459961	0,00031151244
2232,19394683838	0,00031183041
2235,17417907715	0,00031473957
2238,15441131592	0,000315155
2241,13464355469	0,00031548277
2244,11487579346	0,00031853818
2247,09510803223	0,00031912942
2250,075340271	0,0003201164
2253,05557250977	0,00032199655
2256,03580474854	0,00032297564
2259,0160369873	0,0003227011
2261,99626922607	0,00032528058
2264,97650146484	0,00032659256
2267,95673370361	0,00032724548
2270,93696594238	0,00032954331
2273,91719818115	0,0003294395
2276,89743041992	0,00033016265
2279,87766265869	0,00033142521
2282,85789489746	0,00033278502
2285,83812713623	0,00033456534
2288,818359375	0,00033403716
2291,79859161377	0,00033526643
2294,77882385254	0,00033759825
2297,75905609131	0,00033933985
2300,73928833008	0,00034024414
2303,71952056885	0,00034113008
2306,69975280762	0,00034255463
2309,67998504639	0,00034277533
2312,66021728516	0,00034432361
2315,64044952393	0,00034562485
2318,6206817627	0,00034826749
2321,60091400146	0,00034708868
2324,58114624023	0,00034878151
2327,561378479	0,00035046764
2330,54161071777	0,00035167813
2333,52184295654	0,00035238195
2336,50207519531	0,00035442824
2339,48230743408	0,00035448948
2342,46253967285	0,00035529628
2345,44277191162	0,00035750693
2348,42300415039	0,00035827294
2351,40323638916	0,00035821769
2354,38346862793	0,00036092967
2357,3637008667	0,00036325661
2360,34393310547	0,00036392151
2363,32416534424	0,00036459483
2366,30439758301	0,00036651953
2369,28462982178	0,00036717377
2372,26486206055	0,00036909617
2375,24509429932	0,0003697454
2378,22532653809	0,00037207353
2381,20555877686	0,0003732669
2384,18579101562	0,00037491189
2387,16602325439	0,00037487026
2390,14625549316	0,00037630161
2393,12648773193	0,00037803419
2396,1067199707	0,00037894308
2399,08695220947	0,00038050639
2402,06718444824	0,00038160712
2405,04741668701	0,00038330221
2408,02764892578	0,00038387526
2411,00788116455	0,0003858082
2413,98811340332	0,00038732627
2416,96834564209	0,00038806189
2419,94857788086	0,0003887107
2422,92881011963	0,00039098221
2425,9090423584	0,00039145898
2428,88927459717	0,00039418585
2431,86950683594	0,00039425048
2434,84973907471	0,0003949836
2437,82997131348	0,00039623633
2440,81020355225	0,00039713369
2443,79043579102	0,00039785157
2446,77066802979	0,00039933664
2449,75090026855	0,00040209093
2452,73113250732	0,00040130256
2455,71136474609	0,00040377526
2458,69159698486	0,00040407293
2461,67182922363	0,00040395324
2464,6520614624	0,00040533697
2467,63229370117	0,00040628738
2470,61252593994	0,00040668608
2473,59275817871	0,00040775254
2476,57299041748	0,00040875671
2479,55322265625	0,00040989836
2482,53345489502	0,0004104751
2485,51368713379	0,00041074598
2488,49391937256	0,00041324531
2491,47415161133	0,00041531162
2494,4543838501	0,00041629656
2497,43461608887	0,00041885201
2500,41484832764	0,00042004612
2503,39508056641	0,00042122959
2506,37531280518	0,00042399099
2509,35554504395	0,00042554298
2512,33577728271	0,00042831995
2515,31600952148	0,00043041593
2518,29624176025	0,00043230606
2521,27647399902	0,00043447459
2524,25670623779	0,00043637816
2527,23693847656	0,0004389609
2530,21717071533	0,00044100886
2533,1974029541	0,00044393939
2536,17763519287	0,00044619153
2539,15786743164	0,00044847337
2542,13809967041	0,00045074253
2545,11833190918	0,00045239821
2548,09856414795	0,00045562614
2551,07879638672	0,00045787394
2554,05902862549	0,00045963775
2557,03926086426	0,00046126426
2560,01949310303	0,00046401661
2562,9997253418	0,00046668293
2565,97995758057	0,00046898271
2568,96018981934	0,00047238306
2571,94042205811	0,0004740329
2574,92065429687	0,00047745121
2577,90088653564	0,00047901279
2580,88111877441	0,00048247022
2583,86135101318	0,00048444777
2586,84158325195	0,00048802976
2589,82181549072	0,00048992624
2592,80204772949	0,00049251603
2595,78227996826	0,00049485279
2598,76251220703	0,00049817769
2601,7427444458	0,0005016222
2604,72297668457	0,00050425422
2607,70320892334	0,00050672452
2610,68344116211	0,00050954832
2613,66367340088	0,00051103855
2616,64390563965	0,0005161305
2619,62413787842	0,00051726132
2622,60437011719	0,00052066812
2625,58460235596	0,00052386667
2628,56483459473	0,00052750056
2631,5450668335	0,00052948376
2634,52529907227	0,00053286147
2637,50553131104	0,0005358707
2640,4857635498	0,00053985535
2643,46599578857	0,00054172518
2646,44622802734	0,00054438803
2649,42646026611	0,00054991559
2652,40669250488	0,00055367264
2655,38692474365	0,00055553217
2658,36715698242	0,0005591845
2661,34738922119	0,00056237024
2664,32762145996	0,00056649294
2667,30785369873	0,00056963488
2670,2880859375	0,00057433503
2673,26831817627	0,00057799242
2676,24855041504	0,00058224797
2679,22878265381	0,00058545822
2682,20901489258	0,00058975267
2685,18924713135	0,00059264776
2688,16947937012	0,00059775611
2691,14971160889	0,0006013741
2694,12994384766	0,00060670952
2697,11017608643	0,00061080078
2700,0904083252	0,00061443597
2703,07064056396	0,00061840988
2706,05087280273	0,00062317353
2709,0311050415	0,00062933441
2712,01133728027	0,00063362541
2714,99156951904	0,00063779181
2717,97180175781	0,00064304539
2720,95203399658	0,00064814278
2723,93226623535	0,00065316716
2726,91249847412	0,00065724284
2729,89273071289	0,00066352282
2732,87296295166	0,00066788097
2735,85319519043	0,00067423322
2738,8334274292	0,00067980875
2741,81365966797	0,00068622587
2744,79389190674	0,00069199909
2747,77412414551	0,00069750376
2750,75435638428	0,00070353461
2753,73458862305	0,00070998485
2756,71482086182	0,00071445893
2759,69505310059	0,00072202951
2762,67528533936	0,00072721363
2765,65551757813	0,00073435893
2768,63574981689	0,00074143574
2771,61598205566	0,00074785158
2774,59621429443	0,00075481253
2777,5764465332	0,00076171197
2780,55667877197	0,0007689841
2783,53691101074	0,00077557128
2786,51714324951	0,00078252807
2789,49737548828	0,00078994866
2792,47760772705	0,00079891013
2795,45783996582	0,00080474609
2798,43807220459	0,00081243685
2801,41830444336	0,00081948332
2804,39853668213	0,00082784831
2807,3787689209	0,0008351334
2810,35900115967	0,00084363047
2813,33923339844	0,00085193612
2816,31946563721	0,00085962335
2819,29969787598	0,00086750461
2822,27993011475	0,00087651486
2825,26016235352	0,00088441668
2828,24039459229	0,00089302705
2831,22062683105	0,00090142669
2834,20085906982	0,00090983643
2837,18109130859	0,00091897778
2840,16132354736	0,0009275168
2843,14155578613	0,00093712941
2846,1217880249	0,0009465158
2849,10202026367	0,00095615854
2852,08225250244	0,00096500111
2855,06248474121	0,00097386432
2858,04271697998	0,00098469496
2861,02294921875	0,00099382982
2864,00318145752	0,0010040826
2866,98341369629	0,0010153224
2869,96364593506	0,0010254842
2872,94387817383	0,0010362349
2875,9241104126	0,001046934
2878,90434265137	0,0010582613
2881,88457489014	0,0010695425
2884,86480712891	0,0010825447
2887,84503936768	0,0010940434
2890,82527160645	0,0011062445
2893,80550384521	0,0011183815
2896,78573608398	0,0011310778
2899,76596832275	0,001144947
2902,74620056152	0,0011586006
2905,72643280029	0,0011717477
2908,70666503906	0,0011856704
2911,68689727783	0,0012005156
2914,6671295166	0,0012149582
2917,64736175537	0,0012289956
2920,62759399414	0,0012441237
2923,60782623291	0,0012611026
2926,58805847168	0,0012769176
2929,56829071045	0,0012938224
2932,54852294922	0,0013109282
2935,52875518799	0,0013286575
2938,50898742676	0,001346618
2941,48921966553	0,0013651604
2944,4694519043	0,0013837947
2947,44968414307	0,0014022801
2950,42991638184	0,0014229611
2953,41014862061	0,0014434047
2956,39038085937	0,0014642146
2959,37061309814	0,0014861618
2962,35084533691	0,0015080579
2965,33107757568	0,0015309827
2968,31130981445	0,001554977
2971,29154205322	0,0015800592
2974,27177429199	0,0016033126
2977,25200653076	0,0016285045
2980,23223876953	0,0016561214
2983,2124710083	0,0016835164
2986,19270324707	0,0017098748
2989,17293548584	0,0017393321
2992,15316772461	0,0017675642
2995,13339996338	0,0017973516
2998,11363220215	0,0018281583
3001,09386444092	0,0018609258
3004,07409667969	0,0018925566
3007,05432891846	0,001925542
3010,03456115723	0,0019598025
3013,014793396	0,001995292
3015,99502563477	0,0020305263
3018,97525787354	0,0020681366
3021,9554901123	0,0021072115
3024,93572235107	0,0021448018
3027,91595458984	0,0021839905
3030,89618682861	0,0022247464
3033,87641906738	0,0022664271
3036,85665130615	0,0023083772
3039,83688354492	0,0023518829
3042,81711578369	0,0023939632
3045,79734802246	0,0024365968
3048,77758026123	0,0024818935
3051,7578125	0,0025264575
3054,73804473877	0,002570486
3057,71827697754	0,0026150905
3060,69850921631	0,002658851
3063,67874145508	0,0027018906
3066,65897369385	0,0027431501
3069,63920593262	0,0027843734
3072,61943817139	0,0028246029
3075,59967041016	0,0028610508
3078,57990264893	0,0028973521
3081,5601348877	0,0029295861
3084,54036712646	0,0029577897
3087,52059936523	0,0029829384
3090,500831604	0,0030027935
3093,48106384277	0,0030200799
3096,46129608154	0,003031642
3099,44152832031	0,0030376592
3102,42176055908	0,00303576
3105,40199279785	0,0030295549
3108,38222503662	0,0030188903
3111,36245727539	0,0030020637
3114,34268951416	0,0029783666
3117,32292175293	0,0029500348
3120,3031539917	0,0029169338
3123,28338623047	0,0028785719
3126,26361846924	0,0028380401
3129,24385070801	0,0027919253
3132,22408294678	0,0027439799
3135,20431518555	0,002693052
3138,18454742432	0,002642687
3141,16477966309	0,0025894573
3144,14501190186	0,0025366056
3147,12524414063	0,0024835475
3150,10547637939	0,0024326127
3153,08570861816	0,0023814243
3156,06594085693	0,0023313111
3159,0461730957	0,0022840881
3162,02640533447	0,0022372591
3165,00663757324	0,0021952319
3167,98686981201	0,0021554064
3170,96710205078	0,0021163079
3173,94733428955	0,00208158
3176,92756652832	0,0020500177
3179,90779876709	0,0020213146
3182,88803100586	0,0019950914
3185,86826324463	0,0019724807
3188,8484954834	0,001954485
3191,82872772217	0,0019381254
3194,80895996094	0,0019257877
3197,78919219971	0,0019148335
3200,76942443848	0,0019067529
3203,74965667725	0,0019034686
3206,72988891602	0,0019002264
3209,71012115479	0,0019004913
3212,69035339355	0,0019008792
3215,67058563232	0,0019037459
3218,65081787109	0,0019073572
3221,63105010986	0,0019101479
3224,61128234863	0,0019142296
3227,5915145874	0,0019171929
3230,57174682617	0,001919783
3233,55197906494	0,0019203955
3236,53221130371	0,0019191875
3239,51244354248	0,001916062
3242,49267578125	0,0019106531
3245,47290802002	0,0019024303
3248,45314025879	0,0018921471
3251,43337249756	0,0018781796
3254,41360473633	0,0018643813
3257,3938369751	0,0018453882
3260,37406921387	0,0018257886
3263,35430145264	0,0018035979
3266,33453369141	0,0017810258
3269,31476593018	0,0017569383
3272,29499816895	0,0017315914
3275,27523040771	0,0017056958
3278,25546264648	0,0016787351
3281,23569488525	0,0016516558
3284,21592712402	0,0016259196
3287,19615936279	0,0015978339
3290,17639160156	0,0015706654
3293,15662384033	0,0015435919
3296,1368560791	0,0015173331
3299,11708831787	0,0014915404
3302,09732055664	0,0014659743
3305,07755279541	0,0014413867
3308,05778503418	0,001417543
3311,03801727295	0,0013931503
3314,01824951172	0,0013705283
3316,99848175049	0,0013481753
3319,97871398926	0,0013251965
3322,95894622803	0,0013042314
3325,9391784668	0,0012828826
3328,91941070557	0,0012623115
3331,89964294434	0,0012432308
3334,87987518311	0,0012235414
3337,86010742188	0,0012060963
3340,84033966064	0,0011876109
3343,82057189941	0,0011689994
3346,80080413818	0,0011524801
3349,78103637695	0,0011348994
3352,76126861572	0,0011192003
3355,74150085449	0,0011053415
3358,72173309326	0,0010877021
3361,70196533203	0,0010722117
3364,6821975708	0,0010592637
3367,66242980957	0,0010445194
3370,64266204834	0,0010303251
3373,62289428711	0,0010165919
3376,60312652588	0,0010032851
3379,58335876465	0,00099205815
3382,56359100342	0,00097902834
3385,54382324219	0,00096707706
3388,52405548096	0,00095479551
3391,50428771973	0,00094285523
3394,4845199585	0,00093141505
3397,46475219727	0,00091969642
3400,44498443604	0,00091008893
3403,4252166748	0,00090003368
3406,40544891357	0,00088917312
3409,38568115234	0,00087853686
3412,36591339111	0,00086950457
3415,34614562988	0,00085953157
3418,32637786865	0,00084917993
3421,30661010742	0,00084062909
3424,28684234619	0,00083215992
3427,26707458496	0,00082349223
3430,24730682373	0,00081385059
3433,2275390625	0,00080598141
3436,20777130127	0,00079834432
3439,18800354004	0,00078964448
3442,16823577881	0,00078355718
3445,14846801758	0,00077450075
3448,12870025635	0,00076693119
3451,10893249512	0,0007599112
3454,08916473389	0,0007520249
3457,06939697266	0,00074543342
3460,04962921143	0,0007375776
3463,0298614502	0,00073070206
3466,01009368897	0,00072431902
3468,99032592773	0,00071716848
3471,9705581665	0,00070999372
3474,95079040527	0,00070544055
3477,93102264404	0,00069919975
3480,91125488281	0,00069163096
3483,89148712158	0,00068648956
3486,87171936035	0,00068020171
3489,85195159912	0,00067507053
3492,83218383789	0,00066919053
3495,81241607666	0,00066291658
3498,79264831543	0,00065700962
3501,7728805542	0,00065202715
3504,75311279297	0,00064699442
3507,73334503174	0,00064153999
3510,71357727051	0,00063627429
3513,69380950928	0,00063115124
3516,67404174805	0,00062569269
3519,65427398682	0,00062083521
3522,63450622559	0,00061666991
3525,61473846436	0,00061265253
3528,59497070313	0,00060749354
3531,57520294189	0,00060204278
3534,55543518066	0,00059921491
3537,53566741943	0,00059372589
3540,5158996582	0,00058801334
3543,49613189697	0,00058500534
3546,47636413574	0,00057971651
3549,45659637451	0,00057634197
3552,43682861328	0,0005724611
3555,41706085205	0,0005680785
3558,39729309082	0,00056430209
3561,37752532959	0,00056067083
3564,35775756836	0,00055623278
3567,33798980713	0,00055240649
3570,3182220459	0,00054921814
3573,29845428467	0,00054619741
3576,27868652344	0,00054156644
3579,25891876221	0,00053782169
3582,23915100098	0,00053408305
3585,21938323975	0,0005309503
3588,19961547852	0,00052607524
3591,17984771729	0,00052312404
3594,16007995605	0,00052082067
3597,14031219482	0,00051799234
3600,12054443359	0,00051438192
3603,10077667236	0,00051095559
3606,08100891113	0,00050760119
3609,0612411499	0,00050360403
3612,04147338867	0,00050155506
3615,02170562744	0,00049909761
3618,00193786621	0,00049572179
3620,98217010498	0,00049314704
3623,96240234375	0,00048930807
3626,94263458252	0,00048681087
3629,92286682129	0,0004842703
3632,90309906006	0,00048078106
3635,88333129883	0,00047801723
3638,8635635376	0,0004756028
3641,84379577637	0,00047293022
3644,82402801514	0,00047128805
3647,80426025391	0,00046759251
3650,78449249268	0,0004657128
3653,76472473145	0,00046375436
3656,74495697022	0,00045957585
3659,72518920898	0,00045812992
3662,70542144775	0,00045596126
3665,68565368652	0,00045363702
3668,66588592529	0,00045149866
3671,64611816406	0,00044923968
3674,62635040283	0,00044666857
3677,6065826416	0,00044403205
3680,58681488037	0,00044170435
3683,56704711914	0,00043933326
3686,54727935791	0,0004378218
3689,52751159668	0,00043668702
3692,50774383545	0,00043354903
3695,48797607422	0,00043108086
3698,46820831299	0,00042921713
3701,44844055176	0,00042735707
3704,42867279053	0,00042546906
3707,4089050293	0,00042374675
3710,38913726807	0,00042192426
3713,36936950684	0,00041875513
3716,34960174561	0,00041774284
3719,32983398438	0,00041512566
3722,31006622314	0,00041255233
3725,29029846191	0,00041215099
3728,27053070068	0,00041017717
3731,25076293945	0,00040742525
3734,23099517822	0,00040604636
3737,21122741699	0,00040391587
3740,19145965576	0,00040309658
3743,17169189453	0,00040095482
3746,1519241333	0,00040036982
3749,13215637207	0,00039717789
3752,11238861084	0,00039641844
3755,09262084961	0,00039490456
3758,07285308838	0,00039255136
3761,05308532715	0,00039027078
3764,03331756592	0,00039042474
3767,01354980469	0,00038806742
3769,99378204346	0,00038696746
3772,97401428223	0,00038464606
3775,954246521	0,00038329155
3778,93447875977	0,00038153769
3781,91471099854	0,00037974713
3784,8949432373	0,00037882801
3787,87517547607	0,00037824266
3790,85540771484	0,00037602543
3793,83563995361	0,00037429603
3796,81587219238	0,00037326587
3799,79610443115	0,00037175535
3802,77633666992	0,0003704661
3805,75656890869	0,00036908381
3808,73680114746	0,00036846021
3811,71703338623	0,00036685063
3814,697265625	0,0003654584
3817,67749786377	0,00036340907
3820,65773010254	0,00036255167
3823,63796234131	0,00036122928
3826,61819458008	0,00036051355
3829,59842681885	0,00035895622
3832,57865905762	0,00035837519
3835,55889129639	0,00035580919
3838,53912353516	0,00035455818
3841,51935577393	0,00035380414
3844,4995880127	0,00035342943
3847,47982025146	0,00035172911
3850,46005249023	0,00035125417
3853,440284729	0,00034957596
3856,42051696777	0,00034869829
3859,40074920654	0,00034760133
3862,38098144531	0,00034611495
3865,36121368408	0,0003455915
3868,34144592285	0,00034428841
3871,32167816162	0,00034271471
3874,30191040039	0,00034148505
3877,28214263916	0,00034048393
3880,26237487793	0,00033965726
3883,2426071167	0,00033833828
3886,22283935547	0,00033788405
3889,20307159424	0,00033623083
3892,18330383301	0,00033580832
3895,16353607178	0,00033468456
3898,14376831055	0,00033273301
3901,12400054932	0,00033194236
3904,10423278809	0,00033121325
3907,08446502686	0,00033051137
3910,06469726562	0,00032971827
3913,04492950439	0,00032830258
3916,02516174316	0,00032809925
3919,00539398193	0,0003272513
3921,9856262207	0,00032578438
3924,96585845947	0,00032464798
3927,94609069824	0,00032347071
3930,92632293701	0,00032344352
3933,90655517578	0,00032238897
3936,88678741455	0,00032158809
3939,86701965332	0,00032022952
3942,84725189209	0,00031958925
3945,82748413086	0,00031925821
3948,80771636963	0,00031728179
3951,7879486084	0,00031702402
3954,76818084717	0,00031550779
3957,74841308594	0,00031529638
3960,72864532471	0,00031409814
3963,70887756348	0,00031384138
3966,68910980225	0,00031223365
3969,66934204102	0,00031114961
3972,64957427978	0,00031261805
3975,62980651855	0,00030997103
3978,61003875732	0,00030923953
3981,59027099609	0,00030899329
3984,57050323486	0,00030675269
3987,55073547363	0,00030649359
3990,5309677124	0,00030646152
3993,51119995117	0,00030644102
3996,49143218994	0,00030410732
3999,47166442871	0,00030309645
4002,45189666748	0,00030206365
4005,43212890625	0,00030140478
4008,41236114502	0,0003016317
4011,39259338379	0,00030029117
4014,37282562256	0,00029917791
4017,35305786133	0,00029943104
4020,3332901001	0,0002971808
4023,31352233887	0,00029706756
4026,29375457764	0,0002961843
4029,27398681641	0,00029614283
4032,25421905518	0,00029465301
4035,23445129395	0,00029453745
4038,21468353271	0,00029327183
4041,19491577148	0,00029334138
4044,17514801025	0,00029181222
4047,15538024902	0,00029178404
4050,13561248779	0,00029167152
4053,11584472656	0,0002908418
4056,09607696533	0,00029095136
4059,0763092041	0,00028975577
4062,05654144287	0,00028809951
4065,03677368164	0,00028757775
4068,01700592041	0,00028902133
4070,99723815918	0,00028749048
4073,97747039795	0,00028670124
4076,95770263672	0,00028785552
4079,93793487549	0,00028761646
4082,91816711426	0,0002868519
4085,89839935303	0,00028676494
4088,8786315918	0,00028708905
4091,85886383057	0,0002863466
4094,83909606934	0,00028613886
4097,81932830811	0,00028620387
4100,79956054687	0,00028671719
4103,77979278564	0,00028588136
4106,76002502441	0,00028579241
4109,74025726318	0,00028540155
4112,72048950195	0,00028619673
4115,70072174072	0,00028550227
4118,68095397949	0,00028612716
4121,66118621826	0,00028769555
4124,64141845703	0,00028675313
4127,6216506958	0,0002880417
4130,60188293457	0,00028801518
4133,58211517334	0,00028789919
4136,56234741211	0,0002883751
4139,54257965088	0,00028877153
4142,52281188965	0,0002889133
4145,50304412842	0,00028936281
4148,48327636719	0,0002895743
4151,46350860596	0,00028920871
4154,44374084473	0,00029097749
4157,4239730835	0,00029132696
4160,40420532227	0,000292224
4163,38443756103	0,00029159579
4166,3646697998	0,00029256905
4169,34490203857	0,00029290055
4172,32513427734	0,00029399295
4175,30536651611	0,00029396755
4178,28559875488	0,00029540834
4181,26583099365	0,00029498862
4184,24606323242	0,00029667082
4187,22629547119	0,00029700997
4190,20652770996	0,00029786046
4193,18675994873	0,00029853276
4196,1669921875	0,00030008447
4199,14722442627	0,00029986368
4202,12745666504	0,00030042771
4205,10768890381	0,00030127328
4208,08792114258	0,00030243442
4211,06815338135	0,00030310581
4214,04838562012	0,00030356139
4217,02861785889	0,00030441108
4220,00885009766	0,00030494717
4222,98908233643	0,00030660293
4225,9693145752	0,0003074269
4228,94954681396	0,00030818579
4231,92977905273	0,00030892756
4234,9100112915	0,0003092586
4237,89024353027	0,0003111354
4240,87047576904	0,00031161375
4243,85070800781	0,00031324957
4246,83094024658	0,00031360771
4249,81117248535	0,00031536327
4252,79140472412	0,00031619444
4255,77163696289	0,00031700742
4258,75186920166	0,00031877722
4261,73210144043	0,00031925966
4264,7123336792	0,00032052934
4267,69256591797	0,00032077962
4270,67279815674	0,00032317536
4273,65303039551	0,00032390367
4276,63326263428	0,00032506016
4279,61349487305	0,00032664094
4282,59372711182	0,00032815736
4285,57395935059	0,00032847526
4288,55419158936	0,000330323
4291,53442382812	0,00033188347
4294,51465606689	0,00033383333
4297,49488830566	0,00033375422
4300,47512054443	0,00033557803
4303,4553527832	0,0003375767
4306,43558502197	0,00033879096
4309,41581726074	0,00034077658
4312,39604949951	0,00034279148
4315,37628173828	0,00034334012
4318,35651397705	0,0003451101
4321,33674621582	0,00034727638
4324,31697845459	0,00034967399
4327,29721069336	0,00035063316
4330,27744293213	0,00035233399
4333,2576751709	0,00035301753
4336,23790740967	0,00035545197
4339,21813964844	0,00035723276
4342,19837188721	0,00035914972
4345,17860412598	0,00036216008
4348,15883636475	0,00036382699
4351,13906860352	0,00036543388
4354,11930084229	0,00036646195
4357,09953308105	0,00036903505
4360,07976531982	0,0003718297
4363,05999755859	0,00037305072
4366,04022979736	0,00037475542
4369,02046203613	0,00037730087
4372,0006942749	0,00037894429
4374,98092651367	0,00038240752
4377,96115875244	0,00038395073
4380,94139099121	0,00038592211
4383,92162322998	0,00038840821
4386,90185546875	0,00039023828
4389,88208770752	0,0003913783
4392,86231994629	0,00039521902
4395,84255218506	0,0003972825
4398,82278442383	0,00039885161
4401,8030166626	0,00040250703
4404,78324890137	0,00040483398
4407,76348114014	0,0004070844
4410,74371337891	0,00040879589
4413,72394561768	0,00041173487
4416,70417785645	0,00041497751
4419,68441009521	0,00041697191
4422,66464233398	0,00041962646
4425,64487457275	0,0004217121
4428,62510681152	0,00042528461
4431,60533905029	0,00042772564
4434,58557128906	0,00043005421
4437,56580352783	0,00043444959
4440,5460357666	0,00043673889
4443,52626800537	0,0004403958
4446,50650024414	0,00044324546
4449,48673248291	0,00044653015
4452,46696472168	0,00044966375
4455,44719696045	0,00045342083
4458,42742919922	0,00045703754
4461,40766143799	0,00046020061
4464,38789367676	0,00046397668
4467,36812591553	0,00046871304
4470,3483581543	0,00047150468
4473,32859039307	0,0004769291
4476,30882263184	0,00047977633
4479,28905487061	0,00048394239
4482,26928710937	0,00048945405
4485,24951934814	0,00049272729
4488,22975158691	0,00049639629
4491,20998382568	0,00050280407
4494,19021606445	0,00050738311
4497,17044830322	0,00051186879
4500,15068054199	0,00051623533
4503,13091278076	0,00052179075
4506,11114501953	0,00052642836
4509,0913772583	0,00053067315
4512,07160949707	0,00053584035
4515,05184173584	0,00054177817
4518,03207397461	0,00054665892
4521,01230621338	0,00055111286
4523,99253845215	0,00055747678
4526,97277069092	0,0005622251
4529,95300292969	0,00056804362
4532,93323516846	0,00057310921
4535,91346740723	0,00057812098
4538,893699646	0,0005835742
4541,87393188477	0,00058773082
4544,85416412354	0,00059374778
4547,8343963623	0,00059894119
4550,81462860107	0,0006046231
4553,79486083984	0,00061021993
4556,77509307861	0,00061542185
4559,75532531738	0,00062043319
4562,73555755615	0,00062629393
4565,71578979492	0,00062980873
4568,69602203369	0,00063590049
4571,67625427246	0,00064008927
4574,65648651123	0,0006458736
4577,63671875	0,00065186781
4580,61695098877	0,00065600193
4583,59718322754	0,00066071349
4586,57741546631	0,0006662668
4589,55764770508	0,00067201322
4592,53787994385	0,00067702931
4595,51811218262	0,00068228926
4598,49834442139	0,00068815348
4601,47857666016	0,00069329337
4604,45880889893	0,00069902377
4607,4390411377	0,00070437025
4610,41927337646	0,00070995377
4613,39950561523	0,00071548753
4616,379737854	0,00072165612
4619,35997009277	0,00072781303
4622,34020233154	0,0007341313
4625,32043457031	0,00073972132
4628,30066680908	0,00074603695
4631,28089904785	0,00075314205
4634,26113128662	0,00075855809
4637,24136352539	0,00076504295
4640,22159576416	0,0007721342
4643,20182800293	0,00077987771
4646,1820602417	0,00078634343
4649,16229248047	0,00079505198
4652,14252471924	0,00080323613
4655,12275695801	0,00081136106
4658,10298919678	0,0008193741
4661,08322143555	0,00082817152
4664,06345367432	0,00083676981
4667,04368591309	0,0008464467
4670,02391815186	0,000855592
4673,00415039063	0,00086415107
4675,98438262939	0,00087485272
4678,96461486816	0,00088495829
4681,94484710693	0,00089513089
4684,9250793457	0,00090552869
4687,90531158447	0,00091694373
4690,88554382324	0,00092820125
4693,86577606201	0,00094021169
4696,84600830078	0,00095150996
4699,82624053955	0,00096426489
4702,80647277832	0,00097657878
4705,78670501709	0,00098905866
4708,76693725586	0,0010012619
4711,74716949463	0,0010146445
4714,7274017334	0,0010278432
4717,70763397217	0,0010404963
4720,68786621094	0,001054655
4723,66809844971	0,0010688618
4726,64833068848	0,001082647
4729,62856292725	0,0010969361
4732,60879516602	0,0011116459
4735,58902740479	0,0011266792
4738,56925964355	0,0011413621
4741,54949188232	0,0011555304
4744,52972412109	0,0011701242
4747,50995635986	0,0011854865
4750,49018859863	0,0012007049
4753,4704208374	0,0012151368
4756,45065307617	0,0012318667
4759,43088531494	0,0012447693
4762,41111755371	0,0012599886
4765,39134979248	0,0012739685
4768,37158203125	0,0012884443
4771,35181427002	0,0013019871
4774,33204650879	0,0013170381
4777,31227874756	0,0013303947
4780,29251098633	0,0013439546
4783,2727432251	0,0013565487
4786,25297546387	0,0013686637
4789,23320770264	0,0013801205
4792,21343994141	0,0013911632
4795,19367218018	0,0014010714
4798,17390441895	0,0014109513
4801,15413665771	0,0014201663
4804,13436889648	0,0014276632
4807,11460113525	0,0014352221
4810,09483337402	0,0014423348
4813,07506561279	0,0014465165
4816,05529785156	0,0014506456
4819,03553009033	0,0014539837
4822,0157623291	0,0014558957
4824,99599456787	0,00145577
4827,97622680664	0,001455782
4830,95645904541	0,0014536876
4833,93669128418	0,0014512118
4836,91692352295	0,0014471731
4839,89715576172	0,0014434157
4842,87738800049	0,0014364552
4845,85762023926	0,0014300361
4848,83785247803	0,0014220065
4851,8180847168	0,0014137813
4854,79831695557	0,0014032571
4857,77854919434	0,001393675
4860,75878143311	0,0013823072
4863,73901367188	0,0013717888
4866,71924591064	0,0013578178
4869,69947814941	0,0013455288
4872,67971038818	0,0013312479
4875,65994262695	0,001317411
4878,64017486572	0,0013035243
4881,62040710449	0,0012891247
4884,60063934326	0,0012742858
4887,58087158203	0,0012596019
4890,5611038208	0,0012440532
4893,54133605957	0,0012286638
4896,52156829834	0,0012140115
4899,50180053711	0,001198598
4902,48203277588	0,0011834846
4905,46226501465	0,0011674455
4908,44249725342	0,0011529647
4911,42272949219	0,0011386403
4914,40296173096	0,0011233481
4917,38319396973	0,0011083199
4920,3634262085	0,0010939375
4923,34365844727	0,0010789324
4926,32389068604	0,0010656668
4929,3041229248	0,0010510795
4932,28435516357	0,0010375127
4935,26458740234	0,0010231281
4938,24481964111	0,0010110849
4941,22505187988	0,00099758359
4944,20528411865	0,00098514541
4947,18551635742	0,00097235864
4950,16574859619	0,00095938466
4953,14598083496	0,00094756405
4956,12621307373	0,00093537293
4959,1064453125	0,00092368793
4962,08667755127	0,00091211039
4965,06690979004	0,0009013962
4968,04714202881	0,00088978091
4971,02737426758	0,00087902943
4974,00760650635	0,0008682813
4976,98783874512	0,00085791168
4979,96807098389	0,00084749337
4982,94830322266	0,00083845234
4985,92853546143	0,00082778626
4988,9087677002	0,00081843011
4991,88899993897	0,00080867263
4994,86923217773	0,00079877081
4997,8494644165	0,00079040778
5000,82969665527	0,00078095389
5003,80992889404	0,00077203509
5006,79016113281	0,00076429927
5009,77039337158	0,00075653034
5012,75062561035	0,00074759725
5015,73085784912	0,00073918524
5018,71109008789	0,00073125826
5021,69132232666	0,00072425284
5024,67155456543	0,00071662296
5027,6517868042	0,0007095407
5030,63201904297	0,00070189933
5033,61225128174	0,00069510089
5036,59248352051	0,0006876168
5039,57271575928	0,00068083124
5042,55294799805	0,00067320767
5045,53318023682	0,00066630968
5048,51341247559	0,00066094623
5051,49364471436	0,00065459981
5054,47387695313	0,00064691447
5057,45410919189	0,0006421665
5060,43434143066	0,0006348718
5063,41457366943	0,0006296042
5066,3948059082	0,00062363543
5069,37503814697	0,00061739459
5072,35527038574	0,00061220979
5075,33550262451	0,00060653587
5078,31573486328	0,00060243751
5081,29596710205	0,00059673959
5084,27619934082	0,00058994454
5087,25643157959	0,00058527849
5090,23666381836	0,00057920746
5093,21689605713	0,00057554798
5096,1971282959	0,0005701721
5099,17736053467	0,00056431558
5102,15759277344	0,00056051254
5105,13782501221	0,00055611108
5108,11805725098	0,00055065997
5111,09828948975	0,00054584745
5114,07852172852	0,00054292712
5117,05875396729	0,0005382208
5120,03898620605	0,00053435656
5123,01921844482	0,00052988288
5125,99945068359	0,00052491868
5128,97968292236	0,0005231157
5131,95991516113	0,00051700848
5134,9401473999	0,00051332769
5137,92037963867	0,00050970489
5140,90061187744	0,00050591956
5143,88084411621	0,00050243217
5146,86107635498	0,00049890824
5149,84130859375	0,00049542411
5152,82154083252	0,0004920429
5155,80177307129	0,00048828592
5158,78200531006	0,00048541507
5161,76223754883	0,00048181786
5164,7424697876	0,00047881948
5167,72270202637	0,000474816
5170,70293426514	0,00047244923
5173,68316650391	0,00046948228
5176,66339874268	0,00046535372
5179,64363098145	0,0004624532
5182,62386322022	0,00045966388
5185,60409545898	0,00045778687
5188,58432769775	0,00045456477
5191,56455993652	0,00045152961
5194,54479217529	0,00044855445
5197,52502441406	0,00044603018
5200,50525665283	0,00044258533
5203,4854888916	0,00044076701
5206,46572113037	0,00043744735
5209,44595336914	0,00043514969
5212,42618560791	0,0004336206
5215,40641784668	0,00042959105
5218,38665008545	0,00042817616
5221,36688232422	0,00042504712
5224,34711456299	0,00042262806
5227,32734680176	0,00042124353
5230,30757904053	0,00041846133
5233,2878112793	0,00041632138
5236,26804351807	0,00041426053
5239,24827575684	0,00041201212
5242,22850799561	0,00041016641
5245,20874023438	0,00040761133
5248,18897247314	0,00040515951
5251,16920471191	0,00040330616
5254,14943695068	0,00040235822
5257,12966918945	0,00039928068
5260,10990142822	0,00039777921
5263,09013366699	0,0003957788
5266,07036590576	0,00039397619
5269,05059814453	0,00039185008
5272,0308303833	0,00039007486
5275,01106262207	0,00038834776
5277,99129486084	0,00038624609
5280,97152709961	0,00038396896
5283,95175933838	0,00038271276
5286,93199157715	0,00038150619
5289,91222381592	0,00037883971
5292,89245605469	0,00037734802
5295,87268829346	0,0003767445
5298,85292053223	0,0003733436
5301,833152771	0,00037353453
5304,81338500977	0,00037144638
5307,79361724854	0,00036940592
5310,7738494873	0,00036946058
5313,75408172607	0,000366596
5316,73431396484	0,00036537738
5319,71454620361	0,00036345176
5322,69477844238	0,00036318785
5325,67501068115	0,00036089677
5328,65524291992	0,00036067657
5331,63547515869	0,00035857326
5334,61570739746	0,00035698745
5337,59593963623	0,00035642131
5340,576171875	0,00035490506
5343,55640411377	0,00035309931
5346,53663635254	0,00035158627
5349,51686859131	0,00035235698
5352,49710083008	0,00035005521
5355,47733306885	0,00034795741
5358,45756530762	0,00034639406
5361,43779754639	0,00034653881
5364,41802978516	0,00034459882
5367,39826202393	0,00034373921
5370,3784942627	0,00034206149
5373,35872650146	0,00034150954
5376,33895874023	0,00033950973
5379,319190979	0,00033884058
5382,29942321777	0,00033740726
5385,27965545654	0,00033732427
5388,25988769531	0,00033597164
5391,24011993408	0,00033469277
5394,22035217285	0,00033339865
5397,20058441162	0,0003331228
5400,18081665039	0,00033269219
5403,16104888916	0,00033131727
5406,14128112793	0,00033100305
5409,1215133667	0,00032903907
5412,10174560547	0,00032806539
5415,08197784424	0,00032777352
5418,06221008301	0,00032737098
5421,04244232178	0,00032707132
5424,02267456055	0,00032508839
5427,00290679932	0,0003243852
5429,98313903809	0,00032469454
5432,96337127686	0,00032367088
5435,94360351562	0,00032335922
5438,92383575439	0,00032189742
5441,90406799316	0,00032164598
5444,88430023193	0,00032218375
5447,8645324707	0,00032107438
5450,84476470947	0,00032092327
5453,82499694824	0,00032027232
5456,80522918701	0,00032036992
5459,78546142578	0,00031996536
5462,76569366455	0,00032040336
5465,74592590332	0,00031985006
5468,72615814209	0,00031989375
5471,70639038086	0,00031918838
5474,68662261963	0,00031971203
5477,6668548584	0,00032084799
5480,64708709717	0,00031889802
5483,62731933594	0,00032081239
5486,60755157471	0,00032143176
5489,58778381348	0,00032087455
5492,56801605225	0,0003219552
5495,54824829102	0,00032267419
5498,52848052978	0,00032282797
5501,50871276855	0,00032411642
5504,48894500732	0,00032479427
5507,46917724609	0,00032673172
5510,44940948486	0,00032806576
5513,42964172363	0,00032901795
5516,4098739624	0,00032968635
5519,39010620117	0,00033153442
5522,37033843994	0,00033199304
5525,35057067871	0,0003338658
5528,33080291748	0,00033518485
5531,31103515625	0,0003373408
5534,29126739502	0,00034005752
5537,27149963379	0,00034203472
5540,25173187256	0,00034454013
5543,23196411133	0,00034604841
5546,2121963501	0,00034933747
5549,19242858887	0,00035119456
5552,17266082764	0,00035287971
5555,15289306641	0,00035549179
5558,13312530518	0,00035897452
5561,11335754395	0,00036102339
5564,09358978271	0,0003632178
5567,07382202148	0,00036735285
5570,05405426025	0,00036938998
5573,03428649902	0,00037195533
5576,01451873779	0,00037493704
5578,99475097656	0,00037827407
5581,97498321533	0,00038153981
5584,9552154541	0,00038443333
5587,93544769287	0,00038815717
5590,91567993164	0,00039050072
5593,89591217041	0,00039322011
5596,87614440918	0,00039676182
5599,85637664795	0,00040041517
5602,83660888672	0,00040267349
5605,81684112549	0,00040555909
5608,79707336426	0,00041024292
5611,77730560303	0,00041190603
5614,7575378418	0,00041565377
5617,73777008057	0,00041806701
5620,71800231934	0,00042038532
5623,69823455811	0,00042387807
5626,67846679687	0,00042707603
5629,65869903564	0,00042980142
5632,63893127441	0,00043244244
5635,61916351318	0,0004354819
5638,59939575195	0,0004382878
5641,57962799072	0,00044041043
5644,55986022949	0,00044394906
5647,54009246826	0,00044568525
5650,52032470703	0,0004477883
5653,5005569458	0,00045039186
5656,48078918457	0,00045336403
5659,46102142334	0,00045593068
5662,44125366211	0,00045783262
5665,42148590088	0,00046163915
5668,40171813965	0,00046385857
5671,38195037842	0,00046574873
5674,36218261719	0,00046860862
5677,34241485596	0,00046991531
5680,32264709473	0,000472828
5683,3028793335	0,00047358407
5686,28311157227	0,00047669443
5689,26334381103	0,00047897615
5692,2435760498	0,00048049551
5695,22380828857	0,00048303963
5698,20404052734	0,00048518368
5701,18427276611	0,00048701422
5704,16450500488	0,00048905746
5707,14473724365	0,00049116207
5710,12496948242	0,00049285634
5713,10520172119	0,00049481786
5716,08543395996	0,00049710092
5719,06566619873	0,00049919238
5722,0458984375	0,00050004212
5725,02613067627	0,00050097442
5728,00636291504	0,00050314334
5730,98659515381	0,0005049897
5733,96682739258	0,00050668389
5736,94705963135	0,00050817539
5739,92729187012	0,00050949724
5742,90752410889	0,00051067449
5745,88775634766	0,00051161337
5748,86798858643	0,00051227789
5751,8482208252	0,00051424363
5754,82845306396	0,00051445051
5757,80868530273	0,00051500244
5760,7889175415	0,00051674396
5763,76914978027	0,00051760138
5766,74938201904	0,00051777708
5769,72961425781	0,0005186523
5772,70984649658	0,00051836236
5775,69007873535	0,00051890499
5778,67031097412	0,00051915226
5781,65054321289	0,00051901657
5784,63077545166	0,00051961789
5787,61100769043	0,00051914315
5790,5912399292	0,0005186956
5793,57147216797	0,00051990811
5796,55170440674	0,00051910245
5799,53193664551	0,00051753241
5802,51216888428	0,00051662091
5805,49240112305	0,00051553766
5808,47263336182	0,00051395863
5811,45286560059	0,00051340467
5814,43309783935	0,00051358771
5817,41333007812	0,0005108043
5820,39356231689	0,00050968248
5823,37379455566	0,0005077921
5826,35402679443	0,00050595037
5829,3342590332	0,00050382678
5832,31449127197	0,00050207463
5835,29472351074	0,00049916991
5838,27495574951	0,00049767541
5841,25518798828	0,00049433841
5844,23542022705	0,0004916303
5847,21565246582	0,00048883044
5850,19588470459	0,00048584419
5853,17611694336	0,00048247684
5856,15634918213	0,00047970852
5859,1365814209	0,00047741778
5862,11681365967	0,00047335545
5865,09704589844	0,00046981227
5868,07727813721	0,00046668194
5871,05751037598	0,0004635934
5874,03774261475	0,00045948871
5877,01797485352	0,00045534908
5879,99820709229	0,00045213741
5882,97843933105	0,00044827356
5885,95867156982	0,00044429745
5888,93890380859	0,00044105967
5891,91913604736	0,000436284
5894,89936828613	0,00043255577
5897,8796005249	0,00042886001
5900,85983276367	0,00042435974
5903,84006500244	0,00042040909
5906,82029724121	0,00041678876
5909,80052947998	0,0004130387
5912,78076171875	0,00040864988
5915,76099395752	0,000404579
5918,74122619629	0,00040137745
5921,72145843506	0,00039671927
5924,70169067383	0,0003928943
5927,6819229126	0,00038951178
5930,66215515137	0,0003849981
5933,64238739014	0,00038122172
5936,62261962891	0,00037754665
5939,60285186768	0,00037395248
5942,58308410644	0,00037038723
5945,56331634521	0,00036551099
[truncated: 30,772 more rows]
