# Supplementary material for: Predicting the Durability of Solid Fired Bricks Using NDT Electroacoustic Methods
Source: Materials (Basel). 2022 Aug 25;15(17):5882. doi: 10.3390/ma15175882 (PMC9457344; doi:10.3390/ma15175882)
Supplement: Supplementary file 1 [file materials-15-05882-s001.zip › 5.NV0_FT.csv]

ASCII data file created with TiePie Multi Channel software. www.tiepie.com.
2021-02-24 10:30:38 349m
Frequency	FFT1
Hz	V
0	0,0020087984
2,98023223876953	0,00037028417
5,96046447753906	0,0003566259
8,94069671630859	0,00036691366
11,9209289550781	0,00038423827
14,9011611938477	0,00035690945
17,8813934326172	0,00037228491
20,8616256713867	0,0003623012
23,8418579101562	0,00037985291
26,8220901489258	0,00039570137
29,8023223876953	0,00039607982
32,7825546264648	0,00041593487
35,7627868652344	0,00048233026
38,7430191040039	0,00043926384
41,7232513427734	0,00040670621
44,703483581543	0,00038967349
47,6837158203125	0,00038136634
50,663948059082	0,00038397773
53,6441802978516	0,00038426889
56,6244125366211	0,00039394751
59,6046447753906	0,00039692209
62,5848770141602	0,00039251927
65,5651092529297	0,00038976775
68,5453414916992	0,00038867338
71,5255737304687	0,00039348235
74,5058059692383	0,00039334177
77,4860382080078	0,0004023583
80,4662704467773	0,00040284528
83,4465026855469	0,00042310396
86,4267349243164	0,00042932337
89,4069671630859	0,00042376775
92,3871994018555	0,0004056374
95,367431640625	0,00039184659
98,3476638793945	0,00038496609
101,327896118164	0,00038093197
104,308128356934	0,00038044535
107,288360595703	0,00038259269
110,268592834473	0,00038667249
113,248825073242	0,00039064469
116,229057312012	0,00039112029
119,209289550781	0,00038794697
122,189521789551	0,00039016092
125,16975402832	0,00038707688
128,14998626709	0,0003916597
131,130218505859	0,00039485366
134,110450744629	0,00040211042
137,090682983398	0,00040992305
140,070915222168	0,00041397271
143,051147460938	0,00041805426
146,031379699707	0,00041918052
149,011611938477	0,00041536594
151,991844177246	0,00040056512
154,972076416016	0,00039698639
157,952308654785	0,00039403065
160,932540893555	0,0003923323
163,912773132324	0,00038790579
166,893005371094	0,00038906598
169,873237609863	0,00038688993
172,853469848633	0,00038671272
175,833702087402	0,00038642671
178,813934326172	0,00038897262
181,794166564941	0,00038964201
184,774398803711	0,00039073302
187,75463104248	0,00039343575
190,73486328125	0,00039223284
193,71509552002	0,00039222101
196,695327758789	0,00038919174
199,675559997559	0,00038849012
202,655792236328	0,00038648912
205,636024475098	0,0003890135
208,616256713867	0,00038638615
211,596488952637	0,00038817472
214,576721191406	0,00039200024
217,556953430176	0,00039103599
220,537185668945	0,00039546639
223,517417907715	0,00039605559
226,497650146484	0,00039421674
229,477882385254	0,00039347361
232,458114624023	0,0003890624
235,438346862793	0,00038576329
238,418579101562	0,00038720135
241,398811340332	0,00038386568
244,379043579102	0,00038502357
247,359275817871	0,00038477937
250,339508056641	0,00038341784
253,31974029541	0,00038600614
256,29997253418	0,00038838615
259,280204772949	0,00039002035
262,260437011719	0,00039115496
265,240669250488	0,00038976135
268,220901489258	0,00038709558
271,201133728027	0,00038639858
274,181365966797	0,00038540403
277,161598205566	0,00038195474
280,141830444336	0,00037785462
283,122062683105	0,00037813737
286,102294921875	0,00037589302
289,082527160645	0,00037418822
292,062759399414	0,0003743703
295,042991638184	0,00037267009
298,023223876953	0,00037253101
301,003456115723	0,00037336717
303,983688354492	0,00037457052
306,963920593262	0,00037372715
309,944152832031	0,00037442038
312,924385070801	0,00037374501
315,90461730957	0,00037645193
318,88484954834	0,00037677491
321,865081787109	0,00037926748
324,845314025879	0,00037989134
327,825546264648	0,00038020802
330,805778503418	0,00037808299
333,786010742188	0,00037425109
336,766242980957	0,0003782516
339,746475219727	0,00037628762
342,726707458496	0,00037507553
345,706939697266	0,00037487384
348,687171936035	0,00037336217
351,667404174805	0,00037271248
354,647636413574	0,0003746868
357,627868652344	0,00037303291
360,608100891113	0,00037247415
363,588333129883	0,00037613744
366,568565368652	0,00037397172
369,548797607422	0,00037632869
372,529029846191	0,00037617778
375,509262084961	0,00037506412
378,48949432373	0,00037595813
381,4697265625	0,00037333823
384,44995880127	0,00037659073
387,430191040039	0,00037469353
390,410423278809	0,00037359238
393,390655517578	0,00037374883
396,370887756348	0,00037370701
399,351119995117	0,00037261
402,331352233887	0,00037256993
405,311584472656	0,00037229975
408,291816711426	0,00037233372
411,272048950195	0,00037321443
414,252281188965	0,00037432985
417,232513427734	0,00037434909
420,212745666504	0,00037350952
423,192977905273	0,00037455799
426,173210144043	0,00037540166
429,153442382812	0,00037550459
432,133674621582	0,00037472336
435,113906860352	0,00037526303
438,094139099121	0,0003748593
441,074371337891	0,00037409078
444,05460357666	0,00037651649
447,03483581543	0,00037577734
450,015068054199	0,00037235558
452,995300292969	0,00037466862
455,975532531738	0,00037425406
458,955764770508	0,00037375318
461,935997009277	0,00037516429
464,916229248047	0,0003737292
467,896461486816	0,00037446257
470,876693725586	0,00037323982
473,856925964355	0,00037359584
476,837158203125	0,00037564698
479,817390441895	0,00037629446
482,797622680664	0,00037353801
485,777854919434	0,00037810363
488,758087158203	0,00037508328
491,738319396973	0,00037678065
494,718551635742	0,00037818463
497,698783874512	0,0003762904
500,679016113281	0,00037832338
503,659248352051	0,00037834607
506,63948059082	0,00038038041
509,61971282959	0,0003816677
512,599945068359	0,00038043924
515,580177307129	0,00038125047
518,560409545898	0,00038181195
521,540641784668	0,00038151613
524,520874023438	0,00038319619
527,501106262207	0,00038271242
530,481338500977	0,00038358325
533,461570739746	0,00038495744
536,441802978516	0,00038479036
539,422035217285	0,00038511167
542,402267456055	0,00038386412
545,382499694824	0,00038366901
548,362731933594	0,00038447216
551,342964172363	0,00038454208
554,323196411133	0,00038751981
557,303428649902	0,00038682485
560,283660888672	0,00038789867
563,263893127441	0,0003893036
566,244125366211	0,00038872914
569,22435760498	0,00038878936
572,20458984375	0,00038978198
575,18482208252	0,00038472395
578,165054321289	0,00038441368
581,145286560059	0,00038794244
584,125518798828	0,00039365712
587,105751037598	0,00039393694
590,085983276367	0,00039153754
593,066215515137	0,00039390592
596,046447753906	0,00039569552
599,026679992676	0,00039441073
602,006912231445	0,0003969152
604,987144470215	0,00039912864
607,967376708984	0,00040021632
610,947608947754	0,00039878954
613,927841186523	0,0004013378
616,908073425293	0,00040169638
619,888305664062	0,00040163496
622,868537902832	0,00040427143
625,848770141602	0,00040463058
628,829002380371	0,00040591391
631,809234619141	0,00040723566
634,78946685791	0,00040784417
637,76969909668	0,0004089827
640,749931335449	0,00041044555
643,730163574219	0,00041206297
646,710395812988	0,00041303197
649,690628051758	0,00041513867
652,670860290527	0,00041608695
655,651092529297	0,00041656943
658,631324768066	0,0004178
661,611557006836	0,00041901962
664,591789245606	0,00041998694
667,572021484375	0,00042124766
670,552253723145	0,00042279725
673,532485961914	0,00042350184
676,512718200684	0,00042429854
679,492950439453	0,00042486642
682,473182678223	0,00042563672
685,453414916992	0,00042583016
688,433647155762	0,00042655663
691,413879394531	0,00042955915
694,394111633301	0,00042868917
697,37434387207	0,00043228609
700,35457611084	0,00043232995
703,334808349609	0,00043323201
706,315040588379	0,00043527001
709,295272827148	0,00043586782
712,275505065918	0,00043629871
715,255737304687	0,00043785116
718,235969543457	0,00044050929
721,216201782227	0,00044306937
724,196434020996	0,00044234808
727,176666259766	0,0004442636
730,156898498535	0,00044654239
733,137130737305	0,00044584566
736,117362976074	0,00044771604
739,097595214844	0,0004509883
742,077827453613	0,00045230911
745,058059692383	0,0004524091
748,038291931152	0,00045462737
751,018524169922	0,00045607389
753,998756408691	0,00045826032
756,978988647461	0,00045928618
759,959220886231	0,000460625
762,939453125	0,0004615765
765,919685363769	0,00046367712
768,899917602539	0,00046817261
771,880149841309	0,00046791907
774,860382080078	0,00046927475
777,840614318848	0,00047161208
780,820846557617	0,00047295053
783,801078796387	0,00047554239
786,781311035156	0,00047719277
789,761543273926	0,00048080737
792,741775512695	0,00048108463
795,722007751465	0,00048320509
798,702239990234	0,00048400242
801,682472229004	0,00048771484
804,662704467773	0,00048981091
807,642936706543	0,00049186855
810,623168945313	0,0004941303
813,603401184082	0,0004969451
816,583633422852	0,00049922898
819,563865661621	0,00050190462
822,544097900391	0,00050375362
825,52433013916	0,0005062716
828,50456237793	0,00050848218
831,484794616699	0,00051149009
834,465026855469	0,00051439216
837,445259094238	0,0005162193
840,425491333008	0,00051869971
843,405723571777	0,00052226847
846,385955810547	0,00052454223
849,366188049316	0,00052767059
852,346420288086	0,00053117542
855,326652526855	0,0005338842
858,306884765625	0,00053822822
861,287117004394	0,00054089785
864,267349243164	0,00054328591
867,247581481934	0,00054713384
870,227813720703	0,00055060854
873,208045959473	0,00055384774
876,188278198242	0,00055611982
879,168510437012	0,00056148912
882,148742675781	0,00056388296
885,128974914551	0,0005669984
888,10920715332	0,00057160056
891,08943939209	0,00057561836
894,069671630859	0,00057839034
897,049903869629	0,00058273641
900,030136108398	0,00058552227
903,010368347168	0,00059083909
905,990600585938	0,00059448382
908,970832824707	0,00059952815
911,951065063477	0,00060219962
914,931297302246	0,00060525765
917,911529541016	0,00060995189
920,891761779785	0,00061434793
923,871994018555	0,00061947755
926,852226257324	0,00062366711
929,832458496094	0,0006277544
932,812690734863	0,0006314908
935,792922973633	0,00063720859
938,773155212402	0,00064311189
941,753387451172	0,00064496518
944,733619689941	0,00065064663
947,713851928711	0,00065561922
950,69408416748	0,00066162981
953,67431640625	0,00066697446
956,65454864502	0,0006696871
959,634780883789	0,00067811082
962,615013122559	0,00068218646
965,595245361328	0,00068843301
968,575477600098	0,00069469862
971,555709838867	0,00069918246
974,535942077637	0,00070669607
977,516174316406	0,00071275864
980,496406555176	0,00071970395
983,476638793945	0,0007257056
986,456871032715	0,00073226475
989,437103271484	0,00074092138
992,417335510254	0,00074718521
995,397567749023	0,00075399926
998,377799987793	0,00076131705
1001,35803222656	0,00077095061
1004,33826446533	0,00077737016
1007,3184967041	0,00078681467
1010,29872894287	0,00079332836
1013,27896118164	0,00080357936
1016,25919342041	0,00081171226
1019,23942565918	0,00082176272
1022,21965789795	0,00083013856
1025,19989013672	0,0008397842
1028,18012237549	0,00084973092
1031,16035461426	0,00086104993
1034,14058685303	0,00087015858
1037,1208190918	0,00088204167
1040,10105133057	0,000891649
1043,08128356934	0,00090451354
1046,06151580811	0,00091585496
1049,04174804688	0,00092940205
1052,02198028564	0,00094140217
1055,00221252441	0,00095535728
1057,98244476318	0,00096880416
1060,96267700195	0,00098242846
1063,94290924072	0,00099719004
1066,92314147949	0,0010122276
1069,90337371826	0,0010266782
1072,88360595703	0,0010430706
1075,8638381958	0,001059416
1078,84407043457	0,0010771907
1081,82430267334	0,0010956784
1084,80453491211	0,0011132717
1087,78476715088	0,0011336111
1090,76499938965	0,001155072
1093,74523162842	0,0011753685
1096,72546386719	0,0011969772
1099,70569610596	0,0012208308
1102,68592834473	0,0012439909
1105,6661605835	0,0012705178
1108,64639282227	0,0012961513
1111,62662506104	0,0013237894
1114,6068572998	0,0013534151
1117,58708953857	0,0013827835
1120,56732177734	0,0014152988
1123,54755401611	0,0014498066
1126,52778625488	0,0014854338
1129,50801849365	0,0015248553
1132,48825073242	0,001563842
1135,46848297119	0,0016067372
1138,44871520996	0,0016510188
1141,42894744873	0,001699406
1144,4091796875	0,0017503791
1147,38941192627	0,0018035655
1150,36964416504	0,0018615515
1153,34987640381	0,0019229138
1156,33010864258	0,0019894244
1159,31034088135	0,0020585965
1162,29057312012	0,0021338588
1165,27080535889	0,0022168122
1168,25103759766	0,0023038506
1171,23126983643	0,0023955324
1174,2115020752	0,0024973615
1177,19173431396	0,0026072244
1180,17196655273	0,0027245533
1183,1521987915	0,0028523685
1186,13243103027	0,0029894683
1189,11266326904	0,0031399996
1192,09289550781	0,0033013028
1195,07312774658	0,0034757859
1198,05335998535	0,0036637018
1201,03359222412	0,0038648842
1204,01382446289	0,0040765066
1206,99405670166	0,004294986
1209,97428894043	0,0045104455
1212,9545211792	0,0047130534
1215,93475341797	0,004878414
1218,91498565674	0,0049862955
1221,89521789551	0,0050140976
1224,87545013428	0,0049500655
1227,85568237305	0,0048112851
1230,83591461182	0,0046345481
1233,81614685059	0,004457588
1236,79637908936	0,0043042201
1239,77661132812	0,0041889313
1242,75684356689	0,0041080928
1245,73707580566	0,0040531007
1248,71730804443	0,0040129255
1251,6975402832	0,0039705105
1254,67777252197	0,0039188183
1257,65800476074	0,0038481595
1260,63823699951	0,0037547026
1263,61846923828	0,0036382353
1266,59870147705	0,0035045741
1269,57893371582	0,0033596908
1272,55916595459	0,0032084052
1275,53939819336	0,0030578073
1278,51963043213	0,002907511
1281,4998626709	0,0027681823
1284,48009490967	0,002633076
1287,46032714844	0,0025076436
1290,44055938721	0,0023914802
1293,42079162598	0,0022825335
1296,40102386475	0,0021818906
1299,38125610352	0,0020884683
1302,36148834229	0,0020025554
1305,34172058105	0,0019214124
1308,32195281982	0,0018474418
1311,30218505859	0,0017751198
1314,28241729736	0,0017100915
1317,26264953613	0,0016483191
1320,2428817749	0,001591432
1323,22311401367	0,0015353648
1326,20334625244	0,0014850538
1329,18357849121	0,0014364641
1332,16381072998	0,0013913364
1335,14404296875	0,0013465121
1338,12427520752	0,0013070647
1341,10450744629	0,0012674805
1344,08473968506	0,0012315326
1347,06497192383	0,0011961502
1350,0452041626	0,0011626104
1353,02543640137	0,0011301886
1356,00566864014	0,001100413
1358,98590087891	0,0010715627
1361,96613311768	0,0010433788
1364,94636535645	0,0010174867
1367,92659759521	0,0009921613
1370,90682983398	0,00096770801
1373,88706207275	0,0009447381
1376,86729431152	0,00092115644
1379,84752655029	0,00090182196
1382,82775878906	0,00088070528
1385,80799102783	0,00086174989
1388,7882232666	0,00084232407
1391,76845550537	0,00082356269
1394,74868774414	0,00080564038
1397,72891998291	0,00078983189
1400,70915222168	0,00077239809
1403,68938446045	0,00075657005
1406,66961669922	0,00074118049
1409,64984893799	0,00072773286
1412,63008117676	0,00071316666
1415,61031341553	0,00069954083
1418,5905456543	0,00068720081
1421,57077789307	0,00067341907
1424,55101013184	0,0006585887
1427,53124237061	0,0006481261
1430,51147460938	0,00063720234
1433,49170684814	0,00062507447
1436,47193908691	0,00061491058
1439,45217132568	0,00060342819
1442,43240356445	0,00059327993
1445,41263580322	0,00058207381
1448,39286804199	0,00057365303
1451,37310028076	0,00056374533
1454,35333251953	0,00055530284
1457,3335647583	0,00054521541
1460,31379699707	0,00053674388
1463,29402923584	0,00052705902
1466,27426147461	0,00052004303
1469,25449371338	0,00051000542
1472,23472595215	0,00050372645
1475,21495819092	0,0004946601
1478,19519042969	0,00048682911
1481,17542266846	0,00048005911
1484,15565490723	0,00047298282
1487,135887146	0,00046536423
1490,11611938477	0,00045845776
1493,09635162354	0,00045260222
1496,0765838623	0,00044518039
1499,05681610107	0,00043829899
1502,03704833984	0,00043260493
1505,01728057861	0,00042649773
1507,99751281738	0,00042100178
1510,97774505615	0,0004153693
1513,95797729492	0,00040875177
1516,93820953369	0,00040310809
1519,91844177246	0,00039783081
1522,89867401123	0,00039245703
1525,87890625	0,00038860376
1528,85913848877	0,00038180776
1531,83937072754	0,00037627127
1534,81960296631	0,00037199394
1537,79983520508	0,00036740803
1540,78006744385	0,00036131127
1543,76029968262	0,00035700654
1546,74053192139	0,00035239134
1549,72076416016	0,00034782293
1552,70099639893	0,00034399981
1555,6812286377	0,00033898419
1558,66146087646	0,00033464644
1561,64169311523	0,00032974807
1564,621925354	0,00032548987
1567,60215759277	0,00032133975
1570,58238983154	0,00031697526
1573,56262207031	0,00031431363
1576,54285430908	0,00031022524
1579,52308654785	0,00030577339
1582,50331878662	0,00030156011
1585,48355102539	0,00029836767
1588,46378326416	0,00029409082
1591,44401550293	0,00028972453
1594,4242477417	0,00028628973
1597,40447998047	0,00028245002
1600,38471221924	0,00027952735
1603,36494445801	0,00027616547
1606,34517669678	0,00027293001
1609,32540893555	0,00026963503
1612,30564117432	0,00026560614
1615,28587341309	0,00026246168
1618,26610565186	0,00026025265
1621,24633789062	0,0002563713
1624,22657012939	0,00025314124
1627,20680236816	0,00024760778
1630,18703460693	0,00024532972
1633,1672668457	0,00024226779
1636,14749908447	0,00023991062
1639,12773132324	0,00023506009
1642,10796356201	0,00023335092
1645,08819580078	0,00023013492
1648,06842803955	0,00022728293
1651,04866027832	0,00022513411
1654,02889251709	0,00022116804
1657,00912475586	0,00021906566
1659,98935699463	0,00021599026
1662,9695892334	0,00021273836
1665,94982147217	0,00021078199
1668,93005371094	0,00020762621
1671,91028594971	0,00020574454
1674,89051818848	0,00020205099
1677,87075042725	0,0001996725
1680,85098266602	0,00019672124
1683,83121490479	0,00019413423
1686,81144714355	0,00019083837
1689,79167938232	0,00019004763
1692,77191162109	0,0001854235
1695,75214385986	0,0001843654
1698,73237609863	0,00018257141
1701,7126083374	0,00017890843
1704,69284057617	0,00017658209
1707,67307281494	0,00017508926
1710,65330505371	0,00017275152
1713,63353729248	0,00016950208
1716,61376953125	0,00016839206
1719,59400177002	0,00016514498
1722,57423400879	0,00016312376
1725,55446624756	0,00016067999
1728,53469848633	0,00015987783
1731,5149307251	0,00015616432
1734,49516296387	0,00015454709
1737,47539520264	0,00015262613
1740,45562744141	0,0001505097
1743,43585968018	0,000149917
1746,41609191895	0,00014695863
1749,39632415771	0,00014443298
1752,37655639648	0,00014246653
1755,35678863525	0,00014127017
1758,33702087402	0,00013889231
1761,31725311279	0,00013657046
1764,29748535156	0,00013596976
1767,27771759033	0,00013437542
1770,2579498291	0,00013189677
1773,23818206787	0,00013052134
1776,21841430664	0,00012797714
1779,19864654541	0,00012682543
1782,17887878418	0,00012522623
1785,15911102295	0,00012502353
1788,13934326172	0,00012235843
1791,11957550049	0,00012039111
1794,09980773926	0,00011911244
1797,08003997803	0,00011893313
1800,0602722168	0,00011651464
1803,04050445557	0,00011574039
1806,02073669434	0,00011434903
1809,00096893311	0,00011361855
1811,98120117187	0,0001127
1814,96143341064	0,00010992247
1817,94166564941	0,00011037499
1820,92189788818	0,00010739215
1823,90213012695	0,00010584365
1826,88236236572	0,0001057517
1829,86259460449	0,0001032851
1832,84282684326	0,00010304577
1835,82305908203	0,00010155601
1838,8032913208	0,00010095534
1841,78352355957	0,00010012676
1844,76375579834	9,9471543E-5
1847,74398803711	9,8464712E-5
1850,72422027588	9,6811101E-5
1853,70445251465	9,620808E-5
1856,68468475342	9,474047E-5
1859,66491699219	9,5673255E-5
1862,64514923096	9,3742041E-5
1865,62538146973	9,2865271E-5
1868,6056137085	9,2051736E-5
1871,58584594727	9,2507864E-5
1874,56607818604	9,0918098E-5
1877,5463104248	8,9805536E-5
1880,52654266357	9,0742922E-5
1883,50677490234	9,0695039E-5
1886,48700714111	8,8993056E-5
1889,46723937988	8,7829465E-5
1892,44747161865	8,8989647E-5
1895,42770385742	8,8705811E-5
1898,40793609619	8,7697379E-5
1901,38816833496	8,7424665E-5
1904,36840057373	8,725685E-5
1907,3486328125	8,6704223E-5
1910,32886505127	8,7652406E-5
1913,30909729004	8,7631157E-5
1916,28932952881	8,766592E-5
1919,26956176758	8,7836549E-5
1922,24979400635	8,771179E-5
1925,23002624512	8,9152981E-5
1928,21025848389	8,85204E-5
1931,19049072266	8,8953502E-5
1934,17072296143	8,8698219E-5
1937,1509552002	8,9447115E-5
1940,13118743896	8,9738382E-5
1943,11141967773	9,0559496E-5
1946,0916519165	9,0708663E-5
1949,07188415527	9,2004893E-5
1952,05211639404	9,2728101E-5
1955,03234863281	9,1817886E-5
1958,01258087158	9,3812177E-5
1960,99281311035	9,3982504E-5
1963,97304534912	9,6429171E-5
1966,95327758789	9,5415827E-5
1969,93350982666	9,6333091E-5
1972,91374206543	9,7365743E-5
1975,8939743042	9,9311743E-5
1978,87420654297	9,979728E-5
1981,85443878174	0,00010138064
1984,83467102051	0,00010196533
1987,81490325928	0,00010297744
1990,79513549805	0,00010348878
1993,77536773682	0,00010453284
1996,75559997559	0,00010584307
1999,73583221436	0,00010756937
2002,71606445313	0,00010866527
2005,69629669189	0,00010938417
2008,67652893066	0,00011102617
2011,65676116943	0,0001123732
2014,6369934082	0,00011545796
2017,61722564697	0,00011556006
2020,59745788574	0,00011704987
2023,57769012451	0,0001202775
2026,55792236328	0,00012151278
2029,53815460205	0,00012261767
2032,51838684082	0,00012537352
2035,49861907959	0,00012616604
2038,47885131836	0,00012815856
2041,45908355713	0,00013081216
2044,4393157959	0,00013148564
2047,41954803467	0,00013342594
2050,39978027344	0,0001342072
2053,38001251221	0,00013715802
2056,36024475098	0,00013850968
2059,34047698975	0,00013881392
2062,32070922852	0,00014099934
2065,30094146729	0,00014390395
2068,28117370605	0,00014432819
2071,26140594482	0,0001442903
2074,24163818359	0,00014603415
2077,22187042236	0,00014734355
2080,20210266113	0,00014679711
2083,1823348999	0,00014733701
2086,16256713867	0,00014659019
2089,14279937744	0,00014732645
2092,12303161621	0,00014683043
2095,10326385498	0,00014612994
2098,08349609375	0,00014550999
2101,06372833252	0,00014372844
2104,04396057129	0,00014358166
2107,02419281006	0,0001444967
2110,00442504883	0,00014203969
2112,9846572876	0,00014083576
2115,96488952637	0,00014292076
2118,94512176514	0,00014077235
2121,92535400391	0,00014101103
2124,90558624268	0,00014154756
2127,88581848145	0,00014311988
2130,86605072021	0,00014385503
2133,84628295898	0,00014467293
2136,82651519775	0,00014663656
2139,80674743652	0,00014861929
2142,78697967529	0,00015046308
2145,76721191406	0,00015263651
2148,74744415283	0,00015483574
2151,7276763916	0,0001583269
2154,70790863037	0,00016165908
2157,68814086914	0,00016429278
2160,66837310791	0,0001673189
2163,64860534668	0,00017200464
2166,62883758545	0,00017324523
2169,60906982422	0,00017952411
2172,58930206299	0,00018151466
2175,56953430176	0,00018459351
2178,54976654053	0,00018940537
2181,5299987793	0,00019321971
2184,51023101807	0,00019805045
2187,49046325684	0,00020074618
2190,47069549561	0,00020712146
2193,45092773438	0,00021032453
2196,43115997314	0,00021549802
2199,41139221191	0,00022012197
2202,39162445068	0,00022462667
2205,37185668945	0,00023045842
2208,35208892822	0,00023515804
2211,33232116699	0,00024054263
2214,31255340576	0,00024603344
2217,29278564453	0,00025035066
2220,2730178833	0,00025582707
2223,25325012207	0,00026098918
2226,23348236084	0,0002664348
2229,21371459961	0,00027226711
2232,19394683838	0,00027845985
2235,17417907715	0,00028498511
2238,15441131592	0,00029125931
2241,13464355469	0,00029660266
2244,11487579346	0,00030314671
2247,09510803223	0,00030945411
2250,075340271	0,00031655792
2253,05557250977	0,00032287806
2256,03580474854	0,00033166374
2259,0160369873	0,0003387005
2261,99626922607	0,00034531068
2264,97650146484	0,00035236643
2267,95673370361	0,0003601476
2270,93696594238	0,00036832939
2273,91719818115	0,00037694528
2276,89743041992	0,00038569519
2279,87766265869	0,00039357538
2282,85789489746	0,00040269619
2285,83812713623	0,00041165794
2288,818359375	0,00042054393
2291,79859161377	0,00043085483
2294,77882385254	0,00044119398
2297,75905609131	0,00045111913
2300,73928833008	0,00046248904
2303,71952056885	0,00047288297
2306,69975280762	0,00048314731
2309,67998504639	0,00049569485
2312,66021728516	0,00050674712
2315,64044952393	0,00051971014
2318,6206817627	0,00053121263
2321,60091400146	0,00054571709
2324,58114624023	0,00055825036
2327,561378479	0,0005723062
2330,54161071777	0,00058664702
2333,52184295654	0,00060214212
2336,50207519531	0,00061743795
2339,48230743408	0,00063303983
2342,46253967285	0,00065017651
2345,44277191162	0,00066706813
2348,42300415039	0,00068453043
2351,40323638916	0,00070476543
2354,38346862793	0,00072438302
2357,3637008667	0,0007446981
2360,34393310547	0,00076444194
2363,32416534424	0,00078736897
2366,30439758301	0,00080826039
2369,28462982178	0,00083189758
2372,26486206055	0,00085604403
2375,24509429932	0,00088204543
2378,22532653809	0,00090817637
2381,20555877686	0,00093544174
2384,18579101562	0,00096418404
2387,16602325439	0,00099408145
2390,14625549316	0,0010247004
2393,12648773193	0,0010565209
2396,1067199707	0,0010898625
2399,08695220947	0,0011236487
2402,06718444824	0,0011597925
2405,04741668701	0,0011959032
2408,02764892578	0,0012347188
2411,00788116455	0,0012743983
2413,98811340332	0,0013164139
2416,96834564209	0,00135973
2419,94857788086	0,0014032797
2422,92881011963	0,0014483878
2425,9090423584	0,0014942609
2428,88927459717	0,0015409667
2431,86950683594	0,0015879795
2434,84973907471	0,0016366845
2437,82997131348	0,0016847898
2440,81020355225	0,0017325577
2443,79043579102	0,001779395
2446,77066802979	0,0018255051
2449,75090026855	0,0018685034
2452,73113250732	0,0019099545
2455,71136474609	0,0019474272
2458,69159698486	0,0019811747
2461,67182922363	0,0020104656
2464,6520614624	0,0020327637
2467,63229370117	0,0020494792
2470,61252593994	0,0020584411
2473,59275817871	0,0020603788
2476,57299041748	0,002057143
2479,55322265625	0,0020452834
2482,53345489502	0,0020276653
2485,51368713379	0,0020057792
2488,49391937256	0,0019780186
2491,47415161133	0,0019454975
2494,4543838501	0,0019090496
2497,43461608887	0,0018696654
2500,41484832764	0,0018296268
2503,39508056641	0,0017866174
2506,37531280518	0,0017424915
2509,35554504395	0,0016979536
2512,33577728271	0,0016526035
2515,31600952148	0,0016078516
2518,29624176025	0,0015633405
2521,27647399902	0,0015188559
2524,25670623779	0,0014755113
2527,23693847656	0,0014337988
2530,21717071533	0,0013932012
2533,1974029541	0,0013541541
2536,17763519287	0,0013174716
2539,15786743164	0,0012821807
2542,13809967041	0,001245778
2545,11833190918	0,0012141536
2548,09856414795	0,0011823653
2551,07879638672	0,0011529518
2554,05902862549	0,0011248066
2557,03926086426	0,0010974269
2560,01949310303	0,0010727727
2562,9997253418	0,001048751
2565,97995758057	0,0010249209
2568,96018981934	0,0010037008
2571,94042205811	0,00098219105
2574,92065429687	0,00096280239
2577,90088653564	0,00094434532
2580,88111877441	0,00092491303
2583,86135101318	0,0009085362
2586,84158325195	0,0008919848
2589,82181549072	0,0008762582
2592,80204772949	0,00086109832
2595,78227996826	0,0008463874
2598,76251220703	0,00083191568
2601,7427444458	0,00081953175
2604,72297668457	0,00080723257
2607,70320892334	0,00079558903
2610,68344116211	0,00078249912
2613,66367340088	0,00077120937
2616,64390563965	0,00076051132
2619,62413787842	0,00075092771
2622,60437011719	0,00074023497
2625,58460235596	0,00073024657
2628,56483459473	0,00072195988
2631,5450668335	0,00071235908
2634,52529907227	0,00070395925
2637,50553131104	0,00069549405
2640,4857635498	0,00068874786
2643,46599578857	0,00068002668
2646,44622802734	0,00067249615
2649,42646026611	0,00066542023
2652,40669250488	0,00065934016
2655,38692474365	0,00065225661
2658,36715698242	0,00064509099
2661,34738922119	0,00063951995
2664,32762145996	0,00063246964
2667,30785369873	0,00062693378
2670,2880859375	0,00062154513
2673,26831817627	0,00061561729
2676,24855041504	0,0006098383
2679,22878265381	0,00060463715
2682,20901489258	0,00059960303
2685,18924713135	0,00059505144
2688,16947937012	0,0005908695
2691,14971160889	0,00058566838
2694,12994384766	0,0005812627
2697,11017608643	0,00057684003
2700,0904083252	0,00057246834
2703,07064056396	0,00056897734
2706,05087280273	0,00056533394
2709,0311050415	0,00056063363
2712,01133728027	0,00055707087
2714,99156951904	0,00055332836
2717,97180175781	0,00054933818
2720,95203399658	0,00054700358
2723,93226623535	0,00054299497
2726,91249847412	0,00053855195
2729,89273071289	0,00053566571
2732,87296295166	0,00053150053
2735,85319519043	0,00052936071
2738,8334274292	0,00052462515
2741,81365966797	0,00052093984
2744,79389190674	0,0005179285
2747,77412414551	0,00051454581
2750,75435638428	0,00051179036
2753,73458862305	0,00050651556
2756,71482086182	0,00050389055
2759,69505310059	0,00050108842
2762,67528533936	0,00049686651
2765,65551757813	0,00049277468
2768,63574981689	0,00048955533
2771,61598205566	0,00048586656
2774,59621429443	0,00048239737
2777,5764465332	0,00047839194
2780,55667877197	0,00047382343
2783,53691101074	0,00046930234
2786,51714324951	0,00046606679
2789,49737548828	0,00046225587
2792,47760772705	0,00045706366
2795,45783996582	0,00045363692
2798,43807220459	0,00044943257
2801,41830444336	0,0004437386
2804,39853668213	0,00043977709
2807,3787689209	0,00043471308
2810,35900115967	0,00043033226
2813,33923339844	0,00042641803
2816,31946563721	0,00042135162
2819,29969787598	0,00041777876
2822,27993011475	0,00041269824
2825,26016235352	0,00040842471
2828,24039459229	0,00040405617
2831,22062683105	0,00039879268
2834,20085906982	0,00039432485
2837,18109130859	0,00038831881
2840,16132354736	0,00038492581
2843,14155578613	0,00038008886
2846,1217880249	0,00037512563
2849,10202026367	0,00037054998
2852,08225250244	0,00036654268
2855,06248474121	0,00036191058
2858,04271697998	0,00035774695
2861,02294921875	0,00035346829
2864,00318145752	0,00034899245
2866,98341369629	0,00034472242
2869,96364593506	0,00034166645
2872,94387817383	0,00033764204
2875,9241104126	0,00033453872
2878,90434265137	0,00033023997
2881,88457489014	0,00032708536
2884,86480712891	0,00032281736
2887,84503936768	0,00031993328
2890,82527160645	0,00031699955
2893,80550384521	0,00031311008
2896,78573608398	0,00030922171
2899,76596832275	0,00030631309
2902,74620056152	0,00030383052
2905,72643280029	0,00030012066
2908,70666503906	0,00029747937
2911,68689727783	0,00029462271
2914,6671295166	0,00029265333
2917,64736175537	0,00028988385
2920,62759399414	0,00028642603
2923,60782623291	0,00028447082
2926,58805847168	0,00028196705
2929,56829071045	0,0002792514
2932,54852294922	0,00027780629
2935,52875518799	0,00027533254
2938,50898742676	0,00027309576
2941,48921966553	0,00027154
2944,4694519043	0,0002688939
2947,44968414307	0,00026610526
2950,42991638184	0,00026570635
2953,41014862061	0,00026371468
2956,39038085937	0,00026162944
2959,37061309814	0,00025910473
2962,35084533691	0,00025827599
2965,33107757568	0,00025697723
2968,31130981445	0,0002549813
2971,29154205322	0,00025379469
2974,27177429199	0,00025247077
2977,25200653076	0,00025183953
2980,23223876953	0,00024998128
2983,2124710083	0,00024881586
2986,19270324707	0,00024655707
2989,17293548584	0,00024567446
2992,15316772461	0,00024467104
2995,13339996338	0,00024402641
2998,11363220215	0,00024240294
3001,09386444092	0,00024196957
3004,07409667969	0,00024182824
3007,05432891846	0,00024009327
3010,03456115723	0,00023884501
3013,014793396	0,00023884737
3015,99502563477	0,00023806339
3018,97525787354	0,0002367837
3021,9554901123	0,00023802124
3024,93572235107	0,00023487642
3027,91595458984	0,00023525835
3030,89618682861	0,00023515019
3033,87641906738	0,00023521205
3036,85665130615	0,00023434275
3039,83688354492	0,00023484295
3042,81711578369	0,00023400637
3045,79734802246	0,00023357435
3048,77758026123	0,00023484391
3051,7578125	0,00023452589
3054,73804473877	0,00023426524
3057,71827697754	0,00023366518
3060,69850921631	0,00023501872
3063,67874145508	0,00023510873
3066,65897369385	0,00023520948
3069,63920593262	0,00023572609
3072,61943817139	0,0002373415
3075,59967041016	0,00023719276
3078,57990264893	0,00023808909
3081,5601348877	0,00023898232
3084,54036712646	0,00023964905
3087,52059936523	0,00024027833
3090,500831604	0,0002427293
3093,48106384277	0,00024313837
3096,46129608154	0,00024489272
3099,44152832031	0,00024642019
3102,42176055908	0,00024919134
3105,40199279785	0,00025076854
3108,38222503662	0,00025218313
3111,36245727539	0,00025387492
3114,34268951416	0,00025662624
3117,32292175293	0,00025990227
3120,3031539917	0,00026183549
3123,28338623047	0,0002651205
3126,26361846924	0,00026787307
3129,24385070801	0,00027111375
3132,22408294678	0,0002750793
3135,20431518555	0,00027757356
3138,18454742432	0,00028141048
3141,16477966309	0,00028550702
3144,14501190186	0,00028914517
3147,12524414063	0,00029405963
3150,10547637939	0,00029748097
3153,08570861816	0,00030313107
3156,06594085693	0,0003069781
3159,0461730957	0,00031208171
3162,02640533447	0,00031699249
3165,00663757324	0,00032108997
3167,98686981201	0,00032692295
3170,96710205078	0,00033101514
3173,94733428955	0,00033835233
3176,92756652832	0,00034326955
3179,90779876709	0,00034953363
3182,88803100586	0,00035553363
3185,86826324463	0,00036267168
3188,8484954834	0,00036970441
3191,82872772217	0,00037654355
3194,80895996094	0,00038461735
3197,78919219971	0,00039073816
3200,76942443848	0,00039761582
3203,74965667725	0,00040502311
3206,72988891602	0,00041238514
3209,71012115479	0,00041966695
3212,69035339355	0,00042542457
3215,67058563232	0,00043362371
3218,65081787109	0,00043970521
3221,63105010986	0,00044582742
3224,61128234863	0,00045217145
3227,5915145874	0,00045754655
3230,57174682617	0,00046196152
3233,55197906494	0,00046590702
3236,53221130371	0,000470055
3239,51244354248	0,00047246804
3242,49267578125	0,00047397123
3245,47290802002	0,00047636398
3248,45314025879	0,00047555554
3251,43337249756	0,00047550669
3254,41360473633	0,0004740375
3257,3938369751	0,0004736098
3260,37406921387	0,00047012754
3263,35430145264	0,00046695307
3266,33453369141	0,00046458781
3269,31476593018	0,00045983159
3272,29499816895	0,00045601105
3275,27523040771	0,00045083553
3278,25546264648	0,00044679693
3281,23569488525	0,00044292767
3284,21592712402	0,00043871166
3287,19615936279	0,00043440958
3290,17639160156	0,0004289333
3293,15662384033	0,00042423657
3296,1368560791	0,00042060759
3299,11708831787	0,00041625255
3302,09732055664	0,00041308886
3305,07755279541	0,00040858494
3308,05778503418	0,00040591057
3311,03801727295	0,00040176877
3314,01824951172	0,00039814002
3316,99848175049	0,00039639884
3319,97871398926	0,00039345984
3322,95894622803	0,00038985408
3325,9391784668	0,00038792086
3328,91941070557	0,00038611378
3331,89964294434	0,00038421426
3334,87987518311	0,0003815498
3337,86010742188	0,00038100034
3340,84033966064	0,00037876392
3343,82057189941	0,0003776284
3346,80080413818	0,00037605339
3349,78103637695	0,00037518919
3352,76126861572	0,00037478248
3355,74150085449	0,00037405676
3358,72173309326	0,00037366665
3361,70196533203	0,00037216866
3364,6821975708	0,00037198587
3367,66242980957	0,00037200633
3370,64266204834	0,00037146605
3373,62289428711	0,0003708578
3376,60312652588	0,00037063591
3379,58335876465	0,0003714203
3382,56359100342	0,00037144448
3385,54382324219	0,00037202666
3388,52405548096	0,00037212805
3391,50428771973	0,00037136397
3394,4845199585	0,00037126726
3397,46475219727	0,00037232065
3400,44498443604	0,00037177353
3403,4252166748	0,00037335671
3406,40544891357	0,00037279313
3409,38568115234	0,00037322242
3412,36591339111	0,0003738149
3415,34614562988	0,0003730218
3418,32637786865	0,00037428959
3421,30661010742	0,00037373346
3424,28684234619	0,00037399147
3427,26707458496	0,00037339913
3430,24730682373	0,00037351793
3433,2275390625	0,00037375806
3436,20777130127	0,00037302369
3439,18800354004	0,00037396051
3442,16823577881	0,00037368848
3445,14846801758	0,00037312952
3448,12870025635	0,00037352297
3451,10893249512	0,0003724197
3454,08916473389	0,00037387803
3457,06939697266	0,0003737805
3460,04962921143	0,0003719594
3463,0298614502	0,00037124086
3466,01009368897	0,00037000636
3468,99032592773	0,00037169521
3471,9705581665	0,0003702327
3474,95079040527	0,0003692719
3477,93102264404	0,00036807956
3480,91125488281	0,00036752541
3483,89148712158	0,00036621826
3486,87171936035	0,00036524636
3489,85195159912	0,00036389775
3492,83218383789	0,0003646803
3495,81241607666	0,00036289711
3498,79264831543	0,00036175733
3501,7728805542	0,00036025681
3504,75311279297	0,00035910231
3507,73334503174	0,00035833862
3510,71357727051	0,00035701066
3513,69380950928	0,00035666206
3516,67404174805	0,00035489084
3519,65427398682	0,00035301303
3522,63450622559	0,00035154701
3525,61473846436	0,00035034481
3528,59497070313	0,00034966684
3531,57520294189	0,00034767572
3534,55543518066	0,00034652186
3537,53566741943	0,00034451417
3540,5158996582	0,0003430174
3543,49613189697	0,00034333185
3546,47636413574	0,0003415858
3549,45659637451	0,00033986547
3552,43682861328	0,0003390816
3555,41706085205	0,00033675582
3558,39729309082	0,00033571986
3561,37752532959	0,00033400955
3564,35775756836	0,00033252085
3567,33798980713	0,00033156802
3570,3182220459	0,00032920277
3573,29845428467	0,00032730628
3576,27868652344	0,00032771654
3579,25891876221	0,00032564024
3582,23915100098	0,00032486776
3585,21938323975	0,00032394154
3588,19961547852	0,0003214165
3591,17984771729	0,00032185466
3594,16007995605	0,00031993328
3597,14031219482	0,00031935049
3600,12054443359	0,00031660253
3603,10077667236	0,00031676333
3606,08100891113	0,00031571855
3609,0612411499	0,00031551229
3612,04147338867	0,00031380978
3615,02170562744	0,00031301291
3618,00193786621	0,00031312217
3620,98217010498	0,0003120731
3623,96240234375	0,00031089141
3626,94263458252	0,00031135411
3629,92286682129	0,00031108113
3632,90309906006	0,00031124014
3635,88333129883	0,00031125465
3638,8635635376	0,00031091042
3641,84379577637	0,00031080899
3644,82402801514	0,00031113101
3647,80426025391	0,00031101005
3650,78449249268	0,00031063985
3653,76472473145	0,00031071257
3656,74495697022	0,00031094788
3659,72518920898	0,0003109648
3662,70542144775	0,00030973552
3665,68565368652	0,00030999965
3668,66588592529	0,00030897762
3671,64611816406	0,0003084401
3674,62635040283	0,00030806838
3677,6065826416	0,00030640711
3680,58681488037	0,0003058304
3683,56704711914	0,00030434402
3686,54727935791	0,00030421702
3689,52751159668	0,00030313911
3692,50774383545	0,00030081947
3695,48797607422	0,00029855895
3698,46820831299	0,00029831047
3701,44844055176	0,00029482703
3704,42867279053	0,00029224071
3707,4089050293	0,00028964753
3710,38913726807	0,00028603586
3713,36936950684	0,00028384621
3716,34960174561	0,00028013602
3719,32983398438	0,0002777618
3722,31006622314	0,00027469451
3725,29029846191	0,00027176205
3728,27053070068	0,00026856087
3731,25076293945	0,00026590326
3734,23099517822	0,0002638167
3737,21122741699	0,0002612486
3740,19145965576	0,00025777124
3743,17169189453	0,00025496691
3746,1519241333	0,00025311414
3749,13215637207	0,00025081345
3752,11238861084	0,00025066652
3755,09262084961	0,00024752504
3758,07285308838	0,00024568157
3761,05308532715	0,00024468922
3764,03331756592	0,00024301867
3767,01354980469	0,00024139108
3769,99378204346	0,00024012524
3772,97401428223	0,00023817625
3775,954246521	0,000237736
3778,93447875977	0,00023685642
3781,91471099854	0,00023500055
3784,8949432373	0,00023466182
3787,87517547607	0,00023376501
3790,85540771484	0,00023226839
3793,83563995361	0,00023300545
3796,81587219238	0,00023266113
3799,79610443115	0,00023161618
3802,77633666992	0,00023218279
3805,75656890869	0,00023067862
3808,73680114746	0,00022982529
3811,71703338623	0,00023017938
3814,697265625	0,00023054538
3817,67749786377	0,00022997129
3820,65773010254	0,00023005198
3823,63796234131	0,00022930128
3826,61819458008	0,00022930258
3829,59842681885	0,0002290558
3832,57865905762	0,00022877302
3835,55889129639	0,00022803727
3838,53912353516	0,00022751078
3841,51935577393	0,00022879669
3844,4995880127	0,00022829253
3847,47982025146	0,00022848913
3850,46005249023	0,00022743345
3853,440284729	0,0002281582
3856,42051696777	0,00022953117
3859,40074920654	0,00022923843
3862,38098144531	0,0002297586
3865,36121368408	0,0002302003
3868,34144592285	0,00023125145
3871,32167816162	0,00023228781
3874,30191040039	0,00023300542
3877,28214263916	0,00023372084
3880,26237487793	0,00023579604
3883,2426071167	0,00023660304
3886,22283935547	0,00023724681
3889,20307159424	0,00024019789
3892,18330383301	0,00024124028
3895,16353607178	0,00024437112
3898,14376831055	0,00024619584
3901,12400054932	0,00024785085
3904,10423278809	0,00025057576
3907,08446502686	0,00025308368
3910,06469726562	0,00025537363
3913,04492950439	0,00025704132
3916,02516174316	0,00025986859
3919,00539398193	0,00026299191
3921,9856262207	0,00026761011
3924,96585845947	0,00026915222
3927,94609069824	0,00027178964
3930,92632293701	0,00027545401
3933,90655517578	0,00027794036
3936,88678741455	0,00028202403
3939,86701965332	0,00028483091
3942,84725189209	0,00028822418
3945,82748413086	0,00029029734
3948,80771636963	0,00029378586
3951,7879486084	0,00029606413
3954,76818084717	0,00029950693
3957,74841308594	0,00030055388
3960,72864532471	0,00030474795
3963,70887756348	0,00030691257
3966,68910980225	0,00030877083
3969,66934204102	0,00031118954
3972,64957427978	0,00031364626
3975,62980651855	0,00031638813
3978,61003875732	0,00031709771
3981,59027099609	0,00031895121
3984,57050323486	0,0003210067
3987,55073547363	0,00032176459
3990,5309677124	0,00032432792
3993,51119995117	0,00032439989
3996,49143218994	0,0003255808
3999,47166442871	0,00032747657
4002,45189666748	0,00032728909
4005,43212890625	0,00032833143
4008,41236114502	0,00032887358
4011,39259338379	0,00032946689
4014,37282562256	0,00032847034
4017,35305786133	0,00032956537
4020,3332901001	0,00032864328
4023,31352233887	0,00032970896
4026,29375457764	0,00032862499
4029,27398681641	0,00032779331
4032,25421905518	0,00032700695
4035,23445129395	0,00032690199
4038,21468353271	0,00032528171
4041,19491577148	0,00032475597
4044,17514801025	0,00032273467
4047,15538024902	0,00032099143
4050,13561248779	0,00031986606
4053,11584472656	0,00031830837
4056,09607696533	0,00031682411
4059,0763092041	0,00031435926
4062,05654144287	0,00031155529
4065,03677368164	0,00030983129
4068,01700592041	0,00030773358
4070,99723815918	0,00030500835
4073,97747039795	0,00030188261
4076,95770263672	0,00029889215
4079,93793487549	0,00029574171
4082,91816711426	0,00029304216
4085,89839935303	0,0002904265
4088,8786315918	0,00028760505
4091,85886383057	0,00028504894
4094,83909606934	0,00027971352
4097,81932830811	0,00027711207
4100,79956054687	0,00027445641
4103,77979278564	0,00027112928
4106,76002502441	0,00026694649
4109,74025726318	0,00026439521
4112,72048950195	0,00025995366
4115,70072174072	0,0002564759
4118,68095397949	0,00025318371
4121,66118621826	0,00024831511
4124,64141845703	0,00024601851
4127,6216506958	0,00024142549
4130,60188293457	0,00023825296
4133,58211517334	0,00023382001
4136,56234741211	0,00023093583
4139,54257965088	0,00022684639
4142,52281188965	0,00022310518
4145,50304412842	0,00021955215
4148,48327636719	0,00021577266
4151,46350860596	0,00021237284
4154,44374084473	0,00020821653
4157,4239730835	0,00020532095
4160,40420532227	0,00020163999
4163,38443756103	0,00019801584
4166,3646697998	0,00019504063
4169,34490203857	0,00019118719
4172,32513427734	0,00018886504
4175,30536651611	0,00018502689
4178,28559875488	0,00018051014
4181,26583099365	0,00017742801
4184,24606323242	0,00017411663
4187,22629547119	0,00017010729
4190,20652770996	0,00016814947
4193,18675994873	0,00016458868
4196,1669921875	0,00016204168
4199,14722442627	0,00015969826
4202,12745666504	0,0001560254
4205,10768890381	0,00015274002
4208,08792114258	0,00014974072
4211,06815338135	0,00014691545
4214,04838562012	0,00014491302
4217,02861785889	0,00014073897
4220,00885009766	0,00013823717
4222,98908233643	0,00013585787
4225,9693145752	0,00013342462
4228,94954681396	0,00013084079
4231,92977905273	0,00012791239
4234,9100112915	0,00012607904
4237,89024353027	0,0001224933
4240,87047576904	0,00012033275
4243,85070800781	0,00011737796
4246,83094024658	0,00011648954
4249,81117248535	0,00011339467
4252,79140472412	0,00011095326
4255,77163696289	0,00010862153
4258,75186920166	0,00010734919
4261,73210144043	0,00010412288
4264,7123336792	0,00010193616
4267,69256591797	9,9471277E-5
4270,67279815674	9,8028283E-5
4273,65303039551	9,655554E-5
4276,63326263428	9,3938959E-5
4279,61349487305	9,1710217E-5
4282,59372711182	9,0522003E-5
4285,57395935059	8,7937687E-5
4288,55419158936	8,5965477E-5
4291,53442382812	8,5247235E-5
4294,51465606689	8,2465769E-5
4297,49488830566	8,0857889E-5
4300,47512054443	7,9008454E-5
4303,4553527832	7,8037714E-5
4306,43558502197	7,5076402E-5
4309,41581726074	7,3357918E-5
4312,39604949951	7,1930144E-5
4315,37628173828	7,0752337E-5
4318,35651397705	6,8771613E-5
4321,33674621582	6,7096195E-5
4324,31697845459	6,504495E-5
4327,29721069336	6,3205897E-5
4330,27744293213	6,2850996E-5
4333,2576751709	5,9905606E-5
4336,23790740967	5,9224424E-5
4339,21813964844	5,72796E-5
4342,19837188721	5,5518007E-5
4345,17860412598	5,3545862E-5
4348,15883636475	5,2376564E-5
4351,13906860352	5,1159438E-5
4354,11930084229	4,9538403E-5
4357,09953308105	4,8807274E-5
4360,07976531982	4,6714581E-5
4363,05999755859	4,55666E-5
4366,04022979736	4,3145586E-5
4369,02046203613	4,2271973E-5
4372,0006942749	4,0258318E-5
4374,98092651367	3,8287055E-5
4377,96115875244	3,7837403E-5
4380,94139099121	3,5375059E-5
4383,92162322998	3,4066679E-5
4386,90185546875	3,2832118E-5
4389,88208770752	3,1150798E-5
4392,86231994629	2,9819299E-5
4395,84255218506	2,7919181E-5
4398,82278442383	2,5815636E-5
4401,8030166626	2,5615699E-5
4404,78324890137	2,2857448E-5
4407,76348114014	2,2172274E-5
4410,74371337891	1,9685944E-5
4413,72394561768	1,8864459E-5
4416,70417785645	1,7627573E-5
4419,68441009521	1,6093941E-5
4422,66464233398	1,439141E-5
4425,64487457275	1,3938532E-5
4428,62510681152	1,1321709E-5
4431,60533905029	9,8193853E-6
4434,58557128906	9,92358E-6
4437,56580352783	9,7970051E-6
4440,5460357666	9,7025018E-6
4443,52626800537	1,1253274E-5
4446,50650024414	1,1350501E-5
4449,48673248291	1,3305288E-5
4452,46696472168	1,5647963E-5
4455,44719696045	1,7265464E-5
4458,42742919922	2,123605E-5
4461,40766143799	2,0948884E-5
4464,38789367676	2,4422392E-5
4467,36812591553	2,7186126E-5
4470,3483581543	2,9832877E-5
4473,32859039307	3,29153E-5
4476,30882263184	3,649501E-5
4479,28905487061	3,8247197E-5
4482,26928710937	4,0937779E-5
4485,24951934814	4,5657895E-5
4488,22975158691	4,7489543E-5
4491,20998382568	5,1998358E-5
4494,19021606445	5,3266088E-5
4497,17044830322	5,70026E-5
4500,15068054199	5,9708161E-5
4503,13091278076	6,3964119E-5
4506,11114501953	6,710533E-5
4509,0913772583	7,0656072E-5
4512,07160949707	7,2640956E-5
4515,05184173584	7,6369872E-5
4518,03207397461	7,8872502E-5
4521,01230621338	8,2595183E-5
4523,99253845215	8,5552579E-5
4526,97277069092	8,7319243E-5
4529,95300292969	9,1689548E-5
4532,93323516846	9,3569252E-5
4535,91346740723	9,6302375E-5
4538,893699646	9,9853717E-5
4541,87393188477	0,00010275297
4544,85416412354	0,00010539286
4547,8343963623	0,00010815423
4550,81462860107	0,00011077148
4553,79486083984	0,00011399576
4556,77509307861	0,00011762503
4559,75532531738	0,00011964458
4562,73555755615	0,00012113999
4565,71578979492	0,00012404439
4568,69602203369	0,00012641367
4571,67625427246	0,00012834839
4574,65648651123	0,00013122499
4577,63671875	0,00013339728
4580,61695098877	0,00013555867
4583,59718322754	0,00013673775
4586,57741546631	0,00013949079
4589,55764770508	0,00014186969
4592,53787994385	0,00014383015
4595,51811218262	0,0001453081
4598,49834442139	0,00014605778
4601,47857666016	0,00014871109
4604,45880889893	0,00015029588
4607,4390411377	0,00015078159
4610,41927337646	0,00015155988
4613,39950561523	0,00015420936
4616,379737854	0,00015404273
4619,35997009277	0,00015474203
4622,34020233154	0,00015573733
4625,32043457031	0,00015601111
4628,30066680908	0,00015677676
4631,28089904785	0,00015773599
4634,26113128662	0,00015823034
4637,24136352539	0,00015878185
4640,22159576416	0,00015838393
4643,20182800293	0,00015956525
4646,1820602417	0,0001584233
4649,16229248047	0,00015981521
4652,14252471924	0,00015906809
4655,12275695801	0,00015951768
4658,10298919678	0,00015837186
4661,08322143555	0,00015798568
4664,06345367432	0,00015700542
4667,04368591309	0,00015777196
4670,02391815186	0,0001572055
4673,00415039063	0,00015633068
4675,98438262939	0,00015577709
4678,96461486816	0,00015528046
4681,94484710693	0,00015547964
4684,9250793457	0,00015395461
4687,90531158447	0,00015281277
4690,88554382324	0,00015358287
4693,86577606201	0,0001521105
4696,84600830078	0,00015188905
4699,82624053955	0,00015092482
4702,80647277832	0,00015089788
4705,78670501709	0,00014988848
4708,76693725586	0,00014908868
4711,74716949463	0,00014814025
4714,7274017334	0,00014773786
4717,70763397217	0,00014742334
4720,68786621094	0,00014536086
4723,66809844971	0,00014530723
4726,64833068848	0,00014443104
4729,62856292725	0,00014425646
4732,60879516602	0,00014268211
4735,58902740479	0,00014214566
4738,56925964355	0,00014256005
4741,54949188232	0,00014103773
4744,52972412109	0,0001412773
4747,50995635986	0,00014104258
4750,49018859863	0,00013955541
4753,4704208374	0,00013989276
4756,45065307617	0,00013912193
4759,43088531494	0,00013888751
4762,41111755371	0,00013814364
4765,39134979248	0,00013808534
4768,37158203125	0,00013782837
4771,35181427002	0,00013643899
4774,33204650879	0,00013620156
4777,31227874756	0,0001352448
4780,29251098633	0,00013627326
4783,2727432251	0,00013424091
4786,25297546387	0,0001344303
4789,23320770264	0,00013352842
4792,21343994141	0,00013396205
4795,19367218018	0,00013221823
4798,17390441895	0,00013294107
4801,15413665771	0,00013178805
4804,13436889648	0,00013248556
4807,11460113525	0,0001308471
4810,09483337402	0,00013102856
4813,07506561279	0,00013148025
4816,05529785156	0,00013032428
4819,03553009033	0,00013062523
4822,0157623291	0,00012964241
4824,99599456787	0,00013041686
4827,97622680664	0,0001287459
4830,95645904541	0,00013043311
4833,93669128418	0,00012962521
4836,91692352295	0,00013111015
4839,89715576172	0,00013021432
4842,87738800049	0,0001307158
4845,85762023926	0,0001307017
4848,83785247803	0,00013132032
4851,8180847168	0,00013175574
4854,79831695557	0,00013199819
4857,77854919434	0,0001324991
4860,75878143311	0,00013360158
4863,73901367188	0,00013342766
4866,71924591064	0,00013393782
4869,69947814941	0,00013403107
4872,67971038818	0,00013479691
4875,65994262695	0,00013552958
4878,64017486572	0,00013676961
4881,62040710449	0,00013670402
4884,60063934326	0,00013696748
4887,58087158203	0,0001382283
4890,5611038208	0,00013863313
4893,54133605957	0,00013828683
4896,52156829834	0,00013951959
4899,50180053711	0,00013943624
4902,48203277588	0,000139255
4905,46226501465	0,00013984426
4908,44249725342	0,00013910579
4911,42272949219	0,00013877792
4914,40296173096	0,00013813389
4917,38319396973	0,00013749101
4920,3634262085	0,00013633547
4923,34365844727	0,00013573405
4926,32389068604	0,00013486816
4929,3041229248	0,00013298865
4932,28435516357	0,0001323124
4935,26458740234	0,00013106576
4938,24481964111	0,00013066279
4941,22505187988	0,00012895181
4944,20528411865	0,00012735815
4947,18551635742	0,00012496935
4950,16574859619	0,00012288806
4953,14598083496	0,00012164153
4956,12621307373	0,00012074534
4959,1064453125	0,00011854665
4962,08667755127	0,00011655341
4965,06690979004	0,00011415929
4968,04714202881	0,00011241588
4971,02737426758	0,000110289
4974,00760650635	0,00010922218
4976,98783874512	0,00010645591
4979,96807098389	0,00010439492
4982,94830322266	0,00010207609
4985,92853546143	9,9618995E-5
4988,9087677002	9,7778448E-5
4991,88899993897	9,5199274E-5
4994,86923217773	9,2747514E-5
4997,8494644165	9,0115882E-5
5000,82969665527	8,8566776E-5
5003,80992889404	8,5876327E-5
5006,79016113281	8,368366E-5
5009,77039337158	8,1128521E-5
5012,75062561035	7,8640425E-5
5015,73085784912	7,6396652E-5
5018,71109008789	7,4616177E-5
5021,69132232666	7,2366895E-5
5024,67155456543	7,0704079E-5
5027,6517868042	6,859791E-5
5030,63201904297	6,6861387E-5
5033,61225128174	6,5875336E-5
5036,59248352051	6,3213137E-5
5039,57271575928	6,1799209E-5
5042,55294799805	5,9225193E-5
5045,53318023682	5,7995132E-5
5048,51341247559	5,6146704E-5
5051,49364471436	5,4958122E-5
5054,47387695313	5,320682E-5
5057,45410919189	5,1867058E-5
5060,43434143066	4,9681592E-5
5063,41457366943	4,9747301E-5
5066,3948059082	4,8447469E-5
5069,37503814697	4,6847218E-5
5072,35527038574	4,563492E-5
5075,33550262451	4,5034506E-5
5078,31573486328	4,2814272E-5
5081,29596710205	4,2762262E-5
5084,27619934082	4,1339371E-5
5087,25643157959	3,952917E-5
5090,23666381836	3,8916012E-5
5093,21689605713	3,8428997E-5
5096,1971282959	3,769259E-5
5099,17736053467	3,7028382E-5
5102,15759277344	3,6234571E-5
5105,13782501221	3,5428629E-5
5108,11805725098	3,390117E-5
5111,09828948975	3,3897085E-5
5114,07852172852	3,3381495E-5
5117,05875396729	3,251317E-5
5120,03898620605	3,1542318E-5
5123,01921844482	3,0583935E-5
5125,99945068359	2,9680858E-5
5128,97968292236	2,9299172E-5
5131,95991516113	2,8803873E-5
5134,9401473999	2,8628567E-5
5137,92037963867	2,8292159E-5
5140,90061187744	2,7915966E-5
5143,88084411621	2,7051187E-5
5146,86107635498	2,6954512E-5
5149,84130859375	2,6922366E-5
5152,82154083252	2,5677444E-5
5155,80177307129	2,5551022E-5
5158,78200531006	2,5007336E-5
5161,76223754883	2,4755153E-5
5164,7424697876	2,496017E-5
5167,72270202637	2,3769536E-5
5170,70293426514	2,39732E-5
5173,68316650391	2,3766438E-5
5176,66339874268	2,3272951E-5
5179,64363098145	2,345609E-5
5182,62386322022	2,217622E-5
5185,60409545898	2,2195808E-5
5188,58432769775	2,227843E-5
5191,56455993652	2,2297341E-5
5194,54479217529	2,329057E-5
5197,52502441406	2,2494774E-5
5200,50525665283	2,2588804E-5
5203,4854888916	2,2769516E-5
5206,46572113037	2,2195573E-5
5209,44595336914	2,2348592E-5
5212,42618560791	2,2955867E-5
5215,40641784668	2,1957332E-5
5218,38665008545	2,2735895E-5
5221,36688232422	2,2691423E-5
5224,34711456299	2,2661836E-5
5227,32734680176	2,2643816E-5
5230,30757904053	2,3101224E-5
5233,2878112793	2,4067947E-5
5236,26804351807	2,2679429E-5
5239,24827575684	2,4155463E-5
5242,22850799561	2,3245971E-5
5245,20874023438	2,4316225E-5
5248,18897247314	2,5694638E-5
5251,16920471191	2,4646115E-5
5254,14943695068	2,5985416E-5
5257,12966918945	2,6567513E-5
5260,10990142822	2,630161E-5
5263,09013366699	2,6388838E-5
5266,07036590576	2,6912794E-5
5269,05059814453	2,7958689E-5
5272,0308303833	2,7141827E-5
5275,01106262207	2,8597938E-5
5277,99129486084	2,8988196E-5
5280,97152709961	2,9032154E-5
5283,95175933838	2,8985551E-5
5286,93199157715	2,9733659E-5
5289,91222381592	3,0184911E-5
5292,89245605469	3,0967314E-5
5295,87268829346	3,1235863E-5
5298,85292053223	3,2231308E-5
5301,833152771	3,2081119E-5
5304,81338500977	3,2449002E-5
5307,79361724854	3,3460085E-5
5310,7738494873	3,3394364E-5
5313,75408172607	3,5047128E-5
5316,73431396484	3,5271459E-5
5319,71454620361	3,4716984E-5
5322,69477844238	3,5193794E-5
5325,67501068115	3,5807154E-5
5328,65524291992	3,6778592E-5
5331,63547515869	3,7313681E-5
5334,61570739746	3,7335473E-5
5337,59593963623	3,7578759E-5
5340,576171875	3,8288539E-5
5343,55640411377	3,9306485E-5
5346,53663635254	3,9673361E-5
5349,51686859131	3,9641543E-5
5352,49710083008	3,9832837E-5
5355,47733306885	4,1217706E-5
5358,45756530762	4,1537061E-5
5361,43779754639	4,1706526E-5
5364,41802978516	4,2628021E-5
5367,39826202393	4,3600134E-5
5370,3784942627	4,3196704E-5
5373,35872650146	4,3429589E-5
5376,33895874023	4,4696951E-5
5379,319190979	4,4305152E-5
5382,29942321777	4,5216765E-5
5385,27965545654	4,479437E-5
5388,25988769531	4,5887604E-5
5391,24011993408	4,5415378E-5
5394,22035217285	4,7217662E-5
5397,20058441162	4,6339018E-5
5400,18081665039	4,8383179E-5
5403,16104888916	4,7684858E-5
5406,14128112793	4,7209927E-5
5409,1215133667	4,7740513E-5
5412,10174560547	4,8467548E-5
5415,08197784424	5,0054214E-5
5418,06221008301	4,8136904E-5
5421,04244232178	4,9478884E-5
5424,02267456055	4,9540224E-5
5427,00290679932	5,0050182E-5
5429,98313903809	4,9912273E-5
5432,96337127686	5,1281996E-5
5435,94360351562	5,1612707E-5
5438,92383575439	5,129491E-5
5441,90406799316	5,1248957E-5
5444,88430023193	5,2012088E-5
5447,8645324707	5,1513123E-5
5450,84476470947	5,200698E-5
5453,82499694824	5,1853146E-5
5456,80522918701	5,1649772E-5
5459,78546142578	5,2379118E-5
5462,76569366455	5,2238847E-5
5465,74592590332	5,3439652E-5
5468,72615814209	5,327646E-5
5471,70639038086	5,2446379E-5
5474,68662261963	5,1977707E-5
5477,6668548584	5,2768741E-5
5480,64708709717	5,2203327E-5
5483,62731933594	5,2102058E-5
5486,60755157471	5,2775216E-5
5489,58778381348	5,3283217E-5
5492,56801605225	5,2422483E-5
5495,54824829102	5,249522E-5
5498,52848052978	5,3163778E-5
5501,50871276855	5,2116141E-5
5504,48894500732	5,2031481E-5
5507,46917724609	5,3115611E-5
5510,44940948486	5,178576E-5
5513,42964172363	5,2253882E-5
5516,4098739624	5,2175766E-5
5519,39010620117	5,2497194E-5
5522,37033843994	5,1591527E-5
5525,35057067871	5,1054865E-5
5528,33080291748	5,1010628E-5
5531,31103515625	5,1555414E-5
5534,29126739502	4,9717519E-5
5537,27149963379	5,1044354E-5
5540,25173187256	5,1251673E-5
5543,23196411133	4,9849304E-5
5546,2121963501	4,9675864E-5
5549,19242858887	5,0099444E-5
5552,17266082764	4,9977894E-5
5555,15289306641	4,9832033E-5
5558,13312530518	4,9355801E-5
5561,11335754395	4,8653042E-5
5564,09358978271	4,8751983E-5
5567,07382202148	4,7940044E-5
5570,05405426025	4,7687372E-5
5573,03428649902	4,7225372E-5
5576,01451873779	4,6331599E-5
5578,99475097656	4,705439E-5
5581,97498321533	4,6719068E-5
5584,9552154541	4,5915924E-5
5587,93544769287	4,4912786E-5
5590,91567993164	4,6056172E-5
5593,89591217041	4,5193112E-5
5596,87614440918	4,4682881E-5
5599,85637664795	4,478636E-5
5602,83660888672	4,4842757E-5
5605,81684112549	4,5306197E-5
5608,79707336426	4,3643187E-5
5611,77730560303	4,4074769E-5
5614,7575378418	4,306457E-5
5617,73777008057	4,2333298E-5
5620,71800231934	4,2635554E-5
5623,69823455811	4,195519E-5
5626,67846679687	4,1320984E-5
5629,65869903564	4,0739675E-5
5632,63893127441	4,1605619E-5
5635,61916351318	4,0977532E-5
5638,59939575195	4,1121704E-5
5641,57962799072	3,9915484E-5
5644,55986022949	3,9908892E-5
5647,54009246826	3,9953292E-5
5650,52032470703	3,8956179E-5
5653,5005569458	3,9487079E-5
5656,48078918457	3,9020839E-5
5659,46102142334	3,8647177E-5
5662,44125366211	3,7926595E-5
5665,42148590088	3,7328639E-5
5668,40171813965	3,6690756E-5
5671,38195037842	3,7173479E-5
5674,36218261719	3,5540983E-5
5677,34241485596	3,6946667E-5
5680,32264709473	3,6220256E-5
5683,3028793335	3,6749655E-5
5686,28311157227	3,4639787E-5
5689,26334381103	3,5889853E-5
5692,2435760498	3,5631077E-5
5695,22380828857	3,5277073E-5
5698,20404052734	3,5086401E-5
5701,18427276611	3,4989274E-5
5704,16450500488	3,4537797E-5
5707,14473724365	3,4003156E-5
5710,12496948242	3,3282274E-5
5713,10520172119	3,2605299E-5
5716,08543395996	3,3202245E-5
5719,06566619873	3,301616E-5
5722,0458984375	3,2747563E-5
5725,02613067627	3,2203939E-5
5728,00636291504	3,2495653E-5
5730,98659515381	3,1686243E-5
5733,96682739258	3,2051628E-5
5736,94705963135	3,0925538E-5
5739,92729187012	3,093011E-5
5742,90752410889	3,0865244E-5
5745,88775634766	3,0763785E-5
5748,86798858643	2,9881286E-5
5751,8482208252	3,132966E-5
5754,82845306396	3,0234599E-5
5757,80868530273	3,0597872E-5
5760,7889175415	2,9091112E-5
5763,76914978027	2,9646691E-5
5766,74938201904	2,9693139E-5
5769,72961425781	3,0258804E-5
5772,70984649658	2,920563E-5
5775,69007873535	2,8293007E-5
5778,67031097412	2,8053784E-5
5781,65054321289	2,8561545E-5
5784,63077545166	2,8318399E-5
5787,61100769043	2,7864062E-5
5790,5912399292	2,7909752E-5
5793,57147216797	2,7472411E-5
5796,55170440674	2,7655346E-5
5799,53193664551	2,7692999E-5
5802,51216888428	2,7754632E-5
5805,49240112305	2,7675824E-5
5808,47263336182	2,723033E-5
5811,45286560059	2,7455843E-5
5814,43309783935	2,7639907E-5
5817,41333007812	2,8039617E-5
5820,39356231689	2,6780312E-5
5823,37379455566	2,6502744E-5
5826,35402679443	2,7567135E-5
5829,3342590332	2,6343392E-5
5832,31449127197	2,6054237E-5
5835,29472351074	2,5482581E-5
5838,27495574951	2,6385583E-5
5841,25518798828	2,572674E-5
5844,23542022705	2,5371565E-5
5847,21565246582	2,6099445E-5
5850,19588470459	2,5112502E-5
5853,17611694336	2,5414409E-5
5856,15634918213	2,6005589E-5
5859,1365814209	2,5175687E-5
5862,11681365967	2,4716742E-5
5865,09704589844	2,5032962E-5
5868,07727813721	2,3480235E-5
5871,05751037598	2,3828332E-5
5874,03774261475	2,4074749E-5
5877,01797485352	2,358261E-5
5879,99820709229	2,3628993E-5
5882,97843933105	2,3474319E-5
5885,95867156982	2,2914199E-5
5888,93890380859	2,25758E-5
5891,91913604736	2,3428792E-5
5894,89936828613	2,2918331E-5
5897,8796005249	2,1984887E-5
5900,85983276367	2,2132128E-5
5903,84006500244	2,2828222E-5
5906,82029724121	2,1077013E-5
5909,80052947998	2,1639605E-5
5912,78076171875	2,0751796E-5
5915,76099395752	2,0015718E-5
5918,74122619629	1,9471856E-5
5921,72145843506	1,9581572E-5
5924,70169067383	1,9669027E-5
5927,6819229126	1,8555136E-5
5930,66215515137	1,845402E-5
5933,64238739014	1,8697908E-5
5936,62261962891	1,8079583E-5
5939,60285186768	1,7507061E-5
5942,58308410644	1,717464E-5
5945,56331634521	1,8186991E-5
[truncated: 30,772 more rows]
