# Supplementary material for: Predicting the Durability of Solid Fired Bricks Using NDT Electroacoustic Methods
Source: Materials (Basel). 2022 Aug 25;15(17):5882. doi: 10.3390/ma15175882 (PMC9457344; doi:10.3390/ma15175882)
Supplement: Supplementary file 1 [file materials-15-05882-s001.zip › 5.S0_FL.csv]

ASCII data file created with TiePie Multi Channel software. www.tiepie.com.
2021-04-01 09:02:18 105m
Frequency	FFT1
Hz	V
0	0,00051134788
2,98023223876953	0,00028142477
5,96046447753906	0,00029691243
8,94069671630859	0,00029991358
11,9209289550781	0,00029571808
14,9011611938477	0,00030614602
17,8813934326172	0,00029940879
20,8616256713867	0,00030295841
23,8418579101562	0,00028882186
26,8220901489258	0,00032260813
29,8023223876953	0,00034443617
32,7825546264648	0,00033852387
35,7627868652344	0,00033367949
38,7430191040039	0,00035462705
41,7232513427734	0,00034936202
44,703483581543	0,0003314886
47,6837158203125	0,00033497106
50,663948059082	0,00032888591
53,6441802978516	0,00032364988
56,6244125366211	0,00032120032
59,6046447753906	0,00032245317
62,5848770141602	0,00032900439
65,5651092529297	0,00032325314
68,5453414916992	0,00031366674
71,5255737304687	0,00030573369
74,5058059692383	0,00030144463
77,4860382080078	0,00030451199
80,4662704467773	0,00030154506
83,4465026855469	0,00030533709
86,4267349243164	0,00030313531
89,4069671630859	0,00031284252
92,3871994018555	0,00030892923
95,367431640625	0,0003078524
98,3476638793945	0,00030838431
101,327896118164	0,00030219685
104,308128356934	0,00029959401
107,288360595703	0,00029783117
110,268592834473	0,00030295853
113,248825073242	0,00030261281
116,229057312012	0,00030572149
119,209289550781	0,00030523978
122,189521789551	0,00030342944
125,16975402832	0,00031113216
128,14998626709	0,00030974572
131,130218505859	0,00030939472
134,110450744629	0,00031322014
137,090682983398	0,00030988146
140,070915222168	0,00030839921
143,051147460938	0,00030502781
146,031379699707	0,00030127143
149,011611938477	0,00029767542
151,991844177246	0,00029509819
154,972076416016	0,00029185106
157,952308654785	0,00029370831
160,932540893555	0,00029231122
163,912773132324	0,00029200029
166,893005371094	0,00029251138
169,873237609863	0,00028845824
172,853469848633	0,00029201001
175,833702087402	0,00029041357
178,813934326172	0,00028601518
181,794166564941	0,00028807911
184,774398803711	0,00028764607
187,75463104248	0,000285351
190,73486328125	0,00028505341
193,71509552002	0,00028195309
196,695327758789	0,00028075592
199,675559997559	0,00028329756
202,655792236328	0,00027954501
205,636024475098	0,0002780314
208,616256713867	0,00027744586
211,596488952637	0,00027485122
214,576721191406	0,00027402224
217,556953430176	0,00027679027
220,537185668945	0,00027399549
223,517417907715	0,00027159413
226,497650146484	0,00027372914
229,477882385254	0,0002711178
232,458114624023	0,00027262106
235,438346862793	0,00027081124
238,418579101562	0,00027128013
241,398811340332	0,00027386005
244,379043579102	0,00027645565
247,359275817871	0,00027866414
250,339508056641	0,00027919997
253,31974029541	0,00028045778
256,29997253418	0,00028591055
259,280204772949	0,00028390651
262,260437011719	0,00028569038
265,240669250488	0,00028157578
268,220901489258	0,00028312053
271,201133728027	0,00028080207
274,181365966797	0,00028369516
277,161598205566	0,00028424906
280,141830444336	0,00028398957
283,122062683105	0,00028270953
286,102294921875	0,00028221946
289,082527160645	0,00028220919
292,062759399414	0,00027685992
295,042991638184	0,00027711582
298,023223876953	0,0002719009
301,003456115723	0,00026930152
303,983688354492	0,00026814619
306,963920593262	0,00026328067
309,944152832031	0,00025903859
312,924385070801	0,0002570652
315,90461730957	0,00025287238
318,88484954834	0,00025239041
321,865081787109	0,0002497211
324,845314025879	0,00024795175
327,825546264648	0,00024403664
330,805778503418	0,00024211336
333,786010742188	0,00024154936
336,766242980957	0,00024143207
339,746475219727	0,00024009772
342,726707458496	0,00023913233
345,706939697266	0,00024040621
348,687171936035	0,00024415912
351,667404174805	0,00024693025
354,647636413574	0,0002525696
357,627868652344	0,0002543569
360,608100891113	0,00025613184
363,588333129883	0,00025444316
366,568565368652	0,00024893784
369,548797607422	0,00024537513
372,529029846191	0,00024138583
375,509262084961	0,0002395673
378,48949432373	0,00023877994
381,4697265625	0,00023846003
384,44995880127	0,00023881293
387,430191040039	0,00023582604
390,410423278809	0,00023326268
393,390655517578	0,00022781978
396,370887756348	0,00022628034
399,351119995117	0,00022571832
402,331352233887	0,00022639045
405,311584472656	0,00022908939
408,291816711426	0,00023008718
411,272048950195	0,00023229448
414,252281188965	0,00023478903
417,232513427734	0,00023493347
420,212745666504	0,00023781512
423,192977905273	0,00024098786
426,173210144043	0,00024244105
429,153442382812	0,00024277934
432,133674621582	0,00024187903
435,113906860352	0,00024037827
438,094139099121	0,00024010251
441,074371337891	0,00023744848
444,05460357666	0,00023151931
447,03483581543	0,00022877552
450,015068054199	0,00022447681
452,995300292969	0,00022101774
455,975532531738	0,00021585001
458,955764770508	0,00021311583
461,935997009277	0,00021281604
464,916229248047	0,00021022449
467,896461486816	0,00020902982
470,876693725586	0,0002086374
473,856925964355	0,00020865369
476,837158203125	0,00020802492
479,817390441895	0,00020533744
482,797622680664	0,00020750337
485,777854919434	0,00020799384
488,758087158203	0,00020914728
491,738319396973	0,00021106147
494,718551635742	0,00021128557
497,698783874512	0,00021340673
500,679016113281	0,00021519157
503,659248352051	0,00021542754
506,63948059082	0,00021691002
509,61971282959	0,00021850245
512,599945068359	0,00021949441
515,580177307129	0,00022162692
518,560409545898	0,00022493634
521,540641784668	0,00022526506
524,520874023438	0,00022734283
527,501106262207	0,00022669653
530,481338500977	0,00022949345
533,461570739746	0,0002282016
536,441802978516	0,00022664734
539,422035217285	0,00022528174
542,402267456055	0,00022672324
545,382499694824	0,0002255087
548,362731933594	0,00022571613
551,342964172363	0,00022521408
554,323196411133	0,00022331448
557,303428649902	0,00022089468
560,283660888672	0,00021971471
563,263893127441	0,00021768778
566,244125366211	0,00021251405
569,22435760498	0,000210784
572,20458984375	0,00020609085
575,18482208252	0,00020318896
578,165054321289	0,00020138456
581,145286560059	0,00019976374
584,125518798828	0,00020018933
587,105751037598	0,0002012118
590,085983276367	0,0002017233
593,066215515137	0,00020745821
596,046447753906	0,00020858357
599,026679992676	0,00021088796
602,006912231445	0,00021231183
604,987144470215	0,00021190111
607,967376708984	0,00020956958
610,947608947754	0,00020814281
613,927841186523	0,00020888807
616,908073425293	0,0002063703
619,888305664062	0,00022482833
622,868537902832	0,00022628784
625,848770141602	0,00023220815
628,829002380371	0,00023850281
631,809234619141	0,00023636983
634,78946685791	0,0002342363
637,76969909668	0,0002301183
640,749931335449	0,00022541428
643,730163574219	0,00022089693
646,710395812988	0,00021773328
649,690628051758	0,00021498239
652,670860290527	0,00021351648
655,651092529297	0,00021351781
658,631324768066	0,00021274066
661,611557006836	0,00021306706
664,591789245606	0,00021279022
667,572021484375	0,00021378129
670,552253723145	0,00021445592
673,532485961914	0,00021435625
676,512718200684	0,00021571916
679,492950439453	0,00021527476
682,473182678223	0,00021644764
685,453414916992	0,00021631901
688,433647155762	0,00021507721
691,413879394531	0,00021593482
694,394111633301	0,00021318561
697,37434387207	0,00021317745
700,35457611084	0,0002117678
703,334808349609	0,00020985503
706,315040588379	0,00020858992
709,295272827148	0,00020731889
712,275505065918	0,00020492861
715,255737304687	0,00020566404
718,235969543457	0,00020601974
721,216201782227	0,00020621105
724,196434020996	0,00020711146
727,176666259766	0,00020776153
730,156898498535	0,00020911684
733,137130737305	0,00021035782
736,117362976074	0,00020941283
739,097595214844	0,00020905471
742,077827453613	0,00021075853
745,058059692383	0,00021099399
748,038291931152	0,00020911855
751,018524169922	0,00020976078
753,998756408691	0,00020930475
756,978988647461	0,00020824987
759,959220886231	0,00020953216
762,939453125	0,00021135623
765,919685363769	0,00021297741
768,899917602539	0,00021445871
771,880149841309	0,00021525047
774,860382080078	0,0002162366
777,840614318848	0,00021675538
780,820846557617	0,00021854109
783,801078796387	0,00021757722
786,781311035156	0,00021812083
789,761543273926	0,00021943275
792,741775512695	0,00022006901
795,722007751465	0,00021951396
798,702239990234	0,00022026711
801,682472229004	0,00022155776
804,662704467773	0,00022124875
807,642936706543	0,00022364659
810,623168945313	0,00022349371
813,603401184082	0,0002253573
816,583633422852	0,00022553466
819,563865661621	0,00022760966
822,544097900391	0,00022795044
825,52433013916	0,00022821373
828,50456237793	0,00022995071
831,484794616699	0,00023079483
834,465026855469	0,00023052349
837,445259094238	0,00023182116
840,425491333008	0,00023372759
843,405723571777	0,00023399046
846,385955810547	0,00023612816
849,366188049316	0,00023854861
852,346420288086	0,00023884533
855,326652526855	0,00024028201
858,306884765625	0,00024293485
861,287117004394	0,00024462215
864,267349243164	0,00024516792
867,247581481934	0,00024603949
870,227813720703	0,00024164769
873,208045959473	0,00023806014
876,188278198242	0,00023521144
879,168510437012	0,00023345303
882,148742675781	0,00023255977
885,128974914551	0,0002301302
888,10920715332	0,00022608932
891,08943939209	0,00022535043
894,069671630859	0,00022337097
897,049903869629	0,00022195477
900,030136108398	0,00022177124
903,010368347168	0,00022072468
905,990600585938	0,0002217289
908,970832824707	0,00022318087
911,951065063477	0,00022275245
914,931297302246	0,0002236459
917,911529541016	0,000221853
920,891761779785	0,00022280183
923,871994018555	0,00022153323
926,852226257324	0,0002199279
929,832458496094	0,00021547282
932,812690734863	0,00021193903
935,792922973633	0,0002064527
938,773155212402	0,00020281675
941,753387451172	0,00020077926
944,733619689941	0,0001972278
947,713851928711	0,00019344733
950,69408416748	0,00018960342
953,67431640625	0,00018688908
956,65454864502	0,00018180096
959,634780883789	0,00017510885
962,615013122559	0,00016793171
965,595245361328	0,0001591163
968,575477600098	0,00015095947
971,555709838867	0,00014268677
974,535942077637	0,00013171174
977,516174316406	0,00012404507
980,496406555176	0,00012329992
983,476638793945	0,00013239289
986,456871032715	0,00015005219
989,437103271484	0,00016625761
992,417335510254	0,00017444869
995,397567749023	0,00017813999
998,377799987793	0,00018187678
1001,35803222656	0,00018723316
1004,33826446533	0,00019310238
1007,3184967041	0,0002019786
1010,29872894287	0,00020788593
1013,27896118164	0,00021264594
1016,25919342041	0,00021208946
1019,23942565918	0,00021010029
1022,21965789795	0,00020937323
1025,19989013672	0,00020857796
1028,18012237549	0,00021188438
1031,16035461426	0,00021433905
1034,14058685303	0,00021689222
1037,1208190918	0,00021860012
1040,10105133057	0,00021962188
1043,08128356934	0,00022128501
1046,06151580811	0,00022142883
1049,04174804688	0,00022321378
1052,02198028564	0,00022271011
1055,00221252441	0,00022294458
1057,98244476318	0,00022495911
1060,96267700195	0,0002267717
1063,94290924072	0,00022741644
1066,92314147949	0,00022759164
1069,90337371826	0,00022968005
1072,88360595703	0,00022970038
1075,8638381958	0,00022955158
1078,84407043457	0,00022792464
1081,82430267334	0,00022655052
1084,80453491211	0,00022454575
1087,78476715088	0,00022452246
1090,76499938965	0,00022270053
1093,74523162842	0,00022405857
1096,72546386719	0,00022281967
1099,70569610596	0,0002218996
1102,68592834473	0,000220052
1105,6661605835	0,00021840556
1108,64639282227	0,00021754805
1111,62662506104	0,00021722621
1114,6068572998	0,00021488787
1117,58708953857	0,00021583941
1120,56732177734	0,00021720851
1123,54755401611	0,00021683328
1126,52778625488	0,0002178013
1129,50801849365	0,00021841976
1132,48825073242	0,00021677056
1135,46848297119	0,00021565683
1138,44871520996	0,00021615562
1141,42894744873	0,00021615296
1144,4091796875	0,00021757357
1147,38941192627	0,00021863737
1150,36964416504	0,00022043211
1153,34987640381	0,00022350718
1156,33010864258	0,00022530777
1159,31034088135	0,00022869795
1162,29057312012	0,00023160369
1165,27080535889	0,00023320362
1168,25103759766	0,00023475605
1171,23126983643	0,00023472561
1174,2115020752	0,00023566728
1177,19173431396	0,00023570526
1180,17196655273	0,00023250612
1183,1521987915	0,00023201517
1186,13243103027	0,00023043115
1189,11266326904	0,0002286636
1192,09289550781	0,00022663635
1195,07312774658	0,00022658212
1198,05335998535	0,00022406143
1201,03359222412	0,00022406689
1204,01382446289	0,00022312166
1206,99405670166	0,00022033234
1209,97428894043	0,00022144417
1212,9545211792	0,00022203924
1215,93475341797	0,00021856841
1218,91498565674	0,00021729383
1221,89521789551	0,00021315012
1224,87545013428	0,00021335096
1227,85568237305	0,00021804336
1230,83591461182	0,00022276565
1233,81614685059	0,00022609399
1236,79637908936	0,00022674198
1239,77661132812	0,00021887397
1242,75684356689	0,00021095985
1245,73707580566	0,00019488759
1248,71730804443	0,00017971027
1251,6975402832	0,00017922583
1254,67777252197	0,00018509641
1257,65800476074	0,00019370242
1260,63823699951	0,00020086784
1263,61846923828	0,00020332639
1266,59870147705	0,00020501326
1269,57893371582	0,00020523406
1272,55916595459	0,00020389529
1275,53939819336	0,00020087065
1278,51963043213	0,0001960488
1281,4998626709	0,00019251077
1284,48009490967	0,000187607
1287,46032714844	0,00017963511
1290,44055938721	0,00016719808
1293,42079162598	0,00014926036
1296,40102386475	0,00012078366
1299,38125610352	8,4845823E-5
1302,36148834229	8,4024577E-5
1305,34172058105	0,00017312295
1308,32195281982	0,00025454817
1311,30218505859	0,00024960449
1314,28241729736	0,00024464691
1317,26264953613	0,00024269701
1320,2428817749	0,00024222713
1323,22311401367	0,00024042383
1326,20334625244	0,00024022464
1329,18357849121	0,0002384004
1332,16381072998	0,00023807956
1335,14404296875	0,00023749351
1338,12427520752	0,00023637834
1341,10450744629	0,00023527133
1344,08473968506	0,00023407614
1347,06497192383	0,00023335594
1350,0452041626	0,0002312869
1353,02543640137	0,00023053319
1356,00566864014	0,000228971
1358,98590087891	0,00023175338
1361,96613311768	0,00023465958
1364,94636535645	0,00023891542
1367,92659759521	0,00024383986
1370,90682983398	0,00025102945
1373,88706207275	0,00026578391
1376,86729431152	0,00029262733
1379,84752655029	0,00033613521
1382,82775878906	0,00036721191
1385,80799102783	0,00030623828
1388,7882232666	0,00028660812
1391,76845550537	0,0002794014
1394,74868774414	0,0002771867
1397,72891998291	0,00027225529
1400,70915222168	0,00026859991
1403,68938446045	0,0002650088
1406,66961669922	0,00026127232
1409,64984893799	0,00025967913
1412,63008117676	0,00025829834
1415,61031341553	0,00025688406
1418,5905456543	0,000256539
1421,57077789307	0,00025520047
1424,55101013184	0,00025494249
1427,53124237061	0,00025111921
1430,51147460938	0,0002514658
1433,49170684814	0,00024824697
1436,47193908691	0,0002485949
1439,45217132568	0,00024773883
1442,43240356445	0,00024715405
1445,41263580322	0,00024764682
1448,39286804199	0,00024654685
1451,37310028076	0,00024490364
1454,35333251953	0,00024542903
1457,3335647583	0,0002473931
1460,31379699707	0,00024965733
1463,29402923584	0,00025133822
1466,27426147461	0,00025312554
1469,25449371338	0,00025451833
1472,23472595215	0,00025551809
1475,21495819092	0,00025415516
1478,19519042969	0,00025374378
1481,17542266846	0,00025322873
1484,15565490723	0,00025375346
1487,135887146	0,00025240503
1490,11611938477	0,00025175407
1493,09635162354	0,00025034334
1496,0765838623	0,00025008784
1499,05681610107	0,00024977345
1502,03704833984	0,00024899872
1505,01728057861	0,00024829587
1507,99751281738	0,00024962982
1510,97774505615	0,00024993001
1513,95797729492	0,00025146703
1516,93820953369	0,00025290363
1519,91844177246	0,00025324152
1522,89867401123	0,0002540068
1525,87890625	0,00025554793
1528,85913848877	0,00025497596
1531,83937072754	0,00025557732
1534,81960296631	0,00025455135
1537,79983520508	0,00025337605
1540,78006744385	0,00025591616
1543,76029968262	0,00025775098
1546,74053192139	0,00025880569
1549,72076416016	0,0002635723
1552,70099639893	0,00026538964
1555,6812286377	0,00026787719
1558,66146087646	0,00026926426
1561,64169311523	0,00027229353
1564,621925354	0,00027288378
1567,60215759277	0,00027281537
1570,58238983154	0,00027430148
1573,56262207031	0,00027751707
1576,54285430908	0,00028015251
1579,52308654785	0,00028287304
1582,50331878662	0,00028445853
1585,48355102539	0,00028529946
1588,46378326416	0,00028826471
1591,44401550293	0,0002901017
1594,4242477417	0,0002901172
1597,40447998047	0,00029053035
1600,38471221924	0,00028836781
1603,36494445801	0,00028700514
1606,34517669678	0,0002828723
1609,32540893555	0,00028051034
1612,30564117432	0,00027763315
1615,28587341309	0,00027667254
1618,26610565186	0,00027537625
1621,24633789062	0,00027514413
1624,22657012939	0,00027411956
1627,20680236816	0,00027171422
1630,18703460693	0,00027152701
1633,1672668457	0,00026926761
1636,14749908447	0,00026774073
1639,12773132324	0,00026696882
1642,10796356201	0,0002653538
1645,08819580078	0,00026400713
1648,06842803955	0,00026393888
1651,04866027832	0,00026566219
1654,02889251709	0,00026685592
1657,00912475586	0,00026990849
1659,98935699463	0,00026951253
1662,9695892334	0,00027180601
1665,94982147217	0,00027216055
1668,93005371094	0,00027367142
1671,91028594971	0,00027317059
1674,89051818848	0,00027376845
1677,87075042725	0,00027418739
1680,85098266602	0,00027318283
1683,83121490479	0,00027460484
1686,81144714355	0,00027433005
1689,79167938232	0,00027460341
1692,77191162109	0,00027602944
1695,75214385986	0,00027741795
1698,73237609863	0,00027933264
1701,7126083374	0,00028182007
1704,69284057617	0,00028590733
1707,67307281494	0,00028662882
1710,65330505371	0,00028983243
1713,63353729248	0,00029056834
1716,61376953125	0,0002917337
1719,59400177002	0,00029237797
1722,57423400879	0,00029370769
1725,55446624756	0,00029394919
1728,53469848633	0,0002915953
1731,5149307251	0,00029092239
1734,49516296387	0,00028940122
1737,47539520264	0,000287756
1740,45562744141	0,00028601778
1743,43585968018	0,00028348883
1746,41609191895	0,00028252494
1749,39632415771	0,00028190811
1752,37655639648	0,00028144387
1755,35678863525	0,00027953234
1758,33702087402	0,00027903735
1761,31725311279	0,00027561102
1764,29748535156	0,00027596298
1767,27771759033	0,00027693955
1770,2579498291	0,00027533451
1773,23818206787	0,00027482039
1776,21841430664	0,00027643779
1779,19864654541	0,00027642703
1782,17887878418	0,00027692837
1785,15911102295	0,00027750842
1788,13934326172	0,0002820674
1791,11957550049	0,00028287717
1794,09980773926	0,00028482349
1797,08003997803	0,00028782657
1800,0602722168	0,00029035874
1803,04050445557	0,0002930979
1806,02073669434	0,00029621791
1809,00096893311	0,00029986021
1811,98120117187	0,00030545277
1814,96143341064	0,0003100311
1817,94166564941	0,00031535019
1820,92189788818	0,0003205964
1823,90213012695	0,0003253532
1826,88236236572	0,000328372
1829,86259460449	0,00033450725
1832,84282684326	0,00033844775
1835,82305908203	0,00034151112
1838,8032913208	0,00034722473
1841,78352355957	0,0003492545
1844,76375579834	0,00034886806
1847,74398803711	0,00034652148
1850,72422027588	0,00034205029
1853,70445251465	0,00033800473
1856,68468475342	0,00033340884
1859,66491699219	0,00032991331
1862,64514923096	0,00032838987
1865,62538146973	0,00032471929
1868,6056137085	0,00031928334
1871,58584594727	0,00031402079
1874,56607818604	0,0003043252
1877,5463104248	0,00029849932
1880,52654266357	0,00029283639
1883,50677490234	0,00028948871
1886,48700714111	0,00028791478
1889,46723937988	0,00028667779
1892,44747161865	0,00028700229
1895,42770385742	0,00028897106
1898,40793609619	0,00028851367
1901,38816833496	0,00029079718
1904,36840057373	0,00028992814
1907,3486328125	0,00029153303
1910,32886505127	0,0002929231
1913,30909729004	0,00029232467
1916,28932952881	0,00029208576
1919,26956176758	0,00029148523
1922,24979400635	0,00029073172
1925,23002624512	0,00028841294
1928,21025848389	0,0002885329
1931,19049072266	0,00028925004
1934,17072296143	0,00028919697
1937,1509552002	0,00029105293
1940,13118743896	0,00029047752
1943,11141967773	0,00029337672
1946,0916519165	0,00029441562
1949,07188415527	0,00029550099
1952,05211639404	0,00029709662
1955,03234863281	0,00029641249
1958,01258087158	0,00029632845
1960,99281311035	0,00029756399
1963,97304534912	0,00029967691
1966,95327758789	0,00030283347
1969,93350982666	0,00031018908
1972,91374206543	0,00032079148
1975,8939743042	0,0003265187
1978,87420654297	0,00033171317
1981,85443878174	0,00033350305
1984,83467102051	0,00033635214
1987,81490325928	0,00034120983
1990,79513549805	0,00034806094
1993,77536773682	0,00035623168
1996,75559997559	0,00036404248
1999,73583221436	0,00037045543
2002,71606445313	0,0003714145
2005,69629669189	0,00037235986
2008,67652893066	0,0003748306
2011,65676116943	0,00037524578
2014,6369934082	0,00037589299
2017,61722564697	0,00037661268
2020,59745788574	0,00037719208
2023,57769012451	0,0003778117
2026,55792236328	0,00038125677
2029,53815460205	0,00038294739
2032,51838684082	0,00038421163
2035,49861907959	0,00038620632
2038,47885131836	0,0003874109
2041,45908355713	0,000388965
2044,4393157959	0,00039056906
2047,41954803467	0,00039169772
2050,39978027344	0,00039412162
2053,38001251221	0,00039377446
2056,36024475098	0,00039557931
2059,34047698975	0,00039616281
2062,32070922852	0,00039729112
2065,30094146729	0,00039926948
2068,28117370605	0,00039953102
2071,26140594482	0,00040049679
2074,24163818359	0,00040223425
2077,22187042236	0,0004023058
2080,20210266113	0,00040454119
2083,1823348999	0,00040713289
2086,16256713867	0,00040993866
2089,14279937744	0,0004138517
2092,12303161621	0,00041833324
2095,10326385498	0,00042314293
2098,08349609375	0,00042829672
2101,06372833252	0,0004338034
2104,04396057129	0,00044063269
2107,02419281006	0,00044705775
2110,00442504883	0,00045460261
2112,9846572876	0,0004598397
2115,96488952637	0,00046586811
2118,94512176514	0,0004732225
2121,92535400391	0,00047869902
2124,90558624268	0,00048410917
2127,88581848145	0,00049130321
2130,86605072021	0,00049849856
2133,84628295898	0,00050638923
2136,82651519775	0,00051649799
2139,80674743652	0,00052565632
2142,78697967529	0,00053542592
2145,76721191406	0,00054650823
2148,74744415283	0,00055670452
2151,7276763916	0,00056874461
2154,70790863037	0,00058070975
2157,68814086914	0,00059401369
2160,66837310791	0,00060658567
2163,64860534668	0,00062188307
2166,62883758545	0,00063735119
2169,60906982422	0,0006540079
2172,58930206299	0,00067290523
2175,56953430176	0,00069422891
2178,54976654053	0,00071966828
2181,5299987793	0,00074611823
2184,51023101807	0,00077900626
2187,49046325684	0,00081492343
2190,47069549561	0,00085677749
2193,45092773438	0,00090427996
2196,43115997314	0,00095719849
2199,41139221191	0,0010203196
2202,39162445068	0,0010937715
2205,37185668945	0,0011735858
2208,35208892822	0,0012662562
2211,33232116699	0,0013766426
2214,31255340576	0,0015175557
2217,29278564453	0,0017048865
2220,2730178833	0,0019451034
2223,25325012207	0,0022537679
2226,23348236084	0,0026485914
2229,21371459961	0,0031305437
2232,19394683838	0,0036393056
2235,17417907715	0,0038584354
2238,15441131592	0,0029231044
2241,13464355469	0,0017010903
2244,11487579346	0,0011756248
2247,09510803223	0,00091126135
2250,075340271	0,00074350615
2253,05557250977	0,00062958748
2256,03580474854	0,00054232828
2259,0160369873	0,00047201832
2261,99626922607	0,00041636075
2264,97650146484	0,00037212676
2267,95673370361	0,00033421082
2270,93696594238	0,00030397036
2273,91719818115	0,00027915893
2276,89743041992	0,00025784373
2279,87766265869	0,00024132928
2282,85789489746	0,00022643245
2285,83812713623	0,00021448063
2288,818359375	0,00020661799
2291,79859161377	0,00019897317
2294,77882385254	0,00019451535
2297,75905609131	0,00019161491
2300,73928833008	0,00019021902
2303,71952056885	0,00018903512
2306,69975280762	0,00018773365
2309,67998504639	0,00018776698
2312,66021728516	0,00018784793
2315,64044952393	0,00018756931
2318,6206817627	0,00018918574
2321,60091400146	0,00019124215
2324,58114624023	0,00019399138
2327,561378479	0,00019704528
2330,54161071777	0,00019985647
2333,52184295654	0,00020344054
2336,50207519531	0,00020661919
2339,48230743408	0,00020996679
2342,46253967285	0,00021443416
2345,44277191162	0,00021771031
2348,42300415039	0,00022207479
2351,40323638916	0,00022603235
2354,38346862793	0,00023083357
2357,3637008667	0,00023427297
2360,34393310547	0,0002369611
2363,32416534424	0,00024032802
2366,30439758301	0,00024448212
2369,28462982178	0,00024908255
2372,26486206055	0,00025222845
2375,24509429932	0,00025590561
2378,22532653809	0,00026027394
2381,20555877686	0,00026286738
2384,18579101562	0,00026558831
2387,16602325439	0,00026811453
2390,14625549316	0,00027072246
2393,12648773193	0,00027291477
2396,1067199707	0,00027411902
2399,08695220947	0,00027592393
2402,06718444824	0,00027849934
2405,04741668701	0,00027896261
2408,02764892578	0,00028147886
2411,00788116455	0,00028234167
2413,98811340332	0,00028401146
2416,96834564209	0,000285301
2419,94857788086	0,0002884631
2422,92881011963	0,00028874863
2425,9090423584	0,00029038891
2428,88927459717	0,00029152945
2431,86950683594	0,0002947643
2434,84973907471	0,00029700762
2437,82997131348	0,00029999907
2440,81020355225	0,00030286467
2443,79043579102	0,00030674835
2446,77066802979	0,00030840024
2449,75090026855	0,0003101233
2452,73113250732	0,00031222825
2455,71136474609	0,00031403037
2458,69159698486	0,00031701273
2461,67182922363	0,00031728323
2464,6520614624	0,00031931688
2467,63229370117	0,00031906255
2470,61252593994	0,00031654149
2473,59275817871	0,00031106757
2476,57299041748	0,00030440806
2479,55322265625	0,00030012256
2482,53345489502	0,00029784065
2485,51368713379	0,00029874389
2488,49391937256	0,00030084964
2491,47415161133	0,00030390935
2494,4543838501	0,00030421747
2497,43461608887	0,00030633666
2500,41484832764	0,00030671609
2503,39508056641	0,00030843325
2506,37531280518	0,00031061164
2509,35554504395	0,00031341309
2512,33577728271	0,00031648524
2515,31600952148	0,00031804577
2518,29624176025	0,00032244724
2521,27647399902	0,00032578456
2524,25670623779	0,00032861324
2527,23693847656	0,00033104108
2530,21717071533	0,00033454986
2533,1974029541	0,00033803617
2536,17763519287	0,00034264693
2539,15786743164	0,00034663226
2542,13809967041	0,00035069926
2545,11833190918	0,0003541665
2548,09856414795	0,00035872722
2551,07879638672	0,00036146118
2554,05902862549	0,00036389537
2557,03926086426	0,00036425522
2560,01949310303	0,00036492891
2562,9997253418	0,00036503028
2565,97995758057	0,00036566415
2568,96018981934	0,00036723944
2571,94042205811	0,00036984902
2574,92065429687	0,00037284195
2577,90088653564	0,00037508331
2580,88111877441	0,00037783059
2583,86135101318	0,00038190936
2586,84158325195	0,00038502014
2589,82181549072	0,00038933832
2592,80204772949	0,00039282572
2595,78227996826	0,00039648939
2598,76251220703	0,00039934808
2601,7427444458	0,00040225041
2604,72297668457	0,00040393787
2607,70320892334	0,00040548903
2610,68344116211	0,00040605088
2613,66367340088	0,00040388952
2616,64390563965	0,0004008402
2619,62413787842	0,00039649852
2622,60437011719	0,0003943707
2625,58460235596	0,00039386519
2628,56483459473	0,00039643831
2631,5450668335	0,00040030854
2634,52529907227	0,00040239931
2637,50553131104	0,00040501592
2640,4857635498	0,00040740329
2643,46599578857	0,00041073312
2646,44622802734	0,00041242071
2649,42646026611	0,00041489665
2652,40669250488	0,00041813793
2655,38692474365	0,0004185023
2658,36715698242	0,00041983072
2661,34738922119	0,00042203218
2664,32762145996	0,00042422284
2667,30785369873	0,00042679925
2670,2880859375	0,00042978117
2673,26831817627	0,00043164833
2676,24855041504	0,00043345968
2679,22878265381	0,00043489763
2682,20901489258	0,00043420445
2685,18924713135	0,00043246211
2688,16947937012	0,00042990113
2691,14971160889	0,00042100982
2694,12994384766	0,00041011962
2697,11017608643	0,00039189816
2700,0904083252	0,00036472417
2703,07064056396	0,00033189956
2706,05087280273	0,00031547044
2709,0311050415	0,00035211143
2712,01133728027	0,00041487908
2714,99156951904	0,00042300209
2717,97180175781	0,00042860207
2720,95203399658	0,0004338618
2723,93226623535	0,00044031653
2726,91249847412	0,00044856819
2729,89273071289	0,00045424356
2732,87296295166	0,00046190321
2735,85319519043	0,00046805385
2738,8334274292	0,0004772238
2741,81365966797	0,0004836788
2744,79389190674	0,00049096252
2747,77412414551	0,00049841166
2750,75435638428	0,00050724376
2753,73458862305	0,00051624746
2756,71482086182	0,00052916965
2759,69505310059	0,00054194577
2762,67528533936	0,0005565058
2765,65551757813	0,00057684084
2768,63574981689	0,00059820245
2771,61598205566	0,00062401505
2774,59621429443	0,00065336797
2777,5764465332	0,00068710496
2780,55667877197	0,00072778364
2783,53691101074	0,00077722802
2786,51714324951	0,00083332435
2789,49737548828	0,00089213359
2792,47760772705	0,00094633956
2795,45783996582	0,00097864556
2798,43807220459	0,00096359409
2801,41830444336	0,00088320407
2804,39853668213	0,00076549524
2807,3787689209	0,00071258253
2810,35900115967	0,00070107117
2813,33923339844	0,0006894673
2816,31946563721	0,00067957918
2819,29969787598	0,00067122967
2822,27993011475	0,00066486787
2825,26016235352	0,00066158129
2828,24039459229	0,00065971275
2831,22062683105	0,00066066563
2834,20085906982	0,00066237775
2837,18109130859	0,00066552974
2840,16132354736	0,00067088291
2843,14155578613	0,00067543624
2846,1217880249	0,00068087195
2849,10202026367	0,00068685147
2852,08225250244	0,00068954541
2855,06248474121	0,00069226762
2858,04271697998	0,0006896732
2861,02294921875	0,00068445687
2864,00318145752	0,00067820302
2866,98341369629	0,00067661322
2869,96364593506	0,00067912435
2872,94387817383	0,00068160688
2875,9241104126	0,00068585915
2878,90434265137	0,00069073671
2881,88457489014	0,00069621067
2884,86480712891	0,00070168178
2887,84503936768	0,00070720867
2890,82527160645	0,00071374814
2893,80550384521	0,00072021304
2896,78573608398	0,00072574545
2899,76596832275	0,0007310734
2902,74620056152	0,00073819233
2905,72643280029	0,00074344055
2908,70666503906	0,00074926827
2911,68689727783	0,00075290088
2914,6671295166	0,00075642551
2917,64736175537	0,00076122681
2920,62759399414	0,00076499529
2923,60782623291	0,0007693159
2926,58805847168	0,00077372571
2929,56829071045	0,00077838038
2932,54852294922	0,00078245257
2935,52875518799	0,00078784058
2938,50898742676	0,0007932108
2941,48921966553	0,00079708922
2944,4694519043	0,00080225942
2947,44968414307	0,00080659929
2950,42991638184	0,00081185842
2953,41014862061	0,00081890286
2956,39038085937	0,00082625289
2959,37061309814	0,00083464902
2962,35084533691	0,00084469877
2965,33107757568	0,00085155545
2968,31130981445	0,00085924253
2971,29154205322	0,00086590977
2974,27177429199	0,00087437255
2977,25200653076	0,00088510649
2980,23223876953	0,00089582778
2983,2124710083	0,00090772218
2986,19270324707	0,00091964671
2989,17293548584	0,00092953924
2992,15316772461	0,0009399063
2995,13339996338	0,00094760844
2998,11363220215	0,00095767871
3001,09386444092	0,00096814575
3004,07409667969	0,00097966534
3007,05432891846	0,00099327438
3010,03456115723	0,0010076489
3013,014793396	0,001025832
3015,99502563477	0,0010407994
3018,97525787354	0,0010560123
3021,9554901123	0,0010729704
3024,93572235107	0,0010887159
3027,91595458984	0,0011053495
3030,89618682861	0,0011239294
3033,87641906738	0,0011405052
3036,85665130615	0,0011568822
3039,83688354492	0,0011744071
3042,81711578369	0,0011921471
3045,79734802246	0,0012088043
3048,77758026123	0,0012276214
3051,7578125	0,0012467224
3054,73804473877	0,0012675676
3057,71827697754	0,0012876147
3060,69850921631	0,0013085569
3063,67874145508	0,0013309617
3066,65897369385	0,0013540575
3069,63920593262	0,0013777027
3072,61943817139	0,0014006096
3075,59967041016	0,0014257821
3078,57990264893	0,0014526723
3081,5601348877	0,0014795913
3084,54036712646	0,0015072139
3087,52059936523	0,001536961
3090,500831604	0,0015678681
3093,48106384277	0,0015998165
3096,46129608154	0,0016320562
3099,44152832031	0,0016678002
3102,42176055908	0,0017056432
3105,40199279785	0,0017456184
3108,38222503662	0,0017877084
3111,36245727539	0,0018306063
3114,34268951416	0,0018778649
3117,32292175293	0,00192448
3120,3031539917	0,0019762891
3123,28338623047	0,0020294828
3126,26361846924	0,0020850848
3129,24385070801	0,0021445196
3132,22408294678	0,0022089961
3135,20431518555	0,0022784601
3138,18454742432	0,0023525515
3141,16477966309	0,0024325615
3144,14501190186	0,0025192909
3147,12524414063	0,0026137439
3150,10547637939	0,0027147624
3153,08570861816	0,0028243938
3156,06594085693	0,0029446249
3159,0461730957	0,003075996
3162,02640533447	0,0032213269
3165,00663757324	0,0033813473
3167,98686981201	0,0035601185
3170,96710205078	0,0037578539
3173,94733428955	0,0039776114
3176,92756652832	0,0042247923
3179,90779876709	0,0045007081
3182,88803100586	0,0048119673
3185,86826324463	0,0051628098
3188,8484954834	0,0055611516
3191,82872772217	0,006020754
3194,80895996094	0,0065458862
3197,78919219971	0,0071531664
3200,76942443848	0,0078567527
3203,74965667725	0,0086691994
3206,72988891602	0,0096072821
3209,71012115479	0,010661858
3212,69035339355	0,011752376
3215,67058563232	0,012690724
3218,65081787109	0,013079851
3221,63105010986	0,012124417
3224,61128234863	0,0088440788
3227,5915145874	0,0064939197
3230,57174682617	0,008142491
3233,55197906494	0,009574406
3236,53221130371	0,010857805
3239,51244354248	0,012126677
3242,49267578125	0,013112799
3245,47290802002	0,013309378
3248,45314025879	0,011918239
3251,43337249756	0,0085500237
3254,41360473633	0,0061678465
3257,3938369751	0,0055374156
3260,37406921387	0,0050298603
3263,35430145264	0,0045789911
3266,33453369141	0,0042130597
3269,31476593018	0,0038900635
3272,29499816895	0,0035944557
3275,27523040771	0,0033252088
3278,25546264648	0,0030921879
3281,23569488525	0,0028927746
3284,21592712402	0,002715136
3287,19615936279	0,0025585421
3290,17639160156	0,0024154631
3293,15662384033	0,0022841801
3296,1368560791	0,0021633326
3299,11708831787	0,0020486043
3302,09732055664	0,0019436758
3305,07755279541	0,0018448511
3308,05778503418	0,0017557475
3311,03801727295	0,0016710528
3314,01824951172	0,0015921623
3316,99848175049	0,001518655
3319,97871398926	0,0014481959
3322,95894622803	0,0013811891
3325,9391784668	0,0013170248
3328,91941070557	0,001259339
3331,89964294434	0,0012014723
3334,87987518311	0,0011464248
3337,86010742188	0,0010931339
3340,84033966064	0,0010414433
3343,82057189941	0,00099384238
3346,80080413818	0,00094677565
3349,78103637695	0,00090219681
3352,76126861572	0,00085884263
3355,74150085449	0,00081619411
3358,72173309326	0,00077463334
3361,70196533203	0,00073370536
3364,6821975708	0,00069369157
3367,66242980957	0,00065418258
3370,64266204834	0,00061358217
3373,62289428711	0,00057434874
3376,60312652588	0,00053501143
3379,58335876465	0,00049600948
3382,56359100342	0,00045615872
3385,54382324219	0,00041574336
3388,52405548096	0,00037636208
3391,50428771973	0,00033735154
3394,4845199585	0,00030020954
3397,46475219727	0,00026554899
3400,44498443604	0,00023303611
3403,4252166748	0,0002061698
3406,40544891357	0,00018937005
3409,38568115234	0,00018797028
3412,36591339111	0,00020266115
3415,34614562988	0,00023375501
3418,32637786865	0,00027861388
3421,30661010742	0,00033365637
3424,28684234619	0,00040018751
3427,26707458496	0,00047467836
3430,24730682373	0,00056043835
3433,2275390625	0,00065712258
3436,20777130127	0,00076673007
3439,18800354004	0,00088951171
3442,16823577881	0,0010273121
3445,14846801758	0,0011844794
3448,12870025635	0,0013636661
3451,10893249512	0,0015706376
3454,08916473389	0,0018128416
3457,06939697266	0,0021016057
3460,04962921143	0,0024459306
3463,0298614502	0,0028612495
3466,01009368897	0,0033598752
3468,99032592773	0,0039849345
3471,9705581665	0,0047601241
3474,95079040527	0,0057182638
3477,93102264404	0,0068641798
3480,91125488281	0,0081164485
3483,89148712158	0,0090659336
3486,87171936035	0,0084843657
3489,85195159912	0,0054019402
3492,83218383789	0,0038690802
3495,81241607666	0,0034211954
3498,79264831543	0,0030334325
3501,7728805542	0,0027601928
3504,75311279297	0,0025374705
3507,73334503174	0,0023593057
3510,71357727051	0,0022061791
3513,69380950928	0,0020727125
3516,67404174805	0,0019564866
3519,65427398682	0,0018562807
3522,63450622559	0,0017696818
3525,61473846436	0,0016902866
3528,59497070313	0,0016211297
3531,57520294189	0,0015569361
3534,55543518066	0,001497887
3537,53566741943	0,0014441198
3540,5158996582	0,0013931407
3543,49613189697	0,0013480981
3546,47636413574	0,0013078308
3549,45659637451	0,0012693186
3552,43682861328	0,001234077
3555,41706085205	0,0012012111
3558,39729309082	0,0011697722
3561,37752532959	0,0011393737
3564,35775756836	0,0011121747
3567,33798980713	0,0010870737
3570,3182220459	0,0010611813
3573,29845428467	0,0010385262
3576,27868652344	0,0010143595
3579,25891876221	0,00099319958
3582,23915100098	0,00097166067
3585,21938323975	0,00095203567
3588,19961547852	0,0009322126
3591,17984771729	0,00091625782
3594,16007995605	0,00090259602
3597,14031219482	0,00088835014
3600,12054443359	0,00087317819
3603,10077667236	0,00085929251
3606,08100891113	0,00084549268
3609,0612411499	0,0008333233
3612,04147338867	0,00082153026
3615,02170562744	0,00080912832
3618,00193786621	0,00079758317
3620,98217010498	0,00078590161
3623,96240234375	0,00077399023
3626,94263458252	0,00076366893
3629,92286682129	0,00075371524
3632,90309906006	0,0007431244
3635,88333129883	0,00073365453
3638,8635635376	0,00072408448
3641,84379577637	0,00071240107
3644,82402801514	0,00070414872
3647,80426025391	0,0006961868
3650,78449249268	0,00068572396
3653,76472473145	0,00067544149
3656,74495697022	0,0006668975
3659,72518920898	0,00065783083
3662,70542144775	0,00064890331
3665,68565368652	0,00064112509
3668,66588592529	0,00063070004
3671,64611816406	0,00062154536
3674,62635040283	0,00061413529
3677,6065826416	0,00060548134
3680,58681488037	0,00059748932
3683,56704711914	0,0005890888
3686,54727935791	0,00058011767
3689,52751159668	0,00057116875
3692,50774383545	0,00056243015
3695,48797607422	0,00055580267
3698,46820831299	0,00054867017
3701,44844055176	0,0005427108
3704,42867279053	0,00053803743
3707,4089050293	0,00053318618
3710,38913726807	0,00052698098
3713,36936950684	0,00052304428
3716,34960174561	0,00051657808
3719,32983398438	0,00051022641
3722,31006622314	0,00050456899
3725,29029846191	0,00049696367
3728,27053070068	0,00049178496
3731,25076293945	0,00048587874
3734,23099517822	0,00047956731
3737,21122741699	0,00047512691
3740,19145965576	0,00047163173
3743,17169189453	0,00046529743
3746,1519241333	0,0004608596
3749,13215637207	0,00045615822
3752,11238861084	0,00045306463
3755,09262084961	0,00045264672
3758,07285308838	0,00044971843
3761,05308532715	0,000449214
3764,03331756592	0,0004463134
3767,01354980469	0,00044456802
3769,99378204346	0,00044150259
3772,97401428223	0,00043769867
3775,954246521	0,00043376385
3778,93447875977	0,0004299989
3781,91471099854	0,00042452991
3784,8949432373	0,00041961037
3787,87517547607	0,00041607424
3790,85540771484	0,00041160377
3793,83563995361	0,00040767783
3796,81587219238	0,00040406023
3799,79610443115	0,00040065816
3802,77633666992	0,00039670218
3805,75656890869	0,00039281362
3808,73680114746	0,00038918741
3811,71703338623	0,00038552048
3814,697265625	0,00038008248
3817,67749786377	0,00037395939
3820,65773010254	0,00036821755
3823,63796234131	0,00036307728
3826,61819458008	0,00035600192
3829,59842681885	0,00034986164
3832,57865905762	0,00034159422
3835,55889129639	0,00033532573
3838,53912353516	0,00032864925
3841,51935577393	0,00032567854
3844,4995880127	0,00032468559
3847,47982025146	0,00032541138
3850,46005249023	0,00032504086
3853,440284729	0,00032403647
3856,42051696777	0,00032055513
3859,40074920654	0,00031858202
3862,38098144531	0,00031399807
3865,36121368408	0,00031118436
3868,34144592285	0,00030816349
3871,32167816162	0,00030465156
3874,30191040039	0,00030225055
3877,28214263916	0,00029936567
3880,26237487793	0,0002944321
3883,2426071167	0,0002920542
3886,22283935547	0,00028933358
3889,20307159424	0,00028386162
3892,18330383301	0,00028211094
3895,16353607178	0,0002797753
3898,14376831055	0,00027760081
3901,12400054932	0,00027675437
3904,10423278809	0,00027513601
3907,08446502686	0,00027413384
3910,06469726562	0,00027283162
3913,04492950439	0,00027049139
3916,02516174316	0,00026609231
3919,00539398193	0,00026297134
3921,9856262207	0,00025797053
3924,96585845947	0,00025106086
3927,94609069824	0,00024437269
3930,92632293701	0,00023646288
3933,90655517578	0,00022956881
3936,88678741455	0,00022408914
3939,86701965332	0,00021715858
3942,84725189209	0,0002115404
3945,82748413086	0,00020607779
3948,80771636963	0,00019905746
3951,7879486084	0,00019168503
3954,76818084717	0,00018314915
3957,74841308594	0,00017284116
3960,72864532471	0,00016180619
3963,70887756348	0,00014721792
3966,68910980225	0,00013147885
3969,66934204102	0,00011380448
3972,64957427978	9,4756821E-5
3975,62980651855	7,2271653E-5
3978,61003875732	4,4764471E-5
3981,59027099609	1,7804364E-5
3984,57050323486	3,3080472E-5
3987,55073547363	7,8379566E-5
3990,5309677124	0,00013055543
3993,51119995117	0,00019184586
3996,49143218994	0,00026096269
3999,47166442871	0,00033635253
4002,45189666748	0,00041848534
4005,43212890625	0,00049682014
4008,41236114502	0,0005586842
4011,39259338379	0,0005834029
4014,37282562256	0,00055333601
4017,35305786133	0,00049490233
4020,3332901001	0,00046251716
4023,31352233887	0,00044636022
4026,29375457764	0,00043519859
4029,27398681641	0,00042713873
4032,25421905518	0,00041928674
4035,23445129395	0,00041012406
4038,21468353271	0,00040071907
4041,19491577148	0,00039251994
4044,17514801025	0,0003821976
4047,15538024902	0,0003738924
4050,13561248779	0,00036577942
4053,11584472656	0,0003596611
4056,09607696533	0,00035353342
4059,0763092041	0,00035075853
4062,05654144287	0,00034727966
4065,03677368164	0,00034157767
4068,01700592041	0,00033791256
4070,99723815918	0,00033253011
4073,97747039795	0,00032628334
4076,95770263672	0,00031964739
4079,93793487549	0,00031118994
4082,91816711426	0,000303395
4085,89839935303	0,00029912978
4088,8786315918	0,00029620021
4091,85886383057	0,00029402192
4094,83909606934	0,00029199754
4097,81932830811	0,00028802906
4100,79956054687	0,00027986524
4103,77979278564	0,00027274827
4106,76002502441	0,00026596973
4109,74025726318	0,00026314429
4112,72048950195	0,00026330068
4115,70072174072	0,00026405131
4118,68095397949	0,00026671169
4121,66118621826	0,00026648795
4124,64141845703	0,00026700952
4127,6216506958	0,00026725169
4130,60188293457	0,00026367788
4133,58211517334	0,00026123253
4136,56234741211	0,00025675963
4139,54257965088	0,0002513268
4142,52281188965	0,00024031597
4145,50304412842	0,00022643163
4148,48327636719	0,00020601524
4151,46350860596	0,00017565205
4154,44374084473	0,00013753264
4157,4239730835	8,9626161E-5
4160,40420532227	6,5837689E-5
4163,38443756103	0,00010021517
4166,3646697998	0,00013732723
4169,34490203857	0,00014823653
4172,32513427734	0,00015447971
4175,30536651611	0,00015998131
4178,28559875488	0,00016270251
4181,26583099365	0,00016396141
4184,24606323242	0,00016572112
4187,22629547119	0,00016728712
4190,20652770996	0,00016747738
4193,18675994873	0,00016981259
4196,1669921875	0,00016950827
4199,14722442627	0,00017013971
4202,12745666504	0,00016946365
4205,10768890381	0,00016852773
4208,08792114258	0,00016634213
4211,06815338135	0,00016323646
4214,04838562012	0,00016163656
4217,02861785889	0,00016170082
4220,00885009766	0,00016256597
4222,98908233643	0,00016274202
4225,9693145752	0,00016006585
4228,94954681396	0,00015603906
4231,92977905273	0,00014944968
4234,9100112915	0,00014352467
4237,89024353027	0,00014025986
4240,87047576904	0,00013849375
4243,85070800781	0,00013914845
4246,83094024658	0,0001380527
4249,81117248535	0,00013457299
4252,79140472412	0,00013013944
4255,77163696289	0,00012419263
4258,75186920166	0,00011985861
4261,73210144043	0,00011644305
4264,7123336792	0,00011628356
4267,69256591797	0,00011585662
4270,67279815674	0,0001140756
4273,65303039551	0,00011212774
4276,63326263428	0,00011114569
4279,61349487305	0,00011050228
4282,59372711182	0,00010887191
4285,57395935059	0,00010962585
4288,55419158936	0,00010702838
4291,53442382812	0,00010743539
4294,51465606689	0,00010633446
4297,49488830566	0,00010535353
4300,47512054443	0,00010466904
4303,4553527832	0,00010525076
4306,43558502197	0,00010550335
4309,41581726074	0,0001086337
4312,39604949951	0,00011164798
4315,37628173828	0,00011697131
4318,35651397705	0,00012546762
4321,33674621582	0,00013542191
4324,31697845459	0,00014803577
4327,29721069336	0,00016266848
4330,27744293213	0,00017901761
4333,2576751709	0,00019592345
4336,23790740967	0,00021506869
4339,21813964844	0,00023563645
4342,19837188721	0,00025887559
4345,17860412598	0,00028480527
4348,15883636475	0,00031300272
4351,13906860352	0,00034294253
4354,11930084229	0,00037691812
4357,09953308105	0,0004110749
4360,07976531982	0,00045199136
4363,05999755859	0,00049657072
4366,04022979736	0,00054531648
4369,02046203613	0,00059968576
4372,0006942749	0,00065880706
4374,98092651367	0,00072257426
4377,96115875244	0,00079367764
4380,94139099121	0,00086853917
4383,92162322998	0,00095151934
4386,90185546875	0,0010365062
4389,88208770752	0,0011286398
4392,86231994629	0,001222535
4395,84255218506	0,0013160298
4398,82278442383	0,0014065078
4401,8030166626	0,0014832376
4404,78324890137	0,0015365638
4407,76348114014	0,001554462
4410,74371337891	0,0015242506
4413,72394561768	0,0014381469
4416,70417785645	0,0013014886
4419,68441009521	0,0011473766
4422,66464233398	0,0010273639
4425,64487457275	0,00095592228
4428,62510681152	0,00089984718
4431,60533905029	0,00085211271
4434,58557128906	0,00080923154
4437,56580352783	0,00077169988
4440,5460357666	0,00073841087
4443,52626800537	0,00070976646
4446,50650024414	0,00068019331
4449,48673248291	0,0006554976
4452,46696472168	0,00063065911
4455,44719696045	0,00061128239
4458,42742919922	0,00059831174
4461,40766143799	0,00059058532
4464,38789367676	0,00059123991
4467,36812591553	0,00059647646
4470,3483581543	0,00059614318
4473,32859039307	0,00058647687
4476,30882263184	0,0005663038
4479,28905487061	0,00054499114
4482,26928710937	0,00052485396
4485,24951934814	0,00050851312
4488,22975158691	0,00049501947
4491,20998382568	0,00048348713
4494,19021606445	0,00047425652
4497,17044830322	0,00046923685
4500,15068054199	0,00046175274
4503,13091278076	0,00045141894
4506,11114501953	0,00044023754
4509,0913772583	0,00043043696
4512,07160949707	0,0004182885
4515,05184173584	0,00040768696
4518,03207397461	0,00039497534
4521,01230621338	0,00038217125
4523,99253845215	0,00037005241
4526,97277069092	0,00035594296
4529,95300292969	0,00034064204
4532,93323516846	0,00032361707
4535,91346740723	0,0003057637
4538,893699646	0,00028538854
4541,87393188477	0,00026186963
4544,85416412354	0,00023699307
4547,8343963623	0,00020623464
4550,81462860107	0,00017424175
4553,79486083984	0,00014684186
4556,77509307861	0,00014853644
4559,75532531738	0,00019358976
4562,73555755615	0,00027639497
4565,71578979492	0,00038422651
4568,69602203369	0,00051563886
4571,67625427246	0,00066860642
4574,65648651123	0,00083956587
4577,63671875	0,0010132646
4580,61695098877	0,0011513767
4583,59718322754	0,0011827571
4586,57741546631	0,0010402412
4589,55764770508	0,00087791462
4592,53787994385	0,00084371547
4595,51811218262	0,00081928044
4598,49834442139	0,00080140828
4601,47857666016	0,00078785267
4604,45880889893	0,00077555316
4607,4390411377	0,00076336856
4610,41927337646	0,00074889763
4613,39950561523	0,000736293
4616,379737854	0,00072623754
4619,35997009277	0,00071796398
4622,34020233154	0,00071265992
4625,32043457031	0,00071003836
4628,30066680908	0,00070592561
4631,28089904785	0,00070366491
4634,26113128662	0,00070149723
4637,24136352539	0,00070056549
4640,22159576416	0,00069848833
4643,20182800293	0,00069890636
4646,1820602417	0,00069786095
4649,16229248047	0,00069663796
4652,14252471924	0,00069324656
4655,12275695801	0,00069252491
4658,10298919678	0,0006882485
4661,08322143555	0,00068730849
4664,06345367432	0,00068652666
4667,04368591309	0,00068685085
4670,02391815186	0,00068807399
4673,00415039063	0,00068941977
4675,98438262939	0,00069053768
4678,96461486816	0,00069221783
4681,94484710693	0,00069377942
4684,9250793457	0,00069675483
4687,90531158447	0,00069770839
4690,88554382324	0,00069926005
4693,86577606201	0,00070210446
4696,84600830078	0,00070361195
4699,82624053955	0,00070677459
4702,80647277832	0,00071053154
4705,78670501709	0,00071308309
4708,76693725586	0,00071700254
4711,74716949463	0,00072113093
4714,7274017334	0,00072574698
4717,70763397217	0,00072941055
4720,68786621094	0,00073433135
4723,66809844971	0,00073751919
4726,64833068848	0,00074259037
4729,62856292725	0,00074644925
4732,60879516602	0,00075246411
4735,58902740479	0,00076194137
4738,56925964355	0,00077426733
4741,54949188232	0,00078641764
4744,52972412109	0,00079785954
4747,50995635986	0,00080931311
4750,49018859863	0,00081953065
4753,4704208374	0,00082997117
4756,45065307617	0,000841765
4759,43088531494	0,00085234446
4762,41111755371	0,00086500492
4765,39134979248	0,00087882886
4768,37158203125	0,00089301365
4771,35181427002	0,00090733506
4774,33204650879	0,0009236731
4777,31227874756	0,00094091786
4780,29251098633	0,00095833945
4783,2727432251	0,00097864495
4786,25297546387	0,00099862168
4789,23320770264	0,0010226017
4792,21343994141	0,0010500846
4795,19367218018	0,00108138
4798,17390441895	0,0011156759
4801,15413665771	0,0011548028
4804,13436889648	0,0012009916
4807,11460113525	0,0012524552
4810,09483337402	0,0013104378
4813,07506561279	0,001372613
4816,05529785156	0,0014337991
4819,03553009033	0,0014823593
4822,0157623291	0,0015287341
4824,99599456787	0,0015851973
4827,97622680664	0,0016478843
4830,95645904541	0,0017139347
4833,93669128418	0,0017810166
4836,91692352295	0,0018453892
4839,89715576172	0,0018982211
4842,87738800049	0,0019164145
4845,85762023926	0,001879799
4848,83785247803	0,0017459071
4851,8180847168	0,0014633619
4854,79831695557	0,0010173983
4857,77854919434	0,0005503027
4860,75878143311	0,00026446935
4863,73901367188	0,0001073903
4866,71924591064	3,6679293E-5
4869,69947814941	0,00011301068
4872,67971038818	0,00018971619
4875,65994262695	0,00025896252
4878,64017486572	0,00032124195
4881,62040710449	0,00037814673
4884,60063934326	0,00042727395
4887,58087158203	0,00047640555
4890,5611038208	0,00052058658
4893,54133605957	0,00056302027
4896,52156829834	0,00060360743
4899,50180053711	0,00064388121
4902,48203277588	0,00068275826
4905,46226501465	0,00072381876
4908,44249725342	0,00076208509
4911,42272949219	0,00080089017
4914,40296173096	0,00084013126
4917,38319396973	0,00087924941
4920,3634262085	0,00091676024
4923,34365844727	0,0009549107
4926,32389068604	0,0009947745
4929,3041229248	0,0010346804
4932,28435516357	0,0010760202
4935,26458740234	0,0011182893
4938,24481964111	0,001160098
4941,22505187988	0,0012042388
4944,20528411865	0,0012485036
4947,18551635742	0,0012949234
4950,16574859619	0,0013420467
4953,14598083496	0,0013870024
4956,12621307373	0,0014328262
4959,1064453125	0,001473193
4962,08667755127	0,0015080991
4965,06690979004	0,0015329169
4968,04714202881	0,0015439402
4971,02737426758	0,0015347165
4974,00760650635	0,0015003395
4976,98783874512	0,0014373502
4979,96807098389	0,0013446667
4982,94830322266	0,0012224755
4985,92853546143	0,0010893352
4988,9087677002	0,00096542376
4991,88899993897	0,00087600641
4994,86923217773	0,0008324324
4997,8494644165	0,00082573762
5000,82969665527	0,00084611258
5003,80992889404	0,00088714618
5006,79016113281	0,00093961976
5009,77039337158	0,0010068822
5012,75062561035	0,0010843856
5015,73085784912	0,0011713486
5018,71109008789	0,0012638798
5021,69132232666	0,001366225
5024,67155456543	0,0014731995
5027,6517868042	0,0015905715
5030,63201904297	0,001715127
5033,61225128174	0,0018532236
5036,59248352051	0,0020058342
5039,57271575928	0,0021756165
5042,55294799805	0,0023639431
5045,53318023682	0,0025706654
5048,51341247559	0,0028002875
5051,49364471436	0,0030544811
5054,47387695313	0,0033459946
5057,45410919189	0,0036793449
5060,43434143066	0,0040688646
5063,41457366943	0,0045225945
5066,3948059082	0,0050512755
5069,37503814697	0,0056574694
5072,35527038574	0,0063348748
5075,33550262451	0,0070824051
5078,31573486328	0,0078953656
5081,29596710205	0,0087797074
5084,27619934082	0,0096804436
5087,25643157959	0,010485425
5090,23666381836	0,010975637
5093,21689605713	0,010706617
5096,1971282959	0,0090944683
5099,17736053467	0,0064289669
5102,15759277344	0,0049248096
5105,13782501221	0,0044048018
5108,11805725098	0,0040609131
5111,09828948975	0,0037832625
5114,07852172852	0,0035286602
5117,05875396729	0,003287511
5120,03898620605	0,0030550149
5123,01921844482	0,0028340972
5125,99945068359	0,0026456899
5128,97968292236	0,0024877993
5131,95991516113	0,0023539524
5134,9401473999	0,0022345355
5137,92037963867	0,0021279033
5140,90061187744	0,0020278669
5143,88084411621	0,0019328407
5146,86107635498	0,0018437218
5149,84130859375	0,0017619794
5152,82154083252	0,0016884179
5155,80177307129	0,0016221818
5158,78200531006	0,0015610882
5161,76223754883	0,0015040957
5164,7424697876	0,0014493968
5167,72270202637	0,0013991254
5170,70293426514	0,0013509336
5173,68316650391	0,0013057814
5176,66339874268	0,0012643831
5179,64363098145	0,0012262744
5182,62386322022	0,0011912702
5185,60409545898	0,0011569122
5188,58432769775	0,0011269515
5191,56455993652	0,0010950755
5194,54479217529	0,0010669116
5197,52502441406	0,0010385452
5200,50525665283	0,0010112564
5203,4854888916	0,00098611398
5206,46572113037	0,00096352075
5209,44595336914	0,00094056133
5212,42618560791	0,00091892066
5215,40641784668	0,00089852647
5218,38665008545	0,00087941538
5221,36688232422	0,00086092868
5224,34711456299	0,00084418581
5227,32734680176	0,0008265097
5230,30757904053	0,00081083423
5233,2878112793	0,00079261844
5236,26804351807	0,00077532278
5239,24827575684	0,00075902519
5242,22850799561	0,00074324702
5245,20874023438	0,00072702828
5248,18897247314	0,00071242687
5251,16920471191	0,00069888244
5254,14943695068	0,00068523692
5257,12966918945	0,00067115885
5260,10990142822	0,00065645176
5263,09013366699	0,00064242946
5266,07036590576	0,00062969673
5269,05059814453	0,00061757736
5272,0308303833	0,0006056506
5275,01106262207	0,00059362574
5277,99129486084	0,00058429558
5280,97152709961	0,00057471729
5283,95175933838	0,00056449072
5286,93199157715	0,00055399712
5289,91222381592	0,00054516424
5292,89245605469	0,00053547164
5295,87268829346	0,00052601783
5298,85292053223	0,00051630773
5301,833152771	0,00050648954
5304,81338500977	0,00049743531
5307,79361724854	0,00048808573
5310,7738494873	0,00048042118
5313,75408172607	0,00047052946
5316,73431396484	0,00046408466
5319,71454620361	0,00045964243
5322,69477844238	0,00045454866
5325,67501068115	0,0004514017
5328,65524291992	0,00044965151
5331,63547515869	0,00044748546
5334,61570739746	0,00044417568
5337,59593963623	0,00043910491
5340,576171875	0,0004334261
5343,55640411377	0,00042763638
5346,53663635254	0,00042219296
5349,51686859131	0,00041670078
5352,49710083008	0,00041185538
5355,47733306885	0,00040771881
5358,45756530762	0,00040086852
5361,43779754639	0,00039280119
5364,41802978516	0,00038356518
5367,39826202393	0,0003746148
5370,3784942627	0,00036622277
5373,35872650146	0,00035925685
5376,33895874023	0,00035292713
5379,319190979	0,00034741713
5382,29942321777	0,00034264869
5385,27965545654	0,00033851038
5388,25988769531	0,0003333465
5391,24011993408	0,00032983427
5394,22035217285	0,00032593349
5397,20058441162	0,00032291571
5400,18081665039	0,00032005236
5403,16104888916	0,00031458914
5406,14128112793	0,00031085652
5409,1215133667	0,00030702764
5412,10174560547	0,00030239335
5415,08197784424	0,0002983466
5418,06221008301	0,00029382943
5421,04244232178	0,00029141129
5424,02267456055	0,00028751803
5427,00290679932	0,00028331232
5429,98313903809	0,00027819268
5432,96337127686	0,00027398152
5435,94360351562	0,00027022577
5438,92383575439	0,00026533914
5441,90406799316	0,00025930206
5444,88430023193	0,00024997503
5447,8645324707	0,00023640425
5450,84476470947	0,00021861432
5453,82499694824	0,00019936055
5456,80522918701	0,00018270797
5459,78546142578	0,00017490889
5462,76569366455	0,00017237276
5465,74592590332	0,00017021657
5468,72615814209	0,00016189524
5471,70639038086	0,00014656058
5474,68662261963	0,00013063985
5477,6668548584	0,00011182905
5480,64708709717	9,6525888E-5
5483,62731933594	9,0455055E-5
5486,60755157471	9,0762405E-5
5489,58778381348	8,8947275E-5
5492,56801605225	8,4652848E-5
5495,54824829102	7,8230951E-5
5498,52848052978	7,055937E-5
5501,50871276855	6,2908489E-5
5504,48894500732	5,5767728E-5
5507,46917724609	4,8786918E-5
5510,44940948486	4,2360739E-5
5513,42964172363	3,496034E-5
5516,4098739624	2,8133854E-5
5519,39010620117	2,1184001E-5
5522,37033843994	1,3725901E-5
5525,35057067871	7,017339E-6
5528,33080291748	9,5293848E-6
5531,31103515625	1,711724E-5
5534,29126739502	2,7531138E-5
5537,27149963379	3,8757705E-5
5540,25173187256	5,1103521E-5
5543,23196411133	6,4489873E-5
5546,2121963501	7,6750991E-5
5549,19242858887	9,0647632E-5
5552,17266082764	0,00010480492
5555,15289306641	0,00011943635
5558,13312530518	0,00013568107
5561,11335754395	0,00015364837
5564,09358978271	0,00017075987
5567,07382202148	0,00019087092
5570,05405426025	0,00021105697
5573,03428649902	0,00023291222
5576,01451873779	0,00025590985
5578,99475097656	0,00028324168
5581,97498321533	0,0003113413
5584,9552154541	0,00034241508
5587,93544769287	0,00037800835
5590,91567993164	0,00041678566
5593,89591217041	0,00045921612
5596,87614440918	0,00050351756
5599,85637664795	0,00055290713
5602,83660888672	0,00060803997
5605,81684112549	0,00067031582
5608,79707336426	0,0007403744
5611,77730560303	0,00081446028
5614,7575378418	0,00089964233
5617,73777008057	0,00099022812
5620,71800231934	0,0010859519
5623,69823455811	0,0011826633
5626,67846679687	0,0012789862
5629,65869903564	0,0013677613
5632,63893127441	0,0014461789
5635,61916351318	0,0015044978
5638,59939575195	0,0015335147
5641,57962799072	0,0015196863
5644,55986022949	0,0014497555
5647,54009246826	0,0013293677
5650,52032470703	0,0011841762
5653,5005569458	0,0010614571
5656,48078918457	0,0010005267
5659,46102142334	0,00097152061
5662,44125366211	0,00093896742
5665,42148590088	0,00090870449
5668,40171813965	0,000882556
5671,38195037842	0,00085736285
5674,36218261719	0,0008395234
5677,34241485596	0,00082592383
5680,32264709473	0,00081572459
5683,3028793335	0,00080852846
5686,28311157227	0,000801174
5689,26334381103	0,000790986
5692,2435760498	0,00077051192
5695,22380828857	0,00074287333
5698,20404052734	0,00070363849
5701,18427276611	0,00065479548
5704,16450500488	0,00060165651
5707,14473724365	0,0005456397
5710,12496948242	0,00049422459
5713,10520172119	0,00044730883
5716,08543395996	0,00040084986
5719,06566619873	0,00035137234
5722,0458984375	0,0002992075
5725,02613067627	0,00024454135
5728,00636291504	0,00019452265
5730,98659515381	0,00014839691
5733,96682739258	0,00010198539
5736,94705963135	5,7784E-5
5739,92729187012	1,6393714E-5
5742,90752410889	3,7701031E-5
5745,88775634766	8,4297707E-5
5748,86798858643	0,0001354093
5751,8482208252	0,00019088505
5754,82845306396	0,0002461536
5757,80868530273	0,00030410914
5760,7889175415	0,0003610477
5763,76914978027	0,00041748354
5766,74938201904	0,00046905222
5769,72961425781	0,00051427955
5772,70984649658	0,00054403083
5775,69007873535	0,00055482632
5778,67031097412	0,00053752628
5781,65054321289	0,00049005344
5784,63077545166	0,00042212191
5787,61100769043	0,00037388314
5790,5912399292	0,00038940758
5793,57147216797	0,00046252529
5796,55170440674	0,00055789338
5799,53193664551	0,00067606738
5802,51216888428	0,00081740435
5805,49240112305	0,00097868647
5808,47263336182	0,0011540028
5811,45286560059	0,0013417306
5814,43309783935	0,0015367997
5817,41333007812	0,0017296169
5820,39356231689	0,0019056149
5823,37379455566	0,0020305848
5826,35402679443	0,0020704588
5829,3342590332	0,0020010715
5832,31449127197	0,0018453279
5835,29472351074	0,0016771396
5838,27495574951	0,0015500455
5841,25518798828	0,0014524626
5844,23542022705	0,0013769336
5847,21565246582	0,0013123025
5850,19588470459	0,0012571119
5853,17611694336	0,001207216
5856,15634918213	0,0011597456
5859,1365814209	0,0011172099
5862,11681365967	0,0010803893
5865,09704589844	0,0010495068
5868,07727813721	0,0010209118
5871,05751037598	0,00099509457
5874,03774261475	0,00096869757
5877,01797485352	0,00094369726
5879,99820709229	0,00091848481
5882,97843933105	0,00089676247
5885,95867156982	0,00087609888
5888,93890380859	0,00085820729
5891,91913604736	0,00084285896
5894,89936828613	0,00082927382
5897,8796005249	0,00081530165
5900,85983276367	0,00080393131
5903,84006500244	0,00079106674
5906,82029724121	0,00078107199
5909,80052947998	0,00077236715
5912,78076171875	0,00076392998
5915,76099395752	0,00075655988
5918,74122619629	0,00074967944
5921,72145843506	0,00074332264
5924,70169067383	0,0007374698
5927,6819229126	0,00073224753
5930,66215515137	0,00072724914
5933,64238739014	0,00072458725
5936,62261962891	0,00072002144
5939,60285186768	0,00071246289
5942,58308410644	0,00070434598
5945,56331634521	0,0006947321
[truncated: 30,772 more rows]
