# Supplementary material for: Predicting the Durability of Solid Fired Bricks Using NDT Electroacoustic Methods
Source: Materials (Basel). 2022 Aug 25;15(17):5882. doi: 10.3390/ma15175882 (PMC9457344; doi:10.3390/ma15175882)
Supplement: Supplementary file 1 [file materials-15-05882-s001.zip › 5.S0_FT.csv]

ASCII data file created with TiePie Multi Channel software. www.tiepie.com.
2021-04-01 09:03:50 836m
Frequency	FFT1
Hz	V
0	0,00039533936
2,98023223876953	0,00013458774
5,96046447753906	0,00013933586
8,94069671630859	0,00015143541
11,9209289550781	0,00013934905
14,9011611938477	0,00014107617
17,8813934326172	0,00014093735
20,8616256713867	0,00015212112
23,8418579101562	0,00015976775
26,8220901489258	0,00015603443
29,8023223876953	0,00018181395
32,7825546264648	0,00017138779
35,7627868652344	0,00016744436
38,7430191040039	0,00017239419
41,7232513427734	0,00016675011
44,703483581543	0,00017003352
47,6837158203125	0,00018399307
50,663948059082	0,0001911009
53,6441802978516	0,00019377272
56,6244125366211	0,0002013324
59,6046447753906	0,00019791495
62,5848770141602	0,00019696785
65,5651092529297	0,00018380533
68,5453414916992	0,00018203784
71,5255737304687	0,00017881293
74,5058059692383	0,00017107804
77,4860382080078	0,00017512259
80,4662704467773	0,00017447708
83,4465026855469	0,00017282516
86,4267349243164	0,00017576776
89,4069671630859	0,00017991321
92,3871994018555	0,00018144628
95,367431640625	0,00018194662
98,3476638793945	0,00018631033
101,327896118164	0,0001871779
104,308128356934	0,0001927122
107,288360595703	0,00019715696
110,268592834473	0,00019826192
113,248825073242	0,00020349808
116,229057312012	0,00020015794
119,209289550781	0,00019874093
122,189521789551	0,00019860287
125,16975402832	0,00019430856
128,14998626709	0,00019661516
131,130218505859	0,00019919914
134,110450744629	0,00020085566
137,090682983398	0,00020157308
140,070915222168	0,00020229287
143,051147460938	0,00020242789
146,031379699707	0,0002045403
149,011611938477	0,00020016389
151,991844177246	0,00020404394
154,972076416016	0,00020209383
157,952308654785	0,00020424351
160,932540893555	0,00020539964
163,912773132324	0,00020382956
166,893005371094	0,00020552356
169,873237609863	0,00020438942
172,853469848633	0,00020813243
175,833702087402	0,00020604157
178,813934326172	0,0002060089
181,794166564941	0,00020933215
184,774398803711	0,00020688018
187,75463104248	0,00020875331
190,73486328125	0,00020679446
193,71509552002	0,00020562517
196,695327758789	0,00020469665
199,675559997559	0,00020410076
202,655792236328	0,00020805683
205,636024475098	0,00020471208
208,616256713867	0,00020383886
211,596488952637	0,00020638064
214,576721191406	0,00020478262
217,556953430176	0,00020658537
220,537185668945	0,00020377255
223,517417907715	0,00020476782
226,497650146484	0,00020508074
229,477882385254	0,00020530296
232,458114624023	0,00020215167
235,438346862793	0,0002035221
238,418579101562	0,00020351689
241,398811340332	0,00020200159
244,379043579102	0,0002028886
247,359275817871	0,00019971061
250,339508056641	0,0001997651
253,31974029541	0,00020220145
256,29997253418	0,00020069077
259,280204772949	0,00019999711
262,260437011719	0,00019807394
265,240669250488	0,00019627795
268,220901489258	0,00019443309
271,201133728027	0,00019465044
274,181365966797	0,00019430903
277,161598205566	0,00019559331
280,141830444336	0,00019284079
283,122062683105	0,00019445709
286,102294921875	0,00019365134
289,082527160645	0,00019151734
292,062759399414	0,00019120564
295,042991638184	0,00019317665
298,023223876953	0,00019263508
301,003456115723	0,00019283116
303,983688354492	0,00019166293
306,963920593262	0,00019263645
309,944152832031	0,00019259801
312,924385070801	0,00019330266
315,90461730957	0,00019311897
318,88484954834	0,00019224274
321,865081787109	0,00019341178
324,845314025879	0,0001935081
327,825546264648	0,00019217202
330,805778503418	0,00019250134
333,786010742188	0,00019187573
336,766242980957	0,00019326459
339,746475219727	0,00019160014
342,726707458496	0,00018797745
345,706939697266	0,00019013906
348,687171936035	0,00018853795
351,667404174805	0,00018897099
354,647636413574	0,00018583799
357,627868652344	0,00018533057
360,608100891113	0,00018568335
363,588333129883	0,00018463894
366,568565368652	0,00018538245
369,548797607422	0,00018467678
372,529029846191	0,00018360821
375,509262084961	0,00018392845
378,48949432373	0,00018501061
381,4697265625	0,00018334761
384,44995880127	0,00018380482
387,430191040039	0,00018400588
390,410423278809	0,00018264615
393,390655517578	0,00018486857
396,370887756348	0,00018388709
399,351119995117	0,00018242481
402,331352233887	0,0001822237
405,311584472656	0,00018332238
408,291816711426	0,00018360418
411,272048950195	0,00018202191
414,252281188965	0,00018199431
417,232513427734	0,00018325706
420,212745666504	0,00018238205
423,192977905273	0,00018133697
426,173210144043	0,0001815591
429,153442382812	0,00018059724
432,133674621582	0,00018011959
435,113906860352	0,00017902568
438,094139099121	0,00017973169
441,074371337891	0,00017861536
444,05460357666	0,00017893241
447,03483581543	0,00017883874
450,015068054199	0,00017723275
452,995300292969	0,00017835155
455,975532531738	0,00018061666
458,955764770508	0,00018184853
461,935997009277	0,00018425019
464,916229248047	0,00018848174
467,896461486816	0,00018887281
470,876693725586	0,00018975381
473,856925964355	0,00018989773
476,837158203125	0,00018951081
479,817390441895	0,00018990403
482,797622680664	0,00018972652
485,777854919434	0,00019022827
488,758087158203	0,00018931432
491,738319396973	0,00019013602
494,718551635742	0,00018902433
497,698783874512	0,0001876938
500,679016113281	0,00018504562
503,659248352051	0,00018295326
506,63948059082	0,0001818754
509,61971282959	0,00018187489
512,599945068359	0,00018183455
515,580177307129	0,00018421082
518,560409545898	0,00018284912
521,540641784668	0,00017901973
524,520874023438	0,00018024694
527,501106262207	0,00017739157
530,481338500977	0,00017746233
533,461570739746	0,00017645411
536,441802978516	0,0001779425
539,422035217285	0,0001779882
542,402267456055	0,0001759262
545,382499694824	0,00017469816
548,362731933594	0,00017351844
551,342964172363	0,00017354044
554,323196411133	0,0001734563
557,303428649902	0,00017460103
560,283660888672	0,00017607135
563,263893127441	0,00017654598
566,244125366211	0,00017923134
569,22435760498	0,00018203834
572,20458984375	0,00018260272
575,18482208252	0,00018422363
578,165054321289	0,00018508374
581,145286560059	0,00018711725
584,125518798828	0,00018898785
587,105751037598	0,00019170228
590,085983276367	0,00019535227
593,066215515137	0,00019677954
596,046447753906	0,0001989545
599,026679992676	0,0001983316
602,006912231445	0,00020141218
604,987144470215	0,00019810558
607,967376708984	0,00020362197
610,947608947754	0,00020969617
613,927841186523	0,00019915747
616,908073425293	0,00020547963
619,888305664062	0,00020163249
622,868537902832	0,00020482885
625,848770141602	0,00020487524
628,829002380371	0,00020770861
631,809234619141	0,00020810472
634,78946685791	0,00021068714
637,76969909668	0,00020974303
640,749931335449	0,00021142087
643,730163574219	0,00021249773
646,710395812988	0,00021155716
649,690628051758	0,00021027301
652,670860290527	0,00021137703
655,651092529297	0,00021071064
658,631324768066	0,00020968841
661,611557006836	0,00020987875
664,591789245606	0,00020975298
667,572021484375	0,00020948121
670,552253723145	0,00020824781
673,532485961914	0,00020939442
676,512718200684	0,00020660706
679,492950439453	0,0002082272
682,473182678223	0,00020992718
685,453414916992	0,0002103194
688,433647155762	0,00021217122
691,413879394531	0,00021202638
694,394111633301	0,00021538095
697,37434387207	0,00021583975
700,35457611084	0,00021686481
703,334808349609	0,00021715476
706,315040588379	0,00021733634
709,295272827148	0,00021810755
712,275505065918	0,00021635782
715,255737304687	0,00021651613
718,235969543457	0,00021745394
721,216201782227	0,00021560035
724,196434020996	0,0002157577
727,176666259766	0,00021566394
730,156898498535	0,00021528182
733,137130737305	0,00021538845
736,117362976074	0,00021647376
739,097595214844	0,00021707091
742,077827453613	0,0002175294
745,058059692383	0,00021821598
748,038291931152	0,00021957277
751,018524169922	0,00022095318
753,998756408691	0,00022450073
756,978988647461	0,00022383806
759,959220886231	0,00022476753
762,939453125	0,00022660166
765,919685363769	0,00022722373
768,899917602539	0,00022715762
771,880149841309	0,00022777249
774,860382080078	0,00022935844
777,840614318848	0,00022992454
780,820846557617	0,00022985162
783,801078796387	0,00022949134
786,781311035156	0,00022894976
789,761543273926	0,00022896197
792,741775512695	0,00022598645
795,722007751465	0,00022514475
798,702239990234	0,00022405234
801,682472229004	0,00022286844
804,662704467773	0,00022300373
807,642936706543	0,00022604854
810,623168945313	0,00022804628
813,603401184082	0,00023224191
816,583633422852	0,00023522882
819,563865661621	0,00023952666
822,544097900391	0,00024337636
825,52433013916	0,00024496843
828,50456237793	0,00024813095
831,484794616699	0,00024984302
834,465026855469	0,00025224755
837,445259094238	0,00025316927
840,425491333008	0,00025301651
843,405723571777	0,00025503533
846,385955810547	0,00025701885
849,366188049316	0,0002596341
852,346420288086	0,00026155757
855,326652526855	0,00026170942
858,306884765625	0,0002556588
861,287117004394	0,00024996206
864,267349243164	0,00024494387
867,247581481934	0,00024188122
870,227813720703	0,00024230735
873,208045959473	0,00024295221
876,188278198242	0,00024270956
879,168510437012	0,00024510745
882,148742675781	0,00024469518
885,128974914551	0,00024621277
888,10920715332	0,0002491229
891,08943939209	0,00025008418
894,069671630859	0,00025184687
897,049903869629	0,0002559396
900,030136108398	0,00025855418
903,010368347168	0,00026032099
905,990600585938	0,00026274537
908,970832824707	0,00026340599
911,951065063477	0,00026516637
914,931297302246	0,0002664715
917,911529541016	0,00026842305
920,891761779785	0,00026896124
923,871994018555	0,00026933419
926,852226257324	0,00027105119
929,832458496094	0,00027372281
932,812690734863	0,00027459355
935,792922973633	0,00027705367
938,773155212402	0,0002798902
941,753387451172	0,00028358594
944,733619689941	0,00028424582
947,713851928711	0,00028601481
950,69408416748	0,00028837117
953,67431640625	0,00029058259
956,65454864502	0,00029305823
959,634780883789	0,00029368329
962,615013122559	0,00029474993
965,595245361328	0,00029769881
968,575477600098	0,0002989982
971,555709838867	0,00030192458
974,535942077637	0,000304272
977,516174316406	0,00030568344
980,496406555176	0,00030722291
983,476638793945	0,00030819837
986,456871032715	0,00031024447
989,437103271484	0,00031161483
992,417335510254	0,00031251645
995,397567749023	0,00031379394
998,377799987793	0,0003146594
1001,35803222656	0,00031755864
1004,33826446533	0,00031740957
1007,3184967041	0,0003208447
1010,29872894287	0,0003211938
1013,27896118164	0,000322665
1016,25919342041	0,00032475046
1019,23942565918	0,00032661157
1022,21965789795	0,00032731258
1025,19989013672	0,00033002699
1028,18012237549	0,00033107176
1031,16035461426	0,00033337777
1034,14058685303	0,00033427452
1037,1208190918	0,00033779153
1040,10105133057	0,00033894863
1043,08128356934	0,00034203657
1046,06151580811	0,00034430482
1049,04174804688	0,00034572385
1052,02198028564	0,00034833371
1055,00221252441	0,00035138406
1057,98244476318	0,00035181382
1060,96267700195	0,00035561335
1063,94290924072	0,00035801767
1066,92314147949	0,00036105787
1069,90337371826	0,00036355985
1072,88360595703	0,00036534993
1075,8638381958	0,00036958075
1078,84407043457	0,00037132165
1081,82430267334	0,00037472937
1084,80453491211	0,00037862827
1087,78476715088	0,00038134459
1090,76499938965	0,00038417063
1093,74523162842	0,00038837112
1096,72546386719	0,00039366151
1099,70569610596	0,00039491178
1102,68592834473	0,00040052441
1105,6661605835	0,00040341658
1108,64639282227	0,00040806351
1111,62662506104	0,00041392592
1114,6068572998	0,0004184826
1117,58708953857	0,00042318969
1120,56732177734	0,00042919177
1123,54755401611	0,00043427678
1126,52778625488	0,0004392004
1129,50801849365	0,00044463705
1132,48825073242	0,00045114127
1135,46848297119	0,00045750492
1138,44871520996	0,0004623117
1141,42894744873	0,0004696318
1144,4091796875	0,00047529976
1147,38941192627	0,00048122057
1150,36964416504	0,00048725608
1153,34987640381	0,00049284592
1156,33010864258	0,00050102269
1159,31034088135	0,00050803486
1162,29057312012	0,00051532378
1165,27080535889	0,00052334816
1168,25103759766	0,00053198997
1171,23126983643	0,00053827338
1174,2115020752	0,00054712443
1177,19173431396	0,00055404337
1180,17196655273	0,00056305144
1183,1521987915	0,00056951787
1186,13243103027	0,00057828555
1189,11266326904	0,00058794411
1192,09289550781	0,00059724286
1195,07312774658	0,00060743496
1198,05335998535	0,00061796546
1201,03359222412	0,00062956269
1204,01382446289	0,00064012646
1206,99405670166	0,00065196455
1209,97428894043	0,00066584844
1212,9545211792	0,00068027946
1215,93475341797	0,00069605125
1218,91498565674	0,00070907563
1221,89521789551	0,00072434347
1224,87545013428	0,00074121337
1227,85568237305	0,00075693182
1230,83591461182	0,00077291854
1233,81614685059	0,00078986309
1236,79637908936	0,00080660335
1239,77661132812	0,00082494705
1242,75684356689	0,00084702533
1245,73707580566	0,00087231512
1248,71730804443	0,00089725997
1251,6975402832	0,00092440072
1254,67777252197	0,00095216259
1257,65800476074	0,00098260832
1260,63823699951	0,0010128443
1263,61846923828	0,0010477638
1266,59870147705	0,0010839608
1269,57893371582	0,0011274669
1272,55916595459	0,0011780629
1275,53939819336	0,0012411251
1278,51963043213	0,0013114249
1281,4998626709	0,0013939585
1284,48009490967	0,0014915457
1287,46032714844	0,0016027922
1290,44055938721	0,0017353862
1293,42079162598	0,0018914469
1296,40102386475	0,0020752602
1299,38125610352	0,0022721299
1302,36148834229	0,0024209209
1305,34172058105	0,00232916
1308,32195281982	0,0015537033
1311,30218505859	0,00047101795
1314,28241729736	0,00041889065
1317,26264953613	0,00069072015
1320,2428817749	0,00090534386
1323,22311401367	0,0010676844
1326,20334625244	0,0012030821
1329,18357849121	0,0013284569
1332,16381072998	0,0014627256
1335,14404296875	0,0016145615
1338,12427520752	0,0017892401
1341,10450744629	0,0019872894
1344,08473968506	0,0022193878
1347,06497192383	0,0024932628
1350,0452041626	0,002817323
1353,02543640137	0,0032109484
1356,00566864014	0,0036974821
1358,98590087891	0,0043188546
1361,96613311768	0,0051419862
1364,94636535645	0,006253451
1367,92659759521	0,0077989291
1370,90682983398	0,0098985126
1373,88706207275	0,01250449
1376,86729431152	0,014591166
1379,84752655029	0,011448684
1382,82775878906	0,0069375186
1385,80799102783	0,0052727135
1388,7882232666	0,0043031542
1391,76845550537	0,0036576937
1394,74868774414	0,0031805367
1397,72891998291	0,0028125247
1400,70915222168	0,0025136888
1403,68938446045	0,0022721615
1406,66961669922	0,0020697411
1409,64984893799	0,0019018321
1412,63008117676	0,0017596177
1415,61031341553	0,00163685
1418,5905456543	0,0015282296
1421,57077789307	0,0014339354
1424,55101013184	0,0013513609
1427,53124237061	0,0012771318
1430,51147460938	0,0012103739
1433,49170684814	0,0011513154
1436,47193908691	0,0010966581
1439,45217132568	0,0010464974
1442,43240356445	0,00099861194
1445,41263580322	0,00095184456
1448,39286804199	0,00090875781
1451,37310028076	0,00086965481
1454,35333251953	0,00083725855
1457,3335647583	0,00080943659
1460,31379699707	0,00078168351
1463,29402923584	0,00075771311
1466,27426147461	0,00073609963
1469,25449371338	0,00071639545
1472,23472595215	0,00069906276
1475,21495819092	0,00068009029
1478,19519042969	0,00066074374
1481,17542266846	0,00064007556
1484,15565490723	0,00061919694
1487,135887146	0,00059682587
1490,11611938477	0,00057853687
1493,09635162354	0,0005608683
1496,0765838623	0,00054508077
1499,05681610107	0,0005309833
1502,03704833984	0,00051871822
1505,01728057861	0,00050367823
1507,99751281738	0,00048997351
1510,97774505615	0,0004801821
1513,95797729492	0,00046726267
1516,93820953369	0,00045697173
1519,91844177246	0,00044654481
1522,89867401123	0,00043731824
1525,87890625	0,00042742838
1528,85913848877	0,00041747347
1531,83937072754	0,00040714565
1534,81960296631	0,0003986654
1537,79983520508	0,00038903552
1540,78006744385	0,00038021019
1543,76029968262	0,00037315058
1546,74053192139	0,00036338145
1549,72076416016	0,00035676611
1552,70099639893	0,0003491818
1555,6812286377	0,00034149432
1558,66146087646	0,0003351824
1561,64169311523	0,00032768749
1564,621925354	0,00032193546
1567,60215759277	0,00031571781
1570,58238983154	0,00031077044
1573,56262207031	0,00030378702
1576,54285430908	0,00029741454
1579,52308654785	0,0002949407
1582,50331878662	0,00028788099
1585,48355102539	0,00028438993
1588,46378326416	0,00028114212
1591,44401550293	0,00027713354
1594,4242477417	0,00027329974
1597,40447998047	0,0002682534
1600,38471221924	0,00026441401
1603,36494445801	0,00025984036
1606,34517669678	0,00025559153
1609,32540893555	0,00025286768
1612,30564117432	0,00024849523
1615,28587341309	0,00024347676
1618,26610565186	0,00023878618
1621,24633789062	0,00023473177
1624,22657012939	0,00022946108
1627,20680236816	0,00022473109
1630,18703460693	0,0002212714
1633,1672668457	0,00021708954
1636,14749908447	0,00021259989
1639,12773132324	0,00020835129
1642,10796356201	0,00020640909
1645,08819580078	0,0002024446
1648,06842803955	0,00019975708
1651,04866027832	0,00019663771
1654,02889251709	0,00019274073
1657,00912475586	0,00019034953
1659,98935699463	0,00018784199
1662,9695892334	0,00018506744
1665,94982147217	0,00018325859
1668,93005371094	0,00018122354
1671,91028594971	0,00017745654
1674,89051818848	0,00017663356
1677,87075042725	0,00017269881
1680,85098266602	0,00017111925
1683,83121490479	0,00016843841
1686,81144714355	0,0001675204
1689,79167938232	0,00016377696
1692,77191162109	0,00016171411
1695,75214385986	0,00015968131
1698,73237609863	0,00015973464
1701,7126083374	0,00015681976
1704,69284057617	0,00015517687
1707,67307281494	0,00015244689
1710,65330505371	0,00015147366
1713,63353729248	0,0001493772
1716,61376953125	0,00014711452
1719,59400177002	0,00014502749
1722,57423400879	0,00014241814
1725,55446624756	0,00014014525
1728,53469848633	0,00013809656
1731,5149307251	0,000136864
1734,49516296387	0,00013627273
1737,47539520264	0,00013274385
1740,45562744141	0,00013207616
1743,43585968018	0,000131634
1746,41609191895	0,00013007353
1749,39632415771	0,00012787415
1752,37655639648	0,00012584841
1755,35678863525	0,00012476634
1758,33702087402	0,00012415871
1761,31725311279	0,00012280934
1764,29748535156	0,00012169102
1767,27771759033	0,00011902245
1770,2579498291	0,00011807141
1773,23818206787	0,0001159081
1776,21841430664	0,00011412112
1779,19864654541	0,00011112482
1782,17887878418	0,00010946114
1785,15911102295	0,00010822929
1788,13934326172	0,00010606571
1791,11957550049	0,0001050479
1794,09980773926	0,00010390741
1797,08003997803	0,00010562954
1800,0602722168	0,00010511092
1803,04050445557	0,00010491867
1806,02073669434	0,00010547258
1809,00096893311	0,0001044569
1811,98120117187	0,00010415966
1814,96143341064	0,00010214644
1817,94166564941	0,00010289322
1820,92189788818	0,00010359862
1823,90213012695	0,00010610892
1826,88236236572	0,00010669883
1829,86259460449	0,00010809401
1832,84282684326	0,00011115741
1835,82305908203	0,00011243012
1838,8032913208	0,00011484009
1841,78352355957	0,00011443111
1844,76375579834	0,00011361616
1847,74398803711	0,00010911465
1850,72422027588	0,00010537501
1853,70445251465	0,00010047865
1856,68468475342	9,7976943E-5
1859,66491699219	9,62141E-5
1862,64514923096	9,6235534E-5
1865,62538146973	9,4459169E-5
1868,6056137085	9,5291113E-5
1871,58584594727	9,2498266E-5
1874,56607818604	9,0716033E-5
1877,5463104248	8,763542E-5
1880,52654266357	8,2525338E-5
1883,50677490234	8,0324775E-5
1886,48700714111	7,5616364E-5
1889,46723937988	7,2889476E-5
1892,44747161865	6,9769479E-5
1895,42770385742	6,799224E-5
1898,40793609619	6,5299924E-5
1901,38816833496	6,1463626E-5
1904,36840057373	6,0145543E-5
1907,3486328125	5,7035804E-5
1910,32886505127	5,5819645E-5
1913,30909729004	5,3523363E-5
1916,28932952881	5,2130625E-5
1919,26956176758	5,0314082E-5
1922,24979400635	4,8818024E-5
1925,23002624512	4,6704735E-5
1928,21025848389	4,5719322E-5
1931,19049072266	4,4591526E-5
1934,17072296143	4,4080594E-5
1937,1509552002	4,4264897E-5
1940,13118743896	4,306194E-5
1943,11141967773	4,1525028E-5
1946,0916519165	4,0948882E-5
1949,07188415527	4,0227361E-5
1952,05211639404	3,9214319E-5
1955,03234863281	3,7440085E-5
1958,01258087158	3,7444863E-5
1960,99281311035	3,7296739E-5
1963,97304534912	3,7572088E-5
1966,95327758789	3,6938507E-5
1969,93350982666	3,6845246E-5
1972,91374206543	3,8450282E-5
1975,8939743042	3,7128362E-5
1978,87420654297	3,8959614E-5
1981,85443878174	3,7579526E-5
1984,83467102051	3,7638368E-5
1987,81490325928	3,6716581E-5
1990,79513549805	3,7153402E-5
1993,77536773682	3,7051399E-5
1996,75559997559	3,8402697E-5
1999,73583221436	3,8274879E-5
2002,71606445313	3,7570989E-5
2005,69629669189	3,6974615E-5
2008,67652893066	3,6602952E-5
2011,65676116943	3,5784721E-5
2014,6369934082	3,59566E-5
2017,61722564697	3,4947146E-5
2020,59745788574	3,4318759E-5
2023,57769012451	3,3412523E-5
2026,55792236328	3,352554E-5
2029,53815460205	3,3560601E-5
2032,51838684082	3,2888372E-5
2035,49861907959	3,22936E-5
2038,47885131836	3,2931984E-5
2041,45908355713	3,1882373E-5
2044,4393157959	3,1823429E-5
2047,41954803467	3,2718208E-5
2050,39978027344	3,2954279E-5
2053,38001251221	3,2823778E-5
2056,36024475098	3,4434385E-5
2059,34047698975	3,3813249E-5
2062,32070922852	3,5258865E-5
2065,30094146729	3,5891459E-5
2068,28117370605	3,604053E-5
2071,26140594482	3,751092E-5
2074,24163818359	3,7593513E-5
2077,22187042236	3,8777504E-5
2080,20210266113	4,0395662E-5
2083,1823348999	4,1329592E-5
2086,16256713867	4,3180626E-5
2089,14279937744	4,5121891E-5
2092,12303161621	4,6416601E-5
2095,10326385498	4,7642423E-5
2098,08349609375	4,8484876E-5
2101,06372833252	4,8207327E-5
2104,04396057129	4,9254723E-5
2107,02419281006	4,8878124E-5
2110,00442504883	4,7104154E-5
2112,9846572876	4,5186883E-5
2115,96488952637	4,4089793E-5
2118,94512176514	4,2972617E-5
2121,92535400391	4,2765784E-5
2124,90558624268	4,0560428E-5
2127,88581848145	4,0489817E-5
2130,86605072021	3,7612313E-5
2133,84628295898	3,7113707E-5
2136,82651519775	3,539714E-5
2139,80674743652	3,6871799E-5
2142,78697967529	3,6865265E-5
2145,76721191406	3,759042E-5
2148,74744415283	3,8482224E-5
2151,7276763916	3,9851815E-5
2154,70790863037	4,1962858E-5
2157,68814086914	4,3902732E-5
2160,66837310791	4,5701899E-5
2163,64860534668	4,7063584E-5
2166,62883758545	4,8798861E-5
2169,60906982422	5,0031134E-5
2172,58930206299	5,0163342E-5
2175,56953430176	5,1361755E-5
2178,54976654053	5,1326919E-5
2181,5299987793	5,2057069E-5
2184,51023101807	5,1939177E-5
2187,49046325684	5,253017E-5
2190,47069549561	5,2602572E-5
2193,45092773438	5,2914699E-5
2196,43115997314	5,3925544E-5
2199,41139221191	5,4562485E-5
2202,39162445068	5,5095164E-5
2205,37185668945	5,6349026E-5
2208,35208892822	5,7529068E-5
2211,33232116699	5,8298948E-5
2214,31255340576	5,9841561E-5
2217,29278564453	6,0651606E-5
2220,2730178833	6,1916513E-5
2223,25325012207	6,4034695E-5
2226,23348236084	6,5910518E-5
2229,21371459961	6,711688E-5
2232,19394683838	7,315518E-5
2235,17417907715	8,4237868E-5
2238,15441131592	7,716118E-5
2241,13464355469	6,8402988E-5
2244,11487579346	7,0202347E-5
2247,09510803223	7,1730144E-5
2250,075340271	7,2773617E-5
2253,05557250977	7,3213987E-5
2256,03580474854	7,3905962E-5
2259,0160369873	7,4076275E-5
2261,99626922607	7,5957491E-5
2264,97650146484	7,4736355E-5
2267,95673370361	7,6363329E-5
2270,93696594238	7,7406808E-5
2273,91719818115	7,7406261E-5
2276,89743041992	8,0802077E-5
2279,87766265869	8,1805438E-5
2282,85789489746	8,2914729E-5
2285,83812713623	8,6157177E-5
2288,818359375	8,7452335E-5
2291,79859161377	8,8525912E-5
2294,77882385254	8,8799707E-5
2297,75905609131	9,1411468E-5
2300,73928833008	9,2311588E-5
2303,71952056885	9,355402E-5
2306,69975280762	9,4966906E-5
2309,67998504639	9,5169122E-5
2312,66021728516	9,6065401E-5
2315,64044952393	9,6228799E-5
2318,6206817627	9,77032E-5
2321,60091400146	9,7855161E-5
2324,58114624023	9,9705085E-5
2327,561378479	0,00010065162
2330,54161071777	0,00010226156
2333,52184295654	0,00010361961
2336,50207519531	0,000105291
2339,48230743408	0,00010838662
2342,46253967285	0,00010819282
2345,44277191162	0,00010902286
2348,42300415039	0,0001110246
2351,40323638916	0,00011136384
2354,38346862793	0,00011310756
2357,3637008667	0,00011286593
2360,34393310547	0,00011616596
2363,32416534424	0,00011761858
2366,30439758301	0,00011698227
2369,28462982178	0,00012022176
2372,26486206055	0,00012148131
2375,24509429932	0,00012141729
2378,22532653809	0,00012239988
2381,20555877686	0,00012537318
2384,18579101562	0,00012671607
2387,16602325439	0,00012769212
2390,14625549316	0,00012779678
2393,12648773193	0,00012954187
2396,1067199707	0,00013236784
2399,08695220947	0,00013272708
2402,06718444824	0,00013373785
2405,04741668701	0,00013571825
2408,02764892578	0,00013792986
2411,00788116455	0,00013994687
2413,98811340332	0,000140497
2416,96834564209	0,00014328999
2419,94857788086	0,0001451693
2422,92881011963	0,00014799776
2425,9090423584	0,00014955979
2428,88927459717	0,00015310296
2431,86950683594	0,00015394872
2434,84973907471	0,00015737791
2437,82997131348	0,00015883202
2440,81020355225	0,00016032555
2443,79043579102	0,00016438234
2446,77066802979	0,00016594795
2449,75090026855	0,00016824214
2452,73113250732	0,0001701981
2455,71136474609	0,00017209126
2458,69159698486	0,00017539727
2461,67182922363	0,00017784877
2464,6520614624	0,00017927099
2467,63229370117	0,00018278647
2470,61252593994	0,00018488599
2473,59275817871	0,00018837924
2476,57299041748	0,00019238534
2479,55322265625	0,00019488187
2482,53345489502	0,00019781342
2485,51368713379	0,00020185206
2488,49391937256	0,00020518301
2491,47415161133	0,00020887319
2494,4543838501	0,0002121404
2497,43461608887	0,0002162625
2500,41484832764	0,00021925588
2503,39508056641	0,00022364049
2506,37531280518	0,00022797711
2509,35554504395	0,00023183753
2512,33577728271	0,00023562004
2515,31600952148	0,00024007665
2518,29624176025	0,00024390113
2521,27647399902	0,00024964263
2524,25670623779	0,00025448243
2527,23693847656	0,00025914261
2530,21717071533	0,00026507075
2533,1974029541	0,00026975419
2536,17763519287	0,00027646992
2539,15786743164	0,00028227604
2542,13809967041	0,00028806985
2545,11833190918	0,0002952776
2548,09856414795	0,00030167687
2551,07879638672	0,0003083025
2554,05902862549	0,00031636078
2557,03926086426	0,00032472797
2560,01949310303	0,0003326118
2562,9997253418	0,00034102827
2565,97995758057	0,00034863259
2568,96018981934	0,00035566911
2571,94042205811	0,00036482623
2574,92065429687	0,00037305359
2577,90088653564	0,00038088266
2580,88111877441	0,00038996854
2583,86135101318	0,00039807174
2586,84158325195	0,00040719839
2589,82181549072	0,00041434308
2592,80204772949	0,00042191806
2595,78227996826	0,00043049097
2598,76251220703	0,00044031336
2601,7427444458	0,00045388593
2604,72297668457	0,00046942002
2607,70320892334	0,00048807604
2610,68344116211	0,00050852809
2613,66367340088	0,0005317066
2616,64390563965	0,00055614805
2619,62413787842	0,00058260432
2622,60437011719	0,00061057423
2625,58460235596	0,00064457003
2628,56483459473	0,00068051239
2631,5450668335	0,00071787074
2634,52529907227	0,00075604067
2637,50553131104	0,00079355037
2640,4857635498	0,00083447826
2643,46599578857	0,00087721155
2646,44622802734	0,00092786655
2649,42646026611	0,00098419191
2652,40669250488	0,0010482247
2655,38692474365	0,0011220194
2658,36715698242	0,0012066461
2661,34738922119	0,001305708
2664,32762145996	0,0014189346
2667,30785369873	0,0015467778
2670,2880859375	0,0016932161
2673,26831817627	0,001861486
2676,24855041504	0,0020576051
2679,22878265381	0,0022954825
2682,20901489258	0,002587635
2685,18924713135	0,0029462043
2688,16947937012	0,0033804048
2691,14971160889	0,0038736655
2694,12994384766	0,0043779423
2697,11017608643	0,004776125
2700,0904083252	0,0048066144
2703,07064056396	0,0040857455
2706,05087280273	0,0028311571
2709,0311050415	0,0021881369
2712,01133728027	0,0018449165
2714,99156951904	0,0015791304
2717,97180175781	0,0013766869
2720,95203399658	0,0012108312
2723,93226623535	0,0010727344
2726,91249847412	0,00095223694
2729,89273071289	0,00084823909
2732,87296295166	0,00075677386
2735,85319519043	0,00067916027
2738,8334274292	0,00060694377
2741,81365966797	0,00053963441
2744,79389190674	0,00046650267
2747,77412414551	0,00038892329
2750,75435638428	0,00029528096
2753,73458862305	0,00019726245
2756,71482086182	0,00013254727
2759,69505310059	0,00015383421
2762,67528533936	0,00022033945
2765,65551757813	0,00029605579
2768,63574981689	0,00037659485
2771,61598205566	0,00046418765
2774,59621429443	0,00056445403
2777,5764465332	0,00069148117
2780,55667877197	0,00084454464
2783,53691101074	0,0010301495
2786,51714324951	0,0012455199
2789,49737548828	0,0014826894
2792,47760772705	0,0017247457
2795,45783996582	0,0019180553
2798,43807220459	0,0019713363
2801,41830444336	0,0017948685
2804,39853668213	0,001484092
2807,3787689209	0,0012874781
2810,35900115967	0,0011504662
2813,33923339844	0,0010471898
2816,31946563721	0,00096508396
2819,29969787598	0,00089591842
2822,27993011475	0,00083818778
2825,26016235352	0,00079295209
2828,24039459229	0,0007522659
2831,22062683105	0,00071408991
2834,20085906982	0,00068170783
2837,18109130859	0,00065366382
2840,16132354736	0,00062764335
2843,14155578613	0,00060277963
2846,1217880249	0,00058329965
2849,10202026367	0,00056508831
2852,08225250244	0,000546432
2855,06248474121	0,00052938354
2858,04271697998	0,00051362861
2861,02294921875	0,0005001745
2864,00318145752	0,00048523962
2866,98341369629	0,00047208314
2869,96364593506	0,00045944105
2872,94387817383	0,00044755837
2875,9241104126	0,00043826881
2878,90434265137	0,00042651243
2881,88457489014	0,00041960263
2884,86480712891	0,00041004908
2887,84503936768	0,00040133537
2890,82527160645	0,00039356515
2893,80550384521	0,00038478911
2896,78573608398	0,00037682094
2899,76596832275	0,00036946027
2902,74620056152	0,00036181366
2905,72643280029	0,0003548754
2908,70666503906	0,00034692697
2911,68689727783	0,00034051965
2914,6671295166	0,00033538942
2917,64736175537	0,00032944424
2920,62759399414	0,00032534147
2923,60782623291	0,00032043881
2926,58805847168	0,00031625662
2929,56829071045	0,00031162856
2932,54852294922	0,00030922726
2935,52875518799	0,00030534345
2938,50898742676	0,00030275532
2941,48921966553	0,00029783781
2944,4694519043	0,00029397121
2947,44968414307	0,00029099823
2950,42991638184	0,00028646863
2953,41014862061	0,00028223183
2956,39038085937	0,00027860158
2959,37061309814	0,00027418538
2962,35084533691	0,00027152034
2965,33107757568	0,00026707131
2968,31130981445	0,00026478688
2971,29154205322	0,00026240503
2974,27177429199	0,00025837857
2977,25200653076	0,00025455995
2980,23223876953	0,00025229655
2983,2124710083	0,00025079483
2986,19270324707	0,00024789515
2989,17293548584	0,00024618642
2992,15316772461	0,00024389128
2995,13339996338	0,00024173159
2998,11363220215	0,00024169023
3001,09386444092	0,00023972894
3004,07409667969	0,00023966836
3007,05432891846	0,00023817978
3010,03456115723	0,00023661713
3013,014793396	0,00023619371
3015,99502563477	0,00023405362
3018,97525787354	0,00023250514
3021,9554901123	0,00023190616
3024,93572235107	0,00023089198
3027,91595458984	0,00022897042
3030,89618682861	0,00022866502
3033,87641906738	0,00022514447
3036,85665130615	0,00022305538
3039,83688354492	0,00022032624
3042,81711578369	0,00021973259
3045,79734802246	0,00021673946
3048,77758026123	0,00021465999
3051,7578125	0,00021258328
3054,73804473877	0,00021051066
3057,71827697754	0,00021031234
3060,69850921631	0,00020796831
3063,67874145508	0,00020560034
3066,65897369385	0,00020459936
3069,63920593262	0,00020406319
3072,61943817139	0,00020193995
3075,59967041016	0,00020137971
3078,57990264893	0,0002005813
3081,5601348877	0,00019967813
3084,54036712646	0,00019823105
3087,52059936523	0,0001982246
3090,500831604	0,00019772888
3093,48106384277	0,00019720403
3096,46129608154	0,00019702827
3099,44152832031	0,00019665194
3102,42176055908	0,00019559236
3105,40199279785	0,00019570524
3108,38222503662	0,00019482206
3111,36245727539	0,00019435139
3114,34268951416	0,00019334307
3117,32292175293	0,00019271343
3120,3031539917	0,00019209034
3123,28338623047	0,00019125303
3126,26361846924	0,00019298901
3129,24385070801	0,00019338913
3132,22408294678	0,00019565971
3135,20431518555	0,00019528991
3138,18454742432	0,00019780441
3141,16477966309	0,00019895471
3144,14501190186	0,00020064849
3147,12524414063	0,00020294105
3150,10547637939	0,00020547542
3153,08570861816	0,00020820961
3156,06594085693	0,00021092825
3159,0461730957	0,00021434609
3162,02640533447	0,00021662953
3165,00663757324	0,00021999764
3167,98686981201	0,00022335945
3170,96710205078	0,00022697254
3173,94733428955	0,00023310864
3176,92756652832	0,00023908743
3179,90779876709	0,00024666197
3182,88803100586	0,00025416317
3185,86826324463	0,00026517427
3188,8484954834	0,00027487055
3191,82872772217	0,00028946852
3194,80895996094	0,00030402717
3197,78919219971	0,00032141299
3200,76942443848	0,00034044168
3203,74965667725	0,00036584812
3206,72988891602	0,00039497958
3209,71012115479	0,00042691428
3212,69035339355	0,00046393555
3215,67058563232	0,00049869696
3218,65081787109	0,00051966298
3221,63105010986	0,00050188509
3224,61128234863	0,00041439127
3227,5915145874	0,00029852085
3230,57174682617	0,00024359023
3233,55197906494	0,00022430123
3236,53221130371	0,00022585256
3239,51244354248	0,00024079074
3242,49267578125	0,00026392206
3245,47290802002	0,00028512937
3248,45314025879	0,00028171966
3251,43337249756	0,00023368611
3254,41360473633	0,00017966764
3257,3938369751	0,00014772388
3260,37406921387	0,00012687405
3263,35430145264	0,00011020976
3266,33453369141	9,8653928E-5
3269,31476593018	9,0602932E-5
3272,29499816895	8,3395952E-5
3275,27523040771	7,7993608E-5
3278,25546264648	7,5419083E-5
3281,23569488525	7,1682237E-5
3284,21592712402	7,0240003E-5
3287,19615936279	6,7170587E-5
3290,17639160156	6,6359987E-5
3293,15662384033	6,5495808E-5
3296,1368560791	6,5523568E-5
3299,11708831787	6,5100603E-5
3302,09732055664	6,461688E-5
3305,07755279541	6,4522959E-5
3308,05778503418	6,5717253E-5
3311,03801727295	6,5298247E-5
3314,01824951172	6,668137E-5
3316,99848175049	6,6303989E-5
3319,97871398926	6,6029284E-5
3322,95894622803	6,5102637E-5
3325,9391784668	6,4613158E-5
3328,91941070557	6,5016337E-5
3331,89964294434	6,532417E-5
3334,87987518311	6,6067519E-5
3337,86010742188	6,4923793E-5
3340,84033966064	6,5479544E-5
3343,82057189941	6,483456E-5
3346,80080413818	6,5379981E-5
3349,78103637695	6,5242625E-5
3352,76126861572	6,4739225E-5
3355,74150085449	6,5615688E-5
3358,72173309326	6,4919366E-5
3361,70196533203	6,5440935E-5
3364,6821975708	6,5433771E-5
3367,66242980957	6,5218098E-5
3370,64266204834	6,5683159E-5
3373,62289428711	6,6142651E-5
3376,60312652588	6,6824244E-5
3379,58335876465	6,6089895E-5
3382,56359100342	6,5400575E-5
3385,54382324219	6,5936958E-5
3388,52405548096	6,6089262E-5
3391,50428771973	6,6989601E-5
3394,4845199585	6,7589449E-5
3397,46475219727	6,7993801E-5
3400,44498443604	6,7880731E-5
3403,4252166748	6,7800098E-5
3406,40544891357	6,7345235E-5
3409,38568115234	6,8413743E-5
3412,36591339111	6,7965927E-5
3415,34614562988	6,8144654E-5
3418,32637786865	6,9059793E-5
3421,30661010742	6,8948672E-5
3424,28684234619	6,9577153E-5
3427,26707458496	6,988857E-5
3430,24730682373	7,1291299E-5
3433,2275390625	7,0632657E-5
3436,20777130127	7,2637039E-5
3439,18800354004	7,3612929E-5
3442,16823577881	7,5305405E-5
3445,14846801758	7,6520695E-5
3448,12870025635	7,8052789E-5
3451,10893249512	7,9611346E-5
3454,08916473389	8,1410708E-5
3457,06939697266	8,3868976E-5
3460,04962921143	8,7633581E-5
3463,0298614502	9,1383563E-5
3466,01009368897	9,8046369E-5
3468,99032592773	0,00010381139
3471,9705581665	0,00010831828
3474,95079040527	0,00011015301
3477,93102264404	0,00010787942
3480,91125488281	9,7982593E-5
3483,89148712158	8,9305569E-5
3486,87171936035	8,2724692E-5
3489,85195159912	7,7266991E-5
3492,83218383789	7,3127851E-5
3495,81241607666	7,0498529E-5
3498,79264831543	6,787351E-5
3501,7728805542	6,7421807E-5
3504,75311279297	6,5332531E-5
3507,73334503174	6,693283E-5
3510,71357727051	6,7885216E-5
3513,69380950928	6,8239948E-5
3516,67404174805	6,8095797E-5
3519,65427398682	6,8948716E-5
3522,63450622559	7,0480958E-5
3525,61473846436	7,0878426E-5
3528,59497070313	7,2167454E-5
3531,57520294189	7,3303782E-5
3534,55543518066	7,4402294E-5
3537,53566741943	7,4438776E-5
3540,5158996582	7,5441912E-5
3543,49613189697	7,5947204E-5
3546,47636413574	7,452258E-5
3549,45659637451	7,2869994E-5
3552,43682861328	7,2918478E-5
3555,41706085205	7,0674354E-5
3558,39729309082	6,9711385E-5
3561,37752532959	6,8788105E-5
3564,35775756836	6,6343363E-5
3567,33798980713	6,6670084E-5
3570,3182220459	6,486476E-5
3573,29845428467	6,4117514E-5
3576,27868652344	6,4077534E-5
3579,25891876221	6,0969147E-5
3582,23915100098	6,0028447E-5
3585,21938323975	5,8400828E-5
3588,19961547852	5,6706216E-5
3591,17984771729	5,4779344E-5
3594,16007995605	5,2561338E-5
3597,14031219482	5,0416294E-5
3600,12054443359	4,7091668E-5
3603,10077667236	4,4169503E-5
3606,08100891113	4,1186474E-5
3609,0612411499	3,6133403E-5
3612,04147338867	3,2589077E-5
3615,02170562744	3,1549081E-5
3618,00193786621	3,6035856E-5
3620,98217010498	3,8530767E-5
3623,96240234375	4,1844737E-5
3626,94263458252	4,1945278E-5
3629,92286682129	4,4131916E-5
3632,90309906006	4,4702781E-5
3635,88333129883	4,6045857E-5
3638,8635635376	4,5431022E-5
3641,84379577637	4,5908218E-5
3644,82402801514	4,6277944E-5
3647,80426025391	4,7784661E-5
3650,78449249268	4,7447616E-5
3653,76472473145	4,7672057E-5
3656,74495697022	4,9419417E-5
3659,72518920898	5,0818468E-5
3662,70542144775	5,2496652E-5
3665,68565368652	5,3223138E-5
3668,66588592529	5,3199092E-5
3671,64611816406	5,3379281E-5
3674,62635040283	5,4334647E-5
3677,6065826416	5,5004117E-5
3680,58681488037	5,5446482E-5
3683,56704711914	5,5532548E-5
3686,54727935791	5,5879723E-5
3689,52751159668	5,6354068E-5
3692,50774383545	5,6093713E-5
3695,48797607422	5,646822E-5
3698,46820831299	5,6653817E-5
3701,44844055176	5,6669675E-5
3704,42867279053	5,6637158E-5
3707,4089050293	5,6532724E-5
3710,38913726807	5,7861064E-5
3713,36936950684	5,7556509E-5
3716,34960174561	5,9063301E-5
3719,32983398438	5,8751714E-5
3722,31006622314	5,9066694E-5
3725,29029846191	5,9242802E-5
3728,27053070068	5,9326405E-5
3731,25076293945	6,0026555E-5
3734,23099517822	5,8856787E-5
3737,21122741699	5,8999892E-5
3740,19145965576	5,8676178E-5
3743,17169189453	5,8122024E-5
3746,1519241333	5,7156734E-5
3749,13215637207	5,7056438E-5
3752,11238861084	5,7259287E-5
3755,09262084961	5,6139012E-5
3758,07285308838	5,4960671E-5
3761,05308532715	5,6076659E-5
3764,03331756592	5,5922833E-5
3767,01354980469	5,5030723E-5
3769,99378204346	5,4121326E-5
3772,97401428223	5,4359815E-5
3775,954246521	5,4174481E-5
3778,93447875977	5,3368149E-5
3781,91471099854	5,3246446E-5
3784,8949432373	5,2846248E-5
3787,87517547607	5,2424873E-5
3790,85540771484	5,2039791E-5
3793,83563995361	5,1349771E-5
3796,81587219238	5,1710638E-5
3799,79610443115	5,1826713E-5
3802,77633666992	5,2960501E-5
3805,75656890869	5,2076167E-5
3808,73680114746	5,3214608E-5
3811,71703338623	5,273669E-5
3814,697265625	5,2622883E-5
3817,67749786377	5,322572E-5
3820,65773010254	5,3515345E-5
3823,63796234131	5,3251131E-5
3826,61819458008	5,2200443E-5
3829,59842681885	5,3227243E-5
3832,57865905762	5,5331896E-5
3835,55889129639	5,4804992E-5
3838,53912353516	5,4266896E-5
3841,51935577393	5,424669E-5
3844,4995880127	5,3827855E-5
3847,47982025146	5,4644514E-5
3850,46005249023	5,5126488E-5
3853,440284729	5,6274734E-5
3856,42051696777	5,5654942E-5
3859,40074920654	5,6518639E-5
3862,38098144531	5,6375745E-5
3865,36121368408	5,880991E-5
3868,34144592285	5,7336336E-5
3871,32167816162	5,7369182E-5
3874,30191040039	5,8095713E-5
3877,28214263916	5,8987391E-5
3880,26237487793	5,8773156E-5
3883,2426071167	5,8205859E-5
3886,22283935547	5,85089E-5
3889,20307159424	6,0380624E-5
3892,18330383301	5,914619E-5
3895,16353607178	6,0130141E-5
3898,14376831055	6,0780691E-5
3901,12400054932	6,1308644E-5
3904,10423278809	6,1856024E-5
3907,08446502686	6,248466E-5
3910,06469726562	6,3680118E-5
3913,04492950439	6,5077929E-5
3916,02516174316	6,5702528E-5
3919,00539398193	6,6465313E-5
3921,9856262207	6,6336456E-5
3924,96585845947	6,8267919E-5
3927,94609069824	7,0587168E-5
3930,92632293701	7,2512997E-5
3933,90655517578	7,4087883E-5
3936,88678741455	7,5999989E-5
3939,86701965332	7,8367094E-5
3942,84725189209	8,0875335E-5
3945,82748413086	8,3016321E-5
3948,80771636963	8,6481203E-5
3951,7879486084	8,9067455E-5
3954,76818084717	9,4004907E-5
3957,74841308594	9,7717027E-5
3960,72864532471	0,00010472702
3963,70887756348	0,00011066237
3966,68910980225	0,00011623538
3969,66934204102	0,00012588907
3972,64957427978	0,00013402357
3975,62980651855	0,00014287944
3978,61003875732	0,00015284178
3981,59027099609	0,00016263356
3984,57050323486	0,00017343782
3987,55073547363	0,00018194815
3990,5309677124	0,00019229631
3993,51119995117	0,0002015403
3996,49143218994	0,00020794603
3999,47166442871	0,00020875167
4002,45189666748	0,00020000572
4005,43212890625	0,00018950774
4008,41236114502	0,00017765243
4011,39259338379	0,00016178078
4014,37282562256	0,00014423987
4017,35305786133	0,00012641819
4020,3332901001	0,00010912514
4023,31352233887	9,4891027E-5
4026,29375457764	8,2327264E-5
4029,27398681641	6,9549312E-5
4032,25421905518	5,7925561E-5
4035,23445129395	4,6802911E-5
4038,21468353271	3,4917135E-5
4041,19491577148	2,4613685E-5
4044,17514801025	1,4387139E-5
4047,15538024902	7,3472232E-6
4050,13561248779	7,7655837E-6
4053,11584472656	1,6170078E-5
4056,09607696533	2,6943132E-5
4059,0763092041	4,0216425E-5
4062,05654144287	5,6203435E-5
4065,03677368164	7,5684629E-5
4068,01700592041	9,7534738E-5
4070,99723815918	0,0001183775
4073,97747039795	0,00014003014
4076,95770263672	0,00015316117
4079,93793487549	0,00016227312
4082,91816711426	0,00016277016
4085,89839935303	0,00016050098
4088,8786315918	0,00016017564
4091,85886383057	0,00015962484
4094,83909606934	0,00016301235
4097,81932830811	0,00016655341
4100,79956054687	0,00017076355
4103,77979278564	0,00017744257
4106,76002502441	0,0001871528
4109,74025726318	0,00019912643
4112,72048950195	0,00021806789
4115,70072174072	0,00023821826
4118,68095397949	0,00026362934
4121,66118621826	0,00029378322
4124,64141845703	0,00032929667
4127,6216506958	0,00036313579
4130,60188293457	0,00039482923
4133,58211517334	0,0004226965
4136,56234741211	0,00045414565
4139,54257965088	0,00048504505
4142,52281188965	0,00049759625
4145,50304412842	0,00049543686
4148,48327636719	0,00048374242
4151,46350860596	0,00045541816
4154,44374084473	0,00040808909
4157,4239730835	0,00035658132
4160,40420532227	0,00031688942
4163,38443756103	0,00028421976
4166,3646697998	0,00025853127
4169,34490203857	0,0002348424
4172,32513427734	0,00021172621
4175,30536651611	0,00018958146
4178,28559875488	0,0001713364
4181,26583099365	0,00015924664
4184,24606323242	0,00015053086
4187,22629547119	0,00014352242
4190,20652770996	0,00013837766
4193,18675994873	0,00013283697
4196,1669921875	0,00013070421
4199,14722442627	0,00012844377
4202,12745666504	0,00012644577
4205,10768890381	0,00012416785
4208,08792114258	0,00012240619
4211,06815338135	0,00012031888
4214,04838562012	0,00011934559
4217,02861785889	0,0001164702
4220,00885009766	0,00011570419
4222,98908233643	0,00011404208
4225,9693145752	0,00011048749
4228,94954681396	0,00010987443
4231,92977905273	0,00010669636
4234,9100112915	0,00010248701
4237,89024353027	0,00010035322
4240,87047576904	9,8230737E-5
4243,85070800781	9,4793982E-5
4246,83094024658	9,3633414E-5
4249,81117248535	9,1464492E-5
4252,79140472412	8,9400603E-5
4255,77163696289	8,7663754E-5
4258,75186920166	8,529993E-5
4261,73210144043	8,4142212E-5
4264,7123336792	8,3630283E-5
4267,69256591797	8,3136818E-5
4270,67279815674	8,2072313E-5
4273,65303039551	8,2084511E-5
4276,63326263428	8,2159596E-5
4279,61349487305	8,1751225E-5
4282,59372711182	8,1716305E-5
4285,57395935059	8,1427686E-5
4288,55419158936	8,2849382E-5
4291,53442382812	8,1416168E-5
4294,51465606689	8,0988431E-5
4297,49488830566	8,1381493E-5
4300,47512054443	8,0833168E-5
4303,4553527832	8,0365832E-5
4306,43558502197	8,0320272E-5
4309,41581726074	8,0424096E-5
4312,39604949951	7,9918086E-5
4315,37628173828	7,9958868E-5
4318,35651397705	7,8807113E-5
4321,33674621582	8,0517893E-5
4324,31697845459	8,070895E-5
4327,29721069336	7,9649049E-5
4330,27744293213	8,0668739E-5
4333,2576751709	8,281576E-5
4336,23790740967	8,2508865E-5
4339,21813964844	8,4722728E-5
4342,19837188721	8,6343064E-5
4345,17860412598	8,7909995E-5
4348,15883636475	8,804773E-5
4351,13906860352	9,0969281E-5
4354,11930084229	9,2028268E-5
4357,09953308105	9,5448562E-5
4360,07976531982	9,7540449E-5
4363,05999755859	0,00010072749
4366,04022979736	0,00010356518
4369,02046203613	0,00010643987
4372,0006942749	0,00010971788
4374,98092651367	0,00011320485
4377,96115875244	0,00011654296
4380,94139099121	0,00012069584
4383,92162322998	0,00012514436
4386,90185546875	0,00012866124
4389,88208770752	0,00013170981
4392,86231994629	0,00013604676
4395,84255218506	0,00013630131
4398,82278442383	0,00013575467
4401,8030166626	0,00013232348
4404,78324890137	0,00012668294
4407,76348114014	0,00011862696
4410,74371337891	0,00010810353
4413,72394561768	9,6908438E-5
4416,70417785645	8,7095117E-5
4419,68441009521	7,8694865E-5
4422,66464233398	7,1488895E-5
4425,64487457275	6,4584292E-5
4428,62510681152	5,8107735E-5
4431,60533905029	5,4258635E-5
4434,58557128906	4,9579292E-5
4437,56580352783	4,5410383E-5
4440,5460357666	4,3134103E-5
4443,52626800537	3,9765405E-5
4446,50650024414	3,6813593E-5
4449,48673248291	3,5148489E-5
4452,46696472168	3,3042423E-5
4455,44719696045	3,1390945E-5
4458,42742919922	2,96142E-5
4461,40766143799	2,933787E-5
4464,38789367676	2,7358208E-5
4467,36812591553	2,6220969E-5
4470,3483581543	2,5691247E-5
4473,32859039307	2,5910174E-5
4476,30882263184	2,6735204E-5
4479,28905487061	2,6653911E-5
4482,26928710937	2,6611974E-5
4485,24951934814	2,6203525E-5
4488,22975158691	2,6421291E-5
4491,20998382568	2,6663958E-5
4494,19021606445	2,5847727E-5
4497,17044830322	2,7118563E-5
4500,15068054199	2,7104091E-5
4503,13091278076	2,7099024E-5
4506,11114501953	2,7247297E-5
4509,0913772583	2,704084E-5
4512,07160949707	2,8684341E-5
4515,05184173584	2,5188363E-5
4518,03207397461	2,6677217E-5
4521,01230621338	2,6217888E-5
4523,99253845215	2,5475545E-5
4526,97277069092	2,3707922E-5
4529,95300292969	2,3564782E-5
4532,93323516846	2,1992811E-5
4535,91346740723	2,0147528E-5
4538,893699646	1,9049972E-5
4541,87393188477	1,7302133E-5
4544,85416412354	1,7226694E-5
4547,8343963623	1,5656604E-5
4550,81462860107	1,4906531E-5
4553,79486083984	1,4739144E-5
4556,77509307861	1,5553894E-5
4559,75532531738	1,4385377E-5
4562,73555755615	1,654174E-5
4565,71578979492	1,8275802E-5
4568,69602203369	2,0644159E-5
4571,67625427246	2,425647E-5
4574,65648651123	2,8751516E-5
4577,63671875	3,3434256E-5
4580,61695098877	3,8225593E-5
4583,59718322754	4,2360937E-5
4586,57741546631	4,2369374E-5
4589,55764770508	3,213566E-5
4592,53787994385	1,9636648E-5
4595,51811218262	1,4138547E-5
4598,49834442139	1,0642709E-5
4601,47857666016	9,5733829E-6
4604,45880889893	9,2031147E-6
4607,4390411377	9,2517693E-6
4610,41927337646	9,8492236E-6
4613,39950561523	1,1659404E-5
4616,379737854	1,2248379E-5
4619,35997009277	1,5956756E-5
4622,34020233154	1,8071129E-5
4625,32043457031	2,0832767E-5
4628,30066680908	2,2834379E-5
4631,28089904785	2,3298249E-5
4634,26113128662	2,1346936E-5
4637,24136352539	2,0687487E-5
4640,22159576416	2,1111641E-5
4643,20182800293	1,9369131E-5
4646,1820602417	1,8957139E-5
4649,16229248047	1,6924453E-5
4652,14252471924	1,5895279E-5
4655,12275695801	1,5112115E-5
4658,10298919678	1,4284631E-5
4661,08322143555	1,364442E-5
4664,06345367432	1,3815146E-5
4667,04368591309	1,4184144E-5
4670,02391815186	1,4004039E-5
4673,00415039063	1,2883432E-5
4675,98438262939	1,4068134E-5
4678,96461486816	1,3557058E-5
4681,94484710693	1,4012252E-5
4684,9250793457	1,3735562E-5
4687,90531158447	1,4053604E-5
4690,88554382324	1,3191841E-5
4693,86577606201	1,3855312E-5
4696,84600830078	1,4050964E-5
4699,82624053955	1,3384271E-5
4702,80647277832	1,4407532E-5
4705,78670501709	1,463064E-5
4708,76693725586	1,4538854E-5
4711,74716949463	1,4804966E-5
4714,7274017334	1,5349625E-5
4717,70763397217	1,5140732E-5
4720,68786621094	1,4628183E-5
4723,66809844971	1,4690819E-5
4726,64833068848	1,4397432E-5
4729,62856292725	1,4145031E-5
4732,60879516602	1,4171967E-5
4735,58902740479	1,4422264E-5
4738,56925964355	1,4233429E-5
4741,54949188232	1,4323709E-5
4744,52972412109	1,4002024E-5
4747,50995635986	1,4384032E-5
4750,49018859863	1,5001254E-5
4753,4704208374	1,5768512E-5
4756,45065307617	1,6256824E-5
4759,43088531494	1,6066293E-5
4762,41111755371	1,8843541E-5
4765,39134979248	1,8672682E-5
4768,37158203125	1,9888603E-5
4771,35181427002	2,1055736E-5
4774,33204650879	2,3967559E-5
4777,31227874756	2,4289626E-5
4780,29251098633	2,6471284E-5
4783,2727432251	2,8662642E-5
4786,25297546387	2,8473555E-5
4789,23320770264	2,9857118E-5
4792,21343994141	3,0468208E-5
4795,19367218018	2,9421743E-5
4798,17390441895	2,9145188E-5
4801,15413665771	2,9619156E-5
4804,13436889648	2,8957582E-5
4807,11460113525	2,9018997E-5
4810,09483337402	2,901799E-5
4813,07506561279	2,9780799E-5
4816,05529785156	3,0237186E-5
4819,03553009033	3,0997355E-5
4822,0157623291	3,237191E-5
4824,99599456787	3,4684108E-5
4827,97622680664	3,7097034E-5
4830,95645904541	4,0076361E-5
4833,93669128418	4,4466488E-5
4836,91692352295	4,6764287E-5
4839,89715576172	5,1001921E-5
4842,87738800049	5,1481197E-5
4845,85762023926	5,2047483E-5
4848,83785247803	5,2037958E-5
4851,8180847168	4,9163286E-5
4854,79831695557	4,6765604E-5
4857,77854919434	4,4762934E-5
4860,75878143311	4,2426958E-5
4863,73901367188	4,1042696E-5
4866,71924591064	4,0414527E-5
4869,69947814941	3,7848931E-5
4872,67971038818	3,7048525E-5
4875,65994262695	3,6212231E-5
4878,64017486572	3,5107296E-5
4881,62040710449	3,5335558E-5
4884,60063934326	3,5240131E-5
4887,58087158203	3,4203704E-5
4890,5611038208	3,5238361E-5
4893,54133605957	3,4002391E-5
4896,52156829834	3,4568342E-5
4899,50180053711	3,4707505E-5
4902,48203277588	3,5775151E-5
4905,46226501465	3,5540509E-5
4908,44249725342	3,6108302E-5
4911,42272949219	3,7843284E-5
4914,40296173096	3,8290121E-5
4917,38319396973	3,9582217E-5
4920,3634262085	4,1742196E-5
4923,34365844727	4,3466901E-5
4926,32389068604	4,3687772E-5
4929,3041229248	4,5971808E-5
4932,28435516357	4,7942197E-5
4935,26458740234	4,9384603E-5
4938,24481964111	5,0003857E-5
4941,22505187988	5,3313225E-5
4944,20528411865	5,6316288E-5
4947,18551635742	6,1356952E-5
4950,16574859619	6,5945413E-5
4953,14598083496	7,2790158E-5
4956,12621307373	7,8326019E-5
4959,1064453125	8,3784471E-5
4962,08667755127	8,975244E-5
4965,06690979004	9,6406057E-5
4968,04714202881	0,00010329115
4971,02737426758	0,00010851007
4974,00760650635	0,00011321031
4976,98783874512	0,00011593825
4979,96807098389	0,00011652825
4982,94830322266	0,00011456978
4985,92853546143	0,00011113527
4988,9087677002	0,00010603398
4991,88899993897	0,00010156209
4994,86923217773	9,9899436E-5
4997,8494644165	9,9765026E-5
5000,82969665527	9,6759096E-5
5003,80992889404	9,5056544E-5
5006,79016113281	9,1937577E-5
5009,77039337158	9,0794908E-5
5012,75062561035	8,930677E-5
5015,73085784912	8,7539279E-5
5018,71109008789	8,47949E-5
5021,69132232666	8,392833E-5
5024,67155456543	8,1440808E-5
5027,6517868042	8,0654506E-5
5030,63201904297	7,8671498E-5
5033,61225128174	7,7552436E-5
5036,59248352051	7,5101011E-5
5039,57271575928	7,40366E-5
5042,55294799805	7,2881406E-5
5045,53318023682	7,1917813E-5
5048,51341247559	7,1415435E-5
5051,49364471436	7,0489044E-5
5054,47387695313	7,0429679E-5
5057,45410919189	7,0064821E-5
5060,43434143066	6,9644441E-5
5063,41457366943	6,8873962E-5
5066,3948059082	6,8911401E-5
5069,37503814697	7,0113757E-5
5072,35527038574	7,0268681E-5
5075,33550262451	7,0933986E-5
5078,31573486328	7,1043806E-5
5081,29596710205	7,2049648E-5
5084,27619934082	7,2761032E-5
5087,25643157959	7,4627968E-5
5090,23666381836	7,5900862E-5
5093,21689605713	7,6573664E-5
5096,1971282959	7,6117766E-5
5099,17736053467	7,3155743E-5
5102,15759277344	6,2241458E-5
5105,13782501221	4,785723E-5
5108,11805725098	4,0683906E-5
5111,09828948975	4,0190725E-5
5114,07852172852	4,0054261E-5
5117,05875396729	3,9627071E-5
5120,03898620605	3,9665299E-5
5123,01921844482	3,9528813E-5
5125,99945068359	3,9520642E-5
5128,97968292236	4,0208174E-5
5131,95991516113	3,9785748E-5
5134,9401473999	3,9444284E-5
5137,92037963867	4,0720948E-5
5140,90061187744	3,8417139E-5
5143,88084411621	3,9205547E-5
5146,86107635498	3,8235801E-5
5149,84130859375	3,8396546E-5
5152,82154083252	3,8640395E-5
5155,80177307129	3,7902695E-5
5158,78200531006	3,9108209E-5
5161,76223754883	3,9065207E-5
5164,7424697876	3,8865357E-5
5167,72270202637	3,8763785E-5
5170,70293426514	3,886271E-5
5173,68316650391	3,9079487E-5
5176,66339874268	4,0536298E-5
5179,64363098145	4,0665121E-5
5182,62386322022	4,0545105E-5
5185,60409545898	4,1255376E-5
5188,58432769775	4,2045633E-5
5191,56455993652	4,1395486E-5
5194,54479217529	4,1888292E-5
5197,52502441406	4,2025603E-5
5200,50525665283	4,2025419E-5
5203,4854888916	4,1289383E-5
5206,46572113037	4,2102584E-5
5209,44595336914	4,1766468E-5
5212,42618560791	4,2322084E-5
5215,40641784668	4,0457148E-5
5218,38665008545	4,1816614E-5
5221,36688232422	4,1628115E-5
5224,34711456299	4,1092422E-5
5227,32734680176	4,1716656E-5
5230,30757904053	4,1236493E-5
5233,2878112793	4,1262623E-5
5236,26804351807	4,0865385E-5
5239,24827575684	4,0927493E-5
5242,22850799561	3,9792772E-5
5245,20874023438	4,0307917E-5
5248,18897247314	3,8760269E-5
5251,16920471191	3,9909648E-5
5254,14943695068	3,8947854E-5
5257,12966918945	3,8380739E-5
5260,10990142822	3,814719E-5
5263,09013366699	3,7775698E-5
5266,07036590576	3,6731832E-5
5269,05059814453	3,6051214E-5
5272,0308303833	3,6908194E-5
5275,01106262207	3,5949005E-5
5277,99129486084	3,6517049E-5
5280,97152709961	3,6853037E-5
5283,95175933838	3,6026543E-5
5286,93199157715	3,6689219E-5
5289,91222381592	3,6600888E-5
5292,89245605469	3,6785397E-5
5295,87268829346	3,6887703E-5
5298,85292053223	3,8218043E-5
5301,833152771	3,8261778E-5
5304,81338500977	3,8797326E-5
5307,79361724854	3,8662354E-5
5310,7738494873	3,9771653E-5
5313,75408172607	4,0064832E-5
5316,73431396484	4,0809393E-5
5319,71454620361	4,1977407E-5
5322,69477844238	4,4208404E-5
5325,67501068115	4,5165255E-5
5328,65524291992	4,5991208E-5
5331,63547515869	4,8316981E-5
5334,61570739746	4,8774525E-5
5337,59593963623	5,0577209E-5
5340,576171875	5,229792E-5
5343,55640411377	5,2948343E-5
5346,53663635254	5,5139124E-5
5349,51686859131	5,7292777E-5
5352,49710083008	5,8716579E-5
5355,47733306885	5,9017394E-5
5358,45756530762	6,1486343E-5
5361,43779754639	6,2087097E-5
5364,41802978516	6,2266504E-5
5367,39826202393	6,1672744E-5
5370,3784942627	6,1892141E-5
5373,35872650146	6,0774612E-5
5376,33895874023	5,9311265E-5
5379,319190979	5,5911182E-5
5382,29942321777	5,2789254E-5
5385,27965545654	4,9457253E-5
5388,25988769531	4,4496159E-5
5391,24011993408	3,802537E-5
5394,22035217285	3,0922843E-5
5397,20058441162	2,3437963E-5
5400,18081665039	1,506012E-5
5403,16104888916	9,7303989E-6
5406,14128112793	8,0442677E-6
5409,1215133667	1,0090259E-5
5412,10174560547	1,488087E-5
5415,08197784424	1,7437305E-5
5418,06221008301	2,0781781E-5
5421,04244232178	2,325482E-5
5424,02267456055	2,5199052E-5
5427,00290679932	2,6829546E-5
5429,98313903809	2,7733205E-5
5432,96337127686	2,9412117E-5
5435,94360351562	2,9958983E-5
5438,92383575439	2,9178235E-5
5441,90406799316	2,8123547E-5
5444,88430023193	2,8233925E-5
5447,8645324707	2,5093396E-5
5450,84476470947	2,3312435E-5
5453,82499694824	2,2381623E-5
5456,80522918701	2,6451316E-5
5459,78546142578	3,0933152E-5
5462,76569366455	3,2107686E-5
5465,74592590332	3,2750687E-5
5468,72615814209	3,3461301E-5
5471,70639038086	3,3785085E-5
5474,68662261963	3,2847305E-5
5477,6668548584	3,2009902E-5
5480,64708709717	3,1458775E-5
5483,62731933594	2,8711863E-5
5486,60755157471	2,8093256E-5
5489,58778381348	2,671412E-5
5492,56801605225	2,4267867E-5
5495,54824829102	2,2965423E-5
5498,52848052978	2,2772906E-5
5501,50871276855	2,2684085E-5
5504,48894500732	2,4478909E-5
5507,46917724609	2,5942309E-5
5510,44940948486	2,6177153E-5
5513,42964172363	2,6938231E-5
5516,4098739624	2,4813568E-5
5519,39010620117	2,4928907E-5
5522,37033843994	2,2901137E-5
5525,35057067871	2,1988032E-5
5528,33080291748	2,1165605E-5
5531,31103515625	2,1907038E-5
5534,29126739502	2,1774526E-5
5537,27149963379	2,2464896E-5
5540,25173187256	2,3497367E-5
5543,23196411133	2,3768442E-5
5546,2121963501	2,3900728E-5
5549,19242858887	2,5510291E-5
5552,17266082764	2,5893554E-5
5555,15289306641	2,8293221E-5
5558,13312530518	2,8307509E-5
5561,11335754395	3,1372637E-5
5564,09358978271	3,0591758E-5
5567,07382202148	2,9944276E-5
5570,05405426025	3,0118108E-5
5573,03428649902	2,8949426E-5
5576,01451873779	2,7938363E-5
5578,99475097656	2,696628E-5
5581,97498321533	2,5876117E-5
5584,9552154541	2,4820927E-5
5587,93544769287	2,1479573E-5
5590,91567993164	2,1336736E-5
5593,89591217041	1,8441592E-5
5596,87614440918	1,8320201E-5
5599,85637664795	1,7758057E-5
5602,83660888672	1,6568183E-5
5605,81684112549	1,7727959E-5
5608,79707336426	1,7730933E-5
5611,77730560303	1,9294649E-5
5614,7575378418	2,0204382E-5
5617,73777008057	2,1684523E-5
5620,71800231934	2,2451812E-5
5623,69823455811	2,4105611E-5
5626,67846679687	2,5117047E-5
5629,65869903564	2,499017E-5
5632,63893127441	2,7753494E-5
5635,61916351318	2,8405764E-5
5638,59939575195	3,1302703E-5
5641,57962799072	3,2170684E-5
5644,55986022949	3,3264729E-5
5647,54009246826	3,3949289E-5
5650,52032470703	3,4580883E-5
5653,5005569458	3,5895094E-5
5656,48078918457	3,5905383E-5
5659,46102142334	3,579024E-5
5662,44125366211	3,6659038E-5
5665,42148590088	3,735772E-5
5668,40171813965	3,7638514E-5
5671,38195037842	3,8192638E-5
5674,36218261719	3,8030189E-5
5677,34241485596	3,7458809E-5
5680,32264709473	3,6560129E-5
5683,3028793335	3,6356388E-5
5686,28311157227	3,5093294E-5
5689,26334381103	3,3894701E-5
5692,2435760498	3,1782087E-5
5695,22380828857	3,0956404E-5
5698,20404052734	2,8233121E-5
5701,18427276611	2,5469401E-5
5704,16450500488	2,3906763E-5
5707,14473724365	2,0035292E-5
5710,12496948242	1,6065691E-5
5713,10520172119	1,3876575E-5
5716,08543395996	1,0646313E-5
5719,06566619873	8,8522444E-6
5722,0458984375	9,2735521E-6
5725,02613067627	9,512539E-6
5728,00636291504	1,1371213E-5
5730,98659515381	1,3168614E-5
5733,96682739258	1,5972777E-5
5736,94705963135	1,8886381E-5
5739,92729187012	2,0095047E-5
5742,90752410889	2,2531727E-5
5745,88775634766	2,3163473E-5
5748,86798858643	2,5117781E-5
5751,8482208252	2,5508116E-5
5754,82845306396	2,7012673E-5
5757,80868530273	2,720803E-5
5760,7889175415	2,6538063E-5
5763,76914978027	2,6668364E-5
5766,74938201904	2,7166124E-5
5769,72961425781	2,6502377E-5
5772,70984649658	2,5584223E-5
5775,69007873535	2,5019892E-5
5778,67031097412	2,5383502E-5
5781,65054321289	2,2428454E-5
5784,63077545166	2,2143695E-5
5787,61100769043	2,0996078E-5
5790,5912399292	1,9309387E-5
5793,57147216797	1,9737123E-5
5796,55170440674	1,793526E-5
5799,53193664551	1,723372E-5
5802,51216888428	1,6023785E-5
5805,49240112305	1,4766E-5
5808,47263336182	1,5055934E-5
5811,45286560059	1,4281553E-5
5814,43309783935	1,2695023E-5
5817,41333007812	1,2635487E-5
5820,39356231689	1,2857273E-5
5823,37379455566	1,2739831E-5
5826,35402679443	1,2608638E-5
5829,3342590332	1,2743291E-5
5832,31449127197	1,305864E-5
5835,29472351074	1,1929815E-5
5838,27495574951	1,1987372E-5
5841,25518798828	1,2027576E-5
5844,23542022705	1,2008646E-5
5847,21565246582	1,1629146E-5
5850,19588470459	1,1885475E-5
5853,17611694336	1,204362E-5
5856,15634918213	1,0926306E-5
5859,1365814209	1,1503359E-5
5862,11681365967	1,033371E-5
5865,09704589844	1,1126267E-5
5868,07727813721	1,0617327E-5
5871,05751037598	1,1067938E-5
5874,03774261475	9,897754E-6
5877,01797485352	8,7584443E-6
5879,99820709229	8,1316905E-6
5882,97843933105	8,8663575E-6
5885,95867156982	8,1121477E-6
5888,93890380859	7,2708248E-6
5891,91913604736	8,3825129E-6
5894,89936828613	9,2600426E-6
5897,8796005249	1,0668536E-5
5900,85983276367	1,2118846E-5
5903,84006500244	1,2887784E-5
5906,82029724121	1,4579289E-5
5909,80052947998	1,6872288E-5
5912,78076171875	1,9431474E-5
5915,76099395752	2,0973088E-5
5918,74122619629	2,2602443E-5
5921,72145843506	2,4472256E-5
5924,70169067383	2,5103199E-5
5927,6819229126	2,4411737E-5
5930,66215515137	2,4526283E-5
5933,64238739014	2,5492288E-5
5936,62261962891	2,6149814E-5
5939,60285186768	2,5318584E-5
5942,58308410644	2,6623128E-5
5945,56331634521	2,6333753E-5
[truncated: 30,772 more rows]
