# Supplementary material for: Predicting the Durability of Solid Fired Bricks Using NDT Electroacoustic Methods
Source: Materials (Basel). 2022 Aug 25;15(17):5882. doi: 10.3390/ma15175882 (PMC9457344; doi:10.3390/ma15175882)
Supplement: Supplementary file 1 [file materials-15-05882-s001.zip › 6.NV0_FL.csv]

ASCII data file created with TiePie Multi Channel software. www.tiepie.com.
2021-02-24 10:48:47 197m
Frequency	FFT1
Hz	V
0	0,005385016
2,98023223876953	0,00031322285
5,96046447753906	0,00032424714
8,94069671630859	0,00033532374
11,9209289550781	0,00033734281
14,9011611938477	0,00037984387
17,8813934326172	0,00036189854
20,8616256713867	0,0003558111
23,8418579101562	0,00033740762
26,8220901489258	0,00037545622
29,8023223876953	0,00034127281
32,7825546264648	0,00033571756
35,7627868652344	0,0003283544
38,7430191040039	0,00032713103
41,7232513427734	0,00033283783
44,703483581543	0,00032556616
47,6837158203125	0,00031857838
50,663948059082	0,00030937126
53,6441802978516	0,00030667414
56,6244125366211	0,00029746404
59,6046447753906	0,00028778462
62,5848770141602	0,00028592262
65,5651092529297	0,00027887291
68,5453414916992	0,0002708061
71,5255737304687	0,00025318231
74,5058059692383	0,00025622626
77,4860382080078	0,00026489107
80,4662704467773	0,00027158608
83,4465026855469	0,00027485428
86,4267349243164	0,00028518612
89,4069671630859	0,00028842026
92,3871994018555	0,00029763007
95,367431640625	0,00030379088
98,3476638793945	0,00030684164
101,327896118164	0,00030665963
104,308128356934	0,00030945925
107,288360595703	0,00030822895
110,268592834473	0,00030783962
113,248825073242	0,00030564855
116,229057312012	0,00030229949
119,209289550781	0,00029952417
122,189521789551	0,00029848113
125,16975402832	0,00030295178
128,14998626709	0,00030140242
131,130218505859	0,00030500328
134,110450744629	0,00030721007
137,090682983398	0,00030580537
140,070915222168	0,00030832402
143,051147460938	0,00030822428
146,031379699707	0,00030362814
149,011611938477	0,00030419611
151,991844177246	0,00030077562
154,972076416016	0,0003003533
157,952308654785	0,00030204111
160,932540893555	0,00030374169
163,912773132324	0,00030310022
166,893005371094	0,00030377675
169,873237609863	0,00030610637
172,853469848633	0,00030403807
175,833702087402	0,0003040559
178,813934326172	0,00030264517
181,794166564941	0,00030436112
184,774398803711	0,00030170286
187,75463104248	0,00030163082
190,73486328125	0,00029722174
193,71509552002	0,00029684306
196,695327758789	0,00029666647
199,675559997559	0,00029564036
202,655792236328	0,00029478629
205,636024475098	0,00029131668
208,616256713867	0,00029323747
211,596488952637	0,00029180891
214,576721191406	0,00029216881
217,556953430176	0,00028819477
220,537185668945	0,00028932594
223,517417907715	0,00028511547
226,497650146484	0,00028903427
229,477882385254	0,00029035536
232,458114624023	0,00029079303
235,438346862793	0,00028777542
238,418579101562	0,00028771607
241,398811340332	0,00028842709
244,379043579102	0,00029064553
247,359275817871	0,0002862285
250,339508056641	0,0002862219
253,31974029541	0,0002858828
256,29997253418	0,00028401975
259,280204772949	0,00028659197
262,260437011719	0,00028548623
265,240669250488	0,00028256893
268,220901489258	0,0002813706
271,201133728027	0,00028204015
274,181365966797	0,00027864266
277,161598205566	0,00027815037
280,141830444336	0,00027662171
283,122062683105	0,00027699375
286,102294921875	0,00027353442
289,082527160645	0,00027668971
292,062759399414	0,00027443458
295,042991638184	0,00027349522
298,023223876953	0,00027361678
301,003456115723	0,00027128031
303,983688354492	0,00027111781
306,963920593262	0,0002690674
309,944152832031	0,00027149171
312,924385070801	0,00027152642
315,90461730957	0,00027196832
318,88484954834	0,00027205541
321,865081787109	0,00027239252
324,845314025879	0,00027056981
327,825546264648	0,00027021823
330,805778503418	0,00026998657
333,786010742188	0,00026990952
336,766242980957	0,00026991122
339,746475219727	0,00027119247
342,726707458496	0,00026877149
345,706939697266	0,00027000611
348,687171936035	0,00026874006
351,667404174805	0,00026816589
354,647636413574	0,00026889994
357,627868652344	0,00026854681
360,608100891113	0,00026835166
363,588333129883	0,00026704093
366,568565368652	0,00026684904
369,548797607422	0,00026370008
372,529029846191	0,0002637441
375,509262084961	0,00026469916
378,48949432373	0,00026388744
381,4697265625	0,00026191336
384,44995880127	0,00026051742
387,430191040039	0,00026027635
390,410423278809	0,00026013892
393,390655517578	0,00025844397
396,370887756348	0,00025769496
399,351119995117	0,00025493683
402,331352233887	0,00025606969
405,311584472656	0,00025389788
408,291816711426	0,00025542147
411,272048950195	0,00025386608
414,252281188965	0,00025314023
417,232513427734	0,00025137218
420,212745666504	0,00025198484
423,192977905273	0,00025166222
426,173210144043	0,00025149563
429,153442382812	0,00025152498
432,133674621582	0,00025032839
435,113906860352	0,00024885243
438,094139099121	0,0002486084
441,074371337891	0,00025008142
444,05460357666	0,00024663088
447,03483581543	0,00024668458
450,015068054199	0,00024564596
452,995300292969	0,00024541367
455,975532531738	0,00024684107
458,955764770508	0,00024552612
461,935997009277	0,00024220661
464,916229248047	0,00024272161
467,896461486816	0,00024334461
470,876693725586	0,00024328007
473,856925964355	0,00024097516
476,837158203125	0,00024004261
479,817390441895	0,00024179182
482,797622680664	0,00023950178
485,777854919434	0,00023893855
488,758087158203	0,00023746865
491,738319396973	0,00023565664
494,718551635742	0,00023617229
497,698783874512	0,00023697746
500,679016113281	0,00023507109
503,659248352051	0,00023417382
506,63948059082	0,00023275662
509,61971282959	0,00023429449
512,599945068359	0,00023155635
515,580177307129	0,00023141533
518,560409545898	0,00022951931
521,540641784668	0,00022979116
524,520874023438	0,00022794881
527,501106262207	0,00022786545
530,481338500977	0,00022718265
533,461570739746	0,00022595811
536,441802978516	0,00022556468
539,422035217285	0,00022540538
542,402267456055	0,00022367648
545,382499694824	0,00022329482
548,362731933594	0,00022295033
551,342964172363	0,00022248421
554,323196411133	0,00021951947
557,303428649902	0,00022205906
560,283660888672	0,00021953768
563,263893127441	0,00021852947
566,244125366211	0,00021758087
569,22435760498	0,00021939118
572,20458984375	0,00021712044
575,18482208252	0,00021679094
578,165054321289	0,00021627054
581,145286560059	0,00022751555
584,125518798828	0,00021750085
587,105751037598	0,00021453193
590,085983276367	0,00021480493
593,066215515137	0,00021247158
596,046447753906	0,00021503206
599,026679992676	0,0002125165
602,006912231445	0,00021128452
604,987144470215	0,00021028412
607,967376708984	0,00021009212
610,947608947754	0,00021125958
613,927841186523	0,00020930568
616,908073425293	0,00020697375
619,888305664062	0,00020902904
622,868537902832	0,00020740869
625,848770141602	0,00020742584
628,829002380371	0,00020569747
631,809234619141	0,00020403714
634,78946685791	0,00020636921
637,76969909668	0,0002028784
640,749931335449	0,00020239257
643,730163574219	0,00020274726
646,710395812988	0,00020195289
649,690628051758	0,00020300723
652,670860290527	0,00020108982
655,651092529297	0,00020036663
658,631324768066	0,00020148689
661,611557006836	0,00020053036
664,591789245606	0,00019871219
667,572021484375	0,00019913036
670,552253723145	0,00019974672
673,532485961914	0,00019834627
676,512718200684	0,00019874182
679,492950439453	0,0001977016
682,473182678223	0,00019746464
685,453414916992	0,00019713903
688,433647155762	0,00019682038
691,413879394531	0,00019629835
694,394111633301	0,00019609709
697,37434387207	0,00019635831
700,35457611084	0,00019543297
703,334808349609	0,0001945433
706,315040588379	0,00019349011
709,295272827148	0,00019288214
712,275505065918	0,00019147041
715,255737304687	0,00019303924
718,235969543457	0,00019095101
721,216201782227	0,00019225358
724,196434020996	0,00019011156
727,176666259766	0,00018882252
730,156898498535	0,00018795989
733,137130737305	0,00018840141
736,117362976074	0,00018674165
739,097595214844	0,0001876058
742,077827453613	0,00018779588
745,058059692383	0,00018637636
748,038291931152	0,00018576778
751,018524169922	0,00018515517
753,998756408691	0,00018499799
756,978988647461	0,00018540066
759,959220886231	0,0001845431
762,939453125	0,00018406252
765,919685363769	0,00018477719
768,899917602539	0,0001847305
771,880149841309	0,00018428622
774,860382080078	0,00018484828
777,840614318848	0,00018471711
780,820846557617	0,00018639529
783,801078796387	0,00018750955
786,781311035156	0,00018698869
789,761543273926	0,00018889057
792,741775512695	0,00018975207
795,722007751465	0,00019112741
798,702239990234	0,00019264163
801,682472229004	0,00019466234
804,662704467773	0,00019491784
807,642936706543	0,00019530435
810,623168945313	0,00019819921
813,603401184082	0,00019948948
816,583633422852	0,00020147493
819,563865661621	0,00020104483
822,544097900391	0,00020412538
825,52433013916	0,00020436559
828,50456237793	0,00020722774
831,484794616699	0,00020842984
834,465026855469	0,00020986235
837,445259094238	0,00021215265
840,425491333008	0,00021314227
843,405723571777	0,00021487633
846,385955810547	0,00021657896
849,366188049316	0,00021704428
852,346420288086	0,00021997286
855,326652526855	0,00022093106
858,306884765625	0,00022258059
861,287117004394	0,00022282428
864,267349243164	0,00022566744
867,247581481934	0,00022647667
870,227813720703	0,00022804249
873,208045959473	0,0002298768
876,188278198242	0,00023145617
879,168510437012	0,00023152584
882,148742675781	0,00023283155
885,128974914551	0,00023420378
888,10920715332	0,00023534159
891,08943939209	0,0002361692
894,069671630859	0,00023669061
897,049903869629	0,00023761038
900,030136108398	0,00024122115
903,010368347168	0,00024093077
905,990600585938	0,00024248248
908,970832824707	0,00024270389
911,951065063477	0,00024301065
914,931297302246	0,00024353656
917,911529541016	0,00024481817
920,891761779785	0,00024404613
923,871994018555	0,00024542284
926,852226257324	0,00024531565
929,832458496094	0,00024626171
932,812690734863	0,00024726306
935,792922973633	0,00024745917
938,773155212402	0,00024731068
941,753387451172	0,0002483557
944,733619689941	0,00024857388
947,713851928711	0,00024978221
950,69408416748	0,0002489657
953,67431640625	0,00024879018
956,65454864502	0,00024814321
959,634780883789	0,00024949487
962,615013122559	0,00024910146
965,595245361328	0,00024807754
968,575477600098	0,00024793931
971,555709838867	0,00024992026
974,535942077637	0,00024818904
977,516174316406	0,00024792979
980,496406555176	0,00024701138
983,476638793945	0,00024780021
986,456871032715	0,00024726639
989,437103271484	0,00024794248
992,417335510254	0,00024828893
995,397567749023	0,00024684425
998,377799987793	0,00024530145
1001,35803222656	0,000245575
1004,33826446533	0,00024483252
1007,3184967041	0,00024428943
1010,29872894287	0,00024367857
1013,27896118164	0,0002430608
1016,25919342041	0,00024139712
1019,23942565918	0,00024091021
1022,21965789795	0,00023996591
1025,19989013672	0,0002403251
1028,18012237549	0,000239126
1031,16035461426	0,00023724411
1034,14058685303	0,00023705398
1037,1208190918	0,00023544462
1040,10105133057	0,00023343749
1043,08128356934	0,00023349336
1046,06151580811	0,00023167039
1049,04174804688	0,00023078964
1052,02198028564	0,00022981791
1055,00221252441	0,00022844647
1057,98244476318	0,00022554371
1060,96267700195	0,00022562169
1063,94290924072	0,00022289492
1066,92314147949	0,00022167271
1069,90337371826	0,00022038259
1072,88360595703	0,00021844242
1075,8638381958	0,00021722131
1078,84407043457	0,00021608713
1081,82430267334	0,00021413174
1084,80453491211	0,00021243782
1087,78476715088	0,00021100724
1090,76499938965	0,00020968384
1093,74523162842	0,00020735235
1096,72546386719	0,00020564705
1099,70569610596	0,00020462771
1102,68592834473	0,00020138036
1105,6661605835	0,00019872358
1108,64639282227	0,00019715371
1111,62662506104	0,00019583705
1114,6068572998	0,00019316737
1117,58708953857	0,00018947441
1120,56732177734	0,00018684682
1123,54755401611	0,00018339877
1126,52778625488	0,00018146255
1129,50801849365	0,00017827629
1132,48825073242	0,00017311328
1135,46848297119	0,00016880878
1138,44871520996	0,00016372293
1141,42894744873	0,00015955094
1144,4091796875	0,00015327753
1147,38941192627	0,00014771964
1150,36964416504	0,0001381042
1153,34987640381	0,00013171174
1156,33010864258	0,00012336729
1159,31034088135	0,00011742399
1162,29057312012	0,00010596554
1165,27080535889	9,8839007E-5
1168,25103759766	9,1451764E-5
1171,23126983643	8,3676664E-5
1174,2115020752	7,8652642E-5
1177,19173431396	7,4748877E-5
1180,17196655273	7,499949E-5
1183,1521987915	7,6451113E-5
1186,13243103027	8,346334E-5
1189,11266326904	9,0854937E-5
1192,09289550781	9,8942916E-5
1195,07312774658	0,00010814834
1198,05335998535	0,00011693083
1201,03359222412	0,0001264098
1204,01382446289	0,00013631041
1206,99405670166	0,00014343904
1209,97428894043	0,00015105958
1212,9545211792	0,00015810741
1215,93475341797	0,00016558503
1218,91498565674	0,00017071868
1221,89521789551	0,0001760693
1224,87545013428	0,00018249123
1227,85568237305	0,00018730568
1230,83591461182	0,00019045354
1233,81614685059	0,00019458511
1236,79637908936	0,00019695721
1239,77661132812	0,00020078255
1242,75684356689	0,00020363678
1245,73707580566	0,0002072594
1248,71730804443	0,00021343516
1251,6975402832	0,00022290407
1254,67777252197	0,00023736952
1257,65800476074	0,00025453881
1260,63823699951	0,00026918055
1263,61846923828	0,00027678485
1266,59870147705	0,00027839694
1269,57893371582	0,00027693807
1272,55916595459	0,00027549741
1275,53939819336	0,00027377934
1278,51963043213	0,00027158516
1281,4998626709	0,00027181349
1284,48009490967	0,00026917769
1287,46032714844	0,0002676846
1290,44055938721	0,00026652334
1293,42079162598	0,00026664704
1296,40102386475	0,00026540003
1299,38125610352	0,00026481856
1302,36148834229	0,0002641812
1305,34172058105	0,00026451927
1308,32195281982	0,0002638925
1311,30218505859	0,00026455152
1314,28241729736	0,00026470799
1317,26264953613	0,00026520008
1320,2428817749	0,00026747081
1323,22311401367	0,00026600305
1326,20334625244	0,00026719068
1329,18357849121	0,00026916936
1332,16381072998	0,00026967177
1335,14404296875	0,00027069795
1338,12427520752	0,00027202884
1341,10450744629	0,00027266382
1344,08473968506	0,00027421172
1347,06497192383	0,00027742115
1350,0452041626	0,00027930534
1353,02543640137	0,00028001598
1356,00566864014	0,00028118063
1358,98590087891	0,00028343865
1361,96613311768	0,00028628145
1364,94636535645	0,00028769052
1367,92659759521	0,0002905887
1370,90682983398	0,00029065478
1373,88706207275	0,00029343862
1376,86729431152	0,0002955446
1379,84752655029	0,00029764077
1382,82775878906	0,00029896733
1385,80799102783	0,0003000462
1388,7882232666	0,0003024462
1391,76845550537	0,00030546252
1394,74868774414	0,00030603967
1397,72891998291	0,00030841948
1400,70915222168	0,00031049602
1403,68938446045	0,00031270722
1406,66961669922	0,00031309477
1409,64984893799	0,00031525069
1412,63008117676	0,00031782048
1415,61031341553	0,00031928695
1418,5905456543	0,0003214287
1421,57077789307	0,00032267333
1424,55101013184	0,00032671309
1427,53124237061	0,00032690789
1430,51147460938	0,00032942701
1433,49170684814	0,00033026147
1436,47193908691	0,00033418483
1439,45217132568	0,00033616031
1442,43240356445	0,00033820827
1445,41263580322	0,00033811883
1448,39286804199	0,00034110375
1451,37310028076	0,00034308217
1454,35333251953	0,00034515441
1457,3335647583	0,00034652911
1460,31379699707	0,00034852571
1463,29402923584	0,00035088388
1466,27426147461	0,00035424949
1469,25449371338	0,00035643258
1472,23472595215	0,00035777594
1475,21495819092	0,0003597942
1478,19519042969	0,00036128289
1481,17542266846	0,00036464347
1484,15565490723	0,00036618613
1487,135887146	0,00036821144
1490,11611938477	0,00036948924
1493,09635162354	0,00037275063
1496,0765838623	0,00037540295
1499,05681610107	0,00037832668
1502,03704833984	0,00037997293
1505,01728057861	0,00038159928
1507,99751281738	0,00038447951
1510,97774505615	0,00038672719
1513,95797729492	0,00039003247
1516,93820953369	0,00039127797
1519,91844177246	0,00039520377
1522,89867401123	0,00039727793
1525,87890625	0,00039688533
1528,85913848877	0,00040202258
1531,83937072754	0,00040497768
1534,81960296631	0,00040697458
1537,79983520508	0,00040948242
1540,78006744385	0,00041240296
1543,76029968262	0,00041556888
1546,74053192139	0,00041818506
1549,72076416016	0,00042046928
1552,70099639893	0,00042408705
1555,6812286377	0,00042718302
1558,66146087646	0,00042992637
1561,64169311523	0,00043217019
1564,621925354	0,00043498701
1567,60215759277	0,00043879373
1570,58238983154	0,0004402472
1573,56262207031	0,00044339516
1576,54285430908	0,00044617357
1579,52308654785	0,00044936642
1582,50331878662	0,00045341925
1585,48355102539	0,00045694053
1588,46378326416	0,00045867552
1591,44401550293	0,000462066
1594,4242477417	0,00046449693
1597,40447998047	0,00046867922
1600,38471221924	0,00047277068
1603,36494445801	0,00047532176
1606,34517669678	0,00047783608
1609,32540893555	0,0004828942
1612,30564117432	0,00048565938
1615,28587341309	0,00048898719
1618,26610565186	0,00049286482
1621,24633789062	0,00049724617
1624,22657012939	0,00050000976
1627,20680236816	0,00050484352
1630,18703460693	0,00050809525
1633,1672668457	0,00051127755
1636,14749908447	0,00051625204
1639,12773132324	0,00051920007
1642,10796356201	0,00052402337
1645,08819580078	0,00052809789
1648,06842803955	0,00053296854
1651,04866027832	0,00053549976
1654,02889251709	0,00054118258
1657,00912475586	0,00054647137
1659,98935699463	0,00054992954
1662,9695892334	0,00055337477
1665,94982147217	0,00055914863
1668,93005371094	0,00056476079
1671,91028594971	0,00056887642
1674,89051818848	0,00057342215
1677,87075042725	0,00057767664
1680,85098266602	0,00058185357
1683,83121490479	0,0005877591
1686,81144714355	0,00059225068
1689,79167938232	0,00059645288
1692,77191162109	0,00060209588
1695,75214385986	0,00060750819
1698,73237609863	0,00061269892
1701,7126083374	0,00061772171
1704,69284057617	0,00062250278
1707,67307281494	0,00062826695
1710,65330505371	0,00063220141
1713,63353729248	0,00063782602
1716,61376953125	0,0006441537
1719,59400177002	0,00064812758
1722,57423400879	0,00065455893
1725,55446624756	0,00065839718
1728,53469848633	0,00066521259
1731,5149307251	0,00066950115
1734,49516296387	0,00067522419
1737,47539520264	0,0006802466
1740,45562744141	0,00068615461
1743,43585968018	0,00069245976
1746,41609191895	0,00069567045
1749,39632415771	0,0007020425
1752,37655639648	0,00070777169
1755,35678863525	0,0007115573
1758,33702087402	0,0007172875
1761,31725311279	0,00072103287
1764,29748535156	0,00072618093
1767,27771759033	0,00073341395
1770,2579498291	0,00073635261
1773,23818206787	0,00074253572
1776,21841430664	0,00074735957
1779,19864654541	0,00075162405
1782,17887878418	0,00075637634
1785,15911102295	0,00076082152
1788,13934326172	0,00076519123
1791,11957550049	0,00077011125
1794,09980773926	0,00077295379
1797,08003997803	0,00077830579
1800,0602722168	0,00078258757
1803,04050445557	0,00078562713
1806,02073669434	0,0007884382
1809,00096893311	0,00079314588
1811,98120117187	0,00079666589
1814,96143341064	0,00080017187
1817,94166564941	0,00080350963
1820,92189788818	0,00080748891
1823,90213012695	0,00080918323
1826,88236236572	0,00081223983
1829,86259460449	0,00081433877
1832,84282684326	0,00081829885
1835,82305908203	0,00081956578
1838,8032913208	0,00082319115
1841,78352355957	0,0008248652
1844,76375579834	0,00082729197
1847,74398803711	0,00083039389
1850,72422027588	0,0008315229
1853,70445251465	0,00083307412
1856,68468475342	0,00083453387
1859,66491699219	0,00083759651
1862,64514923096	0,00083808728
1865,62538146973	0,00084059387
1868,6056137085	0,00084123878
1871,58584594727	0,00084133046
1874,56607818604	0,00084104766
1877,5463104248	0,00084280641
1880,52654266357	0,00084316571
1883,50677490234	0,00084029988
1886,48700714111	0,00084017426
1889,46723937988	0,00083770529
1892,44747161865	0,00083354598
1895,42770385742	0,00083005708
1898,40793609619	0,00082367903
1901,38816833496	0,00081817063
1904,36840057373	0,00081018613
1907,3486328125	0,00080228277
1910,32886505127	0,00079051427
1913,30909729004	0,00077912252
1916,28932952881	0,00076516094
1919,26956176758	0,00075017436
1922,24979400635	0,00073582804
1925,23002624512	0,00071724882
1928,21025848389	0,00069962896
1931,19049072266	0,00068107778
1934,17072296143	0,00066046771
1937,1509552002	0,0006398256
1940,13118743896	0,00061916654
1943,11141967773	0,00059701306
1946,0916519165	0,0005752707
1949,07188415527	0,00055230084
1952,05211639404	0,0005302587
1955,03234863281	0,00050702216
1958,01258087158	0,00048521529
1960,99281311035	0,00046361246
1963,97304534912	0,00044283157
1966,95327758789	0,00042161162
1969,93350982666	0,00040128874
1972,91374206543	0,0003838276
1975,8939743042	0,00036504198
1978,87420654297	0,00034843955
1981,85443878174	0,00033139051
1984,83467102051	0,00031738618
1987,81490325928	0,00030432919
1990,79513549805	0,00029116527
1993,77536773682	0,00027980799
1996,75559997559	0,00027020302
1999,73583221436	0,00026232784
2002,71606445313	0,00025495201
2005,69629669189	0,00025062773
2008,67652893066	0,00024672299
2011,65676116943	0,00024449823
2014,6369934082	0,00024084371
2017,61722564697	0,00023997702
2020,59745788574	0,00024032204
2023,57769012451	0,00024171136
2026,55792236328	0,00024376039
2029,53815460205	0,0002452097
2032,51838684082	0,00024759963
2035,49861907959	0,00025096983
2038,47885131836	0,00025373708
2041,45908355713	0,00025663828
2044,4393157959	0,00026076844
2047,41954803467	0,00026223551
2050,39978027344	0,0002660397
2053,38001251221	0,00027036026
2056,36024475098	0,00027351847
2059,34047698975	0,00027713371
2062,32070922852	0,00027820307
2065,30094146729	0,00028358778
2068,28117370605	0,00028549179
2071,26140594482	0,00028934592
2074,24163818359	0,0002919736
2077,22187042236	0,00029421687
2080,20210266113	0,00029723943
2083,1823348999	0,00029993069
2086,16256713867	0,00030080018
2089,14279937744	0,00030326127
2092,12303161621	0,00030640469
2095,10326385498	0,00030694298
2098,08349609375	0,00031002168
2101,06372833252	0,00031226872
2104,04396057129	0,00031354789
2107,02419281006	0,00031485678
2110,00442504883	0,00031694232
2112,9846572876	0,0003183838
2115,96488952637	0,00031887621
2118,94512176514	0,00031985898
2121,92535400391	0,00032296199
2124,90558624268	0,0003240422
2127,88581848145	0,00032627094
2130,86605072021	0,00032632171
2133,84628295898	0,00032785938
2136,82651519775	0,00032966712
2139,80674743652	0,000330556
2142,78697967529	0,00033159701
2145,76721191406	0,00033282145
2148,74744415283	0,00033430473
2151,7276763916	0,00033582512
2154,70790863037	0,00033728662
2157,68814086914	0,00033760927
2160,66837310791	0,00034002451
2163,64860534668	0,00034096959
2166,62883758545	0,00034304861
2169,60906982422	0,00034460242
2172,58930206299	0,00034566902
2175,56953430176	0,00034762571
2178,54976654053	0,00034817059
2181,5299987793	0,00034981356
2184,51023101807	0,00035125244
2187,49046325684	0,00035384946
2190,47069549561	0,0003544557
2193,45092773438	0,00035560779
2196,43115997314	0,000357315
2199,41139221191	0,00035934853
2202,39162445068	0,00036231266
2205,37185668945	0,00036303757
2208,35208892822	0,00036531804
2211,33232116699	0,00036717305
2214,31255340576	0,00036861551
2217,29278564453	0,00037132957
2220,2730178833	0,00037306633
2223,25325012207	0,0003751484
2226,23348236084	0,00037573347
2229,21371459961	0,00037886161
2232,19394683838	0,00038098459
2235,17417907715	0,00038436601
2238,15441131592	0,00038527454
2241,13464355469	0,000387929
2244,11487579346	0,00039092183
2247,09510803223	0,0003927629
2250,075340271	0,00039510553
2253,05557250977	0,00039786419
2256,03580474854	0,0004016388
2259,0160369873	0,00040338192
2261,99626922607	0,00040639721
2264,97650146484	0,00040940735
2267,95673370361	0,00041196823
2270,93696594238	0,00041507634
2273,91719818115	0,00041813846
2276,89743041992	0,00042109834
2279,87766265869	0,00042578358
2282,85789489746	0,00042784632
2285,83812713623	0,00043162843
2288,818359375	0,00043485454
2291,79859161377	0,00043847802
2294,77882385254	0,00044102217
2297,75905609131	0,00044440182
2300,73928833008	0,00044873145
2303,71952056885	0,00045212116
2306,69975280762	0,00045565511
2309,67998504639	0,00045959882
2312,66021728516	0,00046297145
2315,64044952393	0,00046626348
2318,6206817627	0,00047094748
2321,60091400146	0,00047461103
2324,58114624023	0,00047748172
2327,561378479	0,00048142283
2330,54161071777	0,00048510292
2333,52184295654	0,00048933842
2336,50207519531	0,00049239579
2339,48230743408	0,00049620761
2342,46253967285	0,00049979335
2345,44277191162	0,000503809
2348,42300415039	0,00050637086
2351,40323638916	0,00051053491
2354,38346862793	0,00051481748
2357,3637008667	0,00051811561
2360,34393310547	0,00052105309
2363,32416534424	0,00052413046
2366,30439758301	0,00052798363
2369,28462982178	0,00053197241
2372,26486206055	0,00053520266
2375,24509429932	0,00053851201
2378,22532653809	0,00054254927
2381,20555877686	0,00054623283
2384,18579101562	0,00054958946
2387,16602325439	0,00055261353
2390,14625549316	0,0005563654
2393,12648773193	0,0005593896
2396,1067199707	0,00056383738
2399,08695220947	0,00056620209
2402,06718444824	0,00056985128
2405,04741668701	0,00057422321
2408,02764892578	0,00057720963
2411,00788116455	0,00058057879
2413,98811340332	0,00058388653
2416,96834564209	0,00058753053
2419,94857788086	0,00059155774
2422,92881011963	0,00059546034
2425,9090423584	0,00059833083
2428,88927459717	0,00060265549
2431,86950683594	0,00060523503
2434,84973907471	0,00060996333
2437,82997131348	0,00061198806
2440,81020355225	0,00061672886
2443,79043579102	0,00062121598
2446,77066802979	0,00062487074
2449,75090026855	0,00062755378
2452,73113250732	0,00063154586
2455,71136474609	0,00063535285
2458,69159698486	0,00064018299
2461,67182922363	0,0006438844
2464,6520614624	0,00064732729
2467,63229370117	0,00065112213
2470,61252593994	0,00065479914
2473,59275817871	0,00065954866
2476,57299041748	0,00066435822
2479,55322265625	0,00066795311
2482,53345489502	0,00067144864
2485,51368713379	0,00067617362
2488,49391937256	0,0006819637
2491,47415161133	0,00068513912
2494,4543838501	0,00069020393
2497,43461608887	0,00069438096
2500,41484832764	0,00070032988
2503,39508056641	0,00070464557
2506,37531280518	0,00070927726
2509,35554504395	0,00071392719
2512,33577728271	0,00071996875
2515,31600952148	0,00072361216
2518,29624176025	0,00072868738
2521,27647399902	0,0007345328
2524,25670623779	0,00073988789
2527,23693847656	0,00074601808
2530,21717071533	0,00075176587
2533,1974029541	0,0007578518
2536,17763519287	0,00076443718
2539,15786743164	0,0007716099
2542,13809967041	0,00077793393
2545,11833190918	0,00078549407
2548,09856414795	0,0007931179
2551,07879638672	0,00079886369
2554,05902862549	0,00080732041
2557,03926086426	0,00081451935
2560,01949310303	0,00082157853
2562,9997253418	0,00082943555
2565,97995758057	0,0008365934
2568,96018981934	0,00084325537
2571,94042205811	0,00085190746
2574,92065429687	0,00085846615
2577,90088653564	0,00086623068
2580,88111877441	0,00087228891
2583,86135101318	0,0008811966
2586,84158325195	0,00088897943
2589,82181549072	0,00089621615
2592,80204772949	0,00090419959
2595,78227996826	0,00091290148
2598,76251220703	0,00091912019
2601,7427444458	0,00092682945
2604,72297668457	0,00093472898
2607,70320892334	0,0009428422
2610,68344116211	0,00095163269
2613,66367340088	0,00095959696
2616,64390563965	0,00096862595
2619,62413787842	0,00097663726
2622,60437011719	0,00098515619
2625,58460235596	0,00099455221
2628,56483459473	0,0010038037
2631,5450668335	0,0010148556
2634,52529907227	0,0010236045
2637,50553131104	0,001033363
2640,4857635498	0,0010427954
2643,46599578857	0,0010547763
2646,44622802734	0,0010650448
2649,42646026611	0,0010758439
2652,40669250488	0,0010869906
2655,38692474365	0,0010969217
2658,36715698242	0,001109861
2661,34738922119	0,0011226549
2664,32762145996	0,0011349737
2667,30785369873	0,0011484945
2670,2880859375	0,0011622506
2673,26831817627	0,0011754251
2676,24855041504	0,0011898144
2679,22878265381	0,0012051604
2682,20901489258	0,0012201023
2685,18924713135	0,0012336396
2688,16947937012	0,0012503072
2691,14971160889	0,0012665242
2694,12994384766	0,0012822688
2697,11017608643	0,001299587
2700,0904083252	0,0013168042
2703,07064056396	0,0013339901
2706,05087280273	0,0013514913
2709,0311050415	0,0013698029
2712,01133728027	0,0013879282
2714,99156951904	0,0014062472
2717,97180175781	0,00142522
2720,95203399658	0,0014440534
2723,93226623535	0,0014634923
2726,91249847412	0,0014806941
2729,89273071289	0,0015003184
2732,87296295166	0,001519537
2735,85319519043	0,0015391142
2738,8334274292	0,0015583905
2741,81365966797	0,0015768895
2744,79389190674	0,0015977745
2747,77412414551	0,0016172557
2750,75435638428	0,0016348868
2753,73458862305	0,0016548141
2756,71482086182	0,0016750446
2759,69505310059	0,0016952714
2762,67528533936	0,0017146016
2765,65551757813	0,001734834
2768,63574981689	0,0017559043
2771,61598205566	0,0017747215
2774,59621429443	0,0017968203
2777,5764465332	0,001817138
2780,55667877197	0,0018388693
2783,53691101074	0,0018603203
2786,51714324951	0,0018831406
2789,49737548828	0,0019039252
2792,47760772705	0,0019280573
2795,45783996582	0,0019522633
2798,43807220459	0,0019747266
2801,41830444336	0,0020003823
2804,39853668213	0,0020249666
2807,3787689209	0,0020492725
2810,35900115967	0,0020760042
2813,33923339844	0,002101801
2816,31946563721	0,0021286522
2819,29969787598	0,0021568316
2822,27993011475	0,0021850114
2825,26016235352	0,002213746
2828,24039459229	0,002242228
2831,22062683105	0,0022729366
2834,20085906982	0,002303085
2837,18109130859	0,0023342906
2840,16132354736	0,0023667871
2843,14155578613	0,0023970207
2846,1217880249	0,0024301817
2849,10202026367	0,0024634734
2852,08225250244	0,0024964886
2855,06248474121	0,0025299273
2858,04271697998	0,0025643821
2861,02294921875	0,0026008851
2864,00318145752	0,0026351243
2866,98341369629	0,0026709474
2869,96364593506	0,0027061577
2872,94387817383	0,0027412911
2875,9241104126	0,0027770044
2878,90434265137	0,0028139185
2881,88457489014	0,0028490561
2884,86480712891	0,0028831716
2887,84503936768	0,0029203311
2890,82527160645	0,0029543807
2893,80550384521	0,0029896407
2896,78573608398	0,003022287
2899,76596832275	0,0030561582
2902,74620056152	0,0030864958
2905,72643280029	0,0031178964
2908,70666503906	0,0031474542
2911,68689727783	0,0031742953
2914,6671295166	0,0032007987
2917,64736175537	0,003224753
2920,62759399414	0,0032464378
2923,60782623291	0,0032675745
2926,58805847168	0,0032843828
2929,56829071045	0,0032991755
2932,54852294922	0,0033105712
2935,52875518799	0,0033198536
2938,50898742676	0,0033251569
2941,48921966553	0,0033282664
2944,4694519043	0,003327885
2947,44968414307	0,0033232244
2950,42991638184	0,003317082
2953,41014862061	0,0033065119
2956,39038085937	0,0032931234
2959,37061309814	0,0032765624
2962,35084533691	0,0032583237
2965,33107757568	0,003236193
2968,31130981445	0,0032105833
2971,29154205322	0,0031837906
2974,27177429199	0,0031549536
2977,25200653076	0,0031245715
2980,23223876953	0,0030899159
2983,2124710083	0,0030549187
2986,19270324707	0,0030194691
2989,17293548584	0,0029819048
2992,15316772461	0,0029448535
2995,13339996338	0,0029050251
2998,11363220215	0,0028648301
3001,09386444092	0,0028244491
3004,07409667969	0,0027829644
3007,05432891846	0,0027439229
3010,03456115723	0,0027036501
3013,014793396	0,0026623228
3015,99502563477	0,002621431
3018,97525787354	0,0025808148
3021,9554901123	0,0025415527
3024,93572235107	0,0025002608
3027,91595458984	0,0024606401
3030,89618682861	0,0024217165
3033,87641906738	0,0023815885
3036,85665130615	0,0023431456
3039,83688354492	0,00230742
3042,81711578369	0,0022687061
3045,79734802246	0,0022326555
3048,77758026123	0,0021954692
3051,7578125	0,0021609326
3054,73804473877	0,0021244858
3057,71827697754	0,0020894213
3060,69850921631	0,002055687
3063,67874145508	0,0020195941
3066,65897369385	0,0019869187
3069,63920593262	0,0019557142
3072,61943817139	0,001922107
3075,59967041016	0,0018902635
3078,57990264893	0,0018593872
3081,5601348877	0,0018284853
3084,54036712646	0,0017976153
3087,52059936523	0,0017683791
3090,500831604	0,0017395015
3093,48106384277	0,0017123168
3096,46129608154	0,0016839765
3099,44152832031	0,001657017
3102,42176055908	0,0016322096
3105,40199279785	0,0016058602
3108,38222503662	0,0015805696
3111,36245727539	0,0015547198
3114,34268951416	0,001528185
3117,32292175293	0,0015039272
3120,3031539917	0,001477481
3123,28338623047	0,0014504646
3126,26361846924	0,0014239328
3129,24385070801	0,0013950795
3132,22408294678	0,0013666068
3135,20431518555	0,0013360069
3138,18454742432	0,001306577
3141,16477966309	0,0012746123
3144,14501190186	0,0012426784
3147,12524414063	0,0012117549
3150,10547637939	0,0011807019
3153,08570861816	0,0011519024
3156,06594085693	0,0011219825
3159,0461730957	0,0010948441
3162,02640533447	0,0010690519
3165,00663757324	0,0010452682
3167,98686981201	0,0010229922
3170,96710205078	0,0010030758
3173,94733428955	0,00098605263
3176,92756652832	0,00096924883
3179,90779876709	0,00095637707
3182,88803100586	0,000943824
3185,86826324463	0,00093307424
3188,8484954834	0,00092365012
3191,82872772217	0,00091688795
3194,80895996094	0,00091063649
3197,78919219971	0,00090472146
3200,76942443848	0,00089898588
3203,74965667725	0,00089589659
3206,72988891602	0,0008913113
3209,71012115479	0,00088770433
3212,69035339355	0,00088473206
3215,67058563232	0,00088162848
3218,65081787109	0,00087734922
3221,63105010986	0,00087538933
3224,61128234863	0,00087183408
3227,5915145874	0,00086862839
3230,57174682617	0,00086444689
3233,55197906494	0,00086146006
3236,53221130371	0,00085687376
3239,51244354248	0,00085251885
3242,49267578125	0,0008483613
3245,47290802002	0,00084370049
3248,45314025879	0,00083896018
3251,43337249756	0,00083453946
3254,41360473633	0,0008297679
3257,3938369751	0,00082434207
3260,37406921387	0,00081857221
3263,35430145264	0,00081309199
3266,33453369141	0,00080712396
3269,31476593018	0,0008014552
3272,29499816895	0,00079511717
3275,27523040771	0,00078776588
3278,25546264648	0,00078121486
3281,23569488525	0,00077606748
3284,21592712402	0,00076927556
3287,19615936279	0,00076305536
3290,17639160156	0,00075651193
3293,15662384033	0,00075046245
3296,1368560791	0,00074262797
3299,11708831787	0,00073610267
3302,09732055664	0,0007301295
3305,07755279541	0,00072386476
3308,05778503418	0,00071775167
3311,03801727295	0,00071007552
3314,01824951172	0,00070431229
3316,99848175049	0,00069861761
3319,97871398926	0,00069250712
3322,95894622803	0,00068711412
3325,9391784668	0,00067990052
3328,91941070557	0,0006743431
3331,89964294434	0,00066930251
3334,87987518311	0,00066363279
3337,86010742188	0,00065889205
3340,84033966064	0,00065283608
3343,82057189941	0,00064743835
3346,80080413818	0,00064217674
3349,78103637695	0,00063802179
3352,76126861572	0,00063261603
3355,74150085449	0,00062772927
3358,72173309326	0,00062391529
3361,70196533203	0,00061907593
3364,6821975708	0,00061534254
3367,66242980957	0,00061154266
3370,64266204834	0,00060682669
3373,62289428711	0,00060210419
3376,60312652588	0,00059788965
3379,58335876465	0,00059572522
3382,56359100342	0,00059062585
3385,54382324219	0,00058710062
3388,52405548096	0,00058253462
3391,50428771973	0,00057963267
3394,4845199585	0,00057610914
3397,46475219727	0,00057301947
3400,44498443604	0,00056871394
3403,4252166748	0,0005649442
3406,40544891357	0,00056206695
3409,38568115234	0,00055836243
3412,36591339111	0,00055482917
3415,34614562988	0,00055083065
3418,32637786865	0,00054741249
3421,30661010742	0,00054363202
3424,28684234619	0,00054048951
3427,26707458496	0,000537408
3430,24730682373	0,0005336388
3433,2275390625	0,00053088423
3436,20777130127	0,00052703146
3439,18800354004	0,00052348848
3442,16823577881	0,00052075529
3445,14846801758	0,00051843403
3448,12870025635	0,00051323712
3451,10893249512	0,00051007174
3454,08916473389	0,00050828986
3457,06939697266	0,00050383336
3460,04962921143	0,00050066135
3463,0298614502	0,00049788758
3466,01009368897	0,00049380924
3468,99032592773	0,00048934505
3471,9705581665	0,00048660603
3474,95079040527	0,00048340047
3477,93102264404	0,00047977835
3480,91125488281	0,00047504772
3483,89148712158	0,00047349747
3486,87171936035	0,00046827217
3489,85195159912	0,00046556649
3492,83218383789	0,00046244508
3495,81241607666	0,00045897438
3498,79264831543	0,00045479006
3501,7728805542	0,00045187263
3504,75311279297	0,00044848065
3507,73334503174	0,00044457521
3510,71357727051	0,00044083425
3513,69380950928	0,00043787682
3516,67404174805	0,00043430493
3519,65427398682	0,00043068837
3522,63450622559	0,00042680161
3525,61473846436	0,00042407563
3528,59497070313	0,00041992271
3531,57520294189	0,00041651493
3534,55543518066	0,00041290642
3537,53566741943	0,00040969297
3540,5158996582	0,00040540335
3543,49613189697	0,00040176769
3546,47636413574	0,00039875533
3549,45659637451	0,00039537784
3552,43682861328	0,00039099914
3555,41706085205	0,00038734925
3558,39729309082	0,0003851586
3561,37752532959	0,00037939041
3564,35775756836	0,00037719582
3567,33798980713	0,00037263573
3570,3182220459	0,00036865367
3573,29845428467	0,00036458388
3576,27868652344	0,0003621737
3579,25891876221	0,00035894204
3582,23915100098	0,00035386799
3585,21938323975	0,00034986329
3588,19961547852	0,00034761873
3591,17984771729	0,00034364042
3594,16007995605	0,00034097986
3597,14031219482	0,00033601826
3600,12054443359	0,00033312292
3603,10077667236	0,00032994472
3606,08100891113	0,00032682015
3609,0612411499	0,00032295337
3612,04147338867	0,00031955375
3615,02170562744	0,00031494103
3618,00193786621	0,00031218524
3620,98217010498	0,00030854669
3623,96240234375	0,00030581366
3626,94263458252	0,00030294359
3629,92286682129	0,0002993063
3632,90309906006	0,00029569913
3635,88333129883	0,00029349576
3638,8635635376	0,00028974412
3641,84379577637	0,0002882594
3644,82402801514	0,00028484875
3647,80426025391	0,00028055071
3650,78449249268	0,00027854706
3653,76472473145	0,0002759571
3656,74495697022	0,00027220596
3659,72518920898	0,00027021767
3662,70542144775	0,00026682435
3665,68565368652	0,00026477155
3668,66588592529	0,00026164384
3671,64611816406	0,00025836258
3674,62635040283	0,00025584138
3677,6065826416	0,00025302111
3680,58681488037	0,00025021658
3683,56704711914	0,00024791351
3686,54727935791	0,000245429
3689,52751159668	0,00024212519
3692,50774383545	0,00023950678
3695,48797607422	0,00023694902
3698,46820831299	0,00023379922
3701,44844055176	0,00023196062
3704,42867279053	0,00023011106
3707,4089050293	0,00022856346
3710,38913726807	0,00022637471
3713,36936950684	0,00022328559
3716,34960174561	0,00022195913
3719,32983398438	0,00022032515
3722,31006622314	0,00021757629
3725,29029846191	0,00021647636
3728,27053070068	0,00021385232
3731,25076293945	0,00021384089
3734,23099517822	0,00021189925
3737,21122741699	0,00021050705
3740,19145965576	0,00021038566
3743,17169189453	0,0002099386
3746,1519241333	0,00020926136
3749,13215637207	0,00020747801
3752,11238861084	0,00020664418
3755,09262084961	0,0002076791
3758,07285308838	0,00020719874
3761,05308532715	0,00020805727
3764,03331756592	0,0002091087
3767,01354980469	0,00020850179
3769,99378204346	0,000208138
3772,97401428223	0,00020954309
3775,954246521	0,00021070283
3778,93447875977	0,00021088835
3781,91471099854	0,00021261874
3784,8949432373	0,00021308071
3787,87517547607	0,00021576026
3790,85540771484	0,00021669255
3793,83563995361	0,00021859491
3796,81587219238	0,00021918318
3799,79610443115	0,00022166242
3802,77633666992	0,00022289246
3805,75656890869	0,00022432766
3808,73680114746	0,00022529192
3811,71703338623	0,00022795882
3814,697265625	0,00022872919
3817,67749786377	0,00023099539
3820,65773010254	0,00023233783
3823,63796234131	0,00023407051
3826,61819458008	0,00023595317
3829,59842681885	0,00023908039
3832,57865905762	0,00023989066
3835,55889129639	0,00024243159
3838,53912353516	0,00024333919
3841,51935577393	0,00024430726
3844,4995880127	0,00024541152
3847,47982025146	0,00024817798
3850,46005249023	0,00024973913
3853,440284729	0,00025064875
3856,42051696777	0,00025240613
3859,40074920654	0,00025498769
3862,38098144531	0,00025501023
3865,36121368408	0,00025611858
3868,34144592285	0,00025778729
3871,32167816162	0,00025847296
3874,30191040039	0,00025905272
3877,28214263916	0,00026023426
3880,26237487793	0,00026070135
3883,2426071167	0,00026243239
3886,22283935547	0,00026227553
3889,20307159424	0,00026291556
3892,18330383301	0,00026178578
3895,16353607178	0,0002638066
3898,14376831055	0,00026350194
3901,12400054932	0,00026374384
3904,10423278809	0,00026255649
3907,08446502686	0,00026292553
3910,06469726562	0,00026290093
3913,04492950439	0,00026311416
3916,02516174316	0,00026150885
3919,00539398193	0,00026085757
3921,9856262207	0,00026045097
3924,96585845947	0,00025920462
3927,94609069824	0,00025985593
3930,92632293701	0,00025857969
3933,90655517578	0,00025752707
3936,88678741455	0,00025748464
3939,86701965332	0,00025663839
3942,84725189209	0,00025587077
3945,82748413086	0,00025580244
3948,80771636963	0,00025356621
3951,7879486084	0,00025320858
3954,76818084717	0,00025260078
3957,74841308594	0,00025253113
3960,72864532471	0,00025154574
3963,70887756348	0,00025067392
3966,68910980225	0,00025031027
3969,66934204102	0,00024900055
3972,64957427978	0,00024879173
3975,62980651855	0,00024706966
3978,61003875732	0,0002470353
3981,59027099609	0,00024748081
3984,57050323486	0,00024510091
3987,55073547363	0,0002441307
3990,5309677124	0,00024351449
3993,51119995117	0,00024188295
3996,49143218994	0,00024223897
3999,47166442871	0,00023988901
4002,45189666748	0,00023885749
4005,43212890625	0,00023779955
4008,41236114502	0,000237483
4011,39259338379	0,00023530379
4014,37282562256	0,00023511897
4017,35305786133	0,00023431039
4020,3332901001	0,00023199618
4023,31352233887	0,00023053539
4026,29375457764	0,00023032527
4029,27398681641	0,00022784149
4032,25421905518	0,00022703295
4035,23445129395	0,0002262156
4038,21468353271	0,00022413798
4041,19491577148	0,00022247871
4044,17514801025	0,00022144946
4047,15538024902	0,0002199881
4050,13561248779	0,00021882328
4053,11584472656	0,00021658817
4056,09607696533	0,0002147296
4059,0763092041	0,0002139873
4062,05654144287	0,00021325336
4065,03677368164	0,00021134375
4068,01700592041	0,00020982039
4070,99723815918	0,00020818808
4073,97747039795	0,00020643157
4076,95770263672	0,00020461819
4079,93793487549	0,00020407432
4082,91816711426	0,0002018789
4085,89839935303	0,00020101905
4088,8786315918	0,00019964047
4091,85886383057	0,00019869431
4094,83909606934	0,00019662777
4097,81932830811	0,00019478436
4100,79956054687	0,00019331655
4103,77979278564	0,00019165433
4106,76002502441	0,00019081885
4109,74025726318	0,00018860176
4112,72048950195	0,00018653302
4115,70072174072	0,000185458
4118,68095397949	0,00018374785
4121,66118621826	0,00018217402
4124,64141845703	0,00017977099
4127,6216506958	0,00017877995
4130,60188293457	0,00017756201
4133,58211517334	0,00017632827
4136,56234741211	0,00017389385
4139,54257965088	0,00017241467
4142,52281188965	0,00016988191
4145,50304412842	0,00016910491
4148,48327636719	0,0001676858
4151,46350860596	0,0001653619
4154,44374084473	0,00016385078
4157,4239730835	0,00016321196
4160,40420532227	0,00016006169
4163,38443756103	0,00015903665
4166,3646697998	0,00015737469
4169,34490203857	0,00015532598
4172,32513427734	0,00015470217
4175,30536651611	0,00015222468
4178,28559875488	0,00015031752
4181,26583099365	0,00014904171
4184,24606323242	0,00014638676
4187,22629547119	0,00014551038
4190,20652770996	0,00014340877
4193,18675994873	0,00014337552
4196,1669921875	0,00014057909
4199,14722442627	0,00013875337
4202,12745666504	0,000137412
4205,10768890381	0,0001348805
4208,08792114258	0,00013437224
4211,06815338135	0,00013332422
4214,04838562012	0,00013194529
4217,02861785889	0,00013009583
4220,00885009766	0,00012869388
4222,98908233643	0,00012774211
4225,9693145752	0,00012636149
4228,94954681396	0,00012474308
4231,92977905273	0,00012260307
4234,9100112915	0,00012363351
4237,89024353027	0,00012089894
4240,87047576904	0,00012157192
4243,85070800781	0,00012087156
4246,83094024658	0,00011847679
4249,81117248535	0,00011811931
4252,79140472412	0,00011743522
4255,77163696289	0,00011585498
4258,75186920166	0,00011538055
4261,73210144043	0,00011506299
4264,7123336792	0,00011474091
4267,69256591797	0,00011401559
4270,67279815674	0,00011386205
4273,65303039551	0,00011337639
4276,63326263428	0,00011252272
4279,61349487305	0,00011328492
4282,59372711182	0,0001138443
4285,57395935059	0,00011326095
4288,55419158936	0,00011364358
4291,53442382812	0,00011349812
4294,51465606689	0,0001138573
4297,49488830566	0,00011474037
4300,47512054443	0,00011569209
4303,4553527832	0,00011559328
4306,43558502197	0,00011757978
4309,41581726074	0,00011819656
4312,39604949951	0,00011942288
4315,37628173828	0,00011912827
4318,35651397705	0,00012175527
4321,33674621582	0,00012340688
4324,31697845459	0,00012487286
4327,29721069336	0,00012649259
4330,27744293213	0,00012769226
4333,2576751709	0,00012915702
4336,23790740967	0,00013117313
4339,21813964844	0,00013266952
4342,19837188721	0,00013315626
4345,17860412598	0,00013468163
4348,15883636475	0,00013702116
4351,13906860352	0,00013796045
4354,11930084229	0,00013839713
4357,09953308105	0,00014075974
4360,07976531982	0,0001414945
4363,05999755859	0,00014365933
4366,04022979736	0,00014422229
4369,02046203613	0,00014536827
4372,0006942749	0,00014525923
4374,98092651367	0,00014670544
4377,96115875244	0,00014760359
4380,94139099121	0,00014764387
4383,92162322998	0,0001486823
4386,90185546875	0,00014894261
4389,88208770752	0,00014951841
4392,86231994629	0,00014963885
4395,84255218506	0,00015071571
4398,82278442383	0,00014988632
4401,8030166626	0,00015098851
4404,78324890137	0,00015198568
4407,76348114014	0,00015213801
4410,74371337891	0,00015257084
4413,72394561768	0,00015340185
4416,70417785645	0,00015430736
4419,68441009521	0,00015516423
4422,66464233398	0,00015640577
4425,64487457275	0,00015698334
4428,62510681152	0,00015862258
4431,60533905029	0,00016012356
4434,58557128906	0,00016107
4437,56580352783	0,00016285066
4440,5460357666	0,00016453883
4443,52626800537	0,0001670758
4446,50650024414	0,0001680913
4449,48673248291	0,00016935101
4452,46696472168	0,00017151081
4455,44719696045	0,00017254459
4458,42742919922	0,00017446197
4461,40766143799	0,0001760351
4464,38789367676	0,00017705809
4467,36812591553	0,0001779283
4470,3483581543	0,00017796713
4473,32859039307	0,00017756439
4476,30882263184	0,00017678731
4479,28905487061	0,00017654144
4482,26928710937	0,00017440458
4485,24951934814	0,0001734468
4488,22975158691	0,00017065337
4491,20998382568	0,00016834406
4494,19021606445	0,00016629958
4497,17044830322	0,00016387478
4500,15068054199	0,00016051164
4503,13091278076	0,00015673786
4506,11114501953	0,0001537415
4509,0913772583	0,00015157586
4512,07160949707	0,00014753613
4515,05184173584	0,00014538475
4518,03207397461	0,00014155229
4521,01230621338	0,0001396002
4523,99253845215	0,00013592389
4526,97277069092	0,00013444295
4529,95300292969	0,00013349229
4532,93323516846	0,00013270738
4535,91346740723	0,00013142595
4538,893699646	0,00013174769
4541,87393188477	0,00013263944
4544,85416412354	0,00013532759
4547,8343963623	0,00013810456
4550,81462860107	0,00014166441
4553,79486083984	0,0001449087
4556,77509307861	0,0001505704
4559,75532531738	0,00015583958
4562,73555755615	0,00016120581
4565,71578979492	0,00016753993
4568,69602203369	0,00017400388
4571,67625427246	0,00018158468
4574,65648651123	0,000187222
4577,63671875	0,00019389159
4580,61695098877	0,00020127048
4583,59718322754	0,00020949313
4586,57741546631	0,0002164283
4589,55764770508	0,00022295707
4592,53787994385	0,00022940018
4595,51811218262	0,00023553419
4598,49834442139	0,00024302207
4601,47857666016	0,00025014113
4604,45880889893	0,00025649723
4607,4390411377	0,00026354537
4610,41927337646	0,00026933385
4613,39950561523	0,00027552088
4616,379737854	0,00028266569
4619,35997009277	0,00028905302
4622,34020233154	0,00029473336
4625,32043457031	0,00030100793
4628,30066680908	0,00030729138
4631,28089904785	0,00031314583
4634,26113128662	0,00031950272
4637,24136352539	0,00032532629
4640,22159576416	0,00033160195
4643,20182800293	0,00033719947
4646,1820602417	0,00034453317
4649,16229248047	0,00035047991
4652,14252471924	0,0003567043
4655,12275695801	0,00036178512
4658,10298919678	0,00036891787
4661,08322143555	0,00037454933
4664,06345367432	0,00038154812
4667,04368591309	0,00038777299
4670,02391815186	0,00039337186
4673,00415039063	0,0004000867
4675,98438262939	0,00040575914
4678,96461486816	0,00041229249
4681,94484710693	0,00041909349
4684,9250793457	0,00042610835
4687,90531158447	0,0004328154
4690,88554382324	0,00043902446
4693,86577606201	0,0004451569
4696,84600830078	0,00045296624
4699,82624053955	0,00045963708
4702,80647277832	0,0004670032
4705,78670501709	0,00047427712
4708,76693725586	0,00048204709
4711,74716949463	0,00048919032
4714,7274017334	0,00049822855
4717,70763397217	0,00050616313
4720,68786621094	0,00051469504
4723,66809844971	0,00052336597
4726,64833068848	0,00053174345
4729,62856292725	0,00054050832
4732,60879516602	0,00055013808
4735,58902740479	0,0005588832
4738,56925964355	0,00056873537
4741,54949188232	0,00057950759
4744,52972412109	0,00059012785
4747,50995635986	0,00060088901
4750,49018859863	0,00061206913
4753,4704208374	0,00062333054
4756,45065307617	0,00063530746
4759,43088531494	0,00064773961
4762,41111755371	0,00066089225
4765,39134979248	0,00067496822
4768,37158203125	0,00068892161
4771,35181427002	0,00070221699
4774,33204650879	0,00071772648
4777,31227874756	0,000732659
4780,29251098633	0,00074829743
4783,2727432251	0,00076547706
4786,25297546387	0,00078312843
4789,23320770264	0,00080096481
4792,21343994141	0,00081996234
4795,19367218018	0,00083906963
4798,17390441895	0,00085877205
4801,15413665771	0,00087965725
4804,13436889648	0,0009008136
4807,11460113525	0,00092408076
4810,09483337402	0,00094742297
4813,07506561279	0,00097057762
4816,05529785156	0,00099444251
4819,03553009033	0,0010204284
4822,0157623291	0,0010465849
4824,99599456787	0,0010735865
4827,97622680664	0,0011013896
4830,95645904541	0,0011292023
4833,93669128418	0,0011576284
4836,91692352295	0,0011863807
4839,89715576172	0,0012132984
4842,87738800049	0,0012426174
4845,85762023926	0,0012704944
4848,83785247803	0,0012969439
4851,8180847168	0,0013217719
4854,79831695557	0,0013454238
4857,77854919434	0,0013665215
4860,75878143311	0,0013852984
4863,73901367188	0,0014017005
4866,71924591064	0,0014128926
4869,69947814941	0,0014216471
4872,67971038818	0,0014254906
4875,65994262695	0,0014248863
4878,64017486572	0,0014204644
4881,62040710449	0,0014130896
4884,60063934326	0,0014004892
4887,58087158203	0,0013838919
4890,5611038208	0,0013657629
4893,54133605957	0,0013435203
4896,52156829834	0,0013192047
4899,50180053711	0,0012944551
4902,48203277588	0,0012685335
4905,46226501465	0,0012403033
4908,44249725342	0,0012135251
4911,42272949219	0,001185124
4914,40296173096	0,0011573626
4917,38319396973	0,0011310912
4920,3634262085	0,0011049389
4923,34365844727	0,0010785888
4926,32389068604	0,0010549399
4929,3041229248	0,0010309481
4932,28435516357	0,0010081095
4935,26458740234	0,00098623379
4938,24481964111	0,00096467587
4941,22505187988	0,00094398505
4944,20528411865	0,00092461308
4947,18551635742	0,00090714861
4950,16574859619	0,00088954571
4953,14598083496	0,0008718492
4956,12621307373	0,00085545391
4959,1064453125	0,00084049467
4962,08667755127	0,00082652889
4965,06690979004	0,00081245538
4968,04714202881	0,00079928849
4971,02737426758	0,00078689835
4974,00760650635	0,00077408074
4976,98783874512	0,00076316893
4979,96807098389	0,000752857
4982,94830322266	0,00074234627
4985,92853546143	0,00073268925
4988,9087677002	0,00072350999
4991,88899993897	0,00071401688
4994,86923217773	0,00070478174
4997,8494644165	0,00069640759
5000,82969665527	0,00068834793
5003,80992889404	0,00068029221
5006,79016113281	0,00067218032
5009,77039337158	0,00066480258
5012,75062561035	0,00065751926
5015,73085784912	0,00065227493
5018,71109008789	0,00064451068
5021,69132232666	0,00063775515
5024,67155456543	0,00063193686
5027,6517868042	0,00062646517
5030,63201904297	0,0006214242
5033,61225128174	0,00061499405
5036,59248352051	0,00060827439
5039,57271575928	0,00060295219
5042,55294799805	0,00059806745
5045,53318023682	0,0005923777
5048,51341247559	0,00058767237
5051,49364471436	0,00058240362
5054,47387695313	0,0005771982
5057,45410919189	0,00057267595
5060,43434143066	0,00056768613
5063,41457366943	0,00056279665
5066,3948059082	0,00055835046
5069,37503814697	0,00055407434
5072,35527038574	0,00054996303
5075,33550262451	0,00054495833
5078,31573486328	0,00053973309
5081,29596710205	0,00053534184
5084,27619934082	0,00053150682
5087,25643157959	0,00052703943
5090,23666381836	0,00052168132
5093,21689605713	0,00051794133
5096,1971282959	0,00051392718
5099,17736053467	0,00051001728
5102,15759277344	0,00050500546
5105,13782501221	0,00050142539
5108,11805725098	0,00049766581
5111,09828948975	0,0004929611
5114,07852172852	0,0004893705
5117,05875396729	0,00048492588
5120,03898620605	0,00048247333
5123,01921844482	0,00047848212
5125,99945068359	0,00047371741
5128,97968292236	0,00047076849
5131,95991516113	0,00046732895
5134,9401473999	0,00046390469
5137,92037963867	0,00046125278
5140,90061187744	0,00045747978
5143,88084411621	0,00045538103
5146,86107635498	0,00045154039
5149,84130859375	0,0004482664
5152,82154083252	0,00044582034
5155,80177307129	0,00044396545
5158,78200531006	0,00044049503
5161,76223754883	0,00043746353
5164,7424697876	0,0004343151
5167,72270202637	0,0004326957
5170,70293426514	0,00042959016
5173,68316650391	0,00042879708
5176,66339874268	0,00042584819
5179,64363098145	0,00042354657
5182,62386322022	0,00042129143
5185,60409545898	0,00042026167
5188,58432769775	0,00041657218
5191,56455993652	0,00041442857
5194,54479217529	0,00041338484
5197,52502441406	0,00041108787
5200,50525665283	0,00040968139
5203,4854888916	0,0004079072
5206,46572113037	0,00040510653
5209,44595336914	0,00040351011
5212,42618560791	0,00040263394
5215,40641784668	0,00040019759
5218,38665008545	0,00039751966
5221,36688232422	0,00039596429
5224,34711456299	0,00039441712
5227,32734680176	0,00039145312
5230,30757904053	0,00039046504
5233,2878112793	0,00038836799
5236,26804351807	0,00038547393
5239,24827575684	0,00038444744
5242,22850799561	0,00038153207
5245,20874023438	0,00038021247
5248,18897247314	0,00037743528
5251,16920471191	0,00037509363
5254,14943695068	0,00037219049
5257,12966918945	0,00037059716
5260,10990142822	0,00036770918
5263,09013366699	0,00036478791
5266,07036590576	0,00036245212
5269,05059814453	0,00036043977
5272,0308303833	0,00035648434
5275,01106262207	0,00035393172
5277,99129486084	0,00035163966
5280,97152709961	0,00034889272
5283,95175933838	0,00034628395
5286,93199157715	0,00034231446
5289,91222381592	0,00033951529
5292,89245605469	0,00033748992
5295,87268829346	0,00033403102
5298,85292053223	0,00032975994
5301,833152771	0,00032784132
5304,81338500977	0,00032433905
5307,79361724854	0,00032130569
5310,7738494873	0,00031841054
5313,75408172607	0,00031531444
5316,73431396484	0,00031169521
5319,71454620361	0,0003081192
5322,69477844238	0,00030473271
5325,67501068115	0,00030157485
5328,65524291992	0,00029865471
5331,63547515869	0,00029476683
5334,61570739746	0,00029088709
5337,59593963623	0,00028791173
5340,576171875	0,00028490234
5343,55640411377	0,00028067885
5346,53663635254	0,00027778043
5349,51686859131	0,00027275928
5352,49710083008	0,00027056668
5355,47733306885	0,00026718973
5358,45756530762	0,00026331904
5361,43779754639	0,00025986139
5364,41802978516	0,00025604862
5367,39826202393	0,00025344785
5370,3784942627	0,00025045616
5373,35872650146	0,00024546389
5376,33895874023	0,0002428613
5379,319190979	0,00023950375
5382,29942321777	0,0002360894
5385,27965545654	0,00023198145
5388,25988769531	0,00022826481
5391,24011993408	0,00022458987
5394,22035217285	0,00022218391
5397,20058441162	0,00021735529
5400,18081665039	0,00021429532
5403,16104888916	0,00021131333
5406,14128112793	0,00020649849
5409,1215133667	0,00020378355
5412,10174560547	0,00019988194
5415,08197784424	0,00019700924
5418,06221008301	0,00019283189
5421,04244232178	0,0001894342
5424,02267456055	0,00018492966
5427,00290679932	0,00018144424
5429,98313903809	0,00017826858
5432,96337127686	0,00017420539
5435,94360351562	0,00017078054
5438,92383575439	0,00016694589
5441,90406799316	0,00016348853
5444,88430023193	0,00016050299
5447,8645324707	0,00015666071
5450,84476470947	0,00015260471
5453,82499694824	0,00015016876
5456,80522918701	0,00014576496
5459,78546142578	0,00014218697
5462,76569366455	0,00013877915
5465,74592590332	0,00013569542
5468,72615814209	0,00013192893
5471,70639038086	0,00012849997
5474,68662261963	0,00012424969
5477,6668548584	0,00012094889
5480,64708709717	0,00011910483
5483,62731933594	0,00011470204
5486,60755157471	0,00011146314
5489,58778381348	0,00010788022
5492,56801605225	0,00010543909
5495,54824829102	0,00010175033
5498,52848052978	9,8910332E-5
5501,50871276855	9,5914492E-5
5504,48894500732	9,1825833E-5
5507,46917724609	8,8956343E-5
5510,44940948486	8,5736449E-5
5513,42964172363	8,4051489E-5
5516,4098739624	8,0030395E-5
5519,39010620117	7,7838963E-5
5522,37033843994	7,4256864E-5
5525,35057067871	7,1828586E-5
5528,33080291748	6,8812985E-5
5531,31103515625	6,6418045E-5
5534,29126739502	6,5313372E-5
5537,27149963379	6,198174E-5
5540,25173187256	5,9708582E-5
5543,23196411133	5,7442778E-5
5546,2121963501	5,4859401E-5
5549,19242858887	5,4674684E-5
5552,17266082764	5,1988969E-5
5555,15289306641	5,0020913E-5
5558,13312530518	4,9571757E-5
5561,11335754395	4,7280784E-5
5564,09358978271	4,6625055E-5
5567,07382202148	4,5838198E-5
5570,05405426025	4,445866E-5
5573,03428649902	4,4209512E-5
5576,01451873779	4,3773704E-5
5578,99475097656	4,4645908E-5
5581,97498321533	4,4027938E-5
5584,9552154541	4,4341944E-5
5587,93544769287	4,4726726E-5
5590,91567993164	4,5054405E-5
5593,89591217041	4,650629E-5
5596,87614440918	4,6997318E-5
5599,85637664795	4,7651756E-5
5602,83660888672	4,9168964E-5
5605,81684112549	5,138354E-5
5608,79707336426	5,1425409E-5
5611,77730560303	5,3512635E-5
5614,7575378418	5,4419099E-5
5617,73777008057	5,5928192E-5
5620,71800231934	5,7080941E-5
5623,69823455811	5,8195534E-5
5626,67846679687	6,0222428E-5
5629,65869903564	6,1383748E-5
5632,63893127441	6,1943809E-5
5635,61916351318	6,435944E-5
5638,59939575195	6,5331536E-5
5641,57962799072	6,6532501E-5
5644,55986022949	6,8180798E-5
5647,54009246826	6,975134E-5
5650,52032470703	7,1283161E-5
5653,5005569458	7,1727096E-5
5656,48078918457	7,4176834E-5
5659,46102142334	7,5949898E-5
5662,44125366211	7,6422074E-5
5665,42148590088	7,8679064E-5
5668,40171813965	7,9451715E-5
5671,38195037842	8,0681555E-5
5674,36218261719	8,1996797E-5
5677,34241485596	8,3200435E-5
5680,32264709473	8,5024788E-5
5683,3028793335	8,7046462E-5
5686,28311157227	8,8932105E-5
5689,26334381103	8,9826259E-5
5692,2435760498	9,1109714E-5
5695,22380828857	9,2368912E-5
5698,20404052734	9,3949676E-5
5701,18427276611	9,5690424E-5
5704,16450500488	9,6791689E-5
5707,14473724365	9,7451034E-5
5710,12496948242	9,8807587E-5
5713,10520172119	9,9500855E-5
5716,08543395996	0,0001008473
5719,06566619873	0,00010220223
5722,0458984375	0,0001031359
5725,02613067627	0,00010323849
5728,00636291504	0,00010517334
5730,98659515381	0,00010517518
5733,96682739258	0,0001064091
5736,94705963135	0,00010564225
5739,92729187012	0,0001062448
5742,90752410889	0,00010648321
5745,88775634766	0,0001077169
5748,86798858643	0,00010773181
5751,8482208252	0,00010756426
5754,82845306396	0,00010712335
5757,80868530273	0,00010726408
5760,7889175415	0,00010685316
5763,76914978027	0,00010621325
5766,74938201904	0,00010572933
5769,72961425781	0,00010424858
5772,70984649658	0,00010571939
5775,69007873535	0,00010365799
5778,67031097412	0,00010375653
5781,65054321289	0,0001017263
5784,63077545166	0,00010093416
5787,61100769043	9,9878732E-5
5790,5912399292	9,8865659E-5
5793,57147216797	9,8071238E-5
5796,55170440674	9,5858725E-5
5799,53193664551	9,5133889E-5
5802,51216888428	9,3392993E-5
5805,49240112305	9,2070663E-5
5808,47263336182	9,0712232E-5
5811,45286560059	8,8787877E-5
5814,43309783935	8,7136455E-5
5817,41333007812	8,5486012E-5
5820,39356231689	8,3852923E-5
5823,37379455566	8,178026E-5
5826,35402679443	8,0671963E-5
5829,3342590332	7,8175096E-5
5832,31449127197	7,637212E-5
5835,29472351074	7,4275133E-5
5838,27495574951	7,2250752E-5
5841,25518798828	6,8992945E-5
5844,23542022705	6,7849764E-5
5847,21565246582	6,5987221E-5
5850,19588470459	6,2455986E-5
5853,17611694336	6,0045553E-5
5856,15634918213	5,9074701E-5
5859,1365814209	5,4677218E-5
5862,11681365967	5,2495985E-5
5865,09704589844	5,0302553E-5
5868,07727813721	4,7329748E-5
5871,05751037598	4,4966201E-5
5874,03774261475	4,2391582E-5
5877,01797485352	4,0172625E-5
5879,99820709229	3,6863409E-5
5882,97843933105	3,4755406E-5
5885,95867156982	3,2475611E-5
5888,93890380859	2,9338683E-5
5891,91913604736	2,7293861E-5
5894,89936828613	2,4289286E-5
5897,8796005249	2,330671E-5
5900,85983276367	2,0914306E-5
5903,84006500244	1,8947423E-5
5906,82029724121	1,8331961E-5
5909,80052947998	1,8506402E-5
5912,78076171875	1,7873615E-5
5915,76099395752	1,8213848E-5
5918,74122619629	1,9102565E-5
5921,72145843506	2,1844369E-5
5924,70169067383	2,4397323E-5
5927,6819229126	2,7156218E-5
5930,66215515137	2,8852204E-5
5933,64238739014	3,2253717E-5
5936,62261962891	3,5192528E-5
5939,60285186768	3,7617455E-5
5942,58308410644	4,0964448E-5
5945,56331634521	4,364684E-5
[truncated: 30,772 more rows]
