# Supplementary material for: Predicting the Durability of Solid Fired Bricks Using NDT Electroacoustic Methods
Source: Materials (Basel). 2022 Aug 25;15(17):5882. doi: 10.3390/ma15175882 (PMC9457344; doi:10.3390/ma15175882)
Supplement: Supplementary file 1 [file materials-15-05882-s001.zip › 6.NV0_FT.csv]

ASCII data file created with TiePie Multi Channel software. www.tiepie.com.
2021-02-24 10:50:39 012m
Frequency	FFT1
Hz	V
0	0,0065649775
2,98023223876953	0,00026693983
5,96046447753906	0,00027271982
8,94069671630859	0,0002886937
11,9209289550781	0,00029124188
14,9011611938477	0,00027787946
17,8813934326172	0,00028470616
20,8616256713867	0,00029874371
23,8418579101562	0,00027904337
26,8220901489258	0,00029970262
29,8023223876953	0,00031332443
32,7825546264648	0,00030759891
35,7627868652344	0,00030533508
38,7430191040039	0,00030653429
41,7232513427734	0,00029272114
44,703483581543	0,00029167933
47,6837158203125	0,00029854393
50,663948059082	0,00029246258
53,6441802978516	0,00028733478
56,6244125366211	0,00028626352
59,6046447753906	0,00028395591
62,5848770141602	0,00028668574
65,5651092529297	0,00028316071
68,5453414916992	0,00029106729
71,5255737304687	0,00027738889
74,5058059692383	0,00028455733
77,4860382080078	0,00028374114
80,4662704467773	0,0002858929
83,4465026855469	0,00028961698
86,4267349243164	0,0002889155
89,4069671630859	0,00028881082
92,3871994018555	0,0002840188
95,367431640625	0,00028095074
98,3476638793945	0,00028587872
101,327896118164	0,00028330478
104,308128356934	0,0002855475
107,288360595703	0,00028087873
110,268592834473	0,00028293483
113,248825073242	0,00028370399
116,229057312012	0,00028451875
119,209289550781	0,00028501243
122,189521789551	0,00028490741
125,16975402832	0,00028158077
128,14998626709	0,00028129813
131,130218505859	0,00028017897
134,110450744629	0,00027720558
137,090682983398	0,00027587275
140,070915222168	0,00027425839
143,051147460938	0,00027595443
146,031379699707	0,00027615082
149,011611938477	0,00027803033
151,991844177246	0,00027847666
154,972076416016	0,00028022793
157,952308654785	0,0002812923
160,932540893555	0,00027490968
163,912773132324	0,00027921296
166,893005371094	0,0002771493
169,873237609863	0,00027682258
172,853469848633	0,00027745308
175,833702087402	0,00027524004
178,813934326172	0,00027643367
181,794166564941	0,00027731405
184,774398803711	0,00027808639
187,75463104248	0,00027576953
190,73486328125	0,00027581682
193,71509552002	0,00027611701
196,695327758789	0,00027616565
199,675559997559	0,00027592908
202,655792236328	0,00027254742
205,636024475098	0,00027334841
208,616256713867	0,00027297937
211,596488952637	0,00027372125
214,576721191406	0,00027267521
217,556953430176	0,00027139715
220,537185668945	0,00027217967
223,517417907715	0,00027116221
226,497650146484	0,00027127094
229,477882385254	0,00027105635
232,458114624023	0,00026858021
235,438346862793	0,00026519633
238,418579101562	0,00026684395
241,398811340332	0,00026524001
244,379043579102	0,00026491508
247,359275817871	0,00026542272
250,339508056641	0,00026468651
253,31974029541	0,00026712839
256,29997253418	0,00026484807
259,280204772949	0,00026379977
262,260437011719	0,00026674191
265,240669250488	0,00026504664
268,220901489258	0,00026456352
271,201133728027	0,00026329315
274,181365966797	0,0002651089
277,161598205566	0,00026345865
280,141830444336	0,00026301047
283,122062683105	0,00026291801
286,102294921875	0,00026327566
289,082527160645	0,0002623141
292,062759399414	0,00026404032
295,042991638184	0,00026263502
298,023223876953	0,00026226891
301,003456115723	0,00026337862
303,983688354492	0,00026264268
306,963920593262	0,00026272294
309,944152832031	0,00026112186
312,924385070801	0,00026338398
315,90461730957	0,00026103229
318,88484954834	0,00026069417
321,865081787109	0,00026006924
324,845314025879	0,0002594845
327,825546264648	0,00025903709
330,805778503418	0,00025902045
333,786010742188	0,00025866601
336,766242980957	0,00025869628
339,746475219727	0,00025766094
342,726707458496	0,00025952473
345,706939697266	0,00025989303
348,687171936035	0,00025888764
351,667404174805	0,00025952009
354,647636413574	0,00025800208
357,627868652344	0,00025827749
360,608100891113	0,00025727881
363,588333129883	0,00025880119
366,568565368652	0,00025766004
369,548797607422	0,00025676952
372,529029846191	0,00025661311
375,509262084961	0,00025735091
378,48949432373	0,00025773365
381,4697265625	0,00025869743
384,44995880127	0,00025729702
387,430191040039	0,00025886786
390,410423278809	0,00025919384
393,390655517578	0,00025907174
396,370887756348	0,00025952298
399,351119995117	0,00025798734
402,331352233887	0,00025849789
405,311584472656	0,00025796508
408,291816711426	0,00025965202
411,272048950195	0,00025793816
414,252281188965	0,00025697022
417,232513427734	0,00025759153
420,212745666504	0,00025771112
423,192977905273	0,00026085296
426,173210144043	0,00026020076
429,153442382812	0,0002595932
432,133674621582	0,00026133726
435,113906860352	0,00025995499
438,094139099121	0,00025901255
441,074371337891	0,00025941684
444,05460357666	0,00026083772
447,03483581543	0,00026115647
450,015068054199	0,00025875738
452,995300292969	0,00026020154
455,975532531738	0,00026085298
458,955764770508	0,00026178603
461,935997009277	0,00026340593
464,916229248047	0,00026256186
467,896461486816	0,00026162688
470,876693725586	0,00026184802
473,856925964355	0,00026390973
476,837158203125	0,00026439116
479,817390441895	0,00026412254
482,797622680664	0,00026326963
485,777854919434	0,00026460751
488,758087158203	0,0002648083
491,738319396973	0,00026298164
494,718551635742	0,00026354765
497,698783874512	0,00026489894
500,679016113281	0,00026436213
503,659248352051	0,00026629292
506,63948059082	0,00026504378
509,61971282959	0,00026503145
512,599945068359	0,00026594946
515,580177307129	0,00026544086
518,560409545898	0,00026684011
521,540641784668	0,00026694608
524,520874023438	0,00026757121
527,501106262207	0,00027027606
530,481338500977	0,00026695882
533,461570739746	0,00026758187
536,441802978516	0,00027010641
539,422035217285	0,00026893037
542,402267456055	0,00026931546
545,382499694824	0,00026907552
548,362731933594	0,00027070088
551,342964172363	0,00027187872
554,323196411133	0,00027043045
557,303428649902	0,00027168456
560,283660888672	0,00027159992
563,263893127441	0,00027189008
566,244125366211	0,00027407011
569,22435760498	0,00027334743
572,20458984375	0,00027468205
575,18482208252	0,00027657188
578,165054321289	0,00027556716
581,145286560059	0,00027830874
584,125518798828	0,00027794693
587,105751037598	0,00027469965
590,085983276367	0,000276674
593,066215515137	0,00028074032
596,046447753906	0,00027592154
599,026679992676	0,00028169615
602,006912231445	0,00027850695
604,987144470215	0,000282263
607,967376708984	0,00028338528
610,947608947754	0,00028098343
613,927841186523	0,00028166894
616,908073425293	0,00028297449
619,888305664062	0,00028416394
622,868537902832	0,00028395527
625,848770141602	0,00028560719
628,829002380371	0,00028663034
631,809234619141	0,00028883849
634,78946685791	0,00028698343
637,76969909668	0,00028913961
640,749931335449	0,00028911508
643,730163574219	0,00028988092
646,710395812988	0,00029126678
649,690628051758	0,00029221236
652,670860290527	0,00029134816
655,651092529297	0,00029326094
658,631324768066	0,00029318739
661,611557006836	0,00029534359
664,591789245606	0,00029483439
667,572021484375	0,00029645651
670,552253723145	0,00029676639
673,532485961914	0,00029805955
676,512718200684	0,00029878314
679,492950439453	0,00030001848
682,473182678223	0,00030144893
685,453414916992	0,0003015665
688,433647155762	0,00030278408
691,413879394531	0,00030464283
694,394111633301	0,00030373253
697,37434387207	0,0003067703
700,35457611084	0,00030693349
703,334808349609	0,00030649263
706,315040588379	0,00030851117
709,295272827148	0,00031077131
712,275505065918	0,00031016088
715,255737304687	0,00031069505
718,235969543457	0,00031390742
721,216201782227	0,00031476059
724,196434020996	0,0003155235
727,176666259766	0,000316317
730,156898498535	0,00031733564
733,137130737305	0,00032006321
736,117362976074	0,00031928636
739,097595214844	0,00032190147
742,077827453613	0,00032388235
745,058059692383	0,00032380309
748,038291931152	0,00032405553
751,018524169922	0,00032642709
753,998756408691	0,00032721624
756,978988647461	0,00032808167
759,959220886231	0,0003304279
762,939453125	0,00033145467
765,919685363769	0,00033479577
768,899917602539	0,00033546963
771,880149841309	0,00033679649
774,860382080078	0,00034039475
777,840614318848	0,00033970206
780,820846557617	0,00034131128
783,801078796387	0,00034281367
786,781311035156	0,00034449324
789,761543273926	0,00034666825
792,741775512695	0,0003474275
795,722007751465	0,00034984776
798,702239990234	0,00035144542
801,682472229004	0,0003526663
804,662704467773	0,00035415183
807,642936706543	0,00035676256
810,623168945313	0,0003587115
813,603401184082	0,00035867553
816,583633422852	0,00036255799
819,563865661621	0,00036449801
822,544097900391	0,00036548358
825,52433013916	0,0003687547
828,50456237793	0,00036887059
831,484794616699	0,00037194756
834,465026855469	0,00037461438
837,445259094238	0,00037548449
840,425491333008	0,00037797979
843,405723571777	0,00037992386
846,385955810547	0,00038338048
849,366188049316	0,00038331988
852,346420288086	0,00038660776
855,326652526855	0,00038784165
858,306884765625	0,0003918044
861,287117004394	0,00039358547
864,267349243164	0,00039794355
867,247581481934	0,00039829804
870,227813720703	0,00040241132
873,208045959473	0,0004042611
876,188278198242	0,00040555298
879,168510437012	0,00040995101
882,148742675781	0,00041197992
885,128974914551	0,0004152706
888,10920715332	0,00041653595
891,08943939209	0,00041937193
894,069671630859	0,00042287487
897,049903869629	0,00042617602
900,030136108398	0,00043047024
903,010368347168	0,00043166196
905,990600585938	0,00043568159
908,970832824707	0,00043910664
911,951065063477	0,00044148456
914,931297302246	0,00044603389
917,911529541016	0,00044826645
920,891761779785	0,00045195435
923,871994018555	0,00045600634
926,852226257324	0,00045897884
929,832458496094	0,00046240573
932,812690734863	0,00046693404
935,792922973633	0,00047008403
938,773155212402	0,00047330712
941,753387451172	0,00047825944
944,733619689941	0,00048287288
947,713851928711	0,00048670088
950,69408416748	0,00049012486
953,67431640625	0,00049416278
956,65454864502	0,00049908895
959,634780883789	0,00050441773
962,615013122559	0,00050866597
965,595245361328	0,00051460553
968,575477600098	0,00051827333
971,555709838867	0,00052327289
974,535942077637	0,00052877072
977,516174316406	0,00053324618
980,496406555176	0,00053892309
983,476638793945	0,00054467942
986,456871032715	0,00054997682
989,437103271484	0,00055590698
992,417335510254	0,00056226224
995,397567749023	0,00056797903
998,377799987793	0,00057302006
1001,35803222656	0,0005803807
1004,33826446533	0,00058643251
1007,3184967041	0,00059228516
1010,29872894287	0,00060023191
1013,27896118164	0,00060607608
1016,25919342041	0,00061332051
1019,23942565918	0,00062225809
1022,21965789795	0,00062873246
1025,19989013672	0,00063673917
1028,18012237549	0,00064351742
1031,16035461426	0,00065275373
1034,14058685303	0,00066085049
1037,1208190918	0,00067041941
1040,10105133057	0,00067980394
1043,08128356934	0,00068918398
1046,06151580811	0,00069774801
1049,04174804688	0,00070766932
1052,02198028564	0,00071867209
1055,00221252441	0,00072835563
1057,98244476318	0,00073999441
1060,96267700195	0,00074999221
1063,94290924072	0,00076195701
1066,92314147949	0,00077372355
1069,90337371826	0,00078602997
1072,88360595703	0,00079824783
1075,8638381958	0,00081110783
1078,84407043457	0,0008238273
1081,82430267334	0,00083798989
1084,80453491211	0,00085256801
1087,78476715088	0,00086648872
1090,76499938965	0,00087966842
1093,74523162842	0,00089622605
1096,72546386719	0,00091246474
1099,70569610596	0,00092901833
1102,68592834473	0,00094443094
1105,6661605835	0,00096133499
1108,64639282227	0,00098005442
1111,62662506104	0,00099707088
1114,6068572998	0,0010154913
1117,58708953857	0,0010335626
1120,56732177734	0,0010529886
1123,54755401611	0,0010727961
1126,52778625488	0,0010924091
1129,50801849365	0,0011116062
1132,48825073242	0,0011312225
1135,46848297119	0,0011509782
1138,44871520996	0,0011704471
1141,42894744873	0,001188753
1144,4091796875	0,0012084313
1147,38941192627	0,0012252931
1150,36964416504	0,0012432889
1153,34987640381	0,0012571392
1156,33010864258	0,001270781
1159,31034088135	0,0012817126
1162,29057312012	0,0012927383
1165,27080535889	0,0013002865
1168,25103759766	0,0013078039
1171,23126983643	0,0013132333
1174,2115020752	0,0013153982
1177,19173431396	0,0013195728
1180,17196655273	0,0013229025
1183,1521987915	0,0013263605
1186,13243103027	0,0013313389
1189,11266326904	0,001343491
1192,09289550781	0,0013588776
1195,07312774658	0,0013810431
1198,05335998535	0,001412031
1201,03359222412	0,0014547388
1204,01382446289	0,0015101344
1206,99405670166	0,0015771571
1209,97428894043	0,0016584914
1212,9545211792	0,0017562369
1215,93475341797	0,0018754699
1218,91498565674	0,0020146314
1221,89521789551	0,0021794762
1224,87545013428	0,0023720264
1227,85568237305	0,0025966834
1230,83591461182	0,0028592849
1233,81614685059	0,0031643277
1236,79637908936	0,0035168197
1239,77661132812	0,0039231917
1242,75684356689	0,0043815633
1245,73707580566	0,0048789845
1248,71730804443	0,0053786819
1251,6975402832	0,0057857214
1254,67777252197	0,0059591638
1257,65800476074	0,0057754646
1260,63823699951	0,0052855768
1263,61846923828	0,00467905
1266,59870147705	0,0041162916
1269,57893371582	0,0036433395
1272,55916595459	0,0032608495
1275,53939819336	0,0029473006
1278,51963043213	0,0026864992
1281,4998626709	0,002467306
1284,48009490967	0,0022812252
1287,46032714844	0,0021206525
1290,44055938721	0,0019813618
1293,42079162598	0,0018606186
1296,40102386475	0,0017517222
1299,38125610352	0,001656665
1302,36148834229	0,0015692858
1305,34172058105	0,0014924616
1308,32195281982	0,0014215564
1311,30218505859	0,0013579796
1314,28241729736	0,0012998226
1317,26264953613	0,001245437
1320,2428817749	0,0011955957
1323,22311401367	0,0011492344
1326,20334625244	0,0011066621
1329,18357849121	0,0010670142
1332,16381072998	0,0010288576
1335,14404296875	0,00099517061
1338,12427520752	0,0009596915
1341,10450744629	0,00093170453
1344,08473968506	0,00090308706
1347,06497192383	0,00087565979
1350,0452041626	0,00084929367
1353,02543640137	0,00082570364
1356,00566864014	0,00080192404
1358,98590087891	0,00078049343
1361,96613311768	0,00076000283
1364,94636535645	0,00074064007
1367,92659759521	0,00072263458
1370,90682983398	0,00070306683
1373,88706207275	0,00068676325
1376,86729431152	0,00067086307
1379,84752655029	0,00065508386
1382,82775878906	0,00064045133
1385,80799102783	0,0006258539
1388,7882232666	0,00061143458
1391,76845550537	0,000598325
1394,74868774414	0,00058643305
1397,72891998291	0,00057450988
1400,70915222168	0,00056231141
1403,68938446045	0,0005515336
1406,66961669922	0,00054023211
1409,64984893799	0,00052963377
1412,63008117676	0,0005203389
1415,61031341553	0,00051058332
1418,5905456543	0,00050094641
1421,57077789307	0,00049157826
1424,55101013184	0,000482024
1427,53124237061	0,00047386207
1430,51147460938	0,00046568751
1433,49170684814	0,00045810804
1436,47193908691	0,00044959458
1439,45217132568	0,00044271432
1442,43240356445	0,00043512034
1445,41263580322	0,00042687964
1448,39286804199	0,00042070489
1451,37310028076	0,00041314958
1454,35333251953	0,00040766902
1457,3335647583	0,00040025752
1460,31379699707	0,00039336166
1463,29402923584	0,00038777495
1466,27426147461	0,00038234423
1469,25449371338	0,0003771072
1472,23472595215	0,00037037936
1475,21495819092	0,00036464803
1478,19519042969	0,00035920414
1481,17542266846	0,00035387938
1484,15565490723	0,00034949256
1487,135887146	0,00034389017
1490,11611938477	0,00034013716
1493,09635162354	0,00033369036
1496,0765838623	0,00033161938
1499,05681610107	0,00032486755
1502,03704833984	0,0003215981
1505,01728057861	0,0003171202
1507,99751281738	0,00031363132
1510,97774505615	0,00030732275
1513,95797729492	0,00030372606
1516,93820953369	0,00030018024
1519,91844177246	0,00029698218
1522,89867401123	0,00029334022
1525,87890625	0,00029155822
1528,85913848877	0,00028493947
1531,83937072754	0,00028221416
1534,81960296631	0,00027757322
1537,79983520508	0,00027449653
1540,78006744385	0,00027072161
1543,76029968262	0,0002667309
1546,74053192139	0,00026402262
1549,72076416016	0,00026041472
1552,70099639893	0,00025724647
1555,6812286377	0,0002546725
1558,66146087646	0,00025187
1561,64169311523	0,00024904696
1564,621925354	0,00024585963
1567,60215759277	0,00024298043
1570,58238983154	0,00023899691
1573,56262207031	0,00023638017
1576,54285430908	0,00023424596
1579,52308654785	0,00023112825
1582,50331878662	0,00022796
1585,48355102539	0,00022528822
1588,46378326416	0,00022292392
1591,44401550293	0,00022132042
1594,4242477417	0,00021789016
1597,40447998047	0,00021559164
1600,38471221924	0,00021337497
1603,36494445801	0,00021079961
1606,34517669678	0,00020933383
1609,32540893555	0,00020620257
1612,30564117432	0,00020420915
1615,28587341309	0,00020176113
1618,26610565186	0,00019948528
1621,24633789062	0,0001971231
1624,22657012939	0,00019476981
1627,20680236816	0,00019319435
1630,18703460693	0,00019222458
1633,1672668457	0,00018883244
1636,14749908447	0,00018611973
1639,12773132324	0,00018483901
1642,10796356201	0,0001837742
1645,08819580078	0,00018076054
1648,06842803955	0,00017896027
1651,04866027832	0,0001769436
1654,02889251709	0,00017706169
1657,00912475586	0,00017303496
1659,98935699463	0,00017236801
1662,9695892334	0,00016979212
1665,94982147217	0,00016904572
1668,93005371094	0,0001671704
1671,91028594971	0,00016494571
1674,89051818848	0,00016229675
1677,87075042725	0,00016031805
1680,85098266602	0,00016029929
1683,83121490479	0,00015912344
1686,81144714355	0,00015669733
1689,79167938232	0,00015503741
1692,77191162109	0,00015314174
1695,75214385986	0,00015193665
1698,73237609863	0,00015134186
1701,7126083374	0,00014931929
1704,69284057617	0,00014874056
1707,67307281494	0,00014682831
1710,65330505371	0,00014451897
1713,63353729248	0,0001437883
1716,61376953125	0,00014153432
1719,59400177002	0,0001412537
1722,57423400879	0,00013881764
1725,55446624756	0,00013772701
1728,53469848633	0,00013688284
1731,5149307251	0,0001355766
1734,49516296387	0,00013354931
1737,47539520264	0,0001335304
1740,45562744141	0,00013149666
1743,43585968018	0,00013194817
1746,41609191895	0,00012916665
1749,39632415771	0,00012796528
1752,37655639648	0,00012665837
1755,35678863525	0,00012515799
1758,33702087402	0,00012432001
1761,31725311279	0,00012445978
1764,29748535156	0,00012373077
1767,27771759033	0,00012095254
1770,2579498291	0,00011976115
1773,23818206787	0,00012001329
1776,21841430664	0,00011872424
1779,19864654541	0,00011729268
1782,17887878418	0,00011608035
1785,15911102295	0,00011533356
1788,13934326172	0,00011489812
1791,11957550049	0,00011375322
1794,09980773926	0,00011298511
1797,08003997803	0,00011292357
1800,0602722168	0,0001103925
1803,04050445557	0,00010993689
1806,02073669434	0,00010915228
1809,00096893311	0,000108873
1811,98120117187	0,00010760242
1814,96143341064	0,0001065681
1817,94166564941	0,00010626552
1820,92189788818	0,00010460853
1823,90213012695	0,00010297994
1826,88236236572	0,00010502108
1829,86259460449	0,00010420998
1832,84282684326	0,00010221675
1835,82305908203	0,00010299777
1838,8032913208	0,0001012185
1841,78352355957	0,00010129505
1844,76375579834	0,00010021117
1847,74398803711	9,9082476E-5
1850,72422027588	9,8965931E-5
1853,70445251465	9,8906044E-5
1856,68468475342	9,7584147E-5
1859,66491699219	9,7499827E-5
1862,64514923096	9,6580342E-5
1865,62538146973	9,6054882E-5
1868,6056137085	9,6114289E-5
1871,58584594727	9,4105467E-5
1874,56607818604	9,451968E-5
1877,5463104248	9,3111353E-5
1880,52654266357	9,3031507E-5
1883,50677490234	9,3060575E-5
1886,48700714111	9,2320641E-5
1889,46723937988	9,1384921E-5
1892,44747161865	9,1070869E-5
1895,42770385742	8,9457714E-5
1898,40793609619	8,9799665E-5
1901,38816833496	8,9445099E-5
1904,36840057373	8,7479913E-5
1907,3486328125	8,8186029E-5
1910,32886505127	8,6360988E-5
1913,30909729004	8,5357637E-5
1916,28932952881	8,519441E-5
1919,26956176758	8,4020393E-5
1922,24979400635	8,1920425E-5
1925,23002624512	8,1061948E-5
1928,21025848389	8,0413927E-5
1931,19049072266	7,9160893E-5
1934,17072296143	7,6913753E-5
1937,1509552002	7,727379E-5
1940,13118743896	7,4632554E-5
1943,11141967773	7,4804427E-5
1946,0916519165	7,3737325E-5
1949,07188415527	7,2488475E-5
1952,05211639404	7,1958835E-5
1955,03234863281	7,0489737E-5
1958,01258087158	6,8072773E-5
1960,99281311035	6,7527092E-5
1963,97304534912	6,7488538E-5
1966,95327758789	6,7119907E-5
1969,93350982666	6,4775167E-5
1972,91374206543	6,3854374E-5
1975,8939743042	6,3039868E-5
1978,87420654297	6,2413429E-5
1981,85443878174	6,1921697E-5
1984,83467102051	6,1634119E-5
1987,81490325928	5,8723583E-5
1990,79513549805	5,8493389E-5
1993,77536773682	5,8765607E-5
1996,75559997559	5,7766351E-5
1999,73583221436	5,6560397E-5
2002,71606445313	5,6430793E-5
2005,69629669189	5,5567344E-5
2008,67652893066	5,4097418E-5
2011,65676116943	5,3662644E-5
2014,6369934082	5,3924993E-5
2017,61722564697	5,3254254E-5
2020,59745788574	5,3211347E-5
2023,57769012451	5,1512938E-5
2026,55792236328	5,1268866E-5
2029,53815460205	5,1506124E-5
2032,51838684082	5,0426224E-5
2035,49861907959	4,9535666E-5
2038,47885131836	4,9869844E-5
2041,45908355713	4,8193079E-5
2044,4393157959	5,0010113E-5
2047,41954803467	4,8701513E-5
2050,39978027344	4,8587516E-5
2053,38001251221	4,7545927E-5
2056,36024475098	4,8981715E-5
2059,34047698975	4,6292656E-5
2062,32070922852	4,6624212E-5
2065,30094146729	4,7042816E-5
2068,28117370605	4,6361173E-5
2071,26140594482	4,5943755E-5
2074,24163818359	4,6265756E-5
2077,22187042236	4,6443524E-5
2080,20210266113	4,646765E-5
2083,1823348999	4,5840523E-5
2086,16256713867	4,6454675E-5
2089,14279937744	4,5799714E-5
2092,12303161621	4,6189296E-5
2095,10326385498	4,7686557E-5
2098,08349609375	4,6202115E-5
2101,06372833252	4,5237727E-5
2104,04396057129	4,6276253E-5
2107,02419281006	4,7012991E-5
2110,00442504883	4,7886859E-5
2112,9846572876	4,595049E-5
2115,96488952637	4,7004842E-5
2118,94512176514	4,6548248E-5
2121,92535400391	4,8269504E-5
2124,90558624268	4,6887622E-5
2127,88581848145	4,9509557E-5
2130,86605072021	4,9054026E-5
2133,84628295898	4,9218293E-5
2136,82651519775	4,9259291E-5
2139,80674743652	5,1106475E-5
2142,78697967529	5,1003481E-5
2145,76721191406	5,1642758E-5
2148,74744415283	5,1554752E-5
2151,7276763916	5,2626731E-5
2154,70790863037	5,3539471E-5
2157,68814086914	5,3481535E-5
2160,66837310791	5,4795506E-5
2163,64860534668	5,4843227E-5
2166,62883758545	5,589943E-5
2169,60906982422	5,6217725E-5
2172,58930206299	5,7307317E-5
2175,56953430176	5,7818629E-5
2178,54976654053	5,8783794E-5
2181,5299987793	6,0356734E-5
2184,51023101807	6,0832726E-5
2187,49046325684	6,2171643E-5
2190,47069549561	6,2110888E-5
2193,45092773438	6,2494842E-5
2196,43115997314	6,4553126E-5
2199,41139221191	6,4960515E-5
2202,39162445068	6,5528298E-5
2205,37185668945	6,7500911E-5
2208,35208892822	6,8059837E-5
2211,33232116699	6,9850261E-5
2214,31255340576	7,0339398E-5
2217,29278564453	7,1176527E-5
2220,2730178833	7,3281355E-5
2223,25325012207	7,4532259E-5
2226,23348236084	7,6334135E-5
2229,21371459961	7,6938493E-5
2232,19394683838	7,8394914E-5
2235,17417907715	8,0033087E-5
2238,15441131592	8,0824189E-5
2241,13464355469	8,2289727E-5
2244,11487579346	8,4336575E-5
2247,09510803223	8,6334645E-5
2250,075340271	8,7331806E-5
2253,05557250977	8,8992094E-5
2256,03580474854	9,0868681E-5
2259,0160369873	9,1659418E-5
2261,99626922607	9,2577552E-5
2264,97650146484	9,5017287E-5
2267,95673370361	9,8201974E-5
2270,93696594238	9,9271268E-5
2273,91719818115	0,0001005756
2276,89743041992	0,00010293277
2279,87766265869	0,00010562644
2282,85789489746	0,00010623721
2285,83812713623	0,00010935229
2288,818359375	0,00011024252
2291,79859161377	0,00011436378
2294,77882385254	0,00011550195
2297,75905609131	0,00011757732
2300,73928833008	0,00012093619
2303,71952056885	0,00012367654
2306,69975280762	0,00012641664
2309,67998504639	0,00012815008
2312,66021728516	0,00013035741
2315,64044952393	0,00013549376
2318,6206817627	0,0001370325
2321,60091400146	0,00013959171
2324,58114624023	0,00014378548
2327,561378479	0,00014687458
2330,54161071777	0,00015006813
2333,52184295654	0,00015248714
2336,50207519531	0,00015756643
2339,48230743408	0,00016125966
2342,46253967285	0,00016542974
2345,44277191162	0,0001676148
2348,42300415039	0,00017256621
2351,40323638916	0,00017637034
2354,38346862793	0,00018170803
2357,3637008667	0,00018612152
2360,34393310547	0,00019167688
2363,32416534424	0,00019462075
2366,30439758301	0,00019985005
2369,28462982178	0,00020487128
2372,26486206055	0,00020977072
2375,24509429932	0,00021619142
2378,22532653809	0,00022254513
2381,20555877686	0,00022675613
2384,18579101562	0,00023349843
2387,16602325439	0,00023947074
2390,14625549316	0,00024640614
2393,12648773193	0,00025255496
2396,1067199707	0,00026009945
2399,08695220947	0,00026766451
2402,06718444824	0,00027524744
2405,04741668701	0,00028385846
2408,02764892578	0,00029167432
2411,00788116455	0,00030111593
2413,98811340332	0,00031115726
2416,96834564209	0,00032027278
2419,94857788086	0,00033170533
2422,92881011963	0,00034242754
2425,9090423584	0,00035364607
2428,88927459717	0,00036580437
2431,86950683594	0,00037918439
2434,84973907471	0,00039049196
2437,82997131348	0,00040691726
2440,81020355225	0,00042140463
2443,79043579102	0,00043791059
2446,77066802979	0,00045383969
2449,75090026855	0,00047313755
2452,73113250732	0,0004908476
2455,71136474609	0,00051270118
2458,69159698486	0,00053433071
2461,67182922363	0,00055660567
2464,6520614624	0,0005823697
2467,63229370117	0,00060813268
2470,61252593994	0,00063618096
2473,59275817871	0,00066639403
2476,57299041748	0,0006986085
2479,55322265625	0,0007322559
2482,53345489502	0,0007688273
2485,51368713379	0,00080784625
2488,49391937256	0,00084761865
2491,47415161133	0,00089025615
2494,4543838501	0,00093219913
2497,43461608887	0,00097654142
2500,41484832764	0,0010198638
2503,39508056641	0,0010599695
2506,37531280518	0,0011003053
2509,35554504395	0,0011345799
2512,33577728271	0,0011644834
2515,31600952148	0,0011858012
2518,29624176025	0,001196839
2521,27647399902	0,0011980175
2524,25670623779	0,0011895545
2527,23693847656	0,0011712846
2530,21717071533	0,001142907
2533,1974029541	0,0011088679
2536,17763519287	0,0010713517
2539,15786743164	0,001030733
2542,13809967041	0,00098906554
2545,11833190918	0,00094760295
2548,09856414795	0,00090743039
2551,07879638672	0,00086935661
2554,05902862549	0,00083263128
2557,03926086426	0,00079762256
2560,01949310303	0,00076667201
2562,9997253418	0,00073781431
2565,97995758057	0,0007082743
2568,96018981934	0,00068210266
2571,94042205811	0,00065933821
2574,92065429687	0,00063585347
2577,90088653564	0,00061459659
2580,88111877441	0,00059442777
2583,86135101318	0,00057580968
2586,84158325195	0,0005591447
2589,82181549072	0,00054196002
2592,80204772949	0,0005254178
2595,78227996826	0,00051295494
2598,76251220703	0,00049933522
2601,7427444458	0,00048552737
2604,72297668457	0,00047411088
2607,70320892334	0,00046146916
2610,68344116211	0,00045232203
2613,66367340088	0,00044068102
2616,64390563965	0,0004310635
2619,62413787842	0,00042158668
2622,60437011719	0,0004128604
2625,58460235596	0,00040470141
2628,56483459473	0,00039584985
2631,5450668335	0,0003878195
2634,52529907227	0,00038044555
2637,50553131104	0,00037317755
2640,4857635498	0,00036771553
2643,46599578857	0,00036062015
2646,44622802734	0,00035356354
2649,42646026611	0,00034777291
2652,40669250488	0,00034228723
2655,38692474365	0,00033702027
2658,36715698242	0,00033146409
2661,34738922119	0,00032534481
2664,32762145996	0,00032060257
2667,30785369873	0,00031636984
2670,2880859375	0,00031142359
2673,26831817627	0,00030645921
2676,24855041504	0,00030225455
2679,22878265381	0,00029688669
2682,20901489258	0,00029292633
2685,18924713135	0,00028925133
2688,16947937012	0,00028377633
2691,14971160889	0,00028081637
2694,12994384766	0,00027581469
2697,11017608643	0,00027190816
2700,0904083252	0,00026877148
2703,07064056396	0,0002653864
2706,05087280273	0,00026018367
2709,0311050415	0,00025703642
2712,01133728027	0,00025314339
2714,99156951904	0,00024993325
2717,97180175781	0,00024614207
2720,95203399658	0,0002424632
2723,93226623535	0,0002397192
2726,91249847412	0,00023479867
2729,89273071289	0,00023173841
2732,87296295166	0,00022831142
2735,85319519043	0,00022511528
2738,8334274292	0,00022196358
2741,81365966797	0,00021803916
2744,79389190674	0,00021631371
2747,77412414551	0,00021300428
2750,75435638428	0,00020932
2753,73458862305	0,0002060593
2756,71482086182	0,00020349873
2759,69505310059	0,00019990512
2762,67528533936	0,00019752569
2765,65551757813	0,00019462112
2768,63574981689	0,0001923916
2771,61598205566	0,0001890821
2774,59621429443	0,00018798616
2777,5764465332	0,0001851852
2780,55667877197	0,0001818976
2783,53691101074	0,00017940311
2786,51714324951	0,00017826825
2789,49737548828	0,00017501727
2792,47760772705	0,00017400988
2795,45783996582	0,00017156018
2798,43807220459	0,00016961921
2801,41830444336	0,00016770481
2804,39853668213	0,00016543373
2807,3787689209	0,00016197438
2810,35900115967	0,00016284883
2813,33923339844	0,00015933921
2816,31946563721	0,00015739815
2819,29969787598	0,00015673361
2822,27993011475	0,0001552092
2825,26016235352	0,00015314659
2828,24039459229	0,00015165801
2831,22062683105	0,00014984181
2834,20085906982	0,00014876683
2837,18109130859	0,00014646134
2840,16132354736	0,00014597685
2843,14155578613	0,00014461377
2846,1217880249	0,00014209245
2849,10202026367	0,00014232996
2852,08225250244	0,00014061118
2855,06248474121	0,00013859375
2858,04271697998	0,00013755238
2861,02294921875	0,00013660177
2864,00318145752	0,00013532261
2866,98341369629	0,00013491491
2869,96364593506	0,00013315417
2872,94387817383	0,00013255219
2875,9241104126	0,00013077057
2878,90434265137	0,00012982264
2881,88457489014	0,00012893941
2884,86480712891	0,00012766943
2887,84503936768	0,00012731924
2890,82527160645	0,0001270551
2893,80550384521	0,00012484631
2896,78573608398	0,00012430684
2899,76596832275	0,00012351748
2902,74620056152	0,00012307721
2905,72643280029	0,00012157854
2908,70666503906	0,00012147373
2911,68689727783	0,00012079913
2914,6671295166	0,00011913773
2917,64736175537	0,00011890096
2920,62759399414	0,00011816032
2923,60782623291	0,00011723689
2926,58805847168	0,00011573
2929,56829071045	0,00011646555
2932,54852294922	0,00011594116
2935,52875518799	0,00011510267
2938,50898742676	0,00011373309
2941,48921966553	0,00011326949
2944,4694519043	0,00011265201
2947,44968414307	0,00011304367
2950,42991638184	0,0001125129
2953,41014862061	0,00011156236
2956,39038085937	0,00011110972
2959,37061309814	0,00011062191
2962,35084533691	0,00011028607
2965,33107757568	0,00011039222
2968,31130981445	0,00010868635
2971,29154205322	0,00010876675
2974,27177429199	0,00010832519
2977,25200653076	0,00010797371
2980,23223876953	0,00010671523
2983,2124710083	0,00010689564
2986,19270324707	0,00010610042
2989,17293548584	0,00010710858
2992,15316772461	0,00010553848
2995,13339996338	0,00010529995
2998,11363220215	0,00010476395
3001,09386444092	0,00010609402
3004,07409667969	0,00010502751
3007,05432891846	0,00010458815
3010,03456115723	0,00010431323
3013,014793396	0,00010410965
3015,99502563477	0,00010303612
3018,97525787354	0,00010333466
3021,9554901123	0,00010190348
3024,93572235107	0,00010200136
3027,91595458984	0,00010165543
3030,89618682861	0,00010058711
3033,87641906738	0,00010028325
3036,85665130615	0,00010019153
3039,83688354492	9,9524345E-5
3042,81711578369	0,00010005751
3045,79734802246	9,9956278E-5
3048,77758026123	9,8387895E-5
3051,7578125	9,892296E-5
3054,73804473877	9,8567158E-5
3057,71827697754	9,721022E-5
3060,69850921631	9,6487364E-5
3063,67874145508	9,7043753E-5
3066,65897369385	9,6964234E-5
3069,63920593262	9,644168E-5
3072,61943817139	9,6202123E-5
3075,59967041016	9,5406988E-5
3078,57990264893	9,452652E-5
3081,5601348877	9,4495217E-5
3084,54036712646	9,3934642E-5
3087,52059936523	9,4686744E-5
3090,500831604	9,367869E-5
3093,48106384277	9,2752576E-5
3096,46129608154	9,2888975E-5
3099,44152832031	9,2241014E-5
3102,42176055908	9,1204233E-5
3105,40199279785	9,1796563E-5
3108,38222503662	8,9737855E-5
3111,36245727539	9,0770462E-5
3114,34268951416	8,933911E-5
3117,32292175293	8,8459308E-5
3120,3031539917	8,8555138E-5
3123,28338623047	8,7937542E-5
3126,26361846924	8,7059769E-5
3129,24385070801	8,6907992E-5
3132,22408294678	8,6343152E-5
3135,20431518555	8,6491417E-5
3138,18454742432	8,6442307E-5
3141,16477966309	8,5242179E-5
3144,14501190186	8,4655519E-5
3147,12524414063	8,4895643E-5
3150,10547637939	8,4311182E-5
3153,08570861816	8,4587104E-5
3156,06594085693	8,4352786E-5
3159,0461730957	8,3693282E-5
3162,02640533447	8,260257E-5
3165,00663757324	8,3229304E-5
3167,98686981201	8,2275724E-5
3170,96710205078	8,2262686E-5
3173,94733428955	8,2772971E-5
3176,92756652832	8,1660971E-5
3179,90779876709	8,2442138E-5
3182,88803100586	8,1815331E-5
3185,86826324463	8,2417996E-5
3188,8484954834	8,2687681E-5
3191,82872772217	8,1515023E-5
3194,80895996094	8,1944128E-5
3197,78919219971	8,2145733E-5
3200,76942443848	8,2430815E-5
3203,74965667725	8,1521798E-5
3206,72988891602	8,1835327E-5
3209,71012115479	8,2260515E-5
3212,69035339355	8,1085118E-5
3215,67058563232	8,1407218E-5
3218,65081787109	8,0703723E-5
3221,63105010986	8,1011858E-5
3224,61128234863	8,0576492E-5
3227,5915145874	8,0858925E-5
3230,57174682617	7,9909355E-5
3233,55197906494	8,0150543E-5
3236,53221130371	8,1652933E-5
3239,51244354248	8,1953699E-5
3242,49267578125	8,0453716E-5
3245,47290802002	7,99569E-5
3248,45314025879	8,0963999E-5
3251,43337249756	8,0382421E-5
3254,41360473633	7,9500782E-5
3257,3938369751	8,0235789E-5
3260,37406921387	7,9381174E-5
3263,35430145264	7,9338869E-5
3266,33453369141	7,990306E-5
3269,31476593018	7,8699237E-5
3272,29499816895	7,9543257E-5
3275,27523040771	7,9831549E-5
3278,25546264648	7,91251E-5
3281,23569488525	7,9498805E-5
3284,21592712402	7,8675819E-5
3287,19615936279	7,9809005E-5
3290,17639160156	7,97972E-5
3293,15662384033	8,001164E-5
3296,1368560791	7,8897579E-5
3299,11708831787	7,9174469E-5
3302,09732055664	7,8565888E-5
3305,07755279541	7,9835223E-5
3308,05778503418	7,9760049E-5
3311,03801727295	7,893325E-5
3314,01824951172	7,859769E-5
3316,99848175049	7,8595606E-5
3319,97871398926	7,9372131E-5
3322,95894622803	7,8401326E-5
3325,9391784668	7,9940174E-5
3328,91941070557	7,8902378E-5
3331,89964294434	7,8802811E-5
3334,87987518311	7,9358323E-5
3337,86010742188	7,8860434E-5
3340,84033966064	7,8391412E-5
3343,82057189941	7,7813178E-5
3346,80080413818	7,8260081E-5
3349,78103637695	7,8673578E-5
3352,76126861572	7,9102714E-5
3355,74150085449	7,7993428E-5
3358,72173309326	7,8854263E-5
3361,70196533203	7,8940842E-5
3364,6821975708	7,7411695E-5
3367,66242980957	7,8653659E-5
3370,64266204834	7,8156941E-5
3373,62289428711	7,8216365E-5
3376,60312652588	7,7972604E-5
3379,58335876465	7,81105E-5
3382,56359100342	7,8403174E-5
3385,54382324219	7,7519261E-5
3388,52405548096	7,8247604E-5
3391,50428771973	7,8600725E-5
3394,4845199585	7,7846462E-5
3397,46475219727	7,9023419E-5
3400,44498443604	7,8145908E-5
3403,4252166748	7,7524197E-5
3406,40544891357	7,7927889E-5
3409,38568115234	7,8454711E-5
3412,36591339111	7,8178011E-5
3415,34614562988	7,752101E-5
3418,32637786865	7,7779655E-5
3421,30661010742	7,7341961E-5
3424,28684234619	7,820632E-5
3427,26707458496	7,8981911E-5
3430,24730682373	7,6935909E-5
3433,2275390625	7,7259299E-5
3436,20777130127	7,8705481E-5
3439,18800354004	7,7590647E-5
3442,16823577881	7,8079149E-5
3445,14846801758	7,6153423E-5
3448,12870025635	7,7801231E-5
3451,10893249512	7,7706222E-5
3454,08916473389	7,7911671E-5
3457,06939697266	7,7897886E-5
3460,04962921143	7,7178009E-5
3463,0298614502	7,7432796E-5
3466,01009368897	7,8099421E-5
3468,99032592773	7,6486096E-5
3471,9705581665	7,7258708E-5
3474,95079040527	7,7378657E-5
3477,93102264404	7,7475324E-5
3480,91125488281	7,6921293E-5
3483,89148712158	7,6794863E-5
3486,87171936035	7,7067547E-5
3489,85195159912	7,6316962E-5
3492,83218383789	7,6922973E-5
3495,81241607666	7,7350489E-5
3498,79264831543	7,7288271E-5
3501,7728805542	7,6117512E-5
3504,75311279297	7,6655127E-5
3507,73334503174	7,697134E-5
3510,71357727051	7,6860705E-5
3513,69380950928	7,6046971E-5
3516,67404174805	7,5421442E-5
3519,65427398682	7,6479201E-5
3522,63450622559	7,5145519E-5
3525,61473846436	7,6087649E-5
3528,59497070313	7,6522643E-5
3531,57520294189	7,5645981E-5
3534,55543518066	7,6253886E-5
3537,53566741943	7,4979626E-5
3540,5158996582	7,4814403E-5
3543,49613189697	7,4619634E-5
3546,47636413574	7,459954E-5
3549,45659637451	7,417041E-5
3552,43682861328	7,5044125E-5
3555,41706085205	7,5150761E-5
3558,39729309082	7,4708466E-5
3561,37752532959	7,3701839E-5
3564,35775756836	7,4696935E-5
3567,33798980713	7,4364318E-5
3570,3182220459	7,4684183E-5
3573,29845428467	7,2605976E-5
3576,27868652344	7,4795823E-5
3579,25891876221	7,4121679E-5
3582,23915100098	7,3189154E-5
3585,21938323975	7,4434605E-5
3588,19961547852	7,4144144E-5
3591,17984771729	7,3255264E-5
3594,16007995605	7,3214854E-5
3597,14031219482	7,2428136E-5
3600,12054443359	7,3300357E-5
3603,10077667236	7,3211882E-5
3606,08100891113	7,2836407E-5
3609,0612411499	7,2495511E-5
3612,04147338867	7,1787125E-5
3615,02170562744	7,2290332E-5
3618,00193786621	7,2291673E-5
3620,98217010498	7,2237676E-5
3623,96240234375	7,0950291E-5
3626,94263458252	7,1557269E-5
3629,92286682129	7,1505744E-5
3632,90309906006	7,0955271E-5
3635,88333129883	6,9930367E-5
3638,8635635376	7,042423E-5
3641,84379577637	7,0334616E-5
3644,82402801514	6,9488507E-5
3647,80426025391	7,0283586E-5
3650,78449249268	6,9958291E-5
3653,76472473145	6,9935818E-5
3656,74495697022	6,9460023E-5
3659,72518920898	6,9623563E-5
3662,70542144775	6,8568793E-5
3665,68565368652	6,8878127E-5
3668,66588592529	6,8565642E-5
3671,64611816406	6,8625114E-5
3674,62635040283	6,8368246E-5
3677,6065826416	6,8627687E-5
3680,58681488037	6,7735338E-5
3683,56704711914	6,7111889E-5
3686,54727935791	6,6825127E-5
3689,52751159668	6,5880726E-5
3692,50774383545	6,6345895E-5
3695,48797607422	6,5631015E-5
3698,46820831299	6,5700686E-5
3701,44844055176	6,5195717E-5
3704,42867279053	6,4396357E-5
3707,4089050293	6,4276259E-5
3710,38913726807	6,466463E-5
3713,36936950684	6,4421426E-5
3716,34960174561	6,341466E-5
3719,32983398438	6,3582098E-5
3722,31006622314	6,2061739E-5
3725,29029846191	6,1758082E-5
3728,27053070068	6,237599E-5
3731,25076293945	6,2192347E-5
3734,23099517822	6,1853459E-5
3737,21122741699	6,0323749E-5
3740,19145965576	6,0701001E-5
3743,17169189453	6,0211322E-5
3746,1519241333	6,1550657E-5
3749,13215637207	5,9712342E-5
3752,11238861084	6,0320175E-5
3755,09262084961	5,9061882E-5
3758,07285308838	5,9018732E-5
3761,05308532715	5,8509386E-5
3764,03331756592	5,7099545E-5
3767,01354980469	5,7070676E-5
3769,99378204346	5,6499034E-5
3772,97401428223	5,6495408E-5
3775,954246521	5,51811E-5
3778,93447875977	5,374892E-5
3781,91471099854	5,2372327E-5
3784,8949432373	5,3364082E-5
3787,87517547607	5,0445915E-5
3790,85540771484	5,0074742E-5
3793,83563995361	4,9565521E-5
3796,81587219238	4,6972404E-5
3799,79610443115	4,5312619E-5
3802,77633666992	4,5550907E-5
3805,75656890869	4,3678471E-5
3808,73680114746	4,3561663E-5
3811,71703338623	4,1839931E-5
3814,697265625	4,1316156E-5
3817,67749786377	4,1282686E-5
3820,65773010254	4,0579028E-5
3823,63796234131	3,959784E-5
3826,61819458008	3,8521826E-5
3829,59842681885	3,7725955E-5
3832,57865905762	3,9660351E-5
3835,55889129639	3,7897362E-5
3838,53912353516	3,8286033E-5
3841,51935577393	3,971729E-5
3844,4995880127	3,9411973E-5
3847,47982025146	3,840979E-5
3850,46005249023	3,9346702E-5
3853,440284729	3,9242315E-5
3856,42051696777	4,0709959E-5
3859,40074920654	3,9849725E-5
3862,38098144531	4,1532392E-5
3865,36121368408	4,071214E-5
3868,34144592285	4,2629918E-5
3871,32167816162	4,1731615E-5
3874,30191040039	4,2404846E-5
3877,28214263916	4,2572618E-5
3880,26237487793	4,4970443E-5
3883,2426071167	4,6434706E-5
3886,22283935547	4,6646665E-5
3889,20307159424	4,7803692E-5
3892,18330383301	4,8321436E-5
3895,16353607178	4,9834726E-5
3898,14376831055	4,9553989E-5
3901,12400054932	5,0803603E-5
3904,10423278809	5,1178181E-5
3907,08446502686	5,2833383E-5
3910,06469726562	5,3629561E-5
3913,04492950439	5,3921784E-5
3916,02516174316	5,5311066E-5
3919,00539398193	5,5602089E-5
3921,9856262207	5,6924287E-5
3924,96585845947	5,6858201E-5
3927,94609069824	5,705131E-5
3930,92632293701	5,7982645E-5
3933,90655517578	5,7990467E-5
3936,88678741455	5,829901E-5
3939,86701965332	5,8474629E-5
3942,84725189209	5,7571882E-5
3945,82748413086	5,7412403E-5
3948,80771636963	5,8035522E-5
3951,7879486084	5,6962748E-5
3954,76818084717	5,535739E-5
3957,74841308594	5,7488936E-5
3960,72864532471	5,5897185E-5
3963,70887756348	5,4337714E-5
3966,68910980225	5,46822E-5
3969,66934204102	5,4014537E-5
3972,64957427978	5,3163936E-5
3975,62980651855	5,2273951E-5
3978,61003875732	5,111049E-5
3981,59027099609	5,1105143E-5
3984,57050323486	5,0071442E-5
3987,55073547363	4,906831E-5
3990,5309677124	4,8557821E-5
3993,51119995117	4,8087096E-5
3996,49143218994	4,669699E-5
3999,47166442871	4,6328206E-5
4002,45189666748	4,6548815E-5
4005,43212890625	4,4793706E-5
4008,41236114502	4,2863387E-5
4011,39259338379	4,2254361E-5
4014,37282562256	4,1873477E-5
4017,35305786133	4,0595611E-5
4020,3332901001	4,0322752E-5
4023,31352233887	3,857038E-5
4026,29375457764	3,8836992E-5
4029,27398681641	3,7524068E-5
4032,25421905518	3,7087909E-5
4035,23445129395	3,7045215E-5
4038,21468353271	3,6234357E-5
4041,19491577148	3,453925E-5
4044,17514801025	3,3772212E-5
4047,15538024902	3,3104243E-5
4050,13561248779	3,2052976E-5
4053,11584472656	3,2838105E-5
4056,09607696533	2,9813324E-5
4059,0763092041	3,0796957E-5
4062,05654144287	2,8467127E-5
4065,03677368164	2,8102091E-5
4068,01700592041	2,8070831E-5
4070,99723815918	2,6583812E-5
4073,97747039795	2,6466306E-5
4076,95770263672	2,5448169E-5
4079,93793487549	2,4694647E-5
4082,91816711426	2,4802314E-5
4085,89839935303	2,3516836E-5
4088,8786315918	2,2776401E-5
4091,85886383057	2,255345E-5
4094,83909606934	2,1101208E-5
4097,81932830811	2,108717E-5
4100,79956054687	2,0057579E-5
4103,77979278564	1,9870199E-5
4106,76002502441	1,8236301E-5
4109,74025726318	1,81797E-5
4112,72048950195	1,7970013E-5
4115,70072174072	1,6481776E-5
4118,68095397949	1,6907123E-5
4121,66118621826	1,6736638E-5
4124,64141845703	1,5016594E-5
4127,6216506958	1,4819064E-5
4130,60188293457	1,4620192E-5
4133,58211517334	1,3342487E-5
4136,56234741211	1,2873565E-5
4139,54257965088	1,1907172E-5
4142,52281188965	1,1957263E-5
4145,50304412842	1,2243351E-5
4148,48327636719	1,2022608E-5
4151,46350860596	1,034028E-5
4154,44374084473	1,060825E-5
4157,4239730835	9,4875736E-6
4160,40420532227	8,5307628E-6
4163,38443756103	1,0322788E-5
4166,3646697998	7,2149478E-6
4169,34490203857	8,1863872E-6
4172,32513427734	7,766183E-6
4175,30536651611	7,9059161E-6
4178,28559875488	6,0997005E-6
4181,26583099365	6,9879918E-6
4184,24606323242	6,6500066E-6
4187,22629547119	6,3685189E-6
4190,20652770996	5,2642094E-6
4193,18675994873	4,1193374E-6
4196,1669921875	5,0858047E-6
4199,14722442627	4,2857244E-6
4202,12745666504	3,5709292E-6
4205,10768890381	3,1909898E-6
4208,08792114258	3,5610868E-6
4211,06815338135	2,8583273E-6
4214,04838562012	2,8753238E-6
4217,02861785889	2,1713985E-6
4220,00885009766	2,0966498E-6
4222,98908233643	2,4170539E-6
4225,9693145752	1,9597578E-6
4228,94954681396	9,5393457E-7
4231,92977905273	1,9325183E-6
4234,9100112915	8,9191378E-7
4237,89024353027	1,682447E-6
4240,87047576904	2,4305263E-6
4243,85070800781	1,2234576E-6
4246,83094024658	8,5169559E-7
4249,81117248535	9,0827676E-7
4252,79140472412	1,9020091E-6
4255,77163696289	1,760718E-6
4258,75186920166	2,8506141E-6
4261,73210144043	3,5052748E-6
4264,7123336792	3,6769518E-6
4267,69256591797	3,2237296E-6
4270,67279815674	3,1411976E-6
4273,65303039551	3,4953402E-6
4276,63326263428	4,5401469E-6
4279,61349487305	4,5142434E-6
4282,59372711182	4,0011364E-6
4285,57395935059	4,2678901E-6
4288,55419158936	4,612683E-6
4291,53442382812	5,0283394E-6
4294,51465606689	5,6906168E-6
4297,49488830566	5,0537984E-6
4300,47512054443	6,1327279E-6
4303,4553527832	5,4469695E-6
4306,43558502197	5,2803365E-6
4309,41581726074	6,7075916E-6
4312,39604949951	6,3939347E-6
4315,37628173828	6,9453563E-6
4318,35651397705	6,3006449E-6
4321,33674621582	6,7748783E-6
4324,31697845459	6,9625053E-6
4327,29721069336	8,5257689E-6
4330,27744293213	7,7925977E-6
4333,2576751709	7,0940474E-6
4336,23790740967	7,6940298E-6
4339,21813964844	8,2765934E-6
4342,19837188721	8,3393796E-6
4345,17860412598	7,4538504E-6
4348,15883636475	8,5529201E-6
4351,13906860352	7,4709213E-6
4354,11930084229	7,7527082E-6
4357,09953308105	8,1766103E-6
4360,07976531982	7,667644E-6
4363,05999755859	9,3111875E-6
4366,04022979736	7,8778273E-6
4369,02046203613	9,4447789E-6
4372,0006942749	9,6380106E-6
4374,98092651367	9,7875375E-6
4377,96115875244	9,3801766E-6
4380,94139099121	9,3300945E-6
4383,92162322998	8,1084571E-6
4386,90185546875	9,5679648E-6
4389,88208770752	8,738879E-6
4392,86231994629	9,6067234E-6
4395,84255218506	8,8241079E-6
4398,82278442383	1,0134298E-5
4401,8030166626	9,7217064E-6
4404,78324890137	1,0218354E-5
4407,76348114014	1,0086107E-5
4410,74371337891	9,4971971E-6
4413,72394561768	9,8161576E-6
4416,70417785645	8,7741604E-6
4419,68441009521	1,0435357E-5
4422,66464233398	1,0396592E-5
4425,64487457275	9,5324984E-6
4428,62510681152	1,0710097E-5
4431,60533905029	8,9293731E-6
4434,58557128906	9,7237948E-6
4437,56580352783	1,0199887E-5
4440,5460357666	8,8455987E-6
4443,52626800537	9,4569471E-6
4446,50650024414	9,7411395E-6
4449,48673248291	9,6277188E-6
4452,46696472168	9,538424E-6
4455,44719696045	8,6478599E-6
4458,42742919922	7,8415324E-6
4461,40766143799	8,1584757E-6
4464,38789367676	8,0652732E-6
4467,36812591553	8,2764549E-6
4470,3483581543	8,4752137E-6
4473,32859039307	7,7459766E-6
4476,30882263184	7,0784706E-6
4479,28905487061	7,5535958E-6
4482,26928710937	6,7829703E-6
4485,24951934814	7,4130281E-6
4488,22975158691	6,3606746E-6
4491,20998382568	6,0583249E-6
4494,19021606445	6,5741896E-6
4497,17044830322	6,6054503E-6
4500,15068054199	5,3985557E-6
4503,13091278076	5,4035874E-6
4506,11114501953	4,8026432E-6
4509,0913772583	4,8054184E-6
4512,07160949707	4,8288563E-6
4515,05184173584	4,7705395E-6
4518,03207397461	3,7699873E-6
4521,01230621338	4,5595145E-6
4523,99253845215	4,4316578E-6
4526,97277069092	4,8088596E-6
4529,95300292969	4,7618896E-6
4532,93323516846	4,302006E-6
4535,91346740723	4,1252537E-6
4538,893699646	4,8175774E-6
4541,87393188477	4,713163E-6
4544,85416412354	3,4318059E-6
4547,8343963623	5,1130388E-6
4550,81462860107	5,5155027E-6
4553,79486083984	5,3447103E-6
4556,77509307861	4,8431629E-6
4559,75532531738	4,3051111E-6
4562,73555755615	4,8977533E-6
4565,71578979492	5,4647695E-6
4568,69602203369	5,0568277E-6
4571,67625427246	5,4823804E-6
4574,65648651123	5,887786E-6
4577,63671875	5,8275978E-6
4580,61695098877	6,3973032E-6
4583,59718322754	5,6113545E-6
4586,57741546631	6,5549578E-6
4589,55764770508	6,1094345E-6
4592,53787994385	5,837411E-6
4595,51811218262	6,836647E-6
4598,49834442139	7,0021972E-6
4601,47857666016	7,1121979E-6
4604,45880889893	6,6550183E-6
4607,4390411377	5,193618E-6
4610,41927337646	6,8127434E-6
4613,39950561523	6,9117573E-6
4616,379737854	6,2335929E-6
4619,35997009277	7,4839882E-6
4622,34020233154	6,6323413E-6
4625,32043457031	6,9586525E-6
4628,30066680908	7,3434599E-6
4631,28089904785	6,6451315E-6
4634,26113128662	7,9117405E-6
4637,24136352539	8,148347E-6
4640,22159576416	8,1445839E-6
4643,20182800293	7,5702076E-6
4646,1820602417	8,3787025E-6
4649,16229248047	8,1861604E-6
4652,14252471924	1,0011678E-5
4655,12275695801	8,0506397E-6
4658,10298919678	8,1776672E-6
4661,08322143555	9,1359795E-6
4664,06345367432	7,8899613E-6
4667,04368591309	8,3649693E-6
4670,02391815186	9,616156E-6
4673,00415039063	9,608534E-6
4675,98438262939	9,049395E-6
4678,96461486816	9,043758E-6
4681,94484710693	9,8124154E-6
4684,9250793457	1,0488758E-5
4687,90531158447	1,006458E-5
4690,88554382324	1,0156922E-5
4693,86577606201	1,0188623E-5
4696,84600830078	1,0584497E-5
4699,82624053955	1,0774987E-5
4702,80647277832	1,0117753E-5
4705,78670501709	1,0876322E-5
4708,76693725586	1,0576628E-5
4711,74716949463	1,1347248E-5
4714,7274017334	1,0134334E-5
4717,70763397217	1,0873974E-5
4720,68786621094	1,1831693E-5
4723,66809844971	1,2175282E-5
4726,64833068848	1,1257949E-5
4729,62856292725	1,2028199E-5
4732,60879516602	1,1784681E-5
4735,58902740479	1,1906383E-5
4738,56925964355	1,2423405E-5
4741,54949188232	1,251009E-5
4744,52972412109	1,2595767E-5
4747,50995635986	1,2660821E-5
4750,49018859863	1,2537472E-5
4753,4704208374	1,2889607E-5
4756,45065307617	1,354513E-5
4759,43088531494	1,232612E-5
4762,41111755371	1,2565612E-5
4765,39134979248	1,2679047E-5
4768,37158203125	1,3431776E-5
4771,35181427002	1,3817998E-5
4774,33204650879	1,4184525E-5
4777,31227874756	1,3865319E-5
4780,29251098633	1,5062562E-5
4783,2727432251	1,3789791E-5
4786,25297546387	1,517226E-5
4789,23320770264	1,4997357E-5
4792,21343994141	1,4808891E-5
4795,19367218018	1,3528814E-5
4798,17390441895	1,4545317E-5
4801,15413665771	1,5229825E-5
4804,13436889648	1,5489327E-5
4807,11460113525	1,5900242E-5
4810,09483337402	1,6361833E-5
4813,07506561279	1,6415257E-5
4816,05529785156	1,676155E-5
4819,03553009033	1,6917211E-5
4822,0157623291	1,672355E-5
4824,99599456787	1,773237E-5
4827,97622680664	1,7412741E-5
4830,95645904541	1,8596792E-5
4833,93669128418	1,699368E-5
4836,91692352295	1,9127437E-5
4839,89715576172	1,7823521E-5
4842,87738800049	1,817973E-5
4845,85762023926	1,869002E-5
4848,83785247803	1,8373762E-5
4851,8180847168	1,8878725E-5
4854,79831695557	1,9078269E-5
4857,77854919434	1,9631125E-5
4860,75878143311	1,9701362E-5
4863,73901367188	1,9177638E-5
4866,71924591064	2,0368539E-5
4869,69947814941	1,9970866E-5
4872,67971038818	2,0370218E-5
4875,65994262695	2,1498798E-5
4878,64017486572	2,1022964E-5
4881,62040710449	2,1720431E-5
4884,60063934326	2,0869701E-5
4887,58087158203	2,1063963E-5
4890,5611038208	2,1322175E-5
4893,54133605957	2,1061158E-5
4896,52156829834	2,1158606E-5
4899,50180053711	2,1387718E-5
4902,48203277588	2,2067488E-5
4905,46226501465	2,2479222E-5
4908,44249725342	2,2509147E-5
4911,42272949219	2,1491998E-5
4914,40296173096	2,2175162E-5
4917,38319396973	2,1621581E-5
4920,3634262085	2,2741315E-5
4923,34365844727	2,2984368E-5
4926,32389068604	2,2576338E-5
4929,3041229248	2,2134161E-5
4932,28435516357	2,2756721E-5
4935,26458740234	2,3223885E-5
4938,24481964111	2,2236307E-5
4941,22505187988	2,2636989E-5
4944,20528411865	2,2771766E-5
4947,18551635742	2,2367047E-5
4950,16574859619	2,2445316E-5
4953,14598083496	2,2537321E-5
4956,12621307373	2,268119E-5
4959,1064453125	2,2797355E-5
4962,08667755127	2,2694049E-5
4965,06690979004	2,2793784E-5
4968,04714202881	2,2658239E-5
4971,02737426758	2,3595808E-5
4974,00760650635	2,2801782E-5
4976,98783874512	2,2167216E-5
4979,96807098389	2,2572743E-5
4982,94830322266	2,1947858E-5
4985,92853546143	2,2725363E-5
4988,9087677002	2,2022588E-5
4991,88899993897	2,2258287E-5
4994,86923217773	2,2062468E-5
4997,8494644165	2,1372464E-5
5000,82969665527	2,2321661E-5
5003,80992889404	2,2717947E-5
5006,79016113281	2,2760013E-5
5009,77039337158	2,2021343E-5
5012,75062561035	2,2446283E-5
5015,73085784912	2,1319045E-5
5018,71109008789	2,0851033E-5
5021,69132232666	2,1536675E-5
5024,67155456543	2,1018643E-5
5027,6517868042	2,0688622E-5
5030,63201904297	2,1678995E-5
5033,61225128174	1,9943504E-5
5036,59248352051	2,1209866E-5
5039,57271575928	2,0239752E-5
5042,55294799805	2,0079258E-5
5045,53318023682	2,0634928E-5
5048,51341247559	2,0824501E-5
5051,49364471436	2,0478834E-5
5054,47387695313	2,0128048E-5
5057,45410919189	2,0301751E-5
5060,43434143066	2,002442E-5
5063,41457366943	2,0717519E-5
5066,3948059082	2,0394694E-5
5069,37503814697	2,0194271E-5
5072,35527038574	1,9645371E-5
5075,33550262451	1,9891455E-5
5078,31573486328	1,9430284E-5
5081,29596710205	2,127699E-5
5084,27619934082	1,9307647E-5
5087,25643157959	2,0442225E-5
5090,23666381836	2,0229598E-5
5093,21689605713	2,0347336E-5
5096,1971282959	1,9780129E-5
5099,17736053467	1,9966516E-5
5102,15759277344	2,0863114E-5
5105,13782501221	2,0504135E-5
5108,11805725098	2,0065084E-5
5111,09828948975	1,9135022E-5
5114,07852172852	1,9970828E-5
5117,05875396729	1,9547561E-5
5120,03898620605	2,0011405E-5
5123,01921844482	2,0176778E-5
5125,99945068359	2,0261323E-5
5128,97968292236	2,0057709E-5
5131,95991516113	1,9953865E-5
5134,9401473999	1,9484868E-5
5137,92037963867	1,8775895E-5
5140,90061187744	1,8592742E-5
5143,88084411621	1,9340289E-5
5146,86107635498	1,9822168E-5
5149,84130859375	1,9345666E-5
5152,82154083252	1,8667945E-5
5155,80177307129	1,831839E-5
5158,78200531006	1,8149259E-5
5161,76223754883	1,9300452E-5
5164,7424697876	1,9064143E-5
5167,72270202637	1,8597157E-5
5170,70293426514	1,9054281E-5
5173,68316650391	1,801218E-5
5176,66339874268	1,7901884E-5
5179,64363098145	1,8208588E-5
5182,62386322022	1,7575633E-5
5185,60409545898	1,7166338E-5
5188,58432769775	1,77171E-5
5191,56455993652	1,6416749E-5
5194,54479217529	1,8148486E-5
5197,52502441406	1,748828E-5
5200,50525665283	1,7646747E-5
5203,4854888916	1,7106387E-5
5206,46572113037	1,7671242E-5
5209,44595336914	1,657903E-5
5212,42618560791	1,6285247E-5
5215,40641784668	1,620915E-5
5218,38665008545	1,5831152E-5
5221,36688232422	1,6594956E-5
5224,34711456299	1,758627E-5
5227,32734680176	1,626488E-5
5230,30757904053	1,6217222E-5
5233,2878112793	1,5869251E-5
5236,26804351807	1,4915613E-5
5239,24827575684	1,6065394E-5
5242,22850799561	1,5515816E-5
5245,20874023438	1,4114864E-5
5248,18897247314	1,4078555E-5
5251,16920471191	1,4880085E-5
5254,14943695068	1,4971887E-5
5257,12966918945	1,3180801E-5
5260,10990142822	1,3791115E-5
5263,09013366699	1,3371006E-5
5266,07036590576	1,3357945E-5
5269,05059814453	1,3883662E-5
5272,0308303833	1,2822901E-5
5275,01106262207	1,3521547E-5
5277,99129486084	1,27824E-5
5280,97152709961	1,2804839E-5
5283,95175933838	1,282399E-5
5286,93199157715	1,1836272E-5
5289,91222381592	1,160918E-5
5292,89245605469	1,1249994E-5
5295,87268829346	1,1903823E-5
5298,85292053223	1,1402819E-5
5301,833152771	1,2765891E-5
5304,81338500977	1,1894826E-5
5307,79361724854	1,1249255E-5
5310,7738494873	1,065337E-5
5313,75408172607	1,0860764E-5
5316,73431396484	1,119228E-5
5319,71454620361	1,0245025E-5
5322,69477844238	1,0706161E-5
5325,67501068115	1,0512086E-5
5328,65524291992	1,1241293E-5
5331,63547515869	1,0742235E-5
5334,61570739746	1,0311863E-5
5337,59593963623	1,2032951E-5
5340,576171875	1,1134346E-5
5343,55640411377	1,1349353E-5
5346,53663635254	1,0883992E-5
5349,51686859131	1,0578712E-5
5352,49710083008	1,1725322E-5
5355,47733306885	1,0724684E-5
5358,45756530762	1,1536948E-5
5361,43779754639	1,2240377E-5
5364,41802978516	1,2641168E-5
5367,39826202393	1,2051218E-5
5370,3784942627	1,3279123E-5
5373,35872650146	1,3788053E-5
5376,33895874023	1,3576997E-5
5379,319190979	1,3739823E-5
5382,29942321777	1,4494807E-5
5385,27965545654	1,5437039E-5
5388,25988769531	1,5058978E-5
5391,24011993408	1,5120167E-5
5394,22035217285	1,4895811E-5
5397,20058441162	1,6043445E-5
5400,18081665039	1,7442497E-5
5403,16104888916	1,6250958E-5
5406,14128112793	1,7634831E-5
5409,1215133667	1,7773268E-5
5412,10174560547	1,8123495E-5
5415,08197784424	1,8303723E-5
5418,06221008301	1,9119748E-5
5421,04244232178	1,9159089E-5
5424,02267456055	1,9093636E-5
5427,00290679932	1,8745431E-5
5429,98313903809	2,1398622E-5
5432,96337127686	2,0458873E-5
5435,94360351562	2,1215867E-5
5438,92383575439	2,0522544E-5
5441,90406799316	2,1045182E-5
5444,88430023193	2,1919061E-5
5447,8645324707	2,241391E-5
5450,84476470947	2,2038685E-5
5453,82499694824	2,1974667E-5
5456,80522918701	2,1913765E-5
5459,78546142578	2,3088038E-5
5462,76569366455	2,3480331E-5
5465,74592590332	2,3575531E-5
5468,72615814209	2,2661086E-5
5471,70639038086	2,3024271E-5
5474,68662261963	2,3496017E-5
5477,6668548584	2,2264622E-5
5480,64708709717	2,2199185E-5
5483,62731933594	2,3665475E-5
5486,60755157471	2,296304E-5
5489,58778381348	2,4548224E-5
5492,56801605225	2,4035753E-5
5495,54824829102	2,3784379E-5
5498,52848052978	2,3335551E-5
5501,50871276855	2,3995528E-5
5504,48894500732	2,4223485E-5
5507,46917724609	2,4422148E-5
5510,44940948486	2,5115675E-5
5513,42964172363	2,388384E-5
5516,4098739624	2,4705165E-5
5519,39010620117	2,3717162E-5
5522,37033843994	2,4773316E-5
5525,35057067871	2,4212268E-5
5528,33080291748	2,4693779E-5
5531,31103515625	2,4343053E-5
5534,29126739502	2,4783101E-5
5537,27149963379	2,3766737E-5
5540,25173187256	2,4076186E-5
5543,23196411133	2,4412128E-5
5546,2121963501	2,3242668E-5
5549,19242858887	2,4223554E-5
5552,17266082764	2,4042441E-5
5555,15289306641	2,417457E-5
5558,13312530518	2,4059315E-5
5561,11335754395	2,4407372E-5
5564,09358978271	2,4345314E-5
5567,07382202148	2,5059272E-5
5570,05405426025	2,4173352E-5
5573,03428649902	2,4255245E-5
5576,01451873779	2,4985044E-5
5578,99475097656	2,3673574E-5
5581,97498321533	2,3838021E-5
5584,9552154541	2,3543163E-5
5587,93544769287	2,4997757E-5
5590,91567993164	2,4402329E-5
5593,89591217041	2,4799161E-5
5596,87614440918	2,3925396E-5
5599,85637664795	2,4857692E-5
5602,83660888672	2,3370388E-5
5605,81684112549	2,3327232E-5
5608,79707336426	2,4586961E-5
5611,77730560303	2,4326718E-5
5614,7575378418	2,2972224E-5
5617,73777008057	2,4386968E-5
5620,71800231934	2,5211441E-5
5623,69823455811	2,3847385E-5
5626,67846679687	2,4552267E-5
5629,65869903564	2,3890915E-5
5632,63893127441	2,3868022E-5
5635,61916351318	2,3944345E-5
5638,59939575195	2,4049075E-5
5641,57962799072	2,4175297E-5
5644,55986022949	2,3836678E-5
5647,54009246826	2,4388093E-5
5650,52032470703	2,4206087E-5
5653,5005569458	2,4165368E-5
5656,48078918457	2,4474683E-5
5659,46102142334	2,4320195E-5
5662,44125366211	2,3087712E-5
5665,42148590088	2,4406349E-5
5668,40171813965	2,3480109E-5
5671,38195037842	2,4885479E-5
5674,36218261719	2,3884799E-5
5677,34241485596	2,3956414E-5
5680,32264709473	2,3742868E-5
5683,3028793335	2,3764485E-5
5686,28311157227	2,4146223E-5
5689,26334381103	2,3973024E-5
5692,2435760498	2,3961237E-5
5695,22380828857	2,4597721E-5
5698,20404052734	2,311471E-5
5701,18427276611	2,3168793E-5
5704,16450500488	2,3943447E-5
5707,14473724365	2,3568693E-5
5710,12496948242	2,390935E-5
5713,10520172119	2,3890384E-5
5716,08543395996	2,2931065E-5
5719,06566619873	2,3723095E-5
5722,0458984375	2,4811641E-5
5725,02613067627	2,3577778E-5
5728,00636291504	2,3918358E-5
5730,98659515381	2,3849506E-5
5733,96682739258	2,4412157E-5
5736,94705963135	2,5634922E-5
5739,92729187012	2,3857171E-5
5742,90752410889	2,3069826E-5
5745,88775634766	2,3739999E-5
5748,86798858643	2,3629238E-5
5751,8482208252	2,3721473E-5
5754,82845306396	2,5194115E-5
5757,80868530273	2,2908486E-5
5760,7889175415	2,4069953E-5
5763,76914978027	2,3805596E-5
5766,74938201904	2,3816631E-5
5769,72961425781	2,4181744E-5
5772,70984649658	2,4507905E-5
5775,69007873535	2,4010263E-5
5778,67031097412	2,4423821E-5
5781,65054321289	2,4062621E-5
5784,63077545166	2,3472273E-5
5787,61100769043	2,4730558E-5
5790,5912399292	2,382777E-5
5793,57147216797	2,4957408E-5
5796,55170440674	2,4503986E-5
5799,53193664551	2,4210039E-5
5802,51216888428	2,4019803E-5
5805,49240112305	2,4681971E-5
5808,47263336182	2,4575037E-5
5811,45286560059	2,42265E-5
5814,43309783935	2,4217165E-5
5817,41333007812	2,4632685E-5
5820,39356231689	2,5184861E-5
5823,37379455566	2,4227052E-5
5826,35402679443	2,4289894E-5
5829,3342590332	2,5001916E-5
5832,31449127197	2,4678612E-5
5835,29472351074	2,5585838E-5
5838,27495574951	2,4843603E-5
5841,25518798828	2,4298479E-5
5844,23542022705	2,4592524E-5
5847,21565246582	2,477558E-5
5850,19588470459	2,530436E-5
5853,17611694336	2,5100926E-5
5856,15634918213	2,4413505E-5
5859,1365814209	2,5180477E-5
5862,11681365967	2,5441266E-5
5865,09704589844	2,5771834E-5
5868,07727813721	2,5216196E-5
5871,05751037598	2,4758013E-5
5874,03774261475	2,5503477E-5
5877,01797485352	2,3990436E-5
5879,99820709229	2,4538621E-5
5882,97843933105	2,5153982E-5
5885,95867156982	2,5271795E-5
5888,93890380859	2,5533955E-5
5891,91913604736	2,4656143E-5
5894,89936828613	2,5706013E-5
5897,8796005249	2,5502569E-5
5900,85983276367	2,6068738E-5
5903,84006500244	2,5727755E-5
5906,82029724121	2,5903546E-5
5909,80052947998	2,4863787E-5
5912,78076171875	2,5421527E-5
5915,76099395752	2,5224877E-5
5918,74122619629	2,4457011E-5
5921,72145843506	2,6188817E-5
5924,70169067383	2,6023561E-5
5927,6819229126	2,5301721E-5
5930,66215515137	2,6159384E-5
5933,64238739014	2,6224447E-5
5936,62261962891	2,4798183E-5
5939,60285186768	2,5154054E-5
5942,58308410644	2,6003291E-5
5945,56331634521	2,5018465E-5
[truncated: 30,772 more rows]
