# Supplementary material for: Predicting the Durability of Solid Fired Bricks Using NDT Electroacoustic Methods
Source: Materials (Basel). 2022 Aug 25;15(17):5882. doi: 10.3390/ma15175882 (PMC9457344; doi:10.3390/ma15175882)
Supplement: Supplementary file 1 [file materials-15-05882-s001.zip › 6.S0_FL.csv]

ASCII data file created with TiePie Multi Channel software. www.tiepie.com.
2021-04-01 09:15:15 471m
Frequency	FFT1
Hz	V
0	0,016031991
2,98023223876953	0,00029810957
5,96046447753906	0,0001824708
8,94069671630859	0,00013411811
11,9209289550781	0,00013061359
14,9011611938477	0,00013324745
17,8813934326172	0,00011213899
20,8616256713867	0,0001050485
23,8418579101562	0,00010445337
26,8220901489258	8,3351271E-5
29,8023223876953	0,00016783078
32,7825546264648	0,00013332456
35,7627868652344	0,00011752729
38,7430191040039	0,00010730587
41,7232513427734	0,00011819237
44,703483581543	0,00011189991
47,6837158203125	0,0001115528
50,663948059082	0,00012032348
53,6441802978516	0,00012473106
56,6244125366211	0,00013185896
59,6046447753906	0,00013084301
62,5848770141602	0,00011947709
65,5651092529297	0,00011049251
68,5453414916992	0,00010569352
71,5255737304687	0,00010783907
74,5058059692383	0,00010346878
77,4860382080078	0,00010979934
80,4662704467773	0,00010716185
83,4465026855469	0,00011127794
86,4267349243164	0,00010828292
89,4069671630859	0,00011007662
92,3871994018555	0,0001086384
95,367431640625	0,00011750908
98,3476638793945	0,00012068303
101,327896118164	0,0001187753
104,308128356934	0,00011686801
107,288360595703	0,00010908078
110,268592834473	0,00010687883
113,248825073242	0,00010902021
116,229057312012	0,000107946
119,209289550781	0,00010563309
122,189521789551	0,00010359153
125,16975402832	0,00010511828
128,14998626709	0,00010440291
131,130218505859	9,973211E-5
134,110450744629	0,00010404889
137,090682983398	0,00010291759
140,070915222168	0,0001023803
143,051147460938	0,00010432277
146,031379699707	0,00010333836
149,011611938477	0,00010456561
151,991844177246	0,00010473216
154,972076416016	0,00011086201
157,952308654785	0,00010618068
160,932540893555	0,00010679777
163,912773132324	0,00010551964
166,893005371094	0,0001034674
169,873237609863	0,00010546419
172,853469848633	0,00010182945
175,833702087402	0,00010403302
178,813934326172	0,00010078932
181,794166564941	9,9781294E-5
184,774398803711	9,9825693E-5
187,75463104248	9,9017606E-5
190,73486328125	9,8848323E-5
193,71509552002	9,861084E-5
196,695327758789	9,9275119E-5
199,675559997559	0,00010161541
202,655792236328	9,8873283E-5
205,636024475098	9,9342606E-5
208,616256713867	9,9032532E-5
211,596488952637	9,9534231E-5
214,576721191406	0,00010110332
217,556953430176	0,00010259562
220,537185668945	0,00010162938
223,517417907715	0,00010167853
226,497650146484	0,0001029503
229,477882385254	0,00010089767
232,458114624023	0,00010190732
235,438346862793	0,00010328345
238,418579101562	0,00010158457
241,398811340332	0,00010019807
244,379043579102	9,9264167E-5
247,359275817871	9,8926093E-5
250,339508056641	9,8001327E-5
253,31974029541	9,7258069E-5
256,29997253418	9,4866026E-5
259,280204772949	9,6626166E-5
262,260437011719	9,5898355E-5
265,240669250488	9,6504887E-5
268,220901489258	9,5219853E-5
271,201133728027	9,2645462E-5
274,181365966797	9,5722245E-5
277,161598205566	9,4568001E-5
280,141830444336	9,4939935E-5
283,122062683105	9,4162397E-5
286,102294921875	9,357479E-5
289,082527160645	9,2019697E-5
292,062759399414	9,2350266E-5
295,042991638184	9,4134787E-5
298,023223876953	9,3602036E-5
301,003456115723	9,494267E-5
303,983688354492	9,1432993E-5
306,963920593262	9,2182245E-5
309,944152832031	9,4003236E-5
312,924385070801	9,5601642E-5
315,90461730957	9,4907061E-5
318,88484954834	9,36816E-5
321,865081787109	9,3386292E-5
324,845314025879	9,0639451E-5
327,825546264648	9,17116E-5
330,805778503418	9,2313683E-5
333,786010742188	8,9870695E-5
336,766242980957	8,9975995E-5
339,746475219727	8,9030341E-5
342,726707458496	8,9309428E-5
345,706939697266	8,8131078E-5
348,687171936035	8,7597593E-5
351,667404174805	8,6283586E-5
354,647636413574	8,6290316E-5
357,627868652344	8,6173024E-5
360,608100891113	8,5296124E-5
363,588333129883	8,5309913E-5
366,568565368652	8,8236976E-5
369,548797607422	8,5441509E-5
372,529029846191	8,6024159E-5
375,509262084961	8,4996786E-5
378,48949432373	8,6817337E-5
381,4697265625	8,7236105E-5
384,44995880127	8,6702966E-5
387,430191040039	8,6037286E-5
390,410423278809	8,5308404E-5
393,390655517578	8,56821E-5
396,370887756348	8,5594817E-5
399,351119995117	8,3792186E-5
402,331352233887	8,5253374E-5
405,311584472656	8,4530084E-5
408,291816711426	8,3450838E-5
411,272048950195	8,3821156E-5
414,252281188965	8,2397087E-5
417,232513427734	8,3983214E-5
420,212745666504	8,3604588E-5
423,192977905273	8,1609999E-5
426,173210144043	8,0676998E-5
429,153442382812	8,3312595E-5
432,133674621582	8,2678567E-5
435,113906860352	8,1377034E-5
438,094139099121	8,2307517E-5
441,074371337891	8,0080589E-5
444,05460357666	8,2280258E-5
447,03483581543	8,2614898E-5
450,015068054199	8,2442851E-5
452,995300292969	8,1897348E-5
455,975532531738	8,0603529E-5
458,955764770508	8,1350029E-5
461,935997009277	8,0606069E-5
464,916229248047	8,1049596E-5
467,896461486816	8,1497762E-5
470,876693725586	8,0563392E-5
473,856925964355	8,0378012E-5
476,837158203125	8,0591619E-5
479,817390441895	8,0030061E-5
482,797622680664	7,8964939E-5
485,777854919434	7,9497275E-5
488,758087158203	7,8397274E-5
491,738319396973	8,004577E-5
494,718551635742	8,0686494E-5
497,698783874512	7,9824046E-5
500,679016113281	7,9422765E-5
503,659248352051	7,9032524E-5
506,63948059082	7,9841096E-5
509,61971282959	7,7327029E-5
512,599945068359	7,9724299E-5
515,580177307129	7,905803E-5
518,560409545898	7,9059409E-5
521,540641784668	7,7570142E-5
524,520874023438	7,8874359E-5
527,501106262207	7,8659708E-5
530,481338500977	7,976556E-5
533,461570739746	7,8840242E-5
536,441802978516	7,7634659E-5
539,422035217285	7,8747184E-5
542,402267456055	7,8442808E-5
545,382499694824	7,7522687E-5
548,362731933594	7,6731148E-5
551,342964172363	7,8928832E-5
554,323196411133	7,8324672E-5
557,303428649902	7,6847973E-5
560,283660888672	7,7836786E-5
563,263893127441	7,7163235E-5
566,244125366211	7,7866533E-5
569,22435760498	7,692818E-5
572,20458984375	7,7264906E-5
575,18482208252	7,7629481E-5
578,165054321289	7,5947408E-5
581,145286560059	7,6033485E-5
584,125518798828	7,6698539E-5
587,105751037598	7,5655642E-5
590,085983276367	7,557201E-5
593,066215515137	7,4669425E-5
596,046447753906	7,4478416E-5
599,026679992676	7,4728348E-5
602,006912231445	7,5452736E-5
604,987144470215	7,5794297E-5
607,967376708984	7,5323081E-5
610,947608947754	7,9681312E-5
613,927841186523	7,4182775E-5
616,908073425293	8,3718002E-5
619,888305664062	7,7254436E-5
622,868537902832	7,2318473E-5
625,848770141602	7,5147679E-5
628,829002380371	7,9183122E-5
631,809234619141	7,5911873E-5
634,78946685791	7,4904711E-5
637,76969909668	7,497539E-5
640,749931335449	7,662696E-5
643,730163574219	7,3326998E-5
646,710395812988	7,5860986E-5
649,690628051758	7,5612431E-5
652,670860290527	7,6053946E-5
655,651092529297	7,3603624E-5
658,631324768066	7,4458495E-5
661,611557006836	7,4445979E-5
664,591789245606	7,622899E-5
667,572021484375	7,4174543E-5
670,552253723145	7,5373416E-5
673,532485961914	7,4755621E-5
676,512718200684	7,4161715E-5
679,492950439453	7,4578457E-5
682,473182678223	7,4737414E-5
685,453414916992	7,3075299E-5
688,433647155762	7,3832854E-5
691,413879394531	7,4343026E-5
694,394111633301	7,4240152E-5
697,37434387207	7,4278253E-5
700,35457611084	7,4042823E-5
703,334808349609	7,4201633E-5
706,315040588379	7,3199434E-5
709,295272827148	7,3510457E-5
712,275505065918	7,4702399E-5
715,255737304687	7,3323496E-5
718,235969543457	7,3743901E-5
721,216201782227	7,3053423E-5
724,196434020996	7,3454054E-5
727,176666259766	7,2103823E-5
730,156898498535	7,4518339E-5
733,137130737305	7,4133418E-5
736,117362976074	7,2869592E-5
739,097595214844	7,1893519E-5
742,077827453613	7,4494746E-5
745,058059692383	7,2671934E-5
748,038291931152	7,3217204E-5
751,018524169922	7,3377231E-5
753,998756408691	7,2838486E-5
756,978988647461	7,319431E-5
759,959220886231	7,2963186E-5
762,939453125	7,2178008E-5
765,919685363769	7,3261472E-5
768,899917602539	7,111594E-5
771,880149841309	7,1676512E-5
774,860382080078	7,3465629E-5
777,840614318848	7,1848993E-5
780,820846557617	7,1848009E-5
783,801078796387	7,1380555E-5
786,781311035156	7,3879782E-5
789,761543273926	7,3240508E-5
792,741775512695	7,2844598E-5
795,722007751465	7,1980717E-5
798,702239990234	7,2263103E-5
801,682472229004	7,2988218E-5
804,662704467773	7,2621473E-5
807,642936706543	7,2608028E-5
810,623168945313	7,3079837E-5
813,603401184082	7,3372482E-5
816,583633422852	7,2999606E-5
819,563865661621	7,2289574E-5
822,544097900391	7,2905629E-5
825,52433013916	7,1890461E-5
828,50456237793	7,2226535E-5
831,484794616699	7,2520755E-5
834,465026855469	7,2062087E-5
837,445259094238	7,1762837E-5
840,425491333008	7,1704345E-5
843,405723571777	7,318748E-5
846,385955810547	7,1731229E-5
849,366188049316	7,1396766E-5
852,346420288086	7,2144268E-5
855,326652526855	7,2698877E-5
858,306884765625	7,1987767E-5
861,287117004394	7,2046605E-5
864,267349243164	7,2306534E-5
867,247581481934	7,1692375E-5
870,227813720703	7,156825E-5
873,208045959473	7,4049514E-5
876,188278198242	7,3279146E-5
879,168510437012	7,2624847E-5
882,148742675781	7,4058931E-5
885,128974914551	7,3828035E-5
888,10920715332	7,4270756E-5
891,08943939209	7,429708E-5
894,069671630859	7,4887719E-5
897,049903869629	7,430727E-5
900,030136108398	7,4096505E-5
903,010368347168	7,5504571E-5
905,990600585938	7,478697E-5
908,970832824707	7,5419214E-5
911,951065063477	7,5190275E-5
914,931297302246	7,4931093E-5
917,911529541016	7,6211579E-5
920,891761779785	7,4234017E-5
923,871994018555	7,4321728E-5
926,852226257324	7,5136288E-5
929,832458496094	7,431819E-5
932,812690734863	7,5073063E-5
935,792922973633	7,4655193E-5
938,773155212402	7,438804E-5
941,753387451172	7,420917E-5
944,733619689941	7,6204602E-5
947,713851928711	7,3635775E-5
950,69408416748	7,5656813E-5
953,67431640625	7,6763617E-5
956,65454864502	7,4704428E-5
959,634780883789	7,4804072E-5
962,615013122559	7,3539331E-5
965,595245361328	7,4256295E-5
968,575477600098	7,509707E-5
971,555709838867	7,4370557E-5
974,535942077637	7,4643714E-5
977,516174316406	7,3844115E-5
980,496406555176	7,6078708E-5
983,476638793945	7,5349369E-5
986,456871032715	7,4208776E-5
989,437103271484	7,4379298E-5
992,417335510254	7,3527609E-5
995,397567749023	7,4441605E-5
998,377799987793	7,4860131E-5
1001,35803222656	7,4031013E-5
1004,33826446533	7,5509702E-5
1007,3184967041	7,4246597E-5
1010,29872894287	7,4545966E-5
1013,27896118164	7,5583171E-5
1016,25919342041	7,4313299E-5
1019,23942565918	7,4233309E-5
1022,21965789795	7,523989E-5
1025,19989013672	7,3915872E-5
1028,18012237549	7,3958005E-5
1031,16035461426	7,5318777E-5
1034,14058685303	7,573857E-5
1037,1208190918	7,4919767E-5
1040,10105133057	7,6915331E-5
1043,08128356934	7,4010101E-5
1046,06151580811	7,674637E-5
1049,04174804688	7,5200708E-5
1052,02198028564	7,4907247E-5
1055,00221252441	7,5381597E-5
1057,98244476318	7,5141432E-5
1060,96267700195	7,5479432E-5
1063,94290924072	7,5913398E-5
1066,92314147949	7,5329774E-5
1069,90337371826	7,6238096E-5
1072,88360595703	7,6033325E-5
1075,8638381958	7,5179862E-5
1078,84407043457	7,6389329E-5
1081,82430267334	7,5012829E-5
1084,80453491211	7,6661197E-5
1087,78476715088	7,5654432E-5
1090,76499938965	7,4102563E-5
1093,74523162842	7,5181996E-5
1096,72546386719	7,5393701E-5
1099,70569610596	7,584206E-5
1102,68592834473	7,4318163E-5
1105,6661605835	7,452208E-5
1108,64639282227	7,4271419E-5
1111,62662506104	7,2986083E-5
1114,6068572998	7,3330894E-5
1117,58708953857	7,3758829E-5
1120,56732177734	7,2639017E-5
1123,54755401611	7,3778702E-5
1126,52778625488	7,4909906E-5
1129,50801849365	7,4555481E-5
1132,48825073242	7,4094846E-5
1135,46848297119	7,3620956E-5
1138,44871520996	7,5512428E-5
1141,42894744873	7,6373905E-5
1144,4091796875	7,6217872E-5
1147,38941192627	7,6896141E-5
1150,36964416504	7,7433314E-5
1153,34987640381	7,7037624E-5
1156,33010864258	7,7100589E-5
1159,31034088135	7,7063062E-5
1162,29057312012	7,8462576E-5
1165,27080535889	7,7211706E-5
1168,25103759766	7,8966018E-5
1171,23126983643	7,8392527E-5
1174,2115020752	7,7561919E-5
1177,19173431396	7,8755013E-5
1180,17196655273	7,8710536E-5
1183,1521987915	7,7895597E-5
1186,13243103027	7,8152908E-5
1189,11266326904	7,9408556E-5
1192,09289550781	8,0571665E-5
1195,07312774658	7,9031269E-5
1198,05335998535	7,8685392E-5
1201,03359222412	7,9412758E-5
1204,01382446289	8,0206183E-5
1206,99405670166	8,0099576E-5
1209,97428894043	8,0273605E-5
1212,9545211792	8,19544E-5
1215,93475341797	8,1463236E-5
1218,91498565674	8,2018799E-5
1221,89521789551	8,1929727E-5
1224,87545013428	8,2270337E-5
1227,85568237305	8,4105197E-5
1230,83591461182	8,3278609E-5
1233,81614685059	8,2908419E-5
1236,79637908936	8,5352647E-5
1239,77661132812	8,3187175E-5
1242,75684356689	8,4936664E-5
1245,73707580566	8,4493795E-5
1248,71730804443	8,5783479E-5
1251,6975402832	8,560008E-5
1254,67777252197	8,5761705E-5
1257,65800476074	8,6772027E-5
1260,63823699951	8,7451478E-5
1263,61846923828	8,8253243E-5
1266,59870147705	8,9102762E-5
1269,57893371582	9,0492413E-5
1272,55916595459	9,1206942E-5
1275,53939819336	9,1393705E-5
1278,51963043213	9,1343082E-5
1281,4998626709	9,2719374E-5
1284,48009490967	9,5317855E-5
1287,46032714844	9,5559311E-5
1290,44055938721	9,6465412E-5
1293,42079162598	9,814891E-5
1296,40102386475	0,00010166596
1299,38125610352	0,00010266104
1302,36148834229	0,00010531581
1305,34172058105	0,00010685526
1308,32195281982	0,00010871623
1311,30218505859	0,00011255507
1314,28241729736	0,00011385459
1317,26264953613	0,00011733
1320,2428817749	0,00012104546
1323,22311401367	0,00012511846
1326,20334625244	0,00012901488
1329,18357849121	0,00013475748
1332,16381072998	0,00014105977
1335,14404296875	0,00014726759
1338,12427520752	0,00015494503
1341,10450744629	0,00016423748
1344,08473968506	0,00017459352
1347,06497192383	0,00018577054
1350,0452041626	0,00019994442
1353,02543640137	0,00021504442
1356,00566864014	0,00023000835
1358,98590087891	0,00024698385
1361,96613311768	0,00026194667
1364,94636535645	0,00027210895
1367,92659759521	0,0002634573
1370,90682983398	0,00021919969
1373,88706207275	0,00010846175
1376,86729431152	4,1320157E-5
1379,84752655029	5,3532795E-5
1382,82775878906	5,6136045E-5
1385,80799102783	5,598142E-5
1388,7882232666	5,692594E-5
1391,76845550537	5,7001368E-5
1394,74868774414	5,7659188E-5
1397,72891998291	5,6661988E-5
1400,70915222168	5,883093E-5
1403,68938446045	5,7910963E-5
1406,66961669922	5,8769921E-5
1409,64984893799	6,0058653E-5
1412,63008117676	6,051753E-5
1415,61031341553	5,8992691E-5
1418,5905456543	6,1598881E-5
1421,57077789307	6,137288E-5
1424,55101013184	6,0884095E-5
1427,53124237061	6,0671035E-5
1430,51147460938	6,2197246E-5
1433,49170684814	6,2060988E-5
1436,47193908691	6,2972149E-5
1439,45217132568	6,4436446E-5
1442,43240356445	6,3378715E-5
1445,41263580322	6,3595141E-5
1448,39286804199	6,3587371E-5
1451,37310028076	6,4471416E-5
1454,35333251953	6,505654E-5
1457,3335647583	6,4446166E-5
1460,31379699707	6,5300475E-5
1463,29402923584	6,5642301E-5
1466,27426147461	6,5697278E-5
1469,25449371338	6,5987012E-5
1472,23472595215	6,6245922E-5
1475,21495819092	6,5409787E-5
1478,19519042969	6,6719766E-5
1481,17542266846	6,5986437E-5
1484,15565490723	6,6774871E-5
1487,135887146	6,6851727E-5
1490,11611938477	6,6303211E-5
1493,09635162354	6,6560938E-5
1496,0765838623	6,6425003E-5
1499,05681610107	6,5271108E-5
1502,03704833984	6,7083815E-5
1505,01728057861	6,6127639E-5
1507,99751281738	6,5644401E-5
1510,97774505615	6,5152558E-5
1513,95797729492	6,5742321E-5
1516,93820953369	7,0750517E-5
1519,91844177246	7,7162979E-5
1522,89867401123	7,5305244E-5
1525,87890625	7,3133226E-5
1528,85913848877	7,3093747E-5
1531,83937072754	7,1546152E-5
1534,81960296631	7,1846557E-5
1537,79983520508	7,3110641E-5
1540,78006744385	7,2079501E-5
1543,76029968262	7,1636095E-5
1546,74053192139	7,3640538E-5
1549,72076416016	7,2602969E-5
1552,70099639893	7,283773E-5
1555,6812286377	7,2717327E-5
1558,66146087646	7,3917377E-5
1561,64169311523	7,328282E-5
1564,621925354	7,2353275E-5
1567,60215759277	7,378529E-5
1570,58238983154	7,4219241E-5
1573,56262207031	7,4776599E-5
1576,54285430908	7,3477568E-5
1579,52308654785	7,4556756E-5
1582,50331878662	7,5081363E-5
1585,48355102539	7,4959189E-5
1588,46378326416	7,5058483E-5
1591,44401550293	7,5151809E-5
1594,4242477417	7,6122936E-5
1597,40447998047	7,8073496E-5
1600,38471221924	7,6778654E-5
1603,36494445801	7,7700247E-5
1606,34517669678	7,7518032E-5
1609,32540893555	7,7238108E-5
1612,30564117432	7,7515437E-5
1615,28587341309	7,784581E-5
1618,26610565186	7,738028E-5
1621,24633789062	7,9207317E-5
1624,22657012939	7,8568576E-5
1627,20680236816	7,72906E-5
1630,18703460693	7,8765059E-5
1633,1672668457	7,773519E-5
1636,14749908447	7,7276509E-5
1639,12773132324	7,8037907E-5
1642,10796356201	7,7001869E-5
1645,08819580078	7,7596592E-5
1648,06842803955	7,8031723E-5
1651,04866027832	7,7660559E-5
1654,02889251709	7,8208413E-5
1657,00912475586	7,8872833E-5
1659,98935699463	7,8065445E-5
1662,9695892334	7,8031095E-5
1665,94982147217	7,8791279E-5
1668,93005371094	7,8214081E-5
1671,91028594971	7,9269264E-5
1674,89051818848	7,8219535E-5
1677,87075042725	7,7961698E-5
1680,85098266602	7,9692794E-5
1683,83121490479	7,8428861E-5
1686,81144714355	7,9224887E-5
1689,79167938232	7,8450326E-5
1692,77191162109	7,9447939E-5
1695,75214385986	7,9416001E-5
1698,73237609863	7,9452501E-5
1701,7126083374	7,9773899E-5
1704,69284057617	8,1295486E-5
1707,67307281494	8,080405E-5
1710,65330505371	8,0276085E-5
1713,63353729248	8,0593943E-5
1716,61376953125	8,1251696E-5
1719,59400177002	8,1272098E-5
1722,57423400879	8,013566E-5
1725,55446624756	8,0040442E-5
1728,53469848633	8,0476406E-5
1731,5149307251	8,063995E-5
1734,49516296387	8,0987693E-5
1737,47539520264	8,0184616E-5
1740,45562744141	7,9467526E-5
1743,43585968018	7,9400573E-5
1746,41609191895	8,0409031E-5
1749,39632415771	8,097282E-5
1752,37655639648	7,9791977E-5
1755,35678863525	8,1147125E-5
1758,33702087402	8,0197211E-5
1761,31725311279	8,100092E-5
1764,29748535156	8,0684673E-5
1767,27771759033	8,1334122E-5
1770,2579498291	8,0159103E-5
1773,23818206787	8,1022784E-5
1776,21841430664	8,0699512E-5
1779,19864654541	8,2708153E-5
1782,17887878418	8,0244472E-5
1785,15911102295	8,1199941E-5
1788,13934326172	8,0621006E-5
1791,11957550049	8,0471913E-5
1794,09980773926	8,1692724E-5
1797,08003997803	8,0342978E-5
1800,0602722168	8,0685596E-5
1803,04050445557	8,1810085E-5
1806,02073669434	8,1733349E-5
1809,00096893311	8,1131366E-5
1811,98120117187	8,1588647E-5
1814,96143341064	8,1478683E-5
1817,94166564941	8,197259E-5
1820,92189788818	8,1613793E-5
1823,90213012695	8,2768489E-5
1826,88236236572	8,2776624E-5
1829,86259460449	8,3625156E-5
1832,84282684326	8,5349414E-5
1835,82305908203	8,560926E-5
1838,8032913208	8,4910404E-5
1841,78352355957	8,4507794E-5
1844,76375579834	8,4196738E-5
1847,74398803711	8,5181212E-5
1850,72422027588	8,4962315E-5
1853,70445251465	8,4263442E-5
1856,68468475342	8,513569E-5
1859,66491699219	8,5480915E-5
1862,64514923096	8,5518458E-5
1865,62538146973	8,5505653E-5
1868,6056137085	8,5172769E-5
1871,58584594727	8,6722919E-5
1874,56607818604	8,6134489E-5
1877,5463104248	8,6813528E-5
1880,52654266357	8,6952554E-5
1883,50677490234	8,660233E-5
1886,48700714111	8,6306353E-5
1889,46723937988	8,7306409E-5
1892,44747161865	8,6830785E-5
1895,42770385742	8,6928603E-5
1898,40793609619	8,6537615E-5
1901,38816833496	8,7429874E-5
1904,36840057373	8,728051E-5
1907,3486328125	8,7199159E-5
1910,32886505127	8,7419033E-5
1913,30909729004	8,7359901E-5
1916,28932952881	8,7657391E-5
1919,26956176758	8,7968635E-5
1922,24979400635	8,8448378E-5
1925,23002624512	8,9129238E-5
1928,21025848389	8,8059768E-5
1931,19049072266	8,8098162E-5
1934,17072296143	8,925297E-5
1937,1509552002	8,9140955E-5
1940,13118743896	8,9647818E-5
1943,11141967773	9,0196229E-5
1946,0916519165	9,0280009E-5
1949,07188415527	9,0067149E-5
1952,05211639404	9,0936754E-5
1955,03234863281	9,0213013E-5
1958,01258087158	8,9754839E-5
1960,99281311035	9,0874283E-5
1963,97304534912	9,0447146E-5
1966,95327758789	9,0460566E-5
1969,93350982666	9,072365E-5
1972,91374206543	9,0984392E-5
1975,8939743042	9,102344E-5
1978,87420654297	9,1059739E-5
1981,85443878174	9,0531144E-5
1984,83467102051	9,0372562E-5
1987,81490325928	8,9952071E-5
1990,79513549805	8,9382187E-5
1993,77536773682	9,0398641E-5
1996,75559997559	9,0125849E-5
1999,73583221436	8,9597827E-5
2002,71606445313	9,0982565E-5
2005,69629669189	9,2138313E-5
2008,67652893066	9,0375474E-5
2011,65676116943	9,1603531E-5
2014,6369934082	9,0600317E-5
2017,61722564697	9,0956473E-5
2020,59745788574	9,0142336E-5
2023,57769012451	9,1331179E-5
2026,55792236328	9,1828038E-5
2029,53815460205	9,1024112E-5
2032,51838684082	9,0087801E-5
2035,49861907959	9,1926194E-5
2038,47885131836	9,0730731E-5
2041,45908355713	9,1042507E-5
2044,4393157959	9,1369714E-5
2047,41954803467	9,0773347E-5
2050,39978027344	9,0614772E-5
2053,38001251221	8,9978242E-5
2056,36024475098	8,9670046E-5
2059,34047698975	8,9065099E-5
2062,32070922852	8,8897876E-5
2065,30094146729	8,8087737E-5
2068,28117370605	8,8525185E-5
2071,26140594482	8,6961211E-5
2074,24163818359	8,6201982E-5
2077,22187042236	8,5735623E-5
2080,20210266113	8,4223631E-5
2083,1823348999	8,4011598E-5
2086,16256713867	8,4689363E-5
2089,14279937744	8,0664008E-5
2092,12303161621	7,9591008E-5
2095,10326385498	7,8523174E-5
2098,08349609375	7,8258578E-5
2101,06372833252	7,5219305E-5
2104,04396057129	7,3497101E-5
2107,02419281006	7,232846E-5
2110,00442504883	7,0396979E-5
2112,9846572876	6,9764756E-5
2115,96488952637	7,076295E-5
2118,94512176514	7,0519351E-5
2121,92535400391	7,2823902E-5
2124,90558624268	7,693686E-5
2127,88581848145	8,2694759E-5
2130,86605072021	8,8444251E-5
2133,84628295898	9,4333551E-5
2136,82651519775	0,0001024377
2139,80674743652	0,00010902991
2142,78697967529	0,00011425198
2145,76721191406	0,00011817332
2148,74744415283	0,00011789749
2151,7276763916	0,00011231948
2154,70790863037	0,00010546226
2157,68814086914	9,9286269E-5
2160,66837310791	0,00010107652
2163,64860534668	0,00010755072
2166,62883758545	0,00010675606
2169,60906982422	0,00010650127
2172,58930206299	0,00010650819
2175,56953430176	0,00010711484
2178,54976654053	0,00010586699
2181,5299987793	0,00010676916
2184,51023101807	0,00010682621
2187,49046325684	0,00010634196
2190,47069549561	0,00010749336
2193,45092773438	0,0001076672
2196,43115997314	0,00010746698
2199,41139221191	0,00010847944
2202,39162445068	0,00010722149
2205,37185668945	0,00010837474
2208,35208892822	0,00010900575
2211,33232116699	0,00010829924
2214,31255340576	0,00010778556
2217,29278564453	0,00010875434
2220,2730178833	0,00010928011
2223,25325012207	0,0001087143
2226,23348236084	0,00010870632
2229,21371459961	0,00011042709
2232,19394683838	0,0001089143
2235,17417907715	0,00010971938
2238,15441131592	0,00011009033
2241,13464355469	0,00011080906
2244,11487579346	0,00011196803
2247,09510803223	0,00011118937
2250,075340271	0,00011271641
2253,05557250977	0,00011269437
2256,03580474854	0,00011177774
2259,0160369873	0,00011144568
2261,99626922607	0,00011242014
2264,97650146484	0,00011363032
2267,95673370361	0,0001140774
2270,93696594238	0,00011361325
2273,91719818115	0,00011212383
2276,89743041992	0,00011363737
2279,87766265869	0,00011386411
2282,85789489746	0,00011469892
2285,83812713623	0,00011469161
2288,818359375	0,00011505272
2291,79859161377	0,00011563388
2294,77882385254	0,0001156928
2297,75905609131	0,00011594666
2300,73928833008	0,00011546714
2303,71952056885	0,00011601899
2306,69975280762	0,00011733756
2309,67998504639	0,00011722444
2312,66021728516	0,00011730083
2315,64044952393	0,00011678375
2318,6206817627	0,00011678935
2321,60091400146	0,00011728786
2324,58114624023	0,00011760309
2327,561378479	0,00011816254
2330,54161071777	0,00011789162
2333,52184295654	0,0001188597
2336,50207519531	0,00011894519
2339,48230743408	0,00011955087
2342,46253967285	0,00011964319
2345,44277191162	0,00012004612
2348,42300415039	0,00012082422
2351,40323638916	0,00011998228
2354,38346862793	0,00012125366
2357,3637008667	0,00012128731
2360,34393310547	0,00012083165
2363,32416534424	0,00012147675
2366,30439758301	0,00012104286
2369,28462982178	0,00012279963
2372,26486206055	0,00012147654
2375,24509429932	0,00012257383
2378,22532653809	0,00012219831
2381,20555877686	0,00012339852
2384,18579101562	0,00012294508
2387,16602325439	0,00012297449
2390,14625549316	0,00012402244
2393,12648773193	0,00012339838
2396,1067199707	0,0001239957
2399,08695220947	0,00012460152
2402,06718444824	0,00012579485
2405,04741668701	0,0001243747
2408,02764892578	0,00012612056
2411,00788116455	0,0001262704
2413,98811340332	0,00012616742
2416,96834564209	0,00012405274
2419,94857788086	0,00012605537
2422,92881011963	0,000126716
2425,9090423584	0,00012629128
2428,88927459717	0,00012811833
2431,86950683594	0,00012784184
2434,84973907471	0,00012782134
2437,82997131348	0,00012849415
2440,81020355225	0,00012853043
2443,79043579102	0,00012967118
2446,77066802979	0,00013014163
2449,75090026855	0,00013168166
2452,73113250732	0,0001315409
2455,71136474609	0,0001323343
2458,69159698486	0,00013257861
2461,67182922363	0,00013205488
2464,6520614624	0,00013390752
2467,63229370117	0,00013300848
2470,61252593994	0,00013297501
2473,59275817871	0,00013307581
2476,57299041748	0,00013293045
2479,55322265625	0,00013435697
2482,53345489502	0,00013407586
2485,51368713379	0,00013545696
2488,49391937256	0,00013597433
2491,47415161133	0,00013661022
2494,4543838501	0,00013619094
2497,43461608887	0,00013712057
2500,41484832764	0,00013673648
2503,39508056641	0,00013781117
2506,37531280518	0,0001373353
2509,35554504395	0,00013914386
2512,33577728271	0,00013901501
2515,31600952148	0,00014019446
2518,29624176025	0,00014032405
2521,27647399902	0,00014082662
2524,25670623779	0,00014117278
2527,23693847656	0,00014040717
2530,21717071533	0,00014201253
2533,1974029541	0,00014237751
2536,17763519287	0,00014293159
2539,15786743164	0,00014380313
2542,13809967041	0,00014405498
2545,11833190918	0,00014406504
2548,09856414795	0,00014403976
2551,07879638672	0,00014589631
2554,05902862549	0,0001456476
2557,03926086426	0,00014523846
2560,01949310303	0,00014546467
2562,9997253418	0,00014585479
2565,97995758057	0,00014782142
2568,96018981934	0,00014778584
2571,94042205811	0,00014885469
2574,92065429687	0,0001485807
2577,90088653564	0,00014893372
2580,88111877441	0,00015062489
2583,86135101318	0,00015038512
2586,84158325195	0,00015042797
2589,82181549072	0,00015054273
2592,80204772949	0,00015162085
2595,78227996826	0,00015319042
2598,76251220703	0,00015327652
2601,7427444458	0,00015349079
2604,72297668457	0,00015337368
2607,70320892334	0,00015535025
2610,68344116211	0,0001553066
2613,66367340088	0,00015637613
2616,64390563965	0,00015575896
2619,62413787842	0,00015665685
2622,60437011719	0,00015706918
2625,58460235596	0,00015710883
2628,56483459473	0,00015854304
2631,5450668335	0,00015978498
2634,52529907227	0,00016088092
2637,50553131104	0,00016021184
2640,4857635498	0,0001602794
2643,46599578857	0,00016125074
2646,44622802734	0,00016269116
2649,42646026611	0,00016283196
2652,40669250488	0,0001653073
2655,38692474365	0,00016466371
2658,36715698242	0,00016478679
2661,34738922119	0,00016563566
2664,32762145996	0,00016548924
2667,30785369873	0,00016661567
2670,2880859375	0,00016702157
2673,26831817627	0,00016857207
2676,24855041504	0,00016854315
2679,22878265381	0,00017006633
2682,20901489258	0,00016988578
2685,18924713135	0,00017081292
2688,16947937012	0,00017185761
2691,14971160889	0,00017084018
2694,12994384766	0,00017285466
2697,11017608643	0,00017273006
2700,0904083252	0,00017416241
2703,07064056396	0,00017529337
2706,05087280273	0,00017586289
2709,0311050415	0,00017718761
2712,01133728027	0,00017742385
2714,99156951904	0,00017749703
2717,97180175781	0,00017829057
2720,95203399658	0,0001795651
2723,93226623535	0,00018052311
2726,91249847412	0,00018163367
2729,89273071289	0,00018121491
2732,87296295166	0,00018225255
2735,85319519043	0,00018251937
2738,8334274292	0,00018343456
2741,81365966797	0,00018396425
2744,79389190674	0,00018551184
2747,77412414551	0,00018676765
2750,75435638428	0,00018678705
2753,73458862305	0,00018851512
2756,71482086182	0,00019042807
2759,69505310059	0,00019114986
2762,67528533936	0,0001908604
2765,65551757813	0,00019155251
2768,63574981689	0,00019278533
2771,61598205566	0,00019443299
2774,59621429443	0,00019423109
2777,5764465332	0,00019657136
2780,55667877197	0,00019748618
2783,53691101074	0,00019843688
2786,51714324951	0,00019839909
2789,49737548828	0,00020096944
2792,47760772705	0,00020067622
2795,45783996582	0,00020085688
2798,43807220459	0,00020262226
2801,41830444336	0,00020401497
2804,39853668213	0,00020475594
2807,3787689209	0,00020740078
2810,35900115967	0,00020665303
2813,33923339844	0,00020760241
2816,31946563721	0,00020910615
2819,29969787598	0,00021041424
2822,27993011475	0,00021199408
2825,26016235352	0,00021349811
2828,24039459229	0,00021371493
2831,22062683105	0,00021524734
2834,20085906982	0,00021615325
2837,18109130859	0,00021719626
2840,16132354736	0,00021885167
2843,14155578613	0,00022003164
2846,1217880249	0,00022121169
2849,10202026367	0,00022269437
2852,08225250244	0,00022381433
2855,06248474121	0,00022565464
2858,04271697998	0,00022727239
2861,02294921875	0,00022846375
2864,00318145752	0,00023108021
2866,98341369629	0,00023181288
2869,96364593506	0,00023327688
2872,94387817383	0,00023459478
2875,9241104126	0,00023648073
2878,90434265137	0,00023788958
2881,88457489014	0,00023890304
2884,86480712891	0,00024000432
2887,84503936768	0,00024150218
2890,82527160645	0,00024354134
2893,80550384521	0,0002450653
2896,78573608398	0,00024668626
2899,76596832275	0,00024693873
2902,74620056152	0,00024913659
2905,72643280029	0,00025140314
2908,70666503906	0,0002531355
2911,68689727783	0,00025360342
2914,6671295166	0,00025641756
2917,64736175537	0,00025743608
2920,62759399414	0,00025938527
2923,60782623291	0,00026174477
2926,58805847168	0,00026288032
2929,56829071045	0,00026538254
2932,54852294922	0,0002673762
2935,52875518799	0,00026938489
2938,50898742676	0,00026998379
2941,48921966553	0,00027216202
2944,4694519043	0,00027425606
2947,44968414307	0,00027713261
2950,42991638184	0,00028012418
2953,41014862061	0,00028154294
2956,39038085937	0,00028355249
2959,37061309814	0,00028537534
2962,35084533691	0,00028727566
2965,33107757568	0,00029111377
2968,31130981445	0,00029258714
2971,29154205322	0,00029561934
2974,27177429199	0,00029824442
2977,25200653076	0,0003012284
2980,23223876953	0,00030491123
2983,2124710083	0,00030631951
2986,19270324707	0,00030926274
2989,17293548584	0,00031171933
2992,15316772461	0,00031328369
2995,13339996338	0,00031550679
2998,11363220215	0,00031555074
3001,09386444092	0,00031259784
3004,07409667969	0,00030847905
3007,05432891846	0,00030264545
3010,03456115723	0,00030946179
3013,014793396	0,00031712579
3015,99502563477	0,00032263838
3018,97525787354	0,00032626993
3021,9554901123	0,00032996012
3024,93572235107	0,00033251585
3027,91595458984	0,00033703361
3030,89618682861	0,00034176974
3033,87641906738	0,00034568873
3036,85665130615	0,00035005234
3039,83688354492	0,00035358239
3042,81711578369	0,00035661489
3045,79734802246	0,00036064824
3048,77758026123	0,00036201587
3051,7578125	0,00036248558
3054,73804473877	0,00036362653
3057,71827697754	0,00036413399
3060,69850921631	0,00036546151
3063,67874145508	0,0003644184
3066,65897369385	0,00036507494
3069,63920593262	0,0003650158
3072,61943817139	0,00036325277
3075,59967041016	0,00035905875
3078,57990264893	0,00035327621
3081,5601348877	0,00034639048
3084,54036712646	0,00033404131
3087,52059936523	0,00032117219
3090,500831604	0,00030035107
3093,48106384277	0,00027495
3096,46129608154	0,0002419546
3099,44152832031	0,00020193071
3102,42176055908	0,00015985657
3105,40199279785	0,0001401535
3108,38222503662	0,00018022475
3111,36245727539	0,00027212799
3114,34268951416	0,00036694368
3117,32292175293	0,00041923917
3120,3031539917	0,00043489458
3123,28338623047	0,00044520495
3126,26361846924	0,00045415285
3129,24385070801	0,00046415534
3132,22408294678	0,00047177602
3135,20431518555	0,00048061652
3138,18454742432	0,00049021988
3141,16477966309	0,00049975879
3144,14501190186	0,00050909974
3147,12524414063	0,00051873556
3150,10547637939	0,00052718109
3153,08570861816	0,00053713239
3156,06594085693	0,00054775157
3159,0461730957	0,00055615709
3162,02640533447	0,00056782531
3165,00663757324	0,00057746359
3167,98686981201	0,00058861364
3170,96710205078	0,00060110542
3173,94733428955	0,00061156688
3176,92756652832	0,00062276655
3179,90779876709	0,00063406062
3182,88803100586	0,00064646793
3185,86826324463	0,00065968511
3188,8484954834	0,00067415631
3191,82872772217	0,00068726904
3194,80895996094	0,00070098428
3197,78919219971	0,0007166147
3200,76942443848	0,00073215155
3203,74965667725	0,0007485308
3206,72988891602	0,00076505253
3209,71012115479	0,00078262731
3212,69035339355	0,00080096563
3215,67058563232	0,00082090419
3218,65081787109	0,00084089935
3221,63105010986	0,00086204633
3224,61128234863	0,00088337265
3227,5915145874	0,00090642819
3230,57174682617	0,00093112749
3233,55197906494	0,00095784816
3236,53221130371	0,00098453207
3239,51244354248	0,0010139417
3242,49267578125	0,0010428564
3245,47290802002	0,0010756548
3248,45314025879	0,0011091126
3251,43337249756	0,0011463243
3254,41360473633	0,0011848278
3257,3938369751	0,0012263363
3260,37406921387	0,0012698633
3263,35430145264	0,0013154052
3266,33453369141	0,001364886
3269,31476593018	0,0014180935
3272,29499816895	0,0014763454
3275,27523040771	0,0015376894
3278,25546264648	0,0016029558
3281,23569488525	0,0016748133
3284,21592712402	0,0017521676
3287,19615936279	0,0018356303
3290,17639160156	0,0019265363
3293,15662384033	0,0020236112
3296,1368560791	0,0021318357
3299,11708831787	0,0022485169
3302,09732055664	0,0023752271
3305,07755279541	0,0025138514
3308,05778503418	0,0026661246
3311,03801727295	0,0028341822
3314,01824951172	0,0030160819
3316,99848175049	0,0032161867
3319,97871398926	0,0034386048
3322,95894622803	0,0036794012
3325,9391784668	0,0039462023
3328,91941070557	0,0042360706
3331,89964294434	0,0045505957
3334,87987518311	0,0048926934
3337,86010742188	0,0052569198
3340,84033966064	0,0056429834
3343,82057189941	0,0060404838
3346,80080413818	0,0064315549
3349,78103637695	0,0067840886
3352,76126861572	0,0070563677
3355,74150085449	0,0071635646
3358,72173309326	0,0069814643
3361,70196533203	0,0063124422
3364,6821975708	0,0049155911
3367,66242980957	0,0028120351
3370,64266204834	0,00200187
3373,62289428711	0,0021717741
3376,60312652588	0,0020780594
3379,58335876465	0,0019500849
3382,56359100342	0,0018356677
3385,54382324219	0,0017364141
3388,52405548096	0,0016450591
3391,50428771973	0,0015602784
3394,4845199585	0,0014854543
3397,46475219727	0,0014154615
3400,44498443604	0,0013539291
3403,4252166748	0,0012970971
3406,40544891357	0,0012453285
3409,38568115234	0,0011969881
3412,36591339111	0,0011513072
3415,34614562988	0,0011096084
3418,32637786865	0,0010701692
3421,30661010742	0,0010341931
3424,28684234619	0,0010001485
3427,26707458496	0,00096850553
3430,24730682373	0,00093855035
3433,2275390625	0,00090990295
3436,20777130127	0,00088264999
3439,18800354004	0,00085902783
3442,16823577881	0,0008344819
3445,14846801758	0,00081244671
3448,12870025635	0,00078835498
3451,10893249512	0,00076878435
3454,08916473389	0,00074944965
3457,06939697266	0,00073050541
3460,04962921143	0,00071239515
3463,0298614502	0,00069554479
3466,01009368897	0,00067763765
3468,99032592773	0,00066269418
3471,9705581665	0,00064637932
3474,95079040527	0,00063292836
3477,93102264404	0,00061896117
3480,91125488281	0,00060626273
3483,89148712158	0,00059242753
3486,87171936035	0,000578696
3489,85195159912	0,00056726593
3492,83218383789	0,00055559647
3495,81241607666	0,00054501168
3498,79264831543	0,00053388341
3501,7728805542	0,00052335371
3504,75311279297	0,00051303492
3507,73334503174	0,00050304218
3510,71357727051	0,00049367802
3513,69380950928	0,00048398095
3516,67404174805	0,00047488032
3519,65427398682	0,00046605561
3522,63450622559	0,00045699307
3525,61473846436	0,00044765506
3528,59497070313	0,00043854529
3531,57520294189	0,00043030781
3534,55543518066	0,00042294884
3537,53566741943	0,00041371513
3540,5158996582	0,00040621375
3543,49613189697	0,0003993065
3546,47636413574	0,00039128207
3549,45659637451	0,00038372296
3552,43682861328	0,00037584034
3555,41706085205	0,00036808366
3558,39729309082	0,00036137097
3561,37752532959	0,00035407672
3564,35775756836	0,00034595705
3567,33798980713	0,00033930642
3570,3182220459	0,00033155286
3573,29845428467	0,00032545108
3576,27868652344	0,00031745115
3579,25891876221	0,00030981472
3582,23915100098	0,00030337983
3585,21938323975	0,0002954847
3588,19961547852	0,00028640153
3591,17984771729	0,00027928064
3594,16007995605	0,00027016818
3597,14031219482	0,00026189463
3600,12054443359	0,00025359041
3603,10077667236	0,00024555168
3606,08100891113	0,00023657232
3609,0612411499	0,00022593003
3612,04147338867	0,00021716348
3615,02170562744	0,00020693726
3618,00193786621	0,00019638676
3620,98217010498	0,00018473061
3623,96240234375	0,00017381459
3626,94263458252	0,00016230566
3629,92286682129	0,00015041109
3632,90309906006	0,00013920182
3635,88333129883	0,00012890679
3638,8635635376	0,00012377168
3641,84379577637	0,0001245142
3644,82402801514	0,00013481563
3647,80426025391	0,00015718276
3650,78449249268	0,00019106418
3653,76472473145	0,00023893841
3656,74495697022	0,00030148627
3659,72518920898	0,00037872368
3662,70542144775	0,00047324288
3665,68565368652	0,00058054679
3668,66588592529	0,00069385615
3671,64611816406	0,00076710518
3674,62635040283	0,00070821938
3677,6065826416	0,00058497545
3680,58681488037	0,00051396346
3683,56704711914	0,00047469746
3686,54727935791	0,00044856381
3689,52751159668	0,00042912979
3692,50774383545	0,00041271354
3695,48797607422	0,00039897092
3698,46820831299	0,00038478272
3701,44844055176	0,00037468606
3704,42867279053	0,00036489654
3707,4089050293	0,00035736413
3710,38913726807	0,00034913158
3713,36936950684	0,0003424596
3716,34960174561	0,00033477712
3719,32983398438	0,00032922973
3722,31006622314	0,00032275206
3725,29029846191	0,00031762775
3728,27053070068	0,00031298179
3731,25076293945	0,00030667854
3734,23099517822	0,00030486198
3737,21122741699	0,00029924409
3740,19145965576	0,00029481951
3743,17169189453	0,00029060521
3746,1519241333	0,00028669425
3749,13215637207	0,00028473774
3752,11238861084	0,00027918799
3755,09262084961	0,00027718938
3758,07285308838	0,0002726321
3761,05308532715	0,00026988167
3764,03331756592	0,0002657588
3767,01354980469	0,0002638429
3769,99378204346	0,00026041904
3772,97401428223	0,00025819152
3775,954246521	0,00025573132
3778,93447875977	0,00025275278
3781,91471099854	0,00024978065
3784,8949432373	0,00024658058
3787,87517547607	0,00024462443
3790,85540771484	0,00024187931
3793,83563995361	0,00023977244
3796,81587219238	0,00023673216
3799,79610443115	0,00023411621
3802,77633666992	0,00023139868
3805,75656890869	0,00022818134
3808,73680114746	0,00022625258
3811,71703338623	0,00022363344
3814,697265625	0,00022046912
3817,67749786377	0,00021862524
3820,65773010254	0,00021543931
3823,63796234131	0,00021212953
3826,61819458008	0,00020952055
3829,59842681885	0,00020690982
3832,57865905762	0,0002030654
3835,55889129639	0,0002005747
3838,53912353516	0,00019467833
3841,51935577393	0,00018944274
3844,4995880127	0,00018284346
3847,47982025146	0,00017544186
3850,46005249023	0,00016586876
3853,440284729	0,00015413476
3856,42051696777	0,00015022829
3859,40074920654	0,00016456932
3862,38098144531	0,00018781355
3865,36121368408	0,00019913674
3868,34144592285	0,00020355807
3871,32167816162	0,00020422581
3874,30191040039	0,00020343961
3877,28214263916	0,00020334067
3880,26237487793	0,00020164888
3883,2426071167	0,00020048007
3886,22283935547	0,00019772837
3889,20307159424	0,00019842683
3892,18330383301	0,0001958389
3895,16353607178	0,00019430223
3898,14376831055	0,00019284839
3901,12400054932	0,00019167345
3904,10423278809	0,00018943727
3907,08446502686	0,00018898467
3910,06469726562	0,00018730866
3913,04492950439	0,000186003
3916,02516174316	0,00018501003
3919,00539398193	0,00018248816
3921,9856262207	0,00018193808
3924,96585845947	0,00018005796
3927,94609069824	0,00018042523
3930,92632293701	0,00017811354
3933,90655517578	0,00017676821
3936,88678741455	0,00017608376
3939,86701965332	0,00017397777
3942,84725189209	0,00017398027
3945,82748413086	0,00017347007
3948,80771636963	0,00017221522
3951,7879486084	0,00017084011
3954,76818084717	0,0001704944
3957,74841308594	0,00016891282
3960,72864532471	0,0001689819
3963,70887756348	0,00016745936
3966,68910980225	0,00016807369
3969,66934204102	0,00016537258
3972,64957427978	0,00016536643
3975,62980651855	0,00016455433
3978,61003875732	0,00016194805
3981,59027099609	0,00016118998
3984,57050323486	0,00015937427
3987,55073547363	0,00015792608
3990,5309677124	0,00015664516
3993,51119995117	0,00015640677
3996,49143218994	0,00015528488
3999,47166442871	0,00015439118
4002,45189666748	0,00015349961
4005,43212890625	0,0001526179
4008,41236114502	0,00015088023
4011,39259338379	0,00014996981
4014,37282562256	0,00015019092
4017,35305786133	0,00014888336
4020,3332901001	0,0001482008
4023,31352233887	0,00014722006
4026,29375457764	0,00014640848
4029,27398681641	0,00014599382
4032,25421905518	0,00014649384
4035,23445129395	0,00014439463
4038,21468353271	0,00014496392
4041,19491577148	0,00014374642
4044,17514801025	0,00014272977
4047,15538024902	0,0001415012
4050,13561248779	0,0001415738
4053,11584472656	0,00014054897
4056,09607696533	0,00014020894
4059,0763092041	0,00013916182
4062,05654144287	0,00013931969
4065,03677368164	0,00013886783
4068,01700592041	0,00013697286
4070,99723815918	0,00013606069
4073,97747039795	0,00013558793
4076,95770263672	0,00013502342
4079,93793487549	0,00013359592
4082,91816711426	0,00013353678
4085,89839935303	0,00013327864
4088,8786315918	0,00013319246
4091,85886383057	0,00013203394
4094,83909606934	0,00013066467
4097,81932830811	0,00013025999
4100,79956054687	0,00012872552
4103,77979278564	0,00012917605
4106,76002502441	0,00012936442
4109,74025726318	0,00012763417
4112,72048950195	0,00012730966
4115,70072174072	0,00012758479
4118,68095397949	0,00012696065
4121,66118621826	0,00012584497
4124,64141845703	0,00012605743
4127,6216506958	0,00012542423
4130,60188293457	0,00012516836
4133,58211517334	0,00012503685
4136,56234741211	0,00012535485
4139,54257965088	0,00012405481
4142,52281188965	0,00012283264
4145,50304412842	0,00012282162
4148,48327636719	0,00012314648
4151,46350860596	0,00012196024
4154,44374084473	0,00012156025
4157,4239730835	0,00012149444
4160,40420532227	0,00012000457
4163,38443756103	0,00012059992
4166,3646697998	0,00011943243
4169,34490203857	0,00011920194
4172,32513427734	0,00011808891
4175,30536651611	0,00011828336
4178,28559875488	0,00011712267
4181,26583099365	0,00011582439
4184,24606323242	0,00011660231
4187,22629547119	0,00011732852
4190,20652770996	0,00011512841
4193,18675994873	0,0001157403
4196,1669921875	0,00011502624
4199,14722442627	0,00011440169
4202,12745666504	0,00011387401
4205,10768890381	0,00011438866
4208,08792114258	0,00011252522
4211,06815338135	0,00011318586
4214,04838562012	0,00011224184
4217,02861785889	0,0001110804
4220,00885009766	0,00011142766
4222,98908233643	0,00011134526
4225,9693145752	0,00011065483
4228,94954681396	0,0001107907
4231,92977905273	0,00011014684
4234,9100112915	0,00010895673
4237,89024353027	0,00010865013
4240,87047576904	0,00010833984
4243,85070800781	0,00010853858
4246,83094024658	0,00010890544
4249,81117248535	0,00010820352
4252,79140472412	0,00010890257
4255,77163696289	0,00010776243
4258,75186920166	0,00010786004
4261,73210144043	0,00010777028
4264,7123336792	0,0001072199
4267,69256591797	0,0001064498
4270,67279815674	0,00010586995
4273,65303039551	0,00010664763
4276,63326263428	0,00010620709
4279,61349487305	0,00010571798
4282,59372711182	0,00010430804
4285,57395935059	0,00010534569
4288,55419158936	0,00010548918
4291,53442382812	0,00010407219
4294,51465606689	0,00010476042
4297,49488830566	0,000103859
4300,47512054443	0,00010363769
4303,4553527832	0,00010327486
4306,43558502197	0,00010447001
4309,41581726074	0,00010239154
4312,39604949951	0,00010237226
4315,37628173828	0,00010203732
4318,35651397705	0,00010194926
4321,33674621582	0,00010274309
4324,31697845459	0,00010141955
4327,29721069336	0,00010174306
4330,27744293213	0,00010201326
4333,2576751709	0,00010168755
4336,23790740967	0,00010269732
4339,21813964844	0,00010160396
4342,19837188721	0,00010126316
4345,17860412598	0,00010221619
4348,15883636475	0,00010037175
4351,13906860352	0,000101036
4354,11930084229	0,00010070003
4357,09953308105	0,00010124499
4360,07976531982	0,00010093471
4363,05999755859	0,00010191361
4366,04022979736	0,00010084126
4369,02046203613	0,00010177091
4372,0006942749	0,000102425
4374,98092651367	0,00010191182
4377,96115875244	0,00010119768
4380,94139099121	0,00010192569
4383,92162322998	0,00010237385
4386,90185546875	0,0001028568
4389,88208770752	0,00010395496
4392,86231994629	0,0001041155
4395,84255218506	0,00010374862
4398,82278442383	0,00010427958
4401,8030166626	0,00010586554
4404,78324890137	0,0001062543
4407,76348114014	0,00010709168
4410,74371337891	0,00010801248
4413,72394561768	0,00010870166
4416,70417785645	0,00011010726
4419,68441009521	0,00011165072
4422,66464233398	0,00011380839
4425,64487457275	0,00011500133
4428,62510681152	0,00011704007
4431,60533905029	0,00011891969
4434,58557128906	0,00012187147
4437,56580352783	0,00012482296
4440,5460357666	0,00012828462
4443,52626800537	0,00013379623
4446,50650024414	0,00013824024
4449,48673248291	0,00014416402
4452,46696472168	0,00015090194
4455,44719696045	0,00015678149
4458,42742919922	0,00016437298
4461,40766143799	0,0001727096
4464,38789367676	0,00017877478
4467,36812591553	0,00018165494
4470,3483581543	0,00017836732
4473,32859039307	0,00016669695
4476,30882263184	0,00014844741
4479,28905487061	0,00012824543
4482,26928710937	0,00011258036
4485,24951934814	0,000101797
4488,22975158691	9,341311E-5
4491,20998382568	8,5783067E-5
4494,19021606445	8,3131936E-5
4497,17044830322	8,0003963E-5
4500,15068054199	7,8046778E-5
4503,13091278076	7,6557314E-5
4506,11114501953	7,460282E-5
4509,0913772583	7,4891934E-5
4512,07160949707	7,3874961E-5
4515,05184173584	7,285848E-5
4518,03207397461	7,2436593E-5
4521,01230621338	7,2291721E-5
4523,99253845215	7,1965172E-5
4526,97277069092	7,1610501E-5
4529,95300292969	7,1035529E-5
4532,93323516846	7,0304327E-5
4535,91346740723	6,9302723E-5
4538,893699646	7,0069506E-5
4541,87393188477	6,8542619E-5
4544,85416412354	6,8804436E-5
4547,8343963623	6,7708382E-5
4550,81462860107	6,735792E-5
4553,79486083984	6,7900092E-5
4556,77509307861	6,5907323E-5
4559,75532531738	6,6371247E-5
4562,73555755615	6,5514031E-5
4565,71578979492	6,5068985E-5
4568,69602203369	6,5555567E-5
4571,67625427246	6,6105102E-5
4574,65648651123	6,5702575E-5
4577,63671875	6,6733057E-5
4580,61695098877	6,6437355E-5
4583,59718322754	6,6597899E-5
4586,57741546631	6,7235747E-5
4589,55764770508	6,5990943E-5
4592,53787994385	6,5831669E-5
4595,51811218262	6,5150869E-5
4598,49834442139	6,3830902E-5
4601,47857666016	6,4040799E-5
4604,45880889893	6,1849795E-5
4607,4390411377	6,0550273E-5
4610,41927337646	5,9995056E-5
4613,39950561523	5,8767251E-5
4616,379737854	5,8624114E-5
4619,35997009277	6,1676704E-5
4622,34020233154	6,1707044E-5
4625,32043457031	6,2513467E-5
4628,30066680908	6,3335381E-5
4631,28089904785	6,3930474E-5
4634,26113128662	6,3339341E-5
4637,24136352539	6,4256725E-5
4640,22159576416	6,3017029E-5
4643,20182800293	6,4169196E-5
4646,1820602417	6,2938E-5
4649,16229248047	6,3937655E-5
4652,14252471924	6,3189579E-5
4655,12275695801	6,297885E-5
4658,10298919678	6,211486E-5
4661,08322143555	6,3054759E-5
4664,06345367432	6,3310062E-5
4667,04368591309	6,3257394E-5
4670,02391815186	6,2319107E-5
4673,00415039063	6,2805243E-5
4675,98438262939	6,2840581E-5
4678,96461486816	6,2199524E-5
4681,94484710693	6,1747014E-5
4684,9250793457	6,1495308E-5
4687,90531158447	6,1243096E-5
4690,88554382324	6,0799728E-5
4693,86577606201	6,1333875E-5
4696,84600830078	6,1609402E-5
4699,82624053955	6,1689073E-5
4702,80647277832	6,1096931E-5
4705,78670501709	6,1677115E-5
4708,76693725586	6,0142143E-5
4711,74716949463	6,1217493E-5
4714,7274017334	6,1658904E-5
4717,70763397217	6,1448174E-5
4720,68786621094	6,163519E-5
4723,66809844971	6,2602945E-5
4726,64833068848	6,2329306E-5
4729,62856292725	6,2058768E-5
4732,60879516602	6,1074851E-5
4735,58902740479	6,148398E-5
4738,56925964355	6,1372526E-5
4741,54949188232	6,0318277E-5
4744,52972412109	6,0997999E-5
4747,50995635986	5,9833244E-5
4750,49018859863	6,0388745E-5
4753,4704208374	6,0606386E-5
4756,45065307617	6,0445073E-5
4759,43088531494	6,0616365E-5
4762,41111755371	5,9952198E-5
4765,39134979248	5,9289478E-5
4768,37158203125	5,9782434E-5
4771,35181427002	5,9529617E-5
4774,33204650879	5,8787801E-5
4777,31227874756	5,8621401E-5
4780,29251098633	5,8993947E-5
4783,2727432251	5,9277256E-5
4786,25297546387	5,8523722E-5
4789,23320770264	5,8812454E-5
4792,21343994141	5,8392575E-5
4795,19367218018	5,7973812E-5
4798,17390441895	5,820906E-5
4801,15413665771	5,7881976E-5
4804,13436889648	5,7863194E-5
4807,11460113525	5,7478376E-5
4810,09483337402	5,840138E-5
4813,07506561279	5,6728877E-5
4816,05529785156	5,7664063E-5
4819,03553009033	5,7640466E-5
4822,0157623291	5,6679298E-5
4824,99599456787	5,5811687E-5
4827,97622680664	5,5984792E-5
4830,95645904541	5,6047222E-5
4833,93669128418	5,6466671E-5
4836,91692352295	5,6317091E-5
4839,89715576172	5,5943661E-5
4842,87738800049	5,5408263E-5
4845,85762023926	5,4787719E-5
4848,83785247803	5,4888136E-5
4851,8180847168	5,5617182E-5
4854,79831695557	5,521102E-5
4857,77854919434	5,4492199E-5
4860,75878143311	5,4678567E-5
4863,73901367188	5,4870438E-5
4866,71924591064	5,4353869E-5
4869,69947814941	5,4454913E-5
4872,67971038818	5,4578851E-5
4875,65994262695	5,5732824E-5
4878,64017486572	5,4821467E-5
4881,62040710449	5,5002384E-5
4884,60063934326	5,4938476E-5
4887,58087158203	5,4750069E-5
4890,5611038208	5,5256591E-5
4893,54133605957	5,5089715E-5
4896,52156829834	5,5639371E-5
4899,50180053711	5,5579684E-5
4902,48203277588	5,4435917E-5
4905,46226501465	5,4099256E-5
4908,44249725342	5,4467193E-5
4911,42272949219	5,4248778E-5
4914,40296173096	5,4222604E-5
4917,38319396973	5,420222E-5
4920,3634262085	5,3549576E-5
4923,34365844727	5,4272718E-5
4926,32389068604	5,4190527E-5
4929,3041229248	5,3861519E-5
4932,28435516357	5,4059641E-5
4935,26458740234	5,5409336E-5
4938,24481964111	5,4605124E-5
4941,22505187988	5,2915649E-5
4944,20528411865	5,4900186E-5
4947,18551635742	5,3937421E-5
4950,16574859619	5,3622778E-5
4953,14598083496	5,3835763E-5
4956,12621307373	5,4225084E-5
4959,1064453125	5,4503925E-5
4962,08667755127	5,3991604E-5
4965,06690979004	5,3363421E-5
4968,04714202881	5,4731351E-5
4971,02737426758	5,2544477E-5
4974,00760650635	5,4513639E-5
4976,98783874512	5,5497657E-5
4979,96807098389	5,4687106E-5
4982,94830322266	5,5163873E-5
4985,92853546143	5,4088645E-5
4988,9087677002	5,4530207E-5
4991,88899993897	5,4004081E-5
4994,86923217773	5,3825558E-5
4997,8494644165	5,3106636E-5
5000,82969665527	5,3408661E-5
5003,80992889404	5,3728776E-5
5006,79016113281	5,463027E-5
5009,77039337158	5,4059899E-5
5012,75062561035	5,4333863E-5
5015,73085784912	5,4888209E-5
5018,71109008789	5,4649262E-5
5021,69132232666	5,61612E-5
5024,67155456543	5,7074768E-5
5027,6517868042	5,7221825E-5
5030,63201904297	5,7364997E-5
5033,61225128174	5,7665534E-5
5036,59248352051	5,7791684E-5
5039,57271575928	5,7865555E-5
5042,55294799805	5,8860803E-5
5045,53318023682	5,7945422E-5
5048,51341247559	5,8520021E-5
5051,49364471436	5,8258631E-5
5054,47387695313	5,8936647E-5
5057,45410919189	5,9400958E-5
5060,43434143066	5,913248E-5
5063,41457366943	5,9758514E-5
5066,3948059082	5,9205274E-5
5069,37503814697	5,8562754E-5
5072,35527038574	5,8559556E-5
5075,33550262451	5,8582683E-5
5078,31573486328	5,7693349E-5
5081,29596710205	5,6691782E-5
5084,27619934082	5,7500174E-5
5087,25643157959	5,7206009E-5
5090,23666381836	5,8598204E-5
5093,21689605713	5,8575412E-5
5096,1971282959	5,7462415E-5
5099,17736053467	5,7798083E-5
5102,15759277344	5,8304581E-5
5105,13782501221	5,7797326E-5
5108,11805725098	5,6080091E-5
5111,09828948975	5,6560824E-5
5114,07852172852	5,5167701E-5
5117,05875396729	5,304029E-5
5120,03898620605	5,0750526E-5
5123,01921844482	4,9262505E-5
5125,99945068359	4,7785661E-5
5128,97968292236	4,5260571E-5
5131,95991516113	4,2564206E-5
5134,9401473999	4,1791755E-5
5137,92037963867	3,9914864E-5
5140,90061187744	3,946235E-5
5143,88084411621	3,8945021E-5
5146,86107635498	3,885021E-5
5149,84130859375	3,9528097E-5
5152,82154083252	4,0462945E-5
5155,80177307129	4,0784094E-5
5158,78200531006	4,1862612E-5
5161,76223754883	4,2860043E-5
5164,7424697876	4,256671E-5
5167,72270202637	4,2924052E-5
5170,70293426514	4,4300253E-5
5173,68316650391	4,3589274E-5
5176,66339874268	4,3454141E-5
5179,64363098145	4,4167015E-5
5182,62386322022	4,4113337E-5
5185,60409545898	4,4118191E-5
5188,58432769775	4,6056252E-5
5191,56455993652	4,6485324E-5
5194,54479217529	4,8380898E-5
5197,52502441406	4,9232514E-5
5200,50525665283	5,0457303E-5
5203,4854888916	5,0583265E-5
5206,46572113037	5,1304468E-5
5209,44595336914	5,139069E-5
5212,42618560791	5,1300182E-5
5215,40641784668	5,1389343E-5
5218,38665008545	5,2449793E-5
5221,36688232422	5,3188618E-5
5224,34711456299	5,3850759E-5
5227,32734680176	5,3739613E-5
5230,30757904053	5,5080306E-5
5233,2878112793	5,5527019E-5
5236,26804351807	5,534383E-5
5239,24827575684	5,6115721E-5
5242,22850799561	5,7312778E-5
5245,20874023438	5,7354919E-5
5248,18897247314	5,922186E-5
5251,16920471191	5,9619462E-5
5254,14943695068	6,039691E-5
5257,12966918945	6,156258E-5
5260,10990142822	6,2837264E-5
5263,09013366699	6,4246458E-5
5266,07036590576	6,5527382E-5
5269,05059814453	6,6606919E-5
5272,0308303833	6,7850589E-5
5275,01106262207	6,9930572E-5
5277,99129486084	7,1783935E-5
5280,97152709961	7,3371497E-5
5283,95175933838	7,5471476E-5
5286,93199157715	7,8145619E-5
5289,91222381592	8,1087463E-5
5292,89245605469	8,5769065E-5
5295,87268829346	9,0451745E-5
5298,85292053223	9,7008099E-5
5301,833152771	0,0001046919
5304,81338500977	0,00011437873
5307,79361724854	0,00012109004
5310,7738494873	0,00012224703
5313,75408172607	0,00012090872
5316,73431396484	0,00012119079
5319,71454620361	0,00012510126
5322,69477844238	0,00012758224
5325,67501068115	0,000133091
5328,65524291992	0,00013769416
5331,63547515869	0,00014478908
5334,61570739746	0,00015168355
5337,59593963623	0,00015972751
5340,576171875	0,00017002909
5343,55640411377	0,00018119439
5346,53663635254	0,00019267414
5349,51686859131	0,000206832
5352,49710083008	0,00022452881
5355,47733306885	0,00024569
5358,45756530762	0,00026964168
5361,43779754639	0,00029608903
5364,41802978516	0,00032706846
5367,39826202393	0,00036118415
5370,3784942627	0,00040028893
5373,35872650146	0,0004433734
5376,33895874023	0,00049090857
5379,319190979	0,00053974885
5382,29942321777	0,00058392455
5385,27965545654	0,00060841937
5388,25988769531	0,00058382786
5391,24011993408	0,00049413657
5394,22035217285	0,00038309251
5397,20058441162	0,00030794172
5400,18081665039	0,00026277869
5403,16104888916	0,00023500292
5406,14128112793	0,00021380662
5409,1215133667	0,00019568943
5412,10174560547	0,00018188239
5415,08197784424	0,00017169948
5418,06221008301	0,00016060021
5421,04244232178	0,00015296281
5424,02267456055	0,00014460777
5427,00290679932	0,00013800227
5429,98313903809	0,00013148276
5432,96337127686	0,00012683849
5435,94360351562	0,00012146707
5438,92383575439	0,00011615314
5441,90406799316	0,00011199938
5444,88430023193	0,00010760416
5447,8645324707	0,00010471903
5450,84476470947	0,00010070211
5453,82499694824	9,7010837E-5
5456,80522918701	9,3537219E-5
5459,78546142578	9,1287581E-5
5462,76569366455	8,7899394E-5
5465,74592590332	8,5634231E-5
5468,72615814209	8,2596647E-5
5471,70639038086	8,0128529E-5
5474,68662261963	7,6889538E-5
5477,6668548584	7,4478388E-5
5480,64708709717	7,2474101E-5
5483,62731933594	7,0300552E-5
5486,60755157471	6,6796219E-5
5489,58778381348	6,7178075E-5
5492,56801605225	6,5384993E-5
5495,54824829102	6,3681794E-5
5498,52848052978	6,2829523E-5
5501,50871276855	6,201964E-5
5504,48894500732	6,1869158E-5
5507,46917724609	6,159612E-5
5510,44940948486	6,1826061E-5
5513,42964172363	5,959656E-5
5516,4098739624	6,0398534E-5
5519,39010620117	5,9041685E-5
5522,37033843994	5,929213E-5
5525,35057067871	5,9809358E-5
5528,33080291748	5,9760908E-5
5531,31103515625	5,9845096E-5
5534,29126739502	5,9819289E-5
5537,27149963379	6,0486185E-5
5540,25173187256	6,0575192E-5
5543,23196411133	6,2083017E-5
5546,2121963501	6,4173165E-5
5549,19242858887	6,6180184E-5
5552,17266082764	7,0933716E-5
5555,15289306641	7,4182405E-5
5558,13312530518	7,9951721E-5
5561,11335754395	8,642282E-5
5564,09358978271	9,2895803E-5
5567,07382202148	0,0001017806
5570,05405426025	0,00011266641
5573,03428649902	0,00012170542
5576,01451873779	0,00013058196
5578,99475097656	0,00013664664
5581,97498321533	0,00013870606
5584,9552154541	0,00013860906
5587,93544769287	0,00013518776
5590,91567993164	0,00013186784
5593,89591217041	0,00012705814
5596,87614440918	0,0001238792
5599,85637664795	0,00012081559
5602,83660888672	0,00011816146
5605,81684112549	0,00011570188
5608,79707336426	0,00011409832
5611,77730560303	0,00011335336
5614,7575378418	0,00011255942
5617,73777008057	0,0001127515
5620,71800231934	0,00011233573
5623,69823455811	0,0001141807
5626,67846679687	0,00011378112
5629,65869903564	0,00011464056
5632,63893127441	0,00011587662
5635,61916351318	0,00011733753
5638,59939575195	0,0001184827
5641,57962799072	0,00011950725
5644,55986022949	0,00012093761
5647,54009246826	0,00012392856
5650,52032470703	0,000126045
5653,5005569458	0,00012888887
5656,48078918457	0,00013119529
5659,46102142334	0,00013376771
5662,44125366211	0,00013796944
5665,42148590088	0,00014132364
5668,40171813965	0,00014546487
5671,38195037842	0,00014880095
5674,36218261719	0,00015444171
5677,34241485596	0,00016035025
5680,32264709473	0,00016580788
5683,3028793335	0,00017219379
5686,28311157227	0,00017947282
5689,26334381103	0,00018740229
5692,2435760498	0,00019582276
5695,22380828857	0,00020485236
5698,20404052734	0,00021360055
5701,18427276611	0,0002250792
5704,16450500488	0,00023594851
5707,14473724365	0,00024989326
5710,12496948242	0,00026571958
5713,10520172119	0,00028304693
5716,08543395996	0,00030158649
5719,06566619873	0,00032436744
5722,0458984375	0,00034993118
5725,02613067627	0,00038033307
5728,00636291504	0,00041394727
5730,98659515381	0,00045360427
5733,96682739258	0,0005026836
5736,94705963135	0,00055987873
5739,92729187012	0,00062913552
5742,90752410889	0,00071382941
5745,88775634766	0,00082076132
5748,86798858643	0,00095271152
5751,8482208252	0,0011137121
5754,82845306396	0,0012797013
5757,80868530273	0,0013703936
5760,7889175415	0,0012913003
5763,76914978027	0,0010858087
5766,74938201904	0,00088129726
5769,72961425781	0,00072259052
5772,70984649658	0,00060663041
5775,69007873535	0,00051857597
5778,67031097412	0,00045153854
5781,65054321289	0,00040148162
5784,63077545166	0,00036109655
5787,61100769043	0,00032876894
5790,5912399292	0,00030168708
5793,57147216797	0,00027756727
5796,55170440674	0,00025703967
5799,53193664551	0,0002394801
5802,51216888428	0,0002234015
5805,49240112305	0,0002085642
5808,47263336182	0,00019630929
5811,45286560059	0,0001841381
5814,43309783935	0,00017314502
5817,41333007812	0,00016265338
5820,39356231689	0,00015347243
5823,37379455566	0,00014455272
5826,35402679443	0,00013746723
5829,3342590332	0,00013088442
5832,31449127197	0,00012462639
5835,29472351074	0,0001202636
5838,27495574951	0,00011784826
5841,25518798828	0,00011727258
5844,23542022705	0,00012064817
5847,21565246582	0,00012584599
5850,19588470459	0,00013507875
5853,17611694336	0,00014822573
5856,15634918213	0,00016661774
5859,1365814209	0,00018877101
5862,11681365967	0,00021338089
5865,09704589844	0,00023833784
5868,07727813721	0,00025908518
5871,05751037598	0,00026404561
5874,03774261475	0,00024658537
5877,01797485352	0,00021700994
5879,99820709229	0,00019436302
5882,97843933105	0,00017849515
5885,95867156982	0,00016783074
5888,93890380859	0,00016028339
5891,91913604736	0,00015427441
5894,89936828613	0,00014948044
5897,8796005249	0,00014321606
5900,85983276367	0,00013991389
5903,84006500244	0,00013588477
5906,82029724121	0,00013202314
5909,80052947998	0,00012969785
5912,78076171875	0,00012678614
5915,76099395752	0,00012334655
5918,74122619629	0,00012073881
5921,72145843506	0,00011862061
5924,70169067383	0,00011764288
5927,6819229126	0,00011354089
5930,66215515137	0,00011307463
5933,64238739014	0,0001101899
5936,62261962891	0,00010932911
5939,60285186768	0,00010622743
5942,58308410644	0,00010483665
5945,56331634521	0,00010391303
[truncated: 30,772 more rows]
