# Supplementary material for: Predicting the Durability of Solid Fired Bricks Using NDT Electroacoustic Methods
Source: Materials (Basel). 2022 Aug 25;15(17):5882. doi: 10.3390/ma15175882 (PMC9457344; doi:10.3390/ma15175882)
Supplement: Supplementary file 1 [file materials-15-05882-s001.zip › 6.S0_FT.csv]

ASCII data file created with TiePie Multi Channel software. www.tiepie.com.
2021-04-01 09:17:10 819m
Frequency	FFT1
Hz	V
0	0,0056548593
2,98023223876953	0,00069661246
5,96046447753906	0,0004147404
8,94069671630859	0,0003509183
11,9209289550781	0,00033109892
14,9011611938477	0,00033237514
17,8813934326172	0,00030167543
20,8616256713867	0,00030066934
23,8418579101562	0,00030638303
26,8220901489258	0,00030649554
29,8023223876953	0,00032613283
32,7825546264648	0,00033095211
35,7627868652344	0,00030682173
38,7430191040039	0,00029601805
41,7232513427734	0,00028671605
44,703483581543	0,00028280202
47,6837158203125	0,00027630237
50,663948059082	0,00028594616
53,6441802978516	0,00027784643
56,6244125366211	0,00026936847
59,6046447753906	0,00027138116
62,5848770141602	0,0002697511
65,5651092529297	0,00027069452
68,5453414916992	0,00026944326
71,5255737304687	0,0002659042
74,5058059692383	0,00027236156
77,4860382080078	0,00026736496
80,4662704467773	0,00026692537
83,4465026855469	0,00026372922
86,4267349243164	0,00026371673
89,4069671630859	0,00026355399
92,3871994018555	0,00025717401
95,367431640625	0,00026092362
98,3476638793945	0,00025633941
101,327896118164	0,00025785822
104,308128356934	0,00025602444
107,288360595703	0,00025788573
110,268592834473	0,00025948316
113,248825073242	0,00025828412
116,229057312012	0,00026837078
119,209289550781	0,00026503325
122,189521789551	0,00026597474
125,16975402832	0,00027021481
128,14998626709	0,00026560633
131,130218505859	0,00026547964
134,110450744629	0,00026492917
137,090682983398	0,00026090384
140,070915222168	0,00026002567
143,051147460938	0,00025780044
146,031379699707	0,00025595223
149,011611938477	0,00026295983
151,991844177246	0,00026307565
154,972076416016	0,00026406991
157,952308654785	0,00026521587
160,932540893555	0,00026498366
163,912773132324	0,00026741392
166,893005371094	0,00026719688
169,873237609863	0,00026552141
172,853469848633	0,00026145326
175,833702087402	0,00026179809
178,813934326172	0,00026028906
181,794166564941	0,00026030217
184,774398803711	0,0002585335
187,75463104248	0,00025758944
190,73486328125	0,00025482117
193,71509552002	0,00025539591
196,695327758789	0,00025575734
199,675559997559	0,0002501566
202,655792236328	0,00025357526
205,636024475098	0,00025020971
208,616256713867	0,00024997484
211,596488952637	0,00025045022
214,576721191406	0,00025124196
217,556953430176	0,00025252518
220,537185668945	0,00024907973
223,517417907715	0,00024779968
226,497650146484	0,0002505735
229,477882385254	0,00025248423
232,458114624023	0,00025359197
235,438346862793	0,00025238791
238,418579101562	0,00025383934
241,398811340332	0,00025494984
244,379043579102	0,00025553299
247,359275817871	0,00025460533
250,339508056641	0,00025305883
253,31974029541	0,0002540917
256,29997253418	0,00025306143
259,280204772949	0,00024846406
262,260437011719	0,00025249285
265,240669250488	0,00025074621
268,220901489258	0,00025206177
271,201133728027	0,00025203504
274,181365966797	0,00025371491
277,161598205566	0,00025561954
280,141830444336	0,00025264037
283,122062683105	0,00025344256
286,102294921875	0,00025325427
289,082527160645	0,0002517149
292,062759399414	0,00025343232
295,042991638184	0,00025226709
298,023223876953	0,00025153843
301,003456115723	0,0002504068
303,983688354492	0,00025150645
306,963920593262	0,00025114704
309,944152832031	0,00025086418
312,924385070801	0,00025128307
315,90461730957	0,00025069205
318,88484954834	0,00025058596
321,865081787109	0,0002505592
324,845314025879	0,00024926647
327,825546264648	0,00024863049
330,805778503418	0,00025097229
333,786010742188	0,00024853131
336,766242980957	0,00024873004
339,746475219727	0,00024886842
342,726707458496	0,00024755668
345,706939697266	0,00024638919
348,687171936035	0,00024662181
351,667404174805	0,0002448455
354,647636413574	0,00024590394
357,627868652344	0,00024516481
360,608100891113	0,00024279544
363,588333129883	0,00024534531
366,568565368652	0,00024374803
369,548797607422	0,00024392186
372,529029846191	0,00024348432
375,509262084961	0,00024331391
378,48949432373	0,00024337142
381,4697265625	0,00024352878
384,44995880127	0,00024331934
387,430191040039	0,00024353136
390,410423278809	0,00024494339
393,390655517578	0,0002420514
396,370887756348	0,00024289023
399,351119995117	0,00024548215
402,331352233887	0,00024337552
405,311584472656	0,00024509793
408,291816711426	0,00024390697
411,272048950195	0,000246124
414,252281188965	0,0002445049
417,232513427734	0,00024211396
420,212745666504	0,00024400676
423,192977905273	0,00024314904
426,173210144043	0,00024223968
429,153442382812	0,00024390632
432,133674621582	0,000243064
435,113906860352	0,00024307025
438,094139099121	0,00024277639
441,074371337891	0,000242404
444,05460357666	0,00024478708
447,03483581543	0,00024373823
450,015068054199	0,00024308298
452,995300292969	0,0002441283
455,975532531738	0,00024473279
458,955764770508	0,00024403841
461,935997009277	0,00024468304
464,916229248047	0,00024489437
467,896461486816	0,00024277576
470,876693725586	0,00024357052
473,856925964355	0,00024421821
476,837158203125	0,00024440388
479,817390441895	0,00024394256
482,797622680664	0,00024500561
485,777854919434	0,00024539689
488,758087158203	0,00024559118
491,738319396973	0,00024524639
494,718551635742	0,00024492913
497,698783874512	0,00024607659
500,679016113281	0,00024598752
503,659248352051	0,00024448764
506,63948059082	0,00024791776
509,61971282959	0,00024813613
512,599945068359	0,00024637195
515,580177307129	0,00024608994
518,560409545898	0,00024722357
521,540641784668	0,0002463897
524,520874023438	0,00024803776
527,501106262207	0,00024875872
530,481338500977	0,00024809402
533,461570739746	0,0002494321
536,441802978516	0,00024851513
539,422035217285	0,00024853143
542,402267456055	0,00024897006
545,382499694824	0,00025024363
548,362731933594	0,00024873754
551,342964172363	0,00024780209
554,323196411133	0,00024885179
557,303428649902	0,00024936291
560,283660888672	0,00024863887
563,263893127441	0,00024829306
566,244125366211	0,00024981544
569,22435760498	0,00025029606
572,20458984375	0,00024961744
575,18482208252	0,00024984639
578,165054321289	0,00025001567
581,145286560059	0,00025092752
584,125518798828	0,00025002378
587,105751037598	0,00025138422
590,085983276367	0,00025051899
593,066215515137	0,0002512204
596,046447753906	0,0002510535
599,026679992676	0,00025086221
602,006912231445	0,00024903208
604,987144470215	0,00024981851
607,967376708984	0,00024921035
610,947608947754	0,00024199789
613,927841186523	0,00025404646
616,908073425293	0,00025272204
619,888305664062	0,00025433692
622,868537902832	0,00025075985
625,848770141602	0,00025080643
628,829002380371	0,00025153935
631,809234619141	0,00025373655
634,78946685791	0,00025346708
637,76969909668	0,0002523898
640,749931335449	0,00025386921
643,730163574219	0,00025589535
646,710395812988	0,0002557699
649,690628051758	0,00025770823
652,670860290527	0,00026022498
655,651092529297	0,0002625765
658,631324768066	0,00026389863
661,611557006836	0,00026297213
664,591789245606	0,00026346499
667,572021484375	0,00026387264
670,552253723145	0,00026489294
673,532485961914	0,00026318032
676,512718200684	0,00026469455
679,492950439453	0,00026404043
682,473182678223	0,00026514422
685,453414916992	0,00026462243
688,433647155762	0,00026628311
691,413879394531	0,00026689442
694,394111633301	0,00026747393
697,37434387207	0,00026823692
700,35457611084	0,00026646978
703,334808349609	0,00026815947
706,315040588379	0,00026797042
709,295272827148	0,00026827502
712,275505065918	0,00026993927
715,255737304687	0,00026978293
718,235969543457	0,0002712887
721,216201782227	0,00027070272
724,196434020996	0,00027137294
727,176666259766	0,00027240931
730,156898498535	0,00027227474
733,137130737305	0,00027279222
736,117362976074	0,00027567642
739,097595214844	0,00027431445
742,077827453613	0,0002752118
745,058059692383	0,00027546135
748,038291931152	0,0002766148
751,018524169922	0,00027693883
753,998756408691	0,00027736666
756,978988647461	0,00027730087
759,959220886231	0,0002793721
762,939453125	0,00027893186
765,919685363769	0,00027909573
768,899917602539	0,00027947363
771,880149841309	0,00027989773
774,860382080078	0,0002811571
777,840614318848	0,00028000211
780,820846557617	0,00028185399
783,801078796387	0,00028271112
786,781311035156	0,00028334087
789,761543273926	0,00028427651
792,741775512695	0,00028538614
795,722007751465	0,00028559806
798,702239990234	0,00028645442
801,682472229004	0,00028789215
804,662704467773	0,00028820997
807,642936706543	0,00028930285
810,623168945313	0,00029020697
813,603401184082	0,00029029335
816,583633422852	0,00029094279
819,563865661621	0,00029372886
822,544097900391	0,00029350478
825,52433013916	0,00029299495
828,50456237793	0,0002934039
831,484794616699	0,00029440359
834,465026855469	0,00029521032
837,445259094238	0,00029702806
840,425491333008	0,00029602356
843,405723571777	0,00029741859
846,385955810547	0,0002997193
849,366188049316	0,00030186424
852,346420288086	0,000301821
855,326652526855	0,00030296027
858,306884765625	0,00030374206
861,287117004394	0,00030436137
864,267349243164	0,00030459555
867,247581481934	0,00030557012
870,227813720703	0,00030607363
873,208045959473	0,0003076053
876,188278198242	0,00030852432
879,168510437012	0,00030799997
882,148742675781	0,00031007387
885,128974914551	0,00031124903
888,10920715332	0,0003133121
891,08943939209	0,00031395441
894,069671630859	0,00031511573
897,049903869629	0,00031691452
900,030136108398	0,00031851688
903,010368347168	0,00032034982
905,990600585938	0,00032069171
908,970832824707	0,00032180683
911,951065063477	0,00032338508
914,931297302246	0,0003260977
917,911529541016	0,00032684804
920,891761779785	0,0003269376
923,871994018555	0,00033056339
926,852226257324	0,00033048049
929,832458496094	0,00033050768
932,812690734863	0,00033234876
935,792922973633	0,0003342205
938,773155212402	0,0003355415
941,753387451172	0,00033748721
944,733619689941	0,00033852832
947,713851928711	0,00033869072
950,69408416748	0,00034095255
953,67431640625	0,00034346402
956,65454864502	0,00034249573
959,634780883789	0,00034410962
962,615013122559	0,00034755274
965,595245361328	0,00034721794
968,575477600098	0,00034899468
971,555709838867	0,00035018395
974,535942077637	0,00035097574
977,516174316406	0,00035273776
980,496406555176	0,00035347878
983,476638793945	0,0003547556
986,456871032715	0,000357467
989,437103271484	0,00035934299
992,417335510254	0,00036118585
995,397567749023	0,00036140791
998,377799987793	0,00036363212
1001,35803222656	0,00036654366
1004,33826446533	0,00036848076
1007,3184967041	0,00036956336
1010,29872894287	0,00037270797
1013,27896118164	0,0003748504
1016,25919342041	0,00037688633
1019,23942565918	0,00037862847
1022,21965789795	0,00038054201
1025,19989013672	0,0003848644
1028,18012237549	0,00038642468
1031,16035461426	0,00038977844
1034,14058685303	0,00039106261
1037,1208190918	0,00039274191
1040,10105133057	0,00039592262
1043,08128356934	0,00039770395
1046,06151580811	0,00040002202
1049,04174804688	0,00040213767
1052,02198028564	0,00040603624
1055,00221252441	0,00040748463
1057,98244476318	0,00040981652
1060,96267700195	0,00041212001
1063,94290924072	0,00041603563
1066,92314147949	0,00041857549
1069,90337371826	0,00042077702
1072,88360595703	0,00042390753
1075,8638381958	0,00042630424
1078,84407043457	0,00042933917
1081,82430267334	0,00043158041
1084,80453491211	0,00043339729
1087,78476715088	0,00043694069
1090,76499938965	0,0004413867
1093,74523162842	0,00044518345
1096,72546386719	0,00044654045
1099,70569610596	0,00045002914
1102,68592834473	0,00045413369
1105,6661605835	0,00045784815
1108,64639282227	0,00046088725
1111,62662506104	0,00046481998
1114,6068572998	0,00046844774
1117,58708953857	0,00047107233
1120,56732177734	0,00047643473
1123,54755401611	0,00047884142
1126,52778625488	0,0004827193
1129,50801849365	0,00048763928
1132,48825073242	0,00049160194
1135,46848297119	0,00049619312
1138,44871520996	0,00050104607
1141,42894744873	0,00050449472
1144,4091796875	0,00050936905
1147,38941192627	0,0005157622
1150,36964416504	0,00051897014
1153,34987640381	0,00052607226
1156,33010864258	0,00053001822
1159,31034088135	0,0005346619
1162,29057312012	0,00054010703
1165,27080535889	0,00054527595
1168,25103759766	0,00055246264
1171,23126983643	0,00055835171
1174,2115020752	0,00056413501
1177,19173431396	0,00057053578
1180,17196655273	0,00057657119
1183,1521987915	0,00058274435
1186,13243103027	0,0005894202
1189,11266326904	0,00059604291
1192,09289550781	0,00060270806
1195,07312774658	0,0006084768
1198,05335998535	0,00061675094
1201,03359222412	0,00062252656
1204,01382446289	0,00062863181
1206,99405670166	0,00063485369
1209,97428894043	0,00064198226
1212,9545211792	0,00064806786
1215,93475341797	0,00065608506
1218,91498565674	0,00066653917
1221,89521789551	0,00067645407
1224,87545013428	0,00068978788
1227,85568237305	0,00070307915
1230,83591461182	0,00071433688
1233,81614685059	0,00072572429
1236,79637908936	0,00073678522
1239,77661132812	0,00074822811
1242,75684356689	0,00076102358
1245,73707580566	0,00077235432
1248,71730804443	0,00078470161
1251,6975402832	0,00079920493
1254,67777252197	0,0008141539
1257,65800476074	0,00083103539
1260,63823699951	0,0008492239
1263,61846923828	0,00086790602
1266,59870147705	0,00088749323
1269,57893371582	0,00091064058
1272,55916595459	0,00093417242
1275,53939819336	0,00095704712
1278,51963043213	0,00098267232
1281,4998626709	0,0010087738
1284,48009490967	0,0010395251
1287,46032714844	0,0010700304
1290,44055938721	0,0011044318
1293,42079162598	0,0011395241
1296,40102386475	0,001178941
1299,38125610352	0,001220074
1302,36148834229	0,0012659803
1305,34172058105	0,001316211
1308,32195281982	0,0013711137
1311,30218505859	0,0014320996
1314,28241729736	0,001498072
1317,26264953613	0,0015697954
1320,2428817749	0,0016526326
1323,22311401367	0,0017422011
1326,20334625244	0,0018436781
1329,18357849121	0,0019585891
1332,16381072998	0,0020853755
1335,14404296875	0,002227723
1338,12427520752	0,0023894325
1341,10450744629	0,0025681147
1344,08473968506	0,0027684526
1347,06497192383	0,0029916022
1350,0452041626	0,0032338197
1353,02543640137	0,0034925828
1356,00566864014	0,0037592954
1358,98590087891	0,0040043061
1361,96613311768	0,0041903121
1364,94636535645	0,0042048266
1367,92659759521	0,0038438651
1370,90682983398	0,0028567587
1373,88706207275	0,0014707887
1376,86729431152	0,0011082093
1379,84752655029	0,00092948125
1382,82775878906	0,00076527971
1385,80799102783	0,00062989334
1388,7882232666	0,0005120145
1391,76845550537	0,00041036436
1394,74868774414	0,00032014291
1397,72891998291	0,00023979768
1400,70915222168	0,0001654277
1403,68938446045	9,684662E-5
1406,66961669922	3,3519886E-5
1409,64984893799	3,6965883E-5
1412,63008117676	9,4207521E-5
1415,61031341553	0,00015211725
1418,5905456543	0,00020705798
1421,57077789307	0,00026345287
1424,55101013184	0,00031801857
1427,53124237061	0,00037209619
1430,51147460938	0,00042811503
1433,49170684814	0,00048549748
1436,47193908691	0,00054341334
1439,45217132568	0,00060343
1442,43240356445	0,00066786616
1445,41263580322	0,00073209155
1448,39286804199	0,00080557405
1451,37310028076	0,00088420769
1454,35333251953	0,0009689165
1457,3335647583	0,0010585667
1460,31379699707	0,0011558819
1463,29402923584	0,0012620027
1466,27426147461	0,001381881
1469,25449371338	0,0015149317
1472,23472595215	0,001665325
1475,21495819092	0,0018396552
1478,19519042969	0,0020368109
1481,17542266846	0,0022628672
1484,15565490723	0,0025274735
1487,135887146	0,0028492659
1490,11611938477	0,0032512945
1493,09635162354	0,0037581823
1496,0765838623	0,0044011316
1499,05681610107	0,0052644985
1502,03704833984	0,0064747663
1505,01728057861	0,0081822181
1507,99751281738	0,010668414
1510,97774505615	0,0138487
1513,95797729492	0,014467868
1516,93820953369	0,0095200398
1519,91844177246	0,0065853019
1522,89867401123	0,0050937349
1525,87890625	0,0041898373
1528,85913848877	0,0035964324
1531,83937072754	0,0031684911
1534,81960296631	0,0028247819
1537,79983520508	0,0025484687
1540,78006744385	0,002324665
1543,76029968262	0,0021356125
1546,74053192139	0,001975901
1549,72076416016	0,0018387146
1552,70099639893	0,0017206211
1555,6812286377	0,0016173574
1558,66146087646	0,0015242929
1561,64169311523	0,0014441654
1564,621925354	0,0013705182
1567,60215759277	0,0013034423
1570,58238983154	0,0012436528
1573,56262207031	0,001187503
1576,54285430908	0,001137886
1579,52308654785	0,0010903541
1582,50331878662	0,0010474654
1585,48355102539	0,0010056039
1588,46378326416	0,00096834696
1591,44401550293	0,00093227685
1594,4242477417	0,00090026372
1597,40447998047	0,00086936753
1600,38471221924	0,00084114299
1603,36494445801	0,00081538516
1606,34517669678	0,00078800806
1609,32540893555	0,00076402274
1612,30564117432	0,00073899129
1615,28587341309	0,00071739759
1618,26610565186	0,0006959305
1621,24633789062	0,00067541037
1624,22657012939	0,00065747247
1627,20680236816	0,00064013491
1630,18703460693	0,00062589811
1633,1672668457	0,00061458437
1636,14749908447	0,00060166594
1639,12773132324	0,00059032016
1642,10796356201	0,00057956436
1645,08819580078	0,00056833927
1648,06842803955	0,00055939
1651,04866027832	0,00055152887
1654,02889251709	0,00054377968
1657,00912475586	0,00053577993
1659,98935699463	0,00052681803
1662,9695892334	0,00051599354
1665,94982147217	0,00050441907
1668,93005371094	0,00049270311
1671,91028594971	0,00048189743
1674,89051818848	0,00047166088
1677,87075042725	0,00046189376
1680,85098266602	0,00045184259
1683,83121490479	0,00044397837
1686,81144714355	0,00043522848
1689,79167938232	0,00042729848
1692,77191162109	0,00041863973
1695,75214385986	0,00041164104
1698,73237609863	0,00040482767
1701,7126083374	0,00039724605
1704,69284057617	0,00038989631
1707,67307281494	0,00038452919
1710,65330505371	0,00037821046
1713,63353729248	0,00037012947
1716,61376953125	0,00036402271
1719,59400177002	0,00035691731
1722,57423400879	0,00035081114
1725,55446624756	0,000344815
1728,53469848633	0,00033865329
1731,5149307251	0,00033116319
1734,49516296387	0,0003247375
1737,47539520264	0,00031866011
1740,45562744141	0,00031289109
1743,43585968018	0,00030871499
1746,41609191895	0,00030485001
1749,39632415771	0,00029940453
1752,37655639648	0,00029617013
1755,35678863525	0,00029309343
1758,33702087402	0,00028982447
1761,31725311279	0,00028528516
1764,29748535156	0,00028233696
1767,27771759033	0,00027825628
1770,2579498291	0,00027516885
1773,23818206787	0,00027306039
1776,21841430664	0,00026933407
1779,19864654541	0,00026772297
1782,17887878418	0,00026526703
1785,15911102295	0,000260981
1788,13934326172	0,00025789788
1791,11957550049	0,00025512613
1794,09980773926	0,00025196026
1797,08003997803	0,00024955949
1800,0602722168	0,000245795
1803,04050445557	0,0002426047
1806,02073669434	0,00023873051
1809,00096893311	0,00023742935
1811,98120117187	0,00023397718
1814,96143341064	0,00023191611
1817,94166564941	0,00022989461
1820,92189788818	0,00022682168
1823,90213012695	0,00022369609
1826,88236236572	0,00022144547
1829,86259460449	0,00021889365
1832,84282684326	0,00021638712
1835,82305908203	0,00021503286
1838,8032913208	0,00020985093
1841,78352355957	0,00020948867
1844,76375579834	0,00020594777
1847,74398803711	0,00020430338
1850,72422027588	0,00020116864
1853,70445251465	0,00019983862
1856,68468475342	0,00019667897
1859,66491699219	0,00019389542
1862,64514923096	0,00019110897
1865,62538146973	0,00018915427
1868,6056137085	0,00018566202
1871,58584594727	0,00018513609
1874,56607818604	0,00018197911
1877,5463104248	0,00017976009
1880,52654266357	0,00017731999
1883,50677490234	0,00017500035
1886,48700714111	0,0001740911
1889,46723937988	0,00017147761
1892,44747161865	0,00016913163
1895,42770385742	0,0001684647
1898,40793609619	0,00016607435
1901,38816833496	0,0001637074
1904,36840057373	0,00016285234
1907,3486328125	0,00016156023
1910,32886505127	0,00016137762
1913,30909729004	0,00015962104
1916,28932952881	0,00015870236
1919,26956176758	0,00015731212
1922,24979400635	0,00015614352
1925,23002624512	0,00015588854
1928,21025848389	0,0001543649
1931,19049072266	0,00015335688
1934,17072296143	0,00015263922
1937,1509552002	0,00015215771
1940,13118743896	0,00015113884
1943,11141967773	0,00014982461
1946,0916519165	0,00014753746
1949,07188415527	0,00014846723
1952,05211639404	0,00014695704
1955,03234863281	0,00014614217
1958,01258087158	0,00014481465
1960,99281311035	0,00014523448
1963,97304534912	0,00014343009
1966,95327758789	0,00014324924
1969,93350982666	0,00014228852
1972,91374206543	0,00014059807
1975,8939743042	0,00014053006
1978,87420654297	0,00014006306
1981,85443878174	0,00013870946
1984,83467102051	0,00013794721
1987,81490325928	0,00013756483
1990,79513549805	0,00013602968
1993,77536773682	0,00013449652
1996,75559997559	0,00013494948
1999,73583221436	0,00013357214
2002,71606445313	0,00013382513
2005,69629669189	0,00013250114
2008,67652893066	0,00013154278
2011,65676116943	0,00013249444
2014,6369934082	0,00013214588
2017,61722564697	0,00013164764
2020,59745788574	0,00013208701
2023,57769012451	0,00013120234
2026,55792236328	0,00013329398
2029,53815460205	0,00013319945
2032,51838684082	0,00013309664
2035,49861907959	0,00013363847
2038,47885131836	0,00013453914
2041,45908355713	0,00013574642
2044,4393157959	0,00013684165
2047,41954803467	0,00013736506
2050,39978027344	0,00013940725
2053,38001251221	0,00014145561
2056,36024475098	0,00014180689
2059,34047698975	0,00014320786
2062,32070922852	0,00014399921
2065,30094146729	0,00014731376
2068,28117370605	0,00014871333
2071,26140594482	0,0001517968
2074,24163818359	0,00015382207
2077,22187042236	0,00015599932
2080,20210266113	0,00015987728
2083,1823348999	0,00016322235
2086,16256713867	0,00016704351
2089,14279937744	0,00017097174
2092,12303161621	0,00017536664
2095,10326385498	0,00017986227
2098,08349609375	0,00018443777
2101,06372833252	0,00018916482
2104,04396057129	0,00019344217
2107,02419281006	0,00019737376
2110,00442504883	0,0002001705
2112,9846572876	0,00020384322
2115,96488952637	0,00020681661
2118,94512176514	0,00020660926
2121,92535400391	0,00020617179
2124,90558624268	0,00020180529
2127,88581848145	0,00019491731
2130,86605072021	0,00018633358
2133,84628295898	0,00017201517
2136,82651519775	0,00015390273
2139,80674743652	0,00013181155
2142,78697967529	0,00010494131
2145,76721191406	7,5152413E-5
2148,74744415283	4,985545E-5
2151,7276763916	3,7942749E-5
2154,70790863037	4,5812741E-5
2157,68814086914	4,7860095E-5
2160,66837310791	3,8445725E-5
2163,64860534668	3,5611002E-5
2166,62883758545	3,4560635E-5
2169,60906982422	3,0351579E-5
2172,58930206299	2,7861093E-5
2175,56953430176	2,7343665E-5
2178,54976654053	2,4146986E-5
2181,5299987793	2,3015746E-5
2184,51023101807	2,0911628E-5
2187,49046325684	1,9570611E-5
2190,47069549561	1,8382282E-5
2193,45092773438	1,7164817E-5
2196,43115997314	1,6456999E-5
2199,41139221191	1,4626375E-5
2202,39162445068	1,4585035E-5
2205,37185668945	1,4264847E-5
2208,35208892822	1,2227147E-5
2211,33232116699	1,1321253E-5
2214,31255340576	1,1726855E-5
2217,29278564453	1,2223098E-5
2220,2730178833	1,13284E-5
2223,25325012207	1,3582876E-5
2226,23348236084	1,2655217E-5
2229,21371459961	1,4428968E-5
2232,19394683838	1,405595E-5
2235,17417907715	1,4008792E-5
2238,15441131592	1,4427926E-5
2241,13464355469	1,3432518E-5
2244,11487579346	1,5208795E-5
2247,09510803223	1,6330951E-5
2250,075340271	1,6383308E-5
2253,05557250977	1,7237593E-5
2256,03580474854	1,6371695E-5
2259,0160369873	1,65772E-5
2261,99626922607	1,6006987E-5
2264,97650146484	1,7454888E-5
2267,95673370361	1,7019645E-5
2270,93696594238	1,8051604E-5
2273,91719818115	1,7877562E-5
2276,89743041992	1,7971878E-5
2279,87766265869	1,9181298E-5
2282,85789489746	1,8260354E-5
2285,83812713623	1,9592364E-5
2288,818359375	2,0584538E-5
2291,79859161377	2,0741021E-5
2294,77882385254	2,1608996E-5
2297,75905609131	2,2865321E-5
2300,73928833008	2,3099966E-5
2303,71952056885	2,4015357E-5
2306,69975280762	2,3887753E-5
2309,67998504639	2,4382651E-5
2312,66021728516	2,4756653E-5
2315,64044952393	2,6801053E-5
2318,6206817627	2,5156361E-5
2321,60091400146	2,5206186E-5
2324,58114624023	2,584608E-5
2327,561378479	2,6812406E-5
2330,54161071777	2,6049045E-5
2333,52184295654	2,5753658E-5
2336,50207519531	2,4388843E-5
2339,48230743408	2,4363477E-5
2342,46253967285	2,6750743E-5
2345,44277191162	2,6115196E-5
2348,42300415039	2,6939191E-5
2351,40323638916	2,9541014E-5
2354,38346862793	2,9877322E-5
2357,3637008667	3,1264958E-5
2360,34393310547	3,1643413E-5
2363,32416534424	3,188378E-5
2366,30439758301	3,3676023E-5
2369,28462982178	3,5752825E-5
2372,26486206055	3,6386938E-5
2375,24509429932	3,881597E-5
2378,22532653809	3,854137E-5
2381,20555877686	4,1445466E-5
2384,18579101562	4,2285904E-5
2387,16602325439	4,2584263E-5
2390,14625549316	4,4763694E-5
2393,12648773193	4,5041599E-5
2396,1067199707	4,6695954E-5
2399,08695220947	4,6281615E-5
2402,06718444824	4,7228866E-5
2405,04741668701	4,774592E-5
2408,02764892578	4,961036E-5
2411,00788116455	5,0063527E-5
2413,98811340332	5,2156892E-5
2416,96834564209	5,2151968E-5
2419,94857788086	5,4144659E-5
2422,92881011963	5,3890067E-5
2425,9090423584	5,6051931E-5
2428,88927459717	5,5571424E-5
2431,86950683594	5,7065579E-5
2434,84973907471	5,8019974E-5
2437,82997131348	5,8048822E-5
2440,81020355225	5,9927707E-5
2443,79043579102	6,0813119E-5
2446,77066802979	6,0232208E-5
2449,75090026855	6,2228864E-5
2452,73113250732	6,1257213E-5
2455,71136474609	6,1760249E-5
2458,69159698486	6,1897798E-5
2461,67182922363	6,0847849E-5
2464,6520614624	6,0899587E-5
2467,63229370117	6,1312117E-5
2470,61252593994	6,2113294E-5
2473,59275817871	6,261202E-5
2476,57299041748	6,2796872E-5
2479,55322265625	6,3844941E-5
2482,53345489502	6,4866462E-5
2485,51368713379	6,6828054E-5
2488,49391937256	6,5651338E-5
2491,47415161133	6,7092634E-5
2494,4543838501	6,8280947E-5
2497,43461608887	6,8983962E-5
2500,41484832764	6,9127682E-5
2503,39508056641	7,0639257E-5
2506,37531280518	7,1898041E-5
2509,35554504395	7,3474456E-5
2512,33577728271	7,3681017E-5
2515,31600952148	7,5520857E-5
2518,29624176025	7,5589025E-5
2521,27647399902	7,7421278E-5
2524,25670623779	7,8855976E-5
2527,23693847656	7,9312333E-5
2530,21717071533	8,0734384E-5
2533,1974029541	8,256785E-5
2536,17763519287	8,2432974E-5
2539,15786743164	8,3327314E-5
2542,13809967041	8,4363931E-5
2545,11833190918	8,4737605E-5
2548,09856414795	8,7250754E-5
2551,07879638672	8,8916523E-5
2554,05902862549	8,9769382E-5
2557,03926086426	9,0971408E-5
2560,01949310303	9,2484314E-5
2562,9997253418	9,2837053E-5
2565,97995758057	9,4159134E-5
2568,96018981934	9,5951317E-5
2571,94042205811	9,7111983E-5
2574,92065429687	9,9496299E-5
2577,90088653564	9,9515758E-5
2580,88111877441	0,00010182965
2583,86135101318	0,00010267314
2586,84158325195	0,00010399954
2589,82181549072	0,00010573264
2592,80204772949	0,0001076717
2595,78227996826	0,00010651079
2598,76251220703	0,00010911782
2601,7427444458	0,00010936307
2604,72297668457	0,0001108285
2607,70320892334	0,00011176996
2610,68344116211	0,00011353918
2613,66367340088	0,00011475488
2616,64390563965	0,00011548986
2619,62413787842	0,00011600144
2622,60437011719	0,000118973
2625,58460235596	0,00012100865
2628,56483459473	0,00012268192
2631,5450668335	0,0001243586
2634,52529907227	0,00012534642
2637,50553131104	0,00012747287
2640,4857635498	0,00012921385
2643,46599578857	0,00012904014
2646,44622802734	0,00013157412
2649,42646026611	0,00013299419
2652,40669250488	0,00013409385
2655,38692474365	0,00013620144
2658,36715698242	0,00013799403
2661,34738922119	0,00013909216
2664,32762145996	0,00014177846
2667,30785369873	0,00014211669
2670,2880859375	0,00014544298
2673,26831817627	0,00014647572
2676,24855041504	0,00015001006
2679,22878265381	0,0001520444
2682,20901489258	0,00015354719
2685,18924713135	0,00015598177
2688,16947937012	0,00015840376
2691,14971160889	0,00016005477
2694,12994384766	0,00016324916
2697,11017608643	0,0001638233
2700,0904083252	0,00016500846
2703,07064056396	0,00016728962
2706,05087280273	0,00016786917
2709,0311050415	0,00016966496
2712,01133728027	0,00017475961
2714,99156951904	0,00017740695
2717,97180175781	0,00018290712
2720,95203399658	0,00018582787
2723,93226623535	0,00019081874
2726,91249847412	0,00019577508
2729,89273071289	0,00019943732
2732,87296295166	0,00020436747
2735,85319519043	0,00020722744
2738,8334274292	0,00020990793
2741,81365966797	0,00021354346
2744,79389190674	0,00021652914
2747,77412414551	0,00022021767
2750,75435638428	0,00022502645
2753,73458862305	0,00022758018
2756,71482086182	0,00023099193
2759,69505310059	0,00023395647
2762,67528533936	0,00023691129
2765,65551757813	0,00023838233
2768,63574981689	0,00024185357
2771,61598205566	0,00024422894
2774,59621429443	0,0002487532
2777,5764465332	0,00025417788
2780,55667877197	0,00025843137
2783,53691101074	0,00026219586
2786,51714324951	0,00026655227
2789,49737548828	0,00027183148
2792,47760772705	0,00027502164
2795,45783996582	0,00027983821
2798,43807220459	0,00028501731
2801,41830444336	0,00029041607
2804,39853668213	0,00029526167
2807,3787689209	0,0003002463
2810,35900115967	0,00030646514
2813,33923339844	0,00031265133
2816,31946563721	0,00031631314
2819,29969787598	0,00032014625
2822,27993011475	0,00032460907
2825,26016235352	0,00032960061
2828,24039459229	0,00033282094
2831,22062683105	0,0003355822
2834,20085906982	0,00033929614
2837,18109130859	0,00034221707
2840,16132354736	0,00034624469
2843,14155578613	0,00035218536
2846,1217880249	0,00035913417
2849,10202026367	0,00036953283
2852,08225250244	0,00038090996
2855,06248474121	0,00039232654
2858,04271697998	0,00040125029
2861,02294921875	0,00041117653
2864,00318145752	0,00042053281
2866,98341369629	0,00043226662
2869,96364593506	0,00044725512
2872,94387817383	0,00046350295
2875,9241104126	0,00048371079
2878,90434265137	0,00050663363
2881,88457489014	0,00053079588
2884,86480712891	0,00055179875
2887,84503936768	0,00057102702
2890,82527160645	0,00058976718
2893,80550384521	0,00061108265
2896,78573608398	0,00063283567
2899,76596832275	0,00065621528
2902,74620056152	0,00068199797
2905,72643280029	0,00070918597
2908,70666503906	0,00073736663
2911,68689727783	0,00076689628
2914,6671295166	0,00079912927
2917,64736175537	0,00083288109
2920,62759399414	0,00087230408
2923,60782623291	0,00091432935
2926,58805847168	0,00095966634
2929,56829071045	0,0010107402
2932,54852294922	0,0010673312
2935,52875518799	0,0011307256
2938,50898742676	0,0012014412
2941,48921966553	0,0012806482
2944,4694519043	0,0013672513
2947,44968414307	0,0014690979
2950,42991638184	0,0015790958
2953,41014862061	0,0017072057
2956,39038085937	0,0018545816
2959,37061309814	0,0020219721
2962,35084533691	0,0022179307
2965,33107757568	0,0024456445
2968,31130981445	0,0027120561
2971,29154205322	0,0030221345
2974,27177429199	0,0033861717
2977,25200653076	0,0038108821
2980,23223876953	0,0042988758
2983,2124710083	0,0048543248
2986,19270324707	0,0054509465
2989,17293548584	0,0060220758
2992,15316772461	0,0063492125
2995,13339996338	0,0059751876
2998,11363220215	0,0045522795
3001,09386444092	0,0032600097
3004,07409667969	0,0026582758
3007,05432891846	0,0023078654
3010,03456115723	0,0020606078
3013,014793396	0,0018701942
3015,99502563477	0,0017121256
3018,97525787354	0,0015787725
3021,9554901123	0,0014593228
3024,93572235107	0,0013516631
3027,91595458984	0,0012626641
3030,89618682861	0,0011853138
3033,87641906738	0,0011219308
3036,85665130615	0,0010638677
3039,83688354492	0,0010161248
3042,81711578369	0,0009680319
3045,79734802246	0,00092609354
3048,77758026123	0,00088847421
3051,7578125	0,00085370917
3054,73804473877	0,00082317174
3057,71827697754	0,00079377534
3060,69850921631	0,0007647856
3063,67874145508	0,0007362937
3066,65897369385	0,00070816567
3069,63920593262	0,00068053554
3072,61943817139	0,00065259091
3075,59967041016	0,0006247295
3078,57990264893	0,00059602989
3081,5601348877	0,00056365742
3084,54036712646	0,00052855973
3087,52059936523	0,00048886956
3090,500831604	0,00044376311
3093,48106384277	0,00039430879
3096,46129608154	0,00034208713
3099,44152832031	0,00029209848
3102,42176055908	0,00025992067
3105,40199279785	0,00026094977
3108,38222503662	0,00028218983
3111,36245727539	0,0002943335
3114,34268951416	0,00028243748
3117,32292175293	0,00027171757
3120,3031539917	0,00026960412
3123,28338623047	0,00026991164
3126,26361846924	0,00027075832
3129,24385070801	0,00027512628
3132,22408294678	0,00027649776
3135,20431518555	0,00027817833
3138,18454742432	0,00027806208
3141,16477966309	0,00027555897
3144,14501190186	0,00027103014
3147,12524414063	0,00026705108
3150,10547637939	0,00026236918
3153,08570861816	0,00025605973
3156,06594085693	0,00025254601
3159,0461730957	0,0002479709
3162,02640533447	0,0002433629
3165,00663757324	0,00023894131
3167,98686981201	0,00023577884
3170,96710205078	0,0002329601
3173,94733428955	0,00022909467
3176,92756652832	0,00022504994
3179,90779876709	0,00022090326
3182,88803100586	0,00021811726
3185,86826324463	0,00021366787
3188,8484954834	0,00021032071
3191,82872772217	0,00020735145
3194,80895996094	0,0002030238
3197,78919219971	0,00019917825
3200,76942443848	0,00019553791
3203,74965667725	0,00019227577
3206,72988891602	0,00018861878
3209,71012115479	0,00018400311
3212,69035339355	0,00018231561
3215,67058563232	0,00017896234
3218,65081787109	0,00017659825
3221,63105010986	0,00017427087
3224,61128234863	0,00017247309
3227,5915145874	0,00017072032
3230,57174682617	0,00016705853
3233,55197906494	0,00016473759
3236,53221130371	0,00016178029
3239,51244354248	0,00015816107
3242,49267578125	0,00015509487
3245,47290802002	0,00015191472
3248,45314025879	0,00015052015
3251,43337249756	0,00014629515
3254,41360473633	0,0001432431
3257,3938369751	0,00014068982
3260,37406921387	0,00013679077
3263,35430145264	0,00013538857
3266,33453369141	0,00013210592
3269,31476593018	0,00012919818
3272,29499816895	0,00012575531
3275,27523040771	0,00012260218
3278,25546264648	0,00011952008
3281,23569488525	0,00011821556
3284,21592712402	0,00011577792
3287,19615936279	0,00011471463
3290,17639160156	0,00011617298
3293,15662384033	0,00011551114
3296,1368560791	0,00011715402
3299,11708831787	0,00011922597
3302,09732055664	0,00012155551
3305,07755279541	0,00012538615
3308,05778503418	0,00013089142
3311,03801727295	0,00013823272
3314,01824951172	0,00014821115
3316,99848175049	0,000159339
3319,97871398926	0,00017123438
3322,95894622803	0,00018588636
3325,9391784668	0,00020217521
3328,91941070557	0,00022000139
3331,89964294434	0,00023795865
3334,87987518311	0,0002576813
3337,86010742188	0,00027530268
3340,84033966064	0,000291398
3343,82057189941	0,00030319084
3346,80080413818	0,00031074567
3349,78103637695	0,00030786595
3352,76126861572	0,00029864961
3355,74150085449	0,00027593358
3358,72173309326	0,00025224801
3361,70196533203	0,00023305541
3364,6821975708	0,00022342617
3367,66242980957	0,00021603866
3370,64266204834	0,00020910433
3373,62289428711	0,00020293363
3376,60312652588	0,00019689681
3379,58335876465	0,00019247414
3382,56359100342	0,00018775597
3385,54382324219	0,00018413041
3388,52405548096	0,00018017662
3391,50428771973	0,00017604225
3394,4845199585	0,00017292857
3397,46475219727	0,00016948982
3400,44498443604	0,00016714959
3403,4252166748	0,0001632639
3406,40544891357	0,00016090434
3409,38568115234	0,000158773
3412,36591339111	0,00015608131
3415,34614562988	0,00015326484
3418,32637786865	0,0001525507
3421,30661010742	0,00014959104
3424,28684234619	0,00014779415
3427,26707458496	0,00014669677
3430,24730682373	0,00014427136
3433,2275390625	0,0001436811
3436,20777130127	0,00014210583
3439,18800354004	0,00014112433
3442,16823577881	0,00013989689
3445,14846801758	0,00013782265
3448,12870025635	0,00013745821
3451,10893249512	0,00013694364
3454,08916473389	0,00013578609
3457,06939697266	0,00013480057
3460,04962921143	0,00013263997
3463,0298614502	0,00013217208
3466,01009368897	0,00013248053
3468,99032592773	0,00013185897
3471,9705581665	0,00013023004
3474,95079040527	0,0001299054
3477,93102264404	0,00013010007
3480,91125488281	0,00012934366
3483,89148712158	0,00012884082
3486,87171936035	0,00012657172
3489,85195159912	0,00012737397
3492,83218383789	0,00012553659
3495,81241607666	0,00012428259
3498,79264831543	0,00012382813
3501,7728805542	0,00012346182
3504,75311279297	0,00012170441
3507,73334503174	0,0001214603
3510,71357727051	0,00012007189
3513,69380950928	0,00011980965
3516,67404174805	0,00012079782
3519,65427398682	0,00011942979
3522,63450622559	0,00011968649
3525,61473846436	0,00011902242
3528,59497070313	0,00011874386
3531,57520294189	0,00011778323
3534,55543518066	0,00011624973
3537,53566741943	0,00011659445
3540,5158996582	0,00011496095
3543,49613189697	0,00011358661
3546,47636413574	0,00011294006
3549,45659637451	0,00011303025
3552,43682861328	0,00011184116
3555,41706085205	0,00011203125
3558,39729309082	0,0001115971
3561,37752532959	0,00011118008
3564,35775756836	0,00011006206
3567,33798980713	0,00011036264
3570,3182220459	0,00010950458
3573,29845428467	0,00010940007
3576,27868652344	0,00010863008
3579,25891876221	0,00010859679
3582,23915100098	0,00010816379
3585,21938323975	0,00010829906
3588,19961547852	0,00010695867
3591,17984771729	0,00010611312
3594,16007995605	0,00010582341
3597,14031219482	0,00010511546
3600,12054443359	0,00010607296
3603,10077667236	0,00010488539
3606,08100891113	0,00010465851
3609,0612411499	0,00010391306
3612,04147338867	0,0001037696
3615,02170562744	0,0001030943
3618,00193786621	0,00010237201
3620,98217010498	0,00010333257
3623,96240234375	0,00010228971
3626,94263458252	0,00010422875
3629,92286682129	0,00010440515
3632,90309906006	0,000104263
3635,88333129883	0,00010609787
3638,8635635376	0,00010644979
3641,84379577637	0,00010946053
3644,82402801514	0,00011116257
3647,80426025391	0,00011361359
3650,78449249268	0,00011532544
3653,76472473145	0,00011809261
3656,74495697022	0,00012133986
3659,72518920898	0,00012453336
3662,70542144775	0,00012869673
3665,68565368652	0,00013290456
3668,66588592529	0,00013301444
3671,64611816406	0,00013037872
3674,62635040283	0,00012783494
3677,6065826416	0,00012448484
3680,58681488037	0,00012421682
3683,56704711914	0,00012237185
3686,54727935791	0,00012177265
3689,52751159668	0,00012103196
3692,50774383545	0,00012032001
3695,48797607422	0,00011951371
3698,46820831299	0,00011938347
3701,44844055176	0,00011969145
3704,42867279053	0,00012003046
3707,4089050293	0,00011938336
3710,38913726807	0,00011997585
3713,36936950684	0,00011996105
3716,34960174561	0,00012023883
3719,32983398438	0,0001211194
3722,31006622314	0,00012153805
3725,29029846191	0,00012078769
3728,27053070068	0,00012230085
3731,25076293945	0,00012260556
3734,23099517822	0,00012352007
3737,21122741699	0,000124462
3740,19145965576	0,00012517225
3743,17169189453	0,0001274967
3746,1519241333	0,00012816671
3749,13215637207	0,00012922593
3752,11238861084	0,00012989128
3755,09262084961	0,00013138136
3758,07285308838	0,00013263542
3761,05308532715	0,00013345253
3764,03331756592	0,00013487076
3767,01354980469	0,00013933058
3769,99378204346	0,00013906147
3772,97401428223	0,0001416912
3775,954246521	0,0001428846
3778,93447875977	0,00014568761
3781,91471099854	0,00014828911
3784,8949432373	0,00015063494
3787,87517547607	0,00015277454
3790,85540771484	0,00015730244
3793,83563995361	0,00016105658
3796,81587219238	0,00016597733
3799,79610443115	0,00017131118
3802,77633666992	0,00017680092
3805,75656890869	0,00018353734
3808,73680114746	0,00019118118
3811,71703338623	0,00019841002
3814,697265625	0,00020798634
3817,67749786377	0,00021959405
3820,65773010254	0,00023267923
3823,63796234131	0,00024752779
3826,61819458008	0,00026480249
3829,59842681885	0,00028537025
3832,57865905762	0,0003087256
3835,55889129639	0,00033695165
3838,53912353516	0,00036986423
3841,51935577393	0,00040879314
3844,4995880127	0,00045486128
3847,47982025146	0,00049851396
3850,46005249023	0,00052255156
3853,440284729	0,00049827147
3856,42051696777	0,00042090163
3859,40074920654	0,00033490038
3862,38098144531	0,00026799217
3865,36121368408	0,00021743684
3868,34144592285	0,00018007171
3871,32167816162	0,00015350122
3874,30191040039	0,00013069876
3877,28214263916	0,00011204372
3880,26237487793	9,8216896E-5
3883,2426071167	8,54695E-5
3886,22283935547	7,4672092E-5
3889,20307159424	6,575689E-5
3892,18330383301	6,017391E-5
3895,16353607178	5,2120852E-5
3898,14376831055	4,7361258E-5
3901,12400054932	4,1945811E-5
3904,10423278809	3,7549375E-5
3907,08446502686	3,2777726E-5
3910,06469726562	3,021572E-5
3913,04492950439	2,7191813E-5
3916,02516174316	2,4359145E-5
3919,00539398193	2,1613502E-5
3921,9856262207	1,9460016E-5
3924,96585845947	1,7591326E-5
3927,94609069824	1,526781E-5
3930,92632293701	1,460843E-5
3933,90655517578	1,2805588E-5
3936,88678741455	1,1388837E-5
3939,86701965332	1,0194996E-5
3942,84725189209	1,0399909E-5
3945,82748413086	1,0057429E-5
3948,80771636963	1,0286074E-5
3951,7879486084	9,817795E-6
3954,76818084717	1,0895338E-5
3957,74841308594	1,0841193E-5
3960,72864532471	1,061919E-5
3963,70887756348	1,0675098E-5
3966,68910980225	1,1719969E-5
3969,66934204102	1,1939624E-5
3972,64957427978	1,1211837E-5
3975,62980651855	1,2068104E-5
3978,61003875732	1,2598414E-5
3981,59027099609	1,2837598E-5
3984,57050323486	1,3069106E-5
3987,55073547363	1,4228989E-5
3990,5309677124	1,4119337E-5
3993,51119995117	1,3934128E-5
3996,49143218994	1,5126276E-5
3999,47166442871	1,5272891E-5
4002,45189666748	1,5770443E-5
4005,43212890625	1,5252635E-5
4008,41236114502	1,3768752E-5
4011,39259338379	1,3874954E-5
4014,37282562256	1,4348554E-5
4017,35305786133	1,5670114E-5
4020,3332901001	1,5526998E-5
4023,31352233887	1,6106037E-5
4026,29375457764	1,5315836E-5
4029,27398681641	1,5709759E-5
4032,25421905518	1,4655659E-5
4035,23445129395	1,5606519E-5
4038,21468353271	1,5521297E-5
4041,19491577148	1,5441641E-5
4044,17514801025	1,5201716E-5
4047,15538024902	1,4925109E-5
4050,13561248779	1,4971274E-5
4053,11584472656	1,5255083E-5
4056,09607696533	1,5429593E-5
4059,0763092041	1,5169606E-5
4062,05654144287	1,5659487E-5
4065,03677368164	1,5593663E-5
4068,01700592041	1,5388312E-5
4070,99723815918	1,4392455E-5
4073,97747039795	1,3686955E-5
4076,95770263672	1,3810929E-5
4079,93793487549	1,3249218E-5
4082,91816711426	1,2739839E-5
4085,89839935303	1,2848099E-5
4088,8786315918	1,2726461E-5
4091,85886383057	1,2891507E-5
4094,83909606934	1,3322927E-5
4097,81932830811	1,2823404E-5
4100,79956054687	1,4247567E-5
4103,77979278564	1,5083184E-5
4106,76002502441	1,4954226E-5
4109,74025726318	1,5785013E-5
4112,72048950195	1,5157858E-5
4115,70072174072	1,5660538E-5
4118,68095397949	1,6341056E-5
4121,66118621826	1,6076404E-5
4124,64141845703	1,6632864E-5
4127,6216506958	1,6537654E-5
4130,60188293457	1,7558882E-5
4133,58211517334	1,700334E-5
4136,56234741211	1,7501932E-5
4139,54257965088	1,8488219E-5
4142,52281188965	1,8479898E-5
4145,50304412842	1,8350271E-5
4148,48327636719	1,9107741E-5
4151,46350860596	1,9607029E-5
4154,44374084473	1,9394991E-5
4157,4239730835	1,9464789E-5
4160,40420532227	2,1868348E-5
4163,38443756103	2,1908944E-5
4166,3646697998	2,1475997E-5
4169,34490203857	2,1126787E-5
4172,32513427734	2,1321559E-5
4175,30536651611	2,2527615E-5
4178,28559875488	2,1371877E-5
4181,26583099365	2,2250124E-5
4184,24606323242	2,3465432E-5
4187,22629547119	2,1226415E-5
4190,20652770996	2,2343408E-5
4193,18675994873	2,170978E-5
4196,1669921875	2,3343144E-5
4199,14722442627	2,3892263E-5
4202,12745666504	2,4717355E-5
4205,10768890381	2,5407289E-5
4208,08792114258	2,5707281E-5
4211,06815338135	2,711194E-5
4214,04838562012	2,6947088E-5
4217,02861785889	2,7963171E-5
4220,00885009766	2,8964083E-5
4222,98908233643	2,8435765E-5
4225,9693145752	2,9679341E-5
4228,94954681396	2,9482477E-5
4231,92977905273	2,974528E-5
4234,9100112915	2,9508157E-5
4237,89024353027	2,9443499E-5
4240,87047576904	2,8713826E-5
4243,85070800781	3,0238174E-5
4246,83094024658	2,9382128E-5
4249,81117248535	3,0822184E-5
4252,79140472412	3,3068694E-5
4255,77163696289	3,5178311E-5
4258,75186920166	3,5610334E-5
4261,73210144043	3,6300896E-5
4264,7123336792	3,7543099E-5
4267,69256591797	3,8178411E-5
4270,67279815674	3,9617949E-5
4273,65303039551	4,0857497E-5
4276,63326263428	4,1026157E-5
4279,61349487305	4,3369725E-5
4282,59372711182	4,4332106E-5
4285,57395935059	4,5079483E-5
4288,55419158936	4,6046597E-5
4291,53442382812	4,741659E-5
4294,51465606689	4,9550269E-5
4297,49488830566	5,1092565E-5
4300,47512054443	5,2255204E-5
4303,4553527832	5,2973444E-5
4306,43558502197	5,493615E-5
4309,41581726074	5,651181E-5
4312,39604949951	5,7975559E-5
4315,37628173828	6,0270574E-5
4318,35651397705	6,2911818E-5
4321,33674621582	6,6193413E-5
4324,31697845459	6,7795669E-5
4327,29721069336	7,2885214E-5
4330,27744293213	7,6968933E-5
4333,2576751709	8,1812273E-5
4336,23790740967	8,8113776E-5
4339,21813964844	9,223013E-5
4342,19837188721	9,9488438E-5
4345,17860412598	0,00010699636
4348,15883636475	0,00011104778
4351,13906860352	0,00011724144
4354,11930084229	0,00012259487
4357,09953308105	0,00012581582
4360,07976531982	0,00012954426
4363,05999755859	0,00013052628
4366,04022979736	0,00013214704
4369,02046203613	0,00013495808
4372,0006942749	0,00013952219
4374,98092651367	0,00014313801
4377,96115875244	0,00014753598
4380,94139099121	0,00015377284
4383,92162322998	0,00016068419
4386,90185546875	0,00017059913
4389,88208770752	0,0001803273
4392,86231994629	0,00019303749
4395,84255218506	0,00020456577
4398,82278442383	0,00021601666
4401,8030166626	0,00022955566
4404,78324890137	0,00024515505
4407,76348114014	0,00026102208
4410,74371337891	0,00027965257
4413,72394561768	0,00030006009
4416,70417785645	0,00032359697
4419,68441009521	0,00035018066
4422,66464233398	0,00037881948
4425,64487457275	0,00041274005
4428,62510681152	0,00044764645
4431,60533905029	0,00048702832
4434,58557128906	0,00052912484
4437,56580352783	0,00057486193
4440,5460357666	0,0006189426
4443,52626800537	0,00065900553
4446,50650024414	0,00068973982
4449,48673248291	0,00070611223
4452,46696472168	0,00070229059
4455,44719696045	0,00067983981
4458,42742919922	0,00064350385
4461,40766143799	0,00060137567
4464,38789367676	0,00055930603
4467,36812591553	0,00051969687
4470,3483581543	0,00048590024
4473,32859039307	0,00045518935
4476,30882263184	0,00042936341
4479,28905487061	0,00040811155
4482,26928710937	0,00038866132
4485,24951934814	0,00037215133
4488,22975158691	0,00035843303
4491,20998382568	0,00034637423
4494,19021606445	0,00033649462
4497,17044830322	0,00033036236
4500,15068054199	0,00032841519
4503,13091278076	0,00033224302
4506,11114501953	0,00034142431
4509,0913772583	0,00034942736
4512,07160949707	0,00035558368
4515,05184173584	0,00036283432
4518,03207397461	0,00037064293
4521,01230621338	0,0003812547
4523,99253845215	0,00039520325
4526,97277069092	0,00041619955
4529,95300292969	0,00044821499
4532,93323516846	0,00048864051
4535,91346740723	0,00053545941
4538,893699646	0,0005729861
4541,87393188477	0,00058684296
4544,85416412354	0,00059724791
4547,8343963623	0,00061387532
4550,81462860107	0,00064417194
4553,79486083984	0,00067477395
4556,77509307861	0,00071097273
4559,75532531738	0,00075004025
4562,73555755615	0,00079074221
4565,71578979492	0,00083281498
4568,69602203369	0,00087386965
4571,67625427246	0,00091169959
4574,65648651123	0,00094460936
4577,63671875	0,00096467859
4580,61695098877	0,00096651771
4583,59718322754	0,00094365899
4586,57741546631	0,00089183205
4589,55764770508	0,00081517506
4592,53787994385	0,00072844864
4595,51811218262	0,0006479598
4598,49834442139	0,00058138199
4601,47857666016	0,00052844586
4604,45880889893	0,00048451354
4607,4390411377	0,00044778057
4610,41927337646	0,00041763259
4613,39950561523	0,00039183335
4616,379737854	0,00037105531
4619,35997009277	0,00035432754
4622,34020233154	0,00034070011
4625,32043457031	0,00032854847
4628,30066680908	0,00031752339
4631,28089904785	0,00030708593
4634,26113128662	0,00029570283
4637,24136352539	0,0002869593
4640,22159576416	0,00027719298
4643,20182800293	0,00026835927
4646,1820602417	0,00025939265
4649,16229248047	0,00025198988
4652,14252471924	0,00024548893
4655,12275695801	0,00023723367
4658,10298919678	0,00023086751
4661,08322143555	0,00022556987
4664,06345367432	0,00021957045
4667,04368591309	0,00021460663
4670,02391815186	0,00020906817
4673,00415039063	0,00020495503
4675,98438262939	0,00019911771
4678,96461486816	0,00019587497
4681,94484710693	0,0001938176
4684,9250793457	0,00018875679
4687,90531158447	0,00018450805
4690,88554382324	0,0001805175
4693,86577606201	0,00017688953
4696,84600830078	0,00017297561
4699,82624053955	0,00016997943
4702,80647277832	0,00016760787
4705,78670501709	0,00016541524
4708,76693725586	0,00016330637
4711,74716949463	0,0001612047
4714,7274017334	0,00016073124
4717,70763397217	0,0001587517
4720,68786621094	0,00015785878
4723,66809844971	0,00015647307
4726,64833068848	0,0001534961
4729,62856292725	0,00015202378
4732,60879516602	0,00014895824
4735,58902740479	0,00014686949
4738,56925964355	0,00014450417
4741,54949188232	0,00014218232
4744,52972412109	0,00014116689
4747,50995635986	0,00013902869
4750,49018859863	0,00013704027
4753,4704208374	0,00013514754
4756,45065307617	0,00013311083
4759,43088531494	0,00013154529
4762,41111755371	0,00012941699
4765,39134979248	0,00012837353
4768,37158203125	0,00012864566
4771,35181427002	0,00012751201
4774,33204650879	0,0001253751
4777,31227874756	0,00012431685
4780,29251098633	0,00012392706
4783,2727432251	0,00012292446
4786,25297546387	0,00012071313
4789,23320770264	0,00011950482
4792,21343994141	0,00011866401
4795,19367218018	0,00011713738
4798,17390441895	0,00011615445
4801,15413665771	0,00011469674
4804,13436889648	0,00011451084
4807,11460113525	0,00011237747
4810,09483337402	0,00011167087
4813,07506561279	0,00011091548
4816,05529785156	0,00010979299
4819,03553009033	0,00010869462
4822,0157623291	0,00010731327
4824,99599456787	0,00010763945
4827,97622680664	0,00010697015
4830,95645904541	0,00010593505
4833,93669128418	0,00010546348
4836,91692352295	0,0001056294
4839,89715576172	0,00010398799
4842,87738800049	0,00010492052
4845,85762023926	0,00010426362
4848,83785247803	0,00010327083
4851,8180847168	0,00010270227
4854,79831695557	0,00010266026
4857,77854919434	0,00010244094
4860,75878143311	0,00010195477
4863,73901367188	0,00010133853
4866,71924591064	0,00010155111
4869,69947814941	0,00010045468
4872,67971038818	0,00010062571
4875,65994262695	9,963532E-5
4878,64017486572	9,9844401E-5
4881,62040710449	9,9180495E-5
4884,60063934326	9,8228397E-5
4887,58087158203	9,8984931E-5
4890,5611038208	9,8739347E-5
4893,54133605957	9,893916E-5
4896,52156829834	9,8950628E-5
4899,50180053711	9,767053E-5
4902,48203277588	9,7069916E-5
4905,46226501465	9,7330144E-5
4908,44249725342	9,6822364E-5
4911,42272949219	9,7290081E-5
4914,40296173096	9,7166177E-5
4917,38319396973	9,6713139E-5
4920,3634262085	9,5264037E-5
4923,34365844727	9,4469965E-5
4926,32389068604	9,2921675E-5
4929,3041229248	9,2658566E-5
4932,28435516357	9,2637432E-5
4935,26458740234	9,2006038E-5
4938,24481964111	9,2333589E-5
4941,22505187988	9,1392921E-5
4944,20528411865	9,0749339E-5
4947,18551635742	9,0032953E-5
4950,16574859619	8,9441344E-5
4953,14598083496	8,9356741E-5
4956,12621307373	8,8392642E-5
4959,1064453125	8,8185177E-5
4962,08667755127	8,8270529E-5
4965,06690979004	8,8271521E-5
4968,04714202881	8,7368148E-5
4971,02737426758	8,7328383E-5
4974,00760650635	8,7391568E-5
4976,98783874512	8,6905663E-5
4979,96807098389	8,6351475E-5
4982,94830322266	8,6110636E-5
4985,92853546143	8,6708974E-5
4988,9087677002	8,5919442E-5
4991,88899993897	8,5354712E-5
4994,86923217773	8,5174089E-5
4997,8494644165	8,5838516E-5
5000,82969665527	8,6024487E-5
5003,80992889404	8,512946E-5
5006,79016113281	8,5982003E-5
5009,77039337158	8,5545284E-5
5012,75062561035	8,6450565E-5
5015,73085784912	8,7100452E-5
5018,71109008789	8,730888E-5
5021,69132232666	8,7767512E-5
5024,67155456543	8,7313125E-5
5027,6517868042	8,8267358E-5
5030,63201904297	8,8644821E-5
5033,61225128174	8,7635893E-5
5036,59248352051	8,810564E-5
5039,57271575928	8,8764809E-5
5042,55294799805	8,8087887E-5
5045,53318023682	8,6726983E-5
5048,51341247559	8,6847633E-5
5051,49364471436	8,6287381E-5
5054,47387695313	8,6392058E-5
5057,45410919189	8,4821802E-5
5060,43434143066	8,4070195E-5
5063,41457366943	8,3469721E-5
5066,3948059082	8,305204E-5
5069,37503814697	8,0558577E-5
5072,35527038574	8,1110993E-5
5075,33550262451	7,8963988E-5
5078,31573486328	7,8514654E-5
5081,29596710205	7,8067874E-5
5084,27619934082	7,7579034E-5
5087,25643157959	7,5778676E-5
5090,23666381836	7,6145995E-5
5093,21689605713	7,5056246E-5
5096,1971282959	7,4123773E-5
5099,17736053467	7,3065095E-5
5102,15759277344	7,0889789E-5
5105,13782501221	6,879898E-5
5108,11805725098	6,7352619E-5
5111,09828948975	6,4236075E-5
5114,07852172852	6,023514E-5
5117,05875396729	5,6515925E-5
5120,03898620605	5,4452411E-5
5123,01921844482	5,4327996E-5
5125,99945068359	5,477749E-5
5128,97968292236	5,9400589E-5
5131,95991516113	6,4580264E-5
5134,9401473999	7,1370377E-5
5137,92037963867	7,8765483E-5
5140,90061187744	8,7059386E-5
5143,88084411621	9,5680357E-5
5146,86107635498	0,00010279139
5149,84130859375	0,00011081238
5152,82154083252	0,00011746182
5155,80177307129	0,00012350303
5158,78200531006	0,00012886257
5161,76223754883	0,0001313207
5164,7424697876	0,00013048058
5167,72270202637	0,00012679328
5170,70293426514	0,00011871846
5173,68316650391	0,00010532184
5176,66339874268	9,3194631E-5
5179,64363098145	7,9781048E-5
5182,62386322022	6,7845378E-5
5185,60409545898	5,7064579E-5
5188,58432769775	4,945435E-5
5191,56455993652	4,3185299E-5
5194,54479217529	3,7954362E-5
5197,52502441406	3,328087E-5
5200,50525665283	2,8482174E-5
5203,4854888916	2,5734259E-5
5206,46572113037	2,3696271E-5
5209,44595336914	2,022509E-5
5212,42618560791	1,9019205E-5
5215,40641784668	1,6061964E-5
5218,38665008545	1,4070172E-5
5221,36688232422	1,3730227E-5
5224,34711456299	1,3970633E-5
5227,32734680176	1,319207E-5
5230,30757904053	1,3495694E-5
5233,2878112793	1,4706419E-5
5236,26804351807	1,6916343E-5
5239,24827575684	1,7643129E-5
5242,22850799561	1,9681177E-5
5245,20874023438	2,1450273E-5
5248,18897247314	2,2319482E-5
5251,16920471191	2,4636423E-5
5254,14943695068	2,5258292E-5
5257,12966918945	2,7548278E-5
5260,10990142822	3,0572911E-5
5263,09013366699	3,1105193E-5
5266,07036590576	3,299563E-5
5269,05059814453	3,4867104E-5
5272,0308303833	3,6757454E-5
5275,01106262207	3,8480042E-5
5277,99129486084	3,8380894E-5
5280,97152709961	3,9599627E-5
5283,95175933838	3,8154048E-5
5286,93199157715	3,5939574E-5
5289,91222381592	3,2230412E-5
5292,89245605469	2,5608358E-5
5295,87268829346	1,9661318E-5
5298,85292053223	1,430737E-5
5301,833152771	6,5632208E-6
5304,81338500977	8,3275641E-7
5307,79361724854	4,0945597E-6
5310,7738494873	8,7276893E-6
5313,75408172607	1,1424743E-5
5316,73431396484	1,6120195E-5
5319,71454620361	1,9290189E-5
5322,69477844238	2,2637529E-5
5325,67501068115	2,6177048E-5
5328,65524291992	3,1132486E-5
5331,63547515869	3,4391864E-5
5334,61570739746	3,7927417E-5
5337,59593963623	4,3787805E-5
5340,576171875	4,6378581E-5
5343,55640411377	5,0665638E-5
5346,53663635254	5,6581478E-5
5349,51686859131	6,211605E-5
5352,49710083008	6,8235717E-5
5355,47733306885	7,4738553E-5
5358,45756530762	8,1476826E-5
5361,43779754639	9,1087993E-5
5364,41802978516	9,8255394E-5
5367,39826202393	0,0001068781
5370,3784942627	0,00011457049
5373,35872650146	0,00012006146
5376,33895874023	0,00012318898
5379,319190979	0,00012335425
5382,29942321777	0,00011600597
5385,27965545654	0,00010389708
5388,25988769531	9,1043082E-5
5391,24011993408	7,8759439E-5
5394,22035217285	7,1449428E-5
5397,20058441162	6,3845887E-5
5400,18081665039	5,9599757E-5
5403,16104888916	5,6496767E-5
5406,14128112793	5,3325985E-5
5409,1215133667	5,0651349E-5
5412,10174560547	4,8328459E-5
5415,08197784424	4,5736405E-5
5418,06221008301	4,4836143E-5
5421,04244232178	4,3670419E-5
5424,02267456055	4,1411065E-5
5427,00290679932	3,9671016E-5
5429,98313903809	3,794319E-5
5432,96337127686	3,5767807E-5
5435,94360351562	3,4045343E-5
5438,92383575439	3,3735649E-5
5441,90406799316	3,2178E-5
5444,88430023193	3,0964171E-5
5447,8645324707	2,9011327E-5
5450,84476470947	2,7472607E-5
5453,82499694824	2,8425814E-5
5456,80522918701	2,6760923E-5
5459,78546142578	2,7531085E-5
5462,76569366455	2,9441994E-5
5465,74592590332	2,8954624E-5
5468,72615814209	3,0196772E-5
5471,70639038086	3,1855709E-5
5474,68662261963	3,2097172E-5
5477,6668548584	3,3414172E-5
5480,64708709717	3,497983E-5
5483,62731933594	3,6725993E-5
5486,60755157471	3,8797667E-5
5489,58778381348	4,2466513E-5
5492,56801605225	4,4614881E-5
5495,54824829102	4,8932933E-5
5498,52848052978	5,0934544E-5
5501,50871276855	5,4790262E-5
5504,48894500732	5,8480897E-5
5507,46917724609	6,2227128E-5
5510,44940948486	6,7066648E-5
5513,42964172363	7,1592141E-5
5516,4098739624	7,7172821E-5
5519,39010620117	8,0725031E-5
5522,37033843994	8,6324491E-5
5525,35057067871	9,0275046E-5
5528,33080291748	9,4678811E-5
5531,31103515625	9,8919938E-5
5534,29126739502	0,00010304076
5537,27149963379	0,0001046901
5540,25173187256	0,00010743863
5543,23196411133	0,00010804805
5546,2121963501	0,00010919209
5549,19242858887	0,00010812812
5552,17266082764	0,0001088749
5555,15289306641	0,00010795498
5558,13312530518	0,00010591285
5561,11335754395	0,0001041893
5564,09358978271	0,00010295764
5567,07382202148	9,9865247E-5
5570,05405426025	9,8660471E-5
5573,03428649902	9,5965743E-5
5576,01451873779	9,4190538E-5
5578,99475097656	9,4213885E-5
5581,97498321533	9,4835496E-5
5584,9552154541	9,3411778E-5
5587,93544769287	9,1895832E-5
5590,91567993164	8,9909631E-5
5593,89591217041	8,9045323E-5
5596,87614440918	8,8007818E-5
5599,85637664795	8,6415966E-5
5602,83660888672	8,3862885E-5
5605,81684112549	8,3772694E-5
5608,79707336426	8,1937604E-5
5611,77730560303	8,0739086E-5
5614,7575378418	7,9900261E-5
5617,73777008057	8,0035965E-5
5620,71800231934	7,8516088E-5
5623,69823455811	7,7546219E-5
5626,67846679687	7,6165845E-5
5629,65869903564	7,6137846E-5
5632,63893127441	7,5379529E-5
5635,61916351318	7,4975881E-5
5638,59939575195	7,3635612E-5
5641,57962799072	7,241367E-5
5644,55986022949	7,0727878E-5
5647,54009246826	7,0143467E-5
5650,52032470703	6,9247766E-5
5653,5005569458	6,7293561E-5
5656,48078918457	6,5773775E-5
5659,46102142334	6,4410787E-5
5662,44125366211	6,3488479E-5
5665,42148590088	6,1100846E-5
5668,40171813965	5,9210434E-5
5671,38195037842	5,7057977E-5
5674,36218261719	5,3523697E-5
5677,34241485596	5,2484211E-5
5680,32264709473	4,970088E-5
5683,3028793335	4,6494539E-5
5686,28311157227	4,2873296E-5
5689,26334381103	3,8049204E-5
5692,2435760498	3,4200532E-5
5695,22380828857	2,8168856E-5
5698,20404052734	2,1881493E-5
5701,18427276611	1,6637128E-5
5704,16450500488	1,0427924E-5
5707,14473724365	7,8301627E-6
5710,12496948242	1,2475203E-5
5713,10520172119	1,9612795E-5
5716,08543395996	2,8008607E-5
5719,06566619873	3,5204857E-5
5722,0458984375	4,1085702E-5
5725,02613067627	4,620868E-5
5728,00636291504	4,819035E-5
5730,98659515381	4,8633177E-5
5733,96682739258	4,706867E-5
5736,94705963135	4,4509081E-5
5739,92729187012	4,4067033E-5
5742,90752410889	4,4530271E-5
5745,88775634766	4,4480791E-5
5748,86798858643	4,4544759E-5
5751,8482208252	4,4024868E-5
5754,82845306396	4,4675504E-5
5757,80868530273	4,3569392E-5
5760,7889175415	4,4260026E-5
5763,76914978027	4,4073616E-5
5766,74938201904	4,5725648E-5
5769,72961425781	4,7078096E-5
5772,70984649658	4,8810096E-5
5775,69007873535	4,968551E-5
5778,67031097412	4,9740171E-5
5781,65054321289	5,0681851E-5
5784,63077545166	4,9382922E-5
5787,61100769043	5,0053078E-5
5790,5912399292	5,027491E-5
5793,57147216797	5,030262E-5
5796,55170440674	4,9427701E-5
5799,53193664551	5,0285585E-5
5802,51216888428	4,9319884E-5
5805,49240112305	5,0152384E-5
5808,47263336182	5,0015604E-5
5811,45286560059	4,970771E-5
5814,43309783935	5,0014668E-5
5817,41333007812	5,125583E-5
5820,39356231689	5,225481E-5
5823,37379455566	5,2949842E-5
5826,35402679443	5,3364032E-5
5829,3342590332	5,5034221E-5
5832,31449127197	5,631593E-5
5835,29472351074	5,8206559E-5
5838,27495574951	6,0701279E-5
5841,25518798828	6,3287219E-5
5844,23542022705	6,5023724E-5
5847,21565246582	6,868641E-5
5850,19588470459	7,1036319E-5
5853,17611694336	7,2533201E-5
5856,15634918213	7,4483417E-5
5859,1365814209	7,4252423E-5
5862,11681365967	7,4271259E-5
5865,09704589844	7,4265956E-5
5868,07727813721	7,331229E-5
5871,05751037598	6,8987519E-5
5874,03774261475	6,4659237E-5
5877,01797485352	5,999894E-5
5879,99820709229	5,5917806E-5
5882,97843933105	5,4007653E-5
5885,95867156982	5,2906309E-5
5888,93890380859	5,1464859E-5
5891,91913604736	5,0238722E-5
5894,89936828613	5,0584017E-5
5897,8796005249	4,9958147E-5
5900,85983276367	5,0008281E-5
5903,84006500244	5,022864E-5
5906,82029724121	4,8706756E-5
5909,80052947998	4,7660027E-5
5912,78076171875	4,7830909E-5
5915,76099395752	4,7513069E-5
5918,74122619629	4,6919485E-5
5921,72145843506	4,6810682E-5
5924,70169067383	4,619825E-5
5927,6819229126	4,5348198E-5
5930,66215515137	4,4659254E-5
5933,64238739014	4,5026267E-5
5936,62261962891	4,4548043E-5
5939,60285186768	4,3597823E-5
5942,58308410644	4,3523945E-5
5945,56331634521	4,2830084E-5
[truncated: 30,772 more rows]
