# Supplementary material for: Predicting the Durability of Solid Fired Bricks Using NDT Electroacoustic Methods
Source: Materials (Basel). 2022 Aug 25;15(17):5882. doi: 10.3390/ma15175882 (PMC9457344; doi:10.3390/ma15175882)
Supplement: Supplementary file 1 [file materials-15-05882-s001.zip › 7.NV0_FL.csv]

ASCII data file created with TiePie Multi Channel software. www.tiepie.com.
2021-02-24 10:53:37 328m
Frequency	FFT1
Hz	V
0	0,0056619585
2,98023223876953	0,00028278265
5,96046447753906	0,00029106329
8,94069671630859	0,00028672336
11,9209289550781	0,00028342764
14,9011611938477	0,00030477879
17,8813934326172	0,000297858
20,8616256713867	0,0003006534
23,8418579101562	0,00028728555
26,8220901489258	0,00030010856
29,8023223876953	0,00028191028
32,7825546264648	0,00028733434
35,7627868652344	0,00030261223
38,7430191040039	0,00030471767
41,7232513427734	0,00029189615
44,703483581543	0,00028792671
47,6837158203125	0,000290625
50,663948059082	0,00029305979
53,6441802978516	0,00029291728
56,6244125366211	0,00030056036
59,6046447753906	0,00029506245
62,5848770141602	0,00029925461
65,5651092529297	0,00029860534
68,5453414916992	0,00029618951
71,5255737304687	0,00030003677
74,5058059692383	0,00030063246
77,4860382080078	0,00029507201
80,4662704467773	0,00029717562
83,4465026855469	0,00029839461
86,4267349243164	0,00030291773
89,4069671630859	0,00030272476
92,3871994018555	0,00030492017
95,367431640625	0,00030795706
98,3476638793945	0,00031121353
101,327896118164	0,00031065026
104,308128356934	0,00030541154
107,288360595703	0,00031161016
110,268592834473	0,00031225225
113,248825073242	0,00031029407
116,229057312012	0,0003118273
119,209289550781	0,00031315533
122,189521789551	0,00032134101
125,16975402832	0,00031588423
128,14998626709	0,00031987714
131,130218505859	0,00032264019
134,110450744629	0,00032267316
137,090682983398	0,00032503657
140,070915222168	0,0003265
143,051147460938	0,00032779455
146,031379699707	0,000331677
149,011611938477	0,00032686361
151,991844177246	0,00032772736
154,972076416016	0,00032849194
157,952308654785	0,00032836673
160,932540893555	0,00032733697
163,912773132324	0,00033063337
166,893005371094	0,00033335851
169,873237609863	0,00033625434
172,853469848633	0,00033755289
175,833702087402	0,0003342138
178,813934326172	0,00033643912
181,794166564941	0,00033691301
184,774398803711	0,00034079059
187,75463104248	0,0003379947
190,73486328125	0,00033983309
193,71509552002	0,00033813344
196,695327758789	0,00034068971
199,675559997559	0,00033786177
202,655792236328	0,00034091266
205,636024475098	0,00034313282
208,616256713867	0,00034210426
211,596488952637	0,00034007855
214,576721191406	0,00034382265
217,556953430176	0,0003391831
220,537185668945	0,00034007275
223,517417907715	0,00034072745
226,497650146484	0,00034458743
229,477882385254	0,00034277923
232,458114624023	0,0003404229
235,438346862793	0,00034148532
238,418579101562	0,00034055563
241,398811340332	0,00034025794
244,379043579102	0,0003385306
247,359275817871	0,00034098879
250,339508056641	0,00034323972
253,31974029541	0,00034186165
256,29997253418	0,00034111632
259,280204772949	0,00034164324
262,260437011719	0,00034150108
265,240669250488	0,00034176243
268,220901489258	0,00034063449
271,201133728027	0,00033945493
274,181365966797	0,0003402292
277,161598205566	0,00033944961
280,141830444336	0,00033771333
283,122062683105	0,00033614648
286,102294921875	0,00033505986
289,082527160645	0,00033574337
292,062759399414	0,00033409069
295,042991638184	0,00033154033
298,023223876953	0,00033282538
301,003456115723	0,00032996413
303,983688354492	0,00033095359
306,963920593262	0,00033125479
309,944152832031	0,00033030697
312,924385070801	0,00032780868
315,90461730957	0,00032765825
318,88484954834	0,00032605331
321,865081787109	0,00032520062
324,845314025879	0,00032612567
327,825546264648	0,00032349569
330,805778503418	0,00032270895
333,786010742188	0,00032176764
336,766242980957	0,00032147119
339,746475219727	0,0003162959
342,726707458496	0,00031727367
345,706939697266	0,00031545327
348,687171936035	0,00031643254
351,667404174805	0,00031188569
354,647636413574	0,00030924798
357,627868652344	0,00031203968
360,608100891113	0,00030865456
363,588333129883	0,00030927702
366,568565368652	0,00030705848
369,548797607422	0,00030701301
372,529029846191	0,00030552519
375,509262084961	0,00030554985
378,48949432373	0,0003042085
381,4697265625	0,00030330484
384,44995880127	0,00030175614
387,430191040039	0,00030163741
390,410423278809	0,00029956858
393,390655517578	0,00030034388
396,370887756348	0,00029884404
399,351119995117	0,00029792093
402,331352233887	0,00029645228
405,311584472656	0,00029542615
408,291816711426	0,00029611701
411,272048950195	0,00029674925
414,252281188965	0,00029400295
417,232513427734	0,00029501238
420,212745666504	0,00029261402
423,192977905273	0,00029153761
426,173210144043	0,00029101928
429,153442382812	0,00029053643
432,133674621582	0,00029134448
435,113906860352	0,00028894947
438,094139099121	0,00028786662
441,074371337891	0,00028844033
444,05460357666	0,00028885973
447,03483581543	0,0002870675
450,015068054199	0,00028607061
452,995300292969	0,00028639277
455,975532531738	0,00028567064
458,955764770508	0,00028283103
461,935997009277	0,00028416242
464,916229248047	0,00028127497
467,896461486816	0,00028281934
470,876693725586	0,00028046666
473,856925964355	0,00028099911
476,837158203125	0,0002812709
479,817390441895	0,00027976614
482,797622680664	0,00027841654
485,777854919434	0,0002781899
488,758087158203	0,00027746693
491,738319396973	0,00027704765
494,718551635742	0,00027538915
497,698783874512	0,00027540658
500,679016113281	0,00027568366
503,659248352051	0,00027408582
506,63948059082	0,00027340291
509,61971282959	0,00027258167
512,599945068359	0,00027288421
515,580177307129	0,00026966321
518,560409545898	0,00027036004
521,540641784668	0,00027001967
524,520874023438	0,00026926667
527,501106262207	0,00026835012
530,481338500977	0,00026782493
533,461570739746	0,00026499911
536,441802978516	0,00026679822
539,422035217285	0,00026498836
542,402267456055	0,00026460489
545,382499694824	0,00026510973
548,362731933594	0,0002653525
551,342964172363	0,00026311989
554,323196411133	0,00026280074
557,303428649902	0,00026124556
560,283660888672	0,00026282946
563,263893127441	0,00026150904
566,244125366211	0,0002622028
569,22435760498	0,00026144091
572,20458984375	0,0002585802
575,18482208252	0,00026122315
578,165054321289	0,00026005707
581,145286560059	0,0002629658
584,125518798828	0,00025199526
587,105751037598	0,00025364893
590,085983276367	0,00025284299
593,066215515137	0,00025719776
596,046447753906	0,00025629974
599,026679992676	0,00025409742
602,006912231445	0,000256329
604,987144470215	0,00025587933
607,967376708984	0,00025273269
610,947608947754	0,00025639461
613,927841186523	0,00025581015
616,908073425293	0,0002548247
619,888305664062	0,00025414536
622,868537902832	0,00025467656
625,848770141602	0,00025335899
628,829002380371	0,00025314815
631,809234619141	0,00025376776
634,78946685791	0,00025423049
637,76969909668	0,00025410586
640,749931335449	0,000253424
643,730163574219	0,0002530897
646,710395812988	0,0002528913
649,690628051758	0,00025423268
652,670860290527	0,00025320623
655,651092529297	0,00025186245
658,631324768066	0,00025359003
661,611557006836	0,00025268309
664,591789245606	0,00025150855
667,572021484375	0,00025260076
670,552253723145	0,00025256109
673,532485961914	0,00025169624
676,512718200684	0,00025162192
679,492950439453	0,00025182476
682,473182678223	0,00025058689
685,453414916992	0,00025052238
688,433647155762	0,00025068608
691,413879394531	0,00025144271
694,394111633301	0,00025085779
697,37434387207	0,0002511648
700,35457611084	0,00024975772
703,334808349609	0,00025134493
706,315040588379	0,00025009142
709,295272827148	0,00025132683
712,275505065918	0,0002498706
715,255737304687	0,0002502238
718,235969543457	0,00025182445
721,216201782227	0,00025094749
724,196434020996	0,00025074989
727,176666259766	0,00025163437
730,156898498535	0,00025039316
733,137130737305	0,000250382
736,117362976074	0,00025033962
739,097595214844	0,00025091837
742,077827453613	0,0002517917
745,058059692383	0,00024922537
748,038291931152	0,00025139937
751,018524169922	0,00025070681
753,998756408691	0,00025100717
756,978988647461	0,00025081309
759,959220886231	0,0002504102
762,939453125	0,00024864137
765,919685363769	0,00024973055
768,899917602539	0,00025071559
771,880149841309	0,00025107575
774,860382080078	0,00025028768
777,840614318848	0,000251157
780,820846557617	0,00024993602
783,801078796387	0,00025183056
786,781311035156	0,00024994972
789,761543273926	0,0002496177
792,741775512695	0,00024994824
795,722007751465	0,00024920851
798,702239990234	0,00025007508
801,682472229004	0,00025018235
804,662704467773	0,00025004567
807,642936706543	0,00025012991
810,623168945313	0,00024926704
813,603401184082	0,00024763209
816,583633422852	0,00024881215
819,563865661621	0,0002495249
822,544097900391	0,00024943133
825,52433013916	0,00024763127
828,50456237793	0,00024802695
831,484794616699	0,00024688668
834,465026855469	0,0002474278
837,445259094238	0,00024663385
840,425491333008	0,00024745526
843,405723571777	0,00024741639
846,385955810547	0,00024661211
849,366188049316	0,00024510025
852,346420288086	0,00024528667
855,326652526855	0,00024678408
858,306884765625	0,00024514699
861,287117004394	0,00024326476
864,267349243164	0,00024356155
867,247581481934	0,00024355161
870,227813720703	0,00024247905
873,208045959473	0,00024212873
876,188278198242	0,0002420249
879,168510437012	0,00024046148
882,148742675781	0,00024136642
885,128974914551	0,00023977322
888,10920715332	0,00023989052
891,08943939209	0,00023843608
894,069671630859	0,00023857865
897,049903869629	0,00023628674
900,030136108398	0,00023649462
903,010368347168	0,0002348987
905,990600585938	0,00023436841
908,970832824707	0,00023308667
911,951065063477	0,00023368934
914,931297302246	0,00023429807
917,911529541016	0,00023135367
920,891761779785	0,00022983364
923,871994018555	0,00023056596
926,852226257324	0,000229999
929,832458496094	0,00022991922
932,812690734863	0,00022897489
935,792922973633	0,00022908611
938,773155212402	0,00022655615
941,753387451172	0,00022675101
944,733619689941	0,00022532318
947,713851928711	0,0002250419
950,69408416748	0,00022549436
953,67431640625	0,0002241828
956,65454864502	0,00022445902
959,634780883789	0,00022222271
962,615013122559	0,00022173948
965,595245361328	0,00022276776
968,575477600098	0,00021984307
971,555709838867	0,00021925098
974,535942077637	0,0002198035
977,516174316406	0,00022002707
980,496406555176	0,00021897081
983,476638793945	0,00021830347
986,456871032715	0,00021686191
989,437103271484	0,00021632076
992,417335510254	0,00021656896
995,397567749023	0,00021555556
998,377799987793	0,00021505949
1001,35803222656	0,00021358845
1004,33826446533	0,00021348401
1007,3184967041	0,00021367877
1010,29872894287	0,00021300714
1013,27896118164	0,00021131742
1016,25919342041	0,00021155252
1019,23942565918	0,00021073786
1022,21965789795	0,00021030907
1025,19989013672	0,00020892621
1028,18012237549	0,00020848681
1031,16035461426	0,00020907976
1034,14058685303	0,00020813965
1037,1208190918	0,00020708775
1040,10105133057	0,00020555208
1043,08128356934	0,0002046541
1046,06151580811	0,00020529573
1049,04174804688	0,00020474506
1052,02198028564	0,000204633
1055,00221252441	0,0002039728
1057,98244476318	0,0002035011
1060,96267700195	0,0002018772
1063,94290924072	0,00020257598
1066,92314147949	0,00020143588
1069,90337371826	0,00020179239
1072,88360595703	0,00019881777
1075,8638381958	0,00019820856
1078,84407043457	0,00019965326
1081,82430267334	0,00019807964
1084,80453491211	0,00019649826
1087,78476715088	0,00019697303
1090,76499938965	0,0001962845
1093,74523162842	0,00019622462
1096,72546386719	0,00019392595
1099,70569610596	0,00019429943
1102,68592834473	0,00019298183
1105,6661605835	0,00019208853
1108,64639282227	0,00019077432
1111,62662506104	0,0001906624
1114,6068572998	0,00019022619
1117,58708953857	0,00018864461
1120,56732177734	0,00018866681
1123,54755401611	0,00018835236
1126,52778625488	0,0001873931
1129,50801849365	0,00018657483
1132,48825073242	0,00018493454
1135,46848297119	0,00018537891
1138,44871520996	0,00018450277
1141,42894744873	0,00018359573
1144,4091796875	0,00018379644
1147,38941192627	0,00018296376
1150,36964416504	0,00018231838
1153,34987640381	0,00018205819
1156,33010864258	0,00018287087
1159,31034088135	0,0001814894
1162,29057312012	0,0001800925
1165,27080535889	0,00018175433
1168,25103759766	0,000180151
1171,23126983643	0,00017998527
1174,2115020752	0,0001786849
1177,19173431396	0,00017912445
1180,17196655273	0,00017884698
1183,1521987915	0,00017894144
1186,13243103027	0,00017765692
1189,11266326904	0,00017880438
1192,09289550781	0,00017938138
1195,07312774658	0,00017725248
1198,05335998535	0,00017844238
1201,03359222412	0,00017797008
1204,01382446289	0,00017908658
1206,99405670166	0,00017862002
1209,97428894043	0,00017723204
1212,9545211792	0,00017945668
1215,93475341797	0,00017968986
1218,91498565674	0,00017881254
1221,89521789551	0,00017923982
1224,87545013428	0,00017987528
1227,85568237305	0,00018047208
1230,83591461182	0,00018076503
1233,81614685059	0,0001807661
1236,79637908936	0,00018186273
1239,77661132812	0,00018182708
1242,75684356689	0,00018262373
1245,73707580566	0,0001830701
1248,71730804443	0,00018274938
1251,6975402832	0,00018436585
1254,67777252197	0,00018656876
1257,65800476074	0,00018624674
1260,63823699951	0,00018717883
1263,61846923828	0,00018811883
1266,59870147705	0,00018833574
1269,57893371582	0,0001893877
1272,55916595459	0,00018988941
1275,53939819336	0,0001914866
1278,51963043213	0,00019249593
1281,4998626709	0,00019320281
1284,48009490967	0,00019521735
1287,46032714844	0,00019541633
1290,44055938721	0,0001975259
1293,42079162598	0,00019785103
1296,40102386475	0,00019917888
1299,38125610352	0,00020152316
1302,36148834229	0,00020229463
1305,34172058105	0,00020467858
1308,32195281982	0,00020667859
1311,30218505859	0,00020726586
1314,28241729736	0,00020987411
1317,26264953613	0,00021279121
1320,2428817749	0,00021297578
1323,22311401367	0,00021659524
1326,20334625244	0,00021784293
1329,18357849121	0,00022083488
1332,16381072998	0,00022306285
1335,14404296875	0,00022683783
1338,12427520752	0,00022776038
1341,10450744629	0,00023119528
1344,08473968506	0,00023486135
1347,06497192383	0,00023562658
1350,0452041626	0,00023948855
1353,02543640137	0,0002435849
1356,00566864014	0,00024626509
1358,98590087891	0,00024907368
1361,96613311768	0,00025189173
1364,94636535645	0,00025572158
1367,92659759521	0,00025907234
1370,90682983398	0,0002621098
1373,88706207275	0,00026549331
1376,86729431152	0,00027029758
1379,84752655029	0,00027248361
1382,82775878906	0,00027650038
1385,80799102783	0,00027912329
1388,7882232666	0,00028366539
1391,76845550537	0,00028697489
1394,74868774414	0,00029149798
1397,72891998291	0,00029269748
1400,70915222168	0,00029769465
1403,68938446045	0,00030069948
1406,66961669922	0,00030371961
1409,64984893799	0,00030652507
1412,63008117676	0,00031081899
1415,61031341553	0,0003121947
1418,5905456543	0,00031494008
1421,57077789307	0,00031677635
1424,55101013184	0,00031915993
1427,53124237061	0,00032133251
1430,51147460938	0,00032362536
1433,49170684814	0,00032678334
1436,47193908691	0,00032849107
1439,45217132568	0,00033114473
1442,43240356445	0,000335875
1445,41263580322	0,00033972613
1448,39286804199	0,00034599464
1451,37310028076	0,00035043788
1454,35333251953	0,00035407361
1457,3335647583	0,00035669119
1460,31379699707	0,00035972395
1463,29402923584	0,0003609844
1466,27426147461	0,00036008657
1469,25449371338	0,00035948295
1472,23472595215	0,00035774245
1475,21495819092	0,00035548421
1478,19519042969	0,00035170434
1481,17542266846	0,00035039065
1484,15565490723	0,00034673812
1487,135887146	0,00034294543
1490,11611938477	0,00034015579
1493,09635162354	0,00033856939
1496,0765838623	0,00033402583
1499,05681610107	0,00033122889
1502,03704833984	0,00033006737
1505,01728057861	0,00032873489
1507,99751281738	0,00032730631
1510,97774505615	0,00032904705
1513,95797729492	0,0003275392
1516,93820953369	0,000329088
1519,91844177246	0,00032776002
1522,89867401123	0,00032720426
1525,87890625	0,00032535585
1528,85913848877	0,00032235635
1531,83937072754	0,00032127624
1534,81960296631	0,00031918914
1537,79983520508	0,0003182722
1540,78006744385	0,00031662748
1543,76029968262	0,000313306
1546,74053192139	0,0003114139
1549,72076416016	0,00031093057
1552,70099639893	0,00030741225
1555,6812286377	0,00030534163
1558,66146087646	0,00030457933
1561,64169311523	0,0003033704
1564,621925354	0,00030066722
1567,60215759277	0,00029907321
1570,58238983154	0,00029847358
1573,56262207031	0,00029773251
1576,54285430908	0,00029526817
1579,52308654785	0,00029399461
1582,50331878662	0,00029349192
1585,48355102539	0,0002923802
1588,46378326416	0,00029095903
1591,44401550293	0,00029074434
1594,4242477417	0,00028906595
1597,40447998047	0,0002887098
1600,38471221924	0,00028747268
1603,36494445801	0,00028744961
1606,34517669678	0,00028681721
1609,32540893555	0,00028611469
1612,30564117432	0,00028410167
1615,28587341309	0,00028544052
1618,26610565186	0,00028486649
1621,24633789062	0,00028299055
1624,22657012939	0,00028382817
1627,20680236816	0,00028214371
1630,18703460693	0,00028267231
1633,1672668457	0,00028225945
1636,14749908447	0,00028315158
1639,12773132324	0,00028215976
1642,10796356201	0,00028186394
1645,08819580078	0,00028128601
1648,06842803955	0,00028222833
1651,04866027832	0,00028155124
1654,02889251709	0,00028124408
1657,00912475586	0,00028193215
1659,98935699463	0,00028077132
1662,9695892334	0,00028101343
1665,94982147217	0,00027983308
1668,93005371094	0,00028072721
1671,91028594971	0,00028073035
1674,89051818848	0,00028095155
1677,87075042725	0,00028004167
1680,85098266602	0,00028003664
1683,83121490479	0,00028033837
1686,81144714355	0,00027933898
1689,79167938232	0,00027944956
1692,77191162109	0,00027998504
1695,75214385986	0,00027822122
1698,73237609863	0,00027973694
1701,7126083374	0,00027996549
1704,69284057617	0,00027994979
1707,67307281494	0,00027995054
1710,65330505371	0,00027963867
1713,63353729248	0,00027965916
1716,61376953125	0,00027855251
1719,59400177002	0,00027890542
1722,57423400879	0,00027850277
1725,55446624756	0,00027799183
1728,53469848633	0,00027728361
1731,5149307251	0,00027837129
1734,49516296387	0,00027704906
1737,47539520264	0,00027724885
1740,45562744141	0,00027852171
1743,43585968018	0,00027744184
1746,41609191895	0,00027689853
1749,39632415771	0,00027533676
1752,37655639648	0,00027615851
1755,35678863525	0,00027694934
1758,33702087402	0,00027596615
1761,31725311279	0,00027419474
1764,29748535156	0,00027435277
1767,27771759033	0,00027417014
1770,2579498291	0,00027344137
1773,23818206787	0,00027243615
1776,21841430664	0,00027294969
1779,19864654541	0,00027279611
1782,17887878418	0,00027209947
1785,15911102295	0,00026990426
1788,13934326172	0,0002700304
1791,11957550049	0,00026896592
1794,09980773926	0,00026873694
1797,08003997803	0,00026922134
1800,0602722168	0,00026712094
1803,04050445557	0,00026766629
1806,02073669434	0,00026686164
1809,00096893311	0,00026540929
1811,98120117187	0,00026506899
1814,96143341064	0,00026451942
1817,94166564941	0,00026391681
1820,92189788818	0,00026369791
1823,90213012695	0,00026284468
1826,88236236572	0,00026210166
1829,86259460449	0,00026217152
1832,84282684326	0,00026103814
1835,82305908203	0,00025936949
1838,8032913208	0,00025868135
1841,78352355957	0,00025894185
1844,76375579834	0,00025830847
1847,74398803711	0,00025806233
1850,72422027588	0,00025522063
1853,70445251465	0,00025644705
1856,68468475342	0,00025571491
1859,66491699219	0,00025540637
1862,64514923096	0,00025475482
1865,62538146973	0,00025471086
1868,6056137085	0,00025230446
1871,58584594727	0,0002534252
1874,56607818604	0,00025370643
1877,5463104248	0,00025131782
1880,52654266357	0,00025165733
1883,50677490234	0,00025035204
1886,48700714111	0,00025014466
1889,46723937988	0,00025018596
1892,44747161865	0,00024911166
1895,42770385742	0,00024860891
1898,40793609619	0,00024849214
1901,38816833496	0,00024842771
1904,36840057373	0,0002483901
1907,3486328125	0,00024629305
1910,32886505127	0,00024527321
1913,30909729004	0,00024601008
1916,28932952881	0,00024349854
1919,26956176758	0,00024424691
1922,24979400635	0,00024292604
1925,23002624512	0,00024332763
1928,21025848389	0,00024304388
1931,19049072266	0,00024231625
1934,17072296143	0,0002407345
1937,1509552002	0,00024142178
1940,13118743896	0,000240585
1943,11141967773	0,00023975885
1946,0916519165	0,00023905378
1949,07188415527	0,00023838649
1952,05211639404	0,00023726931
1955,03234863281	0,0002365111
1958,01258087158	0,00023629619
1960,99281311035	0,00023629641
1963,97304534912	0,00023532939
1966,95327758789	0,00023535253
1969,93350982666	0,00023434675
1972,91374206543	0,00023273317
1975,8939743042	0,00023296019
1978,87420654297	0,00023161901
1981,85443878174	0,00023211894
1984,83467102051	0,00023124336
1987,81490325928	0,00022965044
1990,79513549805	0,00022859822
1993,77536773682	0,00022742036
1996,75559997559	0,00022680712
1999,73583221436	0,00022626058
2002,71606445313	0,00022601721
2005,69629669189	0,0002257344
2008,67652893066	0,00022458072
2011,65676116943	0,00022415764
2014,6369934082	0,00022376012
2017,61722564697	0,00022342894
2020,59745788574	0,00022186953
2023,57769012451	0,00022049667
2026,55792236328	0,00022125332
2029,53815460205	0,0002199837
2032,51838684082	0,00022006893
2035,49861907959	0,00021964756
2038,47885131836	0,00021847104
2041,45908355713	0,0002193269
2044,4393157959	0,00021766309
2047,41954803467	0,00021720712
2050,39978027344	0,00021717238
2053,38001251221	0,00021576858
2056,36024475098	0,00021599215
2059,34047698975	0,00021582677
2062,32070922852	0,00021510254
2065,30094146729	0,00021393339
2068,28117370605	0,00021435169
2071,26140594482	0,00021402441
2074,24163818359	0,00021480502
2077,22187042236	0,00021333055
2080,20210266113	0,00021294954
2083,1823348999	0,00021143481
2086,16256713867	0,00021241943
2089,14279937744	0,0002119899
2092,12303161621	0,00021311506
2095,10326385498	0,00021223149
2098,08349609375	0,00021253652
2101,06372833252	0,00021161911
2104,04396057129	0,00021214108
2107,02419281006	0,0002117366
2110,00442504883	0,00021171894
2112,9846572876	0,00021151271
2115,96488952637	0,00021207459
2118,94512176514	0,00021261322
2121,92535400391	0,00021233966
2124,90558624268	0,00021232922
2127,88581848145	0,00021329061
2130,86605072021	0,00021311597
2133,84628295898	0,00021235365
2136,82651519775	0,0002129592
2139,80674743652	0,00021388672
2142,78697967529	0,00021423926
2145,76721191406	0,00021563946
2148,74744415283	0,00021408514
2151,7276763916	0,00021522542
2154,70790863037	0,00021447166
2157,68814086914	0,00021571324
2160,66837310791	0,00021568377
2163,64860534668	0,00021707553
2166,62883758545	0,00021722652
2169,60906982422	0,00021795974
2172,58930206299	0,00021859651
2175,56953430176	0,00022028481
2178,54976654053	0,00022079185
2181,5299987793	0,00021993781
2184,51023101807	0,00022086021
2187,49046325684	0,00022180451
2190,47069549561	0,00022312527
2193,45092773438	0,00022453006
2196,43115997314	0,00022567402
2199,41139221191	0,00022703423
2202,39162445068	0,00022662958
2205,37185668945	0,00022739021
2208,35208892822	0,00022920205
2211,33232116699	0,00023072558
2214,31255340576	0,00023156227
2217,29278564453	0,00023265844
2220,2730178833	0,00023315478
2223,25325012207	0,00023461822
2226,23348236084	0,00023710748
2229,21371459961	0,0002359228
2232,19394683838	0,00023853514
2235,17417907715	0,000238957
2238,15441131592	0,00023926742
2241,13464355469	0,00024135359
2244,11487579346	0,00024272399
2247,09510803223	0,00024475984
2250,075340271	0,00024549436
2253,05557250977	0,00024586571
2256,03580474854	0,00024800364
2259,0160369873	0,00024856146
2261,99626922607	0,00024984282
2264,97650146484	0,00025165095
2267,95673370361	0,00025388444
2270,93696594238	0,00025452403
2273,91719818115	0,00025662556
2276,89743041992	0,00025830997
2279,87766265869	0,00025890354
2282,85789489746	0,00026049166
2285,83812713623	0,00026218228
2288,818359375	0,00026297363
2291,79859161377	0,00026593081
2294,77882385254	0,0002670285
2297,75905609131	0,00026909773
2300,73928833008	0,00027122481
2303,71952056885	0,0002733749
2306,69975280762	0,00027428608
2309,67998504639	0,00027626331
2312,66021728516	0,00027868672
2315,64044952393	0,00028076511
2318,6206817627	0,00028343806
2321,60091400146	0,00028642148
2324,58114624023	0,00028759997
2327,561378479	0,0002908163
2330,54161071777	0,00029354429
2333,52184295654	0,00029641456
2336,50207519531	0,00030051563
2339,48230743408	0,00030424084
2342,46253967285	0,00030626825
2345,44277191162	0,00031012931
2348,42300415039	0,00031395201
2351,40323638916	0,00031764326
2354,38346862793	0,00032193304
2357,3637008667	0,0003261044
2360,34393310547	0,00033045682
2363,32416534424	0,0003345109
2366,30439758301	0,00034015386
2369,28462982178	0,0003454295
2372,26486206055	0,00035009632
2375,24509429932	0,00035619384
2378,22532653809	0,00036159468
2381,20555877686	0,00036655041
2384,18579101562	0,00037420751
2387,16602325439	0,00037983673
2390,14625549316	0,00038592475
2393,12648773193	0,00039187155
2396,1067199707	0,0003964316
2399,08695220947	0,00040209361
2402,06718444824	0,00040755275
2405,04741668701	0,0004133704
2408,02764892578	0,00041753325
2411,00788116455	0,00042077463
2413,98811340332	0,00042530607
2416,96834564209	0,00042930643
2419,94857788086	0,00043120016
2422,92881011963	0,00043450221
2425,9090423584	0,00043576659
2428,88927459717	0,00043739046
2431,86950683594	0,0004367896
2434,84973907471	0,00043569217
2437,82997131348	0,00043643355
2440,81020355225	0,00043573226
2443,79043579102	0,00043485786
2446,77066802979	0,00043384204
2449,75090026855	0,00043299851
2452,73113250732	0,00043226356
2455,71136474609	0,0004318375
2458,69159698486	0,00042986053
2461,67182922363	0,00042909043
2464,6520614624	0,00042815414
2467,63229370117	0,00042782937
2470,61252593994	0,00042816579
2473,59275817871	0,00042725831
2476,57299041748	0,00042707512
2479,55322265625	0,0004273686
2482,53345489502	0,0004264688
2485,51368713379	0,000426981
2488,49391937256	0,00042704759
2491,47415161133	0,0004261716
2494,4543838501	0,00042861798
2497,43461608887	0,00042829489
2500,41484832764	0,00042790427
2503,39508056641	0,0004287674
2506,37531280518	0,00043107685
2509,35554504395	0,00043007597
2512,33577728271	0,00043189015
2515,31600952148	0,00043292301
2518,29624176025	0,00043389262
2521,27647399902	0,00043545855
2524,25670623779	0,00043632256
2527,23693847656	0,00043752862
2530,21717071533	0,00043962165
2533,1974029541	0,00044088758
2536,17763519287	0,00044124907
2539,15786743164	0,00044223864
2542,13809967041	0,0004440813
2545,11833190918	0,0004445136
2548,09856414795	0,00044710182
2551,07879638672	0,00044938933
2554,05902862549	0,00045082845
2557,03926086426	0,00045197079
2560,01949310303	0,00045228755
2562,9997253418	0,00045485073
2565,97995758057	0,00045663299
2568,96018981934	0,00045803359
2571,94042205811	0,00046062831
2574,92065429687	0,00046071841
2577,90088653564	0,0004641859
2580,88111877441	0,00046472091
2583,86135101318	0,00046636235
2586,84158325195	0,00046849612
2589,82181549072	0,00047126092
2592,80204772949	0,00047193968
2595,78227996826	0,00047441232
2598,76251220703	0,0004763465
2601,7427444458	0,00047837731
2604,72297668457	0,00048097725
2607,70320892334	0,00048265999
2610,68344116211	0,00048442676
2613,66367340088	0,00048665512
2616,64390563965	0,00048872156
2619,62413787842	0,0004912416
2622,60437011719	0,00049305683
2625,58460235596	0,00049432629
2628,56483459473	0,00049736676
2631,5450668335	0,00049858689
2634,52529907227	0,00050225
2637,50553131104	0,00050470127
2640,4857635498	0,00050539037
2643,46599578857	0,0005089857
2646,44622802734	0,00051134653
2649,42646026611	0,00051416979
2652,40669250488	0,0005151487
2655,38692474365	0,00051818706
2658,36715698242	0,00052046873
2661,34738922119	0,00052392733
2664,32762145996	0,00052656759
2667,30785369873	0,00052825749
2670,2880859375	0,0005331654
2673,26831817627	0,00053430893
2676,24855041504	0,00053552352
2679,22878265381	0,0005389318
2682,20901489258	0,00054175805
2685,18924713135	0,00054381673
2688,16947937012	0,00054710548
2691,14971160889	0,00054994842
2694,12994384766	0,00055223436
2697,11017608643	0,00055526589
2700,0904083252	0,00055876886
2703,07064056396	0,00056162651
2706,05087280273	0,00056441738
2709,0311050415	0,00056703267
2712,01133728027	0,00057069781
2714,99156951904	0,00057337357
2717,97180175781	0,00057574825
2720,95203399658	0,00057888611
2723,93226623535	0,00058140394
2726,91249847412	0,00058515854
2729,89273071289	0,00058731949
2732,87296295166	0,00059202557
2735,85319519043	0,00059585521
2738,8334274292	0,00059851922
2741,81365966797	0,00060285937
2744,79389190674	0,00060510207
2747,77412414551	0,00060887412
2750,75435638428	0,00061178349
2753,73458862305	0,00061481856
2756,71482086182	0,00061948018
2759,69505310059	0,00062238423
2762,67528533936	0,00062715765
2765,65551757813	0,00063013956
2768,63574981689	0,00063283611
2771,61598205566	0,00063674222
2774,59621429443	0,00064013449
2777,5764465332	0,00064520962
2780,55667877197	0,00064874875
2783,53691101074	0,00065197488
2786,51714324951	0,00065566065
2789,49737548828	0,00066051084
2792,47760772705	0,00066307011
2795,45783996582	0,00066832579
2798,43807220459	0,00067173524
2801,41830444336	0,00067698527
2804,39853668213	0,00068087155
2807,3787689209	0,00068426678
2810,35900115967	0,00068875762
2813,33923339844	0,00069328727
2816,31946563721	0,00069757128
2819,29969787598	0,0007020553
2822,27993011475	0,00070508722
2825,26016235352	0,00071209479
2828,24039459229	0,00071509989
2831,22062683105	0,00071944359
2834,20085906982	0,00072374104
2837,18109130859	0,00072819535
2840,16132354736	0,00073410364
2843,14155578613	0,00073820052
2846,1217880249	0,00074232677
2849,10202026367	0,00074769358
2852,08225250244	0,00075202399
2855,06248474121	0,00075678486
2858,04271697998	0,00076163809
2861,02294921875	0,00076688081
2864,00318145752	0,00077152366
2866,98341369629	0,00077729386
2869,96364593506	0,00078143766
2872,94387817383	0,00078746299
2875,9241104126	0,00079105883
2878,90434265137	0,00079668065
2881,88457489014	0,00080004943
2884,86480712891	0,00080555171
2887,84503936768	0,00080967737
2890,82527160645	0,00081467883
2893,80550384521	0,00081974918
2896,78573608398	0,00082374842
2899,76596832275	0,00082948786
2902,74620056152	0,00083339918
2905,72643280029	0,00083933096
2908,70666503906	0,00084458889
2911,68689727783	0,00084938023
2914,6671295166	0,00085506248
2917,64736175537	0,00085986948
2920,62759399414	0,00086457452
2923,60782623291	0,00087067462
2926,58805847168	0,00087633224
2929,56829071045	0,00088131349
2932,54852294922	0,00088852372
2935,52875518799	0,00089316371
2938,50898742676	0,00089948301
2941,48921966553	0,00090569234
2944,4694519043	0,00091273886
2947,44968414307	0,00091880822
2950,42991638184	0,00092587813
2953,41014862061	0,00093225908
2956,39038085937	0,00093836061
2959,37061309814	0,0009450836
2962,35084533691	0,00095228309
2965,33107757568	0,00095937589
2968,31130981445	0,00096788669
2971,29154205322	0,00097428621
2974,27177429199	0,00098124152
2977,25200653076	0,00099033391
2980,23223876953	0,0009984827
2983,2124710083	0,0010049967
2986,19270324707	0,0010131766
2989,17293548584	0,0010202866
2992,15316772461	0,0010287664
2995,13339996338	0,001036658
2998,11363220215	0,0010446673
3001,09386444092	0,0010528866
3004,07409667969	0,0010610889
3007,05432891846	0,0010688056
3010,03456115723	0,0010777819
3013,014793396	0,0010862353
3015,99502563477	0,0010937184
3018,97525787354	0,0011033123
3021,9554901123	0,0011104752
3024,93572235107	0,0011194463
3027,91595458984	0,0011281872
3030,89618682861	0,0011363412
3033,87641906738	0,0011460967
3036,85665130615	0,0011534801
3039,83688354492	0,0011625654
3042,81711578369	0,0011713739
3045,79734802246	0,0011795464
3048,77758026123	0,0011903119
3051,7578125	0,0011964579
3054,73804473877	0,0012081891
3057,71827697754	0,0012167907
3060,69850921631	0,001225304
3063,67874145508	0,0012357102
3066,65897369385	0,001245332
3069,63920593262	0,0012549434
3072,61943817139	0,0012636251
3075,59967041016	0,0012726269
3078,57990264893	0,0012827797
3081,5601348877	0,0012918209
3084,54036712646	0,0013000968
3087,52059936523	0,0013108909
3090,500831604	0,00132034
3093,48106384277	0,0013310371
3096,46129608154	0,0013406939
3099,44152832031	0,0013512341
3102,42176055908	0,0013604738
3105,40199279785	0,0013699954
3108,38222503662	0,001380321
3111,36245727539	0,0013914427
3114,34268951416	0,0014003893
3117,32292175293	0,0014122883
3120,3031539917	0,0014228941
3123,28338623047	0,0014342441
3126,26361846924	0,001443356
3129,24385070801	0,0014549448
3132,22408294678	0,0014656247
3135,20431518555	0,0014773012
3138,18454742432	0,0014884072
3141,16477966309	0,0015006606
3144,14501190186	0,0015111584
3147,12524414063	0,0015235237
3150,10547637939	0,0015354708
3153,08570861816	0,0015484314
3156,06594085693	0,0015616439
3159,0461730957	0,0015738713
3162,02640533447	0,0015879565
3165,00663757324	0,0016000544
3167,98686981201	0,0016154061
3170,96710205078	0,0016292206
3173,94733428955	0,0016435478
3176,92756652832	0,0016592309
3179,90779876709	0,0016757755
3182,88803100586	0,0016908376
3185,86826324463	0,0017073081
3188,8484954834	0,0017250772
3191,82872772217	0,0017431554
3194,80895996094	0,0017623219
3197,78919219971	0,0017808962
3200,76942443848	0,0018005043
3203,74965667725	0,0018215767
3206,72988891602	0,0018422999
3209,71012115479	0,0018633072
3212,69035339355	0,0018857229
3215,67058563232	0,0019082531
3218,65081787109	0,0019308336
3221,63105010986	0,0019550017
3224,61128234863	0,0019784652
3227,5915145874	0,0020036316
3230,57174682617	0,0020268332
3233,55197906494	0,0020516268
3236,53221130371	0,0020768882
3239,51244354248	0,0021020292
3242,49267578125	0,0021276773
3245,47290802002	0,0021528046
3248,45314025879	0,0021775121
3251,43337249756	0,0022026264
3254,41360473633	0,002227841
3257,3938369751	0,0022526825
3260,37406921387	0,0022782258
3263,35430145264	0,0023024515
3266,33453369141	0,0023276272
3269,31476593018	0,0023533058
3272,29499816895	0,0023767334
3275,27523040771	0,0024029575
3278,25546264648	0,0024268306
3281,23569488525	0,0024524335
3284,21592712402	0,0024766321
3287,19615936279	0,0025014628
3290,17639160156	0,0025259928
3293,15662384033	0,0025503458
3296,1368560791	0,0025758371
3299,11708831787	0,0026010327
3302,09732055664	0,0026253542
3305,07755279541	0,0026496064
3308,05778503418	0,002674853
3311,03801727295	0,0026994557
3314,01824951172	0,0027245314
3316,99848175049	0,0027495696
3319,97871398926	0,0027732734
3322,95894622803	0,0027978389
3325,9391784668	0,0028220621
3328,91941070557	0,0028478888
3331,89964294434	0,0028703464
3334,87987518311	0,0028953424
3337,86010742188	0,0029188919
3340,84033966064	0,0029444112
3343,82057189941	0,0029668243
3346,80080413818	0,0029908788
3349,78103637695	0,0030144124
3352,76126861572	0,0030359317
3355,74150085449	0,0030584622
3358,72173309326	0,0030819875
3361,70196533203	0,0031031018
3364,6821975708	0,0031247719
3367,66242980957	0,0031456253
3370,64266204834	0,0031657201
3373,62289428711	0,0031852024
3376,60312652588	0,003204052
3379,58335876465	0,0032233026
3382,56359100342	0,0032404813
3385,54382324219	0,0032582463
3388,52405548096	0,0032752228
3391,50428771973	0,0032901611
3394,4845199585	0,0033044004
3397,46475219727	0,0033166084
3400,44498443604	0,0033283491
3403,4252166748	0,0033400454
3406,40544891357	0,0033497996
3409,38568115234	0,0033578083
3412,36591339111	0,0033649304
3415,34614562988	0,0033713211
3418,32637786865	0,0033764107
3421,30661010742	0,0033786897
3424,28684234619	0,0033803776
3427,26707458496	0,0033794712
3430,24730682373	0,0033769397
3433,2275390625	0,0033730337
3436,20777130127	0,0033684256
3439,18800354004	0,0033614029
3442,16823577881	0,0033528375
3445,14846801758	0,003342709
3448,12870025635	0,0033295049
3451,10893249512	0,0033167536
3454,08916473389	0,0033022033
3457,06939697266	0,0032846699
3460,04962921143	0,0032663992
3463,0298614502	0,0032459141
3466,01009368897	0,0032235983
3468,99032592773	0,003200825
3471,9705581665	0,0031770497
3474,95079040527	0,0031504271
3477,93102264404	0,0031240084
3480,91125488281	0,0030962809
3483,89148712158	0,0030667723
3486,87171936035	0,0030370235
3489,85195159912	0,0030068602
3492,83218383789	0,0029756393
3495,81241607666	0,0029438853
3498,79264831543	0,0029125445
3501,7728805542	0,0028797408
3504,75311279297	0,0028465384
3507,73334503174	0,0028136256
3510,71357727051	0,0027804331
3513,69380950928	0,0027484914
3516,67404174805	0,0027143863
3519,65427398682	0,0026823775
3522,63450622559	0,0026482786
3525,61473846436	0,0026160655
3528,59497070313	0,002584164
3531,57520294189	0,0025515164
3534,55543518066	0,0025209445
3537,53566741943	0,0024895913
3540,5158996582	0,00245937
3543,49613189697	0,0024278133
3546,47636413574	0,0023992572
3549,45659637451	0,002369601
3552,43682861328	0,002340977
3555,41706085205	0,0023127258
3558,39729309082	0,0022856135
3561,37752532959	0,0022586439
3564,35775756836	0,0022310871
3567,33798980713	0,0022051996
3570,3182220459	0,0021800502
3573,29845428467	0,0021558275
3576,27868652344	0,002131532
3579,25891876221	0,002107761
3582,23915100098	0,0020848683
3585,21938323975	0,0020631026
3588,19961547852	0,0020405448
3591,17984771729	0,0020194066
3594,16007995605	0,0019983822
3597,14031219482	0,0019774529
3600,12054443359	0,0019565168
3603,10077667236	0,0019377655
3606,08100891113	0,0019176289
3609,0612411499	0,0018988661
3612,04147338867	0,0018790905
3615,02170562744	0,0018618723
3618,00193786621	0,00184375
3620,98217010498	0,0018266131
3623,96240234375	0,0018086017
3626,94263458252	0,0017909055
3629,92286682129	0,0017760376
3632,90309906006	0,0017589288
3635,88333129883	0,0017426627
3638,8635635376	0,0017267958
3641,84379577637	0,001710713
3644,82402801514	0,0016950924
3647,80426025391	0,0016810388
3650,78449249268	0,0016651545
3653,76472473145	0,0016510411
3656,74495697022	0,0016359505
3659,72518920898	0,001622421
3662,70542144775	0,0016076754
3665,68565368652	0,0015930621
3668,66588592529	0,0015797985
3671,64611816406	0,001566482
3674,62635040283	0,0015547658
3677,6065826416	0,0015399716
3680,58681488037	0,0015269271
3683,56704711914	0,001514307
3686,54727935791	0,0015013274
3689,52751159668	0,0014887684
3692,50774383545	0,0014766554
3695,48797607422	0,0014653037
3698,46820831299	0,0014530549
3701,44844055176	0,0014406265
3704,42867279053	0,0014288624
3707,4089050293	0,0014156479
3710,38913726807	0,0014050479
3713,36936950684	0,0013941435
3716,34960174561	0,0013829146
3719,32983398438	0,0013721831
3722,31006622314	0,0013619343
3725,29029846191	0,0013508884
3728,27053070068	0,0013398778
3731,25076293945	0,0013298716
3734,23099517822	0,0013190094
3737,21122741699	0,00130878
3740,19145965576	0,0012985897
3743,17169189453	0,0012879429
3746,1519241333	0,0012784798
3749,13215637207	0,0012689235
3752,11238861084	0,0012600216
3755,09262084961	0,0012489478
3758,07285308838	0,0012399186
3761,05308532715	0,0012304976
3764,03331756592	0,0012221472
3767,01354980469	0,0012125298
3769,99378204346	0,0012051974
3772,97401428223	0,0011951584
3775,954246521	0,0011866352
3778,93447875977	0,0011790104
3781,91471099854	0,0011688581
3784,8949432373	0,0011610018
3787,87517547607	0,0011533094
3790,85540771484	0,0011446716
3793,83563995361	0,0011363137
3796,81587219238	0,00112824
3799,79610443115	0,0011214096
3802,77633666992	0,0011123572
3805,75656890869	0,0011047218
3808,73680114746	0,001097625
3811,71703338623	0,0010885926
3814,697265625	0,0010831726
3817,67749786377	0,0010740208
3820,65773010254	0,0010666086
3823,63796234131	0,0010605078
3826,61819458008	0,001054251
3829,59842681885	0,0010458465
3832,57865905762	0,0010389394
3835,55889129639	0,001031685
3838,53912353516	0,0010251572
3841,51935577393	0,0010184551
3844,4995880127	0,0010113537
3847,47982025146	0,0010046311
3850,46005249023	0,00099878113
3853,440284729	0,00099158995
3856,42051696777	0,0009846085
3859,40074920654	0,00097877818
3862,38098144531	0,00097249986
3865,36121368408	0,00096629634
3868,34144592285	0,00095987896
3871,32167816162	0,00095428315
3874,30191040039	0,0009477437
3877,28214263916	0,00094071045
3880,26237487793	0,00093439178
3883,2426071167	0,00092923836
3886,22283935547	0,0009240727
3889,20307159424	0,00091724153
3892,18330383301	0,00091143948
3895,16353607178	0,00090632294
3898,14376831055	0,00090097933
3901,12400054932	0,00089585193
3904,10423278809	0,00088814811
3907,08446502686	0,00088285027
3910,06469726562	0,00087782311
3913,04492950439	0,00087274562
3916,02516174316	0,00086776278
3919,00539398193	0,00086248019
3921,9856262207	0,00085575803
3924,96585845947	0,00085042535
3927,94609069824	0,00084655836
3930,92632293701	0,00084064675
3933,90655517578	0,00083562011
3936,88678741455	0,0008306519
3939,86701965332	0,0008270509
3942,84725189209	0,00082088068
3945,82748413086	0,00081602472
3948,80771636963	0,00081135077
3951,7879486084	0,00080743638
3954,76818084717	0,00080125044
3957,74841308594	0,00079844336
3960,72864532471	0,00079384707
3963,70887756348	0,00078830236
3966,68910980225	0,00078422213
3969,66934204102	0,00077883793
3972,64957427978	0,00077541199
3975,62980651855	0,00077107324
3978,61003875732	0,00076748029
3981,59027099609	0,00076384259
3984,57050323486	0,00075891439
3987,55073547363	0,00075498954
3990,5309677124	0,00075175829
3993,51119995117	0,00074764838
3996,49143218994	0,00074420992
3999,47166442871	0,00074034185
4002,45189666748	0,00073528777
4005,43212890625	0,00073384307
4008,41236114502	0,00072959915
4011,39259338379	0,00072606541
4014,37282562256	0,00072373906
4017,35305786133	0,00071862408
4020,3332901001	0,00071716758
4023,31352233887	0,00071281884
4026,29375457764	0,00071011252
4029,27398681641	0,00070773673
4032,25421905518	0,00070436624
4035,23445129395	0,00070107157
4038,21468353271	0,00069872092
4041,19491577148	0,00069466872
4044,17514801025	0,0006925887
4047,15538024902	0,00068981096
4050,13561248779	0,00068733597
4053,11584472656	0,00068331643
4056,09607696533	0,000681766
4059,0763092041	0,00067996728
4062,05654144287	0,00067718974
4065,03677368164	0,0006736331
4068,01700592041	0,00067135549
4070,99723815918	0,00067014144
4073,97747039795	0,00066902442
4076,95770263672	0,00066632183
4079,93793487549	0,00066343865
4082,91816711426	0,00066076528
4085,89839935303	0,00065970362
4088,8786315918	0,00065805681
4091,85886383057	0,00065544682
4094,83909606934	0,00065300283
4097,81932830811	0,00065084104
4100,79956054687	0,00064930262
4103,77979278564	0,00064776146
4106,76002502441	0,00064701112
4109,74025726318	0,00064503816
4112,72048950195	0,00064295012
4115,70072174072	0,00064106707
4118,68095397949	0,0006398446
4121,66118621826	0,00063811433
4124,64141845703	0,00063791999
4127,6216506958	0,00063548571
4130,60188293457	0,00063436291
4133,58211517334	0,00063308815
4136,56234741211	0,00063199916
4139,54257965088	0,0006299343
4142,52281188965	0,00062924982
4145,50304412842	0,00062790544
4148,48327636719	0,00062714026
4151,46350860596	0,00062546334
4154,44374084473	0,00062410184
4157,4239730835	0,00062229222
4160,40420532227	0,00062058141
4163,38443756103	0,00062144488
4166,3646697998	0,00062029205
4169,34490203857	0,00061877451
4172,32513427734	0,00061731609
4175,30536651611	0,00061717192
4178,28559875488	0,00061618275
4181,26583099365	0,00061654138
4184,24606323242	0,00061597904
4187,22629547119	0,00061387423
4190,20652770996	0,00061478997
4193,18675994873	0,00061334133
4196,1669921875	0,00061163905
4199,14722442627	0,00061024985
4202,12745666504	0,00060998169
4205,10768890381	0,00061019377
4208,08792114258	0,00060968411
4211,06815338135	0,00060924315
4214,04838562012	0,00060835736
4217,02861785889	0,00060826372
4220,00885009766	0,00060669842
4222,98908233643	0,00060683654
4225,9693145752	0,00060705188
4228,94954681396	0,00060700338
4231,92977905273	0,00060615124
4234,9100112915	0,00060523446
4237,89024353027	0,00060541794
4240,87047576904	0,00060591669
4243,85070800781	0,00060520858
4246,83094024658	0,00060434664
4249,81117248535	0,00060361032
4252,79140472412	0,00060495867
4255,77163696289	0,00060477093
4258,75186920166	0,00060432299
4261,73210144043	0,00060377079
4264,7123336792	0,00060355243
4267,69256591797	0,00060447791
4270,67279815674	0,00060391271
4273,65303039551	0,00060500091
4276,63326263428	0,00060418784
4279,61349487305	0,00060489208
4282,59372711182	0,00060384739
4285,57395935059	0,00060455815
4288,55419158936	0,0006046714
4291,53442382812	0,00060496234
4294,51465606689	0,00060418823
4297,49488830566	0,00060529717
4300,47512054443	0,00060573907
4303,4553527832	0,00060475844
4306,43558502197	0,00060522411
4309,41581726074	0,00060562464
4312,39604949951	0,00060567356
4315,37628173828	0,00060682302
4318,35651397705	0,00060696539
4321,33674621582	0,00060653735
4324,31697845459	0,00060580848
4327,29721069336	0,00060710919
4330,27744293213	0,00060732371
4333,2576751709	0,00060789276
4336,23790740967	0,00060953824
4339,21813964844	0,0006085002
4342,19837188721	0,00060934404
4345,17860412598	0,00060923737
4348,15883636475	0,00061014344
4351,13906860352	0,00061137809
4354,11930084229	0,00061100414
4357,09953308105	0,00061154055
4360,07976531982	0,00061339669
4363,05999755859	0,00061333865
4366,04022979736	0,00061308303
4369,02046203613	0,00061380595
4372,0006942749	0,00061377281
4374,98092651367	0,00061570308
4377,96115875244	0,00061614481
4380,94139099121	0,00061594871
4383,92162322998	0,00061783508
4386,90185546875	0,00061803741
4389,88208770752	0,00061867122
4392,86231994629	0,0006190295
4395,84255218506	0,00061906004
4398,82278442383	0,00062014415
4401,8030166626	0,00062079962
4404,78324890137	0,0006217095
4407,76348114014	0,00062275451
4410,74371337891	0,00062337129
4413,72394561768	0,00062365711
4416,70417785645	0,00062405793
4419,68441009521	0,00062562552
4422,66464233398	0,00062603206
4425,64487457275	0,0006261358
4428,62510681152	0,00062800506
4431,60533905029	0,00062860243
4434,58557128906	0,00062929039
4437,56580352783	0,0006297349
4440,5460357666	0,00063103115
4443,52626800537	0,00063171033
4446,50650024414	0,00063189016
4449,48673248291	0,00063294354
4452,46696472168	0,00063330902
4455,44719696045	0,00063377405
4458,42742919922	0,00063613944
4461,40766143799	0,00063695485
4464,38789367676	0,00063863991
4467,36812591553	0,00063829355
4470,3483581543	0,00063960663
4473,32859039307	0,00064052091
4476,30882263184	0,00064136809
4479,28905487061	0,00064250389
4482,26928710937	0,00064365473
4485,24951934814	0,00064474225
4488,22975158691	0,00064456697
4491,20998382568	0,00064650055
4494,19021606445	0,00064733435
4497,17044830322	0,00064818341
4500,15068054199	0,00065044063
4503,13091278076	0,00065034661
4506,11114501953	0,00065243118
4509,0913772583	0,00065273817
4512,07160949707	0,00065370161
4515,05184173584	0,00065592805
4518,03207397461	0,00065605114
4521,01230621338	0,00065615802
4523,99253845215	0,00065858826
4526,97277069092	0,00066019358
4529,95300292969	0,00066069542
4532,93323516846	0,00066172248
4535,91346740723	0,0006643941
4538,893699646	0,00066375973
4541,87393188477	0,00066605024
4544,85416412354	0,00066679239
4547,8343963623	0,00066744864
4550,81462860107	0,00066939762
4553,79486083984	0,00067086203
4556,77509307861	0,00067125717
4559,75532531738	0,00067338838
4562,73555755615	0,00067465656
4565,71578979492	0,00067696193
4568,69602203369	0,00067785444
4571,67625427246	0,00067896747
4574,65648651123	0,00068015225
4577,63671875	0,00068081385
4580,61695098877	0,00068288394
4583,59718322754	0,0006847438
4586,57741546631	0,00068620326
4589,55764770508	0,00068711317
4592,53787994385	0,00068927206
4595,51811218262	0,00069066567
4598,49834442139	0,00069094284
4601,47857666016	0,00069374435
4604,45880889893	0,00069529032
4607,4390411377	0,00069720065
4610,41927337646	0,00069812896
4613,39950561523	0,00070061268
4616,379737854	0,00070175991
4619,35997009277	0,00070407245
4622,34020233154	0,00070475282
4625,32043457031	0,00070585413
4628,30066680908	0,0007075666
4631,28089904785	0,00071006279
4634,26113128662	0,00071179914
4637,24136352539	0,00071333375
4640,22159576416	0,00071444443
4643,20182800293	0,00071660391
4646,1820602417	0,00071866384
4649,16229248047	0,00071995626
4652,14252471924	0,00072153198
4655,12275695801	0,00072318677
4658,10298919678	0,00072540761
4661,08322143555	0,00072655735
4664,06345367432	0,00072809825
4667,04368591309	0,00072983793
4670,02391815186	0,00073215267
4673,00415039063	0,00073328459
4675,98438262939	0,00073529231
4678,96461486816	0,00073629316
4681,94484710693	0,00073742069
4684,9250793457	0,0007396498
4687,90531158447	0,00074021699
4690,88554382324	0,00074161254
4693,86577606201	0,00074312442
4696,84600830078	0,00074472367
4699,82624053955	0,00074527853
4702,80647277832	0,00074723567
4705,78670501709	0,00074882253
4708,76693725586	0,00074929573
4711,74716949463	0,00075071204
4714,7274017334	0,00075264239
4717,70763397217	0,00075373113
4720,68786621094	0,00075518424
4723,66809844971	0,0007574786
4726,64833068848	0,00075781668
4729,62856292725	0,00075923106
4732,60879516602	0,00076139255
4735,58902740479	0,00076294212
4738,56925964355	0,00076522609
4741,54949188232	0,0007658489
4744,52972412109	0,00076792249
4747,50995635986	0,00076918315
4750,49018859863	0,00077005274
4753,4704208374	0,00077193817
4756,45065307617	0,00077388934
4759,43088531494	0,00077495505
4762,41111755371	0,00077626994
4765,39134979248	0,00077796589
4768,37158203125	0,00077901018
4771,35181427002	0,00078150716
4774,33204650879	0,00078313065
4777,31227874756	0,00078404933
4780,29251098633	0,00078604845
4783,2727432251	0,00078688007
4786,25297546387	0,00078921879
4789,23320770264	0,0007915743
4792,21343994141	0,00079247992
4795,19367218018	0,00079367953
4798,17390441895	0,00079477438
4801,15413665771	0,00079667482
4804,13436889648	0,00079886603
4807,11460113525	0,00080043215
4810,09483337402	0,00080101139
4813,07506561279	0,00080265479
4816,05529785156	0,00080351887
4819,03553009033	0,00080440231
4822,0157623291	0,00080581382
4824,99599456787	0,00080775247
4827,97622680664	0,00080828764
4830,95645904541	0,0008106853
4833,93669128418	0,00081074856
4836,91692352295	0,00081185292
4839,89715576172	0,00081349338
4842,87738800049	0,00081304873
4845,85762023926	0,00081425097
4848,83785247803	0,00081477312
4851,8180847168	0,00081575631
4854,79831695557	0,00081587924
4857,77854919434	0,00081777028
4860,75878143311	0,00081798752
4863,73901367188	0,0008184753
4866,71924591064	0,00081917142
4869,69947814941	0,00081925742
4872,67971038818	0,00081960732
4875,65994262695	0,00082007002
4878,64017486572	0,0008213287
4881,62040710449	0,00082119266
4884,60063934326	0,00081981421
4887,58087158203	0,00082000276
4890,5611038208	0,00082028504
4893,54133605957	0,00082070613
4896,52156829834	0,00081981249
4899,50180053711	0,00081972919
4902,48203277588	0,00081982712
4905,46226501465	0,00081894081
4908,44249725342	0,00081836767
4911,42272949219	0,00081734944
4914,40296173096	0,00081739018
4917,38319396973	0,0008172186
4920,3634262085	0,00081653633
4923,34365844727	0,00081597354
4926,32389068604	0,00081467267
4929,3041229248	0,00081270208
4932,28435516357	0,00081354084
4935,26458740234	0,00081248486
4938,24481964111	0,00081060855
4941,22505187988	0,00080977614
4944,20528411865	0,0008087268
4947,18551635742	0,00080860411
4950,16574859619	0,00080761434
4953,14598083496	0,00080486513
4956,12621307373	0,0008039271
4959,1064453125	0,00080313497
4962,08667755127	0,00080188272
4965,06690979004	0,00079939182
4968,04714202881	0,00079754207
4971,02737426758	0,00079673795
4974,00760650635	0,00079379923
4976,98783874512	0,00079323615
4979,96807098389	0,00079180112
4982,94830322266	0,00078950328
4985,92853546143	0,00078784571
4988,9087677002	0,00078605868
4991,88899993897	0,00078439063
4994,86923217773	0,00078256169
4997,8494644165	0,00077988448
5000,82969665527	0,00077834791
5003,80992889404	0,00077554978
5006,79016113281	0,00077406601
5009,77039337158	0,0007714526
5012,75062561035	0,00076939741
5015,73085784912	0,00076679149
5018,71109008789	0,00076403679
5021,69132232666	0,00076222138
5024,67155456543	0,00075828343
5027,6517868042	0,00075581764
5030,63201904297	0,00075441973
5033,61225128174	0,00075069916
5036,59248352051	0,00074842251
5039,57271575928	0,0007452802
5042,55294799805	0,00074222224
5045,53318023682	0,00074010234
5048,51341247559	0,00073696222
5051,49364471436	0,00073382899
5054,47387695313	0,00073140578
5057,45410919189	0,00072782748
5060,43434143066	0,00072402583
5063,41457366943	0,00072080295
5066,3948059082	0,00071775158
5069,37503814697	0,00071468508
5072,35527038574	0,00071130412
5075,33550262451	0,00070753578
5078,31573486328	0,00070385858
5081,29596710205	0,00070135311
5084,27619934082	0,00069828443
5087,25643157959	0,00069326192
5090,23666381836	0,00068965343
5093,21689605713	0,00068721578
5096,1971282959	0,00068270323
5099,17736053467	0,00067975517
5102,15759277344	0,0006761199
5105,13782501221	0,00067172266
5108,11805725098	0,00066857363
5111,09828948975	0,00066522867
5114,07852172852	0,00066125735
5117,05875396729	0,00065762047
5120,03898620605	0,00065434798
5123,01921844482	0,00065092978
5125,99945068359	0,00064697047
5128,97968292236	0,00064315209
5131,95991516113	0,00064049587
5134,9401473999	0,00063645044
5137,92037963867	0,00063333282
5140,90061187744	0,00063039377
5143,88084411621	0,00062492751
5146,86107635498	0,00062271589
5149,84130859375	0,00061922758
5152,82154083252	0,00061675305
5155,80177307129	0,00061301306
5158,78200531006	0,00061030977
5161,76223754883	0,00060643869
5164,7424697876	0,00060397425
5167,72270202637	0,00060236912
5170,70293426514	0,00059834419
5173,68316650391	0,00059641699
5176,66339874268	0,00059424097
5179,64363098145	0,00059127661
5182,62386322022	0,00058877841
5185,60409545898	0,0005874243
5188,58432769775	0,00058514755
5191,56455993652	0,0005835521
5194,54479217529	0,00058222078
5197,52502441406	0,00057972508
5200,50525665283	0,00057947987
5203,4854888916	0,00057815462
5206,46572113037	0,00057726124
5209,44595336914	0,00057603006
5212,42618560791	0,00057651556
5215,40641784668	0,00057613152
5218,38665008545	0,00057560234
5221,36688232422	0,00057587495
5224,34711456299	0,00057636223
5227,32734680176	0,00057665391
5230,30757904053	0,00057758322
5233,2878112793	0,00057811798
5236,26804351807	0,00057964643
5239,24827575684	0,00058144812
5242,22850799561	0,00058392494
5245,20874023438	0,0005842948
5248,18897247314	0,00058824484
5251,16920471191	0,00058950269
5254,14943695068	0,00059228207
5257,12966918945	0,00059502019
5260,10990142822	0,00059726009
5263,09013366699	0,0006002283
5266,07036590576	0,000602909
5269,05059814453	0,00060684877
5272,0308303833	0,00061109201
5275,01106262207	0,0006142181
5277,99129486084	0,00061874034
5280,97152709961	0,00062341932
5283,95175933838	0,0006278655
5286,93199157715	0,00063191253
5289,91222381592	0,00063590862
5292,89245605469	0,00064035228
5295,87268829346	0,00064598562
5298,85292053223	0,00065119
5301,833152771	0,0006555015
5304,81338500977	0,00065985732
5307,79361724854	0,00066555536
5310,7738494873	0,00067083266
5313,75408172607	0,00067606777
5316,73431396484	0,00068139188
5319,71454620361	0,0006855227
5322,69477844238	0,00069150692
5325,67501068115	0,00069712525
5328,65524291992	0,00070315104
5331,63547515869	0,00070730133
5334,61570739746	0,0007116918
5337,59593963623	0,0007174486
5340,576171875	0,00072168559
5343,55640411377	0,00072544876
5346,53663635254	0,00073055499
5349,51686859131	0,00073467772
5352,49710083008	0,00073930173
5355,47733306885	0,00074347597
5358,45756530762	0,00074638034
5361,43779754639	0,00075072207
5364,41802978516	0,00075444318
5367,39826202393	0,00075803736
5370,3784942627	0,00076151597
5373,35872650146	0,00076389772
5376,33895874023	0,00076852621
5379,319190979	0,00077031785
5382,29942321777	0,00077402682
5385,27965545654	0,00077615927
5388,25988769531	0,00077739511
5391,24011993408	0,00077967889
5394,22035217285	0,00078143707
5397,20058441162	0,00078342595
5400,18081665039	0,00078605291
5403,16104888916	0,00078571222
5406,14128112793	0,00078702373
5409,1215133667	0,00078720214
5412,10174560547	0,00078849086
5415,08197784424	0,0007889852
5418,06221008301	0,00078933707
5421,04244232178	0,0007895209
5424,02267456055	0,0007891116
5427,00290679932	0,00078893823
5429,98313903809	0,00078777409
5432,96337127686	0,00078735356
5435,94360351562	0,00078615578
5438,92383575439	0,00078613622
5441,90406799316	0,0007842882
5444,88430023193	0,0007834774
5447,8645324707	0,00078184222
5450,84476470947	0,00077961367
5453,82499694824	0,00077769776
5456,80522918701	0,00077609912
5459,78546142578	0,00077332043
5462,76569366455	0,00077156901
5465,74592590332	0,00076883044
5468,72615814209	0,00076652072
5471,70639038086	0,00076333988
5474,68662261963	0,00076295261
5477,6668548584	0,00075995289
5480,64708709717	0,00075713656
5483,62731933594	0,00075306406
5486,60755157471	0,00075041929
5489,58778381348	0,00074726696
5492,56801605225	0,00074468124
5495,54824829102	0,00074061602
5498,52848052978	0,00073857219
5501,50871276855	0,00073538129
5504,48894500732	0,0007317945
5507,46917724609	0,00072863783
5510,44940948486	0,00072473189
5513,42964172363	0,00072192288
5516,4098739624	0,0007175377
5519,39010620117	0,00071488911
5522,37033843994	0,00071100143
5525,35057067871	0,00070748544
5528,33080291748	0,00070394737
5531,31103515625	0,00070085478
5534,29126739502	0,00069826137
5537,27149963379	0,00069330766
5540,25173187256	0,00069015785
5543,23196411133	0,00068540197
5546,2121963501	0,00068196366
5549,19242858887	0,00067888516
5552,17266082764	0,00067521011
5555,15289306641	0,00067130574
5558,13312530518	0,00066756028
5561,11335754395	0,00066441454
5564,09358978271	0,00065983875
5567,07382202148	0,00065794571
5570,05405426025	0,00065254555
5573,03428649902	0,00065035314
5576,01451873779	0,0006481723
5578,99475097656	0,00064373288
5581,97498321533	0,00063937851
5584,9552154541	0,00063669845
5587,93544769287	0,00063335188
5590,91567993164	0,00062934539
5593,89591217041	0,00062566515
5596,87614440918	0,00062265298
5599,85637664795	0,00062016182
5602,83660888672	0,00061736767
5605,81684112549	0,00061357895
5608,79707336426	0,0006104726
5611,77730560303	0,0006065309
5614,7575378418	0,00060308889
5617,73777008057	0,00060011387
5620,71800231934	0,00059675681
5623,69823455811	0,0005939972
5626,67846679687	0,00059151375
5629,65869903564	0,00058717655
5632,63893127441	0,00058461843
5635,61916351318	0,00058138266
5638,59939575195	0,00057828986
5641,57962799072	0,00057539096
5644,55986022949	0,00057222429
5647,54009246826	0,00056919087
5650,52032470703	0,00056595894
5653,5005569458	0,00056381859
5656,48078918457	0,00056084774
5659,46102142334	0,00055803446
5662,44125366211	0,00055447885
5665,42148590088	0,00055129781
5668,40171813965	0,00054892588
5671,38195037842	0,00054558305
5674,36218261719	0,0005431747
5677,34241485596	0,00054056467
5680,32264709473	0,00053815838
5683,3028793335	0,00053504844
5686,28311157227	0,00053259028
5689,26334381103	0,0005297441
5692,2435760498	0,00052605368
5695,22380828857	0,00052405709
5698,20404052734	0,00052195695
5701,18427276611	0,00051792056
5704,16450500488	0,00051571299
5707,14473724365	0,000512848
5710,12496948242	0,00051113624
5713,10520172119	0,00050897344
5716,08543395996	0,00050549312
5719,06566619873	0,00050279839
5722,0458984375	0,00050003986
5725,02613067627	0,00049836977
5728,00636291504	0,00049534215
5730,98659515381	0,00049245439
5733,96682739258	0,00048965397
5736,94705963135	0,00048858039
5739,92729187012	0,00048511387
5742,90752410889	0,00048275811
5745,88775634766	0,00047971373
5748,86798858643	0,00047759349
5751,8482208252	0,00047497734
5754,82845306396	0,00047260863
5757,80868530273	0,00046953126
5760,7889175415	0,00046755525
5763,76914978027	0,00046550669
5766,74938201904	0,00046306485
5769,72961425781	0,00045953785
5772,70984649658	0,00045800636
5775,69007873535	0,00045499545
5778,67031097412	0,00045247529
5781,65054321289	0,00044945904
5784,63077545166	0,00044829037
5787,61100769043	0,000445829
5790,5912399292	0,00044246759
5793,57147216797	0,00043987732
5796,55170440674	0,00043691079
5799,53193664551	0,00043505132
5802,51216888428	0,00043418023
5805,49240112305	0,00043090008
5808,47263336182	0,0004286229
5811,45286560059	0,0004254493
5814,43309783935	0,00042284986
5817,41333007812	0,00041993576
5820,39356231689	0,00041825039
5823,37379455566	0,00041540849
5826,35402679443	0,00041331031
5829,3342590332	0,00041065358
5832,31449127197	0,00040807784
5835,29472351074	0,00040617328
5838,27495574951	0,00040371417
5841,25518798828	0,00040056363
5844,23542022705	0,00039755796
5847,21565246582	0,00039617977
5850,19588470459	0,00039320609
5853,17611694336	0,00039035899
5856,15634918213	0,00038859181
5859,1365814209	0,00038577754
5862,11681365967	0,00038286366
5865,09704589844	0,00038006271
5868,07727813721	0,00037741138
5871,05751037598	0,00037541893
5874,03774261475	0,00037189514
5877,01797485352	0,00036969483
5879,99820709229	0,0003674493
5882,97843933105	0,00036422647
5885,95867156982	0,00036163854
5888,93890380859	0,00035980387
5891,91913604736	0,00035615013
5894,89936828613	0,00035485728
5897,8796005249	0,00035188826
5900,85983276367	0,00034977845
5903,84006500244	0,00034626459
5906,82029724121	0,00034413994
5909,80052947998	0,00034148513
5912,78076171875	0,00033929842
5915,76099395752	0,00033517894
5918,74122619629	0,00033296214
5921,72145843506	0,00033126752
5924,70169067383	0,00032836666
5927,6819229126	0,00032619714
5930,66215515137	0,00032257121
5933,64238739014	0,00032057446
5936,62261962891	0,00031708624
5939,60285186768	0,0003150716
5942,58308410644	0,00031213825
5945,56331634521	0,00030985064
[truncated: 30,772 more rows]
