# Supplementary material for: Predicting the Durability of Solid Fired Bricks Using NDT Electroacoustic Methods
Source: Materials (Basel). 2022 Aug 25;15(17):5882. doi: 10.3390/ma15175882 (PMC9457344; doi:10.3390/ma15175882)
Supplement: Supplementary file 1 [file materials-15-05882-s001.zip › 7.NV0_FT.csv]

ASCII data file created with TiePie Multi Channel software. www.tiepie.com.
2021-02-24 10:55:33 580m
Frequency	FFT1
Hz	V
0	0,0014901843
2,98023223876953	0,00037233072
5,96046447753906	0,00036101938
8,94069671630859	0,00039729158
11,9209289550781	0,00035100867
14,9011611938477	0,00036212767
17,8813934326172	0,00036635247
20,8616256713867	0,00038147761
23,8418579101562	0,00037232821
26,8220901489258	0,00036090722
29,8023223876953	0,00040292917
32,7825546264648	0,00039097278
35,7627868652344	0,00038124984
38,7430191040039	0,00037373597
41,7232513427734	0,00037882841
44,703483581543	0,00037491146
47,6837158203125	0,00038188992
50,663948059082	0,00038700948
53,6441802978516	0,00039573496
56,6244125366211	0,00038969634
59,6046447753906	0,00038311196
62,5848770141602	0,00038963586
65,5651092529297	0,0003890066
68,5453414916992	0,00038621149
71,5255737304687	0,00039527218
74,5058059692383	0,00040105745
77,4860382080078	0,00039310812
80,4662704467773	0,00039418557
83,4465026855469	0,0004002715
86,4267349243164	0,00040296415
89,4069671630859	0,0004035083
92,3871994018555	0,0004036576
95,367431640625	0,00040628399
98,3476638793945	0,00040277819
101,327896118164	0,00040798709
104,308128356934	0,00040812749
107,288360595703	0,00041450121
110,268592834473	0,00042072843
113,248825073242	0,00041566923
116,229057312012	0,00040669111
119,209289550781	0,00040174808
122,189521789551	0,00040180195
125,16975402832	0,0003980074
128,14998626709	0,00039645457
131,130218505859	0,00040344733
134,110450744629	0,00040223639
137,090682983398	0,00040516629
140,070915222168	0,00041059839
143,051147460938	0,00041563739
146,031379699707	0,00041285481
149,011611938477	0,00041087243
151,991844177246	0,00040560568
154,972076416016	0,00039640535
157,952308654785	0,00039622944
160,932540893555	0,0003944803
163,912773132324	0,00039132227
166,893005371094	0,00038997552
169,873237609863	0,00038904828
172,853469848633	0,00038800999
175,833702087402	0,00038301393
178,813934326172	0,00038152603
181,794166564941	0,00038199059
184,774398803711	0,00038039488
187,75463104248	0,00037980674
190,73486328125	0,00037462399
193,71509552002	0,00037752824
196,695327758789	0,00037592053
199,675559997559	0,00038095327
202,655792236328	0,00037939829
205,636024475098	0,00037745199
208,616256713867	0,00037699425
211,596488952637	0,00037410047
214,576721191406	0,0003748706
217,556953430176	0,00037153611
220,537185668945	0,00037046867
223,517417907715	0,00036715984
226,497650146484	0,00036351336
229,477882385254	0,00036410012
232,458114624023	0,00036491028
235,438346862793	0,00036443331
238,418579101562	0,00036329033
241,398811340332	0,00036294698
244,379043579102	0,0003627469
247,359275817871	0,00035914584
250,339508056641	0,00036332521
253,31974029541	0,00036025809
256,29997253418	0,00035892346
259,280204772949	0,0003574217
262,260437011719	0,00035751267
265,240669250488	0,00035685291
268,220901489258	0,00035579724
271,201133728027	0,0003531552
274,181365966797	0,00035172915
277,161598205566	0,00035133025
280,141830444336	0,00035232428
283,122062683105	0,00034870785
286,102294921875	0,00034853131
289,082527160645	0,00034512024
292,062759399414	0,00034672525
295,042991638184	0,00034498559
298,023223876953	0,00034584768
301,003456115723	0,00034298885
303,983688354492	0,00034265882
306,963920593262	0,00034368171
309,944152832031	0,0003437533
312,924385070801	0,0003432787
315,90461730957	0,0003411842
318,88484954834	0,00034172772
321,865081787109	0,00034408622
324,845314025879	0,00034234921
327,825546264648	0,00034179442
330,805778503418	0,00034369588
333,786010742188	0,00034356125
336,766242980957	0,00034299559
339,746475219727	0,00034457526
342,726707458496	0,00034452639
345,706939697266	0,00034546576
348,687171936035	0,00034119871
351,667404174805	0,00034265572
354,647636413574	0,00034202658
357,627868652344	0,00034171938
360,608100891113	0,00034164331
363,588333129883	0,00033959633
366,568565368652	0,00033928459
369,548797607422	0,00033961723
372,529029846191	0,00033811245
375,509262084961	0,00033753397
378,48949432373	0,00033605716
381,4697265625	0,00033645952
384,44995880127	0,00033572378
387,430191040039	0,00033489169
390,410423278809	0,00033472785
393,390655517578	0,00033384761
396,370887756348	0,00033298576
399,351119995117	0,00033452592
402,331352233887	0,00033389166
405,311584472656	0,00033283668
408,291816711426	0,00033437521
411,272048950195	0,00033236287
414,252281188965	0,00033366183
417,232513427734	0,00033310856
420,212745666504	0,00033263492
423,192977905273	0,00033305138
426,173210144043	0,0003323778
429,153442382812	0,00033407051
432,133674621582	0,0003314528
435,113906860352	0,00033358576
438,094139099121	0,00033341973
441,074371337891	0,00033310523
444,05460357666	0,00033210985
447,03483581543	0,00033377136
450,015068054199	0,00033281904
452,995300292969	0,00033338924
455,975532531738	0,00033283562
458,955764770508	0,00033261563
461,935997009277	0,00033284554
464,916229248047	0,00033287006
467,896461486816	0,00033368038
470,876693725586	0,00033366669
473,856925964355	0,00033511604
476,837158203125	0,00033462132
479,817390441895	0,00033417609
482,797622680664	0,00033380455
485,777854919434	0,00033300647
488,758087158203	0,00033209986
491,738319396973	0,000334011
494,718551635742	0,00033372759
497,698783874512	0,00033424966
500,679016113281	0,00033483723
503,659248352051	0,00033422162
506,63948059082	0,00033335769
509,61971282959	0,00033488903
512,599945068359	0,00033393183
515,580177307129	0,00033535959
518,560409545898	0,00033371438
521,540641784668	0,00033545148
524,520874023438	0,00033384502
527,501106262207	0,00033485561
530,481338500977	0,00033471044
533,461570739746	0,00033481091
536,441802978516	0,00033477902
539,422035217285	0,00033456878
542,402267456055	0,00033609895
545,382499694824	0,00033401066
548,362731933594	0,00033482824
551,342964172363	0,00033530224
554,323196411133	0,00033519387
557,303428649902	0,0003353607
560,283660888672	0,00033714613
563,263893127441	0,00033628038
566,244125366211	0,00033694031
569,22435760498	0,00033677889
572,20458984375	0,00033925928
575,18482208252	0,00033710947
578,165054321289	0,00033762724
581,145286560059	0,00033643261
584,125518798828	0,00034479157
587,105751037598	0,00034255878
590,085983276367	0,00034118448
593,066215515137	0,00034016732
596,046447753906	0,00034087532
599,026679992676	0,00034102469
602,006912231445	0,00034110829
604,987144470215	0,00034164431
607,967376708984	0,00034342603
610,947608947754	0,00034405416
613,927841186523	0,00034335289
616,908073425293	0,00034482037
619,888305664062	0,00034675846
622,868537902832	0,00034480948
625,848770141602	0,00034555946
628,829002380371	0,00034684861
631,809234619141	0,00034681623
634,78946685791	0,00034715812
637,76969909668	0,00034885491
640,749931335449	0,00034762725
643,730163574219	0,00034901191
646,710395812988	0,0003499295
649,690628051758	0,0003511995
652,670860290527	0,00035049655
655,651092529297	0,00035095138
658,631324768066	0,00035040632
661,611557006836	0,00035263969
664,591789245606	0,00035345484
667,572021484375	0,00035185931
670,552253723145	0,00035414824
673,532485961914	0,00035509084
676,512718200684	0,00035597353
679,492950439453	0,00035392947
682,473182678223	0,00035492947
685,453414916992	0,00035696989
688,433647155762	0,00035707292
691,413879394531	0,00035683836
694,394111633301	0,00035706199
697,37434387207	0,00035884768
700,35457611084	0,00035880592
703,334808349609	0,00035902655
706,315040588379	0,00036014278
709,295272827148	0,00036232542
712,275505065918	0,00036168803
715,255737304687	0,0003634934
718,235969543457	0,0003629136
721,216201782227	0,00036322615
724,196434020996	0,00036449194
727,176666259766	0,00036537652
730,156898498535	0,00036516238
733,137130737305	0,0003654829
736,117362976074	0,00036673418
739,097595214844	0,00036800444
742,077827453613	0,00036822353
745,058059692383	0,00036897026
748,038291931152	0,00036950946
751,018524169922	0,00036914004
753,998756408691	0,00037124003
756,978988647461	0,00037168517
759,959220886231	0,00037278843
762,939453125	0,0003723285
765,919685363769	0,00037494004
768,899917602539	0,00037625686
771,880149841309	0,00037726896
774,860382080078	0,00037801016
777,840614318848	0,00037846807
780,820846557617	0,00037964039
783,801078796387	0,00037879069
786,781311035156	0,000380429
789,761543273926	0,00038151311
792,741775512695	0,00038273003
795,722007751465	0,00038358443
798,702239990234	0,00038362878
801,682472229004	0,00038469612
804,662704467773	0,00038603636
807,642936706543	0,00038822815
810,623168945313	0,00038857874
813,603401184082	0,00038987859
816,583633422852	0,00039017482
819,563865661621	0,0003909002
822,544097900391	0,00039275453
825,52433013916	0,00039380438
828,50456237793	0,00039443968
831,484794616699	0,00039604005
834,465026855469	0,00039724751
837,445259094238	0,00039843044
840,425491333008	0,00039875665
843,405723571777	0,00039982184
846,385955810547	0,00040047528
849,366188049316	0,0004023471
852,346420288086	0,00040260353
855,326652526855	0,00040392221
858,306884765625	0,00040433954
861,287117004394	0,00040701488
864,267349243164	0,00040861226
867,247581481934	0,0004077019
870,227813720703	0,00041012291
873,208045959473	0,00041096882
876,188278198242	0,00041289882
879,168510437012	0,000414634
882,148742675781	0,00041391452
885,128974914551	0,00041614575
888,10920715332	0,00041750877
891,08943939209	0,00041869419
894,069671630859	0,00042102859
897,049903869629	0,00042297782
900,030136108398	0,00042253887
903,010368347168	0,00042415226
905,990600585938	0,00042474852
908,970832824707	0,00042593345
911,951065063477	0,00042971481
914,931297302246	0,00043001019
917,911529541016	0,00043128444
920,891761779785	0,00043182494
923,871994018555	0,00043414671
926,852226257324	0,00043555309
929,832458496094	0,00043728492
932,812690734863	0,000438471
935,792922973633	0,0004399724
938,773155212402	0,00044164157
941,753387451172	0,00044285991
944,733619689941	0,00044456606
947,713851928711	0,00044582633
950,69408416748	0,00044769424
953,67431640625	0,00045011541
956,65454864502	0,00045149149
959,634780883789	0,00045311662
962,615013122559	0,00045521662
965,595245361328	0,00045706036
968,575477600098	0,00045882059
971,555709838867	0,00046056873
974,535942077637	0,00046269177
977,516174316406	0,00046490027
980,496406555176	0,00046749099
983,476638793945	0,0004680703
986,456871032715	0,00047079336
989,437103271484	0,0004724466
992,417335510254	0,00047431998
995,397567749023	0,00047626246
998,377799987793	0,00047945672
1001,35803222656	0,00048061271
1004,33826446533	0,00048385147
1007,3184967041	0,00048442841
1010,29872894287	0,00048679772
1013,27896118164	0,00048895089
1016,25919342041	0,00049279183
1019,23942565918	0,0004940577
1022,21965789795	0,0004967608
1025,19989013672	0,00049922392
1028,18012237549	0,00050111301
1031,16035461426	0,00050354647
1034,14058685303	0,00050759722
1037,1208190918	0,00050878743
1040,10105133057	0,00051118139
1043,08128356934	0,00051379716
1046,06151580811	0,00051647618
1049,04174804688	0,00051988012
1052,02198028564	0,00052200482
1055,00221252441	0,0005248489
1057,98244476318	0,00052634646
1060,96267700195	0,00052979979
1063,94290924072	0,00053391352
1066,92314147949	0,00053657849
1069,90337371826	0,00053864273
1072,88360595703	0,00054132897
1075,8638381958	0,00054322811
1078,84407043457	0,00054767211
1081,82430267334	0,00054979987
1084,80453491211	0,00055341632
1087,78476715088	0,00055679216
1090,76499938965	0,00056008204
1093,74523162842	0,00056267399
1096,72546386719	0,00056622511
1099,70569610596	0,00057062837
1102,68592834473	0,00057340418
1105,6661605835	0,00057607713
1108,64639282227	0,00058045537
1111,62662506104	0,00058335411
1114,6068572998	0,00058707134
1117,58708953857	0,00059047973
1120,56732177734	0,00059367822
1123,54755401611	0,0005988757
1126,52778625488	0,00060084293
1129,50801849365	0,00060642876
1132,48825073242	0,00060918366
1135,46848297119	0,00061341037
1138,44871520996	0,0006190643
1141,42894744873	0,00062163219
1144,4091796875	0,00062659902
1147,38941192627	0,0006292917
1150,36964416504	0,00063446552
1153,34987640381	0,00063990155
1156,33010864258	0,0006437024
1159,31034088135	0,00064831051
1162,29057312012	0,00065320615
1165,27080535889	0,00065637907
1168,25103759766	0,00066432842
1171,23126983643	0,000669257
1174,2115020752	0,00067254648
1177,19173431396	0,00067840504
1180,17196655273	0,00068428967
1183,1521987915	0,00068965409
1186,13243103027	0,00069391516
1189,11266326904	0,0007005821
1192,09289550781	0,00070546401
1195,07312774658	0,00071051252
1198,05335998535	0,00071644701
1201,03359222412	0,00072157045
1204,01382446289	0,00073006204
1206,99405670166	0,00073557472
1209,97428894043	0,00074186483
1212,9545211792	0,00074860389
1215,93475341797	0,00075456428
1218,91498565674	0,00076219012
1221,89521789551	0,00076941831
1224,87545013428	0,00077591301
1227,85568237305	0,00078345998
1230,83591461182	0,00079100799
1233,81614685059	0,0007994333
1236,79637908936	0,00080693867
1239,77661132812	0,00081517818
1242,75684356689	0,00082336607
1245,73707580566	0,00083124328
1248,71730804443	0,00084025814
1251,6975402832	0,00084871528
1254,67777252197	0,00085865418
1257,65800476074	0,00086871332
1260,63823699951	0,00087659723
1263,61846923828	0,00088640214
1266,59870147705	0,00089805584
1269,57893371582	0,00090816183
1272,55916595459	0,00091810583
1275,53939819336	0,00092854559
1278,51963043213	0,00094055925
1281,4998626709	0,0009510555
1284,48009490967	0,0009647615
1287,46032714844	0,00097480463
1290,44055938721	0,00098765555
1293,42079162598	0,0010018206
1296,40102386475	0,0010141796
1299,38125610352	0,0010284794
1302,36148834229	0,0010414494
1305,34172058105	0,0010567805
1308,32195281982	0,0010698007
1311,30218505859	0,0010864308
1314,28241729736	0,0011025936
1317,26264953613	0,0011185597
1320,2428817749	0,0011350523
1323,22311401367	0,0011545962
1326,20334625244	0,0011714483
1329,18357849121	0,0011906287
1332,16381072998	0,0012110715
1335,14404296875	0,0012300025
1338,12427520752	0,0012511237
1341,10450744629	0,0012726146
1344,08473968506	0,0012979152
1347,06497192383	0,0013193311
1350,0452041626	0,0013433401
1353,02543640137	0,0013683607
1356,00566864014	0,0013960086
1358,98590087891	0,0014249378
1361,96613311768	0,0014520404
1364,94636535645	0,0014803657
1367,92659759521	0,0015140912
1370,90682983398	0,0015477285
1373,88706207275	0,0015807756
1376,86729431152	0,0016171559
1379,84752655029	0,0016559934
1382,82775878906	0,0016954503
1385,80799102783	0,0017361275
1388,7882232666	0,0017811184
1391,76845550537	0,0018270286
1394,74868774414	0,0018743099
1397,72891998291	0,0019271646
1400,70915222168	0,0019813685
1403,68938446045	0,0020385467
1406,66961669922	0,002099338
1409,64984893799	0,0021631512
1412,63008117676	0,002230532
1415,61031341553	0,0023024133
1418,5905456543	0,0023757888
1421,57077789307	0,0024549504
1424,55101013184	0,0025349092
1427,53124237061	0,0026218713
1430,51147460938	0,0027103446
1433,49170684814	0,0028030686
1436,47193908691	0,0028980349
1439,45217132568	0,0029964531
1442,43240356445	0,0031014794
1445,41263580322	0,0032137393
1448,39286804199	0,0033355904
1451,37310028076	0,0034727303
1454,35333251953	0,003627402
1457,3335647583	0,0038019171
1460,31379699707	0,003995319
1463,29402923584	0,0042118608
1466,27426147461	0,0044465267
1469,25449371338	0,0047019963
1472,23472595215	0,0049731171
1475,21495819092	0,0052583261
1478,19519042969	0,0055593827
1481,17542266846	0,0058659335
1484,15565490723	0,0061746359
1487,135887146	0,0064684264
1490,11611938477	0,006738381
1493,09635162354	0,006960416
1496,0765838623	0,0071063929
1499,05681610107	0,0071510556
1502,03704833984	0,0070660438
1505,01728057861	0,0068471337
1507,99751281738	0,0065138947
1510,97774505615	0,0061055627
1513,95797729492	0,0056692382
1516,93820953369	0,0052462962
1519,91844177246	0,0048600593
1522,89867401123	0,0045117198
1525,87890625	0,0042062196
1528,85913848877	0,0039311267
1531,83937072754	0,003689742
1534,81960296631	0,0034721822
1537,79983520508	0,0032812653
1540,78006744385	0,0031068761
1543,76029968262	0,0029467688
1546,74053192139	0,0028047803
1549,72076416016	0,0026725921
1552,70099639893	0,0025525059
1555,6812286377	0,0024416957
1558,66146087646	0,0023391506
1561,64169311523	0,0022449264
1564,621925354	0,0021574157
1567,60215759277	0,002075283
1570,58238983154	0,0019991764
1573,56262207031	0,0019271706
1576,54285430908	0,0018612161
1579,52308654785	0,0017973876
1582,50331878662	0,0017390249
1585,48355102539	0,0016838574
1588,46378326416	0,0016311504
1591,44401550293	0,0015826653
1594,4242477417	0,0015356248
1597,40447998047	0,0014903621
1600,38471221924	0,0014498165
1603,36494445801	0,0014093219
1606,34517669678	0,0013720856
1609,32540893555	0,0013368837
1612,30564117432	0,0013013998
1615,28587341309	0,0012682592
1618,26610565186	0,0012359265
1621,24633789062	0,0012058438
1624,22657012939	0,0011767242
1627,20680236816	0,0011487583
1630,18703460693	0,0011228085
1633,1672668457	0,0010987256
1636,14749908447	0,0010726993
1639,12773132324	0,0010502673
1642,10796356201	0,0010265661
1645,08819580078	0,0010063467
1648,06842803955	0,00098528845
1651,04866027832	0,00096440307
1654,02889251709	0,00094507602
1657,00912475586	0,00092576607
1659,98935699463	0,00090703678
1662,9695892334	0,00089124149
1665,94982147217	0,0008729921
1668,93005371094	0,00085658518
1671,91028594971	0,00084060502
1674,89051818848	0,000826082
1677,87075042725	0,00081075549
1680,85098266602	0,00079496811
1683,83121490479	0,00078077052
1686,81144714355	0,00076812879
1689,79167938232	0,00075414923
1692,77191162109	0,00074189853
1695,75214385986	0,00072934303
1698,73237609863	0,00071715582
1701,7126083374	0,00070449708
1704,69284057617	0,00069299198
1707,67307281494	0,00068258545
1710,65330505371	0,00067120632
1713,63353729248	0,00066040989
1716,61376953125	0,00064939217
1719,59400177002	0,00064043266
1722,57423400879	0,00062845431
1725,55446624756	0,00062069372
1728,53469848633	0,0006116886
1731,5149307251	0,00060228769
1734,49516296387	0,00059337837
1737,47539520264	0,00058334229
1740,45562744141	0,0005751939
1743,43585968018	0,00056668976
1746,41609191895	0,00055972654
1749,39632415771	0,00055021929
1752,37655639648	0,00054412634
1755,35678863525	0,00053519436
1758,33702087402	0,00052802028
1761,31725311279	0,00051988466
1764,29748535156	0,00051263094
1767,27771759033	0,00050684599
1770,2579498291	0,00050010694
1773,23818206787	0,00049393305
1776,21841430664	0,00048690287
1779,19864654541	0,00047986456
1782,17887878418	0,00047375606
1785,15911102295	0,00046739865
1788,13934326172	0,00046155312
1791,11957550049	0,0004557721
1794,09980773926	0,00045015849
1797,08003997803	0,0004439351
1800,0602722168	0,00043922683
1803,04050445557	0,00043233992
1806,02073669434	0,00042758579
1809,00096893311	0,00042269434
1811,98120117187	0,00041706834
1814,96143341064	0,00041219653
1817,94166564941	0,00040653972
1820,92189788818	0,00040146457
1823,90213012695	0,00039766001
1826,88236236572	0,00039300756
1829,86259460449	0,0003882701
1832,84282684326	0,00038418061
1835,82305908203	0,00037836713
1838,8032913208	0,00037515842
1841,78352355957	0,00037135836
1844,76375579834	0,00036617854
1847,74398803711	0,00036113259
1850,72422027588	0,00035798839
1853,70445251465	0,00035419685
1856,68468475342	0,00035068316
1859,66491699219	0,00034733079
1862,64514923096	0,00034165202
1865,62538146973	0,00033871943
1868,6056137085	0,00033521792
1871,58584594727	0,00033092361
1874,56607818604	0,00032829519
1877,5463104248	0,00032407915
1880,52654266357	0,00032091293
1883,50677490234	0,00031705027
1886,48700714111	0,00031414614
1889,46723937988	0,00030974589
1892,44747161865	0,00030857339
1895,42770385742	0,00030470908
1898,40793609619	0,00030112202
1901,38816833496	0,0002968014
1904,36840057373	0,00029544746
1907,3486328125	0,00029118922
1910,32886505127	0,00028848399
1913,30909729004	0,00028537678
1916,28932952881	0,00028196689
1919,26956176758	0,0002795499
1922,24979400635	0,00027569013
1925,23002624512	0,00027311698
1928,21025848389	0,00027071558
1931,19049072266	0,00026791119
1934,17072296143	0,00026614833
1937,1509552002	0,00026273666
1940,13118743896	0,00026017528
1943,11141967773	0,0002570826
1946,0916519165	0,00025421081
1949,07188415527	0,00025139671
1952,05211639404	0,00024946135
1955,03234863281	0,00024671181
1958,01258087158	0,00024505406
1960,99281311035	0,00024228324
1963,97304534912	0,00023876773
1966,95327758789	0,00023810321
1969,93350982666	0,00023497615
1972,91374206543	0,00023301442
1975,8939743042	0,00023027146
1978,87420654297	0,00022751
1981,85443878174	0,00022586964
1984,83467102051	0,00022312346
1987,81490325928	0,00022084413
1990,79513549805	0,00021926478
1993,77536773682	0,00021853157
1996,75559997559	0,00021487054
1999,73583221436	0,00021267509
2002,71606445313	0,00021023122
2005,69629669189	0,00020948649
2008,67652893066	0,00020654042
2011,65676116943	0,00020476237
2014,6369934082	0,00020231391
2017,61722564697	0,00020141776
2020,59745788574	0,00019867662
2023,57769012451	0,00019673886
2026,55792236328	0,00019535446
2029,53815460205	0,00019151387
2032,51838684082	0,00019186662
2035,49861907959	0,00018919284
2038,47885131836	0,00018700123
2041,45908355713	0,00018597683
2044,4393157959	0,00018447549
2047,41954803467	0,00018146906
2050,39978027344	0,00018068047
2053,38001251221	0,0001807244
2056,36024475098	0,00017792413
2059,34047698975	0,00017565951
2062,32070922852	0,00017426221
2065,30094146729	0,00017231922
2068,28117370605	0,00017090329
2071,26140594482	0,0001686377
2074,24163818359	0,00016875585
2077,22187042236	0,00016543621
2080,20210266113	0,00016426275
2083,1823348999	0,00016346418
2086,16256713867	0,00016015775
2089,14279937744	0,00016076334
2092,12303161621	0,00015922675
2095,10326385498	0,0001581027
2098,08349609375	0,00015467401
2101,06372833252	0,00015413691
2104,04396057129	0,00015294595
2107,02419281006	0,00015157652
2110,00442504883	0,0001504831
2112,9846572876	0,00014796674
2115,96488952637	0,00014678071
2118,94512176514	0,00014579711
2121,92535400391	0,00014431038
2124,90558624268	0,00014349806
2127,88581848145	0,00014159809
2130,86605072021	0,00014041088
2133,84628295898	0,00013967509
2136,82651519775	0,00013880952
2139,80674743652	0,00013594265
2142,78697967529	0,00013650946
2145,76721191406	0,00013365991
2148,74744415283	0,00013389252
2151,7276763916	0,00013198328
2154,70790863037	0,00013145046
2157,68814086914	0,00013037967
2160,66837310791	0,0001294132
2163,64860534668	0,0001278221
2166,62883758545	0,00012696973
2169,60906982422	0,00012512847
2172,58930206299	0,0001249752
2175,56953430176	0,00012286037
2178,54976654053	0,00012238741
2181,5299987793	0,00012163996
2184,51023101807	0,00012080491
2187,49046325684	0,0001193852
2190,47069549561	0,00011914958
2193,45092773438	0,00011782524
2196,43115997314	0,00011599741
2199,41139221191	0,00011745017
2202,39162445068	0,00011494716
2205,37185668945	0,00011467061
2208,35208892822	0,00011350158
2211,33232116699	0,00011264324
2214,31255340576	0,00011059969
2217,29278564453	0,00011031884
2220,2730178833	0,00011014563
2223,25325012207	0,00010997566
2226,23348236084	0,00010896852
2229,21371459961	0,00010762945
2232,19394683838	0,0001072143
2235,17417907715	0,00010710955
2238,15441131592	0,00010523979
2241,13464355469	0,0001043552
2244,11487579346	0,00010354095
2247,09510803223	0,00010303884
2250,075340271	0,00010270991
2253,05557250977	0,00010128031
2256,03580474854	0,00010252294
2259,0160369873	0,00010172012
2261,99626922607	0,00010098517
2264,97650146484	9,9964608E-5
2267,95673370361	0,00010016513
2270,93696594238	9,8905616E-5
2273,91719818115	9,8304375E-5
2276,89743041992	9,8316504E-5
2279,87766265869	9,7772409E-5
2282,85789489746	9,7125604E-5
2285,83812713623	9,6055349E-5
2288,818359375	9,6380507E-5
2291,79859161377	9,5428071E-5
2294,77882385254	9,5363592E-5
2297,75905609131	9,423247E-5
2300,73928833008	9,4163284E-5
2303,71952056885	9,3158356E-5
2306,69975280762	9,3112661E-5
2309,67998504639	9,2734241E-5
2312,66021728516	9,197749E-5
2315,64044952393	9,2909884E-5
2318,6206817627	9,1358183E-5
2321,60091400146	9,0706882E-5
2324,58114624023	8,8686916E-5
2327,561378479	8,909544E-5
2330,54161071777	8,7875141E-5
2333,52184295654	8,6745177E-5
2336,50207519531	8,7078831E-5
2339,48230743408	8,4916156E-5
2342,46253967285	8,6259867E-5
2345,44277191162	8,3429403E-5
2348,42300415039	8,323985E-5
2351,40323638916	8,2360222E-5
2354,38346862793	8,098853E-5
2357,3637008667	7,9484088E-5
2360,34393310547	7,8747528E-5
2363,32416534424	7,7206425E-5
2366,30439758301	7,4780187E-5
2369,28462982178	7,3907363E-5
2372,26486206055	7,1516486E-5
2375,24509429932	6,9256495E-5
2378,22532653809	6,7526096E-5
2381,20555877686	6,5616346E-5
2384,18579101562	6,2974878E-5
2387,16602325439	6,1391122E-5
2390,14625549316	5,8313761E-5
2393,12648773193	5,5239493E-5
2396,1067199707	5,3704229E-5
2399,08695220947	5,1874578E-5
2402,06718444824	5,0398719E-5
2405,04741668701	4,7843552E-5
2408,02764892578	4,6719345E-5
2411,00788116455	4,5534388E-5
2413,98811340332	4,4602222E-5
2416,96834564209	4,5654302E-5
2419,94857788086	4,6034579E-5
2422,92881011963	4,6688755E-5
2425,9090423584	4,8410247E-5
2428,88927459717	4,9370231E-5
2431,86950683594	5,1682636E-5
2434,84973907471	5,4116908E-5
2437,82997131348	5,5858181E-5
2440,81020355225	5,8879188E-5
2443,79043579102	6,2349753E-5
2446,77066802979	6,4410199E-5
2449,75090026855	6,676687E-5
2452,73113250732	7,000388E-5
2455,71136474609	7,1756352E-5
2458,69159698486	7,5830983E-5
2461,67182922363	7,8301753E-5
2464,6520614624	8,1474695E-5
2467,63229370117	8,3944884E-5
2470,61252593994	8,6273841E-5
2473,59275817871	8,8634298E-5
2476,57299041748	9,1131253E-5
2479,55322265625	9,4269688E-5
2482,53345489502	9,7202892E-5
2485,51368713379	9,9211238E-5
2488,49391937256	0,0001016741
2491,47415161133	0,00010461003
2494,4543838501	0,00010687105
2497,43461608887	0,00010924489
2500,41484832764	0,00011139428
2503,39508056641	0,00011442795
2506,37531280518	0,00011635694
2509,35554504395	0,00011881171
2512,33577728271	0,00012139867
2515,31600952148	0,0001224851
2518,29624176025	0,00012526634
2521,27647399902	0,00012922419
2524,25670623779	0,00013021388
2527,23693847656	0,00013323661
2530,21717071533	0,00013597318
2533,1974029541	0,00013838478
2536,17763519287	0,000140043
2539,15786743164	0,00014413277
2542,13809967041	0,00014524164
2545,11833190918	0,00014788628
2548,09856414795	0,00015075696
2551,07879638672	0,00015277061
2554,05902862549	0,00015483918
2557,03926086426	0,00015755275
2560,01949310303	0,00016025174
2562,9997253418	0,00016342702
2565,97995758057	0,00016423271
2568,96018981934	0,00016796599
2571,94042205811	0,000170029
2574,92065429687	0,0001727844
2577,90088653564	0,00017597996
2580,88111877441	0,00017816719
2583,86135101318	0,00018132522
2586,84158325195	0,00018394468
2589,82181549072	0,00018668078
2592,80204772949	0,00018997404
2595,78227996826	0,00019301185
2598,76251220703	0,00019578774
2601,7427444458	0,00019917015
2604,72297668457	0,00020138179
2607,70320892334	0,00020533429
2610,68344116211	0,00020760082
2613,66367340088	0,0002103643
2616,64390563965	0,00021456923
2619,62413787842	0,00021714786
2622,60437011719	0,0002204878
2625,58460235596	0,00022354749
2628,56483459473	0,00022581051
2631,5450668335	0,00023035663
2634,52529907227	0,00023314489
2637,50553131104	0,00023659136
2640,4857635498	0,0002406604
2643,46599578857	0,0002437548
2646,44622802734	0,00024692604
2649,42646026611	0,00025126522
2652,40669250488	0,00025457171
2655,38692474365	0,00025853856
2658,36715698242	0,0002624272
2661,34738922119	0,00026699829
2664,32762145996	0,00027064457
2667,30785369873	0,00027433588
2670,2880859375	0,00027839298
2673,26831817627	0,00028375117
2676,24855041504	0,0002867023
2679,22878265381	0,00029136179
2682,20901489258	0,00029577314
2685,18924713135	0,00030050183
2688,16947937012	0,000304935
2691,14971160889	0,00030963462
2694,12994384766	0,00031431878
2697,11017608643	0,00031903434
2700,0904083252	0,00032327557
2703,07064056396	0,00032868024
2706,05087280273	0,00033456349
2709,0311050415	0,00033939718
2712,01133728027	0,00034548321
2714,99156951904	0,00035031202
2717,97180175781	0,00035568434
2720,95203399658	0,00036096402
2723,93226623535	0,00036677388
2726,91249847412	0,00037317042
2729,89273071289	0,00037732771
2732,87296295166	0,00038351361
2735,85319519043	0,0003902901
2738,8334274292	0,00039669396
2741,81365966797	0,00040316376
2744,79389190674	0,00040903226
2747,77412414551	0,00041624302
2750,75435638428	0,00042383058
2753,73458862305	0,00043008431
2756,71482086182	0,00043770424
2759,69505310059	0,00044291324
2762,67528533936	0,00045106136
2765,65551757813	0,00045933124
2768,63574981689	0,00046692927
2771,61598205566	0,00047505068
2774,59621429443	0,00048327585
2777,5764465332	0,00049204604
2780,55667877197	0,00049880243
2783,53691101074	0,00050792327
2786,51714324951	0,00051622355
2789,49737548828	0,00052547516
2792,47760772705	0,00053450812
2795,45783996582	0,00054382501
2798,43807220459	0,00055181236
2801,41830444336	0,00056348434
2804,39853668213	0,00057327777
2807,3787689209	0,0005828569
2810,35900115967	0,00059298275
2813,33923339844	0,00060347647
2816,31946563721	0,00061476339
2819,29969787598	0,0006252667
2822,27993011475	0,00063654428
2825,26016235352	0,000646727
2828,24039459229	0,00065767613
2831,22062683105	0,00067028435
2834,20085906982	0,00068264965
2837,18109130859	0,0006948714
2840,16132354736	0,00070737786
2843,14155578613	0,00072037647
2846,1217880249	0,00073067901
2849,10202026367	0,00074525456
2852,08225250244	0,00075904501
2855,06248474121	0,00077213392
2858,04271697998	0,00078562009
2861,02294921875	0,00079841151
2864,00318145752	0,00081235489
2866,98341369629	0,00082633148
2869,96364593506	0,00084020649
2872,94387817383	0,00085390889
2875,9241104126	0,00086818769
2878,90434265137	0,00088151923
2881,88457489014	0,00089685542
2884,86480712891	0,00091086182
2887,84503936768	0,00092532308
2890,82527160645	0,00093883206
2893,80550384521	0,00095403591
2896,78573608398	0,00096802679
2899,76596832275	0,0009817925
2902,74620056152	0,00099604515
2905,72643280029	0,0010081702
2908,70666503906	0,0010228721
2911,68689727783	0,0010348507
2914,6671295166	0,0010484975
2917,64736175537	0,001060629
2920,62759399414	0,0010728578
2923,60782623291	0,0010845545
2926,58805847168	0,0010943302
2929,56829071045	0,0011040036
2932,54852294922	0,0011140422
2935,52875518799	0,0011237986
2938,50898742676	0,0011325346
2941,48921966553	0,0011402551
2944,4694519043	0,0011467863
2947,44968414307	0,0011534006
2950,42991638184	0,001159313
2953,41014862061	0,0011628481
2956,39038085937	0,0011661237
2959,37061309814	0,0011691457
2962,35084533691	0,0011683531
2965,33107757568	0,0011671418
2968,31130981445	0,0011652548
2971,29154205322	0,001160268
2974,27177429199	0,0011532217
2977,25200653076	0,0011447246
2980,23223876953	0,0011334784
2983,2124710083	0,001120698
2986,19270324707	0,0011039197
2989,17293548584	0,0010853964
2992,15316772461	0,0010646372
2995,13339996338	0,001040514
2998,11363220215	0,0010155421
3001,09386444092	0,00098933838
3004,07409667969	0,00096379193
3007,05432891846	0,0009358924
3010,03456115723	0,00090987795
3013,014793396	0,00088506155
3015,99502563477	0,00086097405
3018,97525787354	0,00084032309
3021,9554901123	0,00082058221
3024,93572235107	0,00080257645
3027,91595458984	0,00078772773
3030,89618682861	0,00077359609
3033,87641906738	0,00076073201
3036,85665130615	0,00075073114
3039,83688354492	0,00073930233
3042,81711578369	0,00073209559
3045,79734802246	0,00072338258
3048,77758026123	0,0007152586
3051,7578125	0,00070766473
3054,73804473877	0,00070236644
3057,71827697754	0,00069639119
3060,69850921631	0,00069025628
3063,67874145508	0,00068662095
3066,65897369385	0,00068080576
3069,63920593262	0,00067597894
3072,61943817139	0,00066976471
3075,59967041016	0,00066561897
3078,57990264893	0,00066038328
3081,5601348877	0,00065633331
3084,54036712646	0,00065155452
3087,52059936523	0,00064779928
3090,500831604	0,00064375996
3093,48106384277	0,00063881381
3096,46129608154	0,00063444332
3099,44152832031	0,00063087262
3102,42176055908	0,00062750435
3105,40199279785	0,00062309938
3108,38222503662	0,00061983822
3111,36245727539	0,00061622109
3114,34268951416	0,00061249599
3117,32292175293	0,00060816034
3120,3031539917	0,00060509416
3123,28338623047	0,00060068083
3126,26361846924	0,0005970769
3129,24385070801	0,00059450129
3132,22408294678	0,00059069873
3135,20431518555	0,00058830219
3138,18454742432	0,00058435915
3141,16477966309	0,00058104322
3144,14501190186	0,00057790945
3147,12524414063	0,00057398638
3150,10547637939	0,00057111424
3153,08570861816	0,0005671585
3156,06594085693	0,00056242787
3159,0461730957	0,00056000865
3162,02640533447	0,00055457957
3165,00663757324	0,00055201425
3167,98686981201	0,00054800317
3170,96710205078	0,00054450229
3173,94733428955	0,00053922424
3176,92756652832	0,00053466275
3179,90779876709	0,00053098215
3182,88803100586	0,00052510606
3185,86826324463	0,00052116052
3188,8484954834	0,00051637465
3191,82872772217	0,00051150263
3194,80895996094	0,00050525675
3197,78919219971	0,00050034082
3200,76942443848	0,00049359923
3203,74965667725	0,00048751772
3206,72988891602	0,00048100312
3209,71012115479	0,00047572907
3212,69035339355	0,00046987748
3215,67058563232	0,00046352726
3218,65081787109	0,00045573909
3221,63105010986	0,00044968997
3224,61128234863	0,0004436536
3227,5915145874	0,00043784683
3230,57174682617	0,00043121701
3233,55197906494	0,00042421731
3236,53221130371	0,00041795683
3239,51244354248	0,00041284956
3242,49267578125	0,00040665469
3245,47290802002	0,00040008453
3248,45314025879	0,00039385706
3251,43337249756	0,00038922664
3254,41360473633	0,0003836137
3257,3938369751	0,00037753229
3260,37406921387	0,00037198651
3263,35430145264	0,00036693866
3266,33453369141	0,00036394239
3269,31476593018	0,00035794551
3272,29499816895	0,00035381213
3275,27523040771	0,00034909302
3278,25546264648	0,00034333184
3281,23569488525	0,00034040388
3284,21592712402	0,00033623636
3287,19615936279	0,0003331127
3290,17639160156	0,00033015487
3293,15662384033	0,00032564544
3296,1368560791	0,0003220605
3299,11708831787	0,00031881045
3302,09732055664	0,00031578961
3305,07755279541	0,00031263056
3308,05778503418	0,00030942832
3311,03801727295	0,00030773247
3314,01824951172	0,00030455733
3316,99848175049	0,00030164063
3319,97871398926	0,00029998338
3322,95894622803	0,00029704474
3325,9391784668	0,00029441947
3328,91941070557	0,00029288776
3331,89964294434	0,00029105778
3334,87987518311	0,00028891938
3337,86010742188	0,00028656614
3340,84033966064	0,000284837
3343,82057189941	0,00028401387
3346,80080413818	0,0002819801
3349,78103637695	0,00028038078
3352,76126861572	0,000278592
3355,74150085449	0,00027686317
3358,72173309326	0,00027634101
3361,70196533203	0,00027583228
3364,6821975708	0,00027421356
3367,66242980957	0,00027276059
3370,64266204834	0,00027247348
3373,62289428711	0,00027202523
3376,60312652588	0,00027153745
3379,58335876465	0,00026946445
3382,56359100342	0,00026927709
3385,54382324219	0,00026956821
3388,52405548096	0,00026820207
3391,50428771973	0,0002673615
3394,4845199585	0,00026765519
3397,46475219727	0,00026736449
3400,44498443604	0,0002680475
3403,4252166748	0,00026689247
3406,40544891357	0,00026774068
3409,38568115234	0,00026719268
3412,36591339111	0,0002671127
3415,34614562988	0,00026832719
3418,32637786865	0,00027010197
3421,30661010742	0,0002698121
3424,28684234619	0,00027030106
3427,26707458496	0,00027137116
3430,24730682373	0,00027093444
3433,2275390625	0,00027159678
3436,20777130127	0,0002717712
3439,18800354004	0,00027323782
3442,16823577881	0,00027348011
3445,14846801758	0,00027442227
3448,12870025635	0,00027473912
3451,10893249512	0,00027571352
3454,08916473389	0,0002771286
3457,06939697266	0,00027728858
3460,04962921143	0,00027838201
3463,0298614502	0,00027912569
3466,01009368897	0,00028074058
3468,99032592773	0,00028093086
3471,9705581665	0,00028256946
3474,95079040527	0,00028289192
3477,93102264404	0,00028294626
3480,91125488281	0,00028385823
3483,89148712158	0,00028462955
3486,87171936035	0,00028536846
3489,85195159912	0,00028584779
3492,83218383789	0,00028740161
3495,81241607666	0,0002871109
3498,79264831543	0,00028727601
3501,7728805542	0,00029026463
3504,75311279297	0,00028911648
3507,73334503174	0,00028948482
3510,71357727051	0,00029155737
3513,69380950928	0,00029111637
3516,67404174805	0,00029162555
3519,65427398682	0,00029271545
3522,63450622559	0,00029268005
3525,61473846436	0,00029424397
3528,59497070313	0,0002945053
3531,57520294189	0,00029546234
3534,55543518066	0,00029601318
3537,53566741943	0,00029615844
3540,5158996582	0,00029738062
3543,49613189697	0,00029725965
3546,47636413574	0,00029796165
3549,45659637451	0,00029881439
3552,43682861328	0,00029996467
3555,41706085205	0,00030155634
3558,39729309082	0,00030044911
3561,37752532959	0,00030133617
3564,35775756836	0,00030325129
3567,33798980713	0,00030346345
3570,3182220459	0,00030379653
3573,29845428467	0,00030495548
3576,27868652344	0,00030642748
3579,25891876221	0,00030660779
3582,23915100098	0,00030684126
3585,21938323975	0,00030760234
3588,19961547852	0,00030856382
3591,17984771729	0,0003112457
3594,16007995605	0,00031004017
3597,14031219482	0,0003104065
3600,12054443359	0,00031260438
3603,10077667236	0,00031470806
3606,08100891113	0,00031452074
3609,0612411499	0,00031569188
3612,04147338867	0,00031688736
3615,02170562744	0,0003178284
3618,00193786621	0,00031836619
3620,98217010498	0,00031973381
3623,96240234375	0,00032127983
3626,94263458252	0,00032219979
3629,92286682129	0,00032148091
3632,90309906006	0,00032498088
3635,88333129883	0,00032478991
3638,8635635376	0,0003257156
3641,84379577637	0,00032713615
3644,82402801514	0,00032760793
3647,80426025391	0,00032868264
3650,78449249268	0,000329643
3653,76472473145	0,00033089608
3656,74495697022	0,00033155547
3659,72518920898	0,00033283507
3662,70542144775	0,00033415826
3665,68565368652	0,00033508
3668,66588592529	0,00033645482
3671,64611816406	0,00033707788
3674,62635040283	0,00033853938
3677,6065826416	0,00033973289
3680,58681488037	0,00034123506
3683,56704711914	0,00034170088
3686,54727935791	0,00034211351
3689,52751159668	0,00034397576
3692,50774383545	0,00034509164
3695,48797607422	0,00034630293
3698,46820831299	0,00034620757
3701,44844055176	0,00034822394
3704,42867279053	0,00034884431
3707,4089050293	0,00034940566
3710,38913726807	0,0003508558
3713,36936950684	0,00035230387
3716,34960174561	0,00035305188
3719,32983398438	0,00035334977
3722,31006622314	0,00035430228
3725,29029846191	0,0003561187
3728,27053070068	0,0003572714
3731,25076293945	0,00035740379
3734,23099517822	0,00035856192
3737,21122741699	0,00035893593
3740,19145965576	0,0003601339
3743,17169189453	0,00036202174
3746,1519241333	0,00036294065
3749,13215637207	0,00036225725
3752,11238861084	0,00036371321
3755,09262084961	0,00036508503
3758,07285308838	0,00036525046
3761,05308532715	0,0003664875
3764,03331756592	0,00036657917
3767,01354980469	0,00036808198
3769,99378204346	0,00036828694
3772,97401428223	0,00036932454
3775,954246521	0,00036986947
3778,93447875977	0,00037039149
3781,91471099854	0,00036983857
3784,8949432373	0,00037129263
3787,87517547607	0,00037144512
3790,85540771484	0,00037184743
3793,83563995361	0,00037198188
3796,81587219238	0,00037215153
3799,79610443115	0,00037224198
3802,77633666992	0,000372785
3805,75656890869	0,0003727833
3808,73680114746	0,00037287488
3811,71703338623	0,00037335115
3814,697265625	0,00037316952
3817,67749786377	0,00037343185
3820,65773010254	0,00037441881
3823,63796234131	0,0003728687
3826,61819458008	0,00037236894
3829,59842681885	0,00037232565
3832,57865905762	0,00037159536
3835,55889129639	0,00037159712
3838,53912353516	0,00037133985
3841,51935577393	0,00037072708
3844,4995880127	0,00036958777
3847,47982025146	0,00036877546
3850,46005249023	0,00036890279
3853,440284729	0,00036771843
3856,42051696777	0,00036846639
3859,40074920654	0,00036744404
3862,38098144531	0,00036599208
3865,36121368408	0,00036545957
3868,34144592285	0,00036435821
3871,32167816162	0,00036302083
3874,30191040039	0,00036319903
3877,28214263916	0,00036081082
3880,26237487793	0,00036049177
3883,2426071167	0,00035990831
3886,22283935547	0,00035862365
3889,20307159424	0,0003572571
3892,18330383301	0,0003564987
3895,16353607178	0,00035434681
3898,14376831055	0,00035300649
3901,12400054932	0,00035300913
3904,10423278809	0,00034980758
3907,08446502686	0,00034959923
3910,06469726562	0,0003487288
3913,04492950439	0,00034708518
3916,02516174316	0,00034454803
3919,00539398193	0,00034480175
3921,9856262207	0,00034296912
3924,96585845947	0,00034246719
3927,94609069824	0,00034012179
3930,92632293701	0,00033845289
3933,90655517578	0,00033624779
3936,88678741455	0,0003351798
3939,86701965332	0,00033458189
3942,84725189209	0,00033329983
3945,82748413086	0,00033140933
3948,80771636963	0,00033050542
3951,7879486084	0,00032863715
3954,76818084717	0,00032729973
3957,74841308594	0,00032554141
3960,72864532471	0,00032424105
3963,70887756348	0,00032309188
3966,68910980225	0,00032148058
3969,66934204102	0,0003204328
3972,64957427978	0,00031888864
3975,62980651855	0,00031747708
3978,61003875732	0,00031622821
3981,59027099609	0,00031502107
3984,57050323486	0,00031485871
3987,55073547363	0,00031270073
3990,5309677124	0,00031104571
3993,51119995117	0,00030982971
3996,49143218994	0,00030857746
3999,47166442871	0,00030700287
4002,45189666748	0,00030715382
4005,43212890625	0,00030511807
4008,41236114502	0,00030330786
4011,39259338379	0,00030308979
4014,37282562256	0,000301817
4017,35305786133	0,00030006178
4020,3332901001	0,00029885578
4023,31352233887	0,000297907
4026,29375457764	0,00029674994
4029,27398681641	0,00029525354
4032,25421905518	0,0002935118
4035,23445129395	0,00029300323
4038,21468353271	0,00029186757
4041,19491577148	0,0002913445
4044,17514801025	0,00028950266
4047,15538024902	0,00028881175
4050,13561248779	0,00028728306
4053,11584472656	0,00028707173
4056,09607696533	0,00028528574
4059,0763092041	0,00028485644
4062,05654144287	0,00028321474
4065,03677368164	0,00028286473
4068,01700592041	0,00028166064
4070,99723815918	0,00028013116
4073,97747039795	0,0002800089
4076,95770263672	0,00027865796
4079,93793487549	0,0002784939
4082,91816711426	0,00027675623
4085,89839935303	0,00027706373
4088,8786315918	0,00027545678
4091,85886383057	0,00027543733
4094,83909606934	0,0002737458
4097,81932830811	0,00027424537
4100,79956054687	0,00027357617
4103,77979278564	0,0002718206
4106,76002502441	0,00027100758
4109,74025726318	0,0002687527
4112,72048950195	0,00026978658
4115,70072174072	0,00026936405
4118,68095397949	0,00026784328
4121,66118621826	0,00026773108
4124,64141845703	0,00026600504
4127,6216506958	0,00026550735
4130,60188293457	0,00026547446
4133,58211517334	0,00026540352
4136,56234741211	0,00026326311
4139,54257965088	0,00026398226
4142,52281188965	0,00026235139
4145,50304412842	0,00026174852
4148,48327636719	0,0002614043
4151,46350860596	0,00026101759
4154,44374084473	0,00026025064
4157,4239730835	0,00026020923
4160,40420532227	0,00025984659
4163,38443756103	0,00025976669
4166,3646697998	0,00025944825
4169,34490203857	0,00025841685
4172,32513427734	0,00025891868
4175,30536651611	0,00025832615
4178,28559875488	0,00025808743
4181,26583099365	0,00025710924
4184,24606323242	0,00025608578
4187,22629547119	0,00025676731
4190,20652770996	0,00025620936
4193,18675994873	0,00025439939
4196,1669921875	0,00025522141
4199,14722442627	0,00025493572
4202,12745666504	0,00025471057
4205,10768890381	0,00025499955
4208,08792114258	0,00025523585
4211,06815338135	0,0002533976
4214,04838562012	0,00025426108
4217,02861785889	0,00025465185
4220,00885009766	0,00025478336
4222,98908233643	0,00025363531
4225,9693145752	0,00025380785
4228,94954681396	0,00025406874
4231,92977905273	0,00025416801
4234,9100112915	0,0002538177
4237,89024353027	0,00025341546
4240,87047576904	0,00025386569
4243,85070800781	0,00025361268
4246,83094024658	0,00025236325
4249,81117248535	0,00025337812
4252,79140472412	0,00025366729
4255,77163696289	0,00025301406
4258,75186920166	0,00025371658
4261,73210144043	0,00025397063
4264,7123336792	0,00025321491
4267,69256591797	0,00025449574
4270,67279815674	0,00025398392
4273,65303039551	0,00025433247
4276,63326263428	0,00025500583
4279,61349487305	0,00025564687
4282,59372711182	0,00025497068
4285,57395935059	0,00025594548
4288,55419158936	0,00025598304
4291,53442382812	0,00025688846
4294,51465606689	0,00025667157
4297,49488830566	0,00025772473
4300,47512054443	0,00025777317
4303,4553527832	0,00025770982
4306,43558502197	0,00025889279
4309,41581726074	0,00025977096
4312,39604949951	0,0002597043
4315,37628173828	0,00026083201
4318,35651397705	0,00026148656
4321,33674621582	0,00026140007
4324,31697845459	0,00026262003
4327,29721069336	0,00026334415
4330,27744293213	0,00026457167
4333,2576751709	0,00026515217
4336,23790740967	0,00026636997
4339,21813964844	0,00026851335
4342,19837188721	0,00026735926
4345,17860412598	0,00026873834
4348,15883636475	0,00026940077
4351,13906860352	0,00027168199
4354,11930084229	0,00027169559
4357,09953308105	0,00027337039
4360,07976531982	0,00027400305
4363,05999755859	0,0002748668
4366,04022979736	0,00027586539
4369,02046203613	0,00027753773
4372,0006942749	0,00027792749
4374,98092651367	0,00028038415
4377,96115875244	0,00028165514
4380,94139099121	0,00028219693
4383,92162322998	0,00028408391
4386,90185546875	0,0002855292
4389,88208770752	0,00028618063
4392,86231994629	0,00028801785
4395,84255218506	0,0002885352
4398,82278442383	0,00029089956
4401,8030166626	0,0002922986
4404,78324890137	0,00029397852
4407,76348114014	0,00029617857
4410,74371337891	0,00029654664
4413,72394561768	0,0002993437
4416,70417785645	0,0003007152
4419,68441009521	0,00030237626
4422,66464233398	0,00030387509
4425,64487457275	0,00030566854
4428,62510681152	0,00030793092
4431,60533905029	0,00030918321
4434,58557128906	0,00031091924
4437,56580352783	0,00031277081
4440,5460357666	0,00031417529
4443,52626800537	0,00031664951
4446,50650024414	0,0003177138
4449,48673248291	0,00031963099
4452,46696472168	0,00031991637
4455,44719696045	0,00032272023
4458,42742919922	0,00032458645
4461,40766143799	0,00032561456
4464,38789367676	0,00032751295
4467,36812591553	0,00033003837
4470,3483581543	0,00033064127
4473,32859039307	0,00033306786
4476,30882263184	0,00033491259
4479,28905487061	0,00033672897
4482,26928710937	0,00033780057
4485,24951934814	0,00033905958
4488,22975158691	0,00034187863
4491,20998382568	0,0003416607
4494,19021606445	0,0003434904
4497,17044830322	0,0003438055
4500,15068054199	0,0003434917
4503,13091278076	0,00034326705
4506,11114501953	0,00034263353
4509,0913772583	0,00034239519
4512,07160949707	0,00034276328
4515,05184173584	0,00034229813
4518,03207397461	0,00034199556
4521,01230621338	0,0003437363
4523,99253845215	0,00034308625
4526,97277069092	0,00034350117
4529,95300292969	0,00034181321
4532,93323516846	0,00034265352
4535,91346740723	0,00034334531
4538,893699646	0,00034320922
4541,87393188477	0,00034315022
4544,85416412354	0,00034306579
4547,8343963623	0,00034296213
4550,81462860107	0,00034229924
4553,79486083984	0,00034360541
4556,77509307861	0,00034292577
4559,75532531738	0,00034379821
4562,73555755615	0,0003439903
4565,71578979492	0,00034532571
4568,69602203369	0,00034561389
4571,67625427246	0,00034629037
4574,65648651123	0,00034669922
4577,63671875	0,00034722486
4580,61695098877	0,00034776917
4583,59718322754	0,00034797545
4586,57741546631	0,0003490978
4589,55764770508	0,00035003509
4592,53787994385	0,00035068648
4595,51811218262	0,00035040842
4598,49834442139	0,00035280625
4601,47857666016	0,00035227152
4604,45880889893	0,00035353192
4607,4390411377	0,00035294532
4610,41927337646	0,00035452581
4613,39950561523	0,00035354128
4616,379737854	0,00035424691
4619,35997009277	0,00035466905
4622,34020233154	0,00035496358
4625,32043457031	0,00035575895
4628,30066680908	0,00035539276
4631,28089904785	0,00035562347
4634,26113128662	0,00035505148
4637,24136352539	0,00035522185
4640,22159576416	0,00035626134
4643,20182800293	0,00035617581
4646,1820602417	0,00035510573
4649,16229248047	0,00035475231
4652,14252471924	0,00035573342
4655,12275695801	0,0003553252
4658,10298919678	0,00035395414
4661,08322143555	0,00035389917
4664,06345367432	0,00035330272
4667,04368591309	0,00035329163
4670,02391815186	0,0003525621
4673,00415039063	0,00035225798
4675,98438262939	0,00035078209
4678,96461486816	0,00035025877
4681,94484710693	0,00034924466
4684,9250793457	0,00034802509
4687,90531158447	0,00034778113
4690,88554382324	0,00034644441
4693,86577606201	0,00034499888
4696,84600830078	0,00034348943
4699,82624053955	0,00034278568
4702,80647277832	0,00034069042
4705,78670501709	0,00033982577
4708,76693725586	0,00033832647
4711,74716949463	0,00033669535
4714,7274017334	0,00033320985
4717,70763397217	0,00033271343
4720,68786621094	0,00033087647
4723,66809844971	0,00032849202
4726,64833068848	0,00032643605
4729,62856292725	0,00032434717
4732,60879516602	0,00032184164
4735,58902740479	0,00031926607
4738,56925964355	0,0003163075
4741,54949188232	0,00031486341
4744,52972412109	0,00031056557
4747,50995635986	0,0003084498
4750,49018859863	0,00030619961
4753,4704208374	0,00030365982
4756,45065307617	0,00030024884
4759,43088531494	0,00029731091
4762,41111755371	0,00029365574
4765,39134979248	0,00029071928
4768,37158203125	0,00028782639
4771,35181427002	0,00028360117
4774,33204650879	0,00027975403
4777,31227874756	0,0002765462
4780,29251098633	0,00027340102
4783,2727432251	0,00026934803
4786,25297546387	0,00026626786
4789,23320770264	0,00026345046
4792,21343994141	0,00026006393
4795,19367218018	0,00025561207
4798,17390441895	0,0002515139
4801,15413665771	0,00024835962
4804,13436889648	0,0002442802
4807,11460113525	0,00024065157
4810,09483337402	0,00023657412
4813,07506561279	0,00023325189
4816,05529785156	0,00022906321
4819,03553009033	0,00022588929
4822,0157623291	0,00022200706
4824,99599456787	0,00021763129
4827,97622680664	0,00021490554
4830,95645904541	0,00021158239
4833,93669128418	0,00020862419
4836,91692352295	0,00020484637
4839,89715576172	0,00020172326
4842,87738800049	0,00019875744
4845,85762023926	0,00019480953
4848,83785247803	0,00019190022
4851,8180847168	0,00018850442
4854,79831695557	0,00018517407
4857,77854919434	0,00018321899
4860,75878143311	0,00018057419
4863,73901367188	0,00017624544
4866,71924591064	0,00017399884
4869,69947814941	0,000170815
4872,67971038818	0,00016887342
4875,65994262695	0,00016554971
4878,64017486572	0,00016310508
4881,62040710449	0,00016187832
4884,60063934326	0,00015778853
4887,58087158203	0,00015601425
4890,5611038208	0,00015399712
4893,54133605957	0,0001518459
4896,52156829834	0,00014976127
4899,50180053711	0,0001462821
4902,48203277588	0,00014465622
4905,46226501465	0,00014320413
4908,44249725342	0,00014010875
4911,42272949219	0,00013796935
4914,40296173096	0,00013647088
4917,38319396973	0,00013499272
4920,3634262085	0,00013332973
4923,34365844727	0,00013084235
4926,32389068604	0,0001283323
4929,3041229248	0,00012831815
4932,28435516357	0,00012525075
4935,26458740234	0,0001237235
4938,24481964111	0,0001228955
4941,22505187988	0,00012031257
4944,20528411865	0,00011822899
4947,18551635742	0,00011854341
4950,16574859619	0,00011593722
4953,14598083496	0,00011534614
4956,12621307373	0,00011244336
4959,1064453125	0,00011157562
4962,08667755127	0,00010974093
4965,06690979004	0,00010952139
4968,04714202881	0,00010707776
4971,02737426758	0,00010603436
4974,00760650635	0,00010448307
4976,98783874512	0,00010401218
4979,96807098389	0,00010156651
4982,94830322266	0,00010119976
4985,92853546143	0,00010045814
4988,9087677002	9,988063E-5
4991,88899993897	9,7332251E-5
4994,86923217773	9,6529443E-5
4997,8494644165	9,6115441E-5
5000,82969665527	9,3450076E-5
5003,80992889404	9,3029548E-5
5006,79016113281	9,2334249E-5
5009,77039337158	9,2309493E-5
5012,75062561035	9,1387477E-5
5015,73085784912	9,0824992E-5
5018,71109008789	8,8810882E-5
5021,69132232666	8,744489E-5
5024,67155456543	8,6911671E-5
5027,6517868042	8,6621703E-5
5030,63201904297	8,6297431E-5
5033,61225128174	8,5065543E-5
5036,59248352051	8,4042733E-5
5039,57271575928	8,3431793E-5
5042,55294799805	8,3102202E-5
5045,53318023682	8,1389926E-5
5048,51341247559	8,0182686E-5
5051,49364471436	8,0136428E-5
5054,47387695313	7,9625242E-5
5057,45410919189	7,8957698E-5
5060,43434143066	7,7858429E-5
5063,41457366943	7,7074348E-5
5066,3948059082	7,7053723E-5
5069,37503814697	7,5760968E-5
5072,35527038574	7,589441E-5
5075,33550262451	7,5283333E-5
5078,31573486328	7,4574046E-5
5081,29596710205	7,4229631E-5
5084,27619934082	7,3168263E-5
5087,25643157959	7,2469947E-5
5090,23666381836	7,236575E-5
5093,21689605713	7,2255797E-5
5096,1971282959	7,1046137E-5
5099,17736053467	7,0646352E-5
5102,15759277344	7,1286921E-5
5105,13782501221	6,9956863E-5
5108,11805725098	6,9302999E-5
5111,09828948975	6,9072548E-5
5114,07852172852	6,8083569E-5
5117,05875396729	6,8040557E-5
5120,03898620605	6,7945383E-5
5123,01921844482	6,7074668E-5
5125,99945068359	6,7099005E-5
5128,97968292236	6,7088243E-5
5131,95991516113	6,5525785E-5
5134,9401473999	6,7175428E-5
5137,92037963867	6,5671151E-5
5140,90061187744	6,56585E-5
5143,88084411621	6,4968033E-5
5146,86107635498	6,4763922E-5
5149,84130859375	6,4058028E-5
5152,82154083252	6,3820096E-5
5155,80177307129	6,3656837E-5
5158,78200531006	6,3401796E-5
5161,76223754883	6,2778482E-5
5164,7424697876	6,1477691E-5
5167,72270202637	6,228456E-5
5170,70293426514	6,2248248E-5
5173,68316650391	6,0969202E-5
5176,66339874268	6,2404228E-5
5179,64363098145	6,1296043E-5
5182,62386322022	6,0323926E-5
5185,60409545898	6,1452523E-5
5188,58432769775	6,0386609E-5
5191,56455993652	6,1117248E-5
5194,54479217529	6,0174738E-5
5197,52502441406	5,9881423E-5
5200,50525665283	6,0342911E-5
5203,4854888916	5,9025068E-5
5206,46572113037	5,8089834E-5
5209,44595336914	5,8967582E-5
5212,42618560791	5,7774967E-5
5215,40641784668	5,8917555E-5
5218,38665008545	5,8592232E-5
5221,36688232422	5,8009632E-5
5224,34711456299	5,8754919E-5
5227,32734680176	5,7598785E-5
5230,30757904053	5,7140133E-5
5233,2878112793	5,6786516E-5
5236,26804351807	5,7474212E-5
5239,24827575684	5,6382031E-5
5242,22850799561	5,622833E-5
5245,20874023438	5,6190584E-5
5248,18897247314	5,5789051E-5
5251,16920471191	5,6172444E-5
5254,14943695068	5,6345043E-5
5257,12966918945	5,4980489E-5
5260,10990142822	5,6182839E-5
5263,09013366699	5,3469247E-5
5266,07036590576	5,5298528E-5
5269,05059814453	5,3809496E-5
5272,0308303833	5,3978823E-5
5275,01106262207	5,3788664E-5
5277,99129486084	5,2645883E-5
5280,97152709961	5,3114761E-5
5283,95175933838	5,2497682E-5
5286,93199157715	5,2923657E-5
5289,91222381592	5,2717221E-5
5292,89245605469	5,2187754E-5
5295,87268829346	5,121447E-5
5298,85292053223	5,1258962E-5
5301,833152771	5,0902368E-5
5304,81338500977	5,0266356E-5
5307,79361724854	5,0294736E-5
5310,7738494873	5,0621298E-5
5313,75408172607	5,0323789E-5
5316,73431396484	4,9484498E-5
5319,71454620361	4,8937726E-5
5322,69477844238	4,9041073E-5
5325,67501068115	4,8016276E-5
5328,65524291992	4,837431E-5
5331,63547515869	4,7436583E-5
5334,61570739746	4,7023366E-5
5337,59593963623	4,6240098E-5
5340,576171875	4,5709642E-5
5343,55640411377	4,4465321E-5
5346,53663635254	4,3793306E-5
5349,51686859131	4,3900842E-5
5352,49710083008	4,3117234E-5
5355,47733306885	4,3418428E-5
5358,45756530762	4,2517154E-5
5361,43779754639	4,1521924E-5
5364,41802978516	4,1924719E-5
5367,39826202393	4,1641757E-5
5370,3784942627	4,1505739E-5
5373,35872650146	4,1078557E-5
5376,33895874023	4,111934E-5
5379,319190979	4,1710685E-5
5382,29942321777	3,9662276E-5
5385,27965545654	4,0514088E-5
5388,25988769531	3,9437984E-5
5391,24011993408	3,9811871E-5
5394,22035217285	3,9621841E-5
5397,20058441162	3,8332011E-5
5400,18081665039	3,8435912E-5
5403,16104888916	3,6925007E-5
5406,14128112793	3,7378729E-5
5409,1215133667	3,8073165E-5
5412,10174560547	3,6733763E-5
5415,08197784424	3,6193613E-5
5418,06221008301	3,5818985E-5
5421,04244232178	3,6426141E-5
5424,02267456055	3,5850115E-5
5427,00290679932	3,5402835E-5
5429,98313903809	3,4344875E-5
5432,96337127686	3,593296E-5
5435,94360351562	3,3943375E-5
5438,92383575439	3,3423064E-5
5441,90406799316	3,4174593E-5
5444,88430023193	3,4052965E-5
5447,8645324707	3,304765E-5
5450,84476470947	3,3576764E-5
5453,82499694824	3,3580618E-5
5456,80522918701	3,2864893E-5
5459,78546142578	3,2708537E-5
5462,76569366455	3,2161856E-5
5465,74592590332	3,2014628E-5
5468,72615814209	3,3568395E-5
5471,70639038086	3,2027568E-5
5474,68662261963	3,168291E-5
5477,6668548584	3,1240283E-5
5480,64708709717	3,1637648E-5
5483,62731933594	3,171583E-5
5486,60755157471	3,1395815E-5
5489,58778381348	3,031535E-5
5492,56801605225	3,0931678E-5
5495,54824829102	3,0661437E-5
5498,52848052978	3,0194991E-5
5501,50871276855	3,1125392E-5
5504,48894500732	3,0604048E-5
5507,46917724609	3,0156643E-5
5510,44940948486	3,1255538E-5
5513,42964172363	3,0859309E-5
5516,4098739624	3,0517577E-5
5519,39010620117	3,0170968E-5
5522,37033843994	3,0961679E-5
5525,35057067871	2,9658844E-5
5528,33080291748	3,0957513E-5
5531,31103515625	3,0340481E-5
5534,29126739502	3,0778276E-5
5537,27149963379	3,0816791E-5
5540,25173187256	3,0646757E-5
5543,23196411133	2,9664708E-5
5546,2121963501	3,0314671E-5
5549,19242858887	2,9457823E-5
5552,17266082764	2,9719321E-5
5555,15289306641	2,996284E-5
5558,13312530518	2,9071104E-5
5561,11335754395	3,0546833E-5
5564,09358978271	2,9853435E-5
5567,07382202148	2,951701E-5
5570,05405426025	2,9750807E-5
5573,03428649902	2,9653627E-5
5576,01451873779	2,9252324E-5
5578,99475097656	2,966317E-5
5581,97498321533	2,8740893E-5
5584,9552154541	2,99779E-5
5587,93544769287	2,872247E-5
5590,91567993164	3,0402296E-5
5593,89591217041	2,9394957E-5
5596,87614440918	3,0079268E-5
5599,85637664795	3,0075023E-5
5602,83660888672	2,9398754E-5
5605,81684112549	2,9730559E-5
5608,79707336426	2,9340081E-5
5611,77730560303	2,967114E-5
5614,7575378418	2,9668693E-5
5617,73777008057	2,9641607E-5
5620,71800231934	2,9565624E-5
5623,69823455811	3,0324903E-5
5626,67846679687	2,8860444E-5
5629,65869903564	3,0075053E-5
5632,63893127441	2,9399632E-5
5635,61916351318	2,9630493E-5
5638,59939575195	2,9817675E-5
5641,57962799072	2,9667338E-5
5644,55986022949	2,956936E-5
5647,54009246826	2,888414E-5
5650,52032470703	2,9653518E-5
5653,5005569458	2,9744213E-5
5656,48078918457	3,0391281E-5
5659,46102142334	3,0291452E-5
5662,44125366211	3,0191404E-5
5665,42148590088	2,9847623E-5
5668,40171813965	2,9770808E-5
5671,38195037842	3,0973097E-5
5674,36218261719	3,0579185E-5
5677,34241485596	3,0049321E-5
5680,32264709473	3,0178676E-5
5683,3028793335	2,9793016E-5
5686,28311157227	3,0891038E-5
5689,26334381103	3,1251609E-5
5692,2435760498	3,0214289E-5
5695,22380828857	3,1351965E-5
5698,20404052734	3,0367591E-5
5701,18427276611	3,039402E-5
5704,16450500488	3,0740002E-5
5707,14473724365	3,0952101E-5
5710,12496948242	3,0581384E-5
5713,10520172119	3,1139251E-5
5716,08543395996	3,132399E-5
5719,06566619873	3,2003398E-5
5722,0458984375	3,1687539E-5
5725,02613067627	3,1141421E-5
5728,00636291504	3,2830353E-5
5730,98659515381	3,2152586E-5
5733,96682739258	3,2935021E-5
5736,94705963135	3,2319438E-5
5739,92729187012	3,2497035E-5
5742,90752410889	3,1999429E-5
5745,88775634766	3,2955043E-5
5748,86798858643	3,3145987E-5
5751,8482208252	3,3002861E-5
5754,82845306396	3,3110718E-5
5757,80868530273	3,4437325E-5
5760,7889175415	3,4595405E-5
5763,76914978027	3,4409343E-5
5766,74938201904	3,3283383E-5
5769,72961425781	3,4526103E-5
5772,70984649658	3,4963355E-5
5775,69007873535	3,4080888E-5
5778,67031097412	3,4860883E-5
5781,65054321289	3,5101917E-5
5784,63077545166	3,5978889E-5
5787,61100769043	3,6276146E-5
5790,5912399292	3,6531064E-5
5793,57147216797	3,7118642E-5
5796,55170440674	3,6888493E-5
5799,53193664551	3,6504922E-5
5802,51216888428	3,6909262E-5
5805,49240112305	3,7804925E-5
5808,47263336182	3,7379266E-5
5811,45286560059	3,7554696E-5
5814,43309783935	3,779913E-5
5817,41333007812	3,786953E-5
5820,39356231689	3,9136303E-5
5823,37379455566	3,9052896E-5
5826,35402679443	3,7894779E-5
5829,3342590332	3,914559E-5
5832,31449127197	3,9297039E-5
5835,29472351074	3,9065408E-5
5838,27495574951	3,9403365E-5
5841,25518798828	3,9934324E-5
5844,23542022705	4,0333497E-5
5847,21565246582	4,0523004E-5
5850,19588470459	4,0012682E-5
5853,17611694336	4,1409383E-5
5856,15634918213	4,2168377E-5
5859,1365814209	4,1105883E-5
5862,11681365967	4,1517573E-5
5865,09704589844	4,2094897E-5
5868,07727813721	4,1735302E-5
5871,05751037598	4,2708079E-5
5874,03774261475	4,3333104E-5
5877,01797485352	4,2671946E-5
5879,99820709229	4,3028603E-5
5882,97843933105	4,3704229E-5
5885,95867156982	4,4052118E-5
5888,93890380859	4,4141019E-5
5891,91913604736	4,3604345E-5
5894,89936828613	4,3898054E-5
5897,8796005249	4,4597245E-5
5900,85983276367	4,3791635E-5
5903,84006500244	4,5153334E-5
5906,82029724121	4,5544143E-5
5909,80052947998	4,6175796E-5
5912,78076171875	4,5797701E-5
5915,76099395752	4,5888698E-5
5918,74122619629	4,6483234E-5
5921,72145843506	4,6979757E-5
5924,70169067383	4,7073814E-5
5927,6819229126	4,7430791E-5
5930,66215515137	4,7316595E-5
5933,64238739014	4,7713539E-5
5936,62261962891	4,8044301E-5
5939,60285186768	4,8513097E-5
5942,58308410644	4,9849017E-5
5945,56331634521	4,8731833E-5
[truncated: 30,772 more rows]
