# Supplementary material for: Predicting the Durability of Solid Fired Bricks Using NDT Electroacoustic Methods
Source: Materials (Basel). 2022 Aug 25;15(17):5882. doi: 10.3390/ma15175882 (PMC9457344; doi:10.3390/ma15175882)
Supplement: Supplementary file 1 [file materials-15-05882-s001.zip › 7.S0_FL.csv]

ASCII data file created with TiePie Multi Channel software. www.tiepie.com.
2021-04-01 09:21:23 370m
Frequency	FFT1
Hz	V
0	0,0064913129
2,98023223876953	0,00022887471
5,96046447753906	0,00016636732
8,94069671630859	0,00016537996
11,9209289550781	0,00018071661
14,9011611938477	0,00018191386
17,8813934326172	0,00018557739
20,8616256713867	0,00017516539
23,8418579101562	0,00019323188
26,8220901489258	0,00019764743
29,8023223876953	0,00020634163
32,7825546264648	0,00018093446
35,7627868652344	0,00017576133
38,7430191040039	0,00016131022
41,7232513427734	0,00016401553
44,703483581543	0,00015876702
47,6837158203125	0,00016350785
50,663948059082	0,00015481722
53,6441802978516	0,00016170324
56,6244125366211	0,00016232824
59,6046447753906	0,00016347917
62,5848770141602	0,00016195531
65,5651092529297	0,00015885155
68,5453414916992	0,00016350124
71,5255737304687	0,00016443658
74,5058059692383	0,00015894335
77,4860382080078	0,00016515627
80,4662704467773	0,00016308099
83,4465026855469	0,00016060396
86,4267349243164	0,00016480223
89,4069671630859	0,00015870503
92,3871994018555	0,00015977103
95,367431640625	0,00016517757
98,3476638793945	0,00015862728
101,327896118164	0,00015786047
104,308128356934	0,00016246903
107,288360595703	0,00015973714
110,268592834473	0,00016188559
113,248825073242	0,00015688603
116,229057312012	0,00015875253
119,209289550781	0,00015818233
122,189521789551	0,0001615486
125,16975402832	0,00015913148
128,14998626709	0,00016361085
131,130218505859	0,00016399889
134,110450744629	0,00016019444
137,090682983398	0,00016111604
140,070915222168	0,00016136352
143,051147460938	0,00015970158
146,031379699707	0,00016132218
149,011611938477	0,00015713986
151,991844177246	0,00015797679
154,972076416016	0,00015964786
157,952308654785	0,00016056515
160,932540893555	0,00015958066
163,912773132324	0,00015613969
166,893005371094	0,00015434575
169,873237609863	0,00015611125
172,853469848633	0,00015870009
175,833702087402	0,00015511644
178,813934326172	0,00015834779
181,794166564941	0,00015746517
184,774398803711	0,00015976141
187,75463104248	0,00015944804
190,73486328125	0,00015776525
193,71509552002	0,00015947624
196,695327758789	0,00015855436
199,675559997559	0,00015928204
202,655792236328	0,00015657597
205,636024475098	0,0001573523
208,616256713867	0,00015623797
211,596488952637	0,00015449043
214,576721191406	0,00015643429
217,556953430176	0,00015573273
220,537185668945	0,0001566757
223,517417907715	0,00015424549
226,497650146484	0,00015353737
229,477882385254	0,00015545143
232,458114624023	0,00015587989
235,438346862793	0,00015421601
238,418579101562	0,00015513743
241,398811340332	0,00015449285
244,379043579102	0,00015522639
247,359275817871	0,00015597712
250,339508056641	0,00015522079
253,31974029541	0,00015489015
256,29997253418	0,00015404015
259,280204772949	0,00015351585
262,260437011719	0,00015402561
265,240669250488	0,00015262816
268,220901489258	0,00015016905
271,201133728027	0,00015355654
274,181365966797	0,00015129991
277,161598205566	0,00015146106
280,141830444336	0,00014913134
283,122062683105	0,00014785928
286,102294921875	0,00014944347
289,082527160645	0,00015022945
292,062759399414	0,00014995747
295,042991638184	0,00015030352
298,023223876953	0,0001491527
301,003456115723	0,00014861852
303,983688354492	0,00014813716
306,963920593262	0,0001486194
309,944152832031	0,00014789718
312,924385070801	0,00014756495
315,90461730957	0,00014513453
318,88484954834	0,00014473397
321,865081787109	0,00014671227
324,845314025879	0,00014511089
327,825546264648	0,0001446758
330,805778503418	0,00014264385
333,786010742188	0,00014298521
336,766242980957	0,00014094565
339,746475219727	0,00014119936
342,726707458496	0,00014126294
345,706939697266	0,00014077241
348,687171936035	0,00014055923
351,667404174805	0,00013929693
354,647636413574	0,00014019679
357,627868652344	0,0001384789
360,608100891113	0,00013822004
363,588333129883	0,00013991803
366,568565368652	0,00013713541
369,548797607422	0,00013617631
372,529029846191	0,00013503914
375,509262084961	0,00013846485
378,48949432373	0,00013641681
381,4697265625	0,00013498948
384,44995880127	0,00013590113
387,430191040039	0,00013409926
390,410423278809	0,00013453681
393,390655517578	0,00013409705
396,370887756348	0,00013227823
399,351119995117	0,00013247362
402,331352233887	0,00013263195
405,311584472656	0,00013280685
408,291816711426	0,00013289427
411,272048950195	0,00013338912
414,252281188965	0,00013092453
417,232513427734	0,00013280406
420,212745666504	0,00013197423
423,192977905273	0,00013172763
426,173210144043	0,00013290019
429,153442382812	0,00013128269
432,133674621582	0,00013012755
435,113906860352	0,00013034118
438,094139099121	0,00013113985
441,074371337891	0,0001296515
444,05460357666	0,00012930435
447,03483581543	0,00013003748
450,015068054199	0,00012742495
452,995300292969	0,00012889259
455,975532531738	0,00012891265
458,955764770508	0,00012890027
461,935997009277	0,00012829253
464,916229248047	0,0001282021
467,896461486816	0,00012831858
470,876693725586	0,00012772351
473,856925964355	0,00012664832
476,837158203125	0,0001278632
479,817390441895	0,00012656646
482,797622680664	0,00012714807
485,777854919434	0,00012672019
488,758087158203	0,00012666248
491,738319396973	0,00012617682
494,718551635742	0,00012648944
497,698783874512	0,00012522127
500,679016113281	0,00012408357
503,659248352051	0,00012288811
506,63948059082	0,00012228519
509,61971282959	0,00012224065
512,599945068359	0,00012260096
515,580177307129	0,00012188637
518,560409545898	0,00012238519
521,540641784668	0,00012227779
524,520874023438	0,0001216822
527,501106262207	0,00012167847
530,481338500977	0,00012066286
533,461570739746	0,00012051821
536,441802978516	0,00012097838
539,422035217285	0,00011981848
542,402267456055	0,00012022857
545,382499694824	0,00012008436
548,362731933594	0,00012033897
551,342964172363	0,00012080556
554,323196411133	0,0001195132
557,303428649902	0,00011908259
560,283660888672	0,00011887261
563,263893127441	0,00011751003
566,244125366211	0,00011889424
569,22435760498	0,00011847327
572,20458984375	0,00011897107
575,18482208252	0,00011972908
578,165054321289	0,00011821239
581,145286560059	0,000119139
584,125518798828	0,00011796675
587,105751037598	0,0001182645
590,085983276367	0,00011939578
593,066215515137	0,00011806972
596,046447753906	0,00011688798
599,026679992676	0,00011787348
602,006912231445	0,00011818086
604,987144470215	0,00011711025
607,967376708984	0,00012154292
610,947608947754	0,00011703714
613,927841186523	0,00011459556
616,908073425293	0,00011478526
619,888305664062	0,00012150654
622,868537902832	0,00011899277
625,848770141602	0,00011806316
628,829002380371	0,000118935
631,809234619141	0,00011909811
634,78946685791	0,00011979437
637,76969909668	0,00011828203
640,749931335449	0,00011874681
643,730163574219	0,00011850914
646,710395812988	0,0001189567
649,690628051758	0,00011976942
652,670860290527	0,00011897949
655,651092529297	0,00011907833
658,631324768066	0,00011955705
661,611557006836	0,00011976242
664,591789245606	0,00011922315
667,572021484375	0,00011944834
670,552253723145	0,0001192113
673,532485961914	0,00011942042
676,512718200684	0,00011955565
679,492950439453	0,00011784968
682,473182678223	0,0001198024
685,453414916992	0,00012020833
688,433647155762	0,00011852813
691,413879394531	0,00011908127
694,394111633301	0,00012088445
697,37434387207	0,00011956353
700,35457611084	0,00011940841
703,334808349609	0,00012152942
706,315040588379	0,00012024764
709,295272827148	0,00012086549
712,275505065918	0,00011885447
715,255737304687	0,00012094709
718,235969543457	0,00012114331
721,216201782227	0,00012031017
724,196434020996	0,00012149699
727,176666259766	0,00012324237
730,156898498535	0,00012280123
733,137130737305	0,00012252959
736,117362976074	0,00012272121
739,097595214844	0,00012359857
742,077827453613	0,00012262221
745,058059692383	0,00012237327
748,038291931152	0,00012151389
751,018524169922	0,00012173277
753,998756408691	0,00012106455
756,978988647461	0,00012167892
759,959220886231	0,00012236495
762,939453125	0,00012158693
765,919685363769	0,00012137867
768,899917602539	0,00012022907
771,880149841309	0,00012201553
774,860382080078	0,00012076441
777,840614318848	0,00012073014
780,820846557617	0,00012223051
783,801078796387	0,00012125588
786,781311035156	0,00012144483
789,761543273926	0,00012261999
792,741775512695	0,00012098681
795,722007751465	0,00012185408
798,702239990234	0,00012256727
801,682472229004	0,00012185671
804,662704467773	0,00012261527
807,642936706543	0,00012418731
810,623168945313	0,00012282409
813,603401184082	0,00012244925
816,583633422852	0,00012419664
819,563865661621	0,00012352434
822,544097900391	0,00012488596
825,52433013916	0,00012410626
828,50456237793	0,00012493027
831,484794616699	0,00012553908
834,465026855469	0,00012441425
837,445259094238	0,00012451467
840,425491333008	0,00012622513
843,405723571777	0,00012569389
846,385955810547	0,00012592453
849,366188049316	0,00012662624
852,346420288086	0,00012682422
855,326652526855	0,00012753352
858,306884765625	0,00012749387
861,287117004394	0,00012792057
864,267349243164	0,00012923934
867,247581481934	0,00012791997
870,227813720703	0,00012741703
873,208045959473	0,0001295346
876,188278198242	0,00012926733
879,168510437012	0,00012817192
882,148742675781	0,00012794438
885,128974914551	0,00012667282
888,10920715332	0,00012899463
891,08943939209	0,00012770392
894,069671630859	0,0001287969
897,049903869629	0,00012771178
900,030136108398	0,00012779212
903,010368347168	0,00012754054
905,990600585938	0,00012664403
908,970832824707	0,0001267549
911,951065063477	0,00012698508
914,931297302246	0,00012654818
917,911529541016	0,0001264573
920,891761779785	0,00012642442
923,871994018555	0,00012659175
926,852226257324	0,00012727976
929,832458496094	0,00012654941
932,812690734863	0,00012649509
935,792922973633	0,00012595947
938,773155212402	0,00012732416
941,753387451172	0,0001264187
944,733619689941	0,00012745932
947,713851928711	0,00012630224
950,69408416748	0,00012691136
953,67431640625	0,0001275508
956,65454864502	0,00012763042
959,634780883789	0,00012847586
962,615013122559	0,00012802491
965,595245361328	0,00012715276
968,575477600098	0,00012730315
971,555709838867	0,00012687872
974,535942077637	0,00012715516
977,516174316406	0,0001273176
980,496406555176	0,00012744522
983,476638793945	0,00012780297
986,456871032715	0,00012735276
989,437103271484	0,00012698767
992,417335510254	0,00012571123
995,397567749023	0,00012726232
998,377799987793	0,00012613718
1001,35803222656	0,00012711293
1004,33826446533	0,00012625581
1007,3184967041	0,00012672738
1010,29872894287	0,00012585151
1013,27896118164	0,00012750137
1016,25919342041	0,00012630387
1019,23942565918	0,00012656195
1022,21965789795	0,00012703151
1025,19989013672	0,00012722375
1028,18012237549	0,00012769089
1031,16035461426	0,00012855028
1034,14058685303	0,00012961401
1037,1208190918	0,0001280752
1040,10105133057	0,00012958763
1043,08128356934	0,00012886187
1046,06151580811	0,00012889363
1049,04174804688	0,0001287013
1052,02198028564	0,00012948123
1055,00221252441	0,00012915566
1057,98244476318	0,00012736846
1060,96267700195	0,00012901729
1063,94290924072	0,00012882874
1066,92314147949	0,00012870171
1069,90337371826	0,00012825363
1072,88360595703	0,00012903376
1075,8638381958	0,00012692518
1078,84407043457	0,00012880816
1081,82430267334	0,00012758095
1084,80453491211	0,00012768605
1087,78476715088	0,00012791342
1090,76499938965	0,00012898293
1093,74523162842	0,00012830136
1096,72546386719	0,00012782161
1099,70569610596	0,00012866482
1102,68592834473	0,00012970269
1105,6661605835	0,00012999068
1108,64639282227	0,00012886028
1111,62662506104	0,00012914986
1114,6068572998	0,00013116702
1117,58708953857	0,00012975867
1120,56732177734	0,00012818125
1123,54755401611	0,00013091588
1126,52778625488	0,00012976417
1129,50801849365	0,00013003753
1132,48825073242	0,00013036982
1135,46848297119	0,00012959068
1138,44871520996	0,00012874737
1141,42894744873	0,00012844661
1144,4091796875	0,00012867032
1147,38941192627	0,00012922461
1150,36964416504	0,00013041879
1153,34987640381	0,00012940651
1156,33010864258	0,00012849358
1159,31034088135	0,00012951832
1162,29057312012	0,0001294021
1165,27080535889	0,00012904684
1168,25103759766	0,00013050236
1171,23126983643	0,00012942004
1174,2115020752	0,00012934162
1177,19173431396	0,00012971315
1180,17196655273	0,00012916199
1183,1521987915	0,00013073991
1186,13243103027	0,00013108995
1189,11266326904	0,00013041711
1192,09289550781	0,00012994227
1195,07312774658	0,00012928631
1198,05335998535	0,00013028999
1201,03359222412	0,00012943513
1204,01382446289	0,0001285552
1206,99405670166	0,00012996219
1209,97428894043	0,00012973413
1212,9545211792	0,00012927509
1215,93475341797	0,00012914478
1218,91498565674	0,00013068678
1221,89521789551	0,00012801404
1224,87545013428	0,00012831351
1227,85568237305	0,00012778151
1230,83591461182	0,00012937475
1233,81614685059	0,00012807943
1236,79637908936	0,00012799698
1239,77661132812	0,00013013408
1242,75684356689	0,00012898229
1245,73707580566	0,00012844096
1248,71730804443	0,0001289506
1251,6975402832	0,00012892595
1254,67777252197	0,0001285441
1257,65800476074	0,0001270972
1260,63823699951	0,00012947883
1263,61846923828	0,00012949342
1266,59870147705	0,00012935001
1269,57893371582	0,00012813714
1272,55916595459	0,00012812157
1275,53939819336	0,00012941735
1278,51963043213	0,0001297443
1281,4998626709	0,00012901675
1284,48009490967	0,00012901169
1287,46032714844	0,00012858228
1290,44055938721	0,00012927043
1293,42079162598	0,00012895468
1296,40102386475	0,00012846718
1299,38125610352	0,00013004929
1302,36148834229	0,00012952603
1305,34172058105	0,00013030955
1308,32195281982	0,00012927842
1311,30218505859	0,00012877346
1314,28241729736	0,00012873131
1317,26264953613	0,00012930978
1320,2428817749	0,00012918328
1323,22311401367	0,00012957492
1326,20334625244	0,00013081184
1329,18357849121	0,00013064151
1332,16381072998	0,00012960028
1335,14404296875	0,00013047352
1338,12427520752	0,00013012052
1341,10450744629	0,00013071486
1344,08473968506	0,00013090642
1347,06497192383	0,00012976697
1350,0452041626	0,00013100512
1353,02543640137	0,00012955695
1356,00566864014	0,00013032241
1358,98590087891	0,00013078631
1361,96613311768	0,00012951865
1364,94636535645	0,00012937527
1367,92659759521	0,00012849434
1370,90682983398	0,00012848874
1373,88706207275	0,00012709794
1376,86729431152	0,00012760898
1379,84752655029	0,00012715421
1382,82775878906	0,00012697626
1385,80799102783	0,00012649892
1388,7882232666	0,00012815361
1391,76845550537	0,00012799919
1394,74868774414	0,00012704095
1397,72891998291	0,00012935429
1400,70915222168	0,0001280943
1403,68938446045	0,00012894314
1406,66961669922	0,00012926806
1409,64984893799	0,00012869741
1412,63008117676	0,00012918318
1415,61031341553	0,00013048318
1418,5905456543	0,00013042881
1421,57077789307	0,00013094352
1424,55101013184	0,00013121243
1427,53124237061	0,00013155082
1430,51147460938	0,00013183854
1433,49170684814	0,00013288401
1436,47193908691	0,0001331362
1439,45217132568	0,00013233419
1442,43240356445	0,00013280551
1445,41263580322	0,00013327851
1448,39286804199	0,00013216867
1451,37310028076	0,00013350658
1454,35333251953	0,00013168199
1457,3335647583	0,00013238294
1460,31379699707	0,00013201741
1463,29402923584	0,000131932
1466,27426147461	0,00013143077
1469,25449371338	0,00013096062
1472,23472595215	0,00013033602
1475,21495819092	0,00012933053
1478,19519042969	0,0001296563
1481,17542266846	0,00012726586
1484,15565490723	0,00012494836
1487,135887146	0,00012429522
1490,11611938477	0,00012062473
1493,09635162354	0,00011747697
1496,0765838623	0,00011269087
1499,05681610107	0,00010771607
1502,03704833984	0,00010137098
1505,01728057861	9,5599516E-5
1507,99751281738	8,6032808E-5
1510,97774505615	8,4907246E-5
1513,95797729492	9,4941717E-5
1516,93820953369	0,00012355385
1519,91844177246	0,00015715841
1522,89867401123	0,00015624147
1525,87890625	0,00014810453
1528,85913848877	0,00014442899
1531,83937072754	0,00014124366
1534,81960296631	0,00014071975
1537,79983520508	0,00014041357
1540,78006744385	0,00014064732
1543,76029968262	0,00013866911
1546,74053192139	0,00013971965
1549,72076416016	0,00013939889
1552,70099639893	0,00013931236
1555,6812286377	0,00013986285
1558,66146087646	0,00013974722
1561,64169311523	0,0001383115
1564,621925354	0,00013898239
1567,60215759277	0,00013773759
1570,58238983154	0,00013757514
1573,56262207031	0,00013731742
1576,54285430908	0,00013659009
1579,52308654785	0,00013513414
1582,50331878662	0,00013429899
1585,48355102539	0,00013459002
1588,46378326416	0,00013288857
1591,44401550293	0,00013254314
1594,4242477417	0,0001318104
1597,40447998047	0,00013059388
1600,38471221924	0,00012753007
1603,36494445801	0,00012909736
1606,34517669678	0,00012732723
1609,32540893555	0,00012535256
1612,30564117432	0,00012590729
1615,28587341309	0,00012734058
1618,26610565186	0,0001334138
1621,24633789062	0,00014523913
1624,22657012939	0,00016376212
1627,20680236816	0,00018249769
1630,18703460693	0,00017467719
1633,1672668457	0,00016402098
1636,14749908447	0,00016022463
1639,12773132324	0,00015913988
1642,10796356201	0,00015766399
1645,08819580078	0,00015751991
1648,06842803955	0,00015615817
1651,04866027832	0,00015544122
1654,02889251709	0,00015448972
1657,00912475586	0,00015546356
1659,98935699463	0,00015576605
1662,9695892334	0,00015527047
1665,94982147217	0,0001555518
1668,93005371094	0,00015573236
1671,91028594971	0,00015584367
1674,89051818848	0,00015562844
1677,87075042725	0,00015591967
1680,85098266602	0,00015537878
1683,83121490479	0,00015606398
1686,81144714355	0,00015497029
1689,79167938232	0,00015621023
1692,77191162109	0,00015589137
1695,75214385986	0,00015691412
1698,73237609863	0,00015567228
1701,7126083374	0,00015475904
1704,69284057617	0,0001578021
1707,67307281494	0,00015607585
1710,65330505371	0,00015716627
1713,63353729248	0,00015710199
1716,61376953125	0,00015827905
1719,59400177002	0,00015876821
1722,57423400879	0,00015847634
1725,55446624756	0,00015868052
1728,53469848633	0,00016001591
1731,5149307251	0,00016188354
1734,49516296387	0,00016153812
1737,47539520264	0,00016218616
1740,45562744141	0,00016374168
1743,43585968018	0,00016348577
1746,41609191895	0,0001638049
1749,39632415771	0,00016472042
1752,37655639648	0,00016583471
1755,35678863525	0,0001651762
1758,33702087402	0,0001678157
1761,31725311279	0,00016701118
1764,29748535156	0,00016740837
1767,27771759033	0,00016836894
1770,2579498291	0,00017002569
1773,23818206787	0,00016908314
1776,21841430664	0,00016998118
1779,19864654541	0,00017045065
1782,17887878418	0,00017093675
1785,15911102295	0,00017051829
1788,13934326172	0,000170416
1791,11957550049	0,00017044092
1794,09980773926	0,00017022616
1797,08003997803	0,00017112087
1800,0602722168	0,00016944909
1803,04050445557	0,0001702577
1806,02073669434	0,00017140758
1809,00096893311	0,00017055224
1811,98120117187	0,0001710384
1814,96143341064	0,0001704327
1817,94166564941	0,00017242797
1820,92189788818	0,00017139538
1823,90213012695	0,00017072844
1826,88236236572	0,00017206855
1829,86259460449	0,00017167805
1832,84282684326	0,00017284677
1835,82305908203	0,00017245223
1838,8032913208	0,00017369913
1841,78352355957	0,00017420051
1844,76375579834	0,00017400398
1847,74398803711	0,00017323088
1850,72422027588	0,0001753783
1853,70445251465	0,00017389573
1856,68468475342	0,00017506035
1859,66491699219	0,00017622301
1862,64514923096	0,00017691245
1865,62538146973	0,00017670878
1868,6056137085	0,00017748766
1871,58584594727	0,00017796373
1874,56607818604	0,00017888769
1877,5463104248	0,00017998053
1880,52654266357	0,00017952602
1883,50677490234	0,00017999886
1886,48700714111	0,00018188557
1889,46723937988	0,00018100091
1892,44747161865	0,00018231867
1895,42770385742	0,00018248779
1898,40793609619	0,00018176273
1901,38816833496	0,00018447426
1904,36840057373	0,00018467156
1907,3486328125	0,00018504606
1910,32886505127	0,00018539347
1913,30909729004	0,0001863368
1916,28932952881	0,00018531841
1919,26956176758	0,00018642593
1922,24979400635	0,00018554026
1925,23002624512	0,0001874512
1928,21025848389	0,00018670568
1931,19049072266	0,00018818199
1934,17072296143	0,00018943849
1937,1509552002	0,00018820592
1940,13118743896	0,0001892421
1943,11141967773	0,00018981661
1946,0916519165	0,00018994155
1949,07188415527	0,00019178308
1952,05211639404	0,00019139433
1955,03234863281	0,00019288617
1958,01258087158	0,00019218606
1960,99281311035	0,00019192637
1963,97304534912	0,00019379681
1966,95327758789	0,00019543652
1969,93350982666	0,00019543501
1972,91374206543	0,00019562454
1975,8939743042	0,00019729172
1978,87420654297	0,00019757679
1981,85443878174	0,00019694442
1984,83467102051	0,00019924672
1987,81490325928	0,00019954031
1990,79513549805	0,00020081858
1993,77536773682	0,00019944658
1996,75559997559	0,00020128529
1999,73583221436	0,00020146272
2002,71606445313	0,00020181871
2005,69629669189	0,00020220542
2008,67652893066	0,00020224755
2011,65676116943	0,00020258946
2014,6369934082	0,00020291992
2017,61722564697	0,00020372354
2020,59745788574	0,00020369036
2023,57769012451	0,00020336696
2026,55792236328	0,00020418246
2029,53815460205	0,00020392546
2032,51838684082	0,00020515922
2035,49861907959	0,00020559448
2038,47885131836	0,0002059643
2041,45908355713	0,00020597581
2044,4393157959	0,00020674214
2047,41954803467	0,0002087374
2050,39978027344	0,0002083149
2053,38001251221	0,00020845216
2056,36024475098	0,00020936714
2059,34047698975	0,00021108798
2062,32070922852	0,00021172714
2065,30094146729	0,00021338594
2068,28117370605	0,00021317918
2071,26140594482	0,00021358707
2074,24163818359	0,00021621581
2077,22187042236	0,00021590882
2080,20210266113	0,0002155975
2083,1823348999	0,00021620274
2086,16256713867	0,0002161119
2089,14279937744	0,00021773699
2092,12303161621	0,00021683697
2095,10326385498	0,00021831327
2098,08349609375	0,00021857376
2101,06372833252	0,00021758943
2104,04396057129	0,00021826537
2107,02419281006	0,00021924192
2110,00442504883	0,00021901031
2112,9846572876	0,00021999053
2115,96488952637	0,00021970332
2118,94512176514	0,00022139217
2121,92535400391	0,00022096681
2124,90558624268	0,00022305329
2127,88581848145	0,00022399374
2130,86605072021	0,00022524325
2133,84628295898	0,00022597888
2136,82651519775	0,00022619917
2139,80674743652	0,00022645361
2142,78697967529	0,00022844148
2145,76721191406	0,00023048202
2148,74744415283	0,00023200257
2151,7276763916	0,00023354949
2154,70790863037	0,00023513246
2157,68814086914	0,0002365198
2160,66837310791	0,00023764487
2163,64860534668	0,00023962808
2166,62883758545	0,00024065456
2169,60906982422	0,00024134441
2172,58930206299	0,00024347351
2175,56953430176	0,00024420279
2178,54976654053	0,00024438449
2181,5299987793	0,00024772693
2184,51023101807	0,00024793681
2187,49046325684	0,00024861727
2190,47069549561	0,00025142003
2193,45092773438	0,00025267448
2196,43115997314	0,0002529015
2199,41139221191	0,00025467612
2202,39162445068	0,00025656936
2205,37185668945	0,00025812069
2208,35208892822	0,00025979503
2211,33232116699	0,00026192249
2214,31255340576	0,00026414364
2217,29278564453	0,00026530061
2220,2730178833	0,00026674093
2223,25325012207	0,00026877651
2226,23348236084	0,00027067184
2229,21371459961	0,0002709659
2232,19394683838	0,00027373018
2235,17417907715	0,00027601661
2238,15441131592	0,00027746308
2241,13464355469	0,00027988223
2244,11487579346	0,00028302173
2247,09510803223	0,00028469412
2250,075340271	0,0002883598
2253,05557250977	0,0002905759
2256,03580474854	0,00029245965
2259,0160369873	0,00029435982
2261,99626922607	0,00029799851
2264,97650146484	0,00030123762
2267,95673370361	0,00030352156
2270,93696594238	0,00030646597
2273,91719818115	0,00031034466
2276,89743041992	0,00031284443
2279,87766265869	0,0003163181
2282,85789489746	0,00032079818
2285,83812713623	0,00032408695
2288,818359375	0,00032889001
2291,79859161377	0,00033208733
2294,77882385254	0,00033542071
2297,75905609131	0,00034016564
2300,73928833008	0,00034516894
2303,71952056885	0,00034985365
2306,69975280762	0,00035403689
2309,67998504639	0,00035813213
2312,66021728516	0,00036309247
2315,64044952393	0,00036907093
2318,6206817627	0,00037282294
2321,60091400146	0,00037783401
2324,58114624023	0,00038458195
2327,561378479	0,00039029144
2330,54161071777	0,00039611317
2333,52184295654	0,00040308017
2336,50207519531	0,00041072549
2339,48230743408	0,00041836245
2342,46253967285	0,00042491693
2345,44277191162	0,00043276532
2348,42300415039	0,00044213682
2351,40323638916	0,00044923237
2354,38346862793	0,00046009869
2357,3637008667	0,00046857969
2360,34393310547	0,00047915776
2363,32416534424	0,00049020682
2366,30439758301	0,00050001902
2369,28462982178	0,00051219731
2372,26486206055	0,00052547458
2375,24509429932	0,0005367617
2378,22532653809	0,00055001215
2381,20555877686	0,00056528782
2384,18579101562	0,00058023905
2387,16602325439	0,00059622098
2390,14625549316	0,00061236313
2393,12648773193	0,00063010747
2396,1067199707	0,00064916087
2399,08695220947	0,00066737704
2402,06718444824	0,00068807499
2405,04741668701	0,00070787576
2408,02764892578	0,00072853029
2411,00788116455	0,00075033896
2413,98811340332	0,00077078883
2416,96834564209	0,00079056518
2419,94857788086	0,00081040997
2422,92881011963	0,00082818827
2425,9090423584	0,00084230417
2428,88927459717	0,000851525
2431,86950683594	0,00085391063
2434,84973907471	0,00084655499
2437,82997131348	0,00082547791
2440,81020355225	0,00078714528
2443,79043579102	0,00072205938
2446,77066802979	0,00062883379
2449,75090026855	0,00050322892
2452,73113250732	0,00035462827
2455,71136474609	0,00023563682
2458,69159698486	0,00021859537
2461,67182922363	0,00023282146
2464,6520614624	0,00023321722
2467,63229370117	0,00022493112
2470,61252593994	0,00021810448
2473,59275817871	0,00020965016
2476,57299041748	0,00020297317
2479,55322265625	0,00019932106
2482,53345489502	0,00019363752
2485,51368713379	0,00018994772
2488,49391937256	0,00018658317
2491,47415161133	0,00018282653
2494,4543838501	0,00018149684
2497,43461608887	0,00017960277
2500,41484832764	0,00017893643
2503,39508056641	0,00017808341
2506,37531280518	0,00017740469
2509,35554504395	0,00017617195
2512,33577728271	0,00017653562
2515,31600952148	0,00017657484
2518,29624176025	0,00017721277
2521,27647399902	0,00017671966
2524,25670623779	0,00017744574
2527,23693847656	0,00017745379
2530,21717071533	0,00017841673
2533,1974029541	0,00017952084
2536,17763519287	0,00018024963
2539,15786743164	0,00018027121
2542,13809967041	0,00018113969
2545,11833190918	0,00018341428
2548,09856414795	0,00018345779
2551,07879638672	0,00018642503
2554,05902862549	0,00018581269
2557,03926086426	0,00018768696
2560,01949310303	0,00018969263
2562,9997253418	0,00019073966
2565,97995758057	0,00019264831
2568,96018981934	0,00019314031
2571,94042205811	0,00019468566
2574,92065429687	0,00019837655
2577,90088653564	0,00019880178
2580,88111877441	0,00019981075
2583,86135101318	0,00020116602
2586,84158325195	0,00020217926
2589,82181549072	0,00020397609
2592,80204772949	0,00020567416
2595,78227996826	0,00020690346
2598,76251220703	0,00020696128
2601,7427444458	0,00020895816
2604,72297668457	0,00021128642
2607,70320892334	0,00021238092
2610,68344116211	0,00021406029
2613,66367340088	0,00021665807
2616,64390563965	0,00021954007
2619,62413787842	0,0002218233
2622,60437011719	0,00022264002
2625,58460235596	0,00022524897
2628,56483459473	0,00022552158
2631,5450668335	0,00022678024
2634,52529907227	0,00022775822
2637,50553131104	0,00022908444
2640,4857635498	0,00023005127
2643,46599578857	0,00022938051
2646,44622802734	0,00022969766
2649,42646026611	0,00022984249
2652,40669250488	0,00022938407
2655,38692474365	0,00022883211
2658,36715698242	0,00022707795
2661,34738922119	0,00022489861
2664,32762145996	0,00022399484
2667,30785369873	0,0002215564
2670,2880859375	0,00022026271
2673,26831817627	0,00021934173
2676,24855041504	0,00021837541
2679,22878265381	0,00021730758
2682,20901489258	0,00021795696
2685,18924713135	0,00021871558
2688,16947937012	0,00021968851
2691,14971160889	0,00022385357
2694,12994384766	0,00022731637
2697,11017608643	0,00023230478
2700,0904083252	0,00023743662
2703,07064056396	0,00024323659
2706,05087280273	0,00024640171
2709,0311050415	0,00024891578
2712,01133728027	0,00024989826
2714,99156951904	0,00024987645
2717,97180175781	0,00025052287
2720,95203399658	0,00025163451
2723,93226623535	0,00025298283
2726,91249847412	0,00025455138
2729,89273071289	0,00025685064
2732,87296295166	0,00025891494
2735,85319519043	0,00025932895
2738,8334274292	0,00026135334
2741,81365966797	0,00026235472
2744,79389190674	0,00026375897
2747,77412414551	0,00026675343
2750,75435638428	0,0002680105
2753,73458862305	0,00027016793
2756,71482086182	0,00027108849
2759,69505310059	0,00027362865
2762,67528533936	0,0002749531
2765,65551757813	0,0002781224
2768,63574981689	0,00027923126
2771,61598205566	0,00028075908
2774,59621429443	0,00028204439
2777,5764465332	0,00028549818
2780,55667877197	0,00028775875
2783,53691101074	0,00029087042
2786,51714324951	0,00029277813
2789,49737548828	0,00029619836
2792,47760772705	0,00030032145
2795,45783996582	0,00030234456
2798,43807220459	0,00030574236
2801,41830444336	0,00030946884
2804,39853668213	0,0003125414
2807,3787689209	0,0003155252
2810,35900115967	0,00031807661
2813,33923339844	0,00031950611
2816,31946563721	0,00032215788
2819,29969787598	0,00032398198
2822,27993011475	0,00032621027
2825,26016235352	0,00032952747
2828,24039459229	0,0003319655
2831,22062683105	0,00033325102
2834,20085906982	0,0003360475
2837,18109130859	0,00033930595
2840,16132354736	0,00034316383
2843,14155578613	0,00034519842
2846,1217880249	0,00034837702
2849,10202026367	0,00035182635
2852,08225250244	0,00035359251
2855,06248474121	0,00035745023
2858,04271697998	0,00036068737
2861,02294921875	0,00036372392
2864,00318145752	0,00036791985
2866,98341369629	0,00037044062
2869,96364593506	0,00037435909
2872,94387817383	0,00037764271
2875,9241104126	0,00038137733
2878,90434265137	0,00038500454
2881,88457489014	0,00038940398
2884,86480712891	0,00039418142
2887,84503936768	0,00039737246
2890,82527160645	0,00040190212
2893,80550384521	0,00040558625
2896,78573608398	0,00040998758
2899,76596832275	0,00041491748
2902,74620056152	0,00041910296
2905,72643280029	0,00042446072
2908,70666503906	0,00042659229
2911,68689727783	0,00043217222
2914,6671295166	0,00043624317
2917,64736175537	0,00044138454
2920,62759399414	0,00044639975
2923,60782623291	0,00045034802
2926,58805847168	0,00045591168
2929,56829071045	0,00045949507
2932,54852294922	0,00046402421
2935,52875518799	0,00046964589
2938,50898742676	0,0004755347
2941,48921966553	0,0004806332
2944,4694519043	0,00048687655
2947,44968414307	0,00049326385
2950,42991638184	0,00049821891
2953,41014862061	0,00050413621
2956,39038085937	0,00051004259
2959,37061309814	0,00051735194
2962,35084533691	0,00052398118
2965,33107757568	0,00053099259
2968,31130981445	0,00053688533
2971,29154205322	0,00054397062
2974,27177429199	0,00055087379
2977,25200653076	0,00055859222
2980,23223876953	0,000564883
2983,2124710083	0,00057466304
2986,19270324707	0,00058144012
2989,17293548584	0,00059057316
2992,15316772461	0,00059892616
2995,13339996338	0,00060757455
2998,11363220215	0,0006163053
3001,09386444092	0,0006252174
3004,07409667969	0,0006364845
3007,05432891846	0,00064565015
3010,03456115723	0,00065669601
3013,014793396	0,00066747079
3015,99502563477	0,00067916266
3018,97525787354	0,00069113359
3021,9554901123	0,00070304261
3024,93572235107	0,00071589833
3027,91595458984	0,00072834167
3030,89618682861	0,00074063437
3033,87641906738	0,00075303952
3036,85665130615	0,00076660863
3039,83688354492	0,00078009403
3042,81711578369	0,00079547064
3045,79734802246	0,00080840983
3048,77758026123	0,00082488753
3051,7578125	0,00084288998
3054,73804473877	0,00086069014
3057,71827697754	0,00087969055
3060,69850921631	0,00089914916
3063,67874145508	0,00091923394
3066,65897369385	0,0009417404
3069,63920593262	0,00096416072
3072,61943817139	0,00098839601
3075,59967041016	0,0010149159
3078,57990264893	0,0010410744
3081,5601348877	0,0010684964
3084,54036712646	0,0010967088
3087,52059936523	0,0011280871
3090,500831604	0,0011590804
3093,48106384277	0,0011909021
3096,46129608154	0,0012246517
3099,44152832031	0,0012599888
3102,42176055908	0,0012972206
3105,40199279785	0,0013337011
3108,38222503662	0,0013732662
3111,36245727539	0,0014131709
3114,34268951416	0,0014536206
3117,32292175293	0,001495669
3120,3031539917	0,0015362511
3123,28338623047	0,001578269
3126,26361846924	0,0016196811
3129,24385070801	0,0016574766
3132,22408294678	0,0016945059
3135,20431518555	0,0017294618
3138,18454742432	0,0017570317
3141,16477966309	0,00178043
3144,14501190186	0,001795232
3147,12524414063	0,0017978118
3150,10547637939	0,0017874309
3153,08570861816	0,0017574765
3156,06594085693	0,0017055761
3159,0461730957	0,0016234963
3162,02640533447	0,0015075296
3165,00663757324	0,0013530188
3167,98686981201	0,0011531617
3170,96710205078	0,00090983231
3173,94733428955	0,0006296914
3176,92756652832	0,00035833537
3179,90779876709	0,00022469453
3182,88803100586	0,00028350485
3185,86826324463	0,00030466111
3188,8484954834	0,00027750365
3191,82872772217	0,000247277
3194,80895996094	0,00022073702
3197,78919219971	0,00019891442
3200,76942443848	0,00017664476
3203,74965667725	0,00015670429
3206,72988891602	0,00013775076
3209,71012115479	0,00012047208
3212,69035339355	0,00010461676
3215,67058563232	9,1196272E-5
3218,65081787109	8,0544747E-5
3221,63105010986	7,0551157E-5
3224,61128234863	6,5811625E-5
3227,5915145874	6,5646802E-5
3230,57174682617	6,8139682E-5
3233,55197906494	7,323435E-5
3236,53221130371	8,1944413E-5
3239,51244354248	9,1969286E-5
3242,49267578125	0,00010310747
3245,47290802002	0,00011275295
3248,45314025879	0,00012427427
3251,43337249756	0,00013562659
3254,41360473633	0,00014738069
3257,3938369751	0,00015879796
3260,37406921387	0,00016941081
3263,35430145264	0,00018087559
3266,33453369141	0,00019309372
3269,31476593018	0,00020324461
3272,29499816895	0,00021432393
3275,27523040771	0,00022550656
3278,25546264648	0,0002377441
3281,23569488525	0,00024865227
3284,21592712402	0,00025959574
3287,19615936279	0,00027206524
3290,17639160156	0,00028545656
3293,15662384033	0,0002967258
3296,1368560791	0,00030927111
3299,11708831787	0,00032215943
3302,09732055664	0,00033423228
3305,07755279541	0,0003485196
3308,05778503418	0,00036251676
3311,03801727295	0,00037601055
3314,01824951172	0,000389813
3316,99848175049	0,00040258184
3319,97871398926	0,00041803612
3322,95894622803	0,00043138723
3325,9391784668	0,00044578946
3328,91941070557	0,00045977077
3331,89964294434	0,00047482485
3334,87987518311	0,00049074697
3337,86010742188	0,00050557222
3340,84033966064	0,0005216998
3343,82057189941	0,0005393061
3346,80080413818	0,00055458706
3349,78103637695	0,00057145599
3352,76126861572	0,00058972818
3355,74150085449	0,00060845373
3358,72173309326	0,00062662823
3361,70196533203	0,00064742519
3364,6821975708	0,00066737147
3367,66242980957	0,00068867034
3370,64266204834	0,00071065222
3373,62289428711	0,00073537041
3376,60312652588	0,00075692713
3379,58335876465	0,00078275937
3382,56359100342	0,00080744974
3385,54382324219	0,00083545925
3388,52405548096	0,00086229063
3391,50428771973	0,00089118382
3394,4845199585	0,00092178944
3397,46475219727	0,00095294909
3400,44498443604	0,00098406605
3403,4252166748	0,0010172748
3406,40544891357	0,0010526996
3409,38568115234	0,0010882813
3412,36591339111	0,0011247514
3415,34614562988	0,0011659814
3418,32637786865	0,0012076111
3421,30661010742	0,0012519404
3424,28684234619	0,0012986723
3427,26707458496	0,0013486408
3430,24730682373	0,0014001848
3433,2275390625	0,0014561668
3436,20777130127	0,001514729
3439,18800354004	0,0015787876
3442,16823577881	0,0016443065
3445,14846801758	0,0017162823
3448,12870025635	0,0017920435
3451,10893249512	0,0018746019
3454,08916473389	0,0019617987
3457,06939697266	0,0020544993
3460,04962921143	0,0021540786
3463,0298614502	0,0022637437
3466,01009368897	0,0023796766
3468,99032592773	0,0025065285
3471,9705581665	0,0026404872
3474,95079040527	0,002788517
3477,93102264404	0,0029488937
3480,91125488281	0,0031217361
3483,89148712158	0,0033111025
3486,87171936035	0,0035161938
3489,85195159912	0,0037397179
3492,83218383789	0,0039826355
3495,81241607666	0,0042477768
3498,79264831543	0,0045367533
3501,7728805542	0,004849086
3504,75311279297	0,0051929658
3507,73334503174	0,0055568226
3510,71357727051	0,0059473572
3513,69380950928	0,0063583947
3516,67404174805	0,006775362
3519,65427398682	0,0071840552
3522,63450622559	0,007548034
3525,61473846436	0,0077974609
3528,59497070313	0,0078283382
3531,57520294189	0,0074366952
3534,55543518066	0,0063365002
3537,53566741943	0,0044756757
3540,5158996582	0,0028670351
3543,49613189697	0,0023664499
3546,47636413574	0,0022590643
3549,45659637451	0,0021464566
3552,43682861328	0,0020315777
3555,41706085205	0,0019256189
3558,39729309082	0,0018246654
3561,37752532959	0,0017348727
3564,35775756836	0,0016515383
3567,33798980713	0,0015782766
3570,3182220459	0,0015103953
3573,29845428467	0,0014490148
3576,27868652344	0,0013918643
3579,25891876221	0,0013407105
3582,23915100098	0,0012920008
3585,21938323975	0,0012491103
3588,19961547852	0,0012059689
3591,17984771729	0,001166628
3594,16007995605	0,0011302067
3597,14031219482	0,0010958621
3600,12054443359	0,0010654131
3603,10077667236	0,0010359384
3606,08100891113	0,0010091749
3609,0612411499	0,00098608144
3612,04147338867	0,00096466986
3615,02170562744	0,00094594175
3618,00193786621	0,00092884294
3620,98217010498	0,000916616
3623,96240234375	0,00090848799
3626,94263458252	0,00090246535
3629,92286682129	0,00090167418
3632,90309906006	0,000905584
3635,88333129883	0,00091390584
3638,8635635376	0,00092645113
3641,84379577637	0,00094451619
3644,82402801514	0,00096748679
3647,80426025391	0,00099541039
3650,78449249268	0,0010271586
3653,76472473145	0,0010600573
3656,74495697022	0,0010934353
3659,72518920898	0,0011239113
3662,70542144775	0,0011446563
3665,68565368652	0,0011489739
3668,66588592529	0,00112646
3671,64611816406	0,0010710098
3674,62635040283	0,00099101079
3677,6065826416	0,00092836188
3680,58681488037	0,0008961835
3683,56704711914	0,00087782253
3686,54727935791	0,0008586902
3689,52751159668	0,00084125997
3692,50774383545	0,00082565504
3695,48797607422	0,00080965626
3698,46820831299	0,0007955948
3701,44844055176	0,00078189299
3704,42867279053	0,00076736046
3707,4089050293	0,00075495694
3710,38913726807	0,00074189693
3713,36936950684	0,00073157531
3716,34960174561	0,00072079985
3719,32983398438	0,00070975247
3722,31006622314	0,00069913933
3725,29029846191	0,00068933107
3728,27053070068	0,00067991823
3731,25076293945	0,00067177838
3734,23099517822	0,00066001684
3737,21122741699	0,00065162759
3740,19145965576	0,0006434687
3743,17169189453	0,00063384743
3746,1519241333	0,00062577208
3749,13215637207	0,0006179383
3752,11238861084	0,00060821824
3755,09262084961	0,00060134321
3758,07285308838	0,00059274547
3761,05308532715	0,00058584895
3764,03331756592	0,00057841954
3767,01354980469	0,00057185471
3769,99378204346	0,00056539906
3772,97401428223	0,00055877354
3775,954246521	0,00055400218
3778,93447875977	0,00054913535
3781,91471099854	0,0005451934
3784,8949432373	0,00054203683
3787,87517547607	0,0005408521
3790,85540771484	0,00054148746
3793,83563995361	0,00054358096
3796,81587219238	0,00054731018
3799,79610443115	0,00055290991
3802,77633666992	0,00056060481
3805,75656890869	0,00056659032
3808,73680114746	0,00057211358
3811,71703338623	0,00057394763
3814,697265625	0,00056854295
3817,67749786377	0,00055416451
3820,65773010254	0,00053499848
3823,63796234131	0,00052155497
3826,61819458008	0,0005141049
3829,59842681885	0,0005106207
3832,57865905762	0,00050565932
3835,55889129639	0,00050103738
3838,53912353516	0,00049635103
3841,51935577393	0,00049165463
3844,4995880127	0,00048669025
3847,47982025146	0,00048173073
3850,46005249023	0,00047766797
3853,440284729	0,00047174322
3856,42051696777	0,00046756739
3859,40074920654	0,00046270434
3862,38098144531	0,00045919532
3865,36121368408	0,00045464899
3868,34144592285	0,00045000731
3871,32167816162	0,00044457857
3874,30191040039	0,00043838254
3877,28214263916	0,00043362773
3880,26237487793	0,00042844247
3883,2426071167	0,00042394813
3886,22283935547	0,00041785237
3889,20307159424	0,00041104445
3892,18330383301	0,00040542427
3895,16353607178	0,00040078298
3898,14376831055	0,00039426592
3901,12400054932	0,00039037134
3904,10423278809	0,00038572065
3907,08446502686	0,00038213764
3910,06469726562	0,00037814239
3913,04492950439	0,00037247231
3916,02516174316	0,0003685341
3919,00539398193	0,00036343663
3921,9856262207	0,00035849825
3924,96585845947	0,00035292903
3927,94609069824	0,00034693175
3930,92632293701	0,00034256909
3933,90655517578	0,00033677985
3936,88678741455	0,00033055883
3939,86701965332	0,00032354035
3942,84725189209	0,00031789788
3945,82748413086	0,0003134173
3948,80771636963	0,00030692492
3951,7879486084	0,00030146742
3954,76818084717	0,00029610072
3957,74841308594	0,00029198968
3960,72864532471	0,00028654388
3963,70887756348	0,00028143882
3966,68910980225	0,00027565312
3969,66934204102	0,00026917631
3972,64957427978	0,00026423715
3975,62980651855	0,00025901675
3978,61003875732	0,0002536189
3981,59027099609	0,00024831653
3984,57050323486	0,00024380069
3987,55073547363	0,00023813123
3990,5309677124	0,00023450004
3993,51119995117	0,00023205934
3996,49143218994	0,00022978354
3999,47166442871	0,00022882165
4002,45189666748	0,0002294616
4005,43212890625	0,00023172902
4008,41236114502	0,00023764704
4011,39259338379	0,00024356908
4014,37282562256	0,00025594615
4017,35305786133	0,0002711706
4020,3332901001	0,00028841822
4023,31352233887	0,00031221928
4026,29375457764	0,00033777012
4029,27398681641	0,00036922594
4032,25421905518	0,00040487624
4035,23445129395	0,00044445522
4038,21468353271	0,00048916757
4041,19491577148	0,0005394225
4044,17514801025	0,00059247392
4047,15538024902	0,00065171846
4050,13561248779	0,00071426265
4053,11584472656	0,00078133746
4056,09607696533	0,00085460426
4059,0763092041	0,00093098716
4062,05654144287	0,0010108761
4065,03677368164	0,0010951134
4068,01700592041	0,0011809843
4070,99723815918	0,0012638802
4073,97747039795	0,0013443858
4076,95770263672	0,001415938
4079,93793487549	0,0014695208
4082,91816711426	0,0014987043
4085,89839935303	0,001486614
4088,8786315918	0,0014192132
4091,85886383057	0,0012842617
4094,83909606934	0,0010960278
4097,81932830811	0,00093406959
4100,79956054687	0,00087844924
4103,77979278564	0,0008750089
4106,76002502441	0,00087393744
4109,74025726318	0,00086910146
4112,72048950195	0,00086352671
4115,70072174072	0,00085679378
4118,68095397949	0,00084887624
4121,66118621826	0,0008411837
4124,64141845703	0,00083499115
4127,6216506958	0,00083041575
4130,60188293457	0,00082646507
4133,58211517334	0,00082130105
4136,56234741211	0,00081860937
4139,54257965088	0,00081593997
4142,52281188965	0,0008137384
4145,50304412842	0,00081320156
4148,48327636719	0,00081112144
4151,46350860596	0,00081092605
4154,44374084473	0,00080964936
4157,4239730835	0,00080907821
4160,40420532227	0,00080892909
4163,38443756103	0,00081018881
4166,3646697998	0,00081042
4169,34490203857	0,0008123039
4172,32513427734	0,00081352031
4175,30536651611	0,00081506093
4178,28559875488	0,00081758395
4181,26583099365	0,00081903138
4184,24606323242	0,00082275045
4187,22629547119	0,00082682018
4190,20652770996	0,00083029048
4193,18675994873	0,00083291872
4196,1669921875	0,00083725538
4199,14722442627	0,00084137512
4202,12745666504	0,00084596055
4205,10768890381	0,00085071119
4208,08792114258	0,00085637083
4211,06815338135	0,00086062714
4214,04838562012	0,0008654971
4217,02861785889	0,00087089935
4220,00885009766	0,0008766057
4222,98908233643	0,00088283007
4225,9693145752	0,00088924201
4228,94954681396	0,0008962574
4231,92977905273	0,00090247643
4234,9100112915	0,0009095476
4237,89024353027	0,0009178843
4240,87047576904	0,00092559548
4243,85070800781	0,00093438503
4246,83094024658	0,00094208776
4249,81117248535	0,00095179261
4252,79140472412	0,00096103238
4255,77163696289	0,00097087358
4258,75186920166	0,00098132399
4261,73210144043	0,00099105082
4264,7123336792	0,0010024648
4267,69256591797	0,0010125633
4270,67279815674	0,0010232156
4273,65303039551	0,001036301
4276,63326263428	0,0010466612
4279,61349487305	0,001059112
4282,59372711182	0,0010711353
4285,57395935059	0,0010847158
4288,55419158936	0,0010969886
4291,53442382812	0,0011099346
4294,51465606689	0,0011237519
4297,49488830566	0,0011386952
4300,47512054443	0,0011532632
4303,4553527832	0,0011670908
4306,43558502197	0,0011828006
4309,41581726074	0,0012003438
4312,39604949951	0,0012164886
4315,37628173828	0,001233607
4318,35651397705	0,0012504448
4321,33674621582	0,0012683531
4324,31697845459	0,0012867615
4327,29721069336	0,0013045798
4330,27744293213	0,0013232656
4333,2576751709	0,001342014
4336,23790740967	0,0013601551
4339,21813964844	0,0013786865
4342,19837188721	0,0013979512
4345,17860412598	0,0014162896
4348,15883636475	0,0014332599
4351,13906860352	0,0014501494
4354,11930084229	0,0014667559
4357,09953308105	0,0014822223
4360,07976531982	0,001496126
4363,05999755859	0,0015087157
4366,04022979736	0,0015200892
4369,02046203613	0,0015279161
4372,0006942749	0,0015352152
4374,98092651367	0,0015389332
4377,96115875244	0,0015390803
4380,94139099121	0,0015345927
4383,92162322998	0,0015273514
4386,90185546875	0,0015163833
4389,88208770752	0,0015005254
4392,86231994629	0,0014806567
4395,84255218506	0,0014557879
4398,82278442383	0,0014280124
4401,8030166626	0,0013989035
4404,78324890137	0,0013682768
4407,76348114014	0,0013430169
4410,74371337891	0,0013244967
4413,72394561768	0,0013193915
4416,70417785645	0,001332089
4419,68441009521	0,0013673077
4422,66464233398	0,0014260907
4425,64487457275	0,0015040905
4428,62510681152	0,0015928158
4431,60533905029	0,0016764101
4434,58557128906	0,0017436077
4437,56580352783	0,0017916911
4440,5460357666	0,0018279914
4443,52626800537	0,0018687899
4446,50650024414	0,0019150092
4449,48673248291	0,0019629395
4452,46696472168	0,0020124927
4455,44719696045	0,0020640302
4458,42742919922	0,0021171138
4461,40766143799	0,0021714065
4464,38789367676	0,0022265492
4467,36812591553	0,0022815098
4470,3483581543	0,0023370406
4473,32859039307	0,0023929554
4476,30882263184	0,0024484828
4479,28905487061	0,0025025035
4482,26928710937	0,0025566713
4485,24951934814	0,0026083611
4488,22975158691	0,0026566579
4491,20998382568	0,0027027593
4494,19021606445	0,0027446465
4497,17044830322	0,0027827025
4500,15068054199	0,0028140349
4503,13091278076	0,0028383993
4506,11114501953	0,0028553698
4509,0913772583	0,0028604122
4512,07160949707	0,0028533411
4515,05184173584	0,0028307047
4518,03207397461	0,00279451
4521,01230621338	0,0027362145
4523,99253845215	0,0026583624
4526,97277069092	0,0025562679
4529,95300292969	0,0024315514
4532,93323516846	0,002279749
4535,91346740723	0,0021035577
4538,893699646	0,0019044138
4541,87393188477	0,001687067
4544,85416412354	0,001467137
4547,8343963623	0,0012629132
4550,81462860107	0,0011041723
4553,79486083984	0,0010130769
4556,77509307861	0,00099041201
4559,75532531738	0,0010006506
4562,73555755615	0,001005385
4565,71578979492	0,00099009878
4568,69602203369	0,00096325739
4571,67625427246	0,00093331637
4574,65648651123	0,0009061389
4577,63671875	0,0008807365
4580,61695098877	0,00085789292
4583,59718322754	0,00083498616
4586,57741546631	0,00081385551
4589,55764770508	0,0007957867
4592,53787994385	0,00077805919
4595,51811218262	0,00076112154
4598,49834442139	0,00074516991
4601,47857666016	0,00072951881
4604,45880889893	0,00071420633
4607,4390411377	0,00069952884
4610,41927337646	0,00068699362
4613,39950561523	0,00067399903
4616,379737854	0,00066116374
4619,35997009277	0,00064944662
4622,34020233154	0,00063799357
4625,32043457031	0,00062722632
4628,30066680908	0,00061640115
4631,28089904785	0,00060617915
4634,26113128662	0,0005940814
4637,24136352539	0,00058415039
4640,22159576416	0,00057531143
4643,20182800293	0,00056505085
4646,1820602417	0,00055408343
4649,16229248047	0,00054499703
4652,14252471924	0,00053565211
4655,12275695801	0,00052686368
4658,10298919678	0,00051720597
4661,08322143555	0,00050893078
4664,06345367432	0,00050118059
4667,04368591309	0,00049234559
4670,02391815186	0,00048527398
4673,00415039063	0,00047771722
4675,98438262939	0,0004705297
4678,96461486816	0,00046323362
4681,94484710693	0,00045691703
4684,9250793457	0,00045076539
4687,90531158447	0,00044498657
4690,88554382324	0,00043986421
4693,86577606201	0,00043244076
4696,84600830078	0,00042681789
4699,82624053955	0,0004218044
4702,80647277832	0,00041546405
4705,78670501709	0,00040968232
4708,76693725586	0,00040327333
4711,74716949463	0,00039744441
4714,7274017334	0,00039182898
4717,70763397217	0,00038612293
4720,68786621094	0,00037941484
4723,66809844971	0,00037346409
4726,64833068848	0,00036753137
4729,62856292725	0,00036137941
4732,60879516602	0,00035548921
4735,58902740479	0,00034969922
4738,56925964355	0,00034300822
4741,54949188232	0,00033722519
4744,52972412109	0,00033042474
4747,50995635986	0,0003244258
4750,49018859863	0,00031749671
4753,4704208374	0,0003113748
4756,45065307617	0,00030581258
4759,43088531494	0,00030082331
4762,41111755371	0,00029620853
4765,39134979248	0,00029212539
4768,37158203125	0,00028715679
4771,35181427002	0,0002822471
4774,33204650879	0,00027703174
4777,31227874756	0,00027233858
4780,29251098633	0,00026866493
4783,2727432251	0,00026364564
4786,25297546387	0,00026050601
4789,23320770264	0,00025567475
4792,21343994141	0,00025158556
4795,19367218018	0,00024829585
4798,17390441895	0,00024524938
4801,15413665771	0,00024286449
4804,13436889648	0,00023947084
4807,11460113525	0,00023624022
4810,09483337402	0,00023353924
4813,07506561279	0,00023070209
4816,05529785156	0,00022749417
4819,03553009033	0,00022569754
4822,0157623291	0,00022268768
4824,99599456787	0,00021993772
4827,97622680664	0,00021789618
4830,95645904541	0,00021611938
4833,93669128418	0,0002123202
4836,91692352295	0,00020936002
4839,89715576172	0,00020712787
4842,87738800049	0,0002030186
4845,85762023926	0,00020161366
4848,83785247803	0,00019882435
4851,8180847168	0,00019597395
4854,79831695557	0,00019371527
4857,77854919434	0,00019168268
4860,75878143311	0,00018943297
4863,73901367188	0,00018641143
4866,71924591064	0,0001855753
4869,69947814941	0,00018496007
4872,67971038818	0,00018396339
4875,65994262695	0,00018517917
4878,64017486572	0,00018523236
4881,62040710449	0,00018630437
4884,60063934326	0,00018868047
4887,58087158203	0,0001902546
4890,5611038208	0,00019358493
4893,54133605957	0,00019883584
4896,52156829834	0,00020352505
4899,50180053711	0,00021111802
4902,48203277588	0,00021787447
4905,46226501465	0,00022495502
4908,44249725342	0,00023187753
4911,42272949219	0,00023769394
4914,40296173096	0,00023865667
4917,38319396973	0,00023554587
4920,3634262085	0,00022515589
4923,34365844727	0,00020530601
4926,32389068604	0,00018293354
4929,3041229248	0,00016129709
4932,28435516357	0,00014424566
4935,26458740234	0,00013024925
4938,24481964111	0,00011746447
4941,22505187988	0,00010760229
4944,20528411865	9,6902808E-5
4947,18551635742	8,8240138E-5
4950,16574859619	8,2268343E-5
4953,14598083496	7,9305048E-5
4956,12621307373	7,7449905E-5
4959,1064453125	7,8960515E-5
4962,08667755127	8,4897143E-5
4965,06690979004	9,1970648E-5
4968,04714202881	9,7991606E-5
4971,02737426758	0,0001068119
4974,00760650635	0,00011574977
4976,98783874512	0,00012186239
4979,96807098389	0,0001274762
4982,94830322266	0,0001300146
4985,92853546143	0,00013080153
4988,9087677002	0,00012981921
4991,88899993897	0,00012724297
4994,86923217773	0,00012371874
4997,8494644165	0,00012096433
5000,82969665527	0,00011905507
5003,80992889404	0,00011953771
5006,79016113281	0,00012272324
5009,77039337158	0,00012389335
5012,75062561035	0,00012700558
5015,73085784912	0,0001283736
5018,71109008789	0,00012853513
5021,69132232666	0,00012847123
5024,67155456543	0,00012828999
5027,6517868042	0,0001252262
5030,63201904297	0,00012328119
5033,61225128174	0,00012134207
5036,59248352051	0,00011750335
5039,57271575928	0,00011484847
5042,55294799805	0,00011359841
5045,53318023682	0,0001111491
5048,51341247559	0,00011013263
5051,49364471436	0,00010955186
5054,47387695313	0,00010708567
5057,45410919189	0,00010690815
5060,43434143066	0,00010514618
5063,41457366943	0,00010483017
5066,3948059082	0,00010356658
5069,37503814697	0,00010368433
5072,35527038574	0,00010246642
5075,33550262451	0,00010345975
5078,31573486328	0,00010319546
5081,29596710205	0,00010420493
5084,27619934082	0,00010500602
5087,25643157959	0,00010483726
5090,23666381836	0,00010644886
5093,21689605713	0,00010694716
5096,1971282959	0,00010775843
5099,17736053467	0,00011015272
5102,15759277344	0,00011170067
5105,13782501221	0,00011354603
5108,11805725098	0,0001147147
5111,09828948975	0,00011684619
5114,07852172852	0,00012013067
5117,05875396729	0,0001238504
5120,03898620605	0,00012605939
5123,01921844482	0,00013106749
5125,99945068359	0,00013457334
5128,97968292236	0,00013936304
5131,95991516113	0,00014503059
5134,9401473999	0,00015123579
5137,92037963867	0,00015733326
5140,90061187744	0,00016460505
5143,88084411621	0,00017131659
5146,86107635498	0,00017716675
5149,84130859375	0,00018042525
5152,82154083252	0,00017448969
5155,80177307129	0,00015560841
5158,78200531006	0,00012557143
5161,76223754883	0,0001010249
5164,7424697876	8,6439501E-5
5167,72270202637	8,0957804E-5
5170,70293426514	7,7625202E-5
5173,68316650391	7,6942877E-5
5176,66339874268	7,5733841E-5
5179,64363098145	7,7288296E-5
5182,62386322022	7,7008479E-5
5185,60409545898	7,8391355E-5
5188,58432769775	7,9782399E-5
5191,56455993652	8,1559972E-5
5194,54479217529	8,4669245E-5
5197,52502441406	8,7580111E-5
5200,50525665283	9,1263934E-5
5203,4854888916	9,5646303E-5
5206,46572113037	9,980858E-5
5209,44595336914	0,00010356874
5212,42618560791	0,00010987368
5215,40641784668	0,00011457513
5218,38665008545	0,00012116877
5221,36688232422	0,00012539833
5224,34711456299	0,00013277507
5227,32734680176	0,00013953526
5230,30757904053	0,00014623548
5233,2878112793	0,00015412166
5236,26804351807	0,00016102677
5239,24827575684	0,00016957064
5242,22850799561	0,0001783316
5245,20874023438	0,00018707667
5248,18897247314	0,00019616504
5251,16920471191	0,00020494015
5254,14943695068	0,00021492087
5257,12966918945	0,0002253396
5260,10990142822	0,00023459945
5263,09013366699	0,00024531216
5266,07036590576	0,00025698743
5269,05059814453	0,00026730511
5272,0308303833	0,00027795169
5275,01106262207	0,00028870944
5277,99129486084	0,00029929638
5280,97152709961	0,00030971391
5283,95175933838	0,0003190788
5286,93199157715	0,00032936337
5289,91222381592	0,00033802785
5292,89245605469	0,00034512175
5295,87268829346	0,00035208842
5298,85292053223	0,0003565978
5301,833152771	0,00035913097
5304,81338500977	0,00035857555
5307,79361724854	0,00035517379
5310,7738494873	0,00034791936
5313,75408172607	0,00033463605
5316,73431396484	0,00031650197
5319,71454620361	0,00029300791
5322,69477844238	0,00026408802
5325,67501068115	0,00023187335
5328,65524291992	0,00020044143
5331,63547515869	0,00017732137
5334,61570739746	0,00016529295
5337,59593963623	0,00016346042
5340,576171875	0,00016397615
5343,55640411377	0,00016259851
5346,53663635254	0,0001607228
5349,51686859131	0,00015686804
5352,49710083008	0,00015347775
5355,47733306885	0,0001512407
5358,45756530762	0,00014839106
5361,43779754639	0,00014632045
5364,41802978516	0,00014360429
5367,39826202393	0,00014105282
5370,3784942627	0,00013875943
5373,35872650146	0,00013598254
5376,33895874023	0,00013456573
5379,319190979	0,00013349538
5382,29942321777	0,00013203782
5385,27965545654	0,0001308925
5388,25988769531	0,00012882926
5391,24011993408	0,00012862172
5394,22035217285	0,00012796066
5397,20058441162	0,0001260308
5400,18081665039	0,00012444177
5403,16104888916	0,00012316662
5406,14128112793	0,00012217127
5409,1215133667	0,00012175843
5412,10174560547	0,00012036397
5415,08197784424	0,00011825028
5418,06221008301	0,00011721993
5421,04244232178	0,00011572828
5424,02267456055	0,00011474672
5427,00290679932	0,00011249494
5429,98313903809	0,00011216677
5432,96337127686	0,00010970641
5435,94360351562	0,00010723404
5438,92383575439	0,00010510991
5441,90406799316	0,00010428834
5444,88430023193	0,00010172176
5447,8645324707	9,9644946E-5
5450,84476470947	9,7362771E-5
5453,82499694824	9,5337174E-5
5456,80522918701	9,4108439E-5
5459,78546142578	9,1954481E-5
5462,76569366455	8,9361714E-5
5465,74592590332	8,890138E-5
5468,72615814209	8,7482084E-5
5471,70639038086	8,5890636E-5
5474,68662261963	8,4027227E-5
5477,6668548584	8,3250288E-5
5480,64708709717	8,1405332E-5
5483,62731933594	8,2274312E-5
5486,60755157471	8,045536E-5
5489,58778381348	8,0279818E-5
5492,56801605225	8,0080594E-5
5495,54824829102	8,0405128E-5
5498,52848052978	8,0395793E-5
5501,50871276855	8,3432595E-5
5504,48894500732	8,4016732E-5
5507,46917724609	8,5676321E-5
5510,44940948486	8,9310169E-5
5513,42964172363	9,3869859E-5
5516,4098739624	9,8575405E-5
5519,39010620117	0,00010322537
5522,37033843994	0,00010963195
5525,35057067871	0,00011737101
5528,33080291748	0,00012401676
5531,31103515625	0,00013264995
5534,29126739502	0,00014155826
5537,27149963379	0,00015086777
5540,25173187256	0,00016125039
5543,23196411133	0,00017116357
5546,2121963501	0,00018249224
5549,19242858887	0,0001928554
5552,17266082764	0,00020417125
5555,15289306641	0,00021567375
5558,13312530518	0,00022764359
5561,11335754395	0,00024131005
5564,09358978271	0,00025389048
5567,07382202148	0,00026525514
5570,05405426025	0,00027758474
5573,03428649902	0,00029064598
5576,01451873779	0,00030397314
5578,99475097656	0,00031371552
5581,97498321533	0,00032837884
5584,9552154541	0,00034018575
5587,93544769287	0,00035340846
5590,91567993164	0,00036490967
5593,89591217041	0,00037832896
5596,87614440918	0,00039269513
5599,85637664795	0,0004074933
5602,83660888672	0,00042367494
5605,81684112549	0,0004391541
5608,79707336426	0,00045692982
5611,77730560303	0,00047474712
5614,7575378418	0,00049412006
5617,73777008057	0,00051379613
5620,71800231934	0,00053331374
5623,69823455811	0,00055624934
5626,67846679687	0,0005802081
5629,65869903564	0,0006050116
5632,63893127441	0,0006318183
5635,61916351318	0,00065843605
5638,59939575195	0,00068740727
5641,57962799072	0,00071688945
5644,55986022949	0,00074683015
5647,54009246826	0,00077824194
5650,52032470703	0,00080946985
5653,5005569458	0,00084068218
5656,48078918457	0,00087192184
5659,46102142334	0,00090115118
5662,44125366211	0,00093041933
5665,42148590088	0,00095698658
5668,40171813965	0,00098172383
5671,38195037842	0,0010010234
5674,36218261719	0,0010146977
5677,34241485596	0,001021732
5680,32264709473	0,0010188795
5683,3028793335	0,0010065402
5686,28311157227	0,00098069436
5689,26334381103	0,0009399027
5692,2435760498	0,00088510686
5695,22380828857	0,00081884835
5698,20404052734	0,00074671513
5701,18427276611	0,00068021694
5704,16450500488	0,00062485132
5707,14473724365	0,00058518066
5710,12496948242	0,00055846691
5713,10520172119	0,00053861025
5716,08543395996	0,000521557
5719,06566619873	0,00050527828
5722,0458984375	0,00049282424
5725,02613067627	0,00047954949
5728,00636291504	0,00046723123
5730,98659515381	0,00045732333
5733,96682739258	0,00044798942
5736,94705963135	0,00043773099
5739,92729187012	0,00042938166
5742,90752410889	0,00042196777
5745,88775634766	0,00041497668
5748,86798858643	0,00040803651
5751,8482208252	0,00040207259
5754,82845306396	0,00039683517
5757,80868530273	0,00039022862
5760,7889175415	0,00038466001
5763,76914978027	0,00038039931
5766,74938201904	0,00037478976
5769,72961425781	0,0003695933
5772,70984649658	0,00036489116
5775,69007873535	0,000359046
5778,67031097412	0,00035503582
5781,65054321289	0,00034922331
5784,63077545166	0,00034625468
5787,61100769043	0,00034073859
5790,5912399292	0,00033668495
5793,57147216797	0,00033296989
5796,55170440674	0,00032892221
5799,53193664551	0,00032528373
5802,51216888428	0,00032188075
5805,49240112305	0,00031912368
5808,47263336182	0,00031587971
5811,45286560059	0,00031206317
5814,43309783935	0,0003100059
5817,41333007812	0,00030728247
5820,39356231689	0,00030470519
5823,37379455566	0,0003025685
5826,35402679443	0,00030070535
5829,3342590332	0,00029860736
5832,31449127197	0,0002968214
5835,29472351074	0,00029490872
5838,27495574951	0,00029263832
5841,25518798828	0,00029117717
5844,23542022705	0,00029104758
5847,21565246582	0,00028921113
5850,19588470459	0,00028820957
5853,17611694336	0,0002865772
5856,15634918213	0,00028545582
5859,1365814209	0,0002854372
5862,11681365967	0,00028401368
5865,09704589844	0,00028196831
5868,07727813721	0,00028234496
5871,05751037598	0,00028234603
5874,03774261475	0,0002817098
5877,01797485352	0,00028279216
5879,99820709229	0,00028273271
5882,97843933105	0,00028238635
5885,95867156982	0,00028247119
5888,93890380859	0,00028292241
5891,91913604736	0,00028454448
5894,89936828613	0,000284895
5897,8796005249	0,00028479645
5900,85983276367	0,00028567411
5903,84006500244	0,00028753304
5906,82029724121	0,00028830224
5909,80052947998	0,00028982136
5912,78076171875	0,00029142774
5915,76099395752	0,00029220806
5918,74122619629	0,00029237338
5921,72145843506	0,00029442537
5924,70169067383	0,00029636773
5927,6819229126	0,00029797514
5930,66215515137	0,0002994415
5933,64238739014	0,00030099562
5936,62261962891	0,00030348041
5939,60285186768	0,00030527412
5942,58308410644	0,00030834567
5945,56331634521	0,00030932927
[truncated: 30,772 more rows]
