# Supplementary material for: Predicting the Durability of Solid Fired Bricks Using NDT Electroacoustic Methods
Source: Materials (Basel). 2022 Aug 25;15(17):5882. doi: 10.3390/ma15175882 (PMC9457344; doi:10.3390/ma15175882)
Supplement: Supplementary file 1 [file materials-15-05882-s001.zip › 7.S0_FT.csv]

ASCII data file created with TiePie Multi Channel software. www.tiepie.com.
2021-04-01 09:22:58 697m
Frequency	FFT1
Hz	V
0	0,00050429814
2,98023223876953	0,00020399055
5,96046447753906	0,00020489513
8,94069671630859	0,00021178224
11,9209289550781	0,00019975667
14,9011611938477	0,00020785678
17,8813934326172	0,0002155836
20,8616256713867	0,00020104586
23,8418579101562	0,0002032832
26,8220901489258	0,00020042768
29,8023223876953	0,00022966937
32,7825546264648	0,00024535107
35,7627868652344	0,00021850373
38,7430191040039	0,00021068147
41,7232513427734	0,00019967401
44,703483581543	0,00020977224
47,6837158203125	0,00020616924
50,663948059082	0,00020627883
53,6441802978516	0,00020515085
56,6244125366211	0,0002117753
59,6046447753906	0,00020541705
62,5848770141602	0,00020787869
65,5651092529297	0,00020866898
68,5453414916992	0,00021380341
71,5255737304687	0,00021319264
74,5058059692383	0,00020906106
77,4860382080078	0,00021251421
80,4662704467773	0,00020454932
83,4465026855469	0,00020610848
86,4267349243164	0,00020671619
89,4069671630859	0,00020303209
92,3871994018555	0,00019596629
95,367431640625	0,00019861653
98,3476638793945	0,0001972579
101,327896118164	0,00019723921
104,308128356934	0,00019955252
107,288360595703	0,00019378324
110,268592834473	0,00019558942
113,248825073242	0,0001972495
116,229057312012	0,00019873576
119,209289550781	0,00019914657
122,189521789551	0,0002044193
125,16975402832	0,00020371481
128,14998626709	0,00020244441
131,130218505859	0,00020631964
134,110450744629	0,00020766605
137,090682983398	0,00020885713
140,070915222168	0,00020480994
143,051147460938	0,0002023519
146,031379699707	0,00020482646
149,011611938477	0,00020478981
151,991844177246	0,00020516368
154,972076416016	0,00020518596
157,952308654785	0,00020589876
160,932540893555	0,0002072816
163,912773132324	0,00020793024
166,893005371094	0,00020273136
169,873237609863	0,00020630861
172,853469848633	0,0002052204
175,833702087402	0,00020595724
178,813934326172	0,00020806407
181,794166564941	0,00020582662
184,774398803711	0,00020433401
187,75463104248	0,00020493633
190,73486328125	0,000203639
193,71509552002	0,00020613568
196,695327758789	0,00020517155
199,675559997559	0,00020377368
202,655792236328	0,00020368425
205,636024475098	0,00020297685
208,616256713867	0,00020357738
211,596488952637	0,00020193732
214,576721191406	0,00020174607
217,556953430176	0,00020089648
220,537185668945	0,00020041238
223,517417907715	0,00019958008
226,497650146484	0,00019816644
229,477882385254	0,00019760968
232,458114624023	0,00019485067
235,438346862793	0,00019861475
238,418579101562	0,00019550016
241,398811340332	0,00019758562
244,379043579102	0,00019505602
247,359275817871	0,00019477337
250,339508056641	0,00019540857
253,31974029541	0,00019409008
256,29997253418	0,00019299835
259,280204772949	0,00019141199
262,260437011719	0,00019343964
265,240669250488	0,00019260961
268,220901489258	0,00018909509
271,201133728027	0,00018943214
274,181365966797	0,00018665896
277,161598205566	0,00018902661
280,141830444336	0,00018668584
283,122062683105	0,00018734281
286,102294921875	0,00018689086
289,082527160645	0,00018659511
292,062759399414	0,00018587812
295,042991638184	0,00018611581
298,023223876953	0,00018757109
301,003456115723	0,00018802478
303,983688354492	0,00018658604
306,963920593262	0,00018777083
309,944152832031	0,00018719526
312,924385070801	0,0001914214
315,90461730957	0,0001890646
318,88484954834	0,00019413487
321,865081787109	0,00018912733
324,845314025879	0,00019310028
327,825546264648	0,00019296543
330,805778503418	0,00019338793
333,786010742188	0,00019291929
336,766242980957	0,00019183627
339,746475219727	0,00019527645
342,726707458496	0,00019414999
345,706939697266	0,00019323552
348,687171936035	0,0001910498
351,667404174805	0,00019061598
354,647636413574	0,00019130904
357,627868652344	0,00019000217
360,608100891113	0,00019035432
363,588333129883	0,0001900288
366,568565368652	0,00018901683
369,548797607422	0,00018943886
372,529029846191	0,0001895386
375,509262084961	0,00018966555
378,48949432373	0,0001875856
381,4697265625	0,00018877381
384,44995880127	0,00018810028
387,430191040039	0,00018860171
390,410423278809	0,00018948471
393,390655517578	0,00018717108
396,370887756348	0,00018784751
399,351119995117	0,00018825302
402,331352233887	0,00018932013
405,311584472656	0,00018963818
408,291816711426	0,0001905387
411,272048950195	0,00019137501
414,252281188965	0,00019166021
417,232513427734	0,00019114407
420,212745666504	0,00019236497
423,192977905273	0,00019157464
426,173210144043	0,00019105974
429,153442382812	0,00018740969
432,133674621582	0,00018702664
435,113906860352	0,00018232625
438,094139099121	0,00018149203
441,074371337891	0,00018101359
444,05460357666	0,00017916989
447,03483581543	0,00017778987
450,015068054199	0,00018119025
452,995300292969	0,00017858225
455,975532531738	0,00018104771
458,955764770508	0,00018235484
461,935997009277	0,00018604521
464,916229248047	0,00018602264
467,896461486816	0,00018800816
470,876693725586	0,00018969403
473,856925964355	0,00018921134
476,837158203125	0,00019113411
479,817390441895	0,00019298718
482,797622680664	0,00019274915
485,777854919434	0,00019226435
488,758087158203	0,00019251361
491,738319396973	0,00019331575
494,718551635742	0,00019255985
497,698783874512	0,00019210061
500,679016113281	0,00019144831
503,659248352051	0,00019196415
506,63948059082	0,00019239882
509,61971282959	0,00018938729
512,599945068359	0,00019020559
515,580177307129	0,0001900665
518,560409545898	0,00019012768
521,540641784668	0,00019049872
524,520874023438	0,00019310847
527,501106262207	0,00019330382
530,481338500977	0,0001943264
533,461570739746	0,00019374751
536,441802978516	0,00019436113
539,422035217285	0,00019572126
542,402267456055	0,00019382051
545,382499694824	0,00019287466
548,362731933594	0,00019169712
551,342964172363	0,00019145321
554,323196411133	0,00019026782
557,303428649902	0,0001907866
560,283660888672	0,00019159559
563,263893127441	0,00019412171
566,244125366211	0,00019395019
569,22435760498	0,00019765533
572,20458984375	0,00019653862
575,18482208252	0,00019906528
578,165054321289	0,00019831074
581,145286560059	0,00019679261
584,125518798828	0,00019554365
587,105751037598	0,00019560149
590,085983276367	0,00019222055
593,066215515137	0,00019280617
596,046447753906	0,00019662668
599,026679992676	0,00019582042
602,006912231445	0,00019612075
604,987144470215	0,00019475578
607,967376708984	0,0002005893
610,947608947754	0,00020147024
613,927841186523	0,00020126369
616,908073425293	0,00020204625
619,888305664062	0,00020393859
622,868537902832	0,00020544454
625,848770141602	0,00020686325
628,829002380371	0,00020566401
631,809234619141	0,00020682104
634,78946685791	0,00020629753
637,76969909668	0,00020699158
640,749931335449	0,00020775656
643,730163574219	0,00020696602
646,710395812988	0,00020728163
649,690628051758	0,00020691869
652,670860290527	0,00020932034
655,651092529297	0,00020813553
658,631324768066	0,00020740153
661,611557006836	0,00020682586
664,591789245606	0,00020604117
667,572021484375	0,00020549952
670,552253723145	0,00020656928
673,532485961914	0,00020606501
676,512718200684	0,00020600348
679,492950439453	0,00020802028
682,473182678223	0,00020653669
685,453414916992	0,00020731829
688,433647155762	0,00020966294
691,413879394531	0,00020872465
694,394111633301	0,00020854196
697,37434387207	0,00020926286
700,35457611084	0,00021031806
703,334808349609	0,00021020917
706,315040588379	0,00021250063
709,295272827148	0,00021317787
712,275505065918	0,00021467442
715,255737304687	0,00021816922
718,235969543457	0,00022056245
721,216201782227	0,0002224958
724,196434020996	0,00022309266
727,176666259766	0,00022538139
730,156898498535	0,00022640387
733,137130737305	0,00022671053
736,117362976074	0,00022700553
739,097595214844	0,00022699567
742,077827453613	0,00022624375
745,058059692383	0,00022692879
748,038291931152	0,00022674943
751,018524169922	0,00022525078
753,998756408691	0,00022494025
756,978988647461	0,00022355805
759,959220886231	0,00022206099
762,939453125	0,00022005688
765,919685363769	0,00022021516
768,899917602539	0,00021737267
771,880149841309	0,00021449475
774,860382080078	0,00021583178
777,840614318848	0,00021422402
780,820846557617	0,00021280892
783,801078796387	0,00021369082
786,781311035156	0,00021465102
789,761543273926	0,00021568621
792,741775512695	0,00021616592
795,722007751465	0,00021550393
798,702239990234	0,00021760978
801,682472229004	0,00021768361
804,662704467773	0,00021907262
807,642936706543	0,00021839864
810,623168945313	0,00021911579
813,603401184082	0,00021989963
816,583633422852	0,00022170059
819,563865661621	0,00022155545
822,544097900391	0,00022283535
825,52433013916	0,0002246039
828,50456237793	0,00022641004
831,484794616699	0,00022903967
834,465026855469	0,00022881061
837,445259094238	0,00022935827
840,425491333008	0,00023065044
843,405723571777	0,00023229753
846,385955810547	0,00023222716
849,366188049316	0,00023359346
852,346420288086	0,00023330879
855,326652526855	0,00023307265
858,306884765625	0,00023255747
861,287117004394	0,00023292912
864,267349243164	0,00023284994
867,247581481934	0,00023289364
870,227813720703	0,00023284665
873,208045959473	0,00023397002
876,188278198242	0,00023156769
879,168510437012	0,00023140132
882,148742675781	0,0002315687
885,128974914551	0,00023130398
888,10920715332	0,00023056335
891,08943939209	0,00023078378
894,069671630859	0,00022987962
897,049903869629	0,00023062711
900,030136108398	0,00022999269
903,010368347168	0,00023140031
905,990600585938	0,00023158339
908,970832824707	0,00023204347
911,951065063477	0,00023070361
914,931297302246	0,0002322984
917,911529541016	0,00023442982
920,891761779785	0,0002326579
923,871994018555	0,00023417191
926,852226257324	0,00023388336
929,832458496094	0,00023562151
932,812690734863	0,00023726895
935,792922973633	0,00023767177
938,773155212402	0,0002386993
941,753387451172	0,00023849861
944,733619689941	0,00023938762
947,713851928711	0,00023995159
950,69408416748	0,00024162994
953,67431640625	0,00024250312
956,65454864502	0,00024472758
959,634780883789	0,00024480814
962,615013122559	0,00024672519
965,595245361328	0,00024933945
968,575477600098	0,0002506185
971,555709838867	0,00025331387
974,535942077637	0,00025412144
977,516174316406	0,00025675587
980,496406555176	0,00025916397
983,476638793945	0,00026213101
986,456871032715	0,00026256095
989,437103271484	0,00026508655
992,417335510254	0,00026662636
995,397567749023	0,00026694107
998,377799987793	0,00027094565
1001,35803222656	0,00027188442
1004,33826446533	0,00027393371
1007,3184967041	0,00027414252
1010,29872894287	0,00027501509
1013,27896118164	0,00027679846
1016,25919342041	0,00027718983
1019,23942565918	0,00027890221
1022,21965789795	0,00027942345
1025,19989013672	0,00028022282
1028,18012237549	0,00028143587
1031,16035461426	0,00028310207
1034,14058685303	0,00028440672
1037,1208190918	0,0002852755
1040,10105133057	0,00028698389
1043,08128356934	0,0002890748
1046,06151580811	0,00029028641
1049,04174804688	0,00029178066
1052,02198028564	0,0002937949
1055,00221252441	0,00029659554
1057,98244476318	0,00029787735
1060,96267700195	0,00029992482
1063,94290924072	0,00030096943
1066,92314147949	0,00030170307
1069,90337371826	0,00030428161
1072,88360595703	0,00030688494
1075,8638381958	0,00030861611
1078,84407043457	0,00031075383
1081,82430267334	0,00031295253
1084,80453491211	0,00031418245
1087,78476715088	0,00031834975
1090,76499938965	0,00031933812
1093,74523162842	0,00032146994
1096,72546386719	0,00032402181
1099,70569610596	0,00032467595
1102,68592834473	0,00032616556
1105,6661605835	0,00032805508
1108,64639282227	0,0003296961
1111,62662506104	0,00033233945
1114,6068572998	0,00033326899
1117,58708953857	0,00033514514
1120,56732177734	0,00033642524
1123,54755401611	0,00033904453
1126,52778625488	0,00034059657
1129,50801849365	0,00034173247
1132,48825073242	0,00034491206
1135,46848297119	0,00034636661
1138,44871520996	0,00034810428
1141,42894744873	0,0003505003
1144,4091796875	0,00035330573
1147,38941192627	0,0003568604
1150,36964416504	0,00035722286
1153,34987640381	0,00036113688
1156,33010864258	0,00036297445
1159,31034088135	0,0003666779
1162,29057312012	0,00036887123
1165,27080535889	0,00037320178
1168,25103759766	0,00037597362
1171,23126983643	0,00037833288
1174,2115020752	0,00038072821
1177,19173431396	0,00038401926
1180,17196655273	0,0003873024
1183,1521987915	0,00039113309
1186,13243103027	0,0003940805
1189,11266326904	0,00039775055
1192,09289550781	0,00040089765
1195,07312774658	0,00040419668
1198,05335998535	0,00041006524
1201,03359222412	0,00041354776
1204,01382446289	0,00041660174
1206,99405670166	0,00042048126
1209,97428894043	0,00042540784
1212,9545211792	0,00043067557
1215,93475341797	0,00043315274
1218,91498565674	0,00043740065
1221,89521789551	0,00044405071
1224,87545013428	0,00044877858
1227,85568237305	0,00045322617
1230,83591461182	0,00045879527
1233,81614685059	0,00046327342
1236,79637908936	0,00046834225
1239,77661132812	0,00047371396
1242,75684356689	0,00047941537
1245,73707580566	0,00048445207
1248,71730804443	0,00049017792
1251,6975402832	0,00049737635
1254,67777252197	0,00050201939
1257,65800476074	0,00050794351
1260,63823699951	0,00051352797
1263,61846923828	0,00051861606
1266,59870147705	0,00052434298
1269,57893371582	0,00052767648
1272,55916595459	0,00053198417
1275,53939819336	0,00053831996
1278,51963043213	0,00054185403
1281,4998626709	0,0005473967
1284,48009490967	0,00055406269
1287,46032714844	0,00056107077
1290,44055938721	0,00056946994
1293,42079162598	0,00057802287
1296,40102386475	0,00058600234
1299,38125610352	0,00059583144
1302,36148834229	0,00060353054
1305,34172058105	0,00061291541
1308,32195281982	0,00062080247
1311,30218505859	0,0006302227
1314,28241729736	0,00064082266
1317,26264953613	0,00065134127
1320,2428817749	0,0006609657
1323,22311401367	0,00067222216
1326,20334625244	0,00068265725
1329,18357849121	0,00069305267
1332,16381072998	0,00070703385
1335,14404296875	0,00071683798
1338,12427520752	0,00073068329
1341,10450744629	0,00074229569
1344,08473968506	0,0007558929
1347,06497192383	0,00076737314
1350,0452041626	0,00077801554
1353,02543640137	0,00078883484
1356,00566864014	0,00079877507
1358,98590087891	0,00081013348
1361,96613311768	0,00081895919
1364,94636535645	0,00082870441
1367,92659759521	0,00083672778
1370,90682983398	0,00084659582
1373,88706207275	0,00085584411
1376,86729431152	0,00086799331
1379,84752655029	0,00088551578
1382,82775878906	0,00090782843
1385,80799102783	0,00093814958
1388,7882232666	0,00097744381
1391,76845550537	0,0010238456
1394,74868774414	0,0010698529
1397,72891998291	0,0011131106
1400,70915222168	0,0011520548
1403,68938446045	0,0011892898
1406,66961669922	0,0012285734
1409,64984893799	0,0012724332
1412,63008117676	0,0013164818
1415,61031341553	0,00136598
1418,5905456543	0,0014159035
1421,57077789307	0,0014693747
1424,55101013184	0,0015286346
1427,53124237061	0,0015887975
1430,51147460938	0,0016533017
1433,49170684814	0,0017244134
1436,47193908691	0,0017991193
1439,45217132568	0,0018812166
1442,43240356445	0,0019684834
1445,41263580322	0,0020620225
1448,39286804199	0,0021664886
1451,37310028076	0,0022794161
1454,35333251953	0,0024007187
1457,3335647583	0,0025358396
1460,31379699707	0,0026782862
1463,29402923584	0,0028362845
1466,27426147461	0,0030074542
1469,25449371338	0,0031952323
1472,23472595215	0,0033988807
1475,21495819092	0,0036160295
1478,19519042969	0,0038447599
1481,17542266846	0,0040849396
1484,15565490723	0,0043306726
1487,135887146	0,0045569976
1490,11611938477	0,0047513841
1493,09635162354	0,004870728
1496,0765838623	0,00486476
1499,05681610107	0,0046323662
1502,03704833984	0,0040556582
1505,01728057861	0,0030287767
1507,99751281738	0,001776598
1510,97774505615	0,001395411
1513,95797729492	0,0013551813
1516,93820953369	0,0012006257
1519,91844177246	0,0010646055
1522,89867401123	0,00094411615
1525,87890625	0,00083525783
1528,85913848877	0,000738078
1531,83937072754	0,00064828639
1534,81960296631	0,00056448089
1537,79983520508	0,00048232957
1540,78006744385	0,0004035738
1543,76029968262	0,00032703887
1546,74053192139	0,00025074138
1549,72076416016	0,00017629015
1552,70099639893	0,00010051278
1555,6812286377	4,357497E-5
1558,66146087646	8,8180571E-5
1561,64169311523	0,00017088107
1564,621925354	0,00026492056
1567,60215759277	0,00036762813
1570,58238983154	0,00047981537
1573,56262207031	0,00060317001
1576,54285430908	0,00074181321
1579,52308654785	0,00089772013
1582,50331878662	0,0010775128
1585,48355102539	0,0012856331
1588,46378326416	0,0015318399
1591,44401550293	0,0018249859
1594,4242477417	0,002172928
1597,40447998047	0,0025938264
1600,38471221924	0,0030995498
1603,36494445801	0,0036864333
1606,34517669678	0,0043331846
1609,32540893555	0,0048999891
1612,30564117432	0,0050802008
1615,28587341309	0,0041417786
1618,26610565186	0,0027312273
1621,24633789062	0,0021971485
1624,22657012939	0,001947437
1627,20680236816	0,001756025
1630,18703460693	0,0016088703
1633,1672668457	0,00149261
1636,14749908447	0,0013907897
1639,12773132324	0,0013085688
1642,10796356201	0,0012349726
1645,08819580078	0,0011732615
1648,06842803955	0,0011173418
1651,04866027832	0,00106809
1654,02889251709	0,0010232107
1657,00912475586	0,0009831771
1659,98935699463	0,00094821836
1662,9695892334	0,00091623017
1665,94982147217	0,0008856721
1668,93005371094	0,00085938439
1671,91028594971	0,0008334096
1674,89051818848	0,00080924341
1677,87075042725	0,00078675472
1680,85098266602	0,00076468761
1683,83121490479	0,00074513349
1686,81144714355	0,00072610613
1689,79167938232	0,00070723684
1692,77191162109	0,00069135929
1695,75214385986	0,00067508614
1698,73237609863	0,00066048517
1701,7126083374	0,00064943054
1704,69284057617	0,0006400653
1707,67307281494	0,00063265253
1710,65330505371	0,00062551444
1713,63353729248	0,00061823003
1716,61376953125	0,00060917887
1719,59400177002	0,00059451972
1722,57423400879	0,00057827461
1725,55446624756	0,00056090181
1728,53469848633	0,00054741884
1731,5149307251	0,00053494112
1734,49516296387	0,00052322844
1737,47539520264	0,00051263912
1740,45562744141	0,00050373829
1743,43585968018	0,00049447353
1746,41609191895	0,00048567234
1749,39632415771	0,00047919816
1752,37655639648	0,00047095395
1755,35678863525	0,00046561243
1758,33702087402	0,00046009702
1761,31725311279	0,00045336674
1764,29748535156	0,00044722855
1767,27771759033	0,00044251936
1770,2579498291	0,00043674075
1773,23818206787	0,00043125268
1776,21841430664	0,00042647814
1779,19864654541	0,00042061176
1782,17887878418	0,00041740963
1785,15911102295	0,00041263295
1788,13934326172	0,0004085317
1791,11957550049	0,00040448985
1794,09980773926	0,00040051845
1797,08003997803	0,0003960982
1800,0602722168	0,00039058092
1803,04050445557	0,00038629688
1806,02073669434	0,00038152252
1809,00096893311	0,000375341
1811,98120117187	0,00037190952
1814,96143341064	0,00036781714
1817,94166564941	0,00036254892
1820,92189788818	0,0003578656
1823,90213012695	0,00035478634
1826,88236236572	0,00034906314
1829,86259460449	0,00034576983
1832,84282684326	0,0003433795
1835,82305908203	0,00034044168
1838,8032913208	0,00033874791
1841,78352355957	0,0003361685
1844,76375579834	0,00033407497
1847,74398803711	0,00033143687
1850,72422027588	0,00032904545
1853,70445251465	0,00032711972
1856,68468475342	0,00032563388
1859,66491699219	0,00032306902
1862,64514923096	0,00032232193
1865,62538146973	0,00031969818
1868,6056137085	0,00031782158
1871,58584594727	0,00031406284
1874,56607818604	0,0003142798
1877,5463104248	0,00031065589
1880,52654266357	0,00030917964
1883,50677490234	0,0003072768
1886,48700714111	0,00030566304
1889,46723937988	0,00030409869
1892,44747161865	0,00030224245
1895,42770385742	0,00030122969
1898,40793609619	0,00029907094
1901,38816833496	0,00029652883
1904,36840057373	0,00029445616
1907,3486328125	0,00029446753
1910,32886505127	0,00029337795
1913,30909729004	0,00029220458
1916,28932952881	0,00028928087
1919,26956176758	0,00028943675
1922,24979400635	0,00028885364
1925,23002624512	0,00028795573
1928,21025848389	0,0002876787
1931,19049072266	0,00028567672
1934,17072296143	0,00028489507
1937,1509552002	0,00028297187
1940,13118743896	0,00028318172
1943,11141967773	0,00028348046
1946,0916519165	0,00028058458
1949,07188415527	0,00027960401
1952,05211639404	0,0002789448
1955,03234863281	0,00027751325
1958,01258087158	0,00027679663
1960,99281311035	0,00027605307
1963,97304534912	0,00027545165
1966,95327758789	0,00027413933
1969,93350982666	0,00027290973
1972,91374206543	0,00027375961
1975,8939743042	0,00027268277
1978,87420654297	0,00027267832
1981,85443878174	0,0002730625
1984,83467102051	0,00027255823
1987,81490325928	0,0002722294
1990,79513549805	0,00027341102
1993,77536773682	0,0002731925
1996,75559997559	0,00027236285
1999,73583221436	0,0002727126
2002,71606445313	0,00027343691
2005,69629669189	0,00027384628
2008,67652893066	0,00027345647
2011,65676116943	0,00027349479
2014,6369934082	0,00027511304
2017,61722564697	0,00027537548
2020,59745788574	0,00027556908
2023,57769012451	0,00027507436
2026,55792236328	0,0002763084
2029,53815460205	0,00027663249
2032,51838684082	0,00027632224
2035,49861907959	0,00027602518
2038,47885131836	0,00027436954
2041,45908355713	0,0002758378
2044,4393157959	0,00027493292
2047,41954803467	0,00027433636
2050,39978027344	0,0002748127
2053,38001251221	0,00027559125
2056,36024475098	0,0002756451
2059,34047698975	0,00027618405
2062,32070922852	0,00027712874
2065,30094146729	0,00027813044
2068,28117370605	0,00027709182
2071,26140594482	0,00027882123
2074,24163818359	0,00027995541
2077,22187042236	0,00028121835
2080,20210266113	0,00028238794
2083,1823348999	0,00028383555
2086,16256713867	0,00028572765
2089,14279937744	0,00028623995
2092,12303161621	0,00028798574
2095,10326385498	0,00028983131
2098,08349609375	0,00029138663
2101,06372833252	0,00029380076
2104,04396057129	0,00029479434
2107,02419281006	0,00029656526
2110,00442504883	0,00029765504
2112,9846572876	0,00030025118
2115,96488952637	0,00030267118
2118,94512176514	0,00030464072
2121,92535400391	0,00030697757
2124,90558624268	0,00030898647
2127,88581848145	0,00031203519
2130,86605072021	0,00031486264
2133,84628295898	0,00031675454
2136,82651519775	0,00031944974
2139,80674743652	0,00032209129
2142,78697967529	0,00032462495
2145,76721191406	0,00032499868
2148,74744415283	0,00032803842
2151,7276763916	0,00033061963
2154,70790863037	0,00033312771
2157,68814086914	0,00033541647
2160,66837310791	0,00033792787
2163,64860534668	0,00034088558
2166,62883758545	0,00034525205
2169,60906982422	0,00034877511
2172,58930206299	0,00035193598
2175,56953430176	0,00035689886
2178,54976654053	0,00036095608
2181,5299987793	0,00036515806
2184,51023101807	0,00036916728
2187,49046325684	0,0003731118
2190,47069549561	0,00037637274
2193,45092773438	0,00037981219
2196,43115997314	0,00038332932
2199,41139221191	0,0003874606
2202,39162445068	0,00039186444
2205,37185668945	0,00039563183
2208,35208892822	0,00040012214
2211,33232116699	0,00040484101
2214,31255340576	0,00040857382
2217,29278564453	0,00041445314
2220,2730178833	0,00041935182
2223,25325012207	0,00042365291
2226,23348236084	0,00042775414
2229,21371459961	0,00043334529
2232,19394683838	0,0004383964
2235,17417907715	0,00044333728
2238,15441131592	0,00044724651
2241,13464355469	0,00045275076
2244,11487579346	0,00045690018
2247,09510803223	0,00046234608
2250,075340271	0,00046638355
2253,05557250977	0,00047283599
2256,03580474854	0,00047784447
2259,0160369873	0,00048543138
2261,99626922607	0,00049302329
2264,97650146484	0,00050340289
2267,95673370361	0,00051427994
2270,93696594238	0,00052608592
2273,91719818115	0,00054061758
2276,89743041992	0,00055563747
2279,87766265869	0,00057036387
2282,85789489746	0,00058728498
2285,83812713623	0,00060382537
2288,818359375	0,00062117027
2291,79859161377	0,00063792296
2294,77882385254	0,00065538272
2297,75905609131	0,00067302916
2300,73928833008	0,00069001479
2303,71952056885	0,00070672285
2306,69975280762	0,00072536649
2309,67998504639	0,00074459778
2312,66021728516	0,0007628222
2315,64044952393	0,00078332667
2318,6206817627	0,00080454359
2321,60091400146	0,00082396588
2324,58114624023	0,00084598122
2327,561378479	0,00086854338
2330,54161071777	0,00088840901
2333,52184295654	0,0009131545
2336,50207519531	0,00093428818
2339,48230743408	0,00095586331
2342,46253967285	0,00097569052
2345,44277191162	0,00099641407
2348,42300415039	0,0010144476
2351,40323638916	0,0010315377
2354,38346862793	0,0010466574
2357,3637008667	0,0010590872
2360,34393310547	0,0010676776
2363,32416534424	0,0010720204
2366,30439758301	0,001072459
2369,28462982178	0,0010668222
2372,26486206055	0,0010554977
2375,24509429932	0,0010348006
2378,22532653809	0,0010089291
2381,20555877686	0,00097399586
2384,18579101562	0,00093123599
2387,16602325439	0,00088032984
2390,14625549316	0,00082509925
2393,12648773193	0,00076449184
2396,1067199707	0,00070328317
2399,08695220947	0,00064525115
2402,06718444824	0,00059481757
2405,04741668701	0,00055370522
2408,02764892578	0,00052232742
2411,00788116455	0,00049714707
2413,98811340332	0,00047537675
2416,96834564209	0,00045439309
2419,94857788086	0,00043400692
2422,92881011963	0,00041549589
2425,9090423584	0,00039783019
2428,88927459717	0,00038238183
2431,86950683594	0,00036536225
2434,84973907471	0,00035001935
2437,82997131348	0,0003367973
2440,81020355225	0,00032375242
2443,79043579102	0,00031224718
2446,77066802979	0,00029826469
2449,75090026855	0,00028869425
2452,73113250732	0,00027641795
2455,71136474609	0,00026490099
2458,69159698486	0,00025602185
2461,67182922363	0,00024335944
2464,6520614624	0,00023325439
2467,63229370117	0,00022218109
2470,61252593994	0,00021231784
2473,59275817871	0,00020292628
2476,57299041748	0,0001928607
2479,55322265625	0,00018321844
2482,53345489502	0,00017387902
2485,51368713379	0,00016515342
2488,49391937256	0,00015591437
2491,47415161133	0,00014665094
2494,4543838501	0,0001376439
2497,43461608887	0,00012896386
2500,41484832764	0,00011901863
2503,39508056641	0,0001086792
2506,37531280518	9,8239042E-5
2509,35554504395	8,7169139E-5
2512,33577728271	7,758166E-5
2515,31600952148	6,652512E-5
2518,29624176025	5,5349714E-5
2521,27647399902	4,4123042E-5
2524,25670623779	3,292798E-5
2527,23693847656	2,1208118E-5
2530,21717071533	1,1303491E-5
2533,1974029541	6,7605418E-6
2536,17763519287	1,6008731E-5
2539,15786743164	2,7328117E-5
2542,13809967041	3,8606384E-5
2545,11833190918	5,1265402E-5
2548,09856414795	6,4224891E-5
2551,07879638672	7,8993118E-5
2554,05902862549	9,3820529E-5
2557,03926086426	0,00011100391
2560,01949310303	0,00012868802
2562,9997253418	0,00014766077
2565,97995758057	0,00016913463
2568,96018981934	0,00019310856
2571,94042205811	0,0002169627
2574,92065429687	0,0002405745
2577,90088653564	0,00026532357
2580,88111877441	0,00029030234
2583,86135101318	0,0003142826
2586,84158325195	0,00033722457
2589,82181549072	0,00036097876
2592,80204772949	0,00038489756
2595,78227996826	0,00040713739
2598,76251220703	0,0004284057
2601,7427444458	0,00045126151
2604,72297668457	0,0004692865
2607,70320892334	0,00048635216
2610,68344116211	0,00049929824
2613,66367340088	0,00050984939
2616,64390563965	0,00051302591
2619,62413787842	0,00050979066
2622,60437011719	0,00050046833
2625,58460235596	0,00048592658
2628,56483459473	0,00046160135
2631,5450668335	0,00043403552
2634,52529907227	0,00040380182
2637,50553131104	0,00037678273
2640,4857635498	0,00035320541
2643,46599578857	0,00033930303
2646,44622802734	0,00032927119
2649,42646026611	0,0003249503
2652,40669250488	0,00031978994
2655,38692474365	0,00031349718
2658,36715698242	0,00030589197
2661,34738922119	0,00029869842
2664,32762145996	0,00029415563
2667,30785369873	0,00028868818
2670,2880859375	0,00028455319
2673,26831817627	0,00028034334
2676,24855041504	0,0002789831
2679,22878265381	0,00027684706
2682,20901489258	0,00027662819
2685,18924713135	0,000277436
2688,16947937012	0,00027804133
2691,14971160889	0,00027744239
2694,12994384766	0,00027559622
2697,11017608643	0,00027262063
2700,0904083252	0,00026971904
2703,07064056396	0,00026652548
2706,05087280273	0,0002628266
2709,0311050415	0,0002589173
2712,01133728027	0,00025355754
2714,99156951904	0,00024971658
2717,97180175781	0,00024471778
2720,95203399658	0,0002381048
2723,93226623535	0,00023282039
2726,91249847412	0,00022778751
2729,89273071289	0,00022168329
2732,87296295166	0,00021730077
2735,85319519043	0,00021019144
2738,8334274292	0,00020654245
2741,81365966797	0,00020102952
2744,79389190674	0,00019621483
2747,77412414551	0,00019232656
2750,75435638428	0,00018960585
2753,73458862305	0,00018566114
2756,71482086182	0,00018312612
2759,69505310059	0,00017933856
2762,67528533936	0,00017685035
2765,65551757813	0,00017521524
2768,63574981689	0,00017417237
2771,61598205566	0,0001724774
2774,59621429443	0,00017314637
2777,5764465332	0,00017223347
2780,55667877197	0,00017104243
2783,53691101074	0,00016982134
2786,51714324951	0,00016852274
2789,49737548828	0,0001663861
2792,47760772705	0,00016546882
2795,45783996582	0,00016433817
2798,43807220459	0,00016242491
2801,41830444336	0,0001615073
2804,39853668213	0,00015927347
2807,3787689209	0,00015815773
2810,35900115967	0,00015571495
2813,33923339844	0,00015523594
2816,31946563721	0,00015378937
2819,29969787598	0,00015083873
2822,27993011475	0,00014991077
2825,26016235352	0,00014899503
2828,24039459229	0,00014702919
2831,22062683105	0,00014658633
2834,20085906982	0,00014754933
2837,18109130859	0,00014589164
2840,16132354736	0,00014655474
2843,14155578613	0,00014680859
2846,1217880249	0,00014655638
2849,10202026367	0,00014705938
2852,08225250244	0,0001486217
2855,06248474121	0,00014856523
2858,04271697998	0,00014867792
2861,02294921875	0,00014893337
2864,00318145752	0,00014877441
2866,98341369629	0,00014960094
2869,96364593506	0,00014905218
2872,94387817383	0,00015071744
2875,9241104126	0,0001490348
2878,90434265137	0,00014844034
2881,88457489014	0,00014754563
2884,86480712891	0,00014889344
2887,84503936768	0,00014706218
2890,82527160645	0,00014763332
2893,80550384521	0,00014682775
2896,78573608398	0,00014557775
2899,76596832275	0,00014679482
2902,74620056152	0,00014566982
2905,72643280029	0,00014644504
2908,70666503906	0,00014621078
2911,68689727783	0,0001469294
2914,6671295166	0,00014750223
2917,64736175537	0,00014817015
2920,62759399414	0,00014985211
2923,60782623291	0,00015048892
2926,58805847168	0,00015219404
2929,56829071045	0,00015316973
2932,54852294922	0,00015518971
2935,52875518799	0,0001574025
2938,50898742676	0,0001606786
2941,48921966553	0,00016358909
2944,4694519043	0,00016643028
2947,44968414307	0,00017087251
2950,42991638184	0,00017458304
2953,41014862061	0,0001778242
2956,39038085937	0,00018117067
2959,37061309814	0,00018530807
2962,35084533691	0,00018743594
2965,33107757568	0,00019165534
2968,31130981445	0,00019378914
2971,29154205322	0,00019566704
2974,27177429199	0,00019723367
2977,25200653076	0,00019811594
2980,23223876953	0,00019673316
2983,2124710083	0,00019395333
2986,19270324707	0,00019077238
2989,17293548584	0,00018574021
2992,15316772461	0,00017681874
2995,13339996338	0,00016984546
2998,11363220215	0,00016063057
3001,09386444092	0,00015030058
3004,07409667969	0,00014517661
3007,05432891846	0,00014049083
3010,03456115723	0,00013875307
3013,014793396	0,00013841844
3015,99502563477	0,00013582912
3018,97525787354	0,00013525307
3021,9554901123	0,0001335362
3024,93572235107	0,00013322988
3027,91595458984	0,00013101637
3030,89618682861	0,00013123314
3033,87641906738	0,00013075072
3036,85665130615	0,00013150769
3039,83688354492	0,00013073668
3042,81711578369	0,00013091161
3045,79734802246	0,00013093019
3048,77758026123	0,00013166142
3051,7578125	0,0001309012
3054,73804473877	0,00013188572
3057,71827697754	0,00013129697
3060,69850921631	0,00013224238
3063,67874145508	0,00013176018
3066,65897369385	0,00013274637
3069,63920593262	0,00013398191
3072,61943817139	0,00013438116
3075,59967041016	0,00013510528
3078,57990264893	0,00013548777
3081,5601348877	0,00013714301
3084,54036712646	0,00013841867
3087,52059936523	0,0001396364
3090,500831604	0,00013949226
3093,48106384277	0,00014058526
3096,46129608154	0,0001410068
3099,44152832031	0,00014063372
3102,42176055908	0,00014030454
3105,40199279785	0,0001393442
3108,38222503662	0,000137286
3111,36245727539	0,00013446005
3114,34268951416	0,00012965902
3117,32292175293	0,00012482058
3120,3031539917	0,00012138559
3123,28338623047	0,0001209054
3126,26361846924	0,00011769877
3129,24385070801	0,00012005991
3132,22408294678	0,00011948709
3135,20431518555	0,00012036094
3138,18454742432	0,00012359398
3141,16477966309	0,00012704871
3144,14501190186	0,00013410399
3147,12524414063	0,0001393987
3150,10547637939	0,00014452044
3153,08570861816	0,00014852198
3156,06594085693	0,00015034338
3159,0461730957	0,00014695504
3162,02640533447	0,00013662919
3165,00663757324	0,00012445977
3167,98686981201	0,00011658378
3170,96710205078	0,00011473216
3173,94733428955	0,00011367542
3176,92756652832	0,00011367107
3179,90779876709	0,00011405322
3182,88803100586	0,00011386497
3185,86826324463	0,00011433532
3188,8484954834	0,00011505625
3191,82872772217	0,00011427015
3194,80895996094	0,000114784
3197,78919219971	0,00011269222
3200,76942443848	0,00011274255
3203,74965667725	0,00011129928
3206,72988891602	0,00010909448
3209,71012115479	0,00010765683
3212,69035339355	0,00010287873
3215,67058563232	9,90062E-5
3218,65081787109	9,3728719E-5
3221,63105010986	9,0240569E-5
3224,61128234863	8,5279084E-5
3227,5915145874	8,5429126E-5
3230,57174682617	8,8995576E-5
3233,55197906494	8,8202089E-5
3236,53221130371	9,1749773E-5
3239,51244354248	9,4414853E-5
3242,49267578125	9,6692104E-5
3245,47290802002	9,9128127E-5
3248,45314025879	0,0001005544
3251,43337249756	0,00010325038
3254,41360473633	0,00010550452
3257,3938369751	0,00010769256
3260,37406921387	0,00010971892
3263,35430145264	0,00011206567
3266,33453369141	0,0001132726
3269,31476593018	0,00011429969
3272,29499816895	0,00011528415
3275,27523040771	0,00011643317
3278,25546264648	0,00011787539
3281,23569488525	0,00012031716
3284,21592712402	0,00012105817
3287,19615936279	0,00012163383
3290,17639160156	0,00012301969
3293,15662384033	0,00012376963
3296,1368560791	0,00012481998
3299,11708831787	0,00012597708
3302,09732055664	0,00012608634
3305,07755279541	0,00012674928
3308,05778503418	0,00012730898
3311,03801727295	0,00012812758
3314,01824951172	0,00012942775
3316,99848175049	0,00012933709
3319,97871398926	0,00012983827
3322,95894622803	0,00013080033
3325,9391784668	0,00012993478
3328,91941070557	0,00013055571
3331,89964294434	0,00013129176
3334,87987518311	0,00013276651
3337,86010742188	0,00013385448
3340,84033966064	0,0001326447
3343,82057189941	0,00013496132
3346,80080413818	0,00013615139
3349,78103637695	0,00013734195
3352,76126861572	0,00013749601
3355,74150085449	0,0001388299
3358,72173309326	0,00013902475
3361,70196533203	0,00013880108
3364,6821975708	0,00013979686
3367,66242980957	0,0001394838
3370,64266204834	0,00014044788
3373,62289428711	0,00014097109
3376,60312652588	0,00014039732
3379,58335876465	0,00014125921
3382,56359100342	0,00014210808
3385,54382324219	0,00014286702
3388,52405548096	0,00014404984
3391,50428771973	0,00014511291
3394,4845199585	0,00014655211
3397,46475219727	0,00014735096
3400,44498443604	0,00014901948
3403,4252166748	0,00015129265
3406,40544891357	0,000152349
3409,38568115234	0,00015334591
3412,36591339111	0,00015628793
3415,34614562988	0,00015614651
3418,32637786865	0,00015744872
3421,30661010742	0,00015752566
3424,28684234619	0,00015891883
3427,26707458496	0,0001603667
3430,24730682373	0,0001623281
3433,2275390625	0,00016318565
3436,20777130127	0,00016458101
3439,18800354004	0,00016799519
3442,16823577881	0,00016885133
3445,14846801758	0,00017103684
3448,12870025635	0,00017251968
3451,10893249512	0,00017530923
3454,08916473389	0,00017726827
3457,06939697266	0,00018032013
3460,04962921143	0,00018246826
3463,0298614502	0,00018512861
3466,01009368897	0,00018765859
3468,99032592773	0,00019059898
3471,9705581665	0,00019353919
3474,95079040527	0,0001974546
3477,93102264404	0,00020004391
3480,91125488281	0,00020269019
3483,89148712158	0,00020660864
3486,87171936035	0,00021083468
3489,85195159912	0,0002146643
3492,83218383789	0,0002201879
3495,81241607666	0,0002243205
3498,79264831543	0,00022971637
3501,7728805542	0,00023566143
3504,75311279297	0,00024251308
3507,73334503174	0,00024810295
3510,71357727051	0,00025511664
3513,69380950928	0,00026073416
3516,67404174805	0,00026735641
3519,65427398682	0,00027328459
3522,63450622559	0,00027602253
3525,61473846436	0,00027526053
3528,59497070313	0,00026397936
3531,57520294189	0,00024231231
3534,55543518066	0,00021109204
3537,53566741943	0,00019697939
3540,5158996582	0,00021287035
3543,49613189697	0,00022887445
3546,47636413574	0,00024295536
3549,45659637451	0,00025379708
3552,43682861328	0,00026360302
3555,41706085205	0,00027367308
3558,39729309082	0,00028442867
3561,37752532959	0,00029595441
3564,35775756836	0,00030586062
3567,33798980713	0,0003197308
3570,3182220459	0,00033153623
3573,29845428467	0,00034535257
3576,27868652344	0,00036109893
3579,25891876221	0,00037737043
3582,23915100098	0,00039460139
3585,21938323975	0,00041425444
3588,19961547852	0,00043429259
3591,17984771729	0,0004575338
3594,16007995605	0,000481026
3597,14031219482	0,00050618136
3600,12054443359	0,0005355064
3603,10077667236	0,00056486452
3606,08100891113	0,00059777025
3609,0612411499	0,00063230583
3612,04147338867	0,00066883439
3615,02170562744	0,000708555
3618,00193786621	0,0007506462
3620,98217010498	0,00079677054
3623,96240234375	0,00084232687
3626,94263458252	0,00088883436
3629,92286682129	0,00093548167
3632,90309906006	0,00097863111
3635,88333129883	0,0010149988
3638,8635635376	0,0010385741
3641,84379577637	0,0010448471
3644,82402801514	0,0010228627
3647,80426025391	0,000961624
3650,78449249268	0,00086177068
3653,76472473145	0,00072739276
3656,74495697022	0,00060034849
3659,72518920898	0,00050804058
3662,70542144775	0,00045075025
3665,68565368652	0,00040963053
3668,66588592529	0,0003763208
3671,64611816406	0,00034736752
3674,62635040283	0,00032380161
3677,6065826416	0,00030175775
3680,58681488037	0,00028326437
3683,56704711914	0,00026867052
3686,54727935791	0,00025307845
3689,52751159668	0,00024034656
3692,50774383545	0,00022945022
3695,48797607422	0,00021908767
3698,46820831299	0,00021043421
3701,44844055176	0,00020291714
3704,42867279053	0,00019607268
3707,4089050293	0,00018925586
3710,38913726807	0,00018437399
3713,36936950684	0,00017859669
3716,34960174561	0,00017503748
3719,32983398438	0,00017054465
3722,31006622314	0,00016738979
3725,29029846191	0,00016355798
3728,27053070068	0,00016077939
3731,25076293945	0,00015889277
3734,23099517822	0,00015645054
3737,21122741699	0,0001550326
3740,19145965576	0,00015410722
3743,17169189453	0,00015372022
3746,1519241333	0,00015252207
3749,13215637207	0,00015418252
3752,11238861084	0,00015363533
3755,09262084961	0,00015576111
3758,07285308838	0,00015627238
3761,05308532715	0,00015975067
3764,03331756592	0,00016451217
3767,01354980469	0,00016917965
3769,99378204346	0,00017497998
3772,97401428223	0,00018364119
3775,954246521	0,00019095296
3778,93447875977	0,0001990924
3781,91471099854	0,00020828284
3784,8949432373	0,00021545013
3787,87517547607	0,00022280943
3790,85540771484	0,00022647753
3793,83563995361	0,00022528503
3796,81587219238	0,00021694028
3799,79610443115	0,00020075032
3802,77633666992	0,00017420031
3805,75656890869	0,00014574879
3808,73680114746	0,00012753783
3811,71703338623	0,000121204
3814,697265625	0,00011835353
3817,67749786377	0,00011547529
3820,65773010254	0,00011215686
3823,63796234131	0,00010840465
3826,61819458008	0,00010589531
3829,59842681885	0,00010360901
3832,57865905762	0,00010196511
3835,55889129639	0,00010029869
3838,53912353516	9,8209483E-5
3841,51935577393	9,6519132E-5
3844,4995880127	9,5585771E-5
3847,47982025146	9,4764363E-5
3850,46005249023	9,3902473E-5
3853,440284729	9,387112E-5
3856,42051696777	9,2573567E-5
3859,40074920654	9,1958389E-5
3862,38098144531	9,1396533E-5
3865,36121368408	9,0021763E-5
3868,34144592285	8,970078E-5
3871,32167816162	8,8471052E-5
3874,30191040039	8,7309186E-5
3877,28214263916	8,5537536E-5
3880,26237487793	8,4077637E-5
3883,2426071167	8,2446433E-5
3886,22283935547	8,0131191E-5
3889,20307159424	7,8480308E-5
3892,18330383301	7,5522629E-5
3895,16353607178	7,3651924E-5
3898,14376831055	7,254514E-5
3901,12400054932	7,1270695E-5
3904,10423278809	6,8538848E-5
3907,08446502686	6,7817987E-5
3910,06469726562	6,7123725E-5
3913,04492950439	6,5790639E-5
3916,02516174316	6,5856808E-5
3919,00539398193	6,6595864E-5
3921,9856262207	6,6715089E-5
3924,96585845947	6,5758471E-5
3927,94609069824	6,5387001E-5
3930,92632293701	6,6461473E-5
3933,90655517578	6,6297295E-5
3936,88678741455	6,7395408E-5
3939,86701965332	6,680012E-5
3942,84725189209	6,6607403E-5
3945,82748413086	6,7491385E-5
3948,80771636963	6,6737405E-5
3951,7879486084	6,8111305E-5
3954,76818084717	6,8453585E-5
3957,74841308594	6,8781424E-5
3960,72864532471	7,0454781E-5
3963,70887756348	7,0965476E-5
3966,68910980225	7,1060664E-5
3969,66934204102	7,3669171E-5
3972,64957427978	7,5263763E-5
3975,62980651855	7,6306452E-5
3978,61003875732	7,6305644E-5
3981,59027099609	7,8624785E-5
3984,57050323486	8,0106486E-5
3987,55073547363	8,1321172E-5
3990,5309677124	8,3047181E-5
3993,51119995117	8,3775902E-5
3996,49143218994	8,5601387E-5
3999,47166442871	8,4694063E-5
4002,45189666748	8,6788498E-5
4005,43212890625	8,7345922E-5
4008,41236114502	8,8181745E-5
4011,39259338379	8,9374657E-5
4014,37282562256	9,1045334E-5
4017,35305786133	9,1020925E-5
4020,3332901001	9,2829317E-5
4023,31352233887	9,3709313E-5
4026,29375457764	9,5093491E-5
4029,27398681641	9,6270453E-5
4032,25421905518	9,8735495E-5
4035,23445129395	0,00010003533
4038,21468353271	0,00010288577
4041,19491577148	0,00010586429
4044,17514801025	0,00010725326
4047,15538024902	0,0001106669
4050,13561248779	0,00011499432
4053,11584472656	0,00011647989
4056,09607696533	0,00011852465
4059,0763092041	0,00012028964
4062,05654144287	0,00011984855
4065,03677368164	0,00011738889
4068,01700592041	0,0001122928
4070,99723815918	0,00010298846
4073,97747039795	9,0041646E-5
4076,95770263672	7,5404393E-5
4079,93793487549	6,3447255E-5
4082,91816711426	5,6297829E-5
4085,89839935303	5,3375995E-5
4088,8786315918	5,0901776E-5
4091,85886383057	4,9124153E-5
4094,83909606934	4,6691384E-5
4097,81932830811	4,574699E-5
4100,79956054687	4,3956755E-5
4103,77979278564	4,3800921E-5
4106,76002502441	4,2502461E-5
4109,74025726318	4,3498714E-5
4112,72048950195	4,2872868E-5
4115,70072174072	4,2255588E-5
4118,68095397949	4,1844546E-5
4121,66118621826	4,2416621E-5
4124,64141845703	4,2345969E-5
4127,6216506958	4,1690478E-5
4130,60188293457	4,2742592E-5
4133,58211517334	4,0791569E-5
4136,56234741211	4,2215263E-5
4139,54257965088	4,1025923E-5
4142,52281188965	4,1561848E-5
4145,50304412842	4,1025365E-5
4148,48327636719	4,1517843E-5
4151,46350860596	4,098152E-5
4154,44374084473	4,0121063E-5
4157,4239730835	4,0047783E-5
4160,40420532227	4,1289234E-5
4163,38443756103	3,9984028E-5
4166,3646697998	4,0752548E-5
4169,34490203857	3,9630734E-5
4172,32513427734	4,0051467E-5
4175,30536651611	4,029076E-5
4178,28559875488	4,0975571E-5
4181,26583099365	3,9802925E-5
4184,24606323242	3,9619598E-5
4187,22629547119	3,9942018E-5
4190,20652770996	3,9094551E-5
4193,18675994873	3,9468334E-5
4196,1669921875	3,9025352E-5
4199,14722442627	3,8492463E-5
4202,12745666504	3,7635636E-5
4205,10768890381	3,7850249E-5
4208,08792114258	3,7237628E-5
4211,06815338135	3,6057141E-5
4214,04838562012	3,6936916E-5
4217,02861785889	3,6316386E-5
4220,00885009766	3,6421617E-5
4222,98908233643	3,6745418E-5
4225,9693145752	3,600535E-5
4228,94954681396	3,5990789E-5
4231,92977905273	3,5934205E-5
4234,9100112915	3,5761943E-5
4237,89024353027	3,623259E-5
4240,87047576904	3,5163789E-5
4243,85070800781	3,5848743E-5
4246,83094024658	3,57651E-5
4249,81117248535	3,6318888E-5
4252,79140472412	3,7238139E-5
4255,77163696289	3,6958482E-5
4258,75186920166	3,6220585E-5
4261,73210144043	3,6165953E-5
4264,7123336792	3,5642647E-5
4267,69256591797	3,6908862E-5
4270,67279815674	3,5354928E-5
4273,65303039551	3,594882E-5
4276,63326263428	3,4688384E-5
4279,61349487305	3,5113586E-5
4282,59372711182	3,5575096E-5
4285,57395935059	3,4452935E-5
4288,55419158936	3,4184049E-5
4291,53442382812	3,5149438E-5
4294,51465606689	3,4164655E-5
4297,49488830566	3,3983936E-5
4300,47512054443	3,5330194E-5
4303,4553527832	3,5807986E-5
4306,43558502197	3,534765E-5
4309,41581726074	3,4931284E-5
4312,39604949951	3,4414717E-5
4315,37628173828	3,5188513E-5
4318,35651397705	3,4616642E-5
4321,33674621582	3,4889884E-5
4324,31697845459	3,460622E-5
4327,29721069336	3,5676594E-5
4330,27744293213	3,6216048E-5
4333,2576751709	3,5707479E-5
4336,23790740967	3,5600415E-5
4339,21813964844	3,6129253E-5
4342,19837188721	3,6440935E-5
4345,17860412598	3,6913718E-5
4348,15883636475	3,6826228E-5
4351,13906860352	3,7112596E-5
4354,11930084229	3,7362503E-5
4357,09953308105	3,888302E-5
4360,07976531982	3,9447866E-5
4363,05999755859	4,0086447E-5
4366,04022979736	3,985578E-5
4369,02046203613	4,0080827E-5
4372,0006942749	4,1454472E-5
4374,98092651367	4,0796683E-5
4377,96115875244	4,2269182E-5
4380,94139099121	4,2727542E-5
4383,92162322998	4,3600563E-5
4386,90185546875	4,397179E-5
4389,88208770752	4,4837993E-5
4392,86231994629	4,5062841E-5
4395,84255218506	4,5241907E-5
4398,82278442383	4,5181745E-5
4401,8030166626	4,5856251E-5
4404,78324890137	4,6511252E-5
4407,76348114014	4,6073051E-5
4410,74371337891	4,5884773E-5
4413,72394561768	4,5631634E-5
4416,70417785645	4,5360981E-5
4419,68441009521	4,4917907E-5
4422,66464233398	4,4793136E-5
4425,64487457275	4,4026263E-5
4428,62510681152	4,4775962E-5
4431,60533905029	4,507695E-5
4434,58557128906	4,5048546E-5
4437,56580352783	4,4712184E-5
4440,5460357666	4,5243655E-5
4443,52626800537	4,5625872E-5
4446,50650024414	4,5708745E-5
4449,48673248291	4,6259891E-5
4452,46696472168	4,6662848E-5
4455,44719696045	4,5802479E-5
4458,42742919922	4,6780476E-5
4461,40766143799	4,7687942E-5
4464,38789367676	4,8689522E-5
4467,36812591553	4,8078962E-5
4470,3483581543	5,032527E-5
4473,32859039307	5,0860052E-5
4476,30882263184	5,2082884E-5
4479,28905487061	5,3554061E-5
4482,26928710937	5,5110581E-5
4485,24951934814	5,6639276E-5
4488,22975158691	5,970905E-5
4491,20998382568	6,0671871E-5
4494,19021606445	6,3915908E-5
4497,17044830322	6,7264942E-5
4500,15068054199	6,931579E-5
4503,13091278076	7,1872678E-5
4506,11114501953	7,3801411E-5
4509,0913772583	7,557369E-5
4512,07160949707	7,5716344E-5
4515,05184173584	7,6355246E-5
4518,03207397461	7,6736684E-5
4521,01230621338	7,7311593E-5
4523,99253845215	7,5802019E-5
4526,97277069092	7,3959248E-5
4529,95300292969	6,9793345E-5
4532,93323516846	6,5161132E-5
4535,91346740723	5,9084297E-5
4538,893699646	5,3456978E-5
4541,87393188477	4,7317356E-5
4544,85416412354	4,4088058E-5
4547,8343963623	4,2199329E-5
4550,81462860107	4,0552026E-5
4553,79486083984	4,0681151E-5
4556,77509307861	3,8119139E-5
4559,75532531738	3,8035744E-5
4562,73555755615	3,5592941E-5
4565,71578979492	3,4083391E-5
4568,69602203369	3,3248413E-5
4571,67625427246	3,3072055E-5
4574,65648651123	3,0771339E-5
4577,63671875	2,9486755E-5
4580,61695098877	3,0278834E-5
4583,59718322754	2,9499881E-5
4586,57741546631	2,9541766E-5
4589,55764770508	3,0613131E-5
4592,53787994385	3,0354598E-5
4595,51811218262	3,1955989E-5
4598,49834442139	3,3907336E-5
4601,47857666016	3,4373474E-5
4604,45880889893	3,5977063E-5
4607,4390411377	3,6793286E-5
4610,41927337646	3,7058399E-5
4613,39950561523	3,7585327E-5
4616,379737854	3,7176646E-5
4619,35997009277	3,6619903E-5
4622,34020233154	3,6673728E-5
4625,32043457031	3,6576813E-5
4628,30066680908	3,7027129E-5
4631,28089904785	3,8223283E-5
4634,26113128662	3,8199402E-5
4637,24136352539	3,7566105E-5
4640,22159576416	3,8432515E-5
4643,20182800293	3,9323137E-5
4646,1820602417	3,9864971E-5
4649,16229248047	3,9921056E-5
4652,14252471924	3,9791918E-5
4655,12275695801	4,0813411E-5
4658,10298919678	4,1617146E-5
4661,08322143555	4,313596E-5
4664,06345367432	4,2636778E-5
4667,04368591309	4,3683838E-5
4670,02391815186	4,431572E-5
4673,00415039063	4,4903752E-5
4675,98438262939	4,4960594E-5
4678,96461486816	4,4183614E-5
4681,94484710693	4,3823161E-5
4684,9250793457	4,4705085E-5
4687,90531158447	4,4177576E-5
4690,88554382324	4,4031737E-5
4693,86577606201	4,4001373E-5
4696,84600830078	4,501742E-5
4699,82624053955	4,5935391E-5
4702,80647277832	4,622271E-5
4705,78670501709	4,7105151E-5
4708,76693725586	4,9645873E-5
4711,74716949463	5,1096269E-5
4714,7274017334	5,294901E-5
4717,70763397217	5,6426177E-5
4720,68786621094	5,6799622E-5
4723,66809844971	5,9819502E-5
4726,64833068848	6,1403039E-5
4729,62856292725	6,0739524E-5
4732,60879516602	6,1590533E-5
4735,58902740479	6,0511535E-5
4738,56925964355	5,9097758E-5
4741,54949188232	5,8723376E-5
4744,52972412109	5,9122827E-5
4747,50995635986	6,0015149E-5
4750,49018859863	5,9737058E-5
4753,4704208374	5,9185879E-5
4756,45065307617	5,9095881E-5
4759,43088531494	5,9640103E-5
4762,41111755371	6,0161798E-5
4765,39134979248	6,1427553E-5
4768,37158203125	6,1848692E-5
4771,35181427002	6,3297943E-5
4774,33204650879	6,6281719E-5
4777,31227874756	6,7297679E-5
4780,29251098633	6,9324496E-5
4783,2727432251	7,1750147E-5
4786,25297546387	7,4214986E-5
4789,23320770264	7,6731854E-5
4792,21343994141	7,8316352E-5
4795,19367218018	8,1214002E-5
4798,17390441895	8,3722508E-5
4801,15413665771	8,6125821E-5
4804,13436889648	8,9115218E-5
4807,11460113525	9,1651937E-5
4810,09483337402	9,3995622E-5
4813,07506561279	9,5933913E-5
4816,05529785156	9,9153673E-5
4819,03553009033	0,00010108284
4822,0157623291	0,00010650684
4824,99599456787	0,00011354692
4827,97622680664	0,00012169166
4830,95645904541	0,00013329265
4833,93669128418	0,00014305666
4836,91692352295	0,00015332744
4839,89715576172	0,00016184904
4842,87738800049	0,00016977452
4845,85762023926	0,0001762652
4848,83785247803	0,00018424919
4851,8180847168	0,00019553499
4854,79831695557	0,00020504778
4857,77854919434	0,00021615985
4860,75878143311	0,0002279164
4863,73901367188	0,00024213707
4866,71924591064	0,00025575817
4869,69947814941	0,00027066232
4872,67971038818	0,00028664186
4875,65994262695	0,00030298302
4878,64017486572	0,00032114098
4881,62040710449	0,00034178823
4884,60063934326	0,00036073195
4887,58087158203	0,00038073685
4890,5611038208	0,00040105565
4893,54133605957	0,00041749314
4896,52156829834	0,00043130036
4899,50180053711	0,00043593619
4902,48203277588	0,00042943847
4905,46226501465	0,00040558182
4908,44249725342	0,00036795465
4911,42272949219	0,00032033662
4914,40296173096	0,00027756566
4917,38319396973	0,00024792104
4920,3634262085	0,00023080689
4923,34365844727	0,00021933551
4926,32389068604	0,00021353004
4929,3041229248	0,00021055579
4932,28435516357	0,0002081586
4935,26458740234	0,00020572112
4938,24481964111	0,00020023609
4941,22505187988	0,00019528805
4944,20528411865	0,00018848575
4947,18551635742	0,00018027221
4950,16574859619	0,00017260465
4953,14598083496	0,00016668372
4956,12621307373	0,00016313927
4959,1064453125	0,0001596127
4962,08667755127	0,00015591003
4965,06690979004	0,00015249947
4968,04714202881	0,00015042104
4971,02737426758	0,00014642159
4974,00760650635	0,00014418073
4976,98783874512	0,00014043957
4979,96807098389	0,00013872609
4982,94830322266	0,00013608783
4985,92853546143	0,00013444321
4988,9087677002	0,000131319
4991,88899993897	0,00012910473
4994,86923217773	0,00012834696
4997,8494644165	0,00012581147
5000,82969665527	0,00012443861
5003,80992889404	0,00012386943
5006,79016113281	0,00012233322
5009,77039337158	0,00012092083
5012,75062561035	0,00012137378
5015,73085784912	0,0001211296
5018,71109008789	0,00012238905
5021,69132232666	0,00012329704
5024,67155456543	0,00012490392
5027,6517868042	0,00012614439
5030,63201904297	0,00012726137
5033,61225128174	0,00012909139
5036,59248352051	0,0001293755
5039,57271575928	0,0001306077
5042,55294799805	0,00013111989
5045,53318023682	0,00013234223
5048,51341247559	0,00013356568
5051,49364471436	0,00013515411
5054,47387695313	0,00013741307
5057,45410919189	0,00013861091
5060,43434143066	0,00014089065
5063,41457366943	0,00014417785
5066,3948059082	0,0001481515
5069,37503814697	0,00014996166
5072,35527038574	0,00015410866
5075,33550262451	0,00015856796
5078,31573486328	0,00016242482
5081,29596710205	0,00016605073
5084,27619934082	0,00017263742
5087,25643157959	0,0001782819
5090,23666381836	0,00018460504
5093,21689605713	0,00019104212
5096,1971282959	0,00019855016
5099,17736053467	0,00020707365
5102,15759277344	0,00021590831
5105,13782501221	0,00022782934
5108,11805725098	0,00024033289
5111,09828948975	0,00025286749
5114,07852172852	0,00026985785
5117,05875396729	0,00028640735
5120,03898620605	0,00030649236
5123,01921844482	0,00032886961
5125,99945068359	0,00035429229
5128,97968292236	0,00038011031
5131,95991516113	0,00040598247
5134,9401473999	0,00042808616
5137,92037963867	0,00043882541
5140,90061187744	0,0004260315
5143,88084411621	0,000383082
5146,86107635498	0,00031692057
5149,84130859375	0,00025289439
5152,82154083252	0,00020685423
5155,80177307129	0,00017323298
5158,78200531006	0,00014927688
5161,76223754883	0,00013213225
5164,7424697876	0,00011677486
5167,72270202637	0,00010341692
5170,70293426514	9,2734181E-5
5173,68316650391	8,3252154E-5
5176,66339874268	7,485815E-5
5179,64363098145	6,7016432E-5
5182,62386322022	6,1020614E-5
5185,60409545898	5,5026754E-5
5188,58432769775	4,9058072E-5
5191,56455993652	4,4375989E-5
5194,54479217529	3,9934931E-5
5197,52502441406	3,5944291E-5
5200,50525665283	3,3547574E-5
5203,4854888916	3,0787795E-5
5206,46572113037	2,8700999E-5
5209,44595336914	2,7726144E-5
5212,42618560791	2,4391278E-5
5215,40641784668	2,3860806E-5
5218,38665008545	2,2971027E-5
5221,36688232422	2,2793982E-5
5224,34711456299	2,3710213E-5
5227,32734680176	2,461372E-5
5230,30757904053	2,6014697E-5
5233,2878112793	2,8076795E-5
5236,26804351807	2,9634066E-5
5239,24827575684	3,1867899E-5
5242,22850799561	3,4172043E-5
5245,20874023438	3,6776681E-5
5248,18897247314	3,8974389E-5
5251,16920471191	4,075923E-5
5254,14943695068	4,3327406E-5
5257,12966918945	4,5139554E-5
5260,10990142822	4,6158976E-5
5263,09013366699	4,8644896E-5
5266,07036590576	5,1697561E-5
5269,05059814453	5,5534864E-5
5272,0308303833	5,914314E-5
5275,01106262207	6,3150006E-5
5277,99129486084	6,7470083E-5
5280,97152709961	7,2612479E-5
5283,95175933838	7,7864453E-5
5286,93199157715	8,2525072E-5
5289,91222381592	8,7536701E-5
5292,89245605469	9,3120407E-5
5295,87268829346	9,8512029E-5
5298,85292053223	0,00010211872
5301,833152771	0,00010501499
5304,81338500977	0,00010679476
5307,79361724854	0,00010704538
5310,7738494873	0,00010540791
5313,75408172607	0,00010068891
5316,73431396484	9,2961493E-5
5319,71454620361	8,6157399E-5
5322,69477844238	8,0164262E-5
5325,67501068115	7,6539048E-5
5328,65524291992	7,332153E-5
5331,63547515869	7,0818011E-5
5334,61570739746	6,8548212E-5
5337,59593963623	6,6349239E-5
5340,576171875	6,315426E-5
5343,55640411377	6,1456414E-5
5346,53663635254	5,9938004E-5
5349,51686859131	5,679471E-5
5352,49710083008	5,4116099E-5
5355,47733306885	5,2881685E-5
5358,45756530762	4,9837846E-5
5361,43779754639	4,6902621E-5
5364,41802978516	4,4323738E-5
5367,39826202393	4,1632996E-5
5370,3784942627	3,8796441E-5
5373,35872650146	3,7262484E-5
5376,33895874023	3,5646412E-5
5379,319190979	3,2797939E-5
5382,29942321777	3,0609396E-5
5385,27965545654	2,9687952E-5
5388,25988769531	2,9867084E-5
5391,24011993408	2,8603699E-5
5394,22035217285	2,8744182E-5
5397,20058441162	2,9231623E-5
5400,18081665039	2,8736413E-5
5403,16104888916	2,9589776E-5
5406,14128112793	2,9213836E-5
5409,1215133667	3,0872979E-5
5412,10174560547	3,0829917E-5
5415,08197784424	3,0305949E-5
5418,06221008301	3,1288628E-5
5421,04244232178	3,1062535E-5
5424,02267456055	3,06395E-5
5427,00290679932	2,9926861E-5
5429,98313903809	3,0346202E-5
5432,96337127686	3,0672222E-5
5435,94360351562	3,1393306E-5
5438,92383575439	3,1626606E-5
5441,90406799316	3,1361586E-5
5444,88430023193	3,1236247E-5
5447,8645324707	3,2687282E-5
5450,84476470947	3,1800281E-5
5453,82499694824	3,2654427E-5
5456,80522918701	3,3263145E-5
5459,78546142578	3,3914998E-5
5462,76569366455	3,4239821E-5
5465,74592590332	3,5378382E-5
5468,72615814209	3,5041876E-5
5471,70639038086	3,5159887E-5
5474,68662261963	3,5072692E-5
5477,6668548584	3,5430334E-5
5480,64708709717	3,5130335E-5
5483,62731933594	3,5112314E-5
5486,60755157471	3,5335568E-5
5489,58778381348	3,3568668E-5
5492,56801605225	3,3320572E-5
5495,54824829102	3,1802775E-5
5498,52848052978	3,1757643E-5
5501,50871276855	3,0322141E-5
5504,48894500732	2,9743481E-5
5507,46917724609	2,967403E-5
5510,44940948486	2,8850746E-5
5513,42964172363	2,85294E-5
5516,4098739624	2,8176609E-5
5519,39010620117	2,7484601E-5
5522,37033843994	2,6480403E-5
5525,35057067871	2,6043653E-5
5528,33080291748	2,5805404E-5
5531,31103515625	2,3280702E-5
5534,29126739502	2,3049835E-5
5537,27149963379	2,2866882E-5
5540,25173187256	2,1269764E-5
5543,23196411133	2,0312956E-5
5546,2121963501	1,9853607E-5
5549,19242858887	1,7674779E-5
5552,17266082764	1,6435597E-5
5555,15289306641	1,5035249E-5
5558,13312530518	1,3869736E-5
5561,11335754395	1,1074744E-5
5564,09358978271	9,2938127E-6
5567,07382202148	7,3143272E-6
5570,05405426025	6,0201979E-6
5573,03428649902	2,9382656E-6
5576,01451873779	2,3936209E-6
5578,99475097656	7,1411829E-7
5581,97498321533	1,7647933E-6
5584,9552154541	3,0163197E-6
5587,93544769287	4,1521742E-6
5590,91567993164	5,9879231E-6
5593,89591217041	8,4947353E-6
5596,87614440918	8,4496646E-6
5599,85637664795	1,0614962E-5
5602,83660888672	1,2051273E-5
5605,81684112549	1,3352612E-5
5608,79707336426	1,5804415E-5
5611,77730560303	1,7016871E-5
5614,7575378418	1,8039351E-5
5617,73777008057	2,0492536E-5
5620,71800231934	2,2873666E-5
5623,69823455811	2,47002E-5
5626,67846679687	2,6685874E-5
5629,65869903564	2,9545287E-5
5632,63893127441	3,2275722E-5
5635,61916351318	3,5135255E-5
5638,59939575195	3,7753535E-5
5641,57962799072	4,2181587E-5
5644,55986022949	4,6119512E-5
5647,54009246826	5,1221698E-5
5650,52032470703	5,4961693E-5
5653,5005569458	5,990671E-5
5656,48078918457	6,5964408E-5
5659,46102142334	7,067937E-5
5662,44125366211	7,6979534E-5
5665,42148590088	8,3231984E-5
5668,40171813965	9,016188E-5
5671,38195037842	9,6105038E-5
5674,36218261719	0,000101652
5677,34241485596	0,00010560322
5680,32264709473	0,00010688308
5683,3028793335	0,00010550796
5686,28311157227	0,00010213881
5689,26334381103	9,5799755E-5
5692,2435760498	8,7436258E-5
5695,22380828857	8,0109629E-5
5698,20404052734	7,407542E-5
5701,18427276611	7,024943E-5
5704,16450500488	6,7173414E-5
5707,14473724365	6,4236371E-5
5710,12496948242	6,1512952E-5
5713,10520172119	6,0251754E-5
5716,08543395996	5,8964816E-5
5719,06566619873	5,6805567E-5
5722,0458984375	5,5301086E-5
5725,02613067627	5,4293014E-5
5728,00636291504	5,2103963E-5
5730,98659515381	5,0329313E-5
5733,96682739258	4,9948692E-5
5736,94705963135	4,8019028E-5
5739,92729187012	4,7552504E-5
5742,90752410889	4,65704E-5
5745,88775634766	4,591478E-5
5748,86798858643	4,5969839E-5
5751,8482208252	4,5230551E-5
5754,82845306396	4,3674309E-5
5757,80868530273	4,3711105E-5
5760,7889175415	4,2709534E-5
5763,76914978027	4,3477215E-5
5766,74938201904	4,287472E-5
5769,72961425781	4,2113479E-5
5772,70984649658	4,1248328E-5
5775,69007873535	4,1213705E-5
5778,67031097412	4,1523659E-5
5781,65054321289	4,0437543E-5
5784,63077545166	4,078455E-5
5787,61100769043	3,9576452E-5
5790,5912399292	3,9044212E-5
5793,57147216797	3,8739731E-5
5796,55170440674	3,7927354E-5
5799,53193664551	3,8117573E-5
5802,51216888428	3,7047357E-5
5805,49240112305	3,6036457E-5
5808,47263336182	3,5243156E-5
5811,45286560059	3,4917345E-5
5814,43309783935	3,4696872E-5
5817,41333007812	3,4522809E-5
5820,39356231689	3,4699428E-5
5823,37379455566	3,4300775E-5
5826,35402679443	3,3374352E-5
5829,3342590332	3,4030333E-5
5832,31449127197	3,3505782E-5
5835,29472351074	3,2611837E-5
5838,27495574951	3,3726403E-5
5841,25518798828	3,3281266E-5
5844,23542022705	3,2354374E-5
5847,21565246582	3,3299607E-5
5850,19588470459	3,2757698E-5
5853,17611694336	3,3943023E-5
5856,15634918213	3,3222357E-5
5859,1365814209	3,3518679E-5
5862,11681365967	3,3036726E-5
5865,09704589844	3,2967481E-5
5868,07727813721	3,3398191E-5
5871,05751037598	3,3092298E-5
5874,03774261475	3,3355184E-5
5877,01797485352	3,2482931E-5
5879,99820709229	3,3207351E-5
5882,97843933105	3,3421271E-5
5885,95867156982	3,278612E-5
5888,93890380859	3,2934908E-5
5891,91913604736	3,3000311E-5
5894,89936828613	3,3120313E-5
5897,8796005249	3,3275116E-5
5900,85983276367	3,4204314E-5
5903,84006500244	3,3874679E-5
5906,82029724121	3,4124942E-5
5909,80052947998	3,4522755E-5
5912,78076171875	3,4265611E-5
5915,76099395752	3,4697568E-5
5918,74122619629	3,4584049E-5
5921,72145843506	3,4611437E-5
5924,70169067383	3,5539354E-5
5927,6819229126	3,6273089E-5
5930,66215515137	3,4851936E-5
5933,64238739014	3,631637E-5
5936,62261962891	3,6574734E-5
5939,60285186768	3,7130484E-5
5942,58308410644	3,702265E-5
5945,56331634521	3,7407797E-5
[truncated: 30,772 more rows]
