# Supplementary material for: Predicting the Durability of Solid Fired Bricks Using NDT Electroacoustic Methods
Source: Materials (Basel). 2022 Aug 25;15(17):5882. doi: 10.3390/ma15175882 (PMC9457344; doi:10.3390/ma15175882)
Supplement: Supplementary file 1 [file materials-15-05882-s001.zip › 8.NV0_FL.csv]

ASCII data file created with TiePie Multi Channel software. www.tiepie.com.
2021-02-24 11:00:19 340m
Frequency	FFT1
Hz	V
0	0,0045722794
2,98023223876953	0,00045867574
5,96046447753906	0,00046258047
8,94069671630859	0,0004622066
11,9209289550781	0,00046601744
14,9011611938477	0,00047922912
17,8813934326172	0,00052015614
20,8616256713867	0,00049918718
23,8418579101562	0,00044246317
26,8220901489258	0,00043407952
29,8023223876953	0,00045330105
32,7825546264648	0,00045194494
35,7627868652344	0,00044412794
38,7430191040039	0,00044161739
41,7232513427734	0,00043415678
44,703483581543	0,00043826611
47,6837158203125	0,00044835191
50,663948059082	0,00044544159
53,6441802978516	0,00043979253
56,6244125366211	0,00043830136
59,6046447753906	0,00043371392
62,5848770141602	0,00042842141
65,5651092529297	0,00042935285
68,5453414916992	0,00042975343
71,5255737304687	0,00041707285
74,5058059692383	0,00041685412
77,4860382080078	0,00041922286
80,4662704467773	0,00041951136
83,4465026855469	0,0004172404
86,4267349243164	0,00042343466
89,4069671630859	0,00042437366
92,3871994018555	0,00042633622
95,367431640625	0,00042644033
98,3476638793945	0,00043135232
101,327896118164	0,00043633899
104,308128356934	0,00043076956
107,288360595703	0,00042490978
110,268592834473	0,00042194469
113,248825073242	0,00041945604
116,229057312012	0,00042064934
119,209289550781	0,00042326323
122,189521789551	0,00042407363
125,16975402832	0,00042388024
128,14998626709	0,00042335572
131,130218505859	0,00042082745
134,110450744629	0,00041939636
137,090682983398	0,00042043669
140,070915222168	0,00041712398
143,051147460938	0,00041732707
146,031379699707	0,00041528372
149,011611938477	0,00041663909
151,991844177246	0,00041396879
154,972076416016	0,0004155964
157,952308654785	0,00041092559
160,932540893555	0,00041102163
163,912773132324	0,00040850261
166,893005371094	0,00040907621
169,873237609863	0,00040724159
172,853469848633	0,00040489845
175,833702087402	0,00040340796
178,813934326172	0,00040584947
181,794166564941	0,00040176991
184,774398803711	0,00040126105
187,75463104248	0,00039603235
190,73486328125	0,00040156012
193,71509552002	0,00039581475
196,695327758789	0,00039585545
199,675559997559	0,00039381782
202,655792236328	0,00039274644
205,636024475098	0,00039375041
208,616256713867	0,00039534616
211,596488952637	0,00039223073
214,576721191406	0,00039330556
217,556953430176	0,00038966734
220,537185668945	0,00038804702
223,517417907715	0,00038492479
226,497650146484	0,00038448127
229,477882385254	0,00038438912
232,458114624023	0,00038319315
235,438346862793	0,00038211802
238,418579101562	0,00038062456
241,398811340332	0,00038051912
244,379043579102	0,00038099892
247,359275817871	0,00037955297
250,339508056641	0,00037755342
253,31974029541	0,00037546976
256,29997253418	0,00037595772
259,280204772949	0,00037719517
262,260437011719	0,00037435344
265,240669250488	0,0003727184
268,220901489258	0,00037076874
271,201133728027	0,00037012279
274,181365966797	0,00036786296
277,161598205566	0,00036675477
280,141830444336	0,00036645193
283,122062683105	0,00036475112
286,102294921875	0,00036355146
289,082527160645	0,0003640855
292,062759399414	0,00036228824
295,042991638184	0,00036297815
298,023223876953	0,0003621199
301,003456115723	0,00036192032
303,983688354492	0,00036220483
306,963920593262	0,00036157655
309,944152832031	0,0003588546
312,924385070801	0,00035793145
315,90461730957	0,00035680014
318,88484954834	0,00035531882
321,865081787109	0,00035227756
324,845314025879	0,00035199771
327,825546264648	0,00035053424
330,805778503418	0,00035044879
333,786010742188	0,00034988399
336,766242980957	0,00034864638
339,746475219727	0,0003465606
342,726707458496	0,00034704809
345,706939697266	0,000345498
348,687171936035	0,00034583061
351,667404174805	0,00034509913
354,647636413574	0,00034311525
357,627868652344	0,00034246822
360,608100891113	0,00034314944
363,588333129883	0,00034034202
366,568565368652	0,00033966817
369,548797607422	0,00033911903
372,529029846191	0,0003392294
375,509262084961	0,00033816955
378,48949432373	0,00033715313
381,4697265625	0,00033686332
384,44995880127	0,00033584051
387,430191040039	0,00033557882
390,410423278809	0,00033544231
393,390655517578	0,00033532879
396,370887756348	0,00033396137
399,351119995117	0,00033366236
402,331352233887	0,00033410518
405,311584472656	0,00033174705
408,291816711426	0,00033035812
411,272048950195	0,00032898129
414,252281188965	0,00033023141
417,232513427734	0,00032741619
420,212745666504	0,00032590132
423,192977905273	0,00032717153
426,173210144043	0,00032768222
429,153442382812	0,0003278159
432,133674621582	0,00032755859
435,113906860352	0,00032523643
438,094139099121	0,00032671167
441,074371337891	0,00032368861
444,05460357666	0,0003241181
447,03483581543	0,00032168743
450,015068054199	0,0003205733
452,995300292969	0,00032200564
455,975532531738	0,00032062391
458,955764770508	0,00031947086
461,935997009277	0,00031923203
464,916229248047	0,0003190143
467,896461486816	0,00031947901
470,876693725586	0,00031661841
473,856925964355	0,00031803438
476,837158203125	0,00031777611
479,817390441895	0,00031735086
482,797622680664	0,00031475972
485,777854919434	0,00031510938
488,758087158203	0,00031358429
491,738319396973	0,00031260254
494,718551635742	0,00031255196
497,698783874512	0,00031247562
500,679016113281	0,00031101918
503,659248352051	0,00031296559
506,63948059082	0,00031171702
509,61971282959	0,00031141043
512,599945068359	0,00031120051
515,580177307129	0,00031191768
518,560409545898	0,00031073618
521,540641784668	0,00030981237
524,520874023438	0,00030771618
527,501106262207	0,00030853164
530,481338500977	0,00030746769
533,461570739746	0,00030724606
536,441802978516	0,0003065733
539,422035217285	0,00030473921
542,402267456055	0,00030492439
545,382499694824	0,00030567037
548,362731933594	0,00030623248
551,342964172363	0,00030684678
554,323196411133	0,00030592833
557,303428649902	0,00030481783
560,283660888672	0,00030592896
563,263893127441	0,00030335645
566,244125366211	0,0003023181
569,22435760498	0,00030333372
572,20458984375	0,00030301465
575,18482208252	0,00030093126
578,165054321289	0,00030098898
581,145286560059	0,00030018482
584,125518798828	0,00030213781
587,105751037598	0,00029749155
590,085983276367	0,00029844748
593,066215515137	0,00030888314
596,046447753906	0,00029878668
599,026679992676	0,00030174031
602,006912231445	0,00029666281
604,987144470215	0,00029644592
607,967376708984	0,00029714346
610,947608947754	0,00029829793
613,927841186523	0,00029560253
616,908073425293	0,00029748962
619,888305664062	0,000296014
622,868537902832	0,000295524
625,848770141602	0,00029441342
628,829002380371	0,00029360972
631,809234619141	0,00029452023
634,78946685791	0,00029437733
637,76969909668	0,00029338073
640,749931335449	0,00029280094
643,730163574219	0,00029250406
646,710395812988	0,00029327366
649,690628051758	0,00029192665
652,670860290527	0,00029215724
655,651092529297	0,00029173499
658,631324768066	0,00029258691
661,611557006836	0,00029067073
664,591789245606	0,00028990241
667,572021484375	0,00029098983
670,552253723145	0,0002895166
673,532485961914	0,00028828295
676,512718200684	0,00029021519
679,492950439453	0,00028872858
682,473182678223	0,00028892453
685,453414916992	0,00028822456
688,433647155762	0,00028869976
691,413879394531	0,00028811557
694,394111633301	0,00028758554
697,37434387207	0,00028724521
700,35457611084	0,00028642479
703,334808349609	0,00028765045
706,315040588379	0,00028679246
709,295272827148	0,00028695187
712,275505065918	0,000285276
715,255737304687	0,0002848143
718,235969543457	0,0002862452
721,216201782227	0,00028521892
724,196434020996	0,00028408175
727,176666259766	0,00028590242
730,156898498535	0,00028454346
733,137130737305	0,00028382575
736,117362976074	0,00028284641
739,097595214844	0,00028380915
742,077827453613	0,00028308728
745,058059692383	0,00028377943
748,038291931152	0,00028362204
751,018524169922	0,00028334726
753,998756408691	0,00028305927
756,978988647461	0,00028282545
759,959220886231	0,00028231207
762,939453125	0,0002811646
765,919685363769	0,00028140404
768,899917602539	0,00028162721
771,880149841309	0,00028226125
774,860382080078	0,00028077296
777,840614318848	0,00028108397
780,820846557617	0,00028153123
783,801078796387	0,00028184686
786,781311035156	0,00028108132
789,761543273926	0,00028164381
792,741775512695	0,00028036264
795,722007751465	0,00028104558
798,702239990234	0,00028170184
801,682472229004	0,00027970111
804,662704467773	0,00027983956
807,642936706543	0,00028041014
810,623168945313	0,00027927076
813,603401184082	0,00027878596
816,583633422852	0,00027870675
819,563865661621	0,00027970276
822,544097900391	0,00027979854
825,52433013916	0,00027816306
828,50456237793	0,00027995054
831,484794616699	0,00027838304
834,465026855469	0,00027903333
837,445259094238	0,00027798037
840,425491333008	0,00027812501
843,405723571777	0,0002768039
846,385955810547	0,00027733288
849,366188049316	0,00027784168
852,346420288086	0,00027770169
855,326652526855	0,00027763299
858,306884765625	0,00027794109
861,287117004394	0,0002768471
864,267349243164	0,00027698475
867,247581481934	0,00027716399
870,227813720703	0,00027818542
873,208045959473	0,00027856495
876,188278198242	0,00027715457
879,168510437012	0,00027738692
882,148742675781	0,00027557027
885,128974914551	0,00027668671
888,10920715332	0,00027667067
891,08943939209	0,00027634091
894,069671630859	0,00027560284
897,049903869629	0,00027608641
900,030136108398	0,00027663393
903,010368347168	0,00027540529
905,990600585938	0,00027446468
908,970832824707	0,00027665056
911,951065063477	0,00027442098
914,931297302246	0,00027427336
917,911529541016	0,00027566055
920,891761779785	0,00027667467
923,871994018555	0,00027410687
926,852226257324	0,00027511166
929,832458496094	0,00027428557
932,812690734863	0,00027514695
935,792922973633	0,00027619743
938,773155212402	0,00027489918
941,753387451172	0,00027444489
944,733619689941	0,00027544137
947,713851928711	0,00027507307
950,69408416748	0,00027391838
953,67431640625	0,00027374696
956,65454864502	0,00027427372
959,634780883789	0,00027380369
962,615013122559	0,00027480548
965,595245361328	0,00027415269
968,575477600098	0,00027337181
971,555709838867	0,00027334788
974,535942077637	0,00027376673
977,516174316406	0,00027304338
980,496406555176	0,00027418384
983,476638793945	0,00027372547
986,456871032715	0,00027366006
989,437103271484	0,00027284288
992,417335510254	0,00027127958
995,397567749023	0,00027155665
998,377799987793	0,00027194197
1001,35803222656	0,00027206519
1004,33826446533	0,00027194206
1007,3184967041	0,00027199947
1010,29872894287	0,00027191833
1013,27896118164	0,00027190188
1016,25919342041	0,00027291266
1019,23942565918	0,00027086694
1022,21965789795	0,00027045906
1025,19989013672	0,00027135574
1028,18012237549	0,00027049001
1031,16035461426	0,00027038502
1034,14058685303	0,00027063199
1037,1208190918	0,00027021118
1040,10105133057	0,0002710401
1043,08128356934	0,00026881011
1046,06151580811	0,00026934293
1049,04174804688	0,00026921027
1052,02198028564	0,0002693405
1055,00221252441	0,00026930815
1057,98244476318	0,00026832435
1060,96267700195	0,00026706289
1063,94290924072	0,00026840064
1066,92314147949	0,00026783625
1069,90337371826	0,00026724203
1072,88360595703	0,00026733144
1075,8638381958	0,00026772227
1078,84407043457	0,00026544746
1081,82430267334	0,00026606169
1084,80453491211	0,00026625255
1087,78476715088	0,00026556791
1090,76499938965	0,00026556847
1093,74523162842	0,00026379132
1096,72546386719	0,00026462001
1099,70569610596	0,00026348181
1102,68592834473	0,00026382156
1105,6661605835	0,00026302195
1108,64639282227	0,00026274507
1111,62662506104	0,00026183194
1114,6068572998	0,0002613656
1117,58708953857	0,00026018193
1120,56732177734	0,00026007267
1123,54755401611	0,00025961358
1126,52778625488	0,0002584312
1129,50801849365	0,00025853952
1132,48825073242	0,00025777512
1135,46848297119	0,00025904108
1138,44871520996	0,00025752149
1141,42894744873	0,00025594324
1144,4091796875	0,00025557832
1147,38941192627	0,00025492428
1150,36964416504	0,00025404666
1153,34987640381	0,00025355893
1156,33010864258	0,00025160241
1159,31034088135	0,00025290221
1162,29057312012	0,00025098959
1165,27080535889	0,00024949413
1168,25103759766	0,00024841448
1171,23126983643	0,00024876297
1174,2115020752	0,00024701802
1177,19173431396	0,00024562524
1180,17196655273	0,00024526408
1183,1521987915	0,00024357628
1186,13243103027	0,0002436492
1189,11266326904	0,00024160071
1192,09289550781	0,00024015819
1195,07312774658	0,00023952575
1198,05335998535	0,00023747533
1201,03359222412	0,00023602129
1204,01382446289	0,00023412381
1206,99405670166	0,00023377719
1209,97428894043	0,00023163947
1212,9545211792	0,00023143241
1215,93475341797	0,00023013779
1218,91498565674	0,00022857324
1221,89521789551	0,00022610067
1224,87545013428	0,0002250338
1227,85568237305	0,00022511545
1230,83591461182	0,000221817
1233,81614685059	0,00022023747
1236,79637908936	0,00021937449
1239,77661132812	0,00021881229
1242,75684356689	0,00021637403
1245,73707580566	0,00021639983
1248,71730804443	0,00021537607
1251,6975402832	0,00021403443
1254,67777252197	0,00021363946
1257,65800476074	0,00021289663
1260,63823699951	0,00021219108
1263,61846923828	0,00021166022
1266,59870147705	0,00021248189
1269,57893371582	0,00021206978
1272,55916595459	0,00021348484
1275,53939819336	0,00021374823
1278,51963043213	0,00021477746
1281,4998626709	0,00021671189
1284,48009490967	0,00021738781
1287,46032714844	0,00021951716
1290,44055938721	0,00022139638
1293,42079162598	0,00022362696
1296,40102386475	0,00022606138
1299,38125610352	0,00022887227
1302,36148834229	0,00023277549
1305,34172058105	0,00023589467
1308,32195281982	0,00023853523
1311,30218505859	0,00024222813
1314,28241729736	0,00024547968
1317,26264953613	0,00024952307
1320,2428817749	0,00025208836
1323,22311401367	0,00025519071
1326,20334625244	0,00025682988
1329,18357849121	0,00026106765
1332,16381072998	0,00026318827
1335,14404296875	0,00026666252
1338,12427520752	0,00026812436
1341,10450744629	0,00026899055
1344,08473968506	0,00027099199
1347,06497192383	0,00027308574
1350,0452041626	0,00027492291
1353,02543640137	0,00027676013
1356,00566864014	0,00027739672
1358,98590087891	0,00028024573
1361,96613311768	0,00028072293
1364,94636535645	0,000282004
1367,92659759521	0,00028358826
1370,90682983398	0,00028532389
1373,88706207275	0,00028528386
1376,86729431152	0,00028650694
1379,84752655029	0,00028846379
1382,82775878906	0,00028776385
1385,80799102783	0,00029040812
1388,7882232666	0,00029098154
1391,76845550537	0,00029269314
1394,74868774414	0,00029345724
1397,72891998291	0,0002949799
1400,70915222168	0,0002955312
1403,68938446045	0,00029704601
1406,66961669922	0,00029585006
1409,64984893799	0,0002977185
1412,63008117676	0,00029926711
1415,61031341553	0,00030026147
1418,5905456543	0,0003006158
1421,57077789307	0,00030259039
1424,55101013184	0,00030329528
1427,53124237061	0,00030373988
1430,51147460938	0,00030412111
1433,49170684814	0,00030439797
1436,47193908691	0,00030561851
1439,45217132568	0,00030707982
1442,43240356445	0,00030777891
1445,41263580322	0,00030903881
1448,39286804199	0,0003092003
1451,37310028076	0,00031062557
1454,35333251953	0,00031158363
1457,3335647583	0,00031210751
1460,31379699707	0,00031333878
1463,29402923584	0,00031392048
1466,27426147461	0,00031488103
1469,25449371338	0,00031416438
1472,23472595215	0,00031602001
1475,21495819092	0,00031694896
1478,19519042969	0,00031810659
1481,17542266846	0,00032019915
1484,15565490723	0,00032009106
1487,135887146	0,0003208074
1490,11611938477	0,0003219215
1493,09635162354	0,0003232676
1496,0765838623	0,00032366842
1499,05681610107	0,00032521369
1502,03704833984	0,00032677803
1505,01728057861	0,00032552255
1507,99751281738	0,00032740012
1510,97774505615	0,00032910868
1513,95797729492	0,0003293456
1516,93820953369	0,00033090881
1519,91844177246	0,0003317962
1522,89867401123	0,00033310004
1525,87890625	0,00033624611
1528,85913848877	0,00033390357
1531,83937072754	0,00033564631
1534,81960296631	0,00033656251
1537,79983520508	0,00033800523
1540,78006744385	0,00033832746
1543,76029968262	0,00033997137
1546,74053192139	0,00034058726
1549,72076416016	0,00034221317
1552,70099639893	0,00034308533
1555,6812286377	0,00034329282
1558,66146087646	0,00034589651
1561,64169311523	0,00034636165
1564,621925354	0,00034783228
1567,60215759277	0,00035017352
1570,58238983154	0,00035122075
1573,56262207031	0,00035235061
1576,54285430908	0,00035350367
1579,52308654785	0,00035523746
1582,50331878662	0,00035661951
1585,48355102539	0,00035758872
1588,46378326416	0,00035981137
1591,44401550293	0,00036267189
1594,4242477417	0,00036392356
1597,40447998047	0,00036548897
1600,38471221924	0,00036854669
1603,36494445801	0,00037066138
1606,34517669678	0,0003727644
1609,32540893555	0,00037463685
1612,30564117432	0,00037760395
1615,28587341309	0,00038047495
1618,26610565186	0,00038217087
1621,24633789062	0,00038565553
1624,22657012939	0,00038799304
1627,20680236816	0,00039052285
1630,18703460693	0,00039417499
1633,1672668457	0,00039650891
1636,14749908447	0,00039837438
1639,12773132324	0,00040128291
1642,10796356201	0,00040352197
1645,08819580078	0,00040429513
1648,06842803955	0,00040615363
1651,04866027832	0,00040757225
1654,02889251709	0,00040899618
1657,00912475586	0,00041038219
1659,98935699463	0,00041106574
1662,9695892334	0,00041320577
1665,94982147217	0,00041436276
1668,93005371094	0,00041609135
1671,91028594971	0,00041523739
1674,89051818848	0,00041752904
1677,87075042725	0,00041849176
1680,85098266602	0,00042012637
1683,83121490479	0,00042280392
1686,81144714355	0,00042295711
1689,79167938232	0,00042523244
1692,77191162109	0,00042666755
1695,75214385986	0,00042818914
1698,73237609863	0,00042974649
1701,7126083374	0,00043136094
1704,69284057617	0,00043204074
1707,67307281494	0,00043527823
1710,65330505371	0,00043669106
1713,63353729248	0,00043685538
1716,61376953125	0,00044022177
1719,59400177002	0,00044174097
1722,57423400879	0,00044393219
1725,55446624756	0,00044518368
1728,53469848633	0,00044791031
1731,5149307251	0,00044801006
1734,49516296387	0,00045013043
1737,47539520264	0,00045215778
1740,45562744141	0,00045397069
1743,43585968018	0,0004561969
1746,41609191895	0,00045796046
1749,39632415771	0,00046081775
1752,37655639648	0,00046225061
1755,35678863525	0,00046410224
1758,33702087402	0,00046707716
1761,31725311279	0,00046807678
1764,29748535156	0,00047131638
1767,27771759033	0,00047341486
1770,2579498291	0,00047512057
1773,23818206787	0,00047694416
1776,21841430664	0,00047831231
1779,19864654541	0,00048052385
1782,17887878418	0,00048251994
1785,15911102295	0,0004844162
1788,13934326172	0,00048592129
1791,11957550049	0,00048863456
1794,09980773926	0,00049082264
1797,08003997803	0,00049282137
1800,0602722168	0,00049449582
1803,04050445557	0,00049794001
1806,02073669434	0,00049872757
1809,00096893311	0,00050100154
1811,98120117187	0,00050302626
1814,96143341064	0,00050422888
1817,94166564941	0,00050667317
1820,92189788818	0,00050811871
1823,90213012695	0,00051115703
1826,88236236572	0,00051189172
1829,86259460449	0,0005149496
1832,84282684326	0,00051667397
1835,82305908203	0,00051844838
1838,8032913208	0,00052008339
1841,78352355957	0,00052134815
1844,76375579834	0,00052320409
1847,74398803711	0,00052498221
1850,72422027588	0,00052697557
1853,70445251465	0,0005297761
1856,68468475342	0,00053030682
1859,66491699219	0,00053104868
1862,64514923096	0,00053356456
1865,62538146973	0,00053554268
1868,6056137085	0,00053677809
1871,58584594727	0,00053759032
1874,56607818604	0,00053986505
1877,5463104248	0,00054052203
1880,52654266357	0,00054335571
1883,50677490234	0,00054488803
1886,48700714111	0,0005465424
1889,46723937988	0,00054670013
1892,44747161865	0,00055010033
1895,42770385742	0,00054969693
1898,40793609619	0,00055169508
1901,38816833496	0,00055166758
1904,36840057373	0,0005535091
1907,3486328125	0,00055545017
1910,32886505127	0,00055639401
1913,30909729004	0,00055721711
1916,28932952881	0,00055813474
1919,26956176758	0,00055898905
1922,24979400635	0,00056019922
1925,23002624512	0,00056130279
1928,21025848389	0,00056180466
1931,19049072266	0,00056347754
1934,17072296143	0,00056416021
1937,1509552002	0,00056465876
1940,13118743896	0,00056544485
1943,11141967773	0,00056728141
1946,0916519165	0,00056841521
1949,07188415527	0,00056825898
1952,05211639404	0,00056862365
1955,03234863281	0,00056983451
1958,01258087158	0,00057110871
1960,99281311035	0,00057033554
1963,97304534912	0,00057145032
1966,95327758789	0,00057365575
1969,93350982666	0,00057420565
1972,91374206543	0,00057407345
1975,8939743042	0,00057497546
1978,87420654297	0,00057641098
1981,85443878174	0,00057569422
1984,83467102051	0,00057617739
1987,81490325928	0,000578319
1990,79513549805	0,0005789851
1993,77536773682	0,00057891521
1996,75559997559	0,00057930942
1999,73583221436	0,00058101964
2002,71606445313	0,00058044888
2005,69629669189	0,00058165744
2008,67652893066	0,00058227039
2011,65676116943	0,00058243768
2014,6369934082	0,00058337718
2017,61722564697	0,00058430367
2020,59745788574	0,00058410102
2023,57769012451	0,00058474556
2026,55792236328	0,00058582497
2029,53815460205	0,00058538295
2032,51838684082	0,00058681449
2035,49861907959	0,00058844275
2038,47885131836	0,00058739347
2041,45908355713	0,00058825027
2044,4393157959	0,00058922281
2047,41954803467	0,00059008083
2050,39978027344	0,00059148044
2053,38001251221	0,00059227748
2056,36024475098	0,00059189621
2059,34047698975	0,00059243657
2062,32070922852	0,00059406627
2065,30094146729	0,00059380324
2068,28117370605	0,00059419516
2071,26140594482	0,00059651726
2074,24163818359	0,00059449366
2077,22187042236	0,00059678155
2080,20210266113	0,00059777523
2083,1823348999	0,0005982783
2086,16256713867	0,00059982188
2089,14279937744	0,00059906938
2092,12303161621	0,00060116617
2095,10326385498	0,00060116265
2098,08349609375	0,00060206572
2101,06372833252	0,00060333847
2104,04396057129	0,00060432245
2107,02419281006	0,00060529413
2110,00442504883	0,0006055158
2112,9846572876	0,00060615811
2115,96488952637	0,00060699533
2118,94512176514	0,00060718029
2121,92535400391	0,00060877394
2124,90558624268	0,00060905153
2127,88581848145	0,00061022015
2130,86605072021	0,00061164292
2133,84628295898	0,00061183466
2136,82651519775	0,00061270869
2139,80674743652	0,00061410939
2142,78697967529	0,00061454281
2145,76721191406	0,0006150571
2148,74744415283	0,00061588797
2151,7276763916	0,00061767273
2154,70790863037	0,00061720375
2157,68814086914	0,00061877613
2160,66837310791	0,00062114915
2163,64860534668	0,00062010369
2166,62883758545	0,00062182719
2169,60906982422	0,00062123491
2172,58930206299	0,00062301081
2175,56953430176	0,00062437166
2178,54976654053	0,00062407666
2181,5299987793	0,00062666128
2184,51023101807	0,00062698616
2187,49046325684	0,00063007304
2190,47069549561	0,00062890519
2193,45092773438	0,00062930951
2196,43115997314	0,00063058134
2199,41139221191	0,00063216019
2202,39162445068	0,00063269325
2205,37185668945	0,00063425769
2208,35208892822	0,0006352007
2211,33232116699	0,00063564106
2214,31255340576	0,00063708572
2217,29278564453	0,00063766947
2220,2730178833	0,00064004933
2223,25325012207	0,00063998574
2226,23348236084	0,00064121774
2229,21371459961	0,00064250355
2232,19394683838	0,00064357402
2235,17417907715	0,00064506041
2238,15441131592	0,00064482951
2241,13464355469	0,00064618896
2244,11487579346	0,00064681562
2247,09510803223	0,00064958669
2250,075340271	0,00064958384
2253,05557250977	0,00065010111
2256,03580474854	0,00065255266
2259,0160369873	0,00065249547
2261,99626922607	0,00065336274
2264,97650146484	0,00065421832
2267,95673370361	0,00065648292
2270,93696594238	0,00065606031
2273,91719818115	0,00065823967
2276,89743041992	0,00065976363
2279,87766265869	0,00066065086
2282,85789489746	0,00066222173
2285,83812713623	0,00066271683
2288,818359375	0,00066411253
2291,79859161377	0,00066573498
2294,77882385254	0,00066622714
2297,75905609131	0,00066741163
2300,73928833008	0,00066820006
2303,71952056885	0,00067006466
2306,69975280762	0,00067112645
2309,67998504639	0,0006720322
2312,66021728516	0,00067273779
2315,64044952393	0,00067447779
2318,6206817627	0,00067460172
2321,60091400146	0,00067604635
2324,58114624023	0,00067689351
2327,561378479	0,00067862242
2330,54161071777	0,00067970958
2333,52184295654	0,00067935975
2336,50207519531	0,00068169992
2339,48230743408	0,00068201083
2342,46253967285	0,00068295332
2345,44277191162	0,00068631581
2348,42300415039	0,00068527036
2351,40323638916	0,00068804972
2354,38346862793	0,00068780094
2357,3637008667	0,00068832844
2360,34393310547	0,00068978848
2363,32416534424	0,00069095583
2366,30439758301	0,00069231362
2369,28462982178	0,00069355953
2372,26486206055	0,00069476189
2375,24509429932	0,00069571313
2378,22532653809	0,00069688037
2381,20555877686	0,00070000307
2384,18579101562	0,00069841055
2387,16602325439	0,00070038494
2390,14625549316	0,00070157976
2393,12648773193	0,00070140672
2396,1067199707	0,00070306596
2399,08695220947	0,00070401364
2402,06718444824	0,00070492484
2405,04741668701	0,00070626297
2408,02764892578	0,00070748235
2411,00788116455	0,00070863797
2413,98811340332	0,00070941917
2416,96834564209	0,00070920295
2419,94857788086	0,00071127234
2422,92881011963	0,00071288825
2425,9090423584	0,00071375399
2428,88927459717	0,00071456616
2431,86950683594	0,00071411423
2434,84973907471	0,00071519674
2437,82997131348	0,00071678789
2440,81020355225	0,00071619599
2443,79043579102	0,00071779137
2446,77066802979	0,00071921931
2449,75090026855	0,00072033435
2452,73113250732	0,00072060225
2455,71136474609	0,00072071384
2458,69159698486	0,00072338926
2461,67182922363	0,00072272214
2464,6520614624	0,00072395554
2467,63229370117	0,00072488753
2470,61252593994	0,00072572007
2473,59275817871	0,00072660335
2476,57299041748	0,00072659177
2479,55322265625	0,0007264064
2482,53345489502	0,00072800295
2485,51368713379	0,0007278336
2488,49391937256	0,0007299016
2491,47415161133	0,00072967707
2494,4543838501	0,00073129015
2497,43461608887	0,00073024625
2500,41484832764	0,00073240428
2503,39508056641	0,0007325994
2506,37531280518	0,00073251602
2509,35554504395	0,00073307882
2512,33577728271	0,00073436805
2515,31600952148	0,00073458865
2518,29624176025	0,00073480394
2521,27647399902	0,00073515158
2524,25670623779	0,0007359289
2527,23693847656	0,00073532796
2530,21717071533	0,00073543637
2533,1974029541	0,0007369496
2536,17763519287	0,0007360687
2539,15786743164	0,00073605367
2542,13809967041	0,00073675359
2545,11833190918	0,00073632461
2548,09856414795	0,00073744418
2551,07879638672	0,00073651037
2554,05902862549	0,00073750974
2557,03926086426	0,00073707716
2560,01949310303	0,00073698255
2562,9997253418	0,00073716474
2565,97995758057	0,00073703787
2568,96018981934	0,00073628982
2571,94042205811	0,00073620701
2574,92065429687	0,00073668819
2577,90088653564	0,00073645514
2580,88111877441	0,00073656473
2583,86135101318	0,00073561684
2586,84158325195	0,00073620453
2589,82181549072	0,00073459853
2592,80204772949	0,00073412241
2595,78227996826	0,00073495002
2598,76251220703	0,00073497738
2601,7427444458	0,00073377874
2604,72297668457	0,00073383652
2607,70320892334	0,00073366825
2610,68344116211	0,00073115561
2613,66367340088	0,00073252706
2616,64390563965	0,00073086172
2619,62413787842	0,00073001373
2622,60437011719	0,00072947719
2625,58460235596	0,00072738779
2628,56483459473	0,00072791637
2631,5450668335	0,00072689749
2634,52529907227	0,00072640427
2637,50553131104	0,00072604494
2640,4857635498	0,00072432339
2643,46599578857	0,0007238703
2646,44622802734	0,00072294875
2649,42646026611	0,00072155152
2652,40669250488	0,0007201684
2655,38692474365	0,00071958352
2658,36715698242	0,00071900559
2661,34738922119	0,00071718642
2664,32762145996	0,00071617459
2667,30785369873	0,00071382049
2670,2880859375	0,00071190844
2673,26831817627	0,00071169585
2676,24855041504	0,00071011511
2679,22878265381	0,00070868631
2682,20901489258	0,00070757705
2685,18924713135	0,00070615417
2688,16947937012	0,00070526612
2691,14971160889	0,00070352094
2694,12994384766	0,00070096314
2697,11017608643	0,00069912604
2700,0904083252	0,00069808503
2703,07064056396	0,00069599305
2706,05087280273	0,0006939623
2709,0311050415	0,00069374265
2712,01133728027	0,00069113431
2714,99156951904	0,00068890067
2717,97180175781	0,00068721631
2720,95203399658	0,00068421055
2723,93226623535	0,00068311009
2726,91249847412	0,00068009308
2729,89273071289	0,00067922351
2732,87296295166	0,00067619637
2735,85319519043	0,00067440531
2738,8334274292	0,00067271501
2741,81365966797	0,00067020151
2744,79389190674	0,00066761092
2747,77412414551	0,00066494167
2750,75435638428	0,00066253678
2753,73458862305	0,00066086378
2756,71482086182	0,00065809621
2759,69505310059	0,00065557749
2762,67528533936	0,00065331491
2765,65551757813	0,00065100402
2768,63574981689	0,00064845792
2771,61598205566	0,00064579274
2774,59621429443	0,00064260655
2777,5764465332	0,00064050802
2780,55667877197	0,00063745808
2783,53691101074	0,00063372987
2786,51714324951	0,00063132909
2789,49737548828	0,00062988887
2792,47760772705	0,00062703815
2795,45783996582	0,00062350889
2798,43807220459	0,00062108487
2801,41830444336	0,00061789514
2804,39853668213	0,00061404116
2807,3787689209	0,00061151593
2810,35900115967	0,00060812112
2813,33923339844	0,00060481067
2816,31946563721	0,00060171611
2819,29969787598	0,00059811247
2822,27993011475	0,00059648622
2825,26016235352	0,00059276633
2828,24039459229	0,00058762332
2831,22062683105	0,00058670889
2834,20085906982	0,00058320047
2837,18109130859	0,00057965121
2840,16132354736	0,00057702898
2843,14155578613	0,00057327885
2846,1217880249	0,00056912874
2849,10202026367	0,00056731991
2852,08225250244	0,00056258708
2855,06248474121	0,00055989596
2858,04271697998	0,00055634606
2861,02294921875	0,00055345962
2864,00318145752	0,00054914222
2866,98341369629	0,00054614559
2869,96364593506	0,00054203557
2872,94387817383	0,00053913486
2875,9241104126	0,00053610657
2878,90434265137	0,00053234898
2881,88457489014	0,00052940776
2884,86480712891	0,00052531969
2887,84503936768	0,00052255061
2890,82527160645	0,00051804356
2893,80550384521	0,00051449414
2896,78573608398	0,00051083269
2899,76596832275	0,00050731175
2902,74620056152	0,00050460385
2905,72643280029	0,00050018234
2908,70666503906	0,00049681244
2911,68689727783	0,00049437326
2914,6671295166	0,00048935452
2917,64736175537	0,00048742036
2920,62759399414	0,00048358082
2923,60782623291	0,00048026312
2926,58805847168	0,00047607651
2929,56829071045	0,00047300406
2932,54852294922	0,00046945814
2935,52875518799	0,00046535597
2938,50898742676	0,00046175766
2941,48921966553	0,00045974462
2944,4694519043	0,00045659363
2947,44968414307	0,00045248134
2950,42991638184	0,00044906176
2953,41014862061	0,00044645734
2956,39038085937	0,00044305889
2959,37061309814	0,00043955118
2962,35084533691	0,00043538194
2965,33107757568	0,00043224052
2968,31130981445	0,00043006438
2971,29154205322	0,00042593126
2974,27177429199	0,00042401305
2977,25200653076	0,00042089972
2980,23223876953	0,0004173665
2983,2124710083	0,00041402239
2986,19270324707	0,0004121366
2989,17293548584	0,00040836445
2992,15316772461	0,00040542923
2995,13339996338	0,00040212391
2998,11363220215	0,00039968027
3001,09386444092	0,00039505847
3004,07409667969	0,00039380254
3007,05432891846	0,00039025535
3010,03456115723	0,00038730391
3013,014793396	0,00038543851
3015,99502563477	0,00038190288
3018,97525787354	0,00037961962
3021,9554901123	0,00037570369
3024,93572235107	0,00037378918
3027,91595458984	0,00037065489
3030,89618682861	0,00036818782
3033,87641906738	0,00036627462
3036,85665130615	0,00036303738
3039,83688354492	0,00036175684
3042,81711578369	0,00035904102
3045,79734802246	0,00035621596
3048,77758026123	0,00035272865
3051,7578125	0,00034984935
3054,73804473877	0,00034932409
3057,71827697754	0,00034693013
3060,69850921631	0,00034466664
3063,67874145508	0,00034208708
3066,65897369385	0,00034022209
3069,63920593262	0,00033809907
3072,61943817139	0,00033610709
3075,59967041016	0,00033245435
3078,57990264893	0,00033168951
3081,5601348877	0,00033100375
3084,54036712646	0,00032828536
3087,52059936523	0,00032671675
3090,500831604	0,00032440716
3093,48106384277	0,00032245277
3096,46129608154	0,00032047986
3099,44152832031	0,00032061479
3102,42176055908	0,00031788313
3105,40199279785	0,00031659808
3108,38222503662	0,00031547511
3111,36245727539	0,00031318752
3114,34268951416	0,00031149195
3117,32292175293	0,00031025914
3120,3031539917	0,0003097677
3123,28338623047	0,00030829819
3126,26361846924	0,00030672401
3129,24385070801	0,0003056645
3132,22408294678	0,00030436608
3135,20431518555	0,00030366319
3138,18454742432	0,00030354417
3141,16477966309	0,00030240827
3144,14501190186	0,00030165582
3147,12524414063	0,00030060748
3150,10547637939	0,00029958032
3153,08570861816	0,0002998716
3156,06594085693	0,00029875419
3159,0461730957	0,00029792674
3162,02640533447	0,00029802888
3165,00663757324	0,00029729865
3167,98686981201	0,00029727502
3170,96710205078	0,00029762509
3173,94733428955	0,0002977444
3176,92756652832	0,00029649925
3179,90779876709	0,000296276
3182,88803100586	0,00029719458
3185,86826324463	0,00029756005
3188,8484954834	0,00029790649
3191,82872772217	0,00029753353
3194,80895996094	0,00029793845
3197,78919219971	0,00029788934
3200,76942443848	0,00029846121
3203,74965667725	0,00029927828
3206,72988891602	0,00029933486
3209,71012115479	0,00030041475
3212,69035339355	0,00029957954
3215,67058563232	0,00030110119
3218,65081787109	0,00030110062
3221,63105010986	0,00030250921
3224,61128234863	0,00030424651
3227,5915145874	0,00030634273
3230,57174682617	0,00030539733
3233,55197906494	0,00030761053
3236,53221130371	0,00030870964
3239,51244354248	0,00030961191
3242,49267578125	0,00031135689
3245,47290802002	0,00031289175
3248,45314025879	0,00031413963
3251,43337249756	0,00031587077
3254,41360473633	0,0003178665
3257,3938369751	0,00032024766
3260,37406921387	0,000321398
3263,35430145264	0,00032357787
3266,33453369141	0,00032590147
3269,31476593018	0,00032797825
3272,29499816895	0,00033005709
3275,27523040771	0,00033250082
3278,25546264648	0,00033480235
3281,23569488525	0,00033777468
3284,21592712402	0,00033925566
3287,19615936279	0,00034225647
3290,17639160156	0,00034453178
3293,15662384033	0,00034736727
3296,1368560791	0,00034916215
3299,11708831787	0,00035282066
3302,09732055664	0,00035594716
3305,07755279541	0,00035938946
3308,05778503418	0,00036151368
3311,03801727295	0,00036491103
3314,01824951172	0,00036831969
3316,99848175049	0,00037204017
3319,97871398926	0,0003755085
3322,95894622803	0,00037897518
3325,9391784668	0,00038202719
3328,91941070557	0,00038622629
3331,89964294434	0,00038981431
3334,87987518311	0,00039284244
3337,86010742188	0,00039704171
3340,84033966064	0,00040049949
3343,82057189941	0,00040378495
3346,80080413818	0,00040845026
3349,78103637695	0,00041373419
3352,76126861572	0,00041633222
3355,74150085449	0,00042092036
3358,72173309326	0,00042543711
3361,70196533203	0,00042925596
3364,6821975708	0,0004333827
3367,66242980957	0,00043785453
3370,64266204834	0,0004416911
3373,62289428711	0,00044685833
3376,60312652588	0,00045097992
3379,58335876465	0,00045588987
3382,56359100342	0,000459489
3385,54382324219	0,00046345305
3388,52405548096	0,0004686027
3391,50428771973	0,00047264877
3394,4845199585	0,0004765761
3397,46475219727	0,0004801311
3400,44498443604	0,00048489109
3403,4252166748	0,00048948759
3406,40544891357	0,00049420424
3409,38568115234	0,00049721669
3412,36591339111	0,00050105986
3415,34614562988	0,00050498179
3418,32637786865	0,00050826337
3421,30661010742	0,00051153006
3424,28684234619	0,00051477993
3427,26707458496	0,00051946977
3430,24730682373	0,00052010883
3433,2275390625	0,00052482581
3436,20777130127	0,00052559953
3439,18800354004	0,00052920641
3442,16823577881	0,00053058374
3445,14846801758	0,00053288722
3448,12870025635	0,00053455237
3451,10893249512	0,00053463715
3454,08916473389	0,00053642715
3457,06939697266	0,00053609713
3460,04962921143	0,00053823939
3463,0298614502	0,0005388624
3466,01009368897	0,00053830674
3468,99032592773	0,00053846672
3471,9705581665	0,00053796828
3474,95079040527	0,00053595013
3477,93102264404	0,00053440772
3480,91125488281	0,00053343696
3483,89148712158	0,00053309712
3486,87171936035	0,00053046414
3489,85195159912	0,00052856913
3492,83218383789	0,00052749012
3495,81241607666	0,00052461235
3498,79264831543	0,0005219811
3501,7728805542	0,00051976712
3504,75311279297	0,00051737566
3507,73334503174	0,00051426657
3510,71357727051	0,0005116985
3513,69380950928	0,00050890184
3516,67404174805	0,00050629188
3519,65427398682	0,00050260192
3522,63450622559	0,00050041398
3525,61473846436	0,00049867532
3528,59497070313	0,00049601492
3531,57520294189	0,00049283257
3534,55543518066	0,00049013432
3537,53566741943	0,00048786119
3540,5158996582	0,00048596669
3543,49613189697	0,00048416875
3546,47636413574	0,00048170452
3549,45659637451	0,00047949919
3552,43682861328	0,00047758565
3555,41706085205	0,00047545537
3558,39729309082	0,00047365481
3561,37752532959	0,0004717899
3564,35775756836	0,00046937563
3567,33798980713	0,00046722249
3570,3182220459	0,00046609927
3573,29845428467	0,00046324949
3576,27868652344	0,00046264029
3579,25891876221	0,00046050902
3582,23915100098	0,0004575059
3585,21938323975	0,00045563425
3588,19961547852	0,00045322381
3591,17984771729	0,00045180857
3594,16007995605	0,0004499294
3597,14031219482	0,0004476636
3600,12054443359	0,00044569306
3603,10077667236	0,00044412518
3606,08100891113	0,00044124801
3609,0612411499	0,00043876692
3612,04147338867	0,00043677403
3615,02170562744	0,00043399745
3618,00193786621	0,00043123543
3620,98217010498	0,00042955857
3623,96240234375	0,00042657026
3626,94263458252	0,00042488458
3629,92286682129	0,000422045
3632,90309906006	0,00041824797
3635,88333129883	0,00041648003
3638,8635635376	0,00041284223
3641,84379577637	0,00040955374
3644,82402801514	0,00040775618
3647,80426025391	0,00040416666
3650,78449249268	0,00040141013
3653,76472473145	0,000397978
3656,74495697022	0,00039380965
3659,72518920898	0,00039105154
3662,70542144775	0,00038798676
3665,68565368652	0,00038427707
3668,66588592529	0,00038129456
3671,64611816406	0,00037782626
3674,62635040283	0,00037352847
3677,6065826416	0,0003709663
3680,58681488037	0,00036810054
3683,56704711914	0,00036385413
3686,54727935791	0,00035973153
3689,52751159668	0,00035639667
3692,50774383545	0,00035366472
3695,48797607422	0,00035024992
3698,46820831299	0,00034561937
3701,44844055176	0,00034258795
3704,42867279053	0,00033800577
3707,4089050293	0,00033520262
3710,38913726807	0,00033274873
3713,36936950684	0,00032743616
3716,34960174561	0,00032438505
3719,32983398438	0,00032076173
3722,31006622314	0,00031680681
3725,29029846191	0,00031384129
3728,27053070068	0,00030925199
3731,25076293945	0,00030637576
3734,23099517822	0,00030260024
3737,21122741699	0,00029908628
3740,19145965576	0,00029576666
3743,17169189453	0,00029187027
3746,1519241333	0,00028938343
3749,13215637207	0,00028509929
3752,11238861084	0,00028332375
3755,09262084961	0,00027951195
3758,07285308838	0,0002754165
3761,05308532715	0,00027213027
3764,03331756592	0,00026831291
3767,01354980469	0,00026574872
3769,99378204346	0,00026259593
3772,97401428223	0,00026008729
3775,954246521	0,00025662235
3778,93447875977	0,00025247544
3781,91471099854	0,00024915892
3784,8949432373	0,00024628163
3787,87517547607	0,00024364688
3790,85540771484	0,00024207124
3793,83563995361	0,0002377135
3796,81587219238	0,00023495989
3799,79610443115	0,0002311736
3802,77633666992	0,00022832021
3805,75656890869	0,00022567415
3808,73680114746	0,00022310696
3811,71703338623	0,00022118235
3814,697265625	0,00021701926
3817,67749786377	0,00021542427
3820,65773010254	0,00021272614
3823,63796234131	0,00020902166
3826,61819458008	0,0002058211
3829,59842681885	0,00020403118
3832,57865905762	0,00020253821
3835,55889129639	0,00019966866
3838,53912353516	0,00019608751
3841,51935577393	0,0001948633
3844,4995880127	0,00019308035
3847,47982025146	0,00018974711
3850,46005249023	0,00018775779
3853,440284729	0,00018640202
3856,42051696777	0,00018343944
3859,40074920654	0,00018149858
3862,38098144531	0,00017875031
3865,36121368408	0,00017623958
3868,34144592285	0,00017479735
3871,32167816162	0,00017373701
3874,30191040039	0,00016952269
3877,28214263916	0,00016806927
3880,26237487793	0,00016775868
3883,2426071167	0,00016522955
3886,22283935547	0,00016256122
3889,20307159424	0,00016194298
3892,18330383301	0,00015890975
3895,16353607178	0,00015839791
3898,14376831055	0,00015545579
3901,12400054932	0,00015428878
3904,10423278809	0,00015261625
3907,08446502686	0,00015179815
3910,06469726562	0,00015118649
3913,04492950439	0,00014884185
3916,02516174316	0,00014685022
3919,00539398193	0,00014447351
3921,9856262207	0,00014417818
3924,96585845947	0,00014331415
3927,94609069824	0,00014130263
3930,92632293701	0,00013972743
3933,90655517578	0,00013857068
3936,88678741455	0,000137492
3939,86701965332	0,00013674138
3942,84725189209	0,00013529214
3945,82748413086	0,00013403476
3948,80771636963	0,00013325946
3951,7879486084	0,00013213378
3954,76818084717	0,00013046939
3957,74841308594	0,00012979158
3960,72864532471	0,0001295741
3963,70887756348	0,00012769028
3966,68910980225	0,00012771104
3969,66934204102	0,00012632838
3972,64957427978	0,00012586449
3975,62980651855	0,00012437968
3978,61003875732	0,00012423106
3981,59027099609	0,00012296499
3984,57050323486	0,00012154163
3987,55073547363	0,00012213811
3990,5309677124	0,00012086128
3993,51119995117	0,00012088434
3996,49143218994	0,00011971848
3999,47166442871	0,00012044628
4002,45189666748	0,00011797617
4005,43212890625	0,00011859451
4008,41236114502	0,00011808546
4011,39259338379	0,00011713341
4014,37282562256	0,00011788276
4017,35305786133	0,00011591866
4020,3332901001	0,00011591829
4023,31352233887	0,00011575501
4026,29375457764	0,00011523619
4029,27398681641	0,00011422973
4032,25421905518	0,00011493206
4035,23445129395	0,00011409218
4038,21468353271	0,00011483635
4041,19491577148	0,00011458115
4044,17514801025	0,00011399966
4047,15538024902	0,00011382032
4050,13561248779	0,00011321096
4053,11584472656	0,00011317913
4056,09607696533	0,00011309941
4059,0763092041	0,00011357124
4062,05654144287	0,0001122043
4065,03677368164	0,00011221505
4068,01700592041	0,00011299639
4070,99723815918	0,00011239892
4073,97747039795	0,00011226273
4076,95770263672	0,00011228992
4079,93793487549	0,00011254969
4082,91816711426	0,00011181553
4085,89839935303	0,00011237241
4088,8786315918	0,0001130053
4091,85886383057	0,00011209839
4094,83909606934	0,00011232902
4097,81932830811	0,00011277057
4100,79956054687	0,00011213706
4103,77979278564	0,0001136107
4106,76002502441	0,00011260702
4109,74025726318	0,00011288794
4112,72048950195	0,00011312151
4115,70072174072	0,00011242593
4118,68095397949	0,00011449549
4121,66118621826	0,00011448953
4124,64141845703	0,00011432115
4127,6216506958	0,00011372148
4130,60188293457	0,00011249165
4133,58211517334	0,00011314334
4136,56234741211	0,00011494537
4139,54257965088	0,00011467296
4142,52281188965	0,00011429173
4145,50304412842	0,00011477946
4148,48327636719	0,00011502054
4151,46350860596	0,0001150232
4154,44374084473	0,0001159414
4157,4239730835	0,00011553877
4160,40420532227	0,00011583051
4163,38443756103	0,00011672486
4166,3646697998	0,00011536186
4169,34490203857	0,00011626042
4172,32513427734	0,00011654447
4175,30536651611	0,00011722005
4178,28559875488	0,00011616232
4181,26583099365	0,00011805579
4184,24606323242	0,00011737859
4187,22629547119	0,00011835577
4190,20652770996	0,00011796231
4193,18675994873	0,00011934836
4196,1669921875	0,00011843113
4199,14722442627	0,00011850053
4202,12745666504	0,00011889137
4205,10768890381	0,00011922022
4208,08792114258	0,00011959477
4211,06815338135	0,00011940689
4214,04838562012	0,00012055089
4217,02861785889	0,00012037569
4220,00885009766	0,00012087064
4222,98908233643	0,00012078876
4225,9693145752	0,00012078091
4228,94954681396	0,00012090352
4231,92977905273	0,00012212978
4234,9100112915	0,00012081919
4237,89024353027	0,00012146602
4240,87047576904	0,0001214798
4243,85070800781	0,00012255498
4246,83094024658	0,00012270952
4249,81117248535	0,00012277861
4252,79140472412	0,00012315823
4255,77163696289	0,00012268566
4258,75186920166	0,00012267374
4261,73210144043	0,00012244185
4264,7123336792	0,00012338455
4267,69256591797	0,00012420121
4270,67279815674	0,0001236608
4273,65303039551	0,00012390505
4276,63326263428	0,00012323697
4279,61349487305	0,0001229902
4282,59372711182	0,00012445226
4285,57395935059	0,00012395873
4288,55419158936	0,00012473634
4291,53442382812	0,0001247051
4294,51465606689	0,00012353724
4297,49488830566	0,00012435073
4300,47512054443	0,00012436521
4303,4553527832	0,00012434065
4306,43558502197	0,00012465449
4309,41581726074	0,00012464051
4312,39604949951	0,0001243564
4315,37628173828	0,00012384238
4318,35651397705	0,00012342416
4321,33674621582	0,00012441734
4324,31697845459	0,00012477108
4327,29721069336	0,00012486011
4330,27744293213	0,00012403354
4333,2576751709	0,00012320856
4336,23790740967	0,00012402109
4339,21813964844	0,00012371467
4342,19837188721	0,00012403451
4345,17860412598	0,00012320612
4348,15883636475	0,00012275409
4351,13906860352	0,00012193778
4354,11930084229	0,00012376981
4357,09953308105	0,00012261573
4360,07976531982	0,00012242141
4363,05999755859	0,00012221897
4366,04022979736	0,00012286484
4369,02046203613	0,00012196209
4372,0006942749	0,0001228218
4374,98092651367	0,0001213791
4377,96115875244	0,00012171337
4380,94139099121	0,00012161982
4383,92162322998	0,00012051325
4386,90185546875	0,00011998716
4389,88208770752	0,0001193622
4392,86231994629	0,0001191552
4395,84255218506	0,00011875897
4398,82278442383	0,00011806923
4401,8030166626	0,00011786439
4404,78324890137	0,00011735602
4407,76348114014	0,00011691724
4410,74371337891	0,00011768353
4413,72394561768	0,00011735949
4416,70417785645	0,00011546604
4419,68441009521	0,00011597282
4422,66464233398	0,00011611658
4425,64487457275	0,00011500382
4428,62510681152	0,00011454367
4431,60533905029	0,00011414264
4434,58557128906	0,00011347632
4437,56580352783	0,000112604
4440,5460357666	0,00011259874
4443,52626800537	0,00011237914
4446,50650024414	0,00011276848
4449,48673248291	0,00011058793
4452,46696472168	0,00011030246
4455,44719696045	0,00011008728
4458,42742919922	0,00010883143
4461,40766143799	0,00010908795
4464,38789367676	0,00010767479
4467,36812591553	0,00010747999
4470,3483581543	0,00010710556
4473,32859039307	0,00010737351
4476,30882263184	0,00010613185
4479,28905487061	0,0001051432
4482,26928710937	0,00010551018
4485,24951934814	0,00010437921
4488,22975158691	0,00010532048
4491,20998382568	0,00010267569
4494,19021606445	0,0001016649
4497,17044830322	0,000101955
4500,15068054199	0,00010187193
4503,13091278076	0,00010035976
4506,11114501953	0,00010005507
4509,0913772583	9,9707221E-5
4512,07160949707	9,8454614E-5
4515,05184173584	9,8126243E-5
4518,03207397461	9,7399988E-5
4521,01230621338	9,6471936E-5
4523,99253845215	9,5248288E-5
4526,97277069092	9,5757271E-5
4529,95300292969	9,3676308E-5
4532,93323516846	9,3135926E-5
4535,91346740723	9,4312309E-5
4538,893699646	9,2763475E-5
4541,87393188477	9,2489427E-5
4544,85416412354	9,1341784E-5
4547,8343963623	9,0944381E-5
4550,81462860107	9,0239E-5
4553,79486083984	8,9467592E-5
4556,77509307861	8,8648675E-5
4559,75532531738	8,7680316E-5
4562,73555755615	8,6676228E-5
4565,71578979492	8,6402557E-5
4568,69602203369	8,5046665E-5
4571,67625427246	8,5672694E-5
4574,65648651123	8,4228859E-5
4577,63671875	8,4544162E-5
4580,61695098877	8,3564843E-5
4583,59718322754	8,2915727E-5
4586,57741546631	8,3346895E-5
4589,55764770508	8,2265915E-5
4592,53787994385	8,1709558E-5
4595,51811218262	8,0981301E-5
4598,49834442139	8,0287085E-5
4601,47857666016	8,0079205E-5
4604,45880889893	7,8973918E-5
4607,4390411377	7,9038497E-5
4610,41927337646	7,7512322E-5
4613,39950561523	7,7966843E-5
4616,379737854	7,664032E-5
4619,35997009277	7,599294E-5
4622,34020233154	7,5636984E-5
4625,32043457031	7,5793016E-5
4628,30066680908	7,5031774E-5
4631,28089904785	7,4532603E-5
4634,26113128662	7,4668721E-5
4637,24136352539	7,4375724E-5
4640,22159576416	7,3242337E-5
4643,20182800293	7,2565906E-5
4646,1820602417	7,1184919E-5
4649,16229248047	7,1175243E-5
4652,14252471924	7,1766993E-5
4655,12275695801	7,1819603E-5
4658,10298919678	7,0455249E-5
4661,08322143555	7,0462343E-5
4664,06345367432	7,0161343E-5
4667,04368591309	7,0232242E-5
4670,02391815186	6,8712257E-5
4673,00415039063	6,8885232E-5
4675,98438262939	6,8285488E-5
4678,96461486816	6,8125638E-5
4681,94484710693	6,8077779E-5
4684,9250793457	6,7175262E-5
4687,90531158447	6,7932226E-5
4690,88554382324	6,6865646E-5
4693,86577606201	6,805082E-5
4696,84600830078	6,8385588E-5
4699,82624053955	6,5904622E-5
4702,80647277832	6,5955064E-5
4705,78670501709	6,6543019E-5
4708,76693725586	6,7869674E-5
4711,74716949463	6,6092382E-5
4714,7274017334	6,6821171E-5
4717,70763397217	6,7005211E-5
4720,68786621094	6,542969E-5
4723,66809844971	6,5663144E-5
4726,64833068848	6,6423687E-5
4729,62856292725	6,647042E-5
4732,60879516602	6,6969601E-5
4735,58902740479	6,7167018E-5
4738,56925964355	6,7243688E-5
4741,54949188232	6,841414E-5
4744,52972412109	6,7530993E-5
4747,50995635986	6,817025E-5
4750,49018859863	6,8399937E-5
4753,4704208374	6,8325296E-5
4756,45065307617	6,7263738E-5
4759,43088531494	6,9778438E-5
4762,41111755371	6,9571113E-5
4765,39134979248	6,956192E-5
4768,37158203125	7,0774191E-5
4771,35181427002	7,0505626E-5
4774,33204650879	7,0315326E-5
4777,31227874756	7,283784E-5
4780,29251098633	7,347988E-5
4783,2727432251	7,2513982E-5
4786,25297546387	7,3550568E-5
4789,23320770264	7,4099333E-5
4792,21343994141	7,4258166E-5
4795,19367218018	7,4900342E-5
4798,17390441895	7,5435931E-5
4801,15413665771	7,6264942E-5
4804,13436889648	7,692948E-5
4807,11460113525	7,7905713E-5
4810,09483337402	7,8209031E-5
4813,07506561279	7,8197264E-5
4816,05529785156	7,9910586E-5
4819,03553009033	8,0301189E-5
4822,0157623291	8,0714958E-5
4824,99599456787	8,119388E-5
4827,97622680664	8,2667088E-5
4830,95645904541	8,2684588E-5
4833,93669128418	8,4257216E-5
4836,91692352295	8,4015217E-5
4839,89715576172	8,4774523E-5
4842,87738800049	8,4952702E-5
4845,85762023926	8,6367671E-5
4848,83785247803	8,7163643E-5
4851,8180847168	8,7321654E-5
4854,79831695557	8,7972936E-5
4857,77854919434	8,9023991E-5
4860,75878143311	9,0472934E-5
4863,73901367188	9,0132907E-5
4866,71924591064	9,0611097E-5
4869,69947814941	9,2271403E-5
4872,67971038818	9,210954E-5
4875,65994262695	9,4113471E-5
4878,64017486572	9,4406587E-5
4881,62040710449	9,4789846E-5
4884,60063934326	9,4917239E-5
4887,58087158203	9,5793345E-5
4890,5611038208	9,6719446E-5
4893,54133605957	9,948127E-5
4896,52156829834	9,8916084E-5
4899,50180053711	0,00010039344
4902,48203277588	0,00010050478
4905,46226501465	0,00010107538
4908,44249725342	0,00010198752
4911,42272949219	0,00010288835
4914,40296173096	0,0001025196
4917,38319396973	0,00010386243
4920,3634262085	0,00010497986
4923,34365844727	0,00010652839
4926,32389068604	0,00010683463
4929,3041229248	0,00010737983
4932,28435516357	0,00010942362
4935,26458740234	0,00010911006
4938,24481964111	0,00011002269
4941,22505187988	0,00011040786
4944,20528411865	0,00011137345
4947,18551635742	0,00011257735
4950,16574859619	0,00011306944
4953,14598083496	0,000114349
4956,12621307373	0,00011379747
4959,1064453125	0,00011506757
4962,08667755127	0,00011485604
4965,06690979004	0,00011663404
4968,04714202881	0,00011708232
4971,02737426758	0,00011800728
4974,00760650635	0,00011947622
4976,98783874512	0,00011914026
4979,96807098389	0,00011983612
4982,94830322266	0,00012216134
4985,92853546143	0,00012210987
4988,9087677002	0,00012360242
4991,88899993897	0,00012439551
4994,86923217773	0,0001248165
4997,8494644165	0,00012420876
5000,82969665527	0,00012495365
5003,80992889404	0,00012580738
5006,79016113281	0,000127274
5009,77039337158	0,00012767069
5012,75062561035	0,000128455
5015,73085784912	0,00012972985
5018,71109008789	0,00012985622
5021,69132232666	0,00013116013
5024,67155456543	0,00013152329
5027,6517868042	0,00013185885
5030,63201904297	0,00013229524
5033,61225128174	0,00013361943
5036,59248352051	0,00013392098
5039,57271575928	0,00013505581
5042,55294799805	0,00013476128
5045,53318023682	0,00013549587
5048,51341247559	0,00013710986
5051,49364471436	0,00013800134
5054,47387695313	0,00013818447
5057,45410919189	0,0001396235
5060,43434143066	0,00013945558
5063,41457366943	0,00014147088
5066,3948059082	0,00014185399
5069,37503814697	0,00014219633
5072,35527038574	0,00014394378
5075,33550262451	0,00014260682
5078,31573486328	0,00014381415
5081,29596710205	0,00014552541
5084,27619934082	0,0001455347
5087,25643157959	0,00014575151
5090,23666381836	0,00014697361
5093,21689605713	0,00014691406
5096,1971282959	0,00014926514
5099,17736053467	0,00014913294
5102,15759277344	0,00015024712
5105,13782501221	0,00015025772
5108,11805725098	0,00015069
5111,09828948975	0,00015160932
5114,07852172852	0,00015251642
5117,05875396729	0,00015301045
5120,03898620605	0,00015391642
5123,01921844482	0,00015426189
5125,99945068359	0,00015560583
5128,97968292236	0,00015584064
5131,95991516113	0,00015747044
5134,9401473999	0,00015838332
5137,92037963867	0,00015742097
5140,90061187744	0,00015929842
5143,88084411621	0,00015994231
5146,86107635498	0,00016042554
5149,84130859375	0,00016183758
5152,82154083252	0,0001621494
5155,80177307129	0,00016282382
5158,78200531006	0,00016306417
5161,76223754883	0,00016302294
5164,7424697876	0,00016532771
5167,72270202637	0,00016557878
5170,70293426514	0,00016622697
5173,68316650391	0,00016624794
5176,66339874268	0,00016733396
5179,64363098145	0,00016718079
5182,62386322022	0,00016840625
5185,60409545898	0,0001686603
5188,58432769775	0,00017043256
5191,56455993652	0,00017005458
5194,54479217529	0,00017010766
5197,52502441406	0,00017078643
5200,50525665283	0,00017222134
5203,4854888916	0,00017280039
5206,46572113037	0,00017302373
5209,44595336914	0,0001732259
5212,42618560791	0,00017414444
5215,40641784668	0,00017495353
5218,38665008545	0,00017530426
5221,36688232422	0,00017487461
5224,34711456299	0,00017616542
5227,32734680176	0,00017633802
5230,30757904053	0,00017731184
5233,2878112793	0,00017718266
5236,26804351807	0,00017753728
5239,24827575684	0,00017861234
5242,22850799561	0,00017897965
5245,20874023438	0,00017917221
5248,18897247314	0,00017930942
5251,16920471191	0,00017925476
5254,14943695068	0,00018080306
5257,12966918945	0,0001801216
5260,10990142822	0,00018131687
5263,09013366699	0,00018136146
5266,07036590576	0,00018172469
5269,05059814453	0,00018182161
5272,0308303833	0,00018239152
5275,01106262207	0,00018338856
5277,99129486084	0,00018344576
5280,97152709961	0,00018345775
5283,95175933838	0,00018386468
5286,93199157715	0,00018454218
5289,91222381592	0,00018446335
5292,89245605469	0,00018453162
5295,87268829346	0,0001846553
5298,85292053223	0,00018578334
5301,833152771	0,00018545858
5304,81338500977	0,00018561115
5307,79361724854	0,00018629127
5310,7738494873	0,00018687224
5313,75408172607	0,00018694269
5316,73431396484	0,00018712185
5319,71454620361	0,00018869002
5322,69477844238	0,00018787184
5325,67501068115	0,0001887165
5328,65524291992	0,0001891873
5331,63547515869	0,00018984523
5334,61570739746	0,00019148244
5337,59593963623	0,00019137494
5340,576171875	0,00019069213
5343,55640411377	0,00019013991
5346,53663635254	0,00019201547
5349,51686859131	0,00019074733
5352,49710083008	0,000192491
5355,47733306885	0,0001917291
5358,45756530762	0,00019298307
5361,43779754639	0,00019478607
5364,41802978516	0,00019421952
5367,39826202393	0,00019459982
5370,3784942627	0,00019520539
5373,35872650146	0,00019607905
5376,33895874023	0,00019654297
5379,319190979	0,00019630242
5382,29942321777	0,00019771211
5385,27965545654	0,00019855876
5388,25988769531	0,00019886308
5391,24011993408	0,00019899877
5394,22035217285	0,00020027524
5397,20058441162	0,00019978401
5400,18081665039	0,00019977606
5403,16104888916	0,00020216678
5406,14128112793	0,0002030926
5409,1215133667	0,00020306
5412,10174560547	0,00020398525
5415,08197784424	0,00020277065
5418,06221008301	0,00020381163
5421,04244232178	0,00020537084
5424,02267456055	0,0002071474
5427,00290679932	0,00020680757
5429,98313903809	0,00020738093
5432,96337127686	0,00020794634
5435,94360351562	0,00020961153
5438,92383575439	0,00020868322
5441,90406799316	0,00021038758
5444,88430023193	0,00021005292
5447,8645324707	0,00021130865
5450,84476470947	0,00021119327
5453,82499694824	0,00021317681
5456,80522918701	0,00021329584
5459,78546142578	0,0002146216
5462,76569366455	0,00021466783
5465,74592590332	0,00021525565
5468,72615814209	0,00021608192
5471,70639038086	0,00021690368
5474,68662261963	0,0002184622
5477,6668548584	0,00022012188
5480,64708709717	0,00021960671
5483,62731933594	0,00022027344
5486,60755157471	0,00022166769
5489,58778381348	0,00022285761
5492,56801605225	0,00022344892
5495,54824829102	0,00022405869
5498,52848052978	0,00022400302
5501,50871276855	0,00022497046
5504,48894500732	0,0002261977
5507,46917724609	0,00022673805
5510,44940948486	0,00022862849
5513,42964172363	0,00022845929
5516,4098739624	0,00023035902
5519,39010620117	0,00023102605
5522,37033843994	0,00023241325
5525,35057067871	0,00023333037
5528,33080291748	0,00023330188
5531,31103515625	0,00023448044
5534,29126739502	0,00023643541
5537,27149963379	0,00023572881
5540,25173187256	0,00023804097
5543,23196411133	0,00023983462
5546,2121963501	0,00023918462
5549,19242858887	0,0002405563
5552,17266082764	0,00024214394
5555,15289306641	0,00024340215
5558,13312530518	0,00024372904
5561,11335754395	0,00024507847
5564,09358978271	0,00024650723
5567,07382202148	0,00024782724
5570,05405426025	0,0002489266
5573,03428649902	0,00024954655
5576,01451873779	0,0002501024
5578,99475097656	0,00025181098
5581,97498321533	0,00025300078
5584,9552154541	0,00025433845
5587,93544769287	0,00025608478
5590,91567993164	0,00025694687
5593,89591217041	0,0002574443
5596,87614440918	0,0002598356
5599,85637664795	0,00025923596
5602,83660888672	0,00026132389
5605,81684112549	0,00026285087
5608,79707336426	0,00026401666
5611,77730560303	0,00026442975
5614,7575378418	0,00026535605
5617,73777008057	0,00026659219
5620,71800231934	0,00026859926
5623,69823455811	0,00026917982
5626,67846679687	0,00027062171
5629,65869903564	0,00027095967
5632,63893127441	0,00027246276
5635,61916351318	0,00027328707
5638,59939575195	0,00027559841
5641,57962799072	0,00027596643
5644,55986022949	0,00027739149
5647,54009246826	0,00027894806
5650,52032470703	0,00028019647
5653,5005569458	0,00028041987
5656,48078918457	0,0002825273
5659,46102142334	0,00028276248
5662,44125366211	0,00028386925
5665,42148590088	0,00028538044
5668,40171813965	0,00028646029
5671,38195037842	0,00028752383
5674,36218261719	0,0002886724
5677,34241485596	0,0002901477
5680,32264709473	0,00028975581
5683,3028793335	0,00029264699
5686,28311157227	0,0002923763
5689,26334381103	0,00029358119
5692,2435760498	0,00029519596
5695,22380828857	0,00029645023
5698,20404052734	0,00029642788
5701,18427276611	0,0002976907
5704,16450500488	0,00029874379
5707,14473724365	0,00029935436
5710,12496948242	0,00029984327
5713,10520172119	0,00030017376
5716,08543395996	0,00030141762
5719,06566619873	0,0003025586
5722,0458984375	0,00030346119
5725,02613067627	0,00030334838
5728,00636291504	0,00030367769
5730,98659515381	0,000304837
5733,96682739258	0,00030560121
5736,94705963135	0,00030668827
5739,92729187012	0,00030673467
5742,90752410889	0,00030751315
5745,88775634766	0,00030803577
5748,86798858643	0,0003085987
5751,8482208252	0,00030949337
5754,82845306396	0,00030985828
5757,80868530273	0,00031049508
5760,7889175415	0,00031086185
5763,76914978027	0,00031069132
5766,74938201904	0,00031149799
5769,72961425781	0,00031264045
5772,70984649658	0,00031159681
5775,69007873535	0,00031198277
5778,67031097412	0,00031230728
5781,65054321289	0,00031241438
5784,63077545166	0,00031186124
5787,61100769043	0,00031311321
5790,5912399292	0,00031313939
5793,57147216797	0,00031260217
5796,55170440674	0,00031311567
5799,53193664551	0,00031214652
5802,51216888428	0,00031267242
5805,49240112305	0,00031224067
5808,47263336182	0,00031159826
5811,45286560059	0,00031172377
5814,43309783935	0,00031176846
5817,41333007812	0,00031125949
5820,39356231689	0,00031134266
5823,37379455566	0,00031028032
5826,35402679443	0,00031020211
5829,3342590332	0,00031016979
5832,31449127197	0,0003097521
5835,29472351074	0,00030871373
5838,27495574951	0,00030866862
5841,25518798828	0,00030749338
5844,23542022705	0,00030667717
5847,21565246582	0,00030622005
5850,19588470459	0,00030555249
5853,17611694336	0,00030451176
5856,15634918213	0,00030427702
5859,1365814209	0,00030285097
5862,11681365967	0,00030272867
5865,09704589844	0,00030277334
5868,07727813721	0,00030067583
5871,05751037598	0,00030021341
5874,03774261475	0,00029862654
5877,01797485352	0,00029889285
5879,99820709229	0,0002972345
5882,97843933105	0,00029620346
5885,95867156982	0,00029508926
5888,93890380859	0,00029320952
5891,91913604736	0,00029329619
5894,89936828613	0,0002911672
5897,8796005249	0,00029066447
5900,85983276367	0,00028996603
5903,84006500244	0,0002874426
5906,82029724121	0,00028677119
5909,80052947998	0,00028555725
5912,78076171875	0,00028501375
5915,76099395752	0,00028364872
5918,74122619629	0,00028179701
5921,72145843506	0,00028071183
5924,70169067383	0,00027845819
5927,6819229126	0,00027845783
5930,66215515137	0,00027606446
5933,64238739014	0,0002748391
5936,62261962891	0,00027381369
5939,60285186768	0,00027270728
5942,58308410644	0,00027192108
5945,56331634521	0,00026948712
[truncated: 30,772 more rows]
