# Supplementary material for: Predicting the Durability of Solid Fired Bricks Using NDT Electroacoustic Methods
Source: Materials (Basel). 2022 Aug 25;15(17):5882. doi: 10.3390/ma15175882 (PMC9457344; doi:10.3390/ma15175882)
Supplement: Supplementary file 1 [file materials-15-05882-s001.zip › 8.NV0_FT.csv]

ASCII data file created with TiePie Multi Channel software. www.tiepie.com.
2021-02-24 11:02:08 518m
Frequency	FFT1
Hz	V
0	0,0018942811
2,98023223876953	0,00030968226
5,96046447753906	0,00029554572
8,94069671630859	0,00030958748
11,9209289550781	0,00031940288
14,9011611938477	0,00030963472
17,8813934326172	0,00030279169
20,8616256713867	0,00030659762
23,8418579101562	0,00030496027
26,8220901489258	0,0003208751
29,8023223876953	0,00032448185
32,7825546264648	0,0003398733
35,7627868652344	0,00034239089
38,7430191040039	0,00033266066
41,7232513427734	0,00032759973
44,703483581543	0,0003224619
47,6837158203125	0,00031986258
50,663948059082	0,00032023994
53,6441802978516	0,00030984846
56,6244125366211	0,00030985933
59,6046447753906	0,00031148735
62,5848770141602	0,00030471892
65,5651092529297	0,00031196879
68,5453414916992	0,00030323219
71,5255737304687	0,00030913513
74,5058059692383	0,00030425622
77,4860382080078	0,00030977781
80,4662704467773	0,00030971165
83,4465026855469	0,00030692908
86,4267349243164	0,00031027452
89,4069671630859	0,00030891146
92,3871994018555	0,00031024357
95,367431640625	0,00031055032
98,3476638793945	0,0003104802
101,327896118164	0,00030994452
104,308128356934	0,00030881732
107,288360595703	0,00030331309
110,268592834473	0,00030303282
113,248825073242	0,00030298918
116,229057312012	0,00030596558
119,209289550781	0,00030036868
122,189521789551	0,0002992078
125,16975402832	0,0003034037
128,14998626709	0,00030336821
131,130218505859	0,00029937153
134,110450744629	0,00029924934
137,090682983398	0,00030114757
140,070915222168	0,00030126602
143,051147460938	0,00030247468
146,031379699707	0,00030236939
149,011611938477	0,00030328194
151,991844177246	0,00029854198
154,972076416016	0,00029806339
157,952308654785	0,00029884317
160,932540893555	0,00029695129
163,912773132324	0,00029364541
166,893005371094	0,000294869
169,873237609863	0,00029486593
172,853469848633	0,00029608511
175,833702087402	0,00029411878
178,813934326172	0,00029369788
181,794166564941	0,00029206013
184,774398803711	0,00028970766
187,75463104248	0,00029032029
190,73486328125	0,00029169037
193,71509552002	0,00029156935
196,695327758789	0,00028944085
199,675559997559	0,0002900603
202,655792236328	0,00028969677
205,636024475098	0,00028967461
208,616256713867	0,00029066962
211,596488952637	0,00028816654
214,576721191406	0,00028800088
217,556953430176	0,00029063048
220,537185668945	0,00028836649
223,517417907715	0,00028763306
226,497650146484	0,00028560362
229,477882385254	0,00028601467
232,458114624023	0,00028550336
235,438346862793	0,0002835937
238,418579101562	0,0002819077
241,398811340332	0,00028223719
244,379043579102	0,00028210934
247,359275817871	0,00028012467
250,339508056641	0,00028152222
253,31974029541	0,00028014321
256,29997253418	0,00027840074
259,280204772949	0,00027844502
262,260437011719	0,00027708234
265,240669250488	0,00027727113
268,220901489258	0,00027821345
271,201133728027	0,00027754761
274,181365966797	0,00027634449
277,161598205566	0,00027688383
280,141830444336	0,00027581516
283,122062683105	0,00027492985
286,102294921875	0,00027383478
289,082527160645	0,00027503771
292,062759399414	0,0002745611
295,042991638184	0,00027467672
298,023223876953	0,00027427963
301,003456115723	0,00027287454
303,983688354492	0,00027320303
306,963920593262	0,00027278712
309,944152832031	0,00027136905
312,924385070801	0,00027178531
315,90461730957	0,00026964815
318,88484954834	0,00027067593
321,865081787109	0,00026964872
324,845314025879	0,00026911137
327,825546264648	0,00026948994
330,805778503418	0,00026904338
333,786010742188	0,0002680657
336,766242980957	0,00026704797
339,746475219727	0,00026829185
342,726707458496	0,00026735787
345,706939697266	0,00026667155
348,687171936035	0,00026664806
351,667404174805	0,00026526702
354,647636413574	0,00026629378
357,627868652344	0,00026431227
360,608100891113	0,00026414964
363,588333129883	0,00026510311
366,568565368652	0,00026520544
369,548797607422	0,00026258306
372,529029846191	0,0002639769
375,509262084961	0,00026423988
378,48949432373	0,0002646059
381,4697265625	0,00026153835
384,44995880127	0,0002622354
387,430191040039	0,00026139516
390,410423278809	0,00026302297
393,390655517578	0,0002638007
396,370887756348	0,00026152176
399,351119995117	0,00026137695
402,331352233887	0,00025948324
405,311584472656	0,00026092284
408,291816711426	0,00026070527
411,272048950195	0,00026001602
414,252281188965	0,00025968672
417,232513427734	0,00026096364
420,212745666504	0,00026096689
423,192977905273	0,00025972686
426,173210144043	0,00026083993
429,153442382812	0,00026026302
432,133674621582	0,00025962642
435,113906860352	0,00025859344
438,094139099121	0,00025854922
441,074371337891	0,00026052971
444,05460357666	0,00025780935
447,03483581543	0,00025884532
450,015068054199	0,00026090514
452,995300292969	0,00025757325
455,975532531738	0,00025842426
458,955764770508	0,00025835932
461,935997009277	0,00025837492
464,916229248047	0,00025742972
467,896461486816	0,00025671268
470,876693725586	0,00025807288
473,856925964355	0,00025776842
476,837158203125	0,00025866486
479,817390441895	0,00025813431
482,797622680664	0,0002581426
485,777854919434	0,00025728721
488,758087158203	0,0002578085
491,738319396973	0,00025867133
494,718551635742	0,00025658609
497,698783874512	0,00025787842
500,679016113281	0,00025834798
503,659248352051	0,00025755002
506,63948059082	0,00025749281
509,61971282959	0,00025809633
512,599945068359	0,00025855855
515,580177307129	0,00025775537
518,560409545898	0,00025775558
521,540641784668	0,00025787539
524,520874023438	0,00025740458
527,501106262207	0,00025598979
530,481338500977	0,00025769764
533,461570739746	0,00025874686
536,441802978516	0,00025817281
539,422035217285	0,00025528482
542,402267456055	0,00025862957
545,382499694824	0,00025759953
548,362731933594	0,00025732919
551,342964172363	0,00025915678
554,323196411133	0,00025928471
557,303428649902	0,00025740108
560,283660888672	0,00025824102
563,263893127441	0,00025858845
566,244125366211	0,00025775966
569,22435760498	0,00025717937
572,20458984375	0,00025929698
575,18482208252	0,00025892706
578,165054321289	0,0002550514
581,145286560059	0,00025393585
584,125518798828	0,00026773659
587,105751037598	0,00026286934
590,085983276367	0,00026275489
593,066215515137	0,00026215471
596,046447753906	0,00025980891
599,026679992676	0,00026024313
602,006912231445	0,00026053166
604,987144470215	0,00026168068
607,967376708984	0,000261852
610,947608947754	0,00026315086
613,927841186523	0,00026035261
616,908073425293	0,00026158341
619,888305664062	0,00026151023
622,868537902832	0,00026158322
625,848770141602	0,00026229048
628,829002380371	0,00026124372
631,809234619141	0,00026382831
634,78946685791	0,00026355571
637,76969909668	0,00026319331
640,749931335449	0,00026207996
643,730163574219	0,00026372479
646,710395812988	0,00026408011
649,690628051758	0,0002634851
652,670860290527	0,00026418451
655,651092529297	0,00026456982
658,631324768066	0,00026414528
661,611557006836	0,00026545597
664,591789245606	0,00026502322
667,572021484375	0,00026514047
670,552253723145	0,00026500199
673,532485961914	0,0002661766
676,512718200684	0,00026682485
679,492950439453	0,00026652326
682,473182678223	0,00026859579
685,453414916992	0,00026852704
688,433647155762	0,00026848643
691,413879394531	0,00026837298
694,394111633301	0,00026892556
697,37434387207	0,0002684786
700,35457611084	0,00027047971
703,334808349609	0,00027057004
706,315040588379	0,00026983659
709,295272827148	0,00026997949
712,275505065918	0,00027017685
715,255737304687	0,000270383
718,235969543457	0,00027034947
721,216201782227	0,0002732983
724,196434020996	0,00027149223
727,176666259766	0,0002714473
730,156898498535	0,00027397009
733,137130737305	0,00027315399
736,117362976074	0,00027398475
739,097595214844	0,00027501106
742,077827453613	0,00027453468
745,058059692383	0,00027489652
748,038291931152	0,00027558668
751,018524169922	0,00027635723
753,998756408691	0,00027616986
756,978988647461	0,00027703083
759,959220886231	0,00027826759
762,939453125	0,000279328
765,919685363769	0,00027752589
768,899917602539	0,00027863323
771,880149841309	0,00027986374
774,860382080078	0,00028136125
777,840614318848	0,00028191206
780,820846557617	0,00028080302
783,801078796387	0,00028073902
786,781311035156	0,0002820615
789,761543273926	0,00028287029
792,741775512695	0,00028447913
795,722007751465	0,00028413732
798,702239990234	0,00028393496
801,682472229004	0,00028473644
804,662704467773	0,00028587046
807,642936706543	0,00028664242
810,623168945313	0,00028704552
813,603401184082	0,00028768785
816,583633422852	0,00028809696
819,563865661621	0,00028908348
822,544097900391	0,00028963973
825,52433013916	0,00029215804
828,50456237793	0,00029132192
831,484794616699	0,00029288967
834,465026855469	0,00029236747
837,445259094238	0,00029317459
840,425491333008	0,00029339847
843,405723571777	0,00029460859
846,385955810547	0,00029389223
849,366188049316	0,0002960093
852,346420288086	0,00029564551
855,326652526855	0,00029637484
858,306884765625	0,00029772875
861,287117004394	0,00029875465
864,267349243164	0,00029965272
867,247581481934	0,00029962558
870,227813720703	0,00030112477
873,208045959473	0,00030214136
876,188278198242	0,00030283102
879,168510437012	0,0003036169
882,148742675781	0,00030343526
885,128974914551	0,00030582921
888,10920715332	0,00030625119
891,08943939209	0,00030760374
894,069671630859	0,00030814304
897,049903869629	0,00030900011
900,030136108398	0,00030908041
903,010368347168	0,00031000305
905,990600585938	0,00031187238
908,970832824707	0,00031229224
911,951065063477	0,00031235343
914,931297302246	0,00031497277
917,911529541016	0,00031576043
920,891761779785	0,00031572749
923,871994018555	0,00031665789
926,852226257324	0,00031802159
929,832458496094	0,00031956508
932,812690734863	0,00032050413
935,792922973633	0,00032065795
938,773155212402	0,00032255319
941,753387451172	0,00032381406
944,733619689941	0,00032375938
947,713851928711	0,0003254564
950,69408416748	0,00032730383
953,67431640625	0,00032772641
956,65454864502	0,00032917083
959,634780883789	0,00033087935
962,615013122559	0,00033133869
965,595245361328	0,00033134182
968,575477600098	0,00033328061
971,555709838867	0,00033441642
974,535942077637	0,00033576883
977,516174316406	0,00033706901
980,496406555176	0,00033907107
983,476638793945	0,00033956128
986,456871032715	0,00034071143
989,437103271484	0,00034113212
992,417335510254	0,0003428513
995,397567749023	0,00034602736
998,377799987793	0,00034645009
1001,35803222656	0,00034812996
1004,33826446533	0,00034932822
1007,3184967041	0,00035085285
1010,29872894287	0,00035122012
1013,27896118164	0,00035327571
1016,25919342041	0,00035429682
1019,23942565918	0,00035548305
1022,21965789795	0,00035800513
1025,19989013672	0,0003599704
1028,18012237549	0,00036074384
1031,16035461426	0,00036302046
1034,14058685303	0,00036445133
1037,1208190918	0,00036562215
1040,10105133057	0,00036938686
1043,08128356934	0,00036943914
1046,06151580811	0,00037092624
1049,04174804688	0,00037173321
1052,02198028564	0,00037526454
1055,00221252441	0,00037528854
1057,98244476318	0,0003771402
1060,96267700195	0,00037880573
1063,94290924072	0,00038338358
1066,92314147949	0,00038298025
1069,90337371826	0,0003853565
1072,88360595703	0,00038890593
1075,8638381958	0,00039089764
1078,84407043457	0,00039178731
1081,82430267334	0,00039298328
1084,80453491211	0,00039485702
1087,78476715088	0,00039749551
1090,76499938965	0,00040079685
1093,74523162842	0,00040152056
1096,72546386719	0,00040388135
1099,70569610596	0,00040579359
1102,68592834473	0,0004078153
1105,6661605835	0,0004106604
1108,64639282227	0,00041223454
1111,62662506104	0,00041485774
1114,6068572998	0,00041780472
1117,58708953857	0,00042119408
1120,56732177734	0,0004207939
1123,54755401611	0,00042694705
1126,52778625488	0,00042646615
1129,50801849365	0,00042890625
1132,48825073242	0,00043147665
1135,46848297119	0,00043409133
1138,44871520996	0,00043658039
1141,42894744873	0,0004399889
1144,4091796875	0,00044237554
1147,38941192627	0,00044346422
1150,36964416504	0,00044831323
1153,34987640381	0,00044895585
1156,33010864258	0,0004511067
1159,31034088135	0,00045370969
1162,29057312012	0,00045824473
1165,27080535889	0,0004590476
1168,25103759766	0,00046291528
1171,23126983643	0,00046408402
1174,2115020752	0,00046660435
1177,19173431396	0,00046905196
1180,17196655273	0,00047188335
1183,1521987915	0,0004743132
1186,13243103027	0,00047707258
1189,11266326904	0,00047849918
1192,09289550781	0,00047987742
1195,07312774658	0,00048297679
1198,05335998535	0,00048383167
1201,03359222412	0,00048607912
1204,01382446289	0,00048748541
1206,99405670166	0,00049100539
1209,97428894043	0,00049128803
1212,9545211792	0,00049266061
1215,93475341797	0,00049413043
1218,91498565674	0,00049605784
1221,89521789551	0,00049651066
1224,87545013428	0,00049713496
1227,85568237305	0,00049850916
1230,83591461182	0,00049757125
1233,81614685059	0,00049745569
1236,79637908936	0,00049769214
1239,77661132812	0,00049693091
1242,75684356689	0,000495534
1245,73707580566	0,00049376594
1248,71730804443	0,00049339673
1251,6975402832	0,00049101914
1254,67777252197	0,00048847324
1257,65800476074	0,00048613213
1260,63823699951	0,00048264446
1263,61846923828	0,00047953822
1266,59870147705	0,00047600642
1269,57893371582	0,00047354726
1272,55916595459	0,00046873148
1275,53939819336	0,00046345206
1278,51963043213	0,00045938605
1281,4998626709	0,0004536458
1284,48009490967	0,00044993177
1287,46032714844	0,00044508971
1290,44055938721	0,00044032911
1293,42079162598	0,00043788691
1296,40102386475	0,00043427508
1299,38125610352	0,00043052098
1302,36148834229	0,00042952685
1305,34172058105	0,00042813261
1308,32195281982	0,00042940567
1311,30218505859	0,00042897742
1314,28241729736	0,00043042436
1317,26264953613	0,00043250754
1320,2428817749	0,00043636789
1323,22311401367	0,00044117218
1326,20334625244	0,00044442311
1329,18357849121	0,0004497582
1332,16381072998	0,00045476352
1335,14404296875	0,00046026212
1338,12427520752	0,00046742842
1341,10450744629	0,00047392895
1344,08473968506	0,00047951503
1347,06497192383	0,00048672109
1350,0452041626	0,00049361606
1353,02543640137	0,00050054898
1356,00566864014	0,00050858996
1358,98590087891	0,00051624836
1361,96613311768	0,00052501625
1364,94636535645	0,00053121889
1367,92659759521	0,00054066326
1370,90682983398	0,00054657594
1373,88706207275	0,00055546061
1376,86729431152	0,00056388473
1379,84752655029	0,00057247634
1382,82775878906	0,0005803259
1385,80799102783	0,00058981227
1388,7882232666	0,00059871943
1391,76845550537	0,00060799615
1394,74868774414	0,00061677465
1397,72891998291	0,00062721194
1400,70915222168	0,00063723882
1403,68938446045	0,00064630927
1406,66961669922	0,00065669699
1409,64984893799	0,00066699287
1412,63008117676	0,00067867011
1415,61031341553	0,00069009784
1418,5905456543	0,00070082955
1421,57077789307	0,00071285689
1424,55101013184	0,00072477973
1427,53124237061	0,00073470998
1430,51147460938	0,00074874643
1433,49170684814	0,00076291439
1436,47193908691	0,00077418562
1439,45217132568	0,00078754661
1442,43240356445	0,000801887
1445,41263580322	0,00081662094
1448,39286804199	0,00083099526
1451,37310028076	0,00084516195
1454,35333251953	0,00086183847
1457,3335647583	0,00087764485
1460,31379699707	0,00089401014
1463,29402923584	0,00091167513
1466,27426147461	0,00093024189
1469,25449371338	0,00094688796
1472,23472595215	0,00096685362
1475,21495819092	0,00098529377
1478,19519042969	0,001004786
1481,17542266846	0,0010262214
1484,15565490723	0,0010478295
1487,135887146	0,0010690912
1490,11611938477	0,0010918481
1493,09635162354	0,0011164228
1496,0765838623	0,0011409716
1499,05681610107	0,0011669889
1502,03704833984	0,0011928177
1505,01728057861	0,0012204993
1507,99751281738	0,0012475745
1510,97774505615	0,0012774578
1513,95797729492	0,0013074548
1516,93820953369	0,001338421
1519,91844177246	0,0013728865
1522,89867401123	0,0014068459
1525,87890625	0,0014392978
1528,85913848877	0,0014793885
1531,83937072754	0,0015168793
1534,81960296631	0,0015575019
1537,79983520508	0,0015980222
1540,78006744385	0,0016396832
1543,76029968262	0,0016839281
1546,74053192139	0,001730211
1549,72076416016	0,0017770318
1552,70099639893	0,0018261181
1555,6812286377	0,0018770565
1558,66146087646	0,0019291991
1561,64169311523	0,0019829257
1564,621925354	0,0020384774
1567,60215759277	0,0020949209
1570,58238983154	0,0021539855
1573,56262207031	0,0022142075
1576,54285430908	0,0022742119
1579,52308654785	0,0023367433
1582,50331878662	0,0023981365
1585,48355102539	0,002459535
1588,46378326416	0,0025216272
1591,44401550293	0,0025810626
1594,4242477417	0,0026384768
1597,40447998047	0,0026942706
1600,38471221924	0,0027450863
1603,36494445801	0,0027922654
1606,34517669678	0,0028319265
1609,32540893555	0,002864377
1612,30564117432	0,0028846285
1615,28587341309	0,0028924485
1618,26610565186	0,0028874435
1621,24633789062	0,0028660564
1624,22657012939	0,0028296988
1627,20680236816	0,0027742024
1630,18703460693	0,002704093
1633,1672668457	0,0026164637
1636,14749908447	0,0025208105
1639,12773132324	0,0024171551
1642,10796356201	0,0023104203
1645,08819580078	0,0022028259
1648,06842803955	0,0020990268
1651,04866027832	0,0020014204
1654,02889251709	0,0019108077
1657,00912475586	0,0018270624
1659,98935699463	0,0017503261
1662,9695892334	0,00167883
1665,94982147217	0,001614529
1668,93005371094	0,0015551323
1671,91028594971	0,0014995257
1674,89051818848	0,0014500777
1677,87075042725	0,0014029664
1680,85098266602	0,0013579577
1683,83121490479	0,0013154262
1686,81144714355	0,001277707
1689,79167938232	0,0012405177
1692,77191162109	0,0012066534
1695,75214385986	0,0011732547
1698,73237609863	0,0011426473
1701,7126083374	0,0011124689
1704,69284057617	0,0010841687
1707,67307281494	0,001057283
1710,65330505371	0,0010333184
1713,63353729248	0,0010082054
1716,61376953125	0,00098580172
1719,59400177002	0,00096369166
1722,57423400879	0,00094225128
1725,55446624756	0,0009218047
1728,53469848633	0,00090337624
1731,5149307251	0,00088361993
1734,49516296387	0,00086647396
1737,47539520264	0,00084899393
1740,45562744141	0,00083212333
1743,43585968018	0,00081668331
1746,41609191895	0,00080124004
1749,39632415771	0,0007854257
1752,37655639648	0,00077136699
1755,35678863525	0,00075665813
1758,33702087402	0,00074317442
1761,31725311279	0,00073105382
1764,29748535156	0,00071741582
1767,27771759033	0,00070534492
1770,2579498291	0,00069269185
1773,23818206787	0,00068266124
1776,21841430664	0,00067241746
1779,19864654541	0,00066113686
1782,17887878418	0,00064990882
1785,15911102295	0,000640039
1788,13934326172	0,00063003519
1791,11957550049	0,00062098879
1794,09980773926	0,00061092391
1797,08003997803	0,00060239447
1800,0602722168	0,0005933465
1803,04050445557	0,00058392519
1806,02073669434	0,00057614324
1809,00096893311	0,00056740312
1811,98120117187	0,00056048377
1814,96143341064	0,00055135793
1817,94166564941	0,00054488453
1820,92189788818	0,00053720344
1823,90213012695	0,00052893154
1826,88236236572	0,00052235718
1829,86259460449	0,00051567424
1832,84282684326	0,00050846306
1835,82305908203	0,00050210421
1838,8032913208	0,00049560142
1841,78352355957	0,00048822613
1844,76375579834	0,00048387346
1847,74398803711	0,00047725818
1850,72422027588	0,00047025648
1853,70445251465	0,00046579648
1856,68468475342	0,0004601553
1859,66491699219	0,00045467675
1862,64514923096	0,00044911966
1865,62538146973	0,0004429803
1868,6056137085	0,00043763876
1871,58584594727	0,00043334533
1874,56607818604	0,00042813251
1877,5463104248	0,00042293438
1880,52654266357	0,00041822746
1883,50677490234	0,00041364991
1886,48700714111	0,00040991311
1889,46723937988	0,00040322139
1892,44747161865	0,00040076496
1895,42770385742	0,00039552649
1898,40793609619	0,00039117804
1901,38816833496	0,00038745343
1904,36840057373	0,00038309299
1907,3486328125	0,00037852239
1910,32886505127	0,00037486312
1913,30909729004	0,00037138604
1916,28932952881	0,00036725302
1919,26956176758	0,00036260104
1922,24979400635	0,00035966052
1925,23002624512	0,00035654566
1928,21025848389	0,00035188624
1931,19049072266	0,00034896315
1934,17072296143	0,00034499192
1937,1509552002	0,00034194432
1940,13118743896	0,00033906214
1943,11141967773	0,00033512129
1946,0916519165	0,00033346119
1949,07188415527	0,00032932819
1952,05211639404	0,00032589924
1955,03234863281	0,00032365869
1958,01258087158	0,00032060714
1960,99281311035	0,00031789472
1963,97304534912	0,00031439917
1966,95327758789	0,00031144631
1969,93350982666	0,0003085929
1972,91374206543	0,00030534047
1975,8939743042	0,00030391794
1978,87420654297	0,00030024048
1981,85443878174	0,00029775251
1984,83467102051	0,00029578499
1987,81490325928	0,00029281456
1990,79513549805	0,00029027727
1993,77536773682	0,00028768848
1996,75559997559	0,00028547902
1999,73583221436	0,00028381058
2002,71606445313	0,00028143038
2005,69629669189	0,00027701562
2008,67652893066	0,00027588372
2011,65676116943	0,0002732267
2014,6369934082	0,00027066817
2017,61722564697	0,00026987234
2020,59745788574	0,00026709873
2023,57769012451	0,00026633008
2026,55792236328	0,00026282333
2029,53815460205	0,00026094178
2032,51838684082	0,00025841979
2035,49861907959	0,00025597727
2038,47885131836	0,00025363608
2041,45908355713	0,00025254527
2044,4393157959	0,00025021014
2047,41954803467	0,00024883617
2050,39978027344	0,00024614535
2053,38001251221	0,00024433112
2056,36024475098	0,00024297332
2059,34047698975	0,00024153063
2062,32070922852	0,00023963439
2065,30094146729	0,00023748296
2068,28117370605	0,00023549062
2071,26140594482	0,00023355803
2074,24163818359	0,00023144293
2077,22187042236	0,00023133332
2080,20210266113	0,00022901424
2083,1823348999	0,00022649744
2086,16256713867	0,00022575601
2089,14279937744	0,00022355433
2092,12303161621	0,0002218357
2095,10326385498	0,00022058114
2098,08349609375	0,00021835497
2101,06372833252	0,00021689688
2104,04396057129	0,00021592579
2107,02419281006	0,00021426821
2110,00442504883	0,00021228816
2112,9846572876	0,0002102311
2115,96488952637	0,00020932512
2118,94512176514	0,00020803692
2121,92535400391	0,0002072922
2124,90558624268	0,00020588346
2127,88581848145	0,00020307683
2130,86605072021	0,00020197916
2133,84628295898	0,00020091164
2136,82651519775	0,00020035655
2139,80674743652	0,00019753375
2142,78697967529	0,0001977596
2145,76721191406	0,00019610594
2148,74744415283	0,00019536474
2151,7276763916	0,00019296031
2154,70790863037	0,00019036478
2157,68814086914	0,0001900396
2160,66837310791	0,00018966348
2163,64860534668	0,00018774199
2166,62883758545	0,00018647397
2169,60906982422	0,00018505869
2172,58930206299	0,00018397425
2175,56953430176	0,00018316993
2178,54976654053	0,00018120887
2181,5299987793	0,00018123644
2184,51023101807	0,00017860629
2187,49046325684	0,00017813119
2190,47069549561	0,00017717204
2193,45092773438	0,000176002
2196,43115997314	0,00017510844
2199,41139221191	0,00017357946
2202,39162445068	0,00017261508
2205,37185668945	0,00017174272
2208,35208892822	0,00017003708
2211,33232116699	0,00016854694
2214,31255340576	0,00016804667
2217,29278564453	0,00016714128
2220,2730178833	0,00016670667
2223,25325012207	0,00016601087
2226,23348236084	0,00016324926
2229,21371459961	0,00016374173
2232,19394683838	0,00016272575
2235,17417907715	0,00016138753
2238,15441131592	0,00016079592
2241,13464355469	0,00015907702
2244,11487579346	0,00015835305
2247,09510803223	0,00015748696
2250,075340271	0,00015611433
2253,05557250977	0,00015547039
2256,03580474854	0,00015487962
2259,0160369873	0,00015415837
2261,99626922607	0,00015232262
2264,97650146484	0,00015269
2267,95673370361	0,00015190331
2270,93696594238	0,00015073871
2273,91719818115	0,00015011568
2276,89743041992	0,00014800996
2279,87766265869	0,00014811248
2282,85789489746	0,00014810163
2285,83812713623	0,00014802153
2288,818359375	0,00014627711
2291,79859161377	0,00014524544
2294,77882385254	0,0001440641
2297,75905609131	0,00014310482
2300,73928833008	0,00014210839
2303,71952056885	0,0001416389
2306,69975280762	0,00014088144
2309,67998504639	0,00013948987
2312,66021728516	0,00013829011
2315,64044952393	0,00013866535
2318,6206817627	0,00013751716
2321,60091400146	0,00013734263
2324,58114624023	0,00013631191
2327,561378479	0,00013394391
2330,54161071777	0,0001349074
2333,52184295654	0,00013320632
2336,50207519531	0,00013342357
2339,48230743408	0,00013228525
2342,46253967285	0,00013086248
2345,44277191162	0,00013134478
2348,42300415039	0,00013071076
2351,40323638916	0,00013073259
2354,38346862793	0,00012844072
2357,3637008667	0,00012810676
2360,34393310547	0,00012713689
2363,32416534424	0,00012681728
2366,30439758301	0,0001261383
2369,28462982178	0,00012526849
2372,26486206055	0,00012450784
2375,24509429932	0,00012458328
2378,22532653809	0,00012238466
2381,20555877686	0,00012120104
2384,18579101562	0,00012132426
2387,16602325439	0,00012125705
2390,14625549316	0,00012117297
2393,12648773193	0,00011983387
2396,1067199707	0,00011994996
2399,08695220947	0,00011867292
2402,06718444824	0,00011894791
2405,04741668701	0,00011661619
2408,02764892578	0,00011681357
2411,00788116455	0,00011584508
2413,98811340332	0,00011581914
2416,96834564209	0,00011534482
2419,94857788086	0,00011438462
2422,92881011963	0,00011443527
2425,9090423584	0,0001127412
2428,88927459717	0,00011259312
2431,86950683594	0,0001111792
2434,84973907471	0,00011001733
2437,82997131348	0,00011030866
2440,81020355225	0,00010947425
2443,79043579102	0,00010871405
2446,77066802979	0,00010854507
2449,75090026855	0,00010801988
2452,73113250732	0,00010656895
2455,71136474609	0,00010639772
2458,69159698486	0,00010575501
2461,67182922363	0,00010483744
2464,6520614624	0,00010579784
2467,63229370117	0,00010451574
2470,61252593994	0,00010426685
2473,59275817871	0,00010313777
2476,57299041748	0,00010280726
2479,55322265625	0,00010191148
2482,53345489502	0,00010146095
2485,51368713379	0,0001010326
2488,49391937256	0,00010060887
2491,47415161133	9,9877316E-5
2494,4543838501	9,8815505E-5
2497,43461608887	9,8609652E-5
2500,41484832764	9,8879547E-5
2503,39508056641	9,7280323E-5
2506,37531280518	9,7127072E-5
2509,35554504395	9,6289505E-5
2512,33577728271	9,5739231E-5
2515,31600952148	9,5644452E-5
2518,29624176025	9,4756895E-5
2521,27647399902	9,4580799E-5
2524,25670623779	9,4129684E-5
2527,23693847656	9,3508622E-5
2530,21717071533	9,2025042E-5
2533,1974029541	9,2623981E-5
2536,17763519287	9,1888666E-5
2539,15786743164	9,1007525E-5
2542,13809967041	9,0220872E-5
2545,11833190918	9,0106261E-5
2548,09856414795	8,9845626E-5
2551,07879638672	8,9690472E-5
2554,05902862549	8,8280322E-5
2557,03926086426	8,8214298E-5
2560,01949310303	8,8810722E-5
2562,9997253418	8,7087805E-5
2565,97995758057	8,7404678E-5
2568,96018981934	8,7036564E-5
2571,94042205811	8,56993E-5
2574,92065429687	8,5579876E-5
2577,90088653564	8,5573728E-5
2580,88111877441	8,3815617E-5
2583,86135101318	8,422598E-5
2586,84158325195	8,432656E-5
2589,82181549072	8,3746966E-5
2592,80204772949	8,2293218E-5
2595,78227996826	8,1466096E-5
2598,76251220703	8,0383548E-5
2601,7427444458	8,1568338E-5
2604,72297668457	8,1806369E-5
2607,70320892334	8,034911E-5
2610,68344116211	7,9740273E-5
2613,66367340088	7,9992898E-5
2616,64390563965	7,9219103E-5
2619,62413787842	7,8612536E-5
2622,60437011719	7,8310912E-5
2625,58460235596	7,8687964E-5
2628,56483459473	7,7092228E-5
2631,5450668335	7,6824861E-5
2634,52529907227	7,6174482E-5
2637,50553131104	7,6905479E-5
2640,4857635498	7,6235736E-5
2643,46599578857	7,5264599E-5
2646,44622802734	7,5043261E-5
2649,42646026611	7,5027309E-5
2652,40669250488	7,4326154E-5
2655,38692474365	7,2444381E-5
2658,36715698242	7,3198723E-5
2661,34738922119	7,2725955E-5
2664,32762145996	7,1920469E-5
2667,30785369873	7,1532766E-5
2670,2880859375	7,1002497E-5
2673,26831817627	7,1583637E-5
2676,24855041504	7,119947E-5
2679,22878265381	7,0199291E-5
2682,20901489258	7,0092221E-5
2685,18924713135	6,9270765E-5
2688,16947937012	6,9119189E-5
2691,14971160889	6,8401309E-5
2694,12994384766	6,7308743E-5
2697,11017608643	6,7373285E-5
2700,0904083252	6,7324948E-5
2703,07064056396	6,6614015E-5
2706,05087280273	6,4967436E-5
2709,0311050415	6,5610717E-5
2712,01133728027	6,5502337E-5
2714,99156951904	6,3407515E-5
2717,97180175781	6,4241655E-5
2720,95203399658	6,4821661E-5
2723,93226623535	6,3320602E-5
2726,91249847412	6,0917566E-5
2729,89273071289	6,0218072E-5
2732,87296295166	6,1245268E-5
2735,85319519043	6,0062203E-5
2738,8334274292	6,0181211E-5
2741,81365966797	5,8474578E-5
2744,79389190674	5,8456751E-5
2747,77412414551	5,8094867E-5
2750,75435638428	5,751454E-5
2753,73458862305	5,6752735E-5
2756,71482086182	5,4982071E-5
2759,69505310059	5,5946762E-5
2762,67528533936	5,4092855E-5
2765,65551757813	5,3749494E-5
2768,63574981689	5,3061976E-5
2771,61598205566	5,1699389E-5
2774,59621429443	5,2160008E-5
2777,5764465332	5,082086E-5
2780,55667877197	4,9668341E-5
2783,53691101074	4,9488098E-5
2786,51714324951	4,8641426E-5
2789,49737548828	4,7684934E-5
2792,47760772705	4,6981122E-5
2795,45783996582	4,6533818E-5
2798,43807220459	4,5510705E-5
2801,41830444336	4,3500068E-5
2804,39853668213	4,2993822E-5
2807,3787689209	4,3713139E-5
2810,35900115967	4,1985065E-5
2813,33923339844	4,0433305E-5
2816,31946563721	3,9484963E-5
2819,29969787598	3,7899187E-5
2822,27993011475	3,7794458E-5
2825,26016235352	3,7236654E-5
2828,24039459229	3,5870319E-5
2831,22062683105	3,3702996E-5
2834,20085906982	3,3950976E-5
2837,18109130859	3,2547043E-5
2840,16132354736	2,99611E-5
2843,14155578613	3,0303518E-5
2846,1217880249	2,8963336E-5
2849,10202026367	2,7164541E-5
2852,08225250244	2,4550565E-5
2855,06248474121	2,4832497E-5
2858,04271697998	2,3809941E-5
2861,02294921875	2,2022106E-5
2864,00318145752	1,9771303E-5
2866,98341369629	1,870245E-5
2869,96364593506	1,7757043E-5
2872,94387817383	1,6616757E-5
2875,9241104126	1,5018523E-5
2878,90434265137	1,4706894E-5
2881,88457489014	1,4012263E-5
2884,86480712891	1,1903665E-5
2887,84503936768	1,0373572E-5
2890,82527160645	8,4427935E-6
2893,80550384521	7,8773962E-6
2896,78573608398	6,9950299E-6
2899,76596832275	6,8086746E-6
2902,74620056152	5,9075976E-6
2905,72643280029	5,9786301E-6
2908,70666503906	5,7457462E-6
2911,68689727783	5,8155978E-6
2914,6671295166	6,3683079E-6
2917,64736175537	8,5524684E-6
2920,62759399414	9,0779165E-6
2923,60782623291	9,4050038E-6
2926,58805847168	1,037064E-5
2929,56829071045	1,1879689E-5
2932,54852294922	1,2807259E-5
2935,52875518799	1,3866678E-5
2938,50898742676	1,350898E-5
2941,48921966553	1,5115942E-5
2944,4694519043	1,7446274E-5
2947,44968414307	1,6689788E-5
2950,42991638184	1,9337227E-5
2953,41014862061	1,9033325E-5
2956,39038085937	1,9915308E-5
2959,37061309814	2,1301264E-5
2962,35084533691	2,2625525E-5
2965,33107757568	2,2017218E-5
2968,31130981445	2,296852E-5
2971,29154205322	2,2844258E-5
2974,27177429199	2,3765906E-5
2977,25200653076	2,5792788E-5
2980,23223876953	2,6639188E-5
2983,2124710083	2,6740666E-5
2986,19270324707	2,7080634E-5
2989,17293548584	2,7945841E-5
2992,15316772461	2,9331702E-5
2995,13339996338	2,7835224E-5
2998,11363220215	3,0550008E-5
3001,09386444092	3,0776475E-5
3004,07409667969	3,1172021E-5
3007,05432891846	3,1706466E-5
3010,03456115723	3,1113696E-5
3013,014793396	3,2395424E-5
3015,99502563477	3,3366986E-5
3018,97525787354	3,3726701E-5
3021,9554901123	3,4890835E-5
3024,93572235107	3,4965651E-5
3027,91595458984	3,6126047E-5
3030,89618682861	3,6264865E-5
3033,87641906738	3,7051999E-5
3036,85665130615	3,7005972E-5
3039,83688354492	3,8084909E-5
3042,81711578369	3,8913323E-5
3045,79734802246	3,9718717E-5
3048,77758026123	3,8934864E-5
3051,7578125	3,8692042E-5
3054,73804473877	4,1102956E-5
3057,71827697754	4,1027252E-5
3060,69850921631	4,2487023E-5
3063,67874145508	4,2415735E-5
3066,65897369385	4,3595793E-5
3069,63920593262	4,3666189E-5
3072,61943817139	4,4297383E-5
3075,59967041016	4,5522191E-5
3078,57990264893	4,5517467E-5
3081,5601348877	4,608889E-5
3084,54036712646	4,6046748E-5
3087,52059936523	4,7233111E-5
3090,500831604	4,832369E-5
3093,48106384277	4,9251234E-5
3096,46129608154	4,8672028E-5
3099,44152832031	4,9431557E-5
3102,42176055908	4,9131587E-5
3105,40199279785	4,9740738E-5
3108,38222503662	5,0840338E-5
3111,36245727539	5,1480033E-5
3114,34268951416	5,3408822E-5
3117,32292175293	5,2662221E-5
3120,3031539917	5,3712558E-5
3123,28338623047	5,3643396E-5
3126,26361846924	5,5427784E-5
3129,24385070801	5,5543973E-5
3132,22408294678	5,5622547E-5
3135,20431518555	5,6995186E-5
3138,18454742432	5,7708559E-5
3141,16477966309	5,7277123E-5
3144,14501190186	5,8954619E-5
3147,12524414063	5,9247957E-5
3150,10547637939	5,9398457E-5
3153,08570861816	6,0342822E-5
3156,06594085693	6,0308899E-5
3159,0461730957	6,0585257E-5
3162,02640533447	6,1568665E-5
3165,00663757324	6,2194097E-5
3167,98686981201	6,3346578E-5
3170,96710205078	6,3257294E-5
3173,94733428955	6,3826117E-5
3176,92756652832	6,454069E-5
3179,90779876709	6,475507E-5
3182,88803100586	6,6542578E-5
3185,86826324463	6,7086272E-5
3188,8484954834	6,7834805E-5
3191,82872772217	6,9006736E-5
3194,80895996094	6,9399482E-5
3197,78919219971	7,0627468E-5
3200,76942443848	7,0896373E-5
3203,74965667725	7,2875961E-5
3206,72988891602	7,2474731E-5
3209,71012115479	7,3866121E-5
3212,69035339355	7,405915E-5
3215,67058563232	7,6223881E-5
3218,65081787109	7,6614406E-5
3221,63105010986	7,6978366E-5
3224,61128234863	7,8576329E-5
3227,5915145874	8,0310445E-5
3230,57174682617	8,0392738E-5
3233,55197906494	8,2278333E-5
3236,53221130371	8,3891717E-5
3239,51244354248	8,569901E-5
3242,49267578125	8,7508195E-5
3245,47290802002	8,8466002E-5
3248,45314025879	8,9560364E-5
3251,43337249756	9,0698975E-5
3254,41360473633	9,3551103E-5
3257,3938369751	9,4121824E-5
3260,37406921387	9,5815425E-5
3263,35430145264	9,7898456E-5
3266,33453369141	9,8658832E-5
3269,31476593018	0,00010019862
3272,29499816895	0,00010190616
3275,27523040771	0,0001025421
3278,25546264648	0,00010304992
3281,23569488525	0,0001042945
3284,21592712402	0,00010550112
3287,19615936279	0,0001065934
3290,17639160156	0,000108299
3293,15662384033	0,00010891556
3296,1368560791	0,00010955084
3299,11708831787	0,00011008619
3302,09732055664	0,00011137791
3305,07755279541	0,00011106488
3308,05778503418	0,00011317921
3311,03801727295	0,00011319603
3314,01824951172	0,00011555224
3316,99848175049	0,00011477829
3319,97871398926	0,00011518994
3322,95894622803	0,00011707469
3325,9391784668	0,00011723251
3328,91941070557	0,00011751761
3331,89964294434	0,0001171181
3334,87987518311	0,00011896615
3337,86010742188	0,00011924711
3340,84033966064	0,00011981505
3343,82057189941	0,00011994893
3346,80080413818	0,00012012145
3349,78103637695	0,00012170301
3352,76126861572	0,00012214687
3355,74150085449	0,00012279828
3358,72173309326	0,00012318167
3361,70196533203	0,00012320355
3364,6821975708	0,00012431073
3367,66242980957	0,00012383497
3370,64266204834	0,0001247189
3373,62289428711	0,00012604764
3376,60312652588	0,0001254332
3379,58335876465	0,00012700373
3382,56359100342	0,00012642476
3385,54382324219	0,00012726584
3388,52405548096	0,00012736832
3391,50428771973	0,00012830156
3394,4845199585	0,00012883639
3397,46475219727	0,00012892623
3400,44498443604	0,00012994599
3403,4252166748	0,00013131199
3406,40544891357	0,00013143193
3409,38568115234	0,00013248766
3412,36591339111	0,000133119
3415,34614562988	0,00013493073
3418,32637786865	0,00013454551
3421,30661010742	0,0001354439
3424,28684234619	0,00013644465
3427,26707458496	0,00013754841
3430,24730682373	0,00013748819
3433,2275390625	0,00013810861
3436,20777130127	0,00013934797
3439,18800354004	0,00013992211
3442,16823577881	0,00014034004
3445,14846801758	0,00014062583
3448,12870025635	0,00014188765
3451,10893249512	0,00014246021
3454,08916473389	0,00014288644
3457,06939697266	0,00014539643
3460,04962921143	0,00014555579
3463,0298614502	0,00014543631
3466,01009368897	0,00014675028
3468,99032592773	0,00014630668
3471,9705581665	0,00014677957
3474,95079040527	0,00014803583
3477,93102264404	0,0001476379
3480,91125488281	0,00014852416
3483,89148712158	0,00014833682
3486,87171936035	0,00014900703
3489,85195159912	0,00014973114
3492,83218383789	0,00014942902
3495,81241607666	0,00015036148
3498,79264831543	0,00015099957
3501,7728805542	0,00015066586
3504,75311279297	0,00015137573
3507,73334503174	0,00015180424
3510,71357727051	0,00015166621
3513,69380950928	0,00015092404
3516,67404174805	0,00015197884
3519,65427398682	0,00015213964
3522,63450622559	0,00015188751
3525,61473846436	0,00015158108
3528,59497070313	0,00015175682
3531,57520294189	0,00015183765
3534,55543518066	0,00015184878
3537,53566741943	0,00015151978
3540,5158996582	0,00015182078
3543,49613189697	0,00015200404
3546,47636413574	0,00015191849
3549,45659637451	0,00015180093
3552,43682861328	0,00015213058
3555,41706085205	0,00015195153
3558,39729309082	0,00015156092
3561,37752532959	0,00015048779
3564,35775756836	0,0001511547
3567,33798980713	0,00015136968
3570,3182220459	0,00015087146
3573,29845428467	0,00015048468
3576,27868652344	0,00015071231
3579,25891876221	0,00015023536
3582,23915100098	0,00014986892
3585,21938323975	0,00015035462
3588,19961547852	0,00014911337
3591,17984771729	0,0001488077
3594,16007995605	0,00014987045
3597,14031219482	0,00014938394
3600,12054443359	0,00014820858
3603,10077667236	0,00014824386
3606,08100891113	0,00014791181
3609,0612411499	0,00014653438
3612,04147338867	0,00014658385
3615,02170562744	0,00014699328
3618,00193786621	0,00014573884
3620,98217010498	0,00014491626
3623,96240234375	0,00014568437
3626,94263458252	0,00014554345
3629,92286682129	0,00014400956
3632,90309906006	0,00014409831
3635,88333129883	0,00014330287
3638,8635635376	0,00014260218
3641,84379577637	0,00014241928
3644,82402801514	0,00014201274
3647,80426025391	0,0001402472
3650,78449249268	0,00013966463
3653,76472473145	0,00013983269
3656,74495697022	0,00013897568
3659,72518920898	0,00013806365
3662,70542144775	0,00013822787
3665,68565368652	0,0001375173
3668,66588592529	0,00013710345
3671,64611816406	0,00013743775
3674,62635040283	0,00013594394
3677,6065826416	0,00013538468
3680,58681488037	0,00013442825
3683,56704711914	0,00013414479
3686,54727935791	0,00013257493
3689,52751159668	0,00013230743
3692,50774383545	0,0001320157
3695,48797607422	0,00013048317
3698,46820831299	0,0001303415
3701,44844055176	0,00012861244
3704,42867279053	0,00012877456
3707,4089050293	0,00012810521
3710,38913726807	0,00012778952
3713,36936950684	0,00012706337
3716,34960174561	0,0001260976
3719,32983398438	0,00012634406
3722,31006622314	0,00012515544
3725,29029846191	0,00012464168
3728,27053070068	0,00012366895
3731,25076293945	0,00012187647
3734,23099517822	0,00012311379
3737,21122741699	0,00012284528
3740,19145965576	0,00012247734
3743,17169189453	0,00012066538
3746,1519241333	0,00011940164
3749,13215637207	0,00011905524
3752,11238861084	0,00011818633
3755,09262084961	0,00011805205
3758,07285308838	0,00011728577
3761,05308532715	0,00011654456
3764,03331756592	0,00011699631
3767,01354980469	0,00011458354
3769,99378204346	0,00011468587
3772,97401428223	0,00011413237
3775,954246521	0,00011295533
3778,93447875977	0,0001130718
3781,91471099854	0,00011195168
3784,8949432373	0,00011220504
3787,87517547607	0,00011088164
3790,85540771484	0,00011009446
3793,83563995361	0,00010949677
3796,81587219238	0,0001077536
3799,79610443115	0,00010829383
3802,77633666992	0,00010819696
3805,75656890869	0,0001066432
3808,73680114746	0,00010690001
3811,71703338623	0,00010599161
3814,697265625	0,00010687115
3817,67749786377	0,00010426017
3820,65773010254	0,00010421143
3823,63796234131	0,00010435141
3826,61819458008	0,00010316168
3829,59842681885	0,0001027477
3832,57865905762	0,00010176481
3835,55889129639	0,00010154766
3838,53912353516	0,00010160992
3841,51935577393	0,00010048296
3844,4995880127	0,00010062781
3847,47982025146	9,9679369E-5
3850,46005249023	9,9472225E-5
3853,440284729	9,9411091E-5
3856,42051696777	9,7766334E-5
3859,40074920654	9,7839114E-5
3862,38098144531	9,6220058E-5
3865,36121368408	9,721015E-5
3868,34144592285	9,6669729E-5
3871,32167816162	9,5313307E-5
3874,30191040039	9,4762204E-5
3877,28214263916	9,422236E-5
3880,26237487793	9,3295259E-5
3883,2426071167	9,3097948E-5
3886,22283935547	9,3722958E-5
3889,20307159424	9,3150635E-5
3892,18330383301	9,1909872E-5
3895,16353607178	9,2278752E-5
3898,14376831055	9,1153846E-5
3901,12400054932	9,1838457E-5
3904,10423278809	9,0701211E-5
3907,08446502686	9,0538132E-5
3910,06469726562	9,0522416E-5
3913,04492950439	8,9419284E-5
3916,02516174316	8,9402465E-5
3919,00539398193	8,8019928E-5
3921,9856262207	8,8042154E-5
3924,96585845947	8,7283816E-5
3927,94609069824	8,6941064E-5
3930,92632293701	8,6681325E-5
3933,90655517578	8,7237573E-5
3936,88678741455	8,5800901E-5
3939,86701965332	8,5095379E-5
3942,84725189209	8,5056629E-5
3945,82748413086	8,3318249E-5
3948,80771636963	8,3831133E-5
3951,7879486084	8,2981208E-5
3954,76818084717	8,3381403E-5
3957,74841308594	8,3271125E-5
3960,72864532471	8,2690056E-5
3963,70887756348	8,2303409E-5
3966,68910980225	8,1510843E-5
3969,66934204102	8,1243696E-5
3972,64957427978	8,0600649E-5
3975,62980651855	8,1623336E-5
3978,61003875732	7,8926146E-5
3981,59027099609	8,0011883E-5
3984,57050323486	7,9256953E-5
3987,55073547363	7,8757146E-5
3990,5309677124	7,8747097E-5
3993,51119995117	7,7493279E-5
3996,49143218994	7,8520141E-5
3999,47166442871	7,7577091E-5
4002,45189666748	7,6155122E-5
4005,43212890625	7,6462186E-5
4008,41236114502	7,5723018E-5
4011,39259338379	7,5870209E-5
4014,37282562256	7,5933398E-5
4017,35305786133	7,5421747E-5
4020,3332901001	7,5279944E-5
4023,31352233887	7,5084465E-5
4026,29375457764	7,3851838E-5
4029,27398681641	7,2770888E-5
4032,25421905518	7,3315687E-5
4035,23445129395	7,2415119E-5
4038,21468353271	7,3226544E-5
4041,19491577148	7,3363396E-5
4044,17514801025	7,1818029E-5
4047,15538024902	7,1558714E-5
4050,13561248779	7,1919433E-5
4053,11584472656	7,1255379E-5
4056,09607696533	7,1102371E-5
4059,0763092041	6,9936682E-5
4062,05654144287	6,9891081E-5
4065,03677368164	6,9739825E-5
4068,01700592041	6,9250673E-5
4070,99723815918	6,8345474E-5
4073,97747039795	6,8578251E-5
4076,95770263672	6,8607736E-5
4079,93793487549	6,8299314E-5
4082,91816711426	6,8091935E-5
4085,89839935303	6,6638015E-5
4088,8786315918	6,6294643E-5
4091,85886383057	6,6233744E-5
4094,83909606934	6,5971584E-5
4097,81932830811	6,565912E-5
4100,79956054687	6,4684681E-5
4103,77979278564	6,5667069E-5
4106,76002502441	6,522799E-5
4109,74025726318	6,6197545E-5
4112,72048950195	6,3670462E-5
4115,70072174072	6,4051708E-5
4118,68095397949	6,4779733E-5
4121,66118621826	6,3753729E-5
4124,64141845703	6,3013364E-5
4127,6216506958	6,3465E-5
4130,60188293457	6,277886E-5
4133,58211517334	6,2483357E-5
4136,56234741211	6,2947156E-5
4139,54257965088	6,2527595E-5
4142,52281188965	6,2397541E-5
4145,50304412842	6,1601037E-5
4148,48327636719	6,1194759E-5
4151,46350860596	6,1865355E-5
4154,44374084473	6,1838962E-5
4157,4239730835	6,0214422E-5
4160,40420532227	6,0189146E-5
4163,38443756103	5,9775445E-5
4166,3646697998	5,9728841E-5
4169,34490203857	5,9990965E-5
4172,32513427734	5,9611928E-5
4175,30536651611	5,9539263E-5
4178,28559875488	5,8284724E-5
4181,26583099365	5,9704851E-5
4184,24606323242	5,8671684E-5
4187,22629547119	5,8607221E-5
4190,20652770996	5,8405547E-5
4193,18675994873	5,9193033E-5
4196,1669921875	5,8646816E-5
4199,14722442627	5,788531E-5
4202,12745666504	5,7584029E-5
4205,10768890381	5,7593218E-5
4208,08792114258	5,7583813E-5
4211,06815338135	5,8582503E-5
4214,04838562012	5,7443074E-5
4217,02861785889	5,7608276E-5
4220,00885009766	5,7018548E-5
4222,98908233643	5,7050959E-5
4225,9693145752	5,6756758E-5
4228,94954681396	5,6392268E-5
4231,92977905273	5,7068046E-5
4234,9100112915	5,672336E-5
4237,89024353027	5,6030129E-5
4240,87047576904	5,6403588E-5
4243,85070800781	5,6460837E-5
4246,83094024658	5,6635838E-5
4249,81117248535	5,6222011E-5
4252,79140472412	5,6048714E-5
4255,77163696289	5,5356458E-5
4258,75186920166	5,5438595E-5
4261,73210144043	5,5008047E-5
4264,7123336792	5,5290027E-5
4267,69256591797	5,4999405E-5
4270,67279815674	5,462288E-5
4273,65303039551	5,5372813E-5
4276,63326263428	5,4685522E-5
4279,61349487305	5,4101556E-5
4282,59372711182	5,4442445E-5
4285,57395935059	5,4000866E-5
4288,55419158936	5,3331686E-5
4291,53442382812	5,3717047E-5
4294,51465606689	5,3476406E-5
4297,49488830566	5,307581E-5
4300,47512054443	5,3506954E-5
4303,4553527832	5,2957675E-5
4306,43558502197	5,2818562E-5
4309,41581726074	5,2703797E-5
4312,39604949951	5,264305E-5
4315,37628173828	5,3046535E-5
4318,35651397705	5,2316719E-5
4321,33674621582	5,2953552E-5
4324,31697845459	5,1552282E-5
4327,29721069336	5,1388087E-5
4330,27744293213	5,1105875E-5
4333,2576751709	5,1674338E-5
4336,23790740967	5,1217242E-5
4339,21813964844	5,0994082E-5
4342,19837188721	5,1254914E-5
4345,17860412598	5,0482315E-5
4348,15883636475	5,0494456E-5
4351,13906860352	5,1282621E-5
4354,11930084229	4,949921E-5
4357,09953308105	4,9179475E-5
4360,07976531982	5,0052754E-5
4363,05999755859	5,0286911E-5
4366,04022979736	4,9970072E-5
4369,02046203613	4,9863496E-5
4372,0006942749	4,9178189E-5
4374,98092651367	4,828601E-5
4377,96115875244	4,8944461E-5
4380,94139099121	4,8549339E-5
4383,92162322998	4,8491195E-5
4386,90185546875	4,7932471E-5
4389,88208770752	4,7215788E-5
4392,86231994629	4,6415393E-5
4395,84255218506	4,6785112E-5
4398,82278442383	4,6986702E-5
4401,8030166626	4,5970614E-5
4404,78324890137	4,5074486E-5
4407,76348114014	4,5096766E-5
4410,74371337891	4,4568266E-5
4413,72394561768	4,3954254E-5
4416,70417785645	4,4975132E-5
4419,68441009521	4,4190866E-5
4422,66464233398	4,394907E-5
4425,64487457275	4,2972615E-5
4428,62510681152	4,2508143E-5
4431,60533905029	4,2194324E-5
4434,58557128906	4,2611257E-5
4437,56580352783	4,1848893E-5
4440,5460357666	4,0686912E-5
4443,52626800537	4,1430735E-5
4446,50650024414	4,0221325E-5
4449,48673248291	4,0743845E-5
4452,46696472168	3,9819942E-5
4455,44719696045	3,8919826E-5
4458,42742919922	3,870992E-5
4461,40766143799	3,7799755E-5
4464,38789367676	3,7704848E-5
4467,36812591553	3,7159126E-5
4470,3483581543	3,7273787E-5
4473,32859039307	3,5583896E-5
4476,30882263184	3,5763542E-5
4479,28905487061	3,471466E-5
4482,26928710937	3,4714701E-5
4485,24951934814	3,3975227E-5
4488,22975158691	3,4020604E-5
4491,20998382568	3,2406587E-5
4494,19021606445	3,3100241E-5
4497,17044830322	3,3190078E-5
4500,15068054199	3,1380392E-5
4503,13091278076	3,2525465E-5
4506,11114501953	3,1435565E-5
4509,0913772583	3,1269223E-5
4512,07160949707	3,0808586E-5
4515,05184173584	3,0455326E-5
4518,03207397461	3,0682406E-5
4521,01230621338	3,0197401E-5
4523,99253845215	2,898643E-5
4526,97277069092	2,9180157E-5
4529,95300292969	2,8236159E-5
4532,93323516846	2,8998374E-5
4535,91346740723	2,8967438E-5
4538,893699646	2,8564614E-5
4541,87393188477	2,9290316E-5
4544,85416412354	2,8127348E-5
4547,8343963623	2,7707557E-5
4550,81462860107	2,8090035E-5
4553,79486083984	2,8367943E-5
4556,77509307861	2,7579612E-5
4559,75532531738	2,526732E-5
4562,73555755615	2,6529427E-5
4565,71578979492	2,5805025E-5
4568,69602203369	2,6146101E-5
4571,67625427246	2,5648674E-5
4574,65648651123	2,4673693E-5
4577,63671875	2,4670989E-5
4580,61695098877	2,3774952E-5
4583,59718322754	2,3767611E-5
4586,57741546631	2,399121E-5
4589,55764770508	2,2969914E-5
4592,53787994385	2,3184366E-5
4595,51811218262	2,2582004E-5
4598,49834442139	2,2739099E-5
4601,47857666016	2,2062849E-5
4604,45880889893	2,1461797E-5
4607,4390411377	2,1291696E-5
4610,41927337646	2,0970945E-5
4613,39950561523	2,0238305E-5
4616,379737854	1,8693377E-5
4619,35997009277	1,9327757E-5
4622,34020233154	1,8321515E-5
4625,32043457031	1,799561E-5
4628,30066680908	1,8064471E-5
4631,28089904785	1,733968E-5
4634,26113128662	1,7186395E-5
4637,24136352539	1,5653053E-5
4640,22159576416	1,6034581E-5
4643,20182800293	1,4858036E-5
4646,1820602417	1,5200447E-5
4649,16229248047	1,4724664E-5
4652,14252471924	1,4392468E-5
4655,12275695801	1,3744597E-5
4658,10298919678	1,2564887E-5
4661,08322143555	1,2655263E-5
4664,06345367432	1,214229E-5
4667,04368591309	1,1794833E-5
4670,02391815186	1,185449E-5
4673,00415039063	1,047352E-5
4675,98438262939	1,0348018E-5
4678,96461486816	9,6305369E-6
4681,94484710693	1,000334E-5
4684,9250793457	9,8892091E-6
4687,90531158447	8,3189715E-6
4690,88554382324	7,9598714E-6
4693,86577606201	7,8385805E-6
4696,84600830078	7,9599587E-6
4699,82624053955	7,7033269E-6
4702,80647277832	7,8783738E-6
4705,78670501709	8,2574177E-6
4708,76693725586	7,2900982E-6
4711,74716949463	8,879905E-6
4714,7274017334	8,9511883E-6
4717,70763397217	8,7687634E-6
4720,68786621094	9,3685515E-6
4723,66809844971	9,3881858E-6
4726,64833068848	1,0505376E-5
4729,62856292725	1,222608E-5
4732,60879516602	1,2542282E-5
4735,58902740479	1,379084E-5
4738,56925964355	1,5165906E-5
4741,54949188232	1,5120744E-5
4744,52972412109	1,6507602E-5
4747,50995635986	1,7321837E-5
4750,49018859863	1,9262646E-5
4753,4704208374	2,03457E-5
4756,45065307617	2,1486971E-5
4759,43088531494	2,2629973E-5
4762,41111755371	2,4035036E-5
4765,39134979248	2,553191E-5
4768,37158203125	2,5974386E-5
4771,35181427002	2,7646726E-5
4774,33204650879	3,0026784E-5
4777,31227874756	3,0452767E-5
4780,29251098633	3,2755768E-5
4783,2727432251	3,4182722E-5
4786,25297546387	3,5805654E-5
4789,23320770264	3,6570273E-5
4792,21343994141	3,8071048E-5
4795,19367218018	3,9064855E-5
4798,17390441895	4,1540035E-5
4801,15413665771	4,1753484E-5
4804,13436889648	4,3007586E-5
4807,11460113525	4,5085716E-5
4810,09483337402	4,5735345E-5
4813,07506561279	4,7759474E-5
4816,05529785156	4,8882165E-5
4819,03553009033	5,0786476E-5
4822,0157623291	5,074024E-5
4824,99599456787	5,279879E-5
4827,97622680664	5,3089645E-5
4830,95645904541	5,4115111E-5
4833,93669128418	5,3973493E-5
4836,91692352295	5,6044143E-5
4839,89715576172	5,5256047E-5
4842,87738800049	5,6712344E-5
4845,85762023926	5,5747286E-5
4848,83785247803	5,7041535E-5
4851,8180847168	5,6105284E-5
4854,79831695557	5,6497953E-5
4857,77854919434	5,6219505E-5
4860,75878143311	5,7170412E-5
4863,73901367188	5,6502093E-5
4866,71924591064	5,553875E-5
4869,69947814941	5,523249E-5
4872,67971038818	5,4753672E-5
4875,65994262695	5,4365375E-5
4878,64017486572	5,4768994E-5
4881,62040710449	5,3883365E-5
4884,60063934326	5,3720211E-5
4887,58087158203	5,3866333E-5
4890,5611038208	5,2264997E-5
4893,54133605957	5,4060718E-5
4896,52156829834	5,3841148E-5
4899,50180053711	5,3172079E-5
4902,48203277588	5,3916109E-5
4905,46226501465	5,4715019E-5
4908,44249725342	5,3964251E-5
4911,42272949219	5,385514E-5
4914,40296173096	5,5570198E-5
4917,38319396973	5,6165484E-5
4920,3634262085	5,6225877E-5
4923,34365844727	5,5589651E-5
4926,32389068604	5,6555521E-5
4929,3041229248	5,7446081E-5
4932,28435516357	5,7158684E-5
4935,26458740234	5,7217224E-5
4938,24481964111	5,8594578E-5
4941,22505187988	5,7603089E-5
4944,20528411865	5,8595712E-5
4947,18551635742	5,8504675E-5
4950,16574859619	5,8425484E-5
4953,14598083496	5,8843183E-5
4956,12621307373	5,8047399E-5
4959,1064453125	5,9662171E-5
4962,08667755127	6,0589406E-5
4965,06690979004	5,9963965E-5
4968,04714202881	5,9454738E-5
4971,02737426758	5,9852736E-5
4974,00760650635	5,9901286E-5
4976,98783874512	6,1431271E-5
4979,96807098389	5,9766073E-5
4982,94830322266	6,113757E-5
4985,92853546143	6,0775458E-5
4988,9087677002	5,9855372E-5
4991,88899993897	6,1515982E-5
4994,86923217773	6,0750234E-5
4997,8494644165	6,1046389E-5
5000,82969665527	6,0503227E-5
5003,80992889404	6,1173011E-5
5006,79016113281	6,1413833E-5
5009,77039337158	6,1316979E-5
5012,75062561035	6,1512123E-5
5015,73085784912	6,1562886E-5
5018,71109008789	6,1601617E-5
5021,69132232666	6,1116181E-5
5024,67155456543	6,1104086E-5
5027,6517868042	6,125018E-5
5030,63201904297	6,1457647E-5
5033,61225128174	6,2009817E-5
5036,59248352051	6,0897756E-5
5039,57271575928	6,1052317E-5
5042,55294799805	5,9280715E-5
5045,53318023682	6,0538491E-5
5048,51341247559	5,9814464E-5
5051,49364471436	5,9699612E-5
5054,47387695313	5,8695841E-5
5057,45410919189	6,0577178E-5
5060,43434143066	5,7837253E-5
5063,41457366943	5,8731921E-5
5066,3948059082	5,7953495E-5
5069,37503814697	5,7655816E-5
5072,35527038574	5,7546522E-5
5075,33550262451	5,5843361E-5
5078,31573486328	5,6738577E-5
5081,29596710205	5,656109E-5
5084,27619934082	5,6065955E-5
5087,25643157959	5,7015569E-5
5090,23666381836	5,5048943E-5
5093,21689605713	5,4424233E-5
5096,1971282959	5,4367227E-5
5099,17736053467	5,3502919E-5
5102,15759277344	5,3235028E-5
5105,13782501221	5,3061431E-5
5108,11805725098	5,2969847E-5
5111,09828948975	5,2534469E-5
5114,07852172852	5,2462316E-5
5117,05875396729	5,1875718E-5
5120,03898620605	5,0603561E-5
5123,01921844482	5,0804508E-5
5125,99945068359	5,1025931E-5
5128,97968292236	5,002134E-5
5131,95991516113	4,9710185E-5
5134,9401473999	4,9474693E-5
5137,92037963867	4,8155107E-5
5140,90061187744	4,6702901E-5
5143,88084411621	4,6568481E-5
5146,86107635498	4,6562019E-5
5149,84130859375	4,6299558E-5
5152,82154083252	4,623195E-5
5155,80177307129	4,5796732E-5
5158,78200531006	4,5041957E-5
5161,76223754883	4,4210913E-5
5164,7424697876	4,4428378E-5
5167,72270202637	4,4128273E-5
5170,70293426514	4,3025048E-5
5173,68316650391	4,2635798E-5
5176,66339874268	4,3196464E-5
5179,64363098145	4,1498287E-5
5182,62386322022	4,2590263E-5
5185,60409545898	4,151425E-5
5188,58432769775	4,0604223E-5
5191,56455993652	3,9645498E-5
5194,54479217529	3,8637635E-5
5197,52502441406	3,9085813E-5
5200,50525665283	3,8610321E-5
5203,4854888916	3,9068615E-5
5206,46572113037	3,8767807E-5
5209,44595336914	3,8419683E-5
5212,42618560791	3,8249148E-5
5215,40641784668	3,7296304E-5
5218,38665008545	3,748794E-5
5221,36688232422	3,6913723E-5
5224,34711456299	3,7397344E-5
5227,32734680176	3,6485799E-5
5230,30757904053	3,6198736E-5
5233,2878112793	3,6850616E-5
5236,26804351807	3,6219725E-5
5239,24827575684	3,5767924E-5
5242,22850799561	3,5069149E-5
5245,20874023438	3,4727208E-5
5248,18897247314	3,5792976E-5
5251,16920471191	3,5203368E-5
5254,14943695068	3,5541134E-5
5257,12966918945	3,4709954E-5
5260,10990142822	3,4220238E-5
5263,09013366699	3,4541212E-5
5266,07036590576	3,4171189E-5
5269,05059814453	3,4382322E-5
5272,0308303833	3,3372372E-5
5275,01106262207	3,4163717E-5
5277,99129486084	3,3730331E-5
5280,97152709961	3,340848E-5
5283,95175933838	3,329407E-5
5286,93199157715	3,4322744E-5
5289,91222381592	3,2488694E-5
5292,89245605469	3,3804404E-5
5295,87268829346	3,2906696E-5
5298,85292053223	3,2934595E-5
5301,833152771	3,2395659E-5
5304,81338500977	3,141829E-5
5307,79361724854	3,239662E-5
5310,7738494873	3,2284306E-5
5313,75408172607	3,3115272E-5
5316,73431396484	3,1406777E-5
5319,71454620361	3,2209711E-5
5322,69477844238	3,2824301E-5
5325,67501068115	3,2222622E-5
5328,65524291992	3,2082893E-5
5331,63547515869	3,2114951E-5
5334,61570739746	3,1932118E-5
5337,59593963623	3,1651382E-5
5340,576171875	3,2081413E-5
5343,55640411377	3,2364518E-5
5346,53663635254	3,1809005E-5
5349,51686859131	3,2286271E-5
5352,49710083008	3,1668901E-5
5355,47733306885	3,1141532E-5
5358,45756530762	3,1066141E-5
5361,43779754639	3,1649135E-5
5364,41802978516	3,1574545E-5
5367,39826202393	3,1073795E-5
5370,3784942627	3,1449465E-5
5373,35872650146	3,0876501E-5
5376,33895874023	3,0334293E-5
5379,319190979	3,1183981E-5
5382,29942321777	3,1248918E-5
5385,27965545654	3,1436667E-5
5388,25988769531	3,0711804E-5
5391,24011993408	3,0990721E-5
5394,22035217285	3,043388E-5
5397,20058441162	3,0703042E-5
5400,18081665039	3,0927441E-5
5403,16104888916	3,0749262E-5
5406,14128112793	3,025866E-5
5409,1215133667	3,0761342E-5
5412,10174560547	3,0367214E-5
5415,08197784424	3,1116355E-5
5418,06221008301	3,0525675E-5
5421,04244232178	3,1022764E-5
5424,02267456055	3,0165752E-5
5427,00290679932	3,0809371E-5
5429,98313903809	3,0771851E-5
5432,96337127686	3,0811112E-5
5435,94360351562	3,0222695E-5
5438,92383575439	3,0755145E-5
5441,90406799316	3,052965E-5
5444,88430023193	3,0750536E-5
5447,8645324707	3,0144343E-5
5450,84476470947	3,0008341E-5
5453,82499694824	2,9419733E-5
5456,80522918701	3,062432E-5
5459,78546142578	3,0775046E-5
5462,76569366455	2,9830992E-5
5465,74592590332	3,0294244E-5
5468,72615814209	2,9648538E-5
5471,70639038086	3,041879E-5
5474,68662261963	3,0637332E-5
5477,6668548584	3,0625802E-5
5480,64708709717	3,038166E-5
5483,62731933594	2,9676136E-5
5486,60755157471	2,9723835E-5
5489,58778381348	2,9451965E-5
5492,56801605225	3,0147163E-5
5495,54824829102	3,0002652E-5
5498,52848052978	2,9529334E-5
5501,50871276855	3,0249411E-5
5504,48894500732	2,9969629E-5
5507,46917724609	2,9930193E-5
5510,44940948486	2,9518826E-5
5513,42964172363	2,9557645E-5
5516,4098739624	2,9349885E-5
5519,39010620117	2,9600632E-5
5522,37033843994	2,9189662E-5
5525,35057067871	2,8814894E-5
5528,33080291748	2,888543E-5
5531,31103515625	2,9477251E-5
5534,29126739502	2,8920691E-5
5537,27149963379	2,9517262E-5
5540,25173187256	2,9689698E-5
5543,23196411133	2,9469688E-5
5546,2121963501	2,928313E-5
5549,19242858887	2,9564096E-5
5552,17266082764	2,9226661E-5
5555,15289306641	2,9184539E-5
5558,13312530518	2,8496213E-5
5561,11335754395	2,918393E-5
5564,09358978271	2,9480177E-5
5567,07382202148	2,9649183E-5
5570,05405426025	2,9755175E-5
5573,03428649902	2,7899939E-5
5576,01451873779	2,8538898E-5
5578,99475097656	2,8607953E-5
5581,97498321533	2,9210115E-5
5584,9552154541	2,8995576E-5
5587,93544769287	2,9024688E-5
5590,91567993164	2,9191834E-5
5593,89591217041	2,8311011E-5
5596,87614440918	2,9355239E-5
5599,85637664795	2,9248518E-5
5602,83660888672	2,875075E-5
5605,81684112549	2,8961686E-5
5608,79707336426	2,8608702E-5
5611,77730560303	2,9977829E-5
5614,7575378418	2,842059E-5
5617,73777008057	2,8723833E-5
5620,71800231934	2,9120739E-5
5623,69823455811	2,8069777E-5
5626,67846679687	2,8313397E-5
5629,65869903564	2,824084E-5
5632,63893127441	2,8401922E-5
5635,61916351318	2,8366035E-5
5638,59939575195	2,7792791E-5
5641,57962799072	2,8478349E-5
5644,55986022949	2,8587701E-5
5647,54009246826	2,8077355E-5
5650,52032470703	2,7670305E-5
5653,5005569458	2,8275793E-5
5656,48078918457	2,8327655E-5
5659,46102142334	2,7456367E-5
5662,44125366211	2,7501671E-5
5665,42148590088	2,8278986E-5
5668,40171813965	2,7796589E-5
5671,38195037842	2,8328747E-5
5674,36218261719	2,868465E-5
5677,34241485596	2,7799364E-5
5680,32264709473	2,7892822E-5
5683,3028793335	2,856564E-5
5686,28311157227	2,6838339E-5
5689,26334381103	2,7427001E-5
5692,2435760498	2,778436E-5
5695,22380828857	2,7411631E-5
5698,20404052734	2,7730417E-5
5701,18427276611	2,7236451E-5
5704,16450500488	2,7329046E-5
5707,14473724365	2,7615736E-5
5710,12496948242	2,7039464E-5
5713,10520172119	2,6981722E-5
5716,08543395996	2,8235119E-5
5719,06566619873	2,7495735E-5
5722,0458984375	2,8341629E-5
5725,02613067627	2,7270985E-5
5728,00636291504	2,734038E-5
5730,98659515381	2,7850567E-5
5733,96682739258	2,7592811E-5
5736,94705963135	2,7495297E-5
5739,92729187012	2,7286451E-5
5742,90752410889	2,72423E-5
5745,88775634766	2,6829527E-5
5748,86798858643	2,6629426E-5
5751,8482208252	2,7253349E-5
5754,82845306396	2,6906343E-5
5757,80868530273	2,6106289E-5
5760,7889175415	2,7418556E-5
5763,76914978027	2,6266541E-5
5766,74938201904	2,7099803E-5
5769,72961425781	2,7734119E-5
5772,70984649658	2,6789064E-5
5775,69007873535	2,7249987E-5
5778,67031097412	2,6464638E-5
5781,65054321289	2,5937428E-5
5784,63077545166	2,6692993E-5
5787,61100769043	2,7100571E-5
5790,5912399292	2,7183114E-5
5793,57147216797	2,6039284E-5
5796,55170440674	2,6398281E-5
5799,53193664551	2,7075585E-5
5802,51216888428	2,6383196E-5
5805,49240112305	2,5909378E-5
5808,47263336182	2,7612545E-5
5811,45286560059	2,6470924E-5
5814,43309783935	2,6688814E-5
5817,41333007812	2,6874875E-5
5820,39356231689	2,7228084E-5
5823,37379455566	2,6913498E-5
5826,35402679443	2,711895E-5
5829,3342590332	2,6921632E-5
5832,31449127197	2,6308569E-5
5835,29472351074	2,6120406E-5
5838,27495574951	2,599314E-5
5841,25518798828	2,5512878E-5
5844,23542022705	2,7010832E-5
5847,21565246582	2,5706534E-5
5850,19588470459	2,6342217E-5
5853,17611694336	2,6024878E-5
5856,15634918213	2,5938861E-5
5859,1365814209	2,5827992E-5
5862,11681365967	2,5260726E-5
5865,09704589844	2,5695026E-5
5868,07727813721	2,588068E-5
5871,05751037598	2,68021E-5
5874,03774261475	2,6356209E-5
5877,01797485352	2,4953731E-5
5879,99820709229	2,5091414E-5
5882,97843933105	2,5581721E-5
5885,95867156982	2,4995839E-5
5888,93890380859	2,4554709E-5
5891,91913604736	2,5495829E-5
5894,89936828613	2,5305931E-5
5897,8796005249	2,4739043E-5
5900,85983276367	2,4813329E-5
5903,84006500244	2,4732281E-5
5906,82029724121	2,5923075E-5
5909,80052947998	2,4509127E-5
5912,78076171875	2,52773E-5
5915,76099395752	2,4260529E-5
5918,74122619629	2,4506311E-5
5921,72145843506	2,4249989E-5
5924,70169067383	2,3962859E-5
5927,6819229126	2,4525038E-5
5930,66215515137	2,3879924E-5
5933,64238739014	2,4055824E-5
5936,62261962891	2,4207094E-5
5939,60285186768	2,5188889E-5
5942,58308410644	2,3948886E-5
5945,56331634521	2,380824E-5
[truncated: 30,772 more rows]
