# Supplementary material for: Predicting the Durability of Solid Fired Bricks Using NDT Electroacoustic Methods
Source: Materials (Basel). 2022 Aug 25;15(17):5882. doi: 10.3390/ma15175882 (PMC9457344; doi:10.3390/ma15175882)
Supplement: Supplementary file 1 [file materials-15-05882-s001.zip › 8.S0_FL.csv]

ASCII data file created with TiePie Multi Channel software. www.tiepie.com.
2021-04-01 09:26:45 456m
Frequency	FFT1
Hz	V
0	0,0055880711
2,98023223876953	0,00013837733
5,96046447753906	0,00012083175
8,94069671630859	0,00013645939
11,9209289550781	0,00011367606
14,9011611938477	0,00013426251
17,8813934326172	0,00015727719
20,8616256713867	0,00022145857
23,8418579101562	0,00020117026
26,8220901489258	0,00013256763
29,8023223876953	0,00010502412
32,7825546264648	0,00013086549
35,7627868652344	0,00012325656
38,7430191040039	0,00012349792
41,7232513427734	0,00012421687
44,703483581543	0,00011698357
47,6837158203125	0,00011941998
50,663948059082	0,00011564802
53,6441802978516	0,00011546944
56,6244125366211	0,00012026804
59,6046447753906	0,00011868705
62,5848770141602	0,00011509489
65,5651092529297	0,00011985627
68,5453414916992	0,00011521724
71,5255737304687	0,00011471299
74,5058059692383	0,00011959483
77,4860382080078	0,00012187963
80,4662704467773	0,00011557104
83,4465026855469	0,00011918071
86,4267349243164	0,00011684211
89,4069671630859	0,00011870403
92,3871994018555	0,00011694393
95,367431640625	0,00012285547
98,3476638793945	0,00011873716
101,327896118164	0,00012028498
104,308128356934	0,00011953232
107,288360595703	0,00011984984
110,268592834473	0,00012200734
113,248825073242	0,00012094734
116,229057312012	0,00012132783
119,209289550781	0,00012089907
122,189521789551	0,00012054869
125,16975402832	0,00012022639
128,14998626709	0,00012486284
131,130218505859	0,00012305765
134,110450744629	0,00012664283
137,090682983398	0,00013158989
140,070915222168	0,00012939816
143,051147460938	0,00013167096
146,031379699707	0,00013410675
149,011611938477	0,00013632591
151,991844177246	0,00013984746
154,972076416016	0,00013937727
157,952308654785	0,00013981478
160,932540893555	0,00013959685
163,912773132324	0,00013818591
166,893005371094	0,00014014927
169,873237609863	0,00013968658
172,853469848633	0,00014381937
175,833702087402	0,00014482455
178,813934326172	0,00014904946
181,794166564941	0,0001494893
184,774398803711	0,00014589731
187,75463104248	0,00014091713
190,73486328125	0,00013787916
193,71509552002	0,00013298857
196,695327758789	0,00012867319
199,675559997559	0,00012843526
202,655792236328	0,00012715557
205,636024475098	0,00012542388
208,616256713867	0,00012782545
211,596488952637	0,00012855125
214,576721191406	0,00012877452
217,556953430176	0,00012843896
220,537185668945	0,0001290587
223,517417907715	0,00012913462
226,497650146484	0,00012750719
229,477882385254	0,00012698213
232,458114624023	0,00012459106
235,438346862793	0,00012333876
238,418579101562	0,0001240786
241,398811340332	0,00012073331
244,379043579102	0,0001194792
247,359275817871	0,00011722352
250,339508056641	0,00011798612
253,31974029541	0,00011899443
256,29997253418	0,00011573591
259,280204772949	0,00011609398
262,260437011719	0,00011626715
265,240669250488	0,00011488656
268,220901489258	0,00011347894
271,201133728027	0,00011386106
274,181365966797	0,00011496719
277,161598205566	0,00011320546
280,141830444336	0,00011399429
283,122062683105	0,00011523431
286,102294921875	0,00011536508
289,082527160645	0,00011526085
292,062759399414	0,00011422089
295,042991638184	0,00011289359
298,023223876953	0,0001126833
301,003456115723	0,00011516974
303,983688354492	0,00011342536
306,963920593262	0,00011146224
309,944152832031	0,00011246995
312,924385070801	0,00011104818
315,90461730957	0,00011272181
318,88484954834	0,00011489365
321,865081787109	0,00011267546
324,845314025879	0,00011146065
327,825546264648	0,00011217535
330,805778503418	0,00011173306
333,786010742188	0,00011377415
336,766242980957	0,00011345888
339,746475219727	0,00011491104
342,726707458496	0,00011250475
345,706939697266	0,00011416308
348,687171936035	0,00011348168
351,667404174805	0,00011672477
354,647636413574	0,00011467307
357,627868652344	0,00011628266
360,608100891113	0,00011507743
363,588333129883	0,0001145703
366,568565368652	0,00011526266
369,548797607422	0,00011371566
372,529029846191	0,00011383072
375,509262084961	0,00011385391
378,48949432373	0,00011235425
381,4697265625	0,0001108661
384,44995880127	0,0001110516
387,430191040039	0,00011144646
390,410423278809	0,00011019663
393,390655517578	0,00011067099
396,370887756348	0,00011154867
399,351119995117	0,00011025869
402,331352233887	0,00010961487
405,311584472656	0,00011011869
408,291816711426	0,00010811983
411,272048950195	0,00010992118
414,252281188965	0,00010891597
417,232513427734	0,00010925132
420,212745666504	0,00011111476
423,192977905273	0,00010878004
426,173210144043	0,00010885849
429,153442382812	0,00010835843
432,133674621582	0,00010818843
435,113906860352	0,00010937391
438,094139099121	0,00010769565
441,074371337891	0,00010992915
444,05460357666	0,0001094744
447,03483581543	0,00011082666
450,015068054199	0,00010719286
452,995300292969	0,00010941746
455,975532531738	0,00010917045
458,955764770508	0,00010931051
461,935997009277	0,00010817414
464,916229248047	0,00010855181
467,896461486816	0,00010711879
470,876693725586	0,00010689005
473,856925964355	0,00010668104
476,837158203125	0,00010724507
479,817390441895	0,000106784
482,797622680664	0,00010474167
485,777854919434	0,00010565302
488,758087158203	0,00010475054
491,738319396973	0,00010489531
494,718551635742	0,00010361939
497,698783874512	0,00010567949
500,679016113281	0,00010522244
503,659248352051	0,00010325118
506,63948059082	0,00010341913
509,61971282959	0,0001038233
512,599945068359	0,00010445313
515,580177307129	0,00010476629
518,560409545898	0,00010511837
521,540641784668	0,00010326639
524,520874023438	0,00010521012
527,501106262207	0,00010482639
530,481338500977	0,00010347862
533,461570739746	0,00010362282
536,441802978516	0,00010264153
539,422035217285	0,00010294122
542,402267456055	0,0001023386
545,382499694824	0,0001022546
548,362731933594	0,00010352736
551,342964172363	0,00010245224
554,323196411133	0,00010224303
557,303428649902	0,00010081547
560,283660888672	0,00010255684
563,263893127441	0,00010213733
566,244125366211	0,00010256757
569,22435760498	0,00010191014
572,20458984375	0,0001015565
575,18482208252	0,00010119352
578,165054321289	9,9744728E-5
581,145286560059	0,00010003053
584,125518798828	9,8640989E-5
587,105751037598	9,8588034E-5
590,085983276367	9,8038004E-5
593,066215515137	9,8020816E-5
596,046447753906	9,5924826E-5
599,026679992676	9,6940112E-5
602,006912231445	9,4675642E-5
604,987144470215	9,7017591E-5
607,967376708984	8,9828935E-5
610,947608947754	9,5540947E-5
613,927841186523	9,5345198E-5
616,908073425293	9,0527784E-5
619,888305664062	9,0190788E-5
622,868537902832	8,9275647E-5
625,848770141602	8,9674152E-5
628,829002380371	8,8900112E-5
631,809234619141	8,6578994E-5
634,78946685791	8,7300632E-5
637,76969909668	8,5210147E-5
640,749931335449	8,5200571E-5
643,730163574219	8,2978747E-5
646,710395812988	8,6298529E-5
649,690628051758	8,5842179E-5
652,670860290527	8,5557017E-5
655,651092529297	8,3445739E-5
658,631324768066	8,4500094E-5
661,611557006836	8,473291E-5
664,591789245606	8,6116073E-5
667,572021484375	8,474446E-5
670,552253723145	8,4111573E-5
673,532485961914	8,3033554E-5
676,512718200684	8,491176E-5
679,492950439453	8,5192374E-5
682,473182678223	8,6019456E-5
685,453414916992	8,5332306E-5
688,433647155762	8,5435353E-5
691,413879394531	8,5133677E-5
694,394111633301	8,6320578E-5
697,37434387207	8,4796837E-5
700,35457611084	8,5997981E-5
703,334808349609	8,5151819E-5
706,315040588379	8,4935153E-5
709,295272827148	8,6422707E-5
712,275505065918	8,6091813E-5
715,255737304687	8,5944749E-5
718,235969543457	8,5929715E-5
721,216201782227	8,4315694E-5
724,196434020996	8,457625E-5
727,176666259766	8,4142881E-5
730,156898498535	8,4880267E-5
733,137130737305	8,3659359E-5
736,117362976074	8,453371E-5
739,097595214844	8,4860328E-5
742,077827453613	8,441199E-5
745,058059692383	8,3051833E-5
748,038291931152	8,3310069E-5
751,018524169922	8,391945E-5
753,998756408691	8,3848348E-5
756,978988647461	8,1825001E-5
759,959220886231	8,3360554E-5
762,939453125	8,2809299E-5
765,919685363769	8,1806157E-5
768,899917602539	8,4061974E-5
771,880149841309	8,384572E-5
774,860382080078	8,3539561E-5
777,840614318848	8,4471187E-5
780,820846557617	8,3362537E-5
783,801078796387	8,3828966E-5
786,781311035156	8,3017504E-5
789,761543273926	8,3299911E-5
792,741775512695	8,3914698E-5
795,722007751465	8,4961231E-5
798,702239990234	8,4866524E-5
801,682472229004	8,497096E-5
804,662704467773	8,6042925E-5
807,642936706543	8,5832128E-5
810,623168945313	8,6468404E-5
813,603401184082	8,6376999E-5
816,583633422852	8,7468683E-5
819,563865661621	8,719573E-5
822,544097900391	8,8255589E-5
825,52433013916	8,9595664E-5
828,50456237793	8,8092187E-5
831,484794616699	8,7170339E-5
834,465026855469	8,6977424E-5
837,445259094238	8,722814E-5
840,425491333008	8,8654406E-5
843,405723571777	8,7028535E-5
846,385955810547	8,7989758E-5
849,366188049316	8,7425915E-5
852,346420288086	8,8916956E-5
855,326652526855	8,9279966E-5
858,306884765625	8,9623887E-5
861,287117004394	8,7609028E-5
864,267349243164	8,8717701E-5
867,247581481934	8,8894454E-5
870,227813720703	8,8993966E-5
873,208045959473	9,0385897E-5
876,188278198242	8,9167048E-5
879,168510437012	8,8720289E-5
882,148742675781	8,8550695E-5
885,128974914551	8,8273068E-5
888,10920715332	8,7893652E-5
891,08943939209	8,7741926E-5
894,069671630859	8,8150946E-5
897,049903869629	8,8408666E-5
900,030136108398	8,9400854E-5
903,010368347168	8,9257902E-5
905,990600585938	8,9874514E-5
908,970832824707	8,8867172E-5
911,951065063477	8,8179583E-5
914,931297302246	8,9146805E-5
917,911529541016	8,8841407E-5
920,891761779785	8,8631794E-5
923,871994018555	8,9254474E-5
926,852226257324	8,9224418E-5
929,832458496094	8,8884091E-5
932,812690734863	8,9941535E-5
935,792922973633	8,9498037E-5
938,773155212402	9,0372593E-5
941,753387451172	8,9961025E-5
944,733619689941	8,9386876E-5
947,713851928711	9,0158038E-5
950,69408416748	9,1176833E-5
953,67431640625	8,9729575E-5
956,65454864502	9,1998692E-5
959,634780883789	8,971443E-5
962,615013122559	8,9954502E-5
965,595245361328	9,0909298E-5
968,575477600098	9,1800983E-5
971,555709838867	9,2431621E-5
974,535942077637	9,2346265E-5
977,516174316406	9,3206615E-5
980,496406555176	9,2839367E-5
983,476638793945	9,184873E-5
986,456871032715	9,2309925E-5
989,437103271484	9,3546157E-5
992,417335510254	9,4063239E-5
995,397567749023	9,4237918E-5
998,377799987793	9,4791414E-5
1001,35803222656	9,4366557E-5
1004,33826446533	9,6695438E-5
1007,3184967041	9,6228598E-5
1010,29872894287	9,636777E-5
1013,27896118164	9,5639194E-5
1016,25919342041	9,7053456E-5
1019,23942565918	9,6875057E-5
1022,21965789795	9,5528468E-5
1025,19989013672	9,7972539E-5
1028,18012237549	9,7998587E-5
1031,16035461426	9,7526362E-5
1034,14058685303	9,8563E-5
1037,1208190918	9,8981559E-5
1040,10105133057	9,7871043E-5
1043,08128356934	9,8145389E-5
1046,06151580811	9,9108356E-5
1049,04174804688	9,7944094E-5
1052,02198028564	9,878947E-5
1055,00221252441	0,00010005953
1057,98244476318	9,8274733E-5
1060,96267700195	9,8009239E-5
1063,94290924072	9,8235699E-5
1066,92314147949	9,9152273E-5
1069,90337371826	9,8574534E-5
1072,88360595703	9,8561411E-5
1075,8638381958	9,7635835E-5
1078,84407043457	9,7741053E-5
1081,82430267334	9,8411011E-5
1084,80453491211	9,8757132E-5
1087,78476715088	9,9702246E-5
1090,76499938965	9,9146173E-5
1093,74523162842	9,8293245E-5
1096,72546386719	9,9879735E-5
1099,70569610596	9,9592767E-5
1102,68592834473	0,00010027318
1105,6661605835	0,00010074292
1108,64639282227	9,9810986E-5
1111,62662506104	0,00010121806
1114,6068572998	0,00010038278
1117,58708953857	0,00010220398
1120,56732177734	0,00010126742
1123,54755401611	0,0001021606
1126,52778625488	0,00010366209
1129,50801849365	0,00010366905
1132,48825073242	0,00010384025
1135,46848297119	0,00010428142
1138,44871520996	0,00010437159
1141,42894744873	0,00010402581
1144,4091796875	0,00010409229
1147,38941192627	0,00010577458
1150,36964416504	0,00010685726
1153,34987640381	0,00010697405
1156,33010864258	0,00010729864
1159,31034088135	0,00010840679
1162,29057312012	0,00010898533
1165,27080535889	0,0001105289
1168,25103759766	0,00011024011
1171,23126983643	0,00011087498
1174,2115020752	0,0001117183
1177,19173431396	0,00011210642
1180,17196655273	0,00011303161
1183,1521987915	0,0001137996
1186,13243103027	0,00011440103
1189,11266326904	0,00011509832
1192,09289550781	0,0001154584
1195,07312774658	0,00011428248
1198,05335998535	0,00011685529
1201,03359222412	0,00011696599
1204,01382446289	0,00011985898
1206,99405670166	0,00011921737
1209,97428894043	0,00012058424
1212,9545211792	0,00012058609
1215,93475341797	0,00012282969
1218,91498565674	0,00012289853
1221,89521789551	0,00012275239
1224,87545013428	0,00012397431
1227,85568237305	0,00012418783
1230,83591461182	0,00012381084
1233,81614685059	0,00012576744
1236,79637908936	0,0001242669
1239,77661132812	0,00012466955
1242,75684356689	0,00012614211
1245,73707580566	0,00012558372
1248,71730804443	0,00012383697
1251,6975402832	0,00012470407
1254,67777252197	0,00012280057
1257,65800476074	0,00012091668
1260,63823699951	0,00011730589
1263,61846923828	0,0001139396
1266,59870147705	0,00011129664
1269,57893371582	0,0001052288
1272,55916595459	9,8384307E-5
1275,53939819336	9,03764E-5
1278,51963043213	8,1725105E-5
1281,4998626709	6,9140388E-5
1284,48009490967	5,6134957E-5
1287,46032714844	4,0041001E-5
1290,44055938721	2,3965733E-5
1293,42079162598	4,0671485E-6
1296,40102386475	2,1221157E-5
1299,38125610352	4,3487622E-5
1302,36148834229	6,9171811E-5
1305,34172058105	9,2823463E-5
1308,32195281982	0,00011392293
1311,30218505859	0,00012315635
1314,28241729736	0,00011581464
1317,26264953613	9,0368205E-5
1320,2428817749	7,4734497E-5
1323,22311401367	8,3100746E-5
1326,20334625244	8,4665108E-5
1329,18357849121	8,683996E-5
1332,16381072998	8,5746533E-5
1335,14404296875	8,8239551E-5
1338,12427520752	8,9310622E-5
1341,10450744629	8,8935979E-5
1344,08473968506	8,9761585E-5
1347,06497192383	9,0161557E-5
1350,0452041626	9,107294E-5
1353,02543640137	9,2388159E-5
1356,00566864014	9,2451879E-5
1358,98590087891	9,3092291E-5
1361,96613311768	9,3560053E-5
1364,94636535645	9,4927292E-5
1367,92659759521	9,5381661E-5
1370,90682983398	9,6726343E-5
1373,88706207275	9,7633304E-5
1376,86729431152	9,8241392E-5
1379,84752655029	9,8535632E-5
1382,82775878906	0,00010000696
1385,80799102783	9,9070891E-5
1388,7882232666	0,00010169574
1391,76845550537	0,00010169683
1394,74868774414	0,0001014744
1397,72891998291	0,00010372375
1400,70915222168	0,00010384413
1403,68938446045	0,00010527995
1406,66961669922	0,00010451227
1409,64984893799	0,00010657684
1412,63008117676	0,00010723244
1415,61031341553	0,00010769996
1418,5905456543	0,00010796205
1421,57077789307	0,0001092897
1424,55101013184	0,00010989997
1427,53124237061	0,00011004162
1430,51147460938	0,00011066021
1433,49170684814	0,0001115644
1436,47193908691	0,000112206
1439,45217132568	0,00011352286
1442,43240356445	0,00011277124
1445,41263580322	0,00011425943
1448,39286804199	0,00011482766
1451,37310028076	0,00011453304
1454,35333251953	0,00011587986
1457,3335647583	0,00011613734
1460,31379699707	0,00011672633
1463,29402923584	0,00011745099
1466,27426147461	0,00011840318
1469,25449371338	0,00012043417
1472,23472595215	0,00012053989
1475,21495819092	0,0001217535
1478,19519042969	0,00012191593
1481,17542266846	0,00012318572
1484,15565490723	0,00012417311
1487,135887146	0,00012483416
1490,11611938477	0,0001268012
1493,09635162354	0,00012756347
1496,0765838623	0,00012762108
1499,05681610107	0,00012895112
1502,03704833984	0,00013056023
1505,01728057861	0,0001318412
1507,99751281738	0,00013236506
1510,97774505615	0,00013478479
1513,95797729492	0,00013546597
1516,93820953369	0,0001367692
1519,91844177246	0,00013773669
1522,89867401123	0,00013937993
1525,87890625	0,0001412044
1528,85913848877	0,00014112797
1531,83937072754	0,00014359668
1534,81960296631	0,00014602376
1537,79983520508	0,00014655784
1540,78006744385	0,00014734184
1543,76029968262	0,00014971902
1546,74053192139	0,00014958675
1549,72076416016	0,00015219197
1552,70099639893	0,00015444897
1555,6812286377	0,00015503551
1558,66146087646	0,00015575399
1561,64169311523	0,00015833222
1564,621925354	0,00015964315
1567,60215759277	0,00016109264
1570,58238983154	0,00016327951
1573,56262207031	0,00016531132
1576,54285430908	0,00016666576
1579,52308654785	0,00017000498
1582,50331878662	0,00017234497
1585,48355102539	0,00017361816
1588,46378326416	0,00017595368
1591,44401550293	0,00017860593
1594,4242477417	0,00017936831
1597,40447998047	0,00018044342
1600,38471221924	0,0001824533
1603,36494445801	0,00018465126
1606,34517669678	0,00018726344
1609,32540893555	0,00019006591
1612,30564117432	0,00019192616
1615,28587341309	0,00019496834
1618,26610565186	0,00019681145
1621,24633789062	0,0001996724
1624,22657012939	0,00020295986
1627,20680236816	0,00020555805
1630,18703460693	0,00020972805
1633,1672668457	0,00021339404
1636,14749908447	0,00021597582
1639,12773132324	0,00021945923
1642,10796356201	0,00022377621
1645,08819580078	0,00022776693
1648,06842803955	0,00023183073
1651,04866027832	0,00023629094
1654,02889251709	0,00024062842
1657,00912475586	0,00024493005
1659,98935699463	0,00024918773
1662,9695892334	0,00025381428
1665,94982147217	0,00025957427
1668,93005371094	0,00026478893
1671,91028594971	0,00027066892
1674,89051818848	0,0002752027
1677,87075042725	0,00028214214
1680,85098266602	0,00028737796
1683,83121490479	0,00029316925
1686,81144714355	0,00030051036
1689,79167938232	0,00030676128
1692,77191162109	0,00031508781
1695,75214385986	0,00032200922
1698,73237609863	0,00032909694
1701,7126083374	0,00033794109
1704,69284057617	0,00034622828
1707,67307281494	0,00035431129
1710,65330505371	0,00036203076
1713,63353729248	0,00037089492
1716,61376953125	0,00038149039
1719,59400177002	0,00038947178
1722,57423400879	0,00039670016
1725,55446624756	0,00040491571
1728,53469848633	0,00041122761
1731,5149307251	0,00041623896
1734,49516296387	0,00042037045
1737,47539520264	0,00042109325
1740,45562744141	0,00041636437
1743,43585968018	0,00040604619
1746,41609191895	0,0003855468
1749,39632415771	0,00035186225
1752,37655639648	0,000301473
1755,35678863525	0,00023237677
1758,33702087402	0,00018555757
1761,31725311279	0,00025035871
1764,29748535156	0,00031678507
1767,27771759033	0,00033289661
1770,2579498291	0,00034589635
1773,23818206787	0,00036126403
1776,21841430664	0,00037771911
1779,19864654541	0,00039318712
1782,17887878418	0,000408732
1785,15911102295	0,00042412262
1788,13934326172	0,00044081187
1791,11957550049	0,00045862187
1794,09980773926	0,00047547073
1797,08003997803	0,00049389946
1800,0602722168	0,00051154167
1803,04050445557	0,00052969038
1806,02073669434	0,00055173445
1809,00096893311	0,00057251987
1811,98120117187	0,0005928811
1814,96143341064	0,0006150273
1817,94166564941	0,0006373297
1820,92189788818	0,00065924263
1823,90213012695	0,0006817696
1826,88236236572	0,00070750372
1829,86259460449	0,00073217645
1832,84282684326	0,00075718746
1835,82305908203	0,00078118451
1838,8032913208	0,00080693153
1841,78352355957	0,00083302176
1844,76375579834	0,00085934767
1847,74398803711	0,00088407378
1850,72422027588	0,0009081558
1853,70445251465	0,00093289789
1856,68468475342	0,00095581846
1859,66491699219	0,000978606
1862,64514923096	0,00099817534
1865,62538146973	0,0010165308
1868,6056137085	0,0010321745
1871,58584594727	0,0010438681
1874,56607818604	0,0010537682
1877,5463104248	0,001058414
1880,52654266357	0,0010555376
1883,50677490234	0,0010494539
1886,48700714111	0,0010334223
1889,46723937988	0,0010094004
1892,44747161865	0,00097698059
1895,42770385742	0,00093523484
1898,40793609619	0,0008821444
1901,38816833496	0,00081578249
1904,36840057373	0,0007389895
1907,3486328125	0,00064941173
1910,32886505127	0,00054907229
1913,30909729004	0,00043998372
1916,28932952881	0,00033141329
1919,26956176758	0,00024257581
1922,24979400635	0,00021144851
1925,23002624512	0,00025970892
1928,21025848389	0,00033950317
1931,19049072266	0,00040930129
1934,17072296143	0,00044078146
1937,1509552002	0,00042524944
1940,13118743896	0,00037259791
1943,11141967773	0,00033602621
1946,0916519165	0,00034115398
1949,07188415527	0,00034301894
1952,05211639404	0,00033635411
1955,03234863281	0,00033133906
1958,01258087158	0,00032651886
1960,99281311035	0,0003228719
1963,97304534912	0,00031904708
1966,95327758789	0,00031577734
1969,93350982666	0,00031072274
1972,91374206543	0,00030677051
1975,8939743042	0,00030333585
1978,87420654297	0,00029892904
1981,85443878174	0,00029587655
1984,83467102051	0,00029323185
1987,81490325928	0,0002888678
1990,79513549805	0,00028515055
1993,77536773682	0,00028172589
1996,75559997559	0,00027815047
1999,73583221436	0,00027474139
2002,71606445313	0,00027172455
2005,69629669189	0,00026980139
2008,67652893066	0,0002657348
2011,65676116943	0,00026363851
2014,6369934082	0,00026284011
2017,61722564697	0,00025983244
2020,59745788574	0,00025771677
2023,57769012451	0,00025605944
2026,55792236328	0,00025492192
2029,53815460205	0,00025327667
2032,51838684082	0,00025273337
2035,49861907959	0,00025159617
2038,47885131836	0,00025213611
2041,45908355713	0,0002508123
2044,4393157959	0,00025108842
2047,41954803467	0,00024938035
2050,39978027344	0,00025032181
2053,38001251221	0,00024961668
2056,36024475098	0,00024893923
2059,34047698975	0,00024804279
2062,32070922852	0,00024707047
2065,30094146729	0,00024516521
2068,28117370605	0,00024419489
2071,26140594482	0,00024302748
2074,24163818359	0,00024096096
2077,22187042236	0,00023994533
2080,20210266113	0,00023875156
2083,1823348999	0,00023768474
2086,16256713867	0,00023591409
2089,14279937744	0,0002346593
2092,12303161621	0,00023494629
2095,10326385498	0,00023514848
2098,08349609375	0,00023542376
2101,06372833252	0,0002331083
2104,04396057129	0,00023459271
2107,02419281006	0,00023325986
2110,00442504883	0,00023327129
2112,9846572876	0,00023182133
2115,96488952637	0,00023242759
2118,94512176514	0,00023227847
2121,92535400391	0,00023205209
2124,90558624268	0,00022961843
2127,88581848145	0,00023073151
2130,86605072021	0,00022944029
2133,84628295898	0,00023041815
2136,82651519775	0,00022954499
2139,80674743652	0,00022838738
2142,78697967529	0,00022831877
2145,76721191406	0,00022815625
2148,74744415283	0,00022679562
2151,7276763916	0,00022681585
2154,70790863037	0,00022722813
2157,68814086914	0,00022750316
2160,66837310791	0,00022672851
2163,64860534668	0,00022716768
2166,62883758545	0,000226872
2169,60906982422	0,00022694446
2172,58930206299	0,00022723411
2175,56953430176	0,00022671091
2178,54976654053	0,00022725069
2181,5299987793	0,00022718111
2184,51023101807	0,00022741442
2187,49046325684	0,0002289837
2190,47069549561	0,00022823634
2193,45092773438	0,00022889973
2196,43115997314	0,00022896756
2199,41139221191	0,00023057529
2202,39162445068	0,000229937
2205,37185668945	0,00023131309
2208,35208892822	0,00023225011
2211,33232116699	0,00023331988
2214,31255340576	0,00023209127
2217,29278564453	0,0002338089
2220,2730178833	0,00023437876
2223,25325012207	0,00023554638
2226,23348236084	0,00023598137
2229,21371459961	0,0002362395
2232,19394683838	0,00023701533
2235,17417907715	0,00023717854
2238,15441131592	0,00023692001
2241,13464355469	0,00023837066
2244,11487579346	0,00023796377
2247,09510803223	0,00023873651
2250,075340271	0,00023989236
2253,05557250977	0,00023919083
2256,03580474854	0,00023940668
2259,0160369873	0,00024006941
2261,99626922607	0,00024156145
2264,97650146484	0,00024109642
2267,95673370361	0,00024255143
2270,93696594238	0,00024250471
2273,91719818115	0,00024355834
2276,89743041992	0,00024357292
2279,87766265869	0,00024383363
2282,85789489746	0,0002452597
2285,83812713623	0,00024583747
2288,818359375	0,00024638596
2291,79859161377	0,0002472239
2294,77882385254	0,00024689455
2297,75905609131	0,00024791833
2300,73928833008	0,00024849215
2303,71952056885	0,00024954092
2306,69975280762	0,00025036455
2309,67998504639	0,000250532
2312,66021728516	0,00025176744
2315,64044952393	0,00025355132
2318,6206817627	0,00025392105
2321,60091400146	0,00025452809
2324,58114624023	0,00025603249
2327,561378479	0,00025594123
2330,54161071777	0,00025707983
2333,52184295654	0,00025803528
2336,50207519531	0,00025896399
2339,48230743408	0,00026018406
2342,46253967285	0,00026138286
2345,44277191162	0,00026291434
2348,42300415039	0,0002643331
2351,40323638916	0,00026473184
2354,38346862793	0,00026713118
2357,3637008667	0,00026728122
2360,34393310547	0,00026836957
2363,32416534424	0,00026961814
2366,30439758301	0,00027171924
2369,28462982178	0,00027187605
2372,26486206055	0,00027238097
2375,24509429932	0,00027418094
2378,22532653809	0,00027376831
2381,20555877686	0,0002738126
2384,18579101562	0,00027555113
2387,16602325439	0,000277017
2390,14625549316	0,00027722069
2393,12648773193	0,00027877252
2396,1067199707	0,00027951268
2399,08695220947	0,0002797419
2402,06718444824	0,00028058109
2405,04741668701	0,00028103231
2408,02764892578	0,00028213471
2411,00788116455	0,00028383789
2413,98811340332	0,00028496174
2416,96834564209	0,00028581908
2419,94857788086	0,00028552366
2422,92881011963	0,00028765108
2425,9090423584	0,0002881136
2428,88927459717	0,00028888437
2431,86950683594	0,00028959895
2434,84973907471	0,00029120769
2437,82997131348	0,0002915072
2440,81020355225	0,00029297097
2443,79043579102	0,00029318574
2446,77066802979	0,00029459226
2449,75090026855	0,00029453565
2452,73113250732	0,00029468535
2455,71136474609	0,00029622264
2458,69159698486	0,00029681728
2461,67182922363	0,00029628578
2464,6520614624	0,00029702914
2467,63229370117	0,00029837507
2470,61252593994	0,00029879473
2473,59275817871	0,00029958377
2476,57299041748	0,00029974776
2479,55322265625	0,00030137559
2482,53345489502	0,00030218975
2485,51368713379	0,0003045068
2488,49391937256	0,00030444785
2491,47415161133	0,00030556036
2494,4543838501	0,00030614465
2497,43461608887	0,00030907632
2500,41484832764	0,00031117138
2503,39508056641	0,00031342527
2506,37531280518	0,0003155961
2509,35554504395	0,00031828566
2512,33577728271	0,00032000006
2515,31600952148	0,00032282564
2518,29624176025	0,00032554048
2521,27647399902	0,00032730461
2524,25670623779	0,00032985244
2527,23693847656	0,0003317997
2530,21717071533	0,00033485396
2533,1974029541	0,00033718023
2536,17763519287	0,00033789414
2539,15786743164	0,00034013213
2542,13809967041	0,00034275142
2545,11833190918	0,00034611939
2548,09856414795	0,00034742917
2551,07879638672	0,00035054173
2554,05902862549	0,00035285809
2557,03926086426	0,00035552327
2560,01949310303	0,00035819996
2562,9997253418	0,00036130091
2565,97995758057	0,00036377902
2568,96018981934	0,00036599008
2571,94042205811	0,00037013631
2574,92065429687	0,0003713713
2577,90088653564	0,00037509712
2580,88111877441	0,00037807403
2583,86135101318	0,00038071298
2586,84158325195	0,00038389574
2589,82181549072	0,00038744708
2592,80204772949	0,00038939623
2595,78227996826	0,00039368651
2598,76251220703	0,00039693338
2601,7427444458	0,00039988189
2604,72297668457	0,00040288575
2607,70320892334	0,00040675696
2610,68344116211	0,00041005777
2613,66367340088	0,0004136759
2616,64390563965	0,00041926909
2619,62413787842	0,00042154759
2622,60437011719	0,00042705723
2625,58460235596	0,00043037771
2628,56483459473	0,00043451613
2631,5450668335	0,00043793936
2634,52529907227	0,00044249296
2637,50553131104	0,00044638988
2640,4857635498	0,00045220705
2643,46599578857	0,00045532863
2646,44622802734	0,00045987279
2649,42646026611	0,00046473186
2652,40669250488	0,00046877025
2655,38692474365	0,00047452457
2658,36715698242	0,00047866109
2661,34738922119	0,00048327482
2664,32762145996	0,00048913784
2667,30785369873	0,00049401181
2670,2880859375	0,00050081265
2673,26831817627	0,00050621366
2676,24855041504	0,00051195139
2679,22878265381	0,00051795338
2682,20901489258	0,00052304115
2685,18924713135	0,00053006291
2688,16947937012	0,00053605323
2691,14971160889	0,00054340916
2694,12994384766	0,00054912746
2697,11017608643	0,00055480988
2700,0904083252	0,00056351075
2703,07064056396	0,00057121703
2706,05087280273	0,00057798666
2709,0311050415	0,00058596314
2712,01133728027	0,00059295624
2714,99156951904	0,00060070753
2717,97180175781	0,0006078625
2720,95203399658	0,0006162452
2723,93226623535	0,00062427533
2726,91249847412	0,00063212611
2729,89273071289	0,00064060772
2732,87296295166	0,00064894193
2735,85319519043	0,00065698993
2738,8334274292	0,00066653394
2741,81365966797	0,00067527383
2744,79389190674	0,00068447912
2747,77412414551	0,00069396775
2750,75435638428	0,00070426753
2753,73458862305	0,00071488393
2756,71482086182	0,00072483652
2759,69505310059	0,00073517942
2762,67528533936	0,00074524563
2765,65551757813	0,00075776288
2768,63574981689	0,00076908415
2771,61598205566	0,00078080098
2774,59621429443	0,00079318926
2777,5764465332	0,00080559944
2780,55667877197	0,00081785295
2783,53691101074	0,00083119192
2786,51714324951	0,00084512138
2789,49737548828	0,00085892399
2792,47760772705	0,00087276121
2795,45783996582	0,00088813811
2798,43807220459	0,0009026193
2801,41830444336	0,00091839575
2804,39853668213	0,00093337754
2807,3787689209	0,00094904787
2810,35900115967	0,00096572407
2813,33923339844	0,00098229903
2816,31946563721	0,0010000816
2819,29969787598	0,0010189291
2822,27993011475	0,0010362481
2825,26016235352	0,0010547181
2828,24039459229	0,0010752655
2831,22062683105	0,001096198
2834,20085906982	0,0011175795
2837,18109130859	0,0011418907
2840,16132354736	0,0011660681
2843,14155578613	0,0011942655
2846,1217880249	0,0012221007
2849,10202026367	0,0012509524
2852,08225250244	0,0012807563
2855,06248474121	0,0013104016
2858,04271697998	0,001343831
2861,02294921875	0,0013742499
2864,00318145752	0,0014076395
2866,98341369629	0,001441081
2869,96364593506	0,0014756869
2872,94387817383	0,001510285
2875,9241104126	0,0015446577
2878,90434265137	0,0015833954
2881,88457489014	0,0016218874
2884,86480712891	0,0016612588
2887,84503936768	0,0017002213
2890,82527160645	0,0017422487
2893,80550384521	0,001786001
2896,78573608398	0,0018274958
2899,76596832275	0,0018712943
2902,74620056152	0,0019154279
2905,72643280029	0,0019607628
2908,70666503906	0,0020064637
2911,68689727783	0,0020522365
2914,6671295166	0,0020964077
2917,64736175537	0,0021425197
2920,62759399414	0,0021878564
2923,60782623291	0,0022314695
2926,58805847168	0,0022751361
2929,56829071045	0,0023164916
2932,54852294922	0,0023559821
2935,52875518799	0,0023930481
2938,50898742676	0,0024277939
2941,48921966553	0,0024580491
2944,4694519043	0,002484999
2947,44968414307	0,002505141
2950,42991638184	0,0025200284
2953,41014862061	0,0025252805
2956,39038085937	0,0025244942
2959,37061309814	0,0025119167
2962,35084533691	0,0024883422
2965,33107757568	0,0024520091
2968,31130981445	0,0024016471
2971,29154205322	0,0023348168
2974,27177429199	0,002251247
2977,25200653076	0,0021469886
2980,23223876953	0,0020240649
2983,2124710083	0,0018810143
2986,19270324707	0,0017174384
2989,17293548584	0,0015337857
2992,15316772461	0,0013353686
2995,13339996338	0,0011264728
2998,11363220215	0,00092311139
3001,09386444092	0,00074636311
3004,07409667969	0,00063796693
3007,05432891846	0,00062999545
3010,03456115723	0,00070108116
3013,014793396	0,00079536085
3015,99502563477	0,00085644004
3018,97525787354	0,00085840479
3021,9554901123	0,00081048024
3024,93572235107	0,00075589243
3027,91595458984	0,00072691873
3030,89618682861	0,000711671
3033,87641906738	0,00069684261
3036,85665130615	0,00068203596
3039,83688354492	0,00066647878
3042,81711578369	0,00065096053
3045,79734802246	0,00063642221
3048,77758026123	0,00062168877
3051,7578125	0,00060705411
3054,73804473877	0,00059388868
3057,71827697754	0,00058088189
3060,69850921631	0,00056858738
3063,67874145508	0,00055566983
3066,65897369385	0,00054350741
3069,63920593262	0,00053153605
3072,61943817139	0,00052030393
3075,59967041016	0,00050951516
3078,57990264893	0,00049928722
3081,5601348877	0,00048859856
3084,54036712646	0,0004786045
3087,52059936523	0,00047017818
3090,500831604	0,00045890081
3093,48106384277	0,00044955393
3096,46129608154	0,00044036725
3099,44152832031	0,00043224593
3102,42176055908	0,00042552448
3105,40199279785	0,00041692957
3108,38222503662	0,00040800245
3111,36245727539	0,0004027855
3114,34268951416	0,00039615999
3117,32292175293	0,00039027215
3120,3031539917	0,00038622352
3123,28338623047	0,00037995644
3126,26361846924	0,00037602798
3129,24385070801	0,00037217088
3132,22408294678	0,00036864847
3135,20431518555	0,00036501711
3138,18454742432	0,00036171479
3141,16477966309	0,00035688276
3144,14501190186	0,00035213118
3147,12524414063	0,0003476813
3150,10547637939	0,00034174878
3153,08570861816	0,00033715505
3156,06594085693	0,00033104336
3159,0461730957	0,00032593835
3162,02640533447	0,00031988498
3165,00663757324	0,00031443848
3167,98686981201	0,00030879001
3170,96710205078	0,00030506979
3173,94733428955	0,00030071747
3176,92756652832	0,00029734943
3179,90779876709	0,00029354693
3182,88803100586	0,00028994529
3185,86826324463	0,00028797582
3188,8484954834	0,00028328409
3191,82872772217	0,00027947941
3194,80895996094	0,00027574161
3197,78919219971	0,00027139065
3200,76942443848	0,00026833044
3203,74965667725	0,00026495825
3206,72988891602	0,00026148842
3209,71012115479	0,00025857035
3212,69035339355	0,00025501678
3215,67058563232	0,00025143898
3218,65081787109	0,00024793801
3221,63105010986	0,00024443502
3224,61128234863	0,00024085487
3227,5915145874	0,00023740819
3230,57174682617	0,00023290133
3233,55197906494	0,0002304622
3236,53221130371	0,00022699493
3239,51244354248	0,00022479359
3242,49267578125	0,00022068456
3245,47290802002	0,00021723076
3248,45314025879	0,00021416506
3251,43337249756	0,00021059947
3254,41360473633	0,00020705896
3257,3938369751	0,00020532281
3260,37406921387	0,00020176628
3263,35430145264	0,00019899424
3266,33453369141	0,00019591897
3269,31476593018	0,00019182845
3272,29499816895	0,00018941761
3275,27523040771	0,00018623162
3278,25546264648	0,00018333309
3281,23569488525	0,00018084118
3284,21592712402	0,00017797066
3287,19615936279	0,0001747678
3290,17639160156	0,00017214072
3293,15662384033	0,00016931031
3296,1368560791	0,00016658602
3299,11708831787	0,0001643268
3302,09732055664	0,00016119342
3305,07755279541	0,00015870118
3308,05778503418	0,00015499313
3311,03801727295	0,00015327025
3314,01824951172	0,00015017469
3316,99848175049	0,00014695352
3319,97871398926	0,00014355532
3322,95894622803	0,00014159648
3325,9391784668	0,00013787972
3328,91941070557	0,00013458839
3331,89964294434	0,00013271524
3334,87987518311	0,0001293918
3337,86010742188	0,00012737622
3340,84033966064	0,00012414663
3343,82057189941	0,00012170505
3346,80080413818	0,00011794555
3349,78103637695	0,0001162317
3352,76126861572	0,00011331046
3355,74150085449	0,00010942581
3358,72173309326	0,00010808391
3361,70196533203	0,00010384063
3364,6821975708	0,00010257453
3367,66242980957	9,7981814E-5
3370,64266204834	9,5449902E-5
3373,62289428711	9,2860635E-5
3376,60312652588	8,9898287E-5
3379,58335876465	8,8717523E-5
3382,56359100342	8,4690834E-5
3385,54382324219	8,2951247E-5
3388,52405548096	7,9985055E-5
3391,50428771973	7,7788013E-5
3394,4845199585	7,4569864E-5
3397,46475219727	7,2477452E-5
3400,44498443604	7,1727213E-5
3403,4252166748	7,0204045E-5
3406,40544891357	6,8082216E-5
3409,38568115234	6,5599686E-5
3412,36591339111	6,4254676E-5
3415,34614562988	6,4507364E-5
3418,32637786865	6,4061007E-5
3421,30661010742	6,3890295E-5
3424,28684234619	6,4089006E-5
3427,26707458496	6,4267139E-5
3430,24730682373	6,5028189E-5
3433,2275390625	6,5196799E-5
3436,20777130127	6,6274152E-5
3439,18800354004	6,7556367E-5
3442,16823577881	6,962804E-5
3445,14846801758	7,0318768E-5
3448,12870025635	7,4598458E-5
3451,10893249512	7,6040934E-5
3454,08916473389	7,9380445E-5
3457,06939697266	8,3225857E-5
3460,04962921143	8,5771407E-5
3463,0298614502	9,1567661E-5
3466,01009368897	9,8086016E-5
3468,99032592773	0,00010189455
3471,9705581665	0,00010953149
3474,95079040527	0,00011457606
3477,93102264404	0,00012066134
3480,91125488281	0,00012892411
3483,89148712158	0,00013687338
3486,87171936035	0,00014470673
3489,85195159912	0,00015336655
3492,83218383789	0,00016401745
3495,81241607666	0,00017242275
3498,79264831543	0,00018323574
3501,7728805542	0,00019443481
3504,75311279297	0,00020533154
3507,73334503174	0,00021840241
3510,71357727051	0,0002312149
3513,69380950928	0,00024624157
3516,67404174805	0,00026042433
3519,65427398682	0,00027534473
3522,63450622559	0,00029153758
3525,61473846436	0,00030780256
3528,59497070313	0,00032433171
3531,57520294189	0,00034274783
3534,55543518066	0,00036169988
3537,53566741943	0,00038030279
3540,5158996582	0,00039928501
3543,49613189697	0,00041993518
3546,47636413574	0,00043962244
3549,45659637451	0,00045976515
3552,43682861328	0,00048040362
3555,41706085205	0,00050146757
3558,39729309082	0,00052217009
3561,37752532959	0,00053997847
3564,35775756836	0,00055853692
3567,33798980713	0,00057456745
3570,3182220459	0,00058689748
3573,29845428467	0,00059687402
3576,27868652344	0,00060185799
3579,25891876221	0,0005995992
3582,23915100098	0,00058950145
3585,21938323975	0,00057199421
3588,19961547852	0,0005397358
3591,17984771729	0,00049439909
3594,16007995605	0,00043556539
3597,14031219482	0,00036263781
3600,12054443359	0,00028639945
3603,10077667236	0,00023106084
3606,08100891113	0,00022239124
3609,0612411499	0,00023947792
3612,04147338867	0,00024793439
3615,02170562744	0,00024613051
3618,00193786621	0,00024465526
3620,98217010498	0,0002429691
3623,96240234375	0,00024369492
3626,94263458252	0,00024631689
3629,92286682129	0,00025071115
3632,90309906006	0,00025685329
3635,88333129883	0,0002627304
3638,8635635376	0,0002735793
3641,84379577637	0,00028499802
3644,82402801514	0,0002973199
3647,80426025391	0,00031446837
3650,78449249268	0,00033086281
3653,76472473145	0,00035182726
3656,74495697022	0,00037635401
3659,72518920898	0,00040431016
3662,70542144775	0,00043527962
3665,68565368652	0,00046994181
3668,66588592529	0,00050923124
3671,64611816406	0,0005496782
3674,62635040283	0,00059394133
3677,6065826416	0,00063785852
3680,58681488037	0,00067685714
3683,56704711914	0,00070694427
3686,54727935791	0,00072115949
3689,52751159668	0,00071001174
3692,50774383545	0,00066474175
3695,48797607422	0,00058808153
3698,46820831299	0,00050543929
3701,44844055176	0,00045735347
3704,42867279053	0,00043953029
3707,4089050293	0,00042830347
3710,38913726807	0,00041881098
3713,36936950684	0,00041007667
3716,34960174561	0,0004016442
3719,32983398438	0,00039235076
3722,31006622314	0,00038531758
3725,29029846191	0,00037795192
3728,27053070068	0,00037134668
3731,25076293945	0,00036666135
3734,23099517822	0,00036183135
3737,21122741699	0,00035620074
3740,19145965576	0,00035219145
3743,17169189453	0,00034729666
3746,1519241333	0,00034392946
3749,13215637207	0,00033920897
3752,11238861084	0,00033498934
3755,09262084961	0,00033030372
3758,07285308838	0,00032689822
3761,05308532715	0,00032109471
3764,03331756592	0,0003169042
3767,01354980469	0,00031122325
3769,99378204346	0,0003084126
3772,97401428223	0,00030475446
3775,954246521	0,00030122138
3778,93447875977	0,00029937371
3781,91471099854	0,0002968946
3784,8949432373	0,00029564313
3787,87517547607	0,0002945231
3790,85540771484	0,00029248516
3793,83563995361	0,00029097213
3796,81587219238	0,00029009434
3799,79610443115	0,00029138299
3802,77633666992	0,00029130188
3805,75656890869	0,00029227653
3808,73680114746	0,00029194496
3811,71703338623	0,00029257942
3814,697265625	0,00029292294
3817,67749786377	0,00029380742
3820,65773010254	0,00029424894
3823,63796234131	0,0002953711
3826,61819458008	0,00029632164
3829,59842681885	0,00029818719
3832,57865905762	0,00029835012
3835,55889129639	0,00029854376
3838,53912353516	0,00029984815
3841,51935577393	0,0003012916
3844,4995880127	0,00030343664
3847,47982025146	0,00030456636
3850,46005249023	0,00030525387
3853,440284729	0,00030825724
3856,42051696777	0,00031012788
3859,40074920654	0,00031144703
3862,38098144531	0,00031396891
3865,36121368408	0,00031561055
3868,34144592285	0,00031791862
3871,32167816162	0,00031803121
3874,30191040039	0,00032120484
3877,28214263916	0,00032273744
3880,26237487793	0,00032402545
3883,2426071167	0,00032526293
3886,22283935547	0,0003270038
3889,20307159424	0,00032841059
3892,18330383301	0,00032844954
3895,16353607178	0,0003289905
3898,14376831055	0,00032795577
3901,12400054932	0,00032708819
3904,10423278809	0,00032440682
3907,08446502686	0,00032190895
3910,06469726562	0,00031737629
3913,04492950439	0,00031175187
3916,02516174316	0,00030418478
3919,00539398193	0,00029523276
3921,9856262207	0,00028140149
3924,96585845947	0,00026453413
3927,94609069824	0,00024407462
3930,92632293701	0,00022010387
3933,90655517578	0,00019002771
3936,88678741455	0,00015441177
3939,86701965332	0,00011319052
3942,84725189209	6,860937E-5
3945,82748413086	2,5918917E-5
3948,80771636963	3,6774478E-5
3951,7879486084	6,948483E-5
3954,76818084717	8,472933E-5
3957,74841308594	8,2721154E-5
3960,72864532471	7,897308E-5
3963,70887756348	7,8640814E-5
3966,68910980225	8,1322227E-5
3969,66934204102	8,3050375E-5
3972,64957427978	8,4579916E-5
3975,62980651855	8,5703481E-5
3978,61003875732	8,7498397E-5
3981,59027099609	8,8917586E-5
3984,57050323486	9,0446428E-5
3987,55073547363	8,9877335E-5
3990,5309677124	9,1016672E-5
3993,51119995117	9,204718E-5
3996,49143218994	9,1840786E-5
3999,47166442871	9,2455611E-5
4002,45189666748	9,3767611E-5
4005,43212890625	9,395436E-5
4008,41236114502	9,2243106E-5
4011,39259338379	9,2178056E-5
4014,37282562256	9,3690191E-5
4017,35305786133	9,355946E-5
4020,3332901001	9,3655351E-5
4023,31352233887	9,2345399E-5
4026,29375457764	9,2939911E-5
4029,27398681641	9,3769775E-5
4032,25421905518	9,308713E-5
4035,23445129395	9,2462554E-5
4038,21468353271	9,2624793E-5
4041,19491577148	9,2508973E-5
4044,17514801025	9,3201776E-5
4047,15538024902	9,1965794E-5
4050,13561248779	9,2524917E-5
4053,11584472656	9,1514013E-5
4056,09607696533	9,1999162E-5
4059,0763092041	9,127224E-5
4062,05654144287	9,0869013E-5
4065,03677368164	9,0523527E-5
4068,01700592041	9,0640368E-5
4070,99723815918	9,1883451E-5
4073,97747039795	9,0734679E-5
4076,95770263672	9,1424719E-5
4079,93793487549	9,1838705E-5
4082,91816711426	9,2458386E-5
4085,89839935303	9,193749E-5
4088,8786315918	9,2023033E-5
4091,85886383057	9,2258444E-5
4094,83909606934	9,2225518E-5
4097,81932830811	9,3140811E-5
4100,79956054687	9,2617716E-5
4103,77979278564	9,2240099E-5
4106,76002502441	9,096132E-5
4109,74025726318	9,1530851E-5
4112,72048950195	9,2476038E-5
4115,70072174072	9,2050944E-5
4118,68095397949	9,3038708E-5
4121,66118621826	9,2336344E-5
4124,64141845703	9,1480518E-5
4127,6216506958	9,2041445E-5
4130,60188293457	9,1346429E-5
4133,58211517334	9,1353135E-5
4136,56234741211	9,2087693E-5
4139,54257965088	9,1948788E-5
4142,52281188965	9,1029121E-5
4145,50304412842	9,0628775E-5
4148,48327636719	9,0609254E-5
4151,46350860596	8,9751064E-5
4154,44374084473	8,9707989E-5
4157,4239730835	9,0234378E-5
4160,40420532227	8,8613552E-5
4163,38443756103	8,8194245E-5
4166,3646697998	8,7141316E-5
4169,34490203857	8,6916568E-5
4172,32513427734	8,6523696E-5
4175,30536651611	8,5356027E-5
4178,28559875488	8,3585885E-5
4181,26583099365	8,3769108E-5
4184,24606323242	8,2244415E-5
4187,22629547119	8,1751823E-5
4190,20652770996	8,068245E-5
4193,18675994873	7,9503383E-5
4196,1669921875	7,9410848E-5
4199,14722442627	7,7629384E-5
4202,12745666504	7,8872986E-5
4205,10768890381	7,8676767E-5
4208,08792114258	7,7740136E-5
4211,06815338135	7,7446623E-5
4214,04838562012	7,810811E-5
4217,02861785889	7,8510967E-5
4220,00885009766	7,8206016E-5
4222,98908233643	7,8175268E-5
4225,9693145752	7,8360577E-5
4228,94954681396	7,8323477E-5
4231,92977905273	7,8330819E-5
4234,9100112915	7,7665039E-5
4237,89024353027	7,7948857E-5
4240,87047576904	7,809468E-5
4243,85070800781	7,7677511E-5
4246,83094024658	7,7736738E-5
4249,81117248535	7,7003528E-5
4252,79140472412	7,7637493E-5
4255,77163696289	7,7035858E-5
4258,75186920166	7,7565076E-5
4261,73210144043	7,7364909E-5
4264,7123336792	7,6856437E-5
4267,69256591797	7,6317987E-5
4270,67279815674	7,6243015E-5
4273,65303039551	7,5887199E-5
4276,63326263428	7,4920789E-5
4279,61349487305	7,4211011E-5
4282,59372711182	7,4853454E-5
4285,57395935059	7,4849086E-5
4288,55419158936	7,3482153E-5
4291,53442382812	7,2220579E-5
4294,51465606689	7,2048737E-5
4297,49488830566	7,2455784E-5
4300,47512054443	7,2136768E-5
4303,4553527832	7,1488883E-5
4306,43558502197	7,0632535E-5
4309,41581726074	7,0945345E-5
4312,39604949951	7,0745857E-5
4315,37628173828	6,9681522E-5
4318,35651397705	6,9765506E-5
4321,33674621582	7,0135394E-5
4324,31697845459	7,0138278E-5
4327,29721069336	6,9841263E-5
4330,27744293213	6,995647E-5
4333,2576751709	7,0352351E-5
4336,23790740967	7,1115044E-5
4339,21813964844	7,0778362E-5
4342,19837188721	7,0664835E-5
4345,17860412598	7,10315E-5
4348,15883636475	7,0177205E-5
4351,13906860352	7,0883933E-5
4354,11930084229	7,0017846E-5
4357,09953308105	7,0401354E-5
4360,07976531982	7,1133698E-5
4363,05999755859	7,0280501E-5
4366,04022979736	7,029837E-5
4369,02046203613	6,9632041E-5
4372,0006942749	6,9427244E-5
4374,98092651367	6,9630068E-5
4377,96115875244	6,9765744E-5
4380,94139099121	6,9660684E-5
4383,92162322998	6,9632352E-5
4386,90185546875	7,0411865E-5
4389,88208770752	6,9243674E-5
4392,86231994629	6,9339234E-5
4395,84255218506	6,9875251E-5
4398,82278442383	6,8633545E-5
4401,8030166626	6,9573834E-5
4404,78324890137	6,935611E-5
4407,76348114014	6,8283757E-5
4410,74371337891	6,8930869E-5
4413,72394561768	6,8146991E-5
4416,70417785645	6,773798E-5
4419,68441009521	6,8188425E-5
4422,66464233398	6,7821054E-5
4425,64487457275	6,6543171E-5
4428,62510681152	6,7579816E-5
4431,60533905029	6,685722E-5
4434,58557128906	6,7832535E-5
4437,56580352783	6,7835995E-5
4440,5460357666	6,8102725E-5
4443,52626800537	6,6891669E-5
4446,50650024414	6,6900754E-5
4449,48673248291	6,7083796E-5
4452,46696472168	6,6382777E-5
4455,44719696045	6,6274244E-5
4458,42742919922	6,7066851E-5
4461,40766143799	6,6244027E-5
4464,38789367676	6,5813148E-5
4467,36812591553	6,5165292E-5
4470,3483581543	6,5798255E-5
4473,32859039307	6,511055E-5
4476,30882263184	6,4560975E-5
4479,28905487061	6,5832743E-5
4482,26928710937	6,4352142E-5
4485,24951934814	6,5110378E-5
4488,22975158691	6,4734477E-5
4491,20998382568	6,5026416E-5
4494,19021606445	6,4521324E-5
4497,17044830322	6,4609589E-5
4500,15068054199	6,2809445E-5
4503,13091278076	6,3800395E-5
4506,11114501953	6,3028649E-5
4509,0913772583	6,403325E-5
4512,07160949707	6,3569159E-5
4515,05184173584	6,3805076E-5
4518,03207397461	6,3856993E-5
4521,01230621338	6,3442909E-5
4523,99253845215	6,2326831E-5
4526,97277069092	6,4537666E-5
4529,95300292969	6,3586315E-5
4532,93323516846	6,2672671E-5
4535,91346740723	6,4024202E-5
4538,893699646	6,3479934E-5
4541,87393188477	6,3127516E-5
4544,85416412354	6,2516175E-5
4547,8343963623	6,3258646E-5
4550,81462860107	6,3780587E-5
4553,79486083984	6,3954272E-5
4556,77509307861	6,3249424E-5
4559,75532531738	6,2508911E-5
4562,73555755615	6,2759979E-5
4565,71578979492	6,2841543E-5
4568,69602203369	6,3166539E-5
4571,67625427246	6,2630298E-5
4574,65648651123	6,2891877E-5
4577,63671875	6,1700323E-5
4580,61695098877	6,23649E-5
4583,59718322754	6,2758975E-5
4586,57741546631	6,2663107E-5
4589,55764770508	6,1612174E-5
4592,53787994385	6,0068831E-5
4595,51811218262	6,0606123E-5
4598,49834442139	6,0944311E-5
4601,47857666016	5,9029771E-5
4604,45880889893	6,1176439E-5
4607,4390411377	5,9985391E-5
4610,41927337646	6,0357794E-5
4613,39950561523	5,7797916E-5
4616,379737854	5,9942931E-5
4619,35997009277	5,8576176E-5
4622,34020233154	5,9369615E-5
4625,32043457031	5,946584E-5
4628,30066680908	5,8075057E-5
4631,28089904785	5,8187819E-5
4634,26113128662	5,7951488E-5
4637,24136352539	5,7885226E-5
4640,22159576416	5,7317573E-5
4643,20182800293	5,6853716E-5
4646,1820602417	5,6432268E-5
4649,16229248047	5,5994997E-5
4652,14252471924	5,565042E-5
4655,12275695801	5,3662627E-5
4658,10298919678	5,3627527E-5
4661,08322143555	5,28283E-5
4664,06345367432	5,281901E-5
4667,04368591309	5,1498088E-5
4670,02391815186	4,9960163E-5
4673,00415039063	4,979277E-5
4675,98438262939	4,8930462E-5
4678,96461486816	4,8107437E-5
4681,94484710693	4,7783736E-5
4684,9250793457	4,6892354E-5
4687,90531158447	4,630155E-5
4690,88554382324	4,5007216E-5
4693,86577606201	4,4087926E-5
4696,84600830078	4,1946482E-5
4699,82624053955	4,2031187E-5
4702,80647277832	4,1474101E-5
4705,78670501709	3,9817782E-5
4708,76693725586	3,9104687E-5
4711,74716949463	4,0120176E-5
4714,7274017334	3,8767679E-5
4717,70763397217	3,8843529E-5
4720,68786621094	3,8713613E-5
4723,66809844971	3,9957E-5
4726,64833068848	4,0998557E-5
4729,62856292725	4,2468522E-5
4732,60879516602	4,6085439E-5
4735,58902740479	4,8324726E-5
4738,56925964355	5,2861051E-5
4741,54949188232	5,6375877E-5
4744,52972412109	6,1596922E-5
4747,50995635986	6,7253709E-5
4750,49018859863	7,2141711E-5
4753,4704208374	7,859357E-5
4756,45065307617	8,321392E-5
4759,43088531494	8,9111065E-5
4762,41111755371	9,3009609E-5
4765,39134979248	9,5813559E-5
4768,37158203125	9,6656468E-5
4771,35181427002	9,3978024E-5
4774,33204650879	8,9482551E-5
4777,31227874756	8,0321128E-5
4780,29251098633	6,8667691E-5
4783,2727432251	6,228474E-5
4786,25297546387	6,0972621E-5
4789,23320770264	6,2552598E-5
4792,21343994141	6,3909351E-5
4795,19367218018	6,476823E-5
4798,17390441895	6,5106529E-5
4801,15413665771	6,5551545E-5
4804,13436889648	6,7377646E-5
4807,11460113525	6,6495961E-5
4810,09483337402	6,8254384E-5
4813,07506561279	6,8789129E-5
4816,05529785156	6,8580604E-5
4819,03553009033	6,9797709E-5
4822,0157623291	7,0420284E-5
4824,99599456787	7,1112313E-5
4827,97622680664	7,0680171E-5
4830,95645904541	7,249523E-5
4833,93669128418	7,2703861E-5
4836,91692352295	7,2559468E-5
4839,89715576172	7,3367802E-5
4842,87738800049	7,3619793E-5
4845,85762023926	7,3166125E-5
4848,83785247803	7,4486896E-5
4851,8180847168	7,4625402E-5
4854,79831695557	7,4822939E-5
4857,77854919434	7,4380047E-5
4860,75878143311	7,4836835E-5
4863,73901367188	7,363868E-5
4866,71924591064	7,2974346E-5
4869,69947814941	7,2532328E-5
4872,67971038818	7,2986964E-5
4875,65994262695	7,31423E-5
4878,64017486572	7,217805E-5
4881,62040710449	7,277726E-5
4884,60063934326	7,1804934E-5
4887,58087158203	7,1810031E-5
4890,5611038208	7,2808657E-5
4893,54133605957	7,2073144E-5
4896,52156829834	7,3342376E-5
4899,50180053711	7,315498E-5
4902,48203277588	7,2888054E-5
4905,46226501465	7,350053E-5
4908,44249725342	7,273326E-5
4911,42272949219	7,3123496E-5
4914,40296173096	7,3745476E-5
4917,38319396973	7,4582416E-5
4920,3634262085	7,3631469E-5
4923,34365844727	7,4873739E-5
4926,32389068604	7,4532106E-5
4929,3041229248	7,507093E-5
4932,28435516357	7,4059349E-5
4935,26458740234	7,373856E-5
4938,24481964111	7,4750569E-5
4941,22505187988	7,3830298E-5
4944,20528411865	7,4654506E-5
4947,18551635742	7,4471294E-5
4950,16574859619	7,4940101E-5
4953,14598083496	7,6363366E-5
4956,12621307373	7,6606617E-5
4959,1064453125	7,5871037E-5
4962,08667755127	7,5456657E-5
4965,06690979004	7,6695047E-5
4968,04714202881	7,7129872E-5
4971,02737426758	7,7390717E-5
4974,00760650635	7,7841407E-5
4976,98783874512	7,8562382E-5
4979,96807098389	7,8471667E-5
4982,94830322266	7,8638867E-5
4985,92853546143	7,949695E-5
4988,9087677002	8,0875665E-5
4991,88899993897	8,0985836E-5
4994,86923217773	8,2166391E-5
4997,8494644165	8,2438242E-5
5000,82969665527	8,3326242E-5
5003,80992889404	8,2721476E-5
5006,79016113281	8,4483793E-5
5009,77039337158	8,526922E-5
5012,75062561035	8,5967104E-5
5015,73085784912	8,6387504E-5
5018,71109008789	8,6607877E-5
5021,69132232666	8,8039371E-5
5024,67155456543	8,8239047E-5
5027,6517868042	8,8785006E-5
5030,63201904297	8,9738398E-5
5033,61225128174	9,0209267E-5
5036,59248352051	9,0840591E-5
5039,57271575928	9,1542735E-5
5042,55294799805	9,2577501E-5
5045,53318023682	9,1599801E-5
5048,51341247559	9,2833287E-5
5051,49364471436	9,4529843E-5
5054,47387695313	9,4415262E-5
5057,45410919189	9,3845685E-5
5060,43434143066	9,5179271E-5
5063,41457366943	9,5715763E-5
5066,3948059082	9,6368679E-5
5069,37503814697	9,7409626E-5
5072,35527038574	9,7919249E-5
5075,33550262451	9,8261611E-5
5078,31573486328	9,8941525E-5
5081,29596710205	9,862888E-5
5084,27619934082	0,00010115552
5087,25643157959	0,00010041544
5090,23666381836	9,9956769E-5
5093,21689605713	0,00010252209
5096,1971282959	0,00010296919
5099,17736053467	0,00010331802
5102,15759277344	0,00010447814
5105,13782501221	0,0001049338
5108,11805725098	0,00010522383
5111,09828948975	0,00010621717
5114,07852172852	0,00010715213
5117,05875396729	0,00010674568
5120,03898620605	0,0001075943
5123,01921844482	0,00010793665
5125,99945068359	0,00010865805
5128,97968292236	0,00010752997
5131,95991516113	0,00010884459
5134,9401473999	0,00010861788
5137,92037963867	0,00010779417
5140,90061187744	0,00010868487
5143,88084411621	0,00010904362
5146,86107635498	0,00010779857
5149,84130859375	0,00010750444
5152,82154083252	0,00010665717
5155,80177307129	0,00010633162
5158,78200531006	0,0001049307
5161,76223754883	0,00010440936
5164,7424697876	0,00010250144
5167,72270202637	0,00010064173
5170,70293426514	9,9293004E-5
5173,68316650391	9,6806707E-5
5176,66339874268	9,4154926E-5
5179,64363098145	9,0658432E-5
5182,62386322022	8,7521536E-5
5185,60409545898	8,235036E-5
5188,58432769775	7,7067848E-5
5191,56455993652	7,1873752E-5
5194,54479217529	6,6435111E-5
5197,52502441406	5,9498905E-5
5200,50525665283	5,2716384E-5
5203,4854888916	4,5711041E-5
5206,46572113037	3,7925251E-5
5209,44595336914	3,0668373E-5
5212,42618560791	2,2528359E-5
5215,40641784668	1,6976848E-5
5218,38665008545	1,28429E-5
5221,36688232422	1,2320006E-5
5224,34711456299	1,2669253E-5
5227,32734680176	1,0634768E-5
5230,30757904053	9,1231529E-6
5233,2878112793	8,7448459E-6
5236,26804351807	8,8536639E-6
5239,24827575684	1,0426881E-5
5242,22850799561	1,1863121E-5
5245,20874023438	1,2695775E-5
5248,18897247314	1,4717071E-5
5251,16920471191	1,6485042E-5
5254,14943695068	1,8755161E-5
5257,12966918945	2,044886E-5
5260,10990142822	2,2992383E-5
5263,09013366699	2,5320096E-5
5266,07036590576	2,6473591E-5
5269,05059814453	2,7687795E-5
5272,0308303833	2,8148308E-5
5275,01106262207	2,9388086E-5
5277,99129486084	3,0163337E-5
5280,97152709961	3,0779248E-5
5283,95175933838	3,295351E-5
5286,93199157715	3,4462809E-5
5289,91222381592	3,5561542E-5
5292,89245605469	3,5880802E-5
5295,87268829346	3,7138652E-5
5298,85292053223	3,795254E-5
5301,833152771	4,0124143E-5
5304,81338500977	4,097949E-5
5307,79361724854	4,2332597E-5
5310,7738494873	4,3693086E-5
5313,75408172607	4,4900029E-5
5316,73431396484	4,7185371E-5
5319,71454620361	4,8688459E-5
5322,69477844238	5,0129685E-5
5325,67501068115	5,0206015E-5
5328,65524291992	5,3191309E-5
5331,63547515869	5,4556318E-5
5334,61570739746	5,5831388E-5
5337,59593963623	5,6476908E-5
5340,576171875	5,8308233E-5
5343,55640411377	5,8683235E-5
5346,53663635254	5,9502783E-5
5349,51686859131	6,0679318E-5
5352,49710083008	6,0760426E-5
5355,47733306885	6,2007521E-5
5358,45756530762	6,3056595E-5
5361,43779754639	6,2555368E-5
5364,41802978516	6,4027269E-5
5367,39826202393	6,5571388E-5
5370,3784942627	6,6720087E-5
5373,35872650146	6,7930612E-5
5376,33895874023	6,8633827E-5
5379,319190979	7,0392147E-5
5382,29942321777	7,1349425E-5
5385,27965545654	7,309924E-5
5388,25988769531	7,5351051E-5
5391,24011993408	7,6795713E-5
5394,22035217285	7,8709626E-5
5397,20058441162	8,2003766E-5
5400,18081665039	8,4161362E-5
5403,16104888916	8,7316041E-5
5406,14128112793	9,1204333E-5
5409,1215133667	9,3121363E-5
5412,10174560547	9,7024933E-5
5415,08197784424	0,0001006521
5418,06221008301	0,00010382647
5421,04244232178	0,00010801391
5424,02267456055	0,00011170479
5427,00290679932	0,00011661267
5429,98313903809	0,00012082187
5432,96337127686	0,00012433123
5435,94360351562	0,00013001864
5438,92383575439	0,00013475502
5441,90406799316	0,00014061006
5444,88430023193	0,00014543541
5447,8645324707	0,00015044277
5450,84476470947	0,00015690171
5453,82499694824	0,0001614837
5456,80522918701	0,00016708071
5459,78546142578	0,00017306994
5462,76569366455	0,00017950913
5465,74592590332	0,00018621391
5468,72615814209	0,00019245447
5471,70639038086	0,00019967786
5474,68662261963	0,00020595419
5477,6668548584	0,00021289681
5480,64708709717	0,00021941144
5483,62731933594	0,00022541349
5486,60755157471	0,00023165562
5489,58778381348	0,00023888824
5492,56801605225	0,00024413059
5495,54824829102	0,00025004005
5498,52848052978	0,00025558379
5501,50871276855	0,00026228523
5504,48894500732	0,00026804439
5507,46917724609	0,00027436848
5510,44940948486	0,0002785674
5513,42964172363	0,0002815581
5516,4098739624	0,00028682861
5519,39010620117	0,0002888147
5522,37033843994	0,00028968992
5525,35057067871	0,00029021281
5528,33080291748	0,00028571214
5531,31103515625	0,00027986945
5534,29126739502	0,00026838643
5537,27149963379	0,00025190809
5540,25173187256	0,00022992021
5543,23196411133	0,00020167606
5546,2121963501	0,00017154812
5549,19242858887	0,00014269309
5552,17266082764	0,00012221607
5555,15289306641	0,00011192894
5558,13312530518	0,0001090397
5561,11335754395	0,00010698704
5564,09358978271	0,00010347478
5567,07382202148	0,00010110358
5570,05405426025	9,8009303E-5
5573,03428649902	9,5524748E-5
5576,01451873779	9,2912043E-5
5578,99475097656	9,0707669E-5
5581,97498321533	8,8405589E-5
5584,9552154541	8,6557969E-5
5587,93544769287	8,5561499E-5
5590,91567993164	8,3362227E-5
5593,89591217041	8,1920315E-5
5596,87614440918	8,2159872E-5
5599,85637664795	7,9839724E-5
5602,83660888672	8,0039024E-5
5605,81684112549	7,9022406E-5
5608,79707336426	7,8030721E-5
5611,77730560303	7,940515E-5
5614,7575378418	7,8776794E-5
5617,73777008057	7,8714336E-5
5620,71800231934	7,9048346E-5
5623,69823455811	7,8213178E-5
5626,67846679687	7,9716907E-5
5629,65869903564	8,0248826E-5
5632,63893127441	8,0991432E-5
5635,61916351318	8,0929137E-5
5638,59939575195	8,2258892E-5
5641,57962799072	8,2891714E-5
5644,55986022949	8,3818373E-5
5647,54009246826	8,542292E-5
5650,52032470703	8,5330857E-5
5653,5005569458	8,6994576E-5
5656,48078918457	8,7520015E-5
5659,46102142334	8,8836316E-5
5662,44125366211	9,019387E-5
5665,42148590088	9,2167899E-5
5668,40171813965	9,3886706E-5
5671,38195037842	9,5023226E-5
5674,36218261719	9,7101695E-5
5677,34241485596	9,840632E-5
5680,32264709473	0,00010067981
5683,3028793335	0,00010316795
5686,28311157227	0,00010581128
5689,26334381103	0,00010814441
5692,2435760498	0,00010949789
5695,22380828857	0,00011285859
5698,20404052734	0,00011591735
5701,18427276611	0,00012037661
5704,16450500488	0,00012369873
5707,14473724365	0,00012694436
5710,12496948242	0,00012901146
5713,10520172119	0,00013329682
5716,08543395996	0,0001364019
5719,06566619873	0,0001399617
5722,0458984375	0,00014319018
5725,02613067627	0,00014699899
5728,00636291504	0,00015051954
5730,98659515381	0,00015355851
5733,96682739258	0,00015680676
5736,94705963135	0,00015953934
5739,92729187012	0,00016375092
5742,90752410889	0,00016675979
5745,88775634766	0,00016984637
5748,86798858643	0,00017327564
5751,8482208252	0,00017635224
5754,82845306396	0,00017875164
5757,80868530273	0,00018211314
5760,7889175415	0,00018321241
5763,76914978027	0,0001852296
5766,74938201904	0,00018622404
5769,72961425781	0,00018602649
5772,70984649658	0,0001853201
5775,69007873535	0,00018562652
5778,67031097412	0,00018333653
5781,65054321289	0,00018014658
5784,63077545166	0,00017550977
5787,61100769043	0,00016962999
5790,5912399292	0,00016173051
5793,57147216797	0,00015214608
5796,55170440674	0,00013948283
5799,53193664551	0,00012551035
5802,51216888428	0,00010938921
5805,49240112305	9,0588191E-5
5808,47263336182	7,3477084E-5
5811,45286560059	5,8276883E-5
5814,43309783935	4,5402103E-5
5817,41333007812	4,0539498E-5
5820,39356231689	3,7789374E-5
5823,37379455566	3,4370296E-5
5826,35402679443	3,3196573E-5
5829,3342590332	3,0943468E-5
5832,31449127197	2,8261115E-5
5835,29472351074	2,6674381E-5
5838,27495574951	2,7156454E-5
5841,25518798828	2,6565633E-5
5844,23542022705	2,8984069E-5
5847,21565246582	3,031004E-5
5850,19588470459	3,1846848E-5
5853,17611694336	3,3382056E-5
5856,15634918213	3,5936574E-5
5859,1365814209	3,8910925E-5
5862,11681365967	4,1329861E-5
5865,09704589844	4,3646259E-5
5868,07727813721	4,6254282E-5
5871,05751037598	5,0015674E-5
5874,03774261475	5,3076285E-5
5877,01797485352	5,6194662E-5
5879,99820709229	5,8580883E-5
5882,97843933105	6,0265604E-5
5885,95867156982	6,1648871E-5
5888,93890380859	6,2982493E-5
5891,91913604736	6,4460502E-5
5894,89936828613	6,3506831E-5
5897,8796005249	6,4681024E-5
5900,85983276367	6,3370752E-5
5903,84006500244	6,3246965E-5
5906,82029724121	5,9193609E-5
5909,80052947998	5,7940307E-5
5912,78076171875	5,672826E-5
5915,76099395752	5,5531966E-5
5918,74122619629	5,3630327E-5
5921,72145843506	5,326381E-5
5924,70169067383	5,1774609E-5
5927,6819229126	5,0095412E-5
5930,66215515137	4,7835814E-5
5933,64238739014	4,7606992E-5
5936,62261962891	4,6800232E-5
5939,60285186768	4,5052869E-5
5942,58308410644	4,40338E-5
5945,56331634521	4,2514201E-5
[truncated: 30,772 more rows]
