# Supplementary material for: Predicting the Durability of Solid Fired Bricks Using NDT Electroacoustic Methods
Source: Materials (Basel). 2022 Aug 25;15(17):5882. doi: 10.3390/ma15175882 (PMC9457344; doi:10.3390/ma15175882)
Supplement: Supplementary file 1 [file materials-15-05882-s001.zip › 8.S0_FT.csv]

ASCII data file created with TiePie Multi Channel software. www.tiepie.com.
2021-04-01 09:37:32 526m
Frequency	FFT1
Hz	V
0	0,00086017141
2,98023223876953	0,00029015451
5,96046447753906	0,0002842328
8,94069671630859	0,00027995166
11,9209289550781	0,00027173217
14,9011611938477	0,00027814482
17,8813934326172	0,00027469263
20,8616256713867	0,00027471074
23,8418579101562	0,00027533835
26,8220901489258	0,00029018266
29,8023223876953	0,00030023705
32,7825546264648	0,00030662926
35,7627868652344	0,00031690159
38,7430191040039	0,00032163818
41,7232513427734	0,00029910571
44,703483581543	0,00028730573
47,6837158203125	0,00028680391
50,663948059082	0,00029426231
53,6441802978516	0,0002812591
56,6244125366211	0,0002860026
59,6046447753906	0,00029654415
62,5848770141602	0,00030220081
65,5651092529297	0,00028556751
68,5453414916992	0,00028470822
71,5255737304687	0,00028268445
74,5058059692383	0,00028276535
77,4860382080078	0,00028501147
80,4662704467773	0,0002777663
83,4465026855469	0,00028145216
86,4267349243164	0,00028387116
89,4069671630859	0,00028237796
92,3871994018555	0,00027956917
95,367431640625	0,00028259511
98,3476638793945	0,00028760314
101,327896118164	0,0002873836
104,308128356934	0,0002825219
107,288360595703	0,0002834975
110,268592834473	0,00028003836
113,248825073242	0,00027639222
116,229057312012	0,00027633552
119,209289550781	0,00027499525
122,189521789551	0,00027530091
125,16975402832	0,0002739263
128,14998626709	0,00027630638
131,130218505859	0,00027714759
134,110450744629	0,0002771748
137,090682983398	0,00027856776
140,070915222168	0,00027834646
143,051147460938	0,00027513877
146,031379699707	0,00027684356
149,011611938477	0,00027097932
151,991844177246	0,00027610543
154,972076416016	0,00027383969
157,952308654785	0,00027712224
160,932540893555	0,00027576325
163,912773132324	0,00027440665
166,893005371094	0,00027543152
169,873237609863	0,00027823961
172,853469848633	0,00027299224
175,833702087402	0,00027271851
178,813934326172	0,00026973508
181,794166564941	0,00027118556
184,774398803711	0,0002700357
187,75463104248	0,000272831
190,73486328125	0,0002705647
193,71509552002	0,00026981438
196,695327758789	0,00026859591
199,675559997559	0,00026919864
202,655792236328	0,000267955
205,636024475098	0,00026796681
208,616256713867	0,00026923219
211,596488952637	0,00026567806
214,576721191406	0,00026516903
217,556953430176	0,00026539268
220,537185668945	0,000265627
223,517417907715	0,00026571722
226,497650146484	0,00026763663
229,477882385254	0,00026240161
232,458114624023	0,00026360455
235,438346862793	0,00026339426
238,418579101562	0,00026391291
241,398811340332	0,00026253449
244,379043579102	0,00026187746
247,359275817871	0,00026246354
250,339508056641	0,00026175076
253,31974029541	0,00026068305
256,29997253418	0,00026062018
259,280204772949	0,00025964206
262,260437011719	0,00025860288
265,240669250488	0,00025908277
268,220901489258	0,00026071734
271,201133728027	0,00026006713
274,181365966797	0,00025913587
277,161598205566	0,00025816521
280,141830444336	0,00025707144
283,122062683105	0,00025698391
286,102294921875	0,000259039
289,082527160645	0,00025599681
292,062759399414	0,00025592567
295,042991638184	0,00025616347
298,023223876953	0,00025597443
301,003456115723	0,0002563357
303,983688354492	0,00025403931
306,963920593262	0,00025454996
309,944152832031	0,00025567558
312,924385070801	0,0002551164
315,90461730957	0,00025301499
318,88484954834	0,00025392231
321,865081787109	0,00025261519
324,845314025879	0,00025391895
327,825546264648	0,00025127732
330,805778503418	0,00025097097
333,786010742188	0,0002509489
336,766242980957	0,00025019684
339,746475219727	0,00024997065
342,726707458496	0,00024890252
345,706939697266	0,00025091357
348,687171936035	0,00025057875
351,667404174805	0,00024925175
354,647636413574	0,0002503077
357,627868652344	0,00024939339
360,608100891113	0,00024853362
363,588333129883	0,0002501396
366,568565368652	0,00025043316
369,548797607422	0,00024895086
372,529029846191	0,00024979487
375,509262084961	0,00024833944
378,48949432373	0,00024853097
381,4697265625	0,00024915063
384,44995880127	0,00024618831
387,430191040039	0,00024737585
390,410423278809	0,00024790919
393,390655517578	0,00024668058
396,370887756348	0,0002451317
399,351119995117	0,00024683507
402,331352233887	0,00024648717
405,311584472656	0,000246393
408,291816711426	0,00024447701
411,272048950195	0,00024485548
414,252281188965	0,00024598419
417,232513427734	0,00024505163
420,212745666504	0,00024501732
423,192977905273	0,00024496152
426,173210144043	0,0002438112
429,153442382812	0,00024391113
432,133674621582	0,00024298866
435,113906860352	0,00024489346
438,094139099121	0,00024442448
441,074371337891	0,00024378341
444,05460357666	0,00024538991
447,03483581543	0,00024353188
450,015068054199	0,00024731873
452,995300292969	0,00024561143
455,975532531738	0,00024299161
458,955764770508	0,00024377239
461,935997009277	0,00024412944
464,916229248047	0,00024413615
467,896461486816	0,00024423054
470,876693725586	0,00024560173
473,856925964355	0,00024364716
476,837158203125	0,00024641753
479,817390441895	0,00024333193
482,797622680664	0,00024469511
485,777854919434	0,00024579935
488,758087158203	0,00024444802
491,738319396973	0,00024484217
494,718551635742	0,00024504955
497,698783874512	0,00024557806
500,679016113281	0,00024458419
503,659248352051	0,0002458921
506,63948059082	0,00024344985
509,61971282959	0,00024539137
512,599945068359	0,00024606619
515,580177307129	0,00024430833
518,560409545898	0,00024419052
521,540641784668	0,00024578626
524,520874023438	0,00024532183
527,501106262207	0,0002439038
530,481338500977	0,000246355
533,461570739746	0,00024455436
536,441802978516	0,00024498836
539,422035217285	0,000244282
542,402267456055	0,00024543407
545,382499694824	0,00024569189
548,362731933594	0,00024475163
551,342964172363	0,00024523332
554,323196411133	0,00024636536
557,303428649902	0,0002449066
560,283660888672	0,00024584537
563,263893127441	0,00024626156
566,244125366211	0,00024650814
569,22435760498	0,00024796215
572,20458984375	0,00024777197
575,18482208252	0,00024830203
578,165054321289	0,00024844151
581,145286560059	0,00024995135
584,125518798828	0,00025125771
587,105751037598	0,00025045972
590,085983276367	0,0002508603
593,066215515137	0,00025184828
596,046447753906	0,00025382763
599,026679992676	0,00025222916
602,006912231445	0,00025113457
604,987144470215	0,00025309144
607,967376708984	0,00025426793
610,947608947754	0,00025151414
613,927841186523	0,00025163165
616,908073425293	0,0002516757
619,888305664062	0,00024803594
622,868537902832	0,00024737308
625,848770141602	0,0002512122
628,829002380371	0,00025672214
631,809234619141	0,00025594605
634,78946685791	0,00025351454
637,76969909668	0,0002532461
640,749931335449	0,00025365551
643,730163574219	0,00025219847
646,710395812988	0,00025304509
649,690628051758	0,00025188528
652,670860290527	0,000255081
655,651092529297	0,00025456942
658,631324768066	0,00025414843
661,611557006836	0,00025368013
664,591789245606	0,00025291112
667,572021484375	0,00025307273
670,552253723145	0,00025256193
673,532485961914	0,00025234809
676,512718200684	0,00025391766
679,492950439453	0,00025371874
682,473182678223	0,00025356257
685,453414916992	0,00025452942
688,433647155762	0,0002543155
691,413879394531	0,00025439038
694,394111633301	0,00025485284
697,37434387207	0,00025452557
700,35457611084	0,0002557122
703,334808349609	0,00025609286
706,315040588379	0,0002562205
709,295272827148	0,00025622492
712,275505065918	0,00025683181
715,255737304687	0,00025714416
718,235969543457	0,00025761828
721,216201782227	0,00025774965
724,196434020996	0,00025761582
727,176666259766	0,00025834301
730,156898498535	0,00025841405
733,137130737305	0,00025886725
736,117362976074	0,00025917123
739,097595214844	0,00025854424
742,077827453613	0,00025892103
745,058059692383	0,00026034056
748,038291931152	0,00025953093
751,018524169922	0,00026000935
753,998756408691	0,00026101003
756,978988647461	0,0002608679
759,959220886231	0,00026146981
762,939453125	0,00026165226
765,919685363769	0,00026214266
768,899917602539	0,00026313659
771,880149841309	0,00026249
774,860382080078	0,00026218922
777,840614318848	0,00026292696
780,820846557617	0,00026402296
783,801078796387	0,00026520503
786,781311035156	0,00026484807
789,761543273926	0,00026513029
792,741775512695	0,00026525004
795,722007751465	0,00026637087
798,702239990234	0,00026635768
801,682472229004	0,00026642366
804,662704467773	0,00026709015
807,642936706543	0,00026799102
810,623168945313	0,00026793853
813,603401184082	0,00027054387
816,583633422852	0,00026980559
819,563865661621	0,00027214728
822,544097900391	0,00027232936
825,52433013916	0,00027264472
828,50456237793	0,0002752262
831,484794616699	0,00027447261
834,465026855469	0,00027367661
837,445259094238	0,00027581516
840,425491333008	0,00027658048
843,405723571777	0,00027791767
846,385955810547	0,00027730827
849,366188049316	0,00027746587
852,346420288086	0,00027952684
855,326652526855	0,0002780307
858,306884765625	0,00028018404
861,287117004394	0,00028054094
864,267349243164	0,00028033531
867,247581481934	0,00028215084
870,227813720703	0,0002812433
873,208045959473	0,00028179765
876,188278198242	0,00028187322
879,168510437012	0,00028512304
882,148742675781	0,00028558934
885,128974914551	0,00028573124
888,10920715332	0,00028625067
891,08943939209	0,00028789052
894,069671630859	0,00028720484
897,049903869629	0,00028706557
900,030136108398	0,00028875381
903,010368347168	0,00029043925
905,990600585938	0,00028980502
908,970832824707	0,00029216507
911,951065063477	0,0002929359
914,931297302246	0,00029369793
917,911529541016	0,00029474547
920,891761779785	0,00029505268
923,871994018555	0,00029631234
926,852226257324	0,00029686472
929,832458496094	0,00029743301
932,812690734863	0,00029893958
935,792922973633	0,00029997471
938,773155212402	0,00030175311
941,753387451172	0,00030117567
944,733619689941	0,00030311532
947,713851928711	0,00030212073
950,69408416748	0,00030411838
953,67431640625	0,00030624254
956,65454864502	0,00030682554
959,634780883789	0,00030737213
962,615013122559	0,00030729698
965,595245361328	0,00030902519
968,575477600098	0,00030968142
971,555709838867	0,00031131663
974,535942077637	0,00031186487
977,516174316406	0,00031295208
980,496406555176	0,00031365575
983,476638793945	0,00031592719
986,456871032715	0,00031581338
989,437103271484	0,00031780499
992,417335510254	0,00031863492
995,397567749023	0,00031909889
998,377799987793	0,00032051042
1001,35803222656	0,0003220495
1004,33826446533	0,00032142135
1007,3184967041	0,0003239459
1010,29872894287	0,00032425344
1013,27896118164	0,0003241347
1016,25919342041	0,00032665264
1019,23942565918	0,00032750033
1022,21965789795	0,00032892865
1025,19989013672	0,00032942007
1028,18012237549	0,00033058184
1031,16035461426	0,00033318321
1034,14058685303	0,00033482213
1037,1208190918	0,00033389172
1040,10105133057	0,00033657716
1043,08128356934	0,00033783042
1046,06151580811	0,00033912269
1049,04174804688	0,00034089103
1052,02198028564	0,00034199745
1055,00221252441	0,00034393541
1057,98244476318	0,00034569712
1060,96267700195	0,00034603323
1063,94290924072	0,00034742796
1066,92314147949	0,00034903527
1069,90337371826	0,00035080791
1072,88360595703	0,00035322185
1075,8638381958	0,00035603542
1078,84407043457	0,00035742022
1081,82430267334	0,00035899427
1084,80453491211	0,00036068989
1087,78476715088	0,00036252526
1090,76499938965	0,00036647238
1093,74523162842	0,00036681632
1096,72546386719	0,00037085591
1099,70569610596	0,00037271254
1102,68592834473	0,00037424765
1105,6661605835	0,00037685901
1108,64639282227	0,00037822645
1111,62662506104	0,00038166586
1114,6068572998	0,00038566869
1117,58708953857	0,00038715123
1120,56732177734	0,00039097553
1123,54755401611	0,0003931861
1126,52778625488	0,00039584695
1129,50801849365	0,0003987243
1132,48825073242	0,00040189133
1135,46848297119	0,00040566449
1138,44871520996	0,0004087183
1141,42894744873	0,00041153917
1144,4091796875	0,00041423126
1147,38941192627	0,00041827702
1150,36964416504	0,00042293704
1153,34987640381	0,00042528586
1156,33010864258	0,00043085751
1159,31034088135	0,00043535249
1162,29057312012	0,00043884964
1165,27080535889	0,00044300094
1168,25103759766	0,00044743517
1171,23126983643	0,00045405472
1174,2115020752	0,00045634291
1177,19173431396	0,0004617193
1180,17196655273	0,00046594676
1183,1521987915	0,00047308187
1186,13243103027	0,00047769226
1189,11266326904	0,00048413308
1192,09289550781	0,00048910376
1195,07312774658	0,00049464872
1198,05335998535	0,0005004055
1201,03359222412	0,00050826503
1204,01382446289	0,00051359482
1206,99405670166	0,00051797901
1209,97428894043	0,00052457491
1212,9545211792	0,00053107033
1215,93475341797	0,00053542871
1218,91498565674	0,00054052983
1221,89521789551	0,00054464901
1224,87545013428	0,00054890637
1227,85568237305	0,00055215828
1230,83591461182	0,00055346816
1233,81614685059	0,00055160002
1236,79637908936	0,00055095201
1239,77661132812	0,0005450575
1242,75684356689	0,0005366823
1245,73707580566	0,00052621751
1248,71730804443	0,00050917621
1251,6975402832	0,00048928142
1254,67777252197	0,00046472445
1257,65800476074	0,00043223073
1260,63823699951	0,00039376185
1263,61846923828	0,00034928482
1266,59870147705	0,00030338456
1269,57893371582	0,00025954267
1272,55916595459	0,00022484258
1275,53939819336	0,00021374911
1278,51963043213	0,00023042417
1281,4998626709	0,00026739334
1284,48009490967	0,00030359814
1287,46032714844	0,00032209181
1290,44055938721	0,00031029604
1293,42079162598	0,0002604064
1296,40102386475	0,00019236193
1299,38125610352	0,00018772866
1302,36148834229	0,00025366603
1305,34172058105	0,00026534937
1308,32195281982	0,00026216634
1311,30218505859	0,00027043866
1314,28241729736	0,00027854284
1317,26264953613	0,00028624649
1320,2428817749	0,00029411479
1323,22311401367	0,00030161083
1326,20334625244	0,00030793007
1329,18357849121	0,00031414668
1332,16381072998	0,00031918633
1335,14404296875	0,00032726939
1338,12427520752	0,00033224712
1341,10450744629	0,00033889045
1344,08473968506	0,00034346446
1347,06497192383	0,00035064484
1350,0452041626	0,00035459768
1353,02543640137	0,00035974305
1356,00566864014	0,00036411473
1358,98590087891	0,00037148073
1361,96613311768	0,00037600162
1364,94636535645	0,00038169577
1367,92659759521	0,0003865099
1370,90682983398	0,00039152958
1373,88706207275	0,00039649731
1376,86729431152	0,00040181424
1379,84752655029	0,00040650839
1382,82775878906	0,00041326154
1385,80799102783	0,00041733695
1388,7882232666	0,0004219856
1391,76845550537	0,00042737022
1394,74868774414	0,00043160746
1397,72891998291	0,00043770523
1400,70915222168	0,00044329409
1403,68938446045	0,00044792809
1406,66961669922	0,00045374099
1409,64984893799	0,00045770559
1412,63008117676	0,00046438875
1415,61031341553	0,00047056383
1418,5905456543	0,00047540679
1421,57077789307	0,00048099025
1424,55101013184	0,00048723584
1427,53124237061	0,00049310645
1430,51147460938	0,00049906576
1433,49170684814	0,00050684532
1436,47193908691	0,00051251886
1439,45217132568	0,00051970459
1442,43240356445	0,00052547249
1445,41263580322	0,00053096496
1448,39286804199	0,00053869757
1451,37310028076	0,00054492155
1454,35333251953	0,00055113419
1457,3335647583	0,00055784722
1460,31379699707	0,00056489484
1463,29402923584	0,00057245294
1466,27426147461	0,00057961836
1469,25449371338	0,00058642874
1472,23472595215	0,00059331042
1475,21495819092	0,00060114367
1478,19519042969	0,0006113228
1481,17542266846	0,00061753615
1484,15565490723	0,00062598827
1487,135887146	0,00063569295
1490,11611938477	0,000643216
1493,09635162354	0,00065124877
1496,0765838623	0,00066110055
1499,05681610107	0,00066933413
1502,03704833984	0,00067858541
1505,01728057861	0,00068865406
1507,99751281738	0,00069899741
1510,97774505615	0,00070830359
1513,95797729492	0,00072051431
1516,93820953369	0,00073043721
1519,91844177246	0,00074164787
1522,89867401123	0,00075201809
1525,87890625	0,00076744662
1528,85913848877	0,00077881771
1531,83937072754	0,0007903095
1534,81960296631	0,00080415777
1537,79983520508	0,00081728415
1540,78006744385	0,00083186681
1543,76029968262	0,0008465994
1546,74053192139	0,00086284265
1549,72076416016	0,00087842343
1552,70099639893	0,00089414773
1555,6812286377	0,0009123929
1558,66146087646	0,00093073028
1561,64169311523	0,00095008441
1564,621925354	0,00097060945
1567,60215759277	0,00099047509
1570,58238983154	0,0010138923
1573,56262207031	0,0010353146
1576,54285430908	0,0010591793
1579,52308654785	0,0010840792
1582,50331878662	0,0011088421
1585,48355102539	0,0011355272
1588,46378326416	0,0011626583
1591,44401550293	0,0011920056
1594,4242477417	0,0012223223
1597,40447998047	0,0012523509
1600,38471221924	0,0012879438
1603,36494445801	0,0013227365
1606,34517669678	0,001359394
1609,32540893555	0,0013993477
1612,30564117432	0,0014393081
1615,28587341309	0,0014840861
1618,26610565186	0,0015301281
1621,24633789062	0,0015792167
1624,22657012939	0,0016335279
1627,20680236816	0,0016894491
1630,18703460693	0,0017499062
1633,1672668457	0,001814248
1636,14749908447	0,0018825885
1639,12773132324	0,0019559876
1642,10796356201	0,0020363258
1645,08819580078	0,0021201671
1648,06842803955	0,0022143833
1651,04866027832	0,0023112602
1654,02889251709	0,0024209169
1657,00912475586	0,0025366244
1659,98935699463	0,0026644948
1662,9695892334	0,0028012935
1665,94982147217	0,0029522761
1668,93005371094	0,0031152554
1671,91028594971	0,0032922985
1674,89051818848	0,003484823
1677,87075042725	0,0036974196
1680,85098266602	0,0039281272
1683,83121490479	0,0041795173
1686,81144714355	0,0044548286
1689,79167938232	0,0047498603
1692,77191162109	0,0050732026
1695,75214385986	0,0054186362
1698,73237609863	0,0057885205
1701,7126083374	0,0061779799
1704,69284057617	0,0065809801
1707,67307281494	0,0069863626
1710,65330505371	0,0073859795
1713,63353729248	0,007753757
1716,61376953125	0,0080527521
1719,59400177002	0,0082389357
1722,57423400879	0,0082524727
1725,55446624756	0,0080127798
1728,53469848633	0,0074131499
1731,5149307251	0,006351716
1734,49516296387	0,0047693622
1737,47539520264	0,0027820805
1740,45562744141	0,0017306888
1743,43585968018	0,0026414526
1746,41609191895	0,0025598518
1749,39632415771	0,0023013992
1752,37655639648	0,0021600065
1755,35678863525	0,0020415328
1758,33702087402	0,0019378752
1761,31725311279	0,0018427484
1764,29748535156	0,0017548808
1767,27771759033	0,0016724838
1770,2579498291	0,0015969095
1773,23818206787	0,0015272596
1776,21841430664	0,0014635947
1779,19864654541	0,0014058461
1782,17887878418	0,001350533
1785,15911102295	0,0013003337
1788,13934326172	0,0012517076
1791,11957550049	0,0012091982
1794,09980773926	0,0011668553
1797,08003997803	0,0011278591
1800,0602722168	0,0010933906
1803,04050445557	0,001059292
1806,02073669434	0,0010286648
1809,00096893311	0,00099883907
1811,98120117187	0,00097242573
1814,96143341064	0,00094803277
1817,94166564941	0,0009258836
1820,92189788818	0,00090511685
1823,90213012695	0,00088877785
1826,88236236572	0,00087228996
1829,86259460449	0,0008595883
1832,84282684326	0,0008503148
1835,82305908203	0,00084165951
1838,8032913208	0,00083550901
1841,78352355957	0,00083159142
1844,76375579834	0,00083048083
1847,74398803711	0,00082856786
1850,72422027588	0,00082933116
1853,70445251465	0,00082967946
1856,68468475342	0,00083085695
1859,66491699219	0,00083189974
1862,64514923096	0,00083139011
1865,62538146973	0,00082891903
1868,6056137085	0,00082436306
1871,58584594727	0,00081728961
1874,56607818604	0,00080751251
1877,5463104248	0,00079350713
1880,52654266357	0,0007763687
1883,50677490234	0,00075538904
1886,48700714111	0,00073289821
1889,46723937988	0,0007095113
1892,44747161865	0,00068399327
1895,42770385742	0,00066188579
1898,40793609619	0,00064492959
1901,38816833496	0,0006303669
1904,36840057373	0,00062012612
1907,3486328125	0,00061090025
1910,32886505127	0,00060162459
1913,30909729004	0,00059280359
1916,28932952881	0,0005812718
1919,26956176758	0,00056884947
1922,24979400635	0,00055829413
1925,23002624512	0,00055011396
1928,21025848389	0,00053851868
1931,19049072266	0,00053107875
1934,17072296143	0,00052301149
1937,1509552002	0,00051415459
1940,13118743896	0,00050719185
1943,11141967773	0,00049877611
1946,0916519165	0,00049107857
1949,07188415527	0,00048352554
1952,05211639404	0,00047633581
1955,03234863281	0,00046607946
1958,01258087158	0,00046239039
1960,99281311035	0,00045533624
1963,97304534912	0,00045197209
1966,95327758789	0,00044161032
1969,93350982666	0,0004360623
1972,91374206543	0,00043034437
1975,8939743042	0,00042324551
1978,87420654297	0,00041861134
1981,85443878174	0,00041333149
1984,83467102051	0,00040825903
1987,81490325928	0,00040245121
1990,79513549805	0,00039753513
1993,77536773682	0,00039220877
1996,75559997559	0,00038700988
1999,73583221436	0,0003823144
2002,71606445313	0,00037629973
2005,69629669189	0,00037320944
2008,67652893066	0,00036774224
2011,65676116943	0,00036281977
2014,6369934082	0,00035906469
2017,61722564697	0,00035357502
2020,59745788574	0,00035089541
2023,57769012451	0,00034577885
2026,55792236328	0,00034098851
2029,53815460205	0,00033658241
2032,51838684082	0,00033337103
2035,49861907959	0,000330019
2038,47885131836	0,00032653684
2041,45908355713	0,00032297014
2044,4393157959	0,0003182224
2047,41954803467	0,00031455231
2050,39978027344	0,00031318825
2053,38001251221	0,00030827495
2056,36024475098	0,00030511276
2059,34047698975	0,00030214988
2062,32070922852	0,00029944908
2065,30094146729	0,0002957248
2068,28117370605	0,00029184765
2071,26140594482	0,00028899933
2074,24163818359	0,00028536415
2077,22187042236	0,00028403897
2080,20210266113	0,00028027134
2083,1823348999	0,00027767681
2086,16256713867	0,0002748381
2089,14279937744	0,00027214023
2092,12303161621	0,00026919535
2095,10326385498	0,00026596119
2098,08349609375	0,00026428276
2101,06372833252	0,00026083393
2104,04396057129	0,00025726406
2107,02419281006	0,00025525262
2110,00442504883	0,00025328229
2112,9846572876	0,00025067516
2115,96488952637	0,00024855152
2118,94512176514	0,00024599709
2121,92535400391	0,00024365372
2124,90558624268	0,00024166245
2127,88581848145	0,00023854517
2130,86605072021	0,00023606541
2133,84628295898	0,00023541266
2136,82651519775	0,00023292299
2139,80674743652	0,00023015352
2142,78697967529	0,00022829346
2145,76721191406	0,00022679464
2148,74744415283	0,00022540602
2151,7276763916	0,00022293266
2154,70790863037	0,00022058033
2157,68814086914	0,00021887701
2160,66837310791	0,00021776658
2163,64860534668	0,00021424177
2166,62883758545	0,00021188364
2169,60906982422	0,00021101946
2172,58930206299	0,00020814881
2175,56953430176	0,0002061892
2178,54976654053	0,00020373909
2181,5299987793	0,00020174765
2184,51023101807	0,00019923537
2187,49046325684	0,00019644186
2190,47069549561	0,000196023
2193,45092773438	0,00019351817
2196,43115997314	0,00019126751
2199,41139221191	0,000188914
2202,39162445068	0,00018802175
2205,37185668945	0,0001849707
2208,35208892822	0,00018472509
2211,33232116699	0,00018120933
2214,31255340576	0,00018000769
2217,29278564453	0,00017811834
2220,2730178833	0,00017731783
2223,25325012207	0,00017518754
2226,23348236084	0,00017313209
2229,21371459961	0,00017218202
2232,19394683838	0,00016919816
2235,17417907715	0,00016799901
2238,15441131592	0,00016684537
2241,13464355469	0,00016520566
2244,11487579346	0,00016442448
2247,09510803223	0,00016391197
2250,075340271	0,00016062301
2253,05557250977	0,00015989198
2256,03580474854	0,00015890688
2259,0160369873	0,00015582043
2261,99626922607	0,000155498
2264,97650146484	0,00015309321
2267,95673370361	0,00015138465
2270,93696594238	0,00015095617
2273,91719818115	0,00014829481
2276,89743041992	0,0001476241
2279,87766265869	0,00014621307
2282,85789489746	0,00014503308
2285,83812713623	0,00014423475
2288,818359375	0,00014371896
2291,79859161377	0,00014229892
2294,77882385254	0,00014053257
2297,75905609131	0,000139865
2300,73928833008	0,0001400606
2303,71952056885	0,00013821611
2306,69975280762	0,00013669011
2309,67998504639	0,00013590101
2312,66021728516	0,00013571945
2315,64044952393	0,00013427456
2318,6206817627	0,00013316428
2321,60091400146	0,00013218796
2324,58114624023	0,00013138093
2327,561378479	0,00013002694
2330,54161071777	0,00012963603
2333,52184295654	0,00012835607
2336,50207519531	0,00012771166
2339,48230743408	0,00012695854
2342,46253967285	0,00012554789
2345,44277191162	0,00012505372
2348,42300415039	0,00012383247
2351,40323638916	0,00012221533
2354,38346862793	0,00012244264
2357,3637008667	0,00012079823
2360,34393310547	0,00011971648
2363,32416534424	0,00011844406
2366,30439758301	0,00011758038
2369,28462982178	0,00011648277
2372,26486206055	0,0001171345
2375,24509429932	0,00011650589
2378,22532653809	0,00011506646
2381,20555877686	0,00011428217
2384,18579101562	0,00011221929
2387,16602325439	0,00011287923
2390,14625549316	0,0001115029
2393,12648773193	0,00011049735
2396,1067199707	0,00010967286
2399,08695220947	0,00010920888
2402,06718444824	0,00010762906
2405,04741668701	0,00010758155
2408,02764892578	0,00010651601
2411,00788116455	0,00010489159
2413,98811340332	0,00010384389
2416,96834564209	0,00010294486
2419,94857788086	0,00010194738
2422,92881011963	0,00010119415
2425,9090423584	9,9894953E-5
2428,88927459717	9,8471561E-5
2431,86950683594	9,6816364E-5
2434,84973907471	9,5653713E-5
2437,82997131348	9,5355963E-5
2440,81020355225	9,5002765E-5
2443,79043579102	9,2772643E-5
2446,77066802979	9,291095E-5
2449,75090026855	9,09366E-5
2452,73113250732	8,9767855E-5
2455,71136474609	9,0401296E-5
2458,69159698486	8,8399906E-5
2461,67182922363	8,6371782E-5
2464,6520614624	8,6035788E-5
2467,63229370117	8,6306592E-5
2470,61252593994	8,3325817E-5
2473,59275817871	8,3773901E-5
2476,57299041748	8,1988272E-5
2479,55322265625	8,1874157E-5
2482,53345489502	8,0307833E-5
2485,51368713379	7,9702822E-5
2488,49391937256	7,8775895E-5
2491,47415161133	7,8866628E-5
2494,4543838501	7,8424719E-5
2497,43461608887	7,6325549E-5
2500,41484832764	7,54562E-5
2503,39508056641	7,480568E-5
2506,37531280518	7,4325855E-5
2509,35554504395	7,3388959E-5
2512,33577728271	7,1944318E-5
2515,31600952148	7,1330289E-5
2518,29624176025	6,9940609E-5
2521,27647399902	7,0163681E-5
2524,25670623779	6,8970557E-5
2527,23693847656	6,9286628E-5
2530,21717071533	6,9311092E-5
2533,1974029541	6,7682585E-5
2536,17763519287	6,733284E-5
2539,15786743164	6,7232981E-5
2542,13809967041	6,6605601E-5
2545,11833190918	6,5913756E-5
2548,09856414795	6,4350581E-5
2551,07879638672	6,4243472E-5
2554,05902862549	6,3513255E-5
2557,03926086426	6,3615411E-5
2560,01949310303	6,1992843E-5
2562,9997253418	6,0779416E-5
2565,97995758057	6,0628171E-5
2568,96018981934	6,0779215E-5
2571,94042205811	5,9074585E-5
2574,92065429687	5,8321006E-5
2577,90088653564	5,7123794E-5
2580,88111877441	5,6267516E-5
2583,86135101318	5,6356447E-5
2586,84158325195	5,6237748E-5
2589,82181549072	5,4144401E-5
2592,80204772949	5,2261134E-5
2595,78227996826	5,1616959E-5
2598,76251220703	5,0171303E-5
2601,7427444458	5,0535251E-5
2604,72297668457	4,9008291E-5
2607,70320892334	4,8106594E-5
2610,68344116211	4,6105921E-5
2613,66367340088	4,5938992E-5
2616,64390563965	4,5494676E-5
2619,62413787842	4,4387639E-5
2622,60437011719	4,290083E-5
2625,58460235596	4,2653198E-5
2628,56483459473	4,3529744E-5
2631,5450668335	4,2944076E-5
2634,52529907227	4,1678359E-5
2637,50553131104	4,2169911E-5
2640,4857635498	4,2928383E-5
2643,46599578857	4,0842809E-5
2646,44622802734	4,1538438E-5
2649,42646026611	4,1144425E-5
2652,40669250488	3,9911678E-5
2655,38692474365	4,0066741E-5
2658,36715698242	3,9506442E-5
2661,34738922119	3,9535266E-5
2664,32762145996	3,8837404E-5
2667,30785369873	3,7990547E-5
2670,2880859375	3,8519658E-5
2673,26831817627	3,7446298E-5
2676,24855041504	3,6197337E-5
2679,22878265381	3,5859313E-5
2682,20901489258	3,7120602E-5
2685,18924713135	3,469287E-5
2688,16947937012	3,5126115E-5
2691,14971160889	3,4611174E-5
2694,12994384766	3,4329221E-5
2697,11017608643	3,3290949E-5
2700,0904083252	3,2957804E-5
2703,07064056396	3,3723235E-5
2706,05087280273	3,1795527E-5
2709,0311050415	3,1708951E-5
2712,01133728027	3,1213233E-5
2714,99156951904	3,0615977E-5
2717,97180175781	2,9684977E-5
2720,95203399658	2,9399909E-5
2723,93226623535	2,9304116E-5
2726,91249847412	2,7700216E-5
2729,89273071289	2,8473566E-5
2732,87296295166	2,8028554E-5
2735,85319519043	2,7308941E-5
2738,8334274292	2,5755193E-5
2741,81365966797	2,5396285E-5
2744,79389190674	2,530994E-5
2747,77412414551	2,5297374E-5
2750,75435638428	2,4044238E-5
2753,73458862305	2,2901839E-5
2756,71482086182	2,368226E-5
2759,69505310059	2,3478214E-5
2762,67528533936	2,3268789E-5
2765,65551757813	2,2097215E-5
2768,63574981689	2,2452925E-5
2771,61598205566	2,1396438E-5
2774,59621429443	2,266218E-5
2777,5764465332	2,2533133E-5
2780,55667877197	2,1826385E-5
2783,53691101074	2,3410512E-5
2786,51714324951	2,3240077E-5
2789,49737548828	2,2482162E-5
2792,47760772705	2,3356473E-5
2795,45783996582	2,3484472E-5
2798,43807220459	2,4693143E-5
2801,41830444336	2,4169063E-5
2804,39853668213	2,3700765E-5
2807,3787689209	2,5170673E-5
2810,35900115967	2,5792431E-5
2813,33923339844	2,7204891E-5
2816,31946563721	2,834904E-5
2819,29969787598	2,896731E-5
2822,27993011475	2,8597632E-5
2825,26016235352	2,9880014E-5
2828,24039459229	3,0820329E-5
2831,22062683105	3,2637678E-5
2834,20085906982	3,2391817E-5
2837,18109130859	3,3834622E-5
2840,16132354736	3,5504704E-5
2843,14155578613	3,646919E-5
2846,1217880249	3,7539716E-5
2849,10202026367	3,8456864E-5
2852,08225250244	4,1061599E-5
2855,06248474121	4,1267202E-5
2858,04271697998	4,2362306E-5
2861,02294921875	4,4195787E-5
2864,00318145752	4,495505E-5
2866,98341369629	4,642466E-5
2869,96364593506	4,7557484E-5
2872,94387817383	4,9312851E-5
2875,9241104126	5,1108589E-5
2878,90434265137	5,2634102E-5
2881,88457489014	5,4676185E-5
2884,86480712891	5,7207202E-5
2887,84503936768	5,8238298E-5
2890,82527160645	6,1801598E-5
2893,80550384521	6,3138574E-5
2896,78573608398	6,7014314E-5
2899,76596832275	6,9749896E-5
2902,74620056152	7,1855894E-5
2905,72643280029	7,403435E-5
2908,70666503906	7,7882537E-5
2911,68689727783	7,9669867E-5
2914,6671295166	8,2515358E-5
2917,64736175537	8,5233869E-5
2920,62759399414	8,7529319E-5
2923,60782623291	9,0452002E-5
2926,58805847168	9,334993E-5
2929,56829071045	9,5955697E-5
2932,54852294922	9,824001E-5
2935,52875518799	0,00010125814
2938,50898742676	0,00010307375
2941,48921966553	0,00010582262
2944,4694519043	0,00010653824
2947,44968414307	0,00010708297
2950,42991638184	0,00010787507
2953,41014862061	0,00010826374
2956,39038085937	0,00010755134
2959,37061309814	0,00010532352
2962,35084533691	0,00010360641
2965,33107757568	9,9041111E-5
2968,31130981445	9,5870375E-5
2971,29154205322	9,0325056E-5
2974,27177429199	8,4119571E-5
2977,25200653076	7,6412353E-5
2980,23223876953	6,9581072E-5
2983,2124710083	6,1258235E-5
2986,19270324707	5,2879456E-5
2989,17293548584	4,6024108E-5
2992,15316772461	3,9530163E-5
2995,13339996338	3,6554316E-5
2998,11363220215	3,3466555E-5
3001,09386444092	2,9367129E-5
3004,07409667969	2,7482812E-5
3007,05432891846	2,5059485E-5
3010,03456115723	2,4133351E-5
3013,014793396	2,3734746E-5
3015,99502563477	2,5172025E-5
3018,97525787354	2,5915156E-5
3021,9554901123	2,7467979E-5
3024,93572235107	2,8763736E-5
3027,91595458984	2,9423828E-5
3030,89618682861	2,8599185E-5
3033,87641906738	2,9583058E-5
3036,85665130615	3,0055103E-5
3039,83688354492	3,1082255E-5
3042,81711578369	3,2752611E-5
3045,79734802246	3,2957996E-5
3048,77758026123	3,541767E-5
3051,7578125	3,6611594E-5
3054,73804473877	3,5958556E-5
3057,71827697754	3,8660583E-5
3060,69850921631	3,8630397E-5
3063,67874145508	3,9876755E-5
3066,65897369385	4,1728535E-5
3069,63920593262	4,4693173E-5
3072,61943817139	4,4808773E-5
3075,59967041016	4,5731911E-5
3078,57990264893	4,7433645E-5
3081,5601348877	5,0072199E-5
3084,54036712646	5,030713E-5
3087,52059936523	5,1698234E-5
3090,500831604	5,3530465E-5
3093,48106384277	5,3738106E-5
3096,46129608154	5,6330496E-5
3099,44152832031	5,6423313E-5
3102,42176055908	5,7935432E-5
3105,40199279785	5,9303234E-5
3108,38222503662	5,8745665E-5
3111,36245727539	5,9111508E-5
3114,34268951416	6,0037858E-5
3117,32292175293	6,0538856E-5
3120,3031539917	6,1032972E-5
3123,28338623047	5,9910524E-5
3126,26361846924	6,1881536E-5
3129,24385070801	6,2069959E-5
3132,22408294678	6,3235518E-5
3135,20431518555	6,3094669E-5
3138,18454742432	6,4239506E-5
3141,16477966309	6,517872E-5
3144,14501190186	6,4735971E-5
3147,12524414063	6,7246957E-5
3150,10547637939	6,6890199E-5
3153,08570861816	6,8723132E-5
3156,06594085693	7,0399903E-5
3159,0461730957	7,1093027E-5
3162,02640533447	7,2541633E-5
3165,00663757324	7,5044982E-5
3167,98686981201	7,571215E-5
3170,96710205078	7,6843003E-5
3173,94733428955	7,6745614E-5
3176,92756652832	7,9415181E-5
3179,90779876709	8,0468934E-5
3182,88803100586	8,128306E-5
3185,86826324463	8,1890028E-5
3188,8484954834	8,3222804E-5
3191,82872772217	8,689126E-5
3194,80895996094	8,7590722E-5
3197,78919219971	8,9124097E-5
3200,76942443848	9,0731141E-5
3203,74965667725	9,1449273E-5
3206,72988891602	9,3215934E-5
3209,71012115479	9,5165068E-5
3212,69035339355	9,6309175E-5
3215,67058563232	9,757448E-5
3218,65081787109	9,9270357E-5
3221,63105010986	0,00010158571
3224,61128234863	0,00010264435
3227,5915145874	0,00010415625
3230,57174682617	0,00010743174
3233,55197906494	0,00010774903
3236,53221130371	0,00011034578
3239,51244354248	0,00011100209
3242,49267578125	0,00011310328
3245,47290802002	0,00011553267
3248,45314025879	0,00011718232
3251,43337249756	0,00011917427
3254,41360473633	0,00012124129
3257,3938369751	0,0001243612
3260,37406921387	0,00012706825
3263,35430145264	0,00012808296
3266,33453369141	0,00013228336
3269,31476593018	0,00013381175
3272,29499816895	0,00013626339
3275,27523040771	0,00013882398
3278,25546264648	0,00014283401
3281,23569488525	0,00014517717
3284,21592712402	0,0001478912
3287,19615936279	0,00015054355
3290,17639160156	0,00015326503
3293,15662384033	0,00015576971
3296,1368560791	0,00015851037
3299,11708831787	0,00016095083
3302,09732055664	0,00016452221
3305,07755279541	0,00016740626
3308,05778503418	0,00017008384
3311,03801727295	0,00017242589
3314,01824951172	0,00017435036
3316,99848175049	0,00017626226
3319,97871398926	0,00018075405
3322,95894622803	0,00018151049
3325,9391784668	0,0001848309
3328,91941070557	0,00018800662
3331,89964294434	0,00019145797
3334,87987518311	0,00019438926
3337,86010742188	0,00019855314
3340,84033966064	0,00020292993
3343,82057189941	0,00020769679
3346,80080413818	0,00021274019
3349,78103637695	0,00021730343
3352,76126861572	0,00022293571
3355,74150085449	0,00022717225
3358,72173309326	0,00023339019
3361,70196533203	0,00023958388
3364,6821975708	0,00024493676
3367,66242980957	0,00025127892
3370,64266204834	0,0002579365
3373,62289428711	0,00026491884
3376,60312652588	0,00027139851
3379,58335876465	0,00027731072
3382,56359100342	0,00028619514
3385,54382324219	0,00029503416
3388,52405548096	0,00030162028
3391,50428771973	0,00030851677
3394,4845199585	0,0003184899
3397,46475219727	0,00032746929
3400,44498443604	0,00033578702
3403,4252166748	0,00034368302
3406,40544891357	0,00035396431
3409,38568115234	0,00036385318
3412,36591339111	0,00037214667
3415,34614562988	0,00038214542
3418,32637786865	0,00039047723
3421,30661010742	0,0003997866
3424,28684234619	0,00040790663
3427,26707458496	0,00041582755
3430,24730682373	0,00042154918
3433,2275390625	0,00042660511
3436,20777130127	0,00043180965
3439,18800354004	0,00043408264
3442,16823577881	0,00043864573
3445,14846801758	0,00044006257
3448,12870025635	0,00044151782
3451,10893249512	0,00044448588
3454,08916473389	0,00045010199
3457,06939697266	0,00046010075
3460,04962921143	0,00047202823
3463,0298614502	0,00048750349
3466,01009368897	0,00050285148
3468,99032592773	0,00051952454
3471,9705581665	0,00053551784
3474,95079040527	0,00055304955
3477,93102264404	0,00056918229
3480,91125488281	0,00058709965
3483,89148712158	0,00060778931
3486,87171936035	0,00062890402
3489,85195159912	0,00064927626
3492,83218383789	0,00067599585
3495,81241607666	0,0007001126
3498,79264831543	0,00072655735
3501,7728805542	0,00075379922
3504,75311279297	0,00078428024
3507,73334503174	0,0008149062
3510,71357727051	0,0008484889
3513,69380950928	0,00088259704
3516,67404174805	0,0009185202
3519,65427398682	0,00095735264
3522,63450622559	0,00099609111
3525,61473846436	0,0010350726
3528,59497070313	0,0010758078
3531,57520294189	0,0011162331
3534,55543518066	0,0011539736
3537,53566741943	0,0011925175
3540,5158996582	0,0012257376
3543,49613189697	0,0012555004
3546,47636413574	0,0012768706
3549,45659637451	0,001290799
3552,43682861328	0,0012915683
3555,41706085205	0,0012755851
3558,39729309082	0,0012436074
3561,37752532959	0,0011910022
3564,35775756836	0,0011139136
3567,33798980713	0,0010135206
3570,3182220459	0,00089217977
3573,29845428467	0,00076157603
3576,27868652344	0,00064182768
3579,25891876221	0,00056236997
3582,23915100098	0,00053960643
3585,21938323975	0,00054904864
3588,19961547852	0,00055094091
3591,17984771729	0,00053738743
3594,16007995605	0,0005216674
3597,14031219482	0,00050732429
3600,12054443359	0,00049703473
3603,10077667236	0,00048841053
3606,08100891113	0,00048060312
3609,0612411499	0,00047531758
3612,04147338867	0,00047451084
3615,02170562744	0,00047659667
3618,00193786621	0,00048346033
3620,98217010498	0,00049221441
3623,96240234375	0,00050864568
3626,94263458252	0,00052624266
3629,92286682129	0,00054581761
3632,90309906006	0,00056732286
3635,88333129883	0,00059023766
3638,8635635376	0,00061137914
3641,84379577637	0,00063374467
3644,82402801514	0,00065246595
3647,80426025391	0,0006674944
3650,78449249268	0,00067546337
3653,76472473145	0,00067513977
3656,74495697022	0,00066581624
3659,72518920898	0,00064135283
3662,70542144775	0,00060483006
3665,68565368652	0,00055615505
3668,66588592529	0,00050368552
3671,64611816406	0,00045948807
3674,62635040283	0,00043361671
3677,6065826416	0,00042280166
3680,58681488037	0,00041360895
3683,56704711914	0,00040108257
3686,54727935791	0,00038933831
3689,52751159668	0,00037656587
3692,50774383545	0,00036431513
3695,48797607422	0,00035538785
3698,46820831299	0,0003442363
3701,44844055176	0,00033475725
3704,42867279053	0,0003269135
3707,4089050293	0,00031958588
3710,38913726807	0,00031170999
3713,36936950684	0,00030467187
3716,34960174561	0,00029759145
3719,32983398438	0,00029143863
3722,31006622314	0,00028492748
3725,29029846191	0,00028006521
3728,27053070068	0,00027370529
3731,25076293945	0,00026830703
3734,23099517822	0,0002637698
3737,21122741699	0,00025861999
3740,19145965576	0,00025321836
3743,17169189453	0,00024968
3746,1519241333	0,00024469197
3749,13215637207	0,00024158863
3752,11238861084	0,00023728283
3755,09262084961	0,00023440309
3758,07285308838	0,00022977535
3761,05308532715	0,00022723068
3764,03331756592	0,00022256024
3767,01354980469	0,00021935585
3769,99378204346	0,00021461013
3772,97401428223	0,00021104164
3775,954246521	0,00020762392
3778,93447875977	0,00020320737
3781,91471099854	0,00019799198
3784,8949432373	0,00019419337
3787,87517547607	0,0001886598
3790,85540771484	0,00018501158
3793,83563995361	0,00017840148
3796,81587219238	0,00017462135
3799,79610443115	0,00016920619
3802,77633666992	0,00016484473
3805,75656890869	0,0001600738
3808,73680114746	0,00015732626
3811,71703338623	0,00015211089
3814,697265625	0,0001485263
3817,67749786377	0,00014471286
3820,65773010254	0,0001422721
3823,63796234131	0,00013997955
3826,61819458008	0,0001397896
3829,59842681885	0,00013599201
3832,57865905762	0,00013792267
3835,55889129639	0,00013725838
3838,53912353516	0,00013725098
3841,51935577393	0,00013826838
3844,4995880127	0,00014064616
3847,47982025146	0,00014421255
3850,46005249023	0,00014782099
3853,440284729	0,00015430192
3856,42051696777	0,00016208558
3859,40074920654	0,00017105702
3862,38098144531	0,00018114844
3865,36121368408	0,00019135572
3868,34144592285	0,000203562
3871,32167816162	0,00021665793
3874,30191040039	0,00022940042
3877,28214263916	0,00024453275
3880,26237487793	0,00025921077
3883,2426071167	0,0002730729
3886,22283935547	0,00028691465
3889,20307159424	0,00029927855
3892,18330383301	0,00030973211
3895,16353607178	0,0003171268
3898,14376831055	0,00032096748
3901,12400054932	0,00032087212
3904,10423278809	0,00031391193
3907,08446502686	0,00030174957
3910,06469726562	0,00028350836
3913,04492950439	0,00026380656
3916,02516174316	0,00024709176
3919,00539398193	0,0002362927
3921,9856262207	0,00023414922
3924,96585845947	0,0002338981
3927,94609069824	0,00023271841
3930,92632293701	0,00022768172
3933,90655517578	0,00022492822
3936,88678741455	0,00022082417
3939,86701965332	0,00021854011
3942,84725189209	0,00021465496
3945,82748413086	0,00021191567
3948,80771636963	0,00020927752
3951,7879486084	0,00020614041
3954,76818084717	0,00020490094
3957,74841308594	0,00020191507
3960,72864532471	0,00020010495
3963,70887756348	0,00019822169
3966,68910980225	0,00019542156
3969,66934204102	0,00019326308
3972,64957427978	0,00019140232
3975,62980651855	0,0001893807
3978,61003875732	0,00018800494
3981,59027099609	0,00018632914
3984,57050323486	0,00018432284
3987,55073547363	0,0001830152
3990,5309677124	0,00018146026
3993,51119995117	0,00017993061
3996,49143218994	0,00017906134
3999,47166442871	0,00017772741
4002,45189666748	0,00017565504
4005,43212890625	0,00017409274
4008,41236114502	0,00017447644
4011,39259338379	0,00017189565
4014,37282562256	0,00017045618
4017,35305786133	0,00016864428
4020,3332901001	0,00016776098
4023,31352233887	0,00016821977
4026,29375457764	0,00016519041
4029,27398681641	0,0001653582
4032,25421905518	0,00016331385
4035,23445129395	0,00016119749
4038,21468353271	0,00016101466
4041,19491577148	0,00015884062
4044,17514801025	0,00015766147
4047,15538024902	0,00015753494
4050,13561248779	0,00015589401
4053,11584472656	0,00015537203
4056,09607696533	0,00015401029
4059,0763092041	0,00015307087
4062,05654144287	0,00015271481
4065,03677368164	0,00015131267
4068,01700592041	0,00015065751
4070,99723815918	0,00014972424
4073,97747039795	0,00014947857
4076,95770263672	0,00014852366
4079,93793487549	0,00014756349
4082,91816711426	0,00014706274
4085,89839935303	0,0001457435
4088,8786315918	0,00014598712
4091,85886383057	0,00014460053
4094,83909606934	0,00014383547
4097,81932830811	0,00014301697
4100,79956054687	0,0001414594
4103,77979278564	0,00014038963
4106,76002502441	0,00014082348
4109,74025726318	0,00014076729
4112,72048950195	0,00013860861
4115,70072174072	0,00013798435
4118,68095397949	0,00013738446
4121,66118621826	0,0001360372
4124,64141845703	0,00013660939
4127,6216506958	0,00013606012
4130,60188293457	0,00013487978
4133,58211517334	0,00013410872
4136,56234741211	0,00013508756
4139,54257965088	0,00013358692
4142,52281188965	0,00013319851
4145,50304412842	0,00013194327
4148,48327636719	0,00013052738
4151,46350860596	0,00012971927
4154,44374084473	0,00012931555
4157,4239730835	0,00012912016
4160,40420532227	0,00012969698
4163,38443756103	0,00012791289
4166,3646697998	0,00012644495
4169,34490203857	0,00012646006
4172,32513427734	0,00012603825
4175,30536651611	0,00012519778
4178,28559875488	0,00012493306
4181,26583099365	0,00012317992
4184,24606323242	0,00012319398
4187,22629547119	0,00012331149
4190,20652770996	0,0001222382
4193,18675994873	0,00012134226
4196,1669921875	0,00012026976
4199,14722442627	0,00011952608
4202,12745666504	0,00011802471
4205,10768890381	0,00011984423
4208,08792114258	0,00011755933
4211,06815338135	0,00011739918
4214,04838562012	0,00011719255
4217,02861785889	0,00011508584
4220,00885009766	0,00011573814
4222,98908233643	0,00011448859
4225,9693145752	0,00011353864
4228,94954681396	0,00011316912
4231,92977905273	0,00011284889
4234,9100112915	0,0001128015
4237,89024353027	0,00011132241
4240,87047576904	0,00011161186
4243,85070800781	0,00011138116
4246,83094024658	0,00011168902
4249,81117248535	0,00011044501
4252,79140472412	0,00011081312
4255,77163696289	0,00011111577
4258,75186920166	0,00010973493
4261,73210144043	0,00010939804
4264,7123336792	0,00011032022
4267,69256591797	0,00010946804
4270,67279815674	0,00010919544
4273,65303039551	0,00010813618
4276,63326263428	0,0001085772
4279,61349487305	0,0001078494
4282,59372711182	0,00010673035
4285,57395935059	0,00010657447
4288,55419158936	0,00010554638
4291,53442382812	0,00010638956
4294,51465606689	0,00010623475
4297,49488830566	0,00010595186
4300,47512054443	0,00010605077
4303,4553527832	0,00010617045
4306,43558502197	0,00010571784
4309,41581726074	0,00010536781
4312,39604949951	0,00010390864
4315,37628173828	0,00010450491
4318,35651397705	0,00010454703
4321,33674621582	0,00010354163
4324,31697845459	0,00010390506
4327,29721069336	0,00010377464
4330,27744293213	0,00010474573
4333,2576751709	0,00010360578
4336,23790740967	0,0001036043
4339,21813964844	0,00010401811
4342,19837188721	0,00010300224
4345,17860412598	0,00010297809
4348,15883636475	0,00010287772
4351,13906860352	0,00010235167
4354,11930084229	0,00010246706
4357,09953308105	0,00010194197
4360,07976531982	0,00010222631
4363,05999755859	0,00010267441
4366,04022979736	0,00010092588
4369,02046203613	0,00010135508
4372,0006942749	0,00010175707
4374,98092651367	0,00010134685
4377,96115875244	9,9605062E-5
4380,94139099121	0,00010175251
4383,92162322998	0,00010066906
4386,90185546875	0,00010136251
4389,88208770752	0,00010101319
4392,86231994629	0,00010070518
4395,84255218506	0,00010012759
4398,82278442383	9,9746108E-5
4401,8030166626	9,9990015E-5
4404,78324890137	0,00010126496
4407,76348114014	0,00010050085
4410,74371337891	0,00010034682
4413,72394561768	9,9999581E-5
4416,70417785645	9,9626689E-5
4419,68441009521	9,91717E-5
4422,66464233398	9,9351883E-5
4425,64487457275	0,00010011388
4428,62510681152	9,9446845E-5
4431,60533905029	9,915116E-5
4434,58557128906	0,00010012082
4437,56580352783	9,9749586E-5
4440,5460357666	9,9873025E-5
4443,52626800537	0,00010006619
4446,50650024414	9,932519E-5
4449,48673248291	9,9286433E-5
4452,46696472168	0,00010013796
4455,44719696045	0,00010042799
4458,42742919922	0,00010097754
4461,40766143799	0,00010156831
4464,38789367676	0,00010236626
4467,36812591553	0,00010164501
4470,3483581543	0,00010267622
4473,32859039307	0,00010358319
4476,30882263184	0,0001039691
4479,28905487061	0,00010352947
4482,26928710937	0,00010489244
4485,24951934814	0,00010586721
4488,22975158691	0,00010495873
4491,20998382568	0,00010679536
4494,19021606445	0,00010632071
4497,17044830322	0,00010792832
4500,15068054199	0,00010751373
4503,13091278076	0,00010880092
4506,11114501953	0,0001087255
4509,0913772583	0,00011019322
4512,07160949707	0,0001107085
4515,05184173584	0,00011187462
4518,03207397461	0,00011050684
4521,01230621338	0,00011147992
4523,99253845215	0,00011206589
4526,97277069092	0,00011263652
4529,95300292969	0,00011344907
4532,93323516846	0,00011451799
4535,91346740723	0,00011449335
4538,893699646	0,00011540705
4541,87393188477	0,00011543908
4544,85416412354	0,00011611616
4547,8343963623	0,0001180728
4550,81462860107	0,00011902467
4553,79486083984	0,00011928903
4556,77509307861	0,0001218911
4559,75532531738	0,00012251619
4562,73555755615	0,00012485445
4565,71578979492	0,000126132
4568,69602203369	0,00012705669
4571,67625427246	0,00012948035
4574,65648651123	0,00013196534
4577,63671875	0,00013344789
4580,61695098877	0,00013545399
4583,59718322754	0,00013836059
4586,57741546631	0,00014100157
4589,55764770508	0,00014317214
4592,53787994385	0,00014615511
4595,51811218262	0,00014838389
4598,49834442139	0,00015205897
4601,47857666016	0,00015521855
4604,45880889893	0,00015911971
4607,4390411377	0,00016249236
4610,41927337646	0,00016599646
4613,39950561523	0,00016988485
4616,379737854	0,00017359825
4619,35997009277	0,0001788239
4622,34020233154	0,00018258466
4625,32043457031	0,00018717474
4628,30066680908	0,0001921904
4631,28089904785	0,00019745103
4634,26113128662	0,00020254856
4637,24136352539	0,00020621021
4640,22159576416	0,00021174411
4643,20182800293	0,0002171388
4646,1820602417	0,00022218273
4649,16229248047	0,00022699912
4652,14252471924	0,00023228937
4655,12275695801	0,00023591932
4658,10298919678	0,00024007177
4661,08322143555	0,00024472501
4664,06345367432	0,00024587175
4667,04368591309	0,00024878888
4670,02391815186	0,00024980951
4673,00415039063	0,00025012069
4675,98438262939	0,00024928162
4678,96461486816	0,00024621434
4681,94484710693	0,000241882
4684,9250793457	0,00023633018
4687,90531158447	0,00022670724
4690,88554382324	0,00021562183
4693,86577606201	0,00020134501
4696,84600830078	0,000184242
4699,82624053955	0,0001658453
4702,80647277832	0,00014308196
4705,78670501709	0,00011647884
4708,76693725586	9,029826E-5
4711,74716949463	6,2507511E-5
4714,7274017334	4,1752782E-5
4717,70763397217	4,1787464E-5
4720,68786621094	6,183806E-5
4723,66809844971	8,7252883E-5
4726,64833068848	0,00010964606
4729,62856292725	0,00012543303
4732,60879516602	0,00012967032
4735,58902740479	0,00012197991
4738,56925964355	0,00010172662
4741,54949188232	6,9091123E-5
4744,52972412109	3,6380794E-5
4747,50995635986	4,3391741E-5
4750,49018859863	7,118911E-5
4753,4704208374	8,4623235E-5
4756,45065307617	8,2588809E-5
4759,43088531494	7,3683098E-5
4762,41111755371	6,5967532E-5
4765,39134979248	6,0697564E-5
4768,37158203125	6,1857322E-5
4771,35181427002	6,4428932E-5
4774,33204650879	6,5707825E-5
4777,31227874756	6,4007139E-5
4780,29251098633	6,0497208E-5
4783,2727432251	6,1581193E-5
4786,25297546387	6,012808E-5
4789,23320770264	6,0214027E-5
4792,21343994141	5,8313835E-5
4795,19367218018	5,7765334E-5
4798,17390441895	5,7070599E-5
4801,15413665771	5,662876E-5
4804,13436889648	5,6059189E-5
4807,11460113525	5,4177382E-5
4810,09483337402	5,2916406E-5
4813,07506561279	5,2728542E-5
4816,05529785156	5,2248359E-5
4819,03553009033	5,1131741E-5
4822,0157623291	5,1059024E-5
4824,99599456787	5,1594574E-5
4827,97622680664	5,1675384E-5
4830,95645904541	5,1593505E-5
4833,93669128418	5,1884202E-5
4836,91692352295	5,3230549E-5
4839,89715576172	5,3627766E-5
4842,87738800049	5,4605434E-5
4845,85762023926	5,5363793E-5
4848,83785247803	5,67861E-5
4851,8180847168	5,7458667E-5
4854,79831695557	5,8004204E-5
4857,77854919434	5,8717444E-5
4860,75878143311	5,9326247E-5
4863,73901367188	5,8544014E-5
4866,71924591064	5,9585511E-5
4869,69947814941	5,7949371E-5
4872,67971038818	5,933307E-5
4875,65994262695	5,8871655E-5
4878,64017486572	5,7659059E-5
4881,62040710449	5,8413027E-5
4884,60063934326	5,8386534E-5
4887,58087158203	5,8283361E-5
4890,5611038208	5,7632412E-5
4893,54133605957	5,8277305E-5
4896,52156829834	5,9225391E-5
4899,50180053711	5,8534993E-5
4902,48203277588	5,8682141E-5
4905,46226501465	5,8746052E-5
4908,44249725342	5,840542E-5
4911,42272949219	5,8812242E-5
4914,40296173096	5,8963834E-5
4917,38319396973	5,840151E-5
4920,3634262085	5,8255356E-5
4923,34365844727	5,7908578E-5
4926,32389068604	5,9117851E-5
4929,3041229248	5,8505127E-5
4932,28435516357	5,9028084E-5
4935,26458740234	5,9329391E-5
4938,24481964111	5,8629409E-5
4941,22505187988	5,8748535E-5
4944,20528411865	6,0120916E-5
4947,18551635742	5,9568755E-5
4950,16574859619	5,9762766E-5
4953,14598083496	5,9641928E-5
4956,12621307373	6,1379864E-5
4959,1064453125	6,1263265E-5
4962,08667755127	6,2228953E-5
4965,06690979004	6,2690325E-5
4968,04714202881	6,2540077E-5
4971,02737426758	6,3527453E-5
4974,00760650635	6,2656594E-5
4976,98783874512	6,3483265E-5
4979,96807098389	6,3728726E-5
4982,94830322266	6,4092501E-5
4985,92853546143	6,4577019E-5
4988,9087677002	6,5582019E-5
4991,88899993897	6,6908368E-5
4994,86923217773	6,6815958E-5
4997,8494644165	6,8173349E-5
5000,82969665527	6,8035892E-5
5003,80992889404	6,9198482E-5
5006,79016113281	7,0385691E-5
5009,77039337158	7,0879511E-5
5012,75062561035	7,2545588E-5
5015,73085784912	7,3293757E-5
5018,71109008789	7,4281078E-5
5021,69132232666	7,5393141E-5
5024,67155456543	7,7869707E-5
5027,6517868042	7,809182E-5
5030,63201904297	7,9789537E-5
5033,61225128174	8,0961186E-5
5036,59248352051	8,2905609E-5
5039,57271575928	8,3825588E-5
5042,55294799805	8,5832671E-5
5045,53318023682	8,6713853E-5
5048,51341247559	8,9492615E-5
5051,49364471436	9,1331428E-5
5054,47387695313	9,1936702E-5
5057,45410919189	9,4503831E-5
5060,43434143066	9,6120506E-5
5063,41457366943	9,7338802E-5
5066,3948059082	9,9461376E-5
5069,37503814697	0,00010132377
5072,35527038574	0,00010392514
5075,33550262451	0,00010544087
5078,31573486328	0,000107828
5081,29596710205	0,00010982373
5084,27619934082	0,00011259771
5087,25643157959	0,00011409648
5090,23666381836	0,0001170252
5093,21689605713	0,00011716042
5096,1971282959	0,00011980037
5099,17736053467	0,00012285817
5102,15759277344	0,00012672124
5105,13782501221	0,00012982779
5108,11805725098	0,00013340825
5111,09828948975	0,00013720214
5114,07852172852	0,00014052796
5117,05875396729	0,00014631558
5120,03898620605	0,00015207127
5123,01921844482	0,00015883506
5125,99945068359	0,00016858219
5128,97968292236	0,00017806043
5131,95991516113	0,000189274
5134,9401473999	0,0002025181
5137,92037963867	0,00021622239
5140,90061187744	0,00023153053
5143,88084411621	0,0002488221
5146,86107635498	0,00026672297
5149,84130859375	0,00028199934
5152,82154083252	0,00029641133
5155,80177307129	0,0003103148
5158,78200531006	0,00032112849
5161,76223754883	0,00032591362
5164,7424697876	0,00032583329
5167,72270202637	0,00031733964
5170,70293426514	0,00029795641
5173,68316650391	0,00026802509
5176,66339874268	0,00022762857
5179,64363098145	0,00017893306
5182,62386322022	0,00012148822
5185,60409545898	6,9279885E-5
5188,58432769775	4,6207169E-5
5191,56455993652	6,7295881E-5
5194,54479217529	8,9057779E-5
5197,52502441406	9,3924459E-5
5200,50525665283	8,1706378E-5
5203,4854888916	6,3067927E-5
5206,46572113037	4,0913151E-5
5209,44595336914	2,4890627E-5
5212,42618560791	2,6467924E-5
5215,40641784668	3,2374852E-5
5218,38665008545	3,1661333E-5
5221,36688232422	2,6958137E-5
5224,34711456299	2,2730005E-5
5227,32734680176	1,9712096E-5
5230,30757904053	1,8405043E-5
5233,2878112793	1,6602401E-5
5236,26804351807	1,1996924E-5
5239,24827575684	1,0706242E-5
5242,22850799561	1,0651921E-5
5245,20874023438	1,1008384E-5
5248,18897247314	1,0291942E-5
5251,16920471191	1,1987621E-5
5254,14943695068	1,604525E-5
5257,12966918945	1,8882794E-5
5260,10990142822	2,1241396E-5
5263,09013366699	2,4164603E-5
5266,07036590576	2,7290949E-5
5269,05059814453	3,1355187E-5
5272,0308303833	3,4253705E-5
5275,01106262207	3,5530098E-5
5277,99129486084	3,8435381E-5
5280,97152709961	3,9696208E-5
5283,95175933838	4,0967239E-5
5286,93199157715	4,2356548E-5
5289,91222381592	4,2794896E-5
5292,89245605469	4,1287894E-5
5295,87268829346	3,984822E-5
5298,85292053223	3,7232989E-5
5301,833152771	3,5075817E-5
5304,81338500977	3,1971917E-5
5307,79361724854	2,7731583E-5
5310,7738494873	2,4467523E-5
5313,75408172607	2,0248323E-5
5316,73431396484	1,7262948E-5
5319,71454620361	1,4500711E-5
5322,69477844238	1,3701614E-5
5325,67501068115	1,145112E-5
5328,65524291992	1,2403907E-5
5331,63547515869	1,243292E-5
5334,61570739746	1,3890655E-5
5337,59593963623	1,6008062E-5
5340,576171875	1,7465971E-5
5343,55640411377	1,9194077E-5
5346,53663635254	2,061013E-5
5349,51686859131	2,1419363E-5
5352,49710083008	2,3253057E-5
5355,47733306885	2,4700233E-5
5358,45756530762	2,7604382E-5
5361,43779754639	3,0640274E-5
5364,41802978516	3,3633681E-5
5367,39826202393	3,6505905E-5
5370,3784942627	3,8301221E-5
5373,35872650146	4,0839636E-5
5376,33895874023	4,2568182E-5
5379,319190979	4,3557967E-5
5382,29942321777	4,3742886E-5
5385,27965545654	4,5207997E-5
5388,25988769531	4,6847108E-5
5391,24011993408	4,7186253E-5
5394,22035217285	4,7988544E-5
5397,20058441162	4,9896332E-5
5400,18081665039	5,0611951E-5
5403,16104888916	5,2974349E-5
5406,14128112793	5,6041451E-5
5409,1215133667	5,9288606E-5
5412,10174560547	6,1238038E-5
5415,08197784424	6,4926177E-5
5418,06221008301	7,0028277E-5
5421,04244232178	7,269807E-5
5424,02267456055	7,6905561E-5
5427,00290679932	8,1864545E-5
5429,98313903809	8,6017332E-5
5432,96337127686	9,1167028E-5
5435,94360351562	9,525631E-5
5438,92383575439	0,00010003103
5441,90406799316	0,00010373418
5444,88430023193	0,00010873797
5447,8645324707	0,00011208172
5450,84476470947	0,00011585075
5453,82499694824	0,00011995953
5456,80522918701	0,00012277689
5459,78546142578	0,00012644871
5462,76569366455	0,0001295731
5465,74592590332	0,00013255523
5468,72615814209	0,00013110248
5471,70639038086	0,00013198156
5474,68662261963	0,00013096816
5477,6668548584	0,00012995291
5480,64708709717	0,00012684642
5483,62731933594	0,00012277096
5486,60755157471	0,00011438922
5489,58778381348	0,00010806829
5492,56801605225	9,8508651E-5
5495,54824829102	8,8798703E-5
5498,52848052978	7,8807779E-5
5501,50871276855	7,0066104E-5
5504,48894500732	6,3583251E-5
5507,46917724609	5,8656626E-5
5510,44940948486	5,5289852E-5
5513,42964172363	5,401505E-5
5516,4098739624	5,1408407E-5
5519,39010620117	4,9512945E-5
5522,37033843994	4,7414344E-5
5525,35057067871	4,5525009E-5
5528,33080291748	4,3465977E-5
5531,31103515625	4,1544632E-5
5534,29126739502	4,0502602E-5
5537,27149963379	3,9826584E-5
5540,25173187256	3,8982671E-5
5543,23196411133	3,7521829E-5
5546,2121963501	3,7995513E-5
5549,19242858887	3,5916314E-5
5552,17266082764	3,4582967E-5
5555,15289306641	3,5476594E-5
5558,13312530518	3,3395921E-5
5561,11335754395	3,3199351E-5
5564,09358978271	3,0455578E-5
5567,07382202148	3,0903817E-5
5570,05405426025	2,9815518E-5
5573,03428649902	2,7765005E-5
5576,01451873779	2,7177672E-5
5578,99475097656	2,6371116E-5
5581,97498321533	2,4407733E-5
5584,9552154541	2,2752282E-5
5587,93544769287	2,1707143E-5
5590,91567993164	1,9993407E-5
5593,89591217041	1,8136344E-5
5596,87614440918	1,6918446E-5
5599,85637664795	1,5415709E-5
5602,83660888672	1,2574909E-5
5605,81684112549	1,0647874E-5
5608,79707336426	8,7899957E-6
5611,77730560303	7,0245758E-6
5614,7575378418	5,1853024E-6
5617,73777008057	3,3529528E-6
5620,71800231934	3,3344353E-6
5623,69823455811	1,8141198E-6
5626,67846679687	3,8043335E-6
5629,65869903564	4,3060791E-6
5632,63893127441	4,7452984E-6
5635,61916351318	6,0408389E-6
5638,59939575195	5,8817021E-6
5641,57962799072	5,0546009E-6
5644,55986022949	5,8766348E-6
5647,54009246826	5,9221393E-6
5650,52032470703	6,3419719E-6
5653,5005569458	5,9930786E-6
5656,48078918457	6,7296828E-6
5659,46102142334	7,177096E-6
5662,44125366211	7,9734647E-6
5665,42148590088	9,1957037E-6
5668,40171813965	9,7725103E-6
5671,38195037842	1,0429675E-5
5674,36218261719	9,3717931E-6
5677,34241485596	1,266337E-5
5680,32264709473	1,2845905E-5
5683,3028793335	1,3396104E-5
5686,28311157227	1,5921389E-5
5689,26334381103	1,7753204E-5
5692,2435760498	1,8078011E-5
5695,22380828857	2,0497857E-5
5698,20404052734	2,2385402E-5
5701,18427276611	2,3571479E-5
5704,16450500488	2,7001344E-5
5707,14473724365	2,9560686E-5
5710,12496948242	3,171953E-5
5713,10520172119	3,4906898E-5
5716,08543395996	3,768294E-5
5719,06566619873	4,0231629E-5
5722,0458984375	4,3793467E-5
5725,02613067627	4,7971813E-5
5728,00636291504	5,0732605E-5
5730,98659515381	5,409501E-5
5733,96682739258	5,7518181E-5
5736,94705963135	6,0396791E-5
5739,92729187012	6,466121E-5
5742,90752410889	6,7391409E-5
5745,88775634766	7,0385318E-5
5748,86798858643	7,3111271E-5
5751,8482208252	7,4347446E-5
5754,82845306396	7,5745004E-5
5757,80868530273	7,5592719E-5
5760,7889175415	7,4949946E-5
5763,76914978027	7,2789517E-5
5766,74938201904	6,9131617E-5
5769,72961425781	6,6013093E-5
5772,70984649658	6,1606937E-5
5775,69007873535	5,8609873E-5
5778,67031097412	5,6910628E-5
5781,65054321289	5,5948068E-5
5784,63077545166	5,5069229E-5
5787,61100769043	5,4554153E-5
5790,5912399292	5,4647128E-5
5793,57147216797	5,3791848E-5
5796,55170440674	5,3478008E-5
5799,53193664551	5,2489411E-5
5802,51216888428	5,3361121E-5
5805,49240112305	5,2584979E-5
5808,47263336182	5,2466632E-5
5811,45286560059	5,3106274E-5
5814,43309783935	5,396156E-5
5817,41333007812	5,3748205E-5
5820,39356231689	5,4949942E-5
5823,37379455566	5,4765597E-5
5826,35402679443	5,4915508E-5
5829,3342590332	5,6335184E-5
5832,31449127197	5,7572383E-5
5835,29472351074	5,971356E-5
5838,27495574951	6,0708695E-5
5841,25518798828	6,0448437E-5
5844,23542022705	6,2572727E-5
5847,21565246582	6,3864092E-5
5850,19588470459	6,5210188E-5
5853,17611694336	6,5874867E-5
5856,15634918213	6,7118804E-5
5859,1365814209	6,8155686E-5
5862,11681365967	7,0157088E-5
5865,09704589844	7,0231983E-5
5868,07727813721	7,1016334E-5
5871,05751037598	7,0512592E-5
5874,03774261475	7,0095429E-5
5877,01797485352	6,8998734E-5
5879,99820709229	6,8811601E-5
5882,97843933105	6,7029333E-5
5885,95867156982	6,5458017E-5
5888,93890380859	6,1834612E-5
5891,91913604736	5,8089221E-5
5894,89936828613	5,3349112E-5
5897,8796005249	4,7622376E-5
5900,85983276367	4,1263598E-5
5903,84006500244	3,5418375E-5
5906,82029724121	3,0852302E-5
5909,80052947998	2,6987162E-5
5912,78076171875	2,4930454E-5
5915,76099395752	2,4291934E-5
5918,74122619629	2,2962304E-5
5921,72145843506	2,3136422E-5
5924,70169067383	2,1895785E-5
5927,6819229126	2,0745743E-5
5930,66215515137	2,0782534E-5
5933,64238739014	1,9721923E-5
5936,62261962891	1,9213319E-5
5939,60285186768	1,8918612E-5
5942,58308410644	1,8523633E-5
5945,56331634521	1,8220605E-5
[truncated: 30,772 more rows]
