# Supplementary material for: Predicting the Durability of Solid Fired Bricks Using NDT Electroacoustic Methods
Source: Materials (Basel). 2022 Aug 25;15(17):5882. doi: 10.3390/ma15175882 (PMC9457344; doi:10.3390/ma15175882)
Supplement: Supplementary file 1 [file materials-15-05882-s001.zip › 9.NV0_FL.csv]

ASCII data file created with TiePie Multi Channel software. www.tiepie.com.
2021-02-24 11:09:08 328m
Frequency	FFT1
Hz	V
0	8,1153588E-5
2,98023223876953	0,00015760524
5,96046447753906	0,00015050914
8,94069671630859	0,00015726028
11,9209289550781	0,0001451738
14,9011611938477	0,00016255817
17,8813934326172	0,00015816171
20,8616256713867	0,00015042408
23,8418579101562	0,00015911345
26,8220901489258	0,00016800387
29,8023223876953	0,00017121428
32,7825546264648	0,00017311939
35,7627868652344	0,00018104347
38,7430191040039	0,00016538275
41,7232513427734	0,00016146113
44,703483581543	0,00015977219
47,6837158203125	0,00015788854
50,663948059082	0,00015400063
53,6441802978516	0,00015480433
56,6244125366211	0,00015622221
59,6046447753906	0,00015925403
62,5848770141602	0,00015489211
65,5651092529297	0,00015860568
68,5453414916992	0,00015860201
71,5255737304687	0,00016287152
74,5058059692383	0,00016568477
77,4860382080078	0,00016490177
80,4662704467773	0,00016873588
83,4465026855469	0,00018057299
86,4267349243164	0,00018821247
89,4069671630859	0,00018388317
92,3871994018555	0,0001750663
95,367431640625	0,00017030192
98,3476638793945	0,00017150119
101,327896118164	0,000166628
104,308128356934	0,00016612506
107,288360595703	0,00016782591
110,268592834473	0,00016477366
113,248825073242	0,00016610267
116,229057312012	0,00016937268
119,209289550781	0,00016944357
122,189521789551	0,00017166809
125,16975402832	0,00017485878
128,14998626709	0,00017924163
131,130218505859	0,0001780795
134,110450744629	0,00018317135
137,090682983398	0,00018155506
140,070915222168	0,00017761228
143,051147460938	0,00017181479
146,031379699707	0,00017320511
149,011611938477	0,00016205129
151,991844177246	0,00016384684
154,972076416016	0,00016244303
157,952308654785	0,00016293295
160,932540893555	0,00015828588
163,912773132324	0,00015835737
166,893005371094	0,00016059694
169,873237609863	0,00016071205
172,853469848633	0,00015652405
175,833702087402	0,000158866
178,813934326172	0,00015775717
181,794166564941	0,00015865406
184,774398803711	0,00015735565
187,75463104248	0,00015621518
190,73486328125	0,0001569069
193,71509552002	0,00015794989
196,695327758789	0,00015585378
199,675559997559	0,00015422302
202,655792236328	0,00015671773
205,636024475098	0,00015531211
208,616256713867	0,00015876616
211,596488952637	0,00015693672
214,576721191406	0,00015934826
217,556953430176	0,00015861579
220,537185668945	0,00015994472
223,517417907715	0,00015726938
226,497650146484	0,00015977535
229,477882385254	0,0001606187
232,458114624023	0,00015876261
235,438346862793	0,00015849393
238,418579101562	0,00015630858
241,398811340332	0,00015846851
244,379043579102	0,00015422904
247,359275817871	0,00015181091
250,339508056641	0,00015191736
253,31974029541	0,00015262864
256,29997253418	0,00015039954
259,280204772949	0,00014908562
262,260437011719	0,00015044359
265,240669250488	0,00014929873
268,220901489258	0,00014843371
271,201133728027	0,00014840962
274,181365966797	0,00014799893
277,161598205566	0,00014630197
280,141830444336	0,00014612147
283,122062683105	0,00014618344
286,102294921875	0,00014523158
289,082527160645	0,0001460789
292,062759399414	0,00014601861
295,042991638184	0,00014497471
298,023223876953	0,00014582277
301,003456115723	0,00014727107
303,983688354492	0,00014492596
306,963920593262	0,00014587594
309,944152832031	0,00014502401
312,924385070801	0,00014482645
315,90461730957	0,00014472451
318,88484954834	0,00014528342
321,865081787109	0,00014668493
324,845314025879	0,00014567923
327,825546264648	0,00014520862
330,805778503418	0,00014551305
333,786010742188	0,00014541705
336,766242980957	0,00014623409
339,746475219727	0,00014417964
342,726707458496	0,00014509062
345,706939697266	0,000145748
348,687171936035	0,00014132008
351,667404174805	0,0001443712
354,647636413574	0,00014306409
357,627868652344	0,0001454333
360,608100891113	0,00014371185
363,588333129883	0,0001410255
366,568565368652	0,00014003781
369,548797607422	0,00014128853
372,529029846191	0,00014001823
375,509262084961	0,00014009313
378,48949432373	0,00013988546
381,4697265625	0,00013833589
384,44995880127	0,00013961287
387,430191040039	0,00013859598
390,410423278809	0,00013794119
393,390655517578	0,00013823336
396,370887756348	0,00013764992
399,351119995117	0,00013666284
402,331352233887	0,00013651198
405,311584472656	0,00013473602
408,291816711426	0,00013695767
411,272048950195	0,00013658913
414,252281188965	0,00013597154
417,232513427734	0,00013646752
420,212745666504	0,00013586137
423,192977905273	0,00013493307
426,173210144043	0,00013518346
429,153442382812	0,00013461204
432,133674621582	0,00013388942
435,113906860352	0,00013452594
438,094139099121	0,00013539049
441,074371337891	0,00013458742
444,05460357666	0,0001339923
447,03483581543	0,00013223597
450,015068054199	0,00013090692
452,995300292969	0,00013395039
455,975532531738	0,00013339464
458,955764770508	0,00013344452
461,935997009277	0,0001343072
464,916229248047	0,00013167108
467,896461486816	0,00013246143
470,876693725586	0,00013287178
473,856925964355	0,00013127929
476,837158203125	0,0001319915
479,817390441895	0,0001325799
482,797622680664	0,00013141696
485,777854919434	0,00013177439
488,758087158203	0,00013041509
491,738319396973	0,00012985646
494,718551635742	0,00013037748
497,698783874512	0,00013016128
500,679016113281	0,00012991593
503,659248352051	0,00012951979
506,63948059082	0,00012936473
509,61971282959	0,00012916061
512,599945068359	0,0001286183
515,580177307129	0,00012818768
518,560409545898	0,0001282129
521,540641784668	0,00012840942
524,520874023438	0,00012784742
527,501106262207	0,00012765309
530,481338500977	0,00012783691
533,461570739746	0,00012691459
536,441802978516	0,00012664121
539,422035217285	0,00012644562
542,402267456055	0,00012684636
545,382499694824	0,00012586903
548,362731933594	0,00012569333
551,342964172363	0,0001248326
554,323196411133	0,00012547189
557,303428649902	0,00012378157
560,283660888672	0,0001249344
563,263893127441	0,00012474051
566,244125366211	0,00012405955
569,22435760498	0,00012397401
572,20458984375	0,00012561698
575,18482208252	0,0001244078
578,165054321289	0,00012418105
581,145286560059	0,00012371664
584,125518798828	0,00012412264
587,105751037598	0,0001242145
590,085983276367	0,00012152214
593,066215515137	0,00013234846
596,046447753906	0,00011947139
599,026679992676	0,0001240255
602,006912231445	0,00012371029
604,987144470215	0,00012095678
607,967376708984	0,00012353414
610,947608947754	0,00012309402
613,927841186523	0,00012323299
616,908073425293	0,00012327363
619,888305664062	0,00012217769
622,868537902832	0,00012320385
625,848770141602	0,00012152277
628,829002380371	0,00012191946
631,809234619141	0,00012295672
634,78946685791	0,00012233085
637,76969909668	0,00012270487
640,749931335449	0,00012272367
643,730163574219	0,00012157386
646,710395812988	0,00012218458
649,690628051758	0,00012202161
652,670860290527	0,0001203609
655,651092529297	0,00012063949
658,631324768066	0,000121589
661,611557006836	0,00012116016
664,591789245606	0,0001207606
667,572021484375	0,00012050356
670,552253723145	0,00011991992
673,532485961914	0,00012166285
676,512718200684	0,00012015535
679,492950439453	0,00012040575
682,473182678223	0,00012055979
685,453414916992	0,00012083942
688,433647155762	0,00011979152
691,413879394531	0,00011910142
694,394111633301	0,00011979762
697,37434387207	0,00011894122
700,35457611084	0,00012047764
703,334808349609	0,00011961514
706,315040588379	0,00011764702
709,295272827148	0,00011868976
712,275505065918	0,00012019224
715,255737304687	0,00011859499
718,235969543457	0,00011798883
721,216201782227	0,0001184599
724,196434020996	0,00011907266
727,176666259766	0,00011735105
730,156898498535	0,00011892399
733,137130737305	0,00011778441
736,117362976074	0,00011781034
739,097595214844	0,00011807045
742,077827453613	0,00011805009
745,058059692383	0,00011759633
748,038291931152	0,00011622764
751,018524169922	0,0001171722
753,998756408691	0,0001180526
756,978988647461	0,00011782003
759,959220886231	0,00011672601
762,939453125	0,00011819297
765,919685363769	0,00011733774
768,899917602539	0,00011764316
771,880149841309	0,00011795487
774,860382080078	0,00011668023
777,840614318848	0,00011706221
780,820846557617	0,00011737917
783,801078796387	0,00011687921
786,781311035156	0,00011736597
789,761543273926	0,00011519972
792,741775512695	0,00011480631
795,722007751465	0,00011647027
798,702239990234	0,00011655853
801,682472229004	0,00011579054
804,662704467773	0,00011501859
807,642936706543	0,00011494174
810,623168945313	0,00011556533
813,603401184082	0,00011653682
816,583633422852	0,0001159441
819,563865661621	0,00011583421
822,544097900391	0,00011661828
825,52433013916	0,0001157864
828,50456237793	0,00011610929
831,484794616699	0,00011648739
834,465026855469	0,00011720697
837,445259094238	0,00011583959
840,425491333008	0,00011568853
843,405723571777	0,00011436074
846,385955810547	0,00011488398
849,366188049316	0,0001167767
852,346420288086	0,00011514538
855,326652526855	0,00011498178
858,306884765625	0,00011588654
861,287117004394	0,00011503034
864,267349243164	0,00011524546
867,247581481934	0,00011469775
870,227813720703	0,000115293
873,208045959473	0,00011558626
876,188278198242	0,00011590778
879,168510437012	0,00011468642
882,148742675781	0,00011536952
885,128974914551	0,00011462278
888,10920715332	0,00011546047
891,08943939209	0,00011535293
894,069671630859	0,00011539402
897,049903869629	0,00011472203
900,030136108398	0,00011502973
903,010368347168	0,00011501243
905,990600585938	0,00011520683
908,970832824707	0,00011504559
911,951065063477	0,00011467039
914,931297302246	0,00011614114
917,911529541016	0,00011450587
920,891761779785	0,00011585455
923,871994018555	0,00011458029
926,852226257324	0,0001149387
929,832458496094	0,00011529897
932,812690734863	0,00011629859
935,792922973633	0,00011535351
938,773155212402	0,00011577987
941,753387451172	0,00011484156
944,733619689941	0,00011593621
947,713851928711	0,00011536122
950,69408416748	0,00011631216
953,67431640625	0,00011558267
956,65454864502	0,00011674185
959,634780883789	0,00011513482
962,615013122559	0,00011570446
965,595245361328	0,00011507027
968,575477600098	0,00011614782
971,555709838867	0,00011743355
974,535942077637	0,0001159669
977,516174316406	0,00011577033
980,496406555176	0,00011531746
983,476638793945	0,00011671633
986,456871032715	0,00011651171
989,437103271484	0,00011584275
992,417335510254	0,00011637692
995,397567749023	0,00011722319
998,377799987793	0,0001159287
1001,35803222656	0,00011610314
1004,33826446533	0,00011672509
1007,3184967041	0,0001181352
1010,29872894287	0,0001158547
1013,27896118164	0,00011601375
1016,25919342041	0,00011692461
1019,23942565918	0,00011762493
1022,21965789795	0,00011648986
1025,19989013672	0,0001164338
1028,18012237549	0,00011646992
1031,16035461426	0,0001158498
1034,14058685303	0,00011678243
1037,1208190918	0,00011665843
1040,10105133057	0,00011760716
1043,08128356934	0,00011745531
1046,06151580811	0,00011684499
1049,04174804688	0,00011757111
1052,02198028564	0,0001169344
1055,00221252441	0,00011660426
1057,98244476318	0,0001173859
1060,96267700195	0,00011723
1063,94290924072	0,0001157855
1066,92314147949	0,00011813763
1069,90337371826	0,00011762749
1072,88360595703	0,00011704966
1075,8638381958	0,00011599377
1078,84407043457	0,00011621024
1081,82430267334	0,00011577552
1084,80453491211	0,00011618294
1087,78476715088	0,00011565379
1090,76499938965	0,0001164867
1093,74523162842	0,00011732909
1096,72546386719	0,00011572189
1099,70569610596	0,000116335
1102,68592834473	0,00011640788
1105,6661605835	0,00011635874
1108,64639282227	0,00011415313
1111,62662506104	0,00011627847
1114,6068572998	0,00011657083
1117,58708953857	0,00011600294
1120,56732177734	0,00011640088
1123,54755401611	0,00011610849
1126,52778625488	0,00011550787
1129,50801849365	0,00011448911
1132,48825073242	0,00011554254
1135,46848297119	0,0001167884
1138,44871520996	0,00011590295
1141,42894744873	0,00011440837
1144,4091796875	0,00011559574
1147,38941192627	0,00011516836
1150,36964416504	0,00011588632
1153,34987640381	0,00011421546
1156,33010864258	0,00011462394
1159,31034088135	0,00011391459
1162,29057312012	0,00011489875
1165,27080535889	0,00011412421
1168,25103759766	0,00011378155
1171,23126983643	0,00011335428
1174,2115020752	0,00011386737
1177,19173431396	0,00011425948
1180,17196655273	0,00011297869
1183,1521987915	0,00011354622
1186,13243103027	0,00011182715
1189,11266326904	0,00011320465
1192,09289550781	0,00011301956
1195,07312774658	0,00011257615
1198,05335998535	0,00011356776
1201,03359222412	0,00011318415
1204,01382446289	0,00011351134
1206,99405670166	0,00011314011
1209,97428894043	0,00011276337
1212,9545211792	0,00011352601
1215,93475341797	0,00011319449
1218,91498565674	0,00011269883
1221,89521789551	0,00011272437
1224,87545013428	0,00011304153
1227,85568237305	0,00011208396
1230,83591461182	0,00011249346
1233,81614685059	0,00011241302
1236,79637908936	0,00011197001
1239,77661132812	0,00011234297
1242,75684356689	0,00011203626
1245,73707580566	0,00011287698
1248,71730804443	0,00011120821
1251,6975402832	0,00011199436
1254,67777252197	0,00011145872
1257,65800476074	0,00011190275
1260,63823699951	0,00011176309
1263,61846923828	0,00011222514
1266,59870147705	0,00011210405
1269,57893371582	0,00011031141
1272,55916595459	0,00011115242
1275,53939819336	0,00011150091
1278,51963043213	0,0001111091
1281,4998626709	0,0001118135
1284,48009490967	0,00011172268
1287,46032714844	0,00011256583
1290,44055938721	0,00011141938
1293,42079162598	0,00011117694
1296,40102386475	0,0001110425
1299,38125610352	0,00011259636
1302,36148834229	0,0001117067
1305,34172058105	0,00011197832
1308,32195281982	0,00011141542
1311,30218505859	0,00011171355
1314,28241729736	0,00011136513
1317,26264953613	0,00011200445
1320,2428817749	0,00011249326
1323,22311401367	0,00011029873
1326,20334625244	0,00011234248
1329,18357849121	0,00011119547
1332,16381072998	0,0001115679
1335,14404296875	0,00011062527
1338,12427520752	0,00011203866
1341,10450744629	0,00011136624
1344,08473968506	0,00011071332
1347,06497192383	0,00011153219
1350,0452041626	0,00011208945
1353,02543640137	0,00011154399
1356,00566864014	0,00011218454
1358,98590087891	0,00011137927
1361,96613311768	0,00011064857
1364,94636535645	0,00011171939
1367,92659759521	0,00011129689
1370,90682983398	0,00011133946
1373,88706207275	0,00011184661
1376,86729431152	0,00011000343
1379,84752655029	0,00011078901
1382,82775878906	0,00011061034
1385,80799102783	0,00011095127
1388,7882232666	0,00011163734
1391,76845550537	0,00011139795
1394,74868774414	0,00011000825
1397,72891998291	0,00011111951
1400,70915222168	0,00011194205
1403,68938446045	0,00011170552
1406,66961669922	0,00011082857
1409,64984893799	0,00011081882
1412,63008117676	0,00011145459
1415,61031341553	0,00011134408
1418,5905456543	0,00010974704
1421,57077789307	0,00010908014
1424,55101013184	0,00011001819
1427,53124237061	0,00011184632
1430,51147460938	0,00011090214
1433,49170684814	0,00011086598
1436,47193908691	0,00011100991
1439,45217132568	0,00011088633
1442,43240356445	0,00011082643
1445,41263580322	0,00011136847
1448,39286804199	0,00011023276
1451,37310028076	0,00011054847
1454,35333251953	0,00011018402
1457,3335647583	0,00011081781
1460,31379699707	0,0001111273
1463,29402923584	0,00011019569
1466,27426147461	0,00011019771
1469,25449371338	0,00011021063
1472,23472595215	0,00010981458
1475,21495819092	0,00010955844
1478,19519042969	0,0001096798
1481,17542266846	0,00010882597
1484,15565490723	0,00011021643
1487,135887146	0,00011080158
1490,11611938477	0,00010947668
1493,09635162354	0,00010874259
1496,0765838623	0,00010871128
1499,05681610107	0,00010843031
1502,03704833984	0,00010890905
1505,01728057861	0,00010962293
1507,99751281738	0,00010978754
1510,97774505615	0,00010940956
1513,95797729492	0,00010955311
1516,93820953369	0,00010943421
1519,91844177246	0,00010854365
1522,89867401123	0,0001081374
1525,87890625	0,00010735208
1528,85913848877	0,00010860424
1531,83937072754	0,00010884552
1534,81960296631	0,00010912407
1537,79983520508	0,00010865105
1540,78006744385	0,00010947011
1543,76029968262	0,00010800979
1546,74053192139	0,00010834565
1549,72076416016	0,00010898794
1552,70099639893	0,00010731265
1555,6812286377	0,00010855298
1558,66146087646	0,00010755797
1561,64169311523	0,00010834994
1564,621925354	0,00010755819
1567,60215759277	0,00010792246
1570,58238983154	0,00010915906
1573,56262207031	0,00010740009
1576,54285430908	0,00010744771
1579,52308654785	0,00010727059
1582,50331878662	0,00010764733
1585,48355102539	0,00010680898
1588,46378326416	0,00010726946
1591,44401550293	0,00010771337
1594,4242477417	0,0001080792
1597,40447998047	0,00010745333
1600,38471221924	0,00010739826
1603,36494445801	0,00010859076
1606,34517669678	0,00010847424
1609,32540893555	0,00010766188
1612,30564117432	0,0001081187
1615,28587341309	0,00010831203
1618,26610565186	0,00010699097
1621,24633789062	0,0001070955
1624,22657012939	0,00010671532
1627,20680236816	0,00010773623
1630,18703460693	0,00010707585
1633,1672668457	0,00010823985
1636,14749908447	0,00010699806
1639,12773132324	0,00010626783
1642,10796356201	0,00010765355
1645,08819580078	0,00010742782
1648,06842803955	0,00010727819
1651,04866027832	0,00010884035
1654,02889251709	0,00010728593
1657,00912475586	0,00010758369
1659,98935699463	0,00010787651
1662,9695892334	0,00010686262
1665,94982147217	0,00010728858
1668,93005371094	0,0001071746
1671,91028594971	0,00010734562
1674,89051818848	0,00010852473
1677,87075042725	0,00010696781
1680,85098266602	0,00010772757
1683,83121490479	0,00010866135
1686,81144714355	0,00010829229
1689,79167938232	0,00010831351
1692,77191162109	0,0001083377
1695,75214385986	0,00010910847
1698,73237609863	0,00010790086
1701,7126083374	0,00010752455
1704,69284057617	0,00010870299
1707,67307281494	0,00010836361
1710,65330505371	0,00010850163
1713,63353729248	0,00010899597
1716,61376953125	0,00010833983
1719,59400177002	0,00010937141
1722,57423400879	0,00010867467
1725,55446624756	0,0001087017
1728,53469848633	0,00010859967
1731,5149307251	0,000108821
1734,49516296387	0,00011005558
1737,47539520264	0,00010855285
1740,45562744141	0,00010909841
1743,43585968018	0,00010985256
1746,41609191895	0,000108449
1749,39632415771	0,0001089275
1752,37655639648	0,00010927575
1755,35678863525	0,00010930012
1758,33702087402	0,0001098397
1761,31725311279	0,00010894645
1764,29748535156	0,00011014828
1767,27771759033	0,00011043448
1770,2579498291	0,00010922285
1773,23818206787	0,00010936314
1776,21841430664	0,00010980069
1779,19864654541	0,0001105437
1782,17887878418	0,00011038154
1785,15911102295	0,00011123777
1788,13934326172	0,00010997325
1791,11957550049	0,0001117671
1794,09980773926	0,00011100465
1797,08003997803	0,00011056392
1800,0602722168	0,00011095263
1803,04050445557	0,00011039453
1806,02073669434	0,00011114207
1809,00096893311	0,00011108345
1811,98120117187	0,00011200107
1814,96143341064	0,00011135519
1817,94166564941	0,00011065021
1820,92189788818	0,00011198584
1823,90213012695	0,00011246051
1826,88236236572	0,00011261512
1829,86259460449	0,00011170729
1832,84282684326	0,00011154869
1835,82305908203	0,00011264877
1838,8032913208	0,00011198805
1841,78352355957	0,00011218468
1844,76375579834	0,00011230798
1847,74398803711	0,00011238182
1850,72422027588	0,00011297082
1853,70445251465	0,00011315437
1856,68468475342	0,00011216536
1859,66491699219	0,00011181317
1862,64514923096	0,00011170434
1865,62538146973	0,00011250073
1868,6056137085	0,00011237335
1871,58584594727	0,00011227881
1874,56607818604	0,00011293333
1877,5463104248	0,00011211652
1880,52654266357	0,00011228438
1883,50677490234	0,00011315167
1886,48700714111	0,00011277693
1889,46723937988	0,00011254023
1892,44747161865	0,00011294346
1895,42770385742	0,00011347346
1898,40793609619	0,00011398939
1901,38816833496	0,00011294133
1904,36840057373	0,00011253982
1907,3486328125	0,00011446779
1910,32886505127	0,00011322881
1913,30909729004	0,00011468147
1916,28932952881	0,00011288352
1919,26956176758	0,00011235075
1922,24979400635	0,00011354415
1925,23002624512	0,00011404526
1928,21025848389	0,00011296277
1931,19049072266	0,00011337591
1934,17072296143	0,00011285951
1937,1509552002	0,00011396457
1940,13118743896	0,00011236751
1943,11141967773	0,0001144405
1946,0916519165	0,00011450474
1949,07188415527	0,00011274221
1952,05211639404	0,00011345283
1955,03234863281	0,00011333531
1958,01258087158	0,00011444283
1960,99281311035	0,00011491957
1963,97304534912	0,00011469713
1966,95327758789	0,00011506576
1969,93350982666	0,00011518079
1972,91374206543	0,00011508323
1975,8939743042	0,00011482452
1978,87420654297	0,00011443426
1981,85443878174	0,00011465812
1984,83467102051	0,00011506384
1987,81490325928	0,00011468824
1990,79513549805	0,00011470012
1993,77536773682	0,00011537541
1996,75559997559	0,00011547726
1999,73583221436	0,0001161316
2002,71606445313	0,00011556335
2005,69629669189	0,00011574065
2008,67652893066	0,00011592743
2011,65676116943	0,00011631126
2014,6369934082	0,00011568541
2017,61722564697	0,00011483482
2020,59745788574	0,00011508258
2023,57769012451	0,00011596179
2026,55792236328	0,00011719523
2029,53815460205	0,00011641251
2032,51838684082	0,00011639669
2035,49861907959	0,00011684841
2038,47885131836	0,00011662435
2041,45908355713	0,00011692033
2044,4393157959	0,00011704221
2047,41954803467	0,00011719327
2050,39978027344	0,00011734447
2053,38001251221	0,00011724128
2056,36024475098	0,00011800407
2059,34047698975	0,00011751929
2062,32070922852	0,00011789623
2065,30094146729	0,00011819436
2068,28117370605	0,00011825612
2071,26140594482	0,00011792151
2074,24163818359	0,00011897666
2077,22187042236	0,00011851239
2080,20210266113	0,00011842734
2083,1823348999	0,00011784603
2086,16256713867	0,00011808985
2089,14279937744	0,00012006166
2092,12303161621	0,00011829981
2095,10326385498	0,00011894471
2098,08349609375	0,00011908069
2101,06372833252	0,00011897099
2104,04396057129	0,00011865753
2107,02419281006	0,00011831643
2110,00442504883	0,00011965504
2112,9846572876	0,00011933083
2115,96488952637	0,00011914711
2118,94512176514	0,0001190448
2121,92535400391	0,00012068822
2124,90558624268	0,00012015565
2127,88581848145	0,00011968683
2130,86605072021	0,00012121867
2133,84628295898	0,00011964128
2136,82651519775	0,00011992744
2139,80674743652	0,00011980482
2142,78697967529	0,00011966622
2145,76721191406	0,0001205299
2148,74744415283	0,0001202205
2151,7276763916	0,00012144636
2154,70790863037	0,00012102702
2157,68814086914	0,00012120275
2160,66837310791	0,00012082555
2163,64860534668	0,00012105713
2166,62883758545	0,00012131826
2169,60906982422	0,0001216044
2172,58930206299	0,00012126338
2175,56953430176	0,00012228141
2178,54976654053	0,00012068768
2181,5299987793	0,00012196763
2184,51023101807	0,00012291526
2187,49046325684	0,000122097
2190,47069549561	0,0001221361
2193,45092773438	0,00012310617
2196,43115997314	0,00012154322
2199,41139221191	0,00012356097
2202,39162445068	0,00012220854
2205,37185668945	0,00012306179
2208,35208892822	0,00012233448
2211,33232116699	0,0001239102
2214,31255340576	0,0001236669
2217,29278564453	0,00012413631
2220,2730178833	0,00012409255
2223,25325012207	0,00012358694
2226,23348236084	0,00012402814
2229,21371459961	0,00012416503
2232,19394683838	0,00012351735
2235,17417907715	0,00012411815
2238,15441131592	0,00012377875
2241,13464355469	0,00012446104
2244,11487579346	0,00012476167
2247,09510803223	0,00012455368
2250,075340271	0,00012453109
2253,05557250977	0,00012492111
2256,03580474854	0,00012573146
2259,0160369873	0,00012496719
2261,99626922607	0,00012667829
2264,97650146484	0,00012588578
2267,95673370361	0,00012676559
2270,93696594238	0,00012630915
2273,91719818115	0,00012660241
2276,89743041992	0,00012723651
2279,87766265869	0,00012822581
2282,85789489746	0,00012851804
2285,83812713623	0,00012792707
2288,818359375	0,00012874408
2291,79859161377	0,00012897579
2294,77882385254	0,0001294835
2297,75905609131	0,00012996279
2300,73928833008	0,00012835439
2303,71952056885	0,00013013624
2306,69975280762	0,00013060335
2309,67998504639	0,00012931168
2312,66021728516	0,00012954356
2315,64044952393	0,00013077675
2318,6206817627	0,00013133366
2321,60091400146	0,00013229767
2324,58114624023	0,00013155834
2327,561378479	0,0001311868
2330,54161071777	0,00013274497
2333,52184295654	0,00013264411
2336,50207519531	0,00013308841
2339,48230743408	0,00013285124
2342,46253967285	0,00013319384
2345,44277191162	0,00013293335
2348,42300415039	0,00013412609
2351,40323638916	0,00013428786
2354,38346862793	0,00013475113
2357,3637008667	0,000135459
2360,34393310547	0,00013527403
2363,32416534424	0,00013507346
2366,30439758301	0,00013550707
2369,28462982178	0,0001354242
2372,26486206055	0,00013622628
2375,24509429932	0,00013602852
2378,22532653809	0,00013672953
2381,20555877686	0,00013825658
2384,18579101562	0,00013765033
2387,16602325439	0,0001378873
2390,14625549316	0,00013892233
2393,12648773193	0,0001379516
2396,1067199707	0,00013875598
2399,08695220947	0,00013953615
2402,06718444824	0,00014022034
2405,04741668701	0,00014012162
2408,02764892578	0,00014034327
2411,00788116455	0,00013994277
2413,98811340332	0,00014047051
2416,96834564209	0,00014063531
2419,94857788086	0,0001418292
2422,92881011963	0,00014152417
2425,9090423584	0,00014203797
2428,88927459717	0,00014394497
2431,86950683594	0,0001426987
2434,84973907471	0,00014319094
2437,82997131348	0,0001437395
2440,81020355225	0,00014357775
2443,79043579102	0,00014522134
2446,77066802979	0,00014570829
2449,75090026855	0,0001451446
2452,73113250732	0,00014639767
2455,71136474609	0,00014680384
2458,69159698486	0,00014625264
2461,67182922363	0,00014785995
2464,6520614624	0,00014847683
2467,63229370117	0,00014996416
2470,61252593994	0,00015072718
2473,59275817871	0,00014991403
2476,57299041748	0,00015174243
2479,55322265625	0,00015099502
2482,53345489502	0,00015326175
2485,51368713379	0,00015295571
2488,49391937256	0,00015367315
2491,47415161133	0,00015396841
2494,4543838501	0,00015488387
2497,43461608887	0,00015607941
2500,41484832764	0,00015659541
2503,39508056641	0,00015737824
2506,37531280518	0,0001577988
2509,35554504395	0,00015846907
2512,33577728271	0,00015933882
2515,31600952148	0,00016163537
2518,29624176025	0,00016269049
2521,27647399902	0,00016374626
2524,25670623779	0,00016460593
2527,23693847656	0,00016587873
2530,21717071533	0,0001665826
2533,1974029541	0,00016766038
2536,17763519287	0,00016774103
2539,15786743164	0,00017030692
2542,13809967041	0,00017233473
2545,11833190918	0,00017211486
2548,09856414795	0,00017367506
2551,07879638672	0,00017565851
2554,05902862549	0,00017689969
2557,03926086426	0,0001790841
2560,01949310303	0,00018077747
2562,9997253418	0,00018229245
2565,97995758057	0,00018265582
2568,96018981934	0,00018418874
2571,94042205811	0,00018738051
2574,92065429687	0,00018911169
2577,90088653564	0,00019111058
2580,88111877441	0,00019349783
2583,86135101318	0,00019529061
2586,84158325195	0,00019641708
2589,82181549072	0,00019911423
2592,80204772949	0,00020033717
2595,78227996826	0,00020288866
2598,76251220703	0,0002052513
2601,7427444458	0,00020678753
2604,72297668457	0,00020900439
2607,70320892334	0,00021195636
2610,68344116211	0,00021296154
2613,66367340088	0,00021624602
2616,64390563965	0,00021807089
2619,62413787842	0,00021977117
2622,60437011719	0,00022340235
2625,58460235596	0,00022582423
2628,56483459473	0,00022647284
2631,5450668335	0,00022760475
2634,52529907227	0,00023032094
2637,50553131104	0,00023175005
2640,4857635498	0,00023420117
2643,46599578857	0,00023576079
2646,44622802734	0,00023610609
2649,42646026611	0,00023608448
2652,40669250488	0,0002374346
2655,38692474365	0,00023866723
2658,36715698242	0,0002380221
2661,34738922119	0,00023833055
2664,32762145996	0,00023855838
2667,30785369873	0,00023818886
2670,2880859375	0,00023775188
2673,26831817627	0,00023620853
2676,24855041504	0,00023557743
2679,22878265381	0,00023448077
2682,20901489258	0,00023197405
2685,18924713135	0,00023072679
2688,16947937012	0,0002290862
2691,14971160889	0,00022623636
2694,12994384766	0,0002242224
2697,11017608643	0,00022267126
2700,0904083252	0,00021981397
2703,07064056396	0,00021710906
2706,05087280273	0,00021469057
2709,0311050415	0,00021237472
2712,01133728027	0,00020980325
2714,99156951904	0,00020815095
2717,97180175781	0,00020396806
2720,95203399658	0,00020157388
2723,93226623535	0,00019795842
2726,91249847412	0,00019615208
2729,89273071289	0,00019268938
2732,87296295166	0,0001894747
2735,85319519043	0,00018645498
2738,8334274292	0,00018323675
2741,81365966797	0,00018022445
2744,79389190674	0,000177623
2747,77412414551	0,00017550119
2750,75435638428	0,00017182287
2753,73458862305	0,00016894921
2756,71482086182	0,00016563525
2759,69505310059	0,00016299397
2762,67528533936	0,00016036237
2765,65551757813	0,00015750895
2768,63574981689	0,00015262542
2771,61598205566	0,00014923395
2774,59621429443	0,0001457238
2777,5764465332	0,00014283134
2780,55667877197	0,00013806983
2783,53691101074	0,00013476308
2786,51714324951	0,00013002974
2789,49737548828	0,00012592538
2792,47760772705	0,00011956615
2795,45783996582	0,00011542476
2798,43807220459	0,00010983388
2801,41830444336	0,00010371435
2804,39853668213	9,78816E-5
2807,3787689209	9,1167112E-5
2810,35900115967	8,2868235E-5
2813,33923339844	7,6599897E-5
2816,31946563721	6,7569524E-5
2819,29969787598	5,9516549E-5
2822,27993011475	5,123445E-5
2825,26016235352	4,3107585E-5
2828,24039459229	3,3742812E-5
2831,22062683105	2,4872295E-5
2834,20085906982	1,6091219E-5
2837,18109130859	8,0575814E-6
2840,16132354736	8,1979619E-6
2843,14155578613	1,346752E-5
2846,1217880249	2,2490968E-5
2849,10202026367	2,9738154E-5
2852,08225250244	3,6299191E-5
2855,06248474121	4,5292053E-5
2858,04271697998	5,1635929E-5
2861,02294921875	5,885057E-5
2864,00318145752	6,3902301E-5
2866,98341369629	6,8717672E-5
2869,96364593506	7,4721128E-5
2872,94387817383	7,8766486E-5
2875,9241104126	8,3251856E-5
2878,90434265137	8,7286973E-5
2881,88457489014	9,1869323E-5
2884,86480712891	9,4626845E-5
2887,84503936768	9,8812855E-5
2890,82527160645	0,00010097035
2893,80550384521	0,00010409062
2896,78573608398	0,00010671592
2899,76596832275	0,00010838863
2902,74620056152	0,00011140475
2905,72643280029	0,00011307161
2908,70666503906	0,00011532487
2911,68689727783	0,00011680376
2914,6671295166	0,00011830806
2917,64736175537	0,00011941713
2920,62759399414	0,00012088742
2923,60782623291	0,00012192697
2926,58805847168	0,0001235921
2929,56829071045	0,00012492295
2932,54852294922	0,00012481683
2935,52875518799	0,00012601985
2938,50898742676	0,0001269939
2941,48921966553	0,00012766058
2944,4694519043	0,00012825969
2947,44968414307	0,00012927925
2950,42991638184	0,00013019057
2953,41014862061	0,00013007859
2956,39038085937	0,00012982216
2959,37061309814	0,0001322362
2962,35084533691	0,00013202226
2965,33107757568	0,0001311221
2968,31130981445	0,00013297998
2971,29154205322	0,00013292156
2974,27177429199	0,00013361997
2977,25200653076	0,00013263706
2980,23223876953	0,00013395963
2983,2124710083	0,00013458015
2986,19270324707	0,00013420104
2989,17293548584	0,0001337817
2992,15316772461	0,0001355732
2995,13339996338	0,00013550901
2998,11363220215	0,00013549471
3001,09386444092	0,00013556449
3004,07409667969	0,00013470948
3007,05432891846	0,00013519768
3010,03456115723	0,00013555509
3013,014793396	0,00013463997
3015,99502563477	0,00013592316
3018,97525787354	0,00013599933
3021,9554901123	0,0001356078
3024,93572235107	0,00013564172
3027,91595458984	0,00013548383
3030,89618682861	0,00013579062
3033,87641906738	0,00013610485
3036,85665130615	0,00013611126
3039,83688354492	0,0001363774
3042,81711578369	0,00013640947
3045,79734802246	0,00013676857
3048,77758026123	0,00013547297
3051,7578125	0,00013531807
3054,73804473877	0,00013596002
3057,71827697754	0,00013544773
3060,69850921631	0,00013488266
3063,67874145508	0,00013564328
3066,65897369385	0,00013617005
3069,63920593262	0,00013598443
3072,61943817139	0,00013525072
3075,59967041016	0,00013632565
3078,57990264893	0,00013561297
3081,5601348877	0,00013567212
3084,54036712646	0,00013572811
3087,52059936523	0,00013502457
3090,500831604	0,00013606651
3093,48106384277	0,00013573594
3096,46129608154	0,0001357959
3099,44152832031	0,000135989
3102,42176055908	0,00013618627
3105,40199279785	0,00013509929
3108,38222503662	0,00013485215
3111,36245727539	0,00013529125
3114,34268951416	0,00013505177
3117,32292175293	0,0001342878
3120,3031539917	0,00013556761
3123,28338623047	0,00013619271
3126,26361846924	0,00013448052
3129,24385070801	0,00013537593
3132,22408294678	0,00013458967
3135,20431518555	0,00013501703
3138,18454742432	0,00013510707
3141,16477966309	0,00013485249
3144,14501190186	0,00013380629
3147,12524414063	0,00013447537
3150,10547637939	0,00013425419
3153,08570861816	0,00013426344
3156,06594085693	0,00013407673
3159,0461730957	0,0001332262
3162,02640533447	0,0001337111
3165,00663757324	0,00013306738
3167,98686981201	0,00013465857
3170,96710205078	0,00013355702
3173,94733428955	0,000134436
3176,92756652832	0,00013415844
3179,90779876709	0,00013310636
3182,88803100586	0,0001330501
3185,86826324463	0,00013285087
3188,8484954834	0,00013329827
3191,82872772217	0,00013268351
3194,80895996094	0,00013326907
3197,78919219971	0,00013208783
3200,76942443848	0,00013336344
3203,74965667725	0,00013336122
3206,72988891602	0,00013181917
3209,71012115479	0,00013138407
3212,69035339355	0,00013149225
3215,67058563232	0,00013260943
3218,65081787109	0,00013192358
3221,63105010986	0,0001324895
3224,61128234863	0,00013191447
3227,5915145874	0,0001326051
3230,57174682617	0,00013227953
3233,55197906494	0,00013220738
3236,53221130371	0,00013202644
3239,51244354248	0,00013137896
3242,49267578125	0,00013050629
3245,47290802002	0,00013175953
3248,45314025879	0,00013166871
3251,43337249756	0,00013219244
3254,41360473633	0,00013191247
3257,3938369751	0,00013085619
3260,37406921387	0,00013153681
3263,35430145264	0,00013056689
3266,33453369141	0,00013103938
3269,31476593018	0,00013066041
3272,29499816895	0,00013117006
3275,27523040771	0,00013088858
3278,25546264648	0,00013149926
3281,23569488525	0,00013126529
3284,21592712402	0,00013088435
3287,19615936279	0,00013017608
3290,17639160156	0,00013132192
3293,15662384033	0,00013008382
3296,1368560791	0,00013034332
3299,11708831787	0,0001304126
3302,09732055664	0,00012998667
3305,07755279541	0,00013063237
3308,05778503418	0,00013028832
3311,03801727295	0,00013000622
3314,01824951172	0,00012995218
3316,99848175049	0,00013078879
3319,97871398926	0,00012841528
3322,95894622803	0,00012988703
3325,9391784668	0,00012862461
3328,91941070557	0,00012878107
3331,89964294434	0,0001294356
3334,87987518311	0,00012818591
3337,86010742188	0,00012951028
3340,84033966064	0,00012776557
3343,82057189941	0,00012781696
3346,80080413818	0,00012818846
3349,78103637695	0,00012862492
3352,76126861572	0,0001282233
3355,74150085449	0,00012792157
3358,72173309326	0,00012725844
3361,70196533203	0,000128105
3364,6821975708	0,00012695203
3367,66242980957	0,00012604078
3370,64266204834	0,0001260883
3373,62289428711	0,00012558468
3376,60312652588	0,00012534556
3379,58335876465	0,00012510982
3382,56359100342	0,00012493834
3385,54382324219	0,00012591526
3388,52405548096	0,00012435488
3391,50428771973	0,0001242249
3394,4845199585	0,000123606
3397,46475219727	0,00012204676
3400,44498443604	0,00012337683
3403,4252166748	0,00012256347
3406,40544891357	0,00012274171
3409,38568115234	0,00012277832
3412,36591339111	0,00012035169
3415,34614562988	0,00012148086
3418,32637786865	0,00012022895
3421,30661010742	0,00012044048
3424,28684234619	0,00012073589
3427,26707458496	0,00011933652
3430,24730682373	0,00011918545
3433,2275390625	0,00011848985
3436,20777130127	0,0001181068
3439,18800354004	0,00011766252
3442,16823577881	0,0001172018
3445,14846801758	0,00011770448
3448,12870025635	0,00011647872
3451,10893249512	0,00011549514
3454,08916473389	0,00011525543
3457,06939697266	0,00011447975
3460,04962921143	0,00011357127
3463,0298614502	0,00011384948
3466,01009368897	0,0001124426
3468,99032592773	0,00011343389
3471,9705581665	0,00011118963
3474,95079040527	0,00011107843
3477,93102264404	0,00010977598
3480,91125488281	0,00010964635
3483,89148712158	0,00010931196
3486,87171936035	0,0001085485
3489,85195159912	0,00010737471
3492,83218383789	0,00010721502
3495,81241607666	0,00010530445
3498,79264831543	0,0001068002
3501,7728805542	0,00010587046
3504,75311279297	0,0001044918
3507,73334503174	0,00010386337
3510,71357727051	0,00010310367
3513,69380950928	0,0001023927
3516,67404174805	0,00010120308
3519,65427398682	9,9914665E-5
3522,63450622559	0,00010095865
3525,61473846436	9,9272028E-5
3528,59497070313	9,853928E-5
3531,57520294189	9,6667675E-5
3534,55543518066	9,5839251E-5
3537,53566741943	9,582011E-5
3540,5158996582	9,5099511E-5
3543,49613189697	9,4341305E-5
3546,47636413574	9,2027218E-5
3549,45659637451	9,1458321E-5
3552,43682861328	9,0855692E-5
3555,41706085205	9,0308185E-5
3558,39729309082	8,8445891E-5
3561,37752532959	8,712646E-5
3564,35775756836	8,6509635E-5
3567,33798980713	8,5104761E-5
3570,3182220459	8,3694893E-5
3573,29845428467	8,3333752E-5
3576,27868652344	8,1975798E-5
3579,25891876221	8,078715E-5
3582,23915100098	7,9610493E-5
3585,21938323975	7,8564293E-5
3588,19961547852	7,6253293E-5
3591,17984771729	7,5949444E-5
3594,16007995605	7,5281791E-5
3597,14031219482	7,3328173E-5
3600,12054443359	7,1099267E-5
3603,10077667236	6,9886621E-5
3606,08100891113	6,8617206E-5
3609,0612411499	6,6834554E-5
3612,04147338867	6,5664805E-5
3615,02170562744	6,3665874E-5
3618,00193786621	6,1728095E-5
3620,98217010498	6,0038873E-5
3623,96240234375	5,7602408E-5
3626,94263458252	5,6769903E-5
3629,92286682129	5,4968012E-5
3632,90309906006	5,2448516E-5
3635,88333129883	5,0639711E-5
3638,8635635376	4,8394484E-5
3641,84379577637	4,6767147E-5
3644,82402801514	4,4913305E-5
3647,80426025391	4,3068225E-5
3650,78449249268	4,031944E-5
3653,76472473145	3,8149996E-5
3656,74495697022	3,6515636E-5
3659,72518920898	3,2895197E-5
3662,70542144775	3,1260007E-5
3665,68565368652	2,8113502E-5
3668,66588592529	2,5432791E-5
3671,64611816406	2,3646608E-5
3674,62635040283	2,1634286E-5
3677,6065826416	1,8102237E-5
3680,58681488037	1,6210413E-5
3683,56704711914	1,3594174E-5
3686,54727935791	1,1892523E-5
3689,52751159668	1,106939E-5
3692,50774383545	1,0145604E-5
3695,48797607422	1,0717987E-5
3698,46820831299	1,1479859E-5
3701,44844055176	1,4015068E-5
3704,42867279053	1,6301698E-5
3707,4089050293	2,0420354E-5
3710,38913726807	2,3990571E-5
3713,36936950684	2,7299675E-5
3716,34960174561	3,1505093E-5
3719,32983398438	3,3503178E-5
3722,31006622314	3,9347601E-5
3725,29029846191	4,2659185E-5
3728,27053070068	4,7644449E-5
3731,25076293945	5,0622898E-5
3734,23099517822	5,5890792E-5
3737,21122741699	6,0116604E-5
3740,19145965576	6,4642652E-5
3743,17169189453	6,9665356E-5
3746,1519241333	7,4100708E-5
3749,13215637207	7,9618218E-5
3752,11238861084	8,3026425E-5
3755,09262084961	8,8518825E-5
3758,07285308838	9,3827148E-5
3761,05308532715	9,7670142E-5
3764,03331756592	0,00010318212
3767,01354980469	0,00010807216
3769,99378204346	0,00011415195
3772,97401428223	0,00011855735
3775,954246521	0,0001237241
3778,93447875977	0,00012826064
3781,91471099854	0,00013410618
3784,8949432373	0,00013742837
3787,87517547607	0,00014267014
3790,85540771484	0,00014694189
3793,83563995361	0,00015174688
3796,81587219238	0,00015652563
3799,79610443115	0,00016199924
3802,77633666992	0,00016377235
3805,75656890869	0,00016873102
3808,73680114746	0,00017275857
3811,71703338623	0,00017716759
3814,697265625	0,00018015207
3817,67749786377	0,00018398362
3820,65773010254	0,00018789056
3823,63796234131	0,00019121302
3826,61819458008	0,00019431997
3829,59842681885	0,00019739033
3832,57865905762	0,00020131686
3835,55889129639	0,00020259591
3838,53912353516	0,0002058661
3841,51935577393	0,00020898843
3844,4995880127	0,00021097172
3847,47982025146	0,00021290704
3850,46005249023	0,00021530468
3853,440284729	0,00021829191
3856,42051696777	0,00021907005
3859,40074920654	0,00022094822
3862,38098144531	0,00022258654
3865,36121368408	0,00022397777
3868,34144592285	0,00022532258
3871,32167816162	0,00022643725
3874,30191040039	0,00022762678
3877,28214263916	0,00022989573
3880,26237487793	0,00023030899
3883,2426071167	0,00023125455
3886,22283935547	0,00023253074
3889,20307159424	0,00023301621
3892,18330383301	0,00023272973
3895,16353607178	0,00023468635
3898,14376831055	0,00023480377
3901,12400054932	0,00023649632
3904,10423278809	0,00023635607
3907,08446502686	0,00023625077
3910,06469726562	0,00023647641
3913,04492950439	0,0002367913
3916,02516174316	0,00023749141
3919,00539398193	0,00023756624
3921,9856262207	0,00023809212
3924,96585845947	0,00023856744
3927,94609069824	0,00023914814
3930,92632293701	0,00023853464
3933,90655517578	0,00023973865
3936,88678741455	0,00024021501
3939,86701965332	0,00023950004
3942,84725189209	0,00023929648
3945,82748413086	0,00024023579
3948,80771636963	0,00023893973
3951,7879486084	0,00023968268
3954,76818084717	0,00023971493
3957,74841308594	0,0002392148
3960,72864532471	0,0002407369
3963,70887756348	0,00024099631
3966,68910980225	0,00024053535
3969,66934204102	0,00023945684
3972,64957427978	0,00024043435
3975,62980651855	0,00024031584
3978,61003875732	0,00024040048
3981,59027099609	0,00023973461
3984,57050323486	0,00024025684
3987,55073547363	0,00024037822
3990,5309677124	0,00023999416
3993,51119995117	0,00024040045
3996,49143218994	0,00024080308
3999,47166442871	0,00024012131
4002,45189666748	0,00024135639
4005,43212890625	0,00024104019
4008,41236114502	0,00024103188
4011,39259338379	0,00024022496
4014,37282562256	0,00024086594
4017,35305786133	0,00024074576
4020,3332901001	0,00024017829
4023,31352233887	0,00024142908
4026,29375457764	0,00024070881
4029,27398681641	0,00024104533
4032,25421905518	0,0002404409
4035,23445129395	0,00024049983
4038,21468353271	0,00024098906
4041,19491577148	0,00024089652
4044,17514801025	0,00024062083
4047,15538024902	0,00024051063
4050,13561248779	0,00024149726
4053,11584472656	0,00024101013
4056,09607696533	0,0002417021
4059,0763092041	0,00024124451
4062,05654144287	0,00024108033
4065,03677368164	0,00024254183
4068,01700592041	0,00024154825
4070,99723815918	0,00024279483
4073,97747039795	0,00024266628
4076,95770263672	0,0002428289
4079,93793487549	0,00024228203
4082,91816711426	0,00024197136
4085,89839935303	0,00024272523
4088,8786315918	0,00024248698
4091,85886383057	0,00024343405
4094,83909606934	0,00024237842
4097,81932830811	0,00024264581
4100,79956054687	0,00024275477
4103,77979278564	0,00024332254
4106,76002502441	0,00024319011
4109,74025726318	0,00024300535
4112,72048950195	0,00024357275
4115,70072174072	0,00024319778
4118,68095397949	0,00024296596
4121,66118621826	0,00024305637
4124,64141845703	0,00024378115
4127,6216506958	0,00024391444
4130,60188293457	0,00024463979
4133,58211517334	0,00024466352
4136,56234741211	0,00024581688
4139,54257965088	0,00024492424
4142,52281188965	0,00024382767
4145,50304412842	0,00024569598
4148,48327636719	0,00024505223
4151,46350860596	0,00024457084
4154,44374084473	0,00024540324
4157,4239730835	0,00024653814
4160,40420532227	0,00024662156
4163,38443756103	0,00024662087
4166,3646697998	0,00024566295
4169,34490203857	0,00024618225
4172,32513427734	0,00024748923
4175,30536651611	0,00024744565
4178,28559875488	0,00024722498
4181,26583099365	0,00024751968
4184,24606323242	0,00024776432
4187,22629547119	0,00024724924
4190,20652770996	0,00024749878
4193,18675994873	0,00024778627
4196,1669921875	0,00024812311
4199,14722442627	0,00024900151
4202,12745666504	0,00024941728
4205,10768890381	0,00024954718
4208,08792114258	0,00024944037
4211,06815338135	0,00025012621
4214,04838562012	0,00025009711
4217,02861785889	0,00025082956
4220,00885009766	0,00025091668
4222,98908233643	0,00025141371
4225,9693145752	0,00025150538
4228,94954681396	0,00025204958
4231,92977905273	0,00025196973
4234,9100112915	0,00025297672
4237,89024353027	0,00025229391
4240,87047576904	0,00025295455
4243,85070800781	0,00025304118
4246,83094024658	0,00025401941
4249,81117248535	0,00025378986
4252,79140472412	0,00025495215
4255,77163696289	0,0002536934
4258,75186920166	0,00025423223
4261,73210144043	0,00025541688
4264,7123336792	0,00025541698
4267,69256591797	0,00025588893
4270,67279815674	0,00025652025
4273,65303039551	0,00025696506
4276,63326263428	0,00025729727
4279,61349487305	0,00025781365
4282,59372711182	0,00025804595
4285,57395935059	0,00025854627
4288,55419158936	0,00025861265
4291,53442382812	0,00025889851
4294,51465606689	0,00025922727
4297,49488830566	0,00026027457
4300,47512054443	0,00026040875
4303,4553527832	0,00026171735
4306,43558502197	0,00026138572
4309,41581726074	0,00026193226
4312,39604949951	0,00026139267
4315,37628173828	0,0002623695
4318,35651397705	0,0002636997
4321,33674621582	0,00026457851
4324,31697845459	0,00026341178
4327,29721069336	0,00026530145
4330,27744293213	0,00026418508
4333,2576751709	0,00026607156
4336,23790740967	0,00026675857
4339,21813964844	0,00026609427
4342,19837188721	0,00026646314
4345,17860412598	0,00026761481
4348,15883636475	0,00026776334
4351,13906860352	0,0002690634
4354,11930084229	0,00026820617
4357,09953308105	0,00026922324
4360,07976531982	0,00026953322
4363,05999755859	0,00027038869
4366,04022979736	0,00027067142
4369,02046203613	0,00027100434
4372,0006942749	0,0002718078
4374,98092651367	0,00027281846
4377,96115875244	0,00027242042
4380,94139099121	0,00027366167
4383,92162322998	0,00027441823
4386,90185546875	0,00027393376
4389,88208770752	0,00027450794
4392,86231994629	0,00027551322
4395,84255218506	0,00027618514
4398,82278442383	0,00027543664
4401,8030166626	0,00027763768
4404,78324890137	0,00027805323
4407,76348114014	0,00027930661
4410,74371337891	0,00027859578
4413,72394561768	0,00028045271
4416,70417785645	0,00028029093
4419,68441009521	0,00028042227
4422,66464233398	0,00028104477
4425,64487457275	0,0002827745
4428,62510681152	0,00028346407
4431,60533905029	0,00028288737
4434,58557128906	0,00028370032
4437,56580352783	0,00028460234
4440,5460357666	0,00028515006
4443,52626800537	0,00028662083
4446,50650024414	0,00028635912
4449,48673248291	0,00028702457
4452,46696472168	0,00028879019
4455,44719696045	0,00028856977
4458,42742919922	0,00028968632
4461,40766143799	0,00028964873
4464,38789367676	0,00029162943
4467,36812591553	0,00029120989
4470,3483581543	0,00029118494
4473,32859039307	0,00029347069
4476,30882263184	0,00029345008
4479,28905487061	0,00029452416
4482,26928710937	0,00029489533
4485,24951934814	0,00029698117
4488,22975158691	0,00029597968
4491,20998382568	0,0002973096
4494,19021606445	0,00029819859
4497,17044830322	0,0002991596
4500,15068054199	0,00029961096
4503,13091278076	0,00030082174
4506,11114501953	0,00030081399
4509,0913772583	0,00030179057
4512,07160949707	0,00030324163
4515,05184173584	0,00030338554
4518,03207397461	0,00030473437
4521,01230621338	0,00030588692
4523,99253845215	0,00030569428
4526,97277069092	0,00030742365
4529,95300292969	0,00030819711
4532,93323516846	0,00030832595
4535,91346740723	0,00030973457
4538,893699646	0,00031021064
4541,87393188477	0,00031120195
4544,85416412354	0,00031143413
4547,8343963623	0,0003128642
4550,81462860107	0,00031352498
4553,79486083984	0,00031462347
4556,77509307861	0,00031529304
4559,75532531738	0,00031607959
4562,73555755615	0,00031692651
4565,71578979492	0,00031765365
4568,69602203369	0,00031902981
4571,67625427246	0,00032038332
4574,65648651123	0,00031991025
4577,63671875	0,00032267065
4580,61695098877	0,00032291468
4583,59718322754	0,00032393536
4586,57741546631	0,00032479595
4589,55764770508	0,00032463402
4592,53787994385	0,00032649455
4595,51811218262	0,00032807573
4598,49834442139	0,00032865953
4601,47857666016	0,00033013228
4604,45880889893	0,00033087773
4607,4390411377	0,00033056112
4610,41927337646	0,00033223203
4613,39950561523	0,00033403678
4616,379737854	0,00033454868
4619,35997009277	0,00033449953
4622,34020233154	0,00033655854
4625,32043457031	0,00033793809
4628,30066680908	0,00033863285
4631,28089904785	0,0003398492
4634,26113128662	0,00033980517
4637,24136352539	0,00034170471
4640,22159576416	0,0003430563
4643,20182800293	0,00034395758
4646,1820602417	0,00034485949
4649,16229248047	0,00034615994
4652,14252471924	0,00034742783
4655,12275695801	0,00034821818
4658,10298919678	0,00034883115
4661,08322143555	0,00034923546
4664,06345367432	0,00035129532
4667,04368591309	0,00035320423
4670,02391815186	0,00035213227
4673,00415039063	0,00035436637
4675,98438262939	0,00035579348
4678,96461486816	0,00035829165
4681,94484710693	0,00035721971
4684,9250793457	0,00035942767
4687,90531158447	0,0003598317
4690,88554382324	0,00036211303
4693,86577606201	0,00036274359
4696,84600830078	0,00036246401
4699,82624053955	0,00036549932
4702,80647277832	0,00036580326
4705,78670501709	0,00036640955
4708,76693725586	0,00036841389
4711,74716949463	0,0003694788
4714,7274017334	0,00037133937
4717,70763397217	0,00037146749
4720,68786621094	0,00037283707
4723,66809844971	0,00037509713
4726,64833068848	0,00037559581
4729,62856292725	0,00037686276
4732,60879516602	0,00037736263
4735,58902740479	0,00037882118
4738,56925964355	0,00038165814
4741,54949188232	0,00038250752
4744,52972412109	0,00038270491
4747,50995635986	0,00038474774
4750,49018859863	0,00038571716
4753,4704208374	0,00038769884
4756,45065307617	0,00038855737
4759,43088531494	0,00038940458
4762,41111755371	0,00039110792
4765,39134979248	0,00039355748
4768,37158203125	0,00039412766
4771,35181427002	0,00039550434
4774,33204650879	0,0003971837
4777,31227874756	0,00039777201
4780,29251098633	0,0003990139
4783,2727432251	0,00040144963
4786,25297546387	0,00040219398
4789,23320770264	0,00040346469
4792,21343994141	0,00040559098
4795,19367218018	0,00040697646
4798,17390441895	0,00040805701
4801,15413665771	0,00040928296
4804,13436889648	0,00041135233
4807,11460113525	0,00041279971
4810,09483337402	0,00041357129
4813,07506561279	0,000415755
4816,05529785156	0,00041756436
4819,03553009033	0,00041884143
4822,0157623291	0,00042008211
4824,99599456787	0,00042133871
4827,97622680664	0,00042298432
4830,95645904541	0,0004251295
4833,93669128418	0,00042645268
4836,91692352295	0,00042749678
4839,89715576172	0,00042934137
4842,87738800049	0,00043126664
4845,85762023926	0,00043305149
4848,83785247803	0,00043509453
4851,8180847168	0,00043634869
4854,79831695557	0,00043821149
4857,77854919434	0,00043979719
4860,75878143311	0,00044176417
4863,73901367188	0,00044404182
4866,71924591064	0,00044465293
4869,69947814941	0,00044758242
4872,67971038818	0,00044841983
4875,65994262695	0,00045062775
4878,64017486572	0,00045216801
4881,62040710449	0,00045412746
4884,60063934326	0,0004553852
4887,58087158203	0,00045811776
4890,5611038208	0,00045969272
4893,54133605957	0,0004613821
4896,52156829834	0,00046354442
4899,50180053711	0,00046622823
4902,48203277588	0,00046743888
4905,46226501465	0,00046985115
4908,44249725342	0,0004721887
4911,42272949219	0,0004732989
4914,40296173096	0,00047598605
4917,38319396973	0,00047812166
4920,3634262085	0,00047919704
4923,34365844727	0,00048260379
4926,32389068604	0,0004835607
4929,3041229248	0,00048632953
4932,28435516357	0,00048803903
4935,26458740234	0,0004895333
4938,24481964111	0,00049225905
4941,22505187988	0,0004952311
4944,20528411865	0,00049670797
4947,18551635742	0,0004984301
4950,16574859619	0,00050010074
4953,14598083496	0,00050300845
4956,12621307373	0,00050412635
4959,1064453125	0,00050794125
4962,08667755127	0,00050934943
4965,06690979004	0,00051223151
4968,04714202881	0,00051382468
4971,02737426758	0,00051556543
4974,00760650635	0,000518147
4976,98783874512	0,0005211597
4979,96807098389	0,00052205136
4982,94830322266	0,00052527586
4985,92853546143	0,0005264802
4988,9087677002	0,00052865399
4991,88899993897	0,00053264207
4994,86923217773	0,00053389781
4997,8494644165	0,00053496408
5000,82969665527	0,00053852889
5003,80992889404	0,00054069127
5006,79016113281	0,00054291571
5009,77039337158	0,00054507039
5012,75062561035	0,00054811671
5015,73085784912	0,00054947192
5018,71109008789	0,00055191374
5021,69132232666	0,00055397387
5024,67155456543	0,00055575272
5027,6517868042	0,00055853825
5030,63201904297	0,0005614228
5033,61225128174	0,00056340695
5036,59248352051	0,00056535106
5039,57271575928	0,00056780787
5042,55294799805	0,00056887992
5045,53318023682	0,00057117483
5048,51341247559	0,00057286312
5051,49364471436	0,00057511035
5054,47387695313	0,00057734131
5057,45410919189	0,00057858551
5060,43434143066	0,0005809388
5063,41457366943	0,00058310833
5066,3948059082	0,00058463803
5069,37503814697	0,00058761894
5072,35527038574	0,00058797375
5075,33550262451	0,00059093654
5078,31573486328	0,00059257563
5081,29596710205	0,00059425354
5084,27619934082	0,00059505966
5087,25643157959	0,00059640491
5090,23666381836	0,00059854456
5093,21689605713	0,0005984439
5096,1971282959	0,0006000093
5099,17736053467	0,00060286809
5102,15759277344	0,00060155233
5105,13782501221	0,00060346142
5108,11805725098	0,00060520263
5111,09828948975	0,00060528664
5114,07852172852	0,00060749497
5117,05875396729	0,00060731386
5120,03898620605	0,00060781713
5123,01921844482	0,00060834818
5125,99945068359	0,00060831988
5128,97968292236	0,00060818367
5131,95991516113	0,00060972389
5134,9401473999	0,00060873815
5137,92037963867	0,00060900258
5140,90061187744	0,0006087485
5143,88084411621	0,00060833899
5146,86107635498	0,00060778285
5149,84130859375	0,00060764512
5152,82154083252	0,00060574728
5155,80177307129	0,0006050222
5158,78200531006	0,00060433028
5161,76223754883	0,00060191917
5164,7424697876	0,00060166836
5167,72270202637	0,00059952877
5170,70293426514	0,00059847825
5173,68316650391	0,00059595682
5176,66339874268	0,00059417804
5179,64363098145	0,00059204694
5182,62386322022	0,00058977928
5185,60409545898	0,00058753486
5188,58432769775	0,00058409426
5191,56455993652	0,00058162596
5194,54479217529	0,00057942889
5197,52502441406	0,00057708057
5200,50525665283	0,00057433374
5203,4854888916	0,00057111721
5206,46572113037	0,00056795453
5209,44595336914	0,00056576361
5212,42618560791	0,00056236262
5215,40641784668	0,00055794445
5218,38665008545	0,00055492326
5221,36688232422	0,00055252752
5224,34711456299	0,00054761499
5227,32734680176	0,00054479098
5230,30757904053	0,0005422244
5233,2878112793	0,00053831547
5236,26804351807	0,00053438191
5239,24827575684	0,00053190921
5242,22850799561	0,00052871248
5245,20874023438	0,00052575009
5248,18897247314	0,00052129489
5251,16920471191	0,00051886839
5254,14943695068	0,00051504192
5257,12966918945	0,00051341684
5260,10990142822	0,00050996513
5263,09013366699	0,00050721565
5266,07036590576	0,0005047517
5269,05059814453	0,00050211239
5272,0308303833	0,00049967751
5275,01106262207	0,00049782972
5277,99129486084	0,00049538345
5280,97152709961	0,00049449515
5283,95175933838	0,00049268101
5286,93199157715	0,00049061323
5289,91222381592	0,00048956006
5292,89245605469	0,00048922193
5295,87268829346	0,00048753712
5298,85292053223	0,00048681066
5301,833152771	0,00048606884
5304,81338500977	0,00048676313
5307,79361724854	0,00048544528
5310,7738494873	0,00048459344
5313,75408172607	0,00048592293
5316,73431396484	0,00048613909
5319,71454620361	0,0004875764
5322,69477844238	0,00048642303
5325,67501068115	0,00048832959
5328,65524291992	0,00048922929
5331,63547515869	0,00049071844
5334,61570739746	0,00049123471
5337,59593963623	0,00049087703
5340,576171875	0,00049370537
5343,55640411377	0,00049542949
5346,53663635254	0,00049768352
5349,51686859131	0,00050092703
5352,49710083008	0,00050433152
5355,47733306885	0,00050609934
5358,45756530762	0,0005081985
5361,43779754639	0,0005121302
5364,41802978516	0,00051467561
5367,39826202393	0,00051706348
5370,3784942627	0,00052148541
5373,35872650146	0,00052471188
5376,33895874023	0,00052799682
5379,319190979	0,00053289725
5382,29942321777	0,00053669555
5385,27965545654	0,00054037798
5388,25988769531	0,00054510599
5391,24011993408	0,00054958177
5394,22035217285	0,00055362955
5397,20058441162	0,0005589969
5400,18081665039	0,00056395118
5403,16104888916	0,00056857303
5406,14128112793	0,00057312295
5409,1215133667	0,00057845557
5412,10174560547	0,000583561
5415,08197784424	0,00058795155
5418,06221008301	0,00059441222
5421,04244232178	0,00059994501
5424,02267456055	0,00060556183
5427,00290679932	0,00061031038
5429,98313903809	0,00061672282
5432,96337127686	0,00062405197
5435,94360351562	0,00062769236
5438,92383575439	0,00063499585
5441,90406799316	0,00064096155
5444,88430023193	0,00064762201
5447,8645324707	0,00065383316
5450,84476470947	0,00065987083
5453,82499694824	0,00066781159
5456,80522918701	0,00067391173
5459,78546142578	0,00068113544
5462,76569366455	0,00068834419
5465,74592590332	0,000695622
5468,72615814209	0,00070201813
5471,70639038086	0,00070993635
5474,68662261963	0,0007173063
5477,6668548584	0,00072469865
5480,64708709717	0,00073310847
5483,62731933594	0,00074009049
5486,60755157471	0,00074769333
5489,58778381348	0,00075521093
5492,56801605225	0,00076430525
5495,54824829102	0,00077284408
5498,52848052978	0,00077980243
5501,50871276855	0,00078850318
5504,48894500732	0,00079746277
5507,46917724609	0,00080582042
5510,44940948486	0,00081475735
5513,42964172363	0,00082354176
5516,4098739624	0,00083183455
5519,39010620117	0,00084140613
5522,37033843994	0,00085131522
5525,35057067871	0,00086033669
5528,33080291748	0,00086917409
5531,31103515625	0,0008799469
5534,29126739502	0,00088941431
5537,27149963379	0,00089951486
5540,25173187256	0,00090899714
5543,23196411133	0,00091947886
5546,2121963501	0,00092983152
5549,19242858887	0,00094095027
5552,17266082764	0,00095148009
5555,15289306641	0,00096172802
5558,13312530518	0,00097294859
5561,11335754395	0,00098540023
5564,09358978271	0,00099587919
5567,07382202148	0,0010063148
5570,05405426025	0,0010189515
5573,03428649902	0,0010298197
5576,01451873779	0,0010418571
5578,99475097656	0,0010535795
5581,97498321533	0,0010648353
5584,9552154541	0,001078541
5587,93544769287	0,0010903053
5590,91567993164	0,0011024491
5593,89591217041	0,001115108
5596,87614440918	0,0011276275
5599,85637664795	0,0011407882
5602,83660888672	0,0011539513
5605,81684112549	0,001165959
5608,79707336426	0,0011795593
5611,77730560303	0,0011926857
5614,7575378418	0,0012064208
5617,73777008057	0,0012201826
5620,71800231934	0,0012337785
5623,69823455811	0,001246497
5626,67846679687	0,0012596267
5629,65869903564	0,0012733409
5632,63893127441	0,001288036
5635,61916351318	0,0013003651
5638,59939575195	0,0013146171
5641,57962799072	0,0013268359
5644,55986022949	0,0013414046
5647,54009246826	0,0013543032
5650,52032470703	0,0013683034
5653,5005569458	0,0013809867
5656,48078918457	0,0013946707
5659,46102142334	0,0014063897
5662,44125366211	0,0014195996
5665,42148590088	0,0014319965
5668,40171813965	0,0014434647
5671,38195037842	0,001455086
5674,36218261719	0,0014665849
5677,34241485596	0,0014766695
5680,32264709473	0,0014882872
5683,3028793335	0,0014992458
5686,28311157227	0,0015095416
5689,26334381103	0,0015179703
5692,2435760498	0,0015263435
5695,22380828857	0,0015349329
5698,20404052734	0,0015412865
5701,18427276611	0,0015473597
5704,16450500488	0,001553683
5707,14473724365	0,0015587135
5710,12496948242	0,0015624244
5713,10520172119	0,001566103
5716,08543395996	0,001568584
5719,06566619873	0,0015705642
5722,0458984375	0,0015707066
5725,02613067627	0,0015705725
5728,00636291504	0,0015697308
5730,98659515381	0,0015680102
5733,96682739258	0,0015660117
5736,94705963135	0,0015615931
5739,92729187012	0,0015567545
5742,90752410889	0,0015504621
5745,88775634766	0,0015444287
5748,86798858643	0,0015367263
5751,8482208252	0,0015275154
5754,82845306396	0,0015188785
5757,80868530273	0,0015091559
5760,7889175415	0,0014985769
5763,76914978027	0,0014877131
5766,74938201904	0,001476152
5769,72961425781	0,001463528
5772,70984649658	0,0014496891
5775,69007873535	0,001436818
5778,67031097412	0,0014232383
5781,65054321289	0,0014079322
5784,63077545166	0,0013926345
5787,61100769043	0,0013778047
5790,5912399292	0,001361892
5793,57147216797	0,0013467923
5796,55170440674	0,0013301072
5799,53193664551	0,0013151484
5802,51216888428	0,0012975068
5805,49240112305	0,001281381
5808,47263336182	0,0012660208
5811,45286560059	0,0012497511
5814,43309783935	0,0012337762
5817,41333007812	0,0012151228
5820,39356231689	0,0011990855
5823,37379455566	0,0011838494
5826,35402679443	0,0011681818
5829,3342590332	0,0011513889
5832,31449127197	0,0011353468
5835,29472351074	0,0011191466
5838,27495574951	0,0011048728
5841,25518798828	0,0010887887
5844,23542022705	0,001073576
5847,21565246582	0,0010591901
5850,19588470459	0,0010442595
5853,17611694336	0,0010296769
5856,15634918213	0,0010147405
5859,1365814209	0,0010013913
5862,11681365967	0,00098798362
5865,09704589844	0,00097501763
5868,07727813721	0,00096063893
5871,05751037598	0,00094782536
5874,03774261475	0,00093472655
5877,01797485352	0,00092308396
5879,99820709229	0,00091142962
5882,97843933105	0,00089932411
5885,95867156982	0,00088708374
5888,93890380859	0,00087738474
5891,91913604736	0,00086592484
5894,89936828613	0,00085457383
5897,8796005249	0,00084444866
5900,85983276367	0,00083576225
5903,84006500244	0,00082454335
5906,82029724121	0,00081528409
5909,80052947998	0,00080609417
5912,78076171875	0,00079749349
5915,76099395752	0,00078846114
5918,74122619629	0,00078057263
5921,72145843506	0,0007725644
5924,70169067383	0,00076406512
5927,6819229126	0,00075779625
5930,66215515137	0,00075049817
5933,64238739014	0,00074423254
5936,62261962891	0,00073641201
5939,60285186768	0,00073080808
5942,58308410644	0,00072591337
5945,56331634521	0,00071975295
[truncated: 30,772 more rows]
