# Supplementary material for: Predicting the Durability of Solid Fired Bricks Using NDT Electroacoustic Methods
Source: Materials (Basel). 2022 Aug 25;15(17):5882. doi: 10.3390/ma15175882 (PMC9457344; doi:10.3390/ma15175882)
Supplement: Supplementary file 1 [file materials-15-05882-s001.zip › 9.NV0_FT.csv]

ASCII data file created with TiePie Multi Channel software. www.tiepie.com.
2021-02-24 11:11:10 641m
Frequency	FFT1
Hz	V
0	0,0018641405
2,98023223876953	0,000215083
5,96046447753906	0,00021731571
8,94069671630859	0,00022676209
11,9209289550781	0,00024554591
14,9011611938477	0,00023497459
17,8813934326172	0,00021939823
20,8616256713867	0,00021099049
23,8418579101562	0,00020887659
26,8220901489258	0,00021647287
29,8023223876953	0,00021879961
32,7825546264648	0,00022475707
35,7627868652344	0,00025072841
38,7430191040039	0,00030061237
41,7232513427734	0,00028211627
44,703483581543	0,00026073095
47,6837158203125	0,00024626102
50,663948059082	0,00023146568
53,6441802978516	0,00022706344
56,6244125366211	0,00022477891
59,6046447753906	0,00021765474
62,5848770141602	0,00022140118
65,5651092529297	0,00022125125
68,5453414916992	0,00022022769
71,5255737304687	0,00021423334
74,5058059692383	0,00021268435
77,4860382080078	0,00021307996
80,4662704467773	0,00021863934
83,4465026855469	0,00022753036
86,4267349243164	0,00022796042
89,4069671630859	0,00022567207
92,3871994018555	0,0002313098
95,367431640625	0,00024028239
98,3476638793945	0,00024142499
101,327896118164	0,00023887252
104,308128356934	0,00024032764
107,288360595703	0,00023492213
110,268592834473	0,00023030497
113,248825073242	0,00022238394
116,229057312012	0,00022032964
119,209289550781	0,00021793212
122,189521789551	0,00021376106
125,16975402832	0,00021507934
128,14998626709	0,00021600125
131,130218505859	0,00021373892
134,110450744629	0,00021193293
137,090682983398	0,00021108504
140,070915222168	0,00021015227
143,051147460938	0,00020881083
146,031379699707	0,00020810314
149,011611938477	0,00020560112
151,991844177246	0,0002103216
154,972076416016	0,00020647864
157,952308654785	0,00020505082
160,932540893555	0,00020609516
163,912773132324	0,00020898861
166,893005371094	0,00020655905
169,873237609863	0,00020912312
172,853469848633	0,00021055599
175,833702087402	0,0002107824
178,813934326172	0,00021333764
181,794166564941	0,00021790321
184,774398803711	0,00021588017
187,75463104248	0,00021791222
190,73486328125	0,0002143621
193,71509552002	0,0002118064
196,695327758789	0,00021265798
199,675559997559	0,00020941283
202,655792236328	0,00020831141
205,636024475098	0,00020458375
208,616256713867	0,00020131939
211,596488952637	0,00019879735
214,576721191406	0,00019959056
217,556953430176	0,00019878325
220,537185668945	0,00019381185
223,517417907715	0,00019403768
226,497650146484	0,00019405669
229,477882385254	0,00019389408
232,458114624023	0,00019414184
235,438346862793	0,00019247905
238,418579101562	0,00019120305
241,398811340332	0,00019259708
244,379043579102	0,00019385253
247,359275817871	0,0001931426
250,339508056641	0,00019273532
253,31974029541	0,00019279736
256,29997253418	0,00019213395
259,280204772949	0,00019201564
262,260437011719	0,000190849
265,240669250488	0,00019292406
268,220901489258	0,00019285418
271,201133728027	0,00019356342
274,181365966797	0,00019441416
277,161598205566	0,00019120852
280,141830444336	0,00019135907
283,122062683105	0,00019204184
286,102294921875	0,00019242146
289,082527160645	0,00018916778
292,062759399414	0,00018956797
295,042991638184	0,00018650069
298,023223876953	0,00018663538
301,003456115723	0,00018888371
303,983688354492	0,00018483391
306,963920593262	0,00018424474
309,944152832031	0,00018430229
312,924385070801	0,00018321219
315,90461730957	0,0001831329
318,88484954834	0,00018322253
321,865081787109	0,0001829222
324,845314025879	0,00018159199
327,825546264648	0,00018120882
330,805778503418	0,0001807283
333,786010742188	0,00017936236
336,766242980957	0,00017969868
339,746475219727	0,00017900191
342,726707458496	0,00017854675
345,706939697266	0,00017893905
348,687171936035	0,00017680129
351,667404174805	0,00017807526
354,647636413574	0,00017530043
357,627868652344	0,00017504287
360,608100891113	0,00017481718
363,588333129883	0,00017278846
366,568565368652	0,00017349864
369,548797607422	0,0001736932
372,529029846191	0,00017438428
375,509262084961	0,00017212642
378,48949432373	0,00017066081
381,4697265625	0,00016936084
384,44995880127	0,00016960005
387,430191040039	0,00016967645
390,410423278809	0,00017134376
393,390655517578	0,00016895417
396,370887756348	0,00016810071
399,351119995117	0,00016719633
402,331352233887	0,00016855191
405,311584472656	0,00016672031
408,291816711426	0,00016829201
411,272048950195	0,00016674411
414,252281188965	0,00016641743
417,232513427734	0,00016719976
420,212745666504	0,00016604419
423,192977905273	0,0001672586
426,173210144043	0,00016394916
429,153442382812	0,00016458389
432,133674621582	0,00016464235
435,113906860352	0,00016474097
438,094139099121	0,00016450288
441,074371337891	0,0001623933
444,05460357666	0,00016405624
447,03483581543	0,0001628965
450,015068054199	0,00016288473
452,995300292969	0,00015961972
455,975532531738	0,00016049785
458,955764770508	0,00016036186
461,935997009277	0,00015928143
464,916229248047	0,00015877548
467,896461486816	0,0001584624
470,876693725586	0,0001597595
473,856925964355	0,00015755521
476,837158203125	0,00015786258
479,817390441895	0,000155363
482,797622680664	0,00015613554
485,777854919434	0,00015641739
488,758087158203	0,00015483661
491,738319396973	0,00015460113
494,718551635742	0,00015447508
497,698783874512	0,00015446172
500,679016113281	0,00015298712
503,659248352051	0,00015339538
506,63948059082	0,00015388892
509,61971282959	0,00015272802
512,599945068359	0,00015403357
515,580177307129	0,00015259706
518,560409545898	0,00015236108
521,540641784668	0,00015205654
524,520874023438	0,00015174354
527,501106262207	0,00015142129
530,481338500977	0,000151393
533,461570739746	0,00015050817
536,441802978516	0,0001507736
539,422035217285	0,00015084405
542,402267456055	0,0001507037
545,382499694824	0,00015013832
548,362731933594	0,00015047993
551,342964172363	0,00015055432
554,323196411133	0,00015002973
557,303428649902	0,00015071753
560,283660888672	0,00015035483
563,263893127441	0,00014896745
566,244125366211	0,00014927469
569,22435760498	0,00015037433
572,20458984375	0,00014590548
575,18482208252	0,00015011225
578,165054321289	0,00014732133
581,145286560059	0,00014044644
584,125518798828	0,00014971363
587,105751037598	0,00014328209
590,085983276367	0,00014658774
593,066215515137	0,00014938273
596,046447753906	0,00014931196
599,026679992676	0,00014628916
602,006912231445	0,00014562599
604,987144470215	0,00014606341
607,967376708984	0,00014635306
610,947608947754	0,00014495525
613,927841186523	0,00014656074
616,908073425293	0,00014513167
619,888305664062	0,00014568095
622,868537902832	0,00014469687
625,848770141602	0,00014467727
628,829002380371	0,00014495322
631,809234619141	0,00014182345
634,78946685791	0,00014258317
637,76969909668	0,00014371036
640,749931335449	0,00014220286
643,730163574219	0,00014118312
646,710395812988	0,00014296843
649,690628051758	0,00014188136
652,670860290527	0,00014221141
655,651092529297	0,00014146864
658,631324768066	0,00014210461
661,611557006836	0,00014101973
664,591789245606	0,00014098108
667,572021484375	0,0001409352
670,552253723145	0,00014064581
673,532485961914	0,0001399463
676,512718200684	0,00014107271
679,492950439453	0,00013966287
682,473182678223	0,00014051189
685,453414916992	0,00013949388
688,433647155762	0,00013976801
691,413879394531	0,00013877836
694,394111633301	0,00013866497
697,37434387207	0,00013914434
700,35457611084	0,00014017155
703,334808349609	0,00013849946
706,315040588379	0,00013833219
709,295272827148	0,00013914858
712,275505065918	0,00013883643
715,255737304687	0,00013940015
718,235969543457	0,00013899447
721,216201782227	0,000137107
724,196434020996	0,00013682754
727,176666259766	0,0001379691
730,156898498535	0,00013878116
733,137130737305	0,00013737624
736,117362976074	0,00013654589
739,097595214844	0,00013703498
742,077827453613	0,00013742807
745,058059692383	0,00013809051
748,038291931152	0,0001374751
751,018524169922	0,00013703277
753,998756408691	0,00013731268
756,978988647461	0,00013683286
759,959220886231	0,00013830569
762,939453125	0,00013724194
765,919685363769	0,00013639968
768,899917602539	0,00013652328
771,880149841309	0,00013655994
774,860382080078	0,00013627628
777,840614318848	0,00013597694
780,820846557617	0,00013594035
783,801078796387	0,00013630772
786,781311035156	0,00013589269
789,761543273926	0,00013460495
792,741775512695	0,00013400771
795,722007751465	0,000135837
798,702239990234	0,00013542164
801,682472229004	0,00013631605
804,662704467773	0,00013501079
807,642936706543	0,0001352699
810,623168945313	0,00013430222
813,603401184082	0,00013342208
816,583633422852	0,00013479413
819,563865661621	0,0001351633
822,544097900391	0,00013314561
825,52433013916	0,00013315967
828,50456237793	0,00013353223
831,484794616699	0,00013271307
834,465026855469	0,00013351755
837,445259094238	0,00013329135
840,425491333008	0,00013248678
843,405723571777	0,00013236046
846,385955810547	0,00013249243
849,366188049316	0,00013324754
852,346420288086	0,00013352148
855,326652526855	0,00013251229
858,306884765625	0,00013345796
861,287117004394	0,00013161246
864,267349243164	0,00013220649
867,247581481934	0,0001326354
870,227813720703	0,00013212136
873,208045959473	0,00013222493
876,188278198242	0,00013287856
879,168510437012	0,00013173701
882,148742675781	0,00013196742
885,128974914551	0,00013207002
888,10920715332	0,00013163649
891,08943939209	0,00013152276
894,069671630859	0,00013183478
897,049903869629	0,00013206787
900,030136108398	0,00013100855
903,010368347168	0,00013174592
905,990600585938	0,00013263755
908,970832824707	0,00013105121
911,951065063477	0,00013038167
914,931297302246	0,00013174124
917,911529541016	0,00013208563
920,891761779785	0,00013086855
923,871994018555	0,00013024956
926,852226257324	0,00013128735
929,832458496094	0,00013064819
932,812690734863	0,00013040059
935,792922973633	0,00013182193
938,773155212402	0,00013073181
941,753387451172	0,00013086609
944,733619689941	0,00013154307
947,713851928711	0,00013041194
950,69408416748	0,00013113252
953,67431640625	0,0001304035
956,65454864502	0,00013124726
959,634780883789	0,00012972186
962,615013122559	0,00013040766
965,595245361328	0,00012967017
968,575477600098	0,00013003085
971,555709838867	0,00013137973
974,535942077637	0,00013003508
977,516174316406	0,00012963252
980,496406555176	0,00013078861
983,476638793945	0,00013071769
986,456871032715	0,0001312297
989,437103271484	0,0001306046
992,417335510254	0,00013056076
995,397567749023	0,00013064459
998,377799987793	0,00012968979
1001,35803222656	0,00013242611
1004,33826446533	0,0001304842
1007,3184967041	0,00012964405
1010,29872894287	0,00013039852
1013,27896118164	0,00013063873
1016,25919342041	0,00013116577
1019,23942565918	0,00013097048
1022,21965789795	0,00013047752
1025,19989013672	0,00013001576
1028,18012237549	0,00013124778
1031,16035461426	0,00013076531
1034,14058685303	0,00012887429
1037,1208190918	0,00013080108
1040,10105133057	0,00012965958
1043,08128356934	0,00013049327
1046,06151580811	0,0001316694
1049,04174804688	0,00013105789
1052,02198028564	0,00012905998
1055,00221252441	0,00013127861
1057,98244476318	0,00012950179
1060,96267700195	0,0001301057
1063,94290924072	0,00013073924
1066,92314147949	0,00012970811
1069,90337371826	0,00013061477
1072,88360595703	0,00012993173
1075,8638381958	0,00013023915
1078,84407043457	0,00013070604
1081,82430267334	0,00013025951
1084,80453491211	0,0001307415
1087,78476715088	0,0001303616
1090,76499938965	0,00013106298
1093,74523162842	0,0001302398
1096,72546386719	0,00013027346
1099,70569610596	0,0001303755
1102,68592834473	0,00013142907
1105,6661605835	0,00013109701
1108,64639282227	0,00013055599
1111,62662506104	0,00013050257
1114,6068572998	0,00013110853
1117,58708953857	0,00013163819
1120,56732177734	0,00012948344
1123,54755401611	0,00013114762
1126,52778625488	0,00013081902
1129,50801849365	0,00013074322
1132,48825073242	0,00013084194
1135,46848297119	0,00013128108
1138,44871520996	0,00013075502
1141,42894744873	0,00013096409
1144,4091796875	0,00013014603
1147,38941192627	0,0001313763
1150,36964416504	0,00013042796
1153,34987640381	0,00013075302
1156,33010864258	0,00013052925
1159,31034088135	0,00013011762
1162,29057312012	0,00013109688
1165,27080535889	0,00013151508
1168,25103759766	0,00013182312
1171,23126983643	0,00013069731
1174,2115020752	0,00013298075
1177,19173431396	0,00013043794
1180,17196655273	0,00013072772
1183,1521987915	0,00013028594
1186,13243103027	0,00013098661
1189,11266326904	0,00013125134
1192,09289550781	0,0001308619
1195,07312774658	0,00013189143
1198,05335998535	0,00013136531
1201,03359222412	0,00013135608
1204,01382446289	0,00013179528
1206,99405670166	0,00013065645
1209,97428894043	0,00013189068
1212,9545211792	0,00013122746
1215,93475341797	0,00013078572
1218,91498565674	0,00013086527
1221,89521789551	0,00013217393
1224,87545013428	0,00013223389
1227,85568237305	0,00013098101
1230,83591461182	0,00013274531
1233,81614685059	0,00013240797
1236,79637908936	0,0001314159
1239,77661132812	0,00013200595
1242,75684356689	0,00013217736
1245,73707580566	0,00013282732
1248,71730804443	0,00013310617
1251,6975402832	0,00013141762
1254,67777252197	0,00013240038
1257,65800476074	0,00013276795
1260,63823699951	0,00013192298
1263,61846923828	0,00013194815
1266,59870147705	0,00013349043
1269,57893371582	0,00013325705
1272,55916595459	0,00013245282
1275,53939819336	0,00013360573
1278,51963043213	0,00013431997
1281,4998626709	0,00013388093
1284,48009490967	0,00013453162
1287,46032714844	0,00013297605
1290,44055938721	0,00013319911
1293,42079162598	0,00013254582
1296,40102386475	0,00013368774
1299,38125610352	0,00013345661
1302,36148834229	0,00013409862
1305,34172058105	0,00013316923
1308,32195281982	0,00013534542
1311,30218505859	0,0001334823
1314,28241729736	0,00013501407
1317,26264953613	0,00013455277
1320,2428817749	0,0001341599
1323,22311401367	0,00013451721
1326,20334625244	0,00013474315
1329,18357849121	0,00013453893
1332,16381072998	0,00013521309
1335,14404296875	0,0001342339
1338,12427520752	0,00013402232
1341,10450744629	0,00013518264
1344,08473968506	0,00013521641
1347,06497192383	0,00013551002
1350,0452041626	0,00013523188
1353,02543640137	0,00013546701
1356,00566864014	0,00013472423
1358,98590087891	0,00013511867
1361,96613311768	0,00013604879
1364,94636535645	0,00013559903
1367,92659759521	0,00013596515
1370,90682983398	0,0001358911
1373,88706207275	0,00013578151
1376,86729431152	0,00013634963
1379,84752655029	0,00013687912
1382,82775878906	0,00013647731
1385,80799102783	0,00013720402
1388,7882232666	0,00013589784
1391,76845550537	0,00013680317
1394,74868774414	0,00013795174
1397,72891998291	0,00013856485
1400,70915222168	0,00013663638
1403,68938446045	0,00013774224
1406,66961669922	0,00013750862
1409,64984893799	0,00013838417
1412,63008117676	0,00013893493
1415,61031341553	0,00013853935
1418,5905456543	0,00013799794
1421,57077789307	0,00013815549
1424,55101013184	0,00013852433
1427,53124237061	0,00013917316
1430,51147460938	0,00013911539
1433,49170684814	0,00013997266
1436,47193908691	0,00013869565
1439,45217132568	0,00013981809
1442,43240356445	0,00013900803
1445,41263580322	0,00013882904
1448,39286804199	0,00014179072
1451,37310028076	0,00014004607
1454,35333251953	0,00014078621
1457,3335647583	0,00013936716
1460,31379699707	0,00014095074
1463,29402923584	0,00014102524
1466,27426147461	0,00014064182
1469,25449371338	0,00014165847
1472,23472595215	0,00014155165
1475,21495819092	0,0001422039
1478,19519042969	0,0001417367
1481,17542266846	0,00014167076
1484,15565490723	0,0001421182
1487,135887146	0,00014234025
1490,11611938477	0,00014299358
1493,09635162354	0,00014263517
1496,0765838623	0,00014383983
1499,05681610107	0,00014341031
1502,03704833984	0,00014275496
1505,01728057861	0,00014238126
1507,99751281738	0,00014448225
1510,97774505615	0,00014427916
1513,95797729492	0,00014406066
1516,93820953369	0,00014403893
1519,91844177246	0,0001458705
1522,89867401123	0,00014448224
1525,87890625	0,00014281613
1528,85913848877	0,00014525947
1531,83937072754	0,00014521476
1534,81960296631	0,00014615523
1537,79983520508	0,00014654243
1540,78006744385	0,00014639136
1543,76029968262	0,00014687334
1546,74053192139	0,0001460045
1549,72076416016	0,00014754449
1552,70099639893	0,00014752662
1555,6812286377	0,00014612383
1558,66146087646	0,00014706281
1561,64169311523	0,0001466885
1564,621925354	0,00014725201
1567,60215759277	0,00014795916
1570,58238983154	0,00014734208
1573,56262207031	0,00014837926
1576,54285430908	0,00014835066
1579,52308654785	0,00014859464
1582,50331878662	0,00014869564
1585,48355102539	0,00014975388
1588,46378326416	0,00014920692
1591,44401550293	0,00014861073
1594,4242477417	0,00014905855
1597,40447998047	0,00015034404
1600,38471221924	0,00015125232
1603,36494445801	0,00015028287
1606,34517669678	0,00015169007
1609,32540893555	0,00014995749
1612,30564117432	0,00015241096
1615,28587341309	0,0001523185
1618,26610565186	0,00015159137
1621,24633789062	0,00015319233
1624,22657012939	0,00015138814
1627,20680236816	0,00015254194
1630,18703460693	0,00015185733
1633,1672668457	0,00015192374
1636,14749908447	0,00015208108
1639,12773132324	0,00015244847
1642,10796356201	0,00015298703
1645,08819580078	0,00015367219
1648,06842803955	0,00015281441
1651,04866027832	0,00015454223
1654,02889251709	0,00015436873
1657,00912475586	0,00015601235
1659,98935699463	0,00015456713
1662,9695892334	0,00015548378
1665,94982147217	0,0001554166
1668,93005371094	0,00015516065
1671,91028594971	0,00015664384
1674,89051818848	0,0001562061
1677,87075042725	0,00015736172
1680,85098266602	0,00015734787
1683,83121490479	0,00015818082
1686,81144714355	0,00015712802
1689,79167938232	0,0001590977
1692,77191162109	0,00015818174
1695,75214385986	0,00015862579
1698,73237609863	0,00015988543
1701,7126083374	0,00015973696
1704,69284057617	0,00015854379
1707,67307281494	0,00015990145
1710,65330505371	0,00016011722
1713,63353729248	0,00015998967
1716,61376953125	0,00016136886
1719,59400177002	0,00016142878
1722,57423400879	0,00016086918
1725,55446624756	0,00016164001
1728,53469848633	0,00016169431
1731,5149307251	0,00016188689
1734,49516296387	0,0001623333
1737,47539520264	0,00016345056
1740,45562744141	0,00016247464
1743,43585968018	0,00016403949
1746,41609191895	0,00016372151
1749,39632415771	0,00016328956
1752,37655639648	0,00016441183
1755,35678863525	0,00016456683
1758,33702087402	0,00016491176
1761,31725311279	0,0001659586
1764,29748535156	0,0001651259
1767,27771759033	0,00016674883
1770,2579498291	0,00016650172
1773,23818206787	0,00016722708
1776,21841430664	0,00016664707
1779,19864654541	0,00016781093
1782,17887878418	0,00016762243
1785,15911102295	0,00016824492
1788,13934326172	0,00016928113
1791,11957550049	0,00016948805
1794,09980773926	0,00016855538
1797,08003997803	0,00016913452
1800,0602722168	0,00017037102
1803,04050445557	0,00017013936
1806,02073669434	0,00016981282
1809,00096893311	0,00017108212
1811,98120117187	0,0001707148
1814,96143341064	0,00017302192
1817,94166564941	0,00017193915
1820,92189788818	0,00017150366
1823,90213012695	0,00017300521
1826,88236236572	0,00017337749
1829,86259460449	0,00017416474
1832,84282684326	0,00017326934
1835,82305908203	0,00017549937
1838,8032913208	0,00017500027
1841,78352355957	0,00017529676
1844,76375579834	0,00017507293
1847,74398803711	0,00017509682
1850,72422027588	0,00017641409
1853,70445251465	0,00017631097
1856,68468475342	0,00017615055
1859,66491699219	0,00017710329
1862,64514923096	0,00017679359
1865,62538146973	0,00017867694
1868,6056137085	0,00017909109
1871,58584594727	0,00018041047
1874,56607818604	0,00017922751
1877,5463104248	0,00017876284
1880,52654266357	0,00017937104
1883,50677490234	0,0001805193
1886,48700714111	0,00018279443
1889,46723937988	0,00018194123
1892,44747161865	0,00018191831
1895,42770385742	0,00018230367
1898,40793609619	0,00018351525
1901,38816833496	0,00018382537
1904,36840057373	0,00018438533
1907,3486328125	0,00018440613
1910,32886505127	0,00018616877
1913,30909729004	0,00018542801
1916,28932952881	0,00018673898
1919,26956176758	0,00018600439
1922,24979400635	0,00018646793
1925,23002624512	0,00018799028
1928,21025848389	0,0001881744
1931,19049072266	0,00018884596
1934,17072296143	0,0001882841
1937,1509552002	0,00018830498
1940,13118743896	0,0001900747
1943,11141967773	0,00018907728
1946,0916519165	0,00019061306
1949,07188415527	0,00019092167
1952,05211639404	0,00019104995
1955,03234863281	0,00019232439
1958,01258087158	0,00019241886
1960,99281311035	0,00019301763
1963,97304534912	0,00019362574
1966,95327758789	0,00019370898
1969,93350982666	0,00019458484
1972,91374206543	0,00019504444
1975,8939743042	0,00019555337
1978,87420654297	0,00019545767
1981,85443878174	0,00019665073
1984,83467102051	0,00019726977
1987,81490325928	0,00019775364
1990,79513549805	0,00019806302
1993,77536773682	0,00019930133
1996,75559997559	0,00019961413
1999,73583221436	0,00020040133
2002,71606445313	0,0002002659
2005,69629669189	0,0002009095
2008,67652893066	0,00020279974
2011,65676116943	0,00020283099
2014,6369934082	0,00020338206
2017,61722564697	0,00020413616
2020,59745788574	0,00020431113
2023,57769012451	0,00020489252
2026,55792236328	0,00020509127
2029,53815460205	0,00020617719
2032,51838684082	0,00020697269
2035,49861907959	0,00020746529
2038,47885131836	0,00020734424
2041,45908355713	0,00020903375
2044,4393157959	0,00020952285
2047,41954803467	0,00021060297
2050,39978027344	0,00021181572
2053,38001251221	0,00021208607
2056,36024475098	0,00021232354
2059,34047698975	0,00021317183
2062,32070922852	0,00021317795
2065,30094146729	0,00021528611
2068,28117370605	0,00021459925
2071,26140594482	0,00021617518
2074,24163818359	0,00021563534
2077,22187042236	0,00021700864
2080,20210266113	0,00021830657
2083,1823348999	0,00021880508
2086,16256713867	0,00022015082
2089,14279937744	0,00022011142
2092,12303161621	0,00021996181
2095,10326385498	0,00022123318
2098,08349609375	0,00022197796
2101,06372833252	0,0002232174
2104,04396057129	0,00022395375
2107,02419281006	0,00022473652
2110,00442504883	0,00022505832
2112,9846572876	0,00022553347
2115,96488952637	0,00022801533
2118,94512176514	0,0002280547
2121,92535400391	0,00022795961
2124,90558624268	0,00023034861
2127,88581848145	0,00023107862
2130,86605072021	0,00023166243
2133,84628295898	0,00023093059
2136,82651519775	0,00023317275
2139,80674743652	0,00023368347
2142,78697967529	0,00023455249
2145,76721191406	0,00023619053
2148,74744415283	0,00023655859
2151,7276763916	0,00023775937
2154,70790863037	0,00023897356
2157,68814086914	0,00023918839
2160,66837310791	0,00023930855
2163,64860534668	0,00024114986
2166,62883758545	0,00024235608
2169,60906982422	0,00024245525
2172,58930206299	0,00024374821
2175,56953430176	0,00024409827
2178,54976654053	0,00024567784
2181,5299987793	0,00024621488
2184,51023101807	0,00024769724
2187,49046325684	0,00024915671
2190,47069549561	0,00024907834
2193,45092773438	0,00025051531
2196,43115997314	0,00025132123
2199,41139221191	0,00025241201
2202,39162445068	0,00025357868
2205,37185668945	0,00025515056
2208,35208892822	0,000255539
2211,33232116699	0,00025719031
2214,31255340576	0,00025779361
2217,29278564453	0,00026021343
2220,2730178833	0,00026065327
2223,25325012207	0,0002613611
2226,23348236084	0,00026262836
2229,21371459961	0,0002621691
2232,19394683838	0,00026459586
2235,17417907715	0,00026620272
2238,15441131592	0,00026745887
2241,13464355469	0,00026727202
2244,11487579346	0,00026910078
2247,09510803223	0,00026976375
2250,075340271	0,00027272514
2253,05557250977	0,00027338506
2256,03580474854	0,00027369819
2259,0160369873	0,00027506623
2261,99626922607	0,00027790529
2264,97650146484	0,00027840773
2267,95673370361	0,00027894551
2270,93696594238	0,00028066403
2273,91719818115	0,00028265442
2276,89743041992	0,00028340881
2279,87766265869	0,00028488973
2282,85789489746	0,0002873348
2285,83812713623	0,00028841202
2288,818359375	0,00028944074
2291,79859161377	0,00029183999
2294,77882385254	0,00029225837
2297,75905609131	0,00029398508
2300,73928833008	0,00029601729
2303,71952056885	0,00029691792
2306,69975280762	0,00029765929
2309,67998504639	0,0003005665
2312,66021728516	0,00030171921
2315,64044952393	0,00030452595
2318,6206817627	0,00030419943
2321,60091400146	0,00030690601
2324,58114624023	0,00030880804
2327,561378479	0,00031027525
2330,54161071777	0,00031357117
2333,52184295654	0,00031348555
2336,50207519531	0,0003161303
2339,48230743408	0,00031747546
2342,46253967285	0,00032012537
2345,44277191162	0,00032136082
2348,42300415039	0,00032360542
2351,40323638916	0,0003237734
2354,38346862793	0,00032749205
2357,3637008667	0,00032856589
2360,34393310547	0,00033145399
2363,32416534424	0,00033222119
2366,30439758301	0,00033421332
2369,28462982178	0,00033701868
2372,26486206055	0,00033877383
2375,24509429932	0,00034108511
2378,22532653809	0,00034273926
2381,20555877686	0,00034585038
2384,18579101562	0,00034813403
2387,16602325439	0,00035042908
2390,14625549316	0,00035293187
2393,12648773193	0,00035516347
2396,1067199707	0,00035732648
2399,08695220947	0,00035948682
2402,06718444824	0,00036273073
2405,04741668701	0,00036504396
2408,02764892578	0,00036703736
2411,00788116455	0,00037012091
2413,98811340332	0,0003729209
2416,96834564209	0,00037489718
2419,94857788086	0,00037754685
2422,92881011963	0,00038129352
2425,9090423584	0,00038386253
2428,88927459717	0,00038527989
2431,86950683594	0,00038915173
2434,84973907471	0,0003930716
2437,82997131348	0,00039524564
2440,81020355225	0,00039854073
2443,79043579102	0,00040236089
2446,77066802979	0,00040539481
2449,75090026855	0,00040867968
2452,73113250732	0,00041168877
2455,71136474609	0,00041478944
2458,69159698486	0,0004181435
2461,67182922363	0,00042173276
2464,6520614624	0,00042666281
2467,63229370117	0,00042939083
2470,61252593994	0,00043310216
2473,59275817871	0,00043696324
2476,57299041748	0,00044095476
2479,55322265625	0,00044412608
2482,53345489502	0,00044796658
2485,51368713379	0,0004522251
2488,49391937256	0,00045709748
2491,47415161133	0,00046123516
2494,4543838501	0,00046425111
2497,43461608887	0,00046966953
2500,41484832764	0,00047401683
2503,39508056641	0,00047782048
2506,37531280518	0,00048164191
2509,35554504395	0,00048711669
2512,33577728271	0,00049115152
2515,31600952148	0,00049594157
2518,29624176025	0,00050121224
2521,27647399902	0,00050545529
2524,25670623779	0,00051044574
2527,23693847656	0,00051591738
2530,21717071533	0,00052089406
2533,1974029541	0,00052577659
2536,17763519287	0,000530909
2539,15786743164	0,00053513586
2542,13809967041	0,00054083865
2545,11833190918	0,00054433275
2548,09856414795	0,00055036956
2551,07879638672	0,00055529904
2554,05902862549	0,00055994304
2557,03926086426	0,00056560865
2560,01949310303	0,00057037187
2562,9997253418	0,00057616596
2565,97995758057	0,00058020171
2568,96018981934	0,00058546245
2571,94042205811	0,00059035252
2574,92065429687	0,00059372044
2577,90088653564	0,00059973631
2580,88111877441	0,00060226999
2583,86135101318	0,00060762108
2586,84158325195	0,00061078346
2589,82181549072	0,00061445602
2592,80204772949	0,00061660672
2595,78227996826	0,00061978041
2598,76251220703	0,00062255533
2601,7427444458	0,00062449286
2604,72297668457	0,00062623254
2607,70320892334	0,00062894631
2610,68344116211	0,000628192
2613,66367340088	0,00062914993
2616,64390563965	0,00062785453
2619,62413787842	0,00062823457
2622,60437011719	0,00062779321
2625,58460235596	0,00062569239
2628,56483459473	0,00062505417
2631,5450668335	0,0006231916
2634,52529907227	0,00062175184
2637,50553131104	0,00062038762
2640,4857635498	0,00061858684
2643,46599578857	0,00061705709
2646,44622802734	0,00061521522
2649,42646026611	0,00061507357
2652,40669250488	0,00061509486
2655,38692474365	0,0006149657
2658,36715698242	0,00061577676
2661,34738922119	0,00061821799
2664,32762145996	0,00062090691
2667,30785369873	0,00062450955
2670,2880859375	0,00062913739
2673,26831817627	0,00063529054
2676,24855041504	0,00064161983
2679,22878265381	0,00065096647
2682,20901489258	0,00065981209
2685,18924713135	0,00066881946
2688,16947937012	0,00068071317
2691,14971160889	0,00069454162
2694,12994384766	0,00070581145
2697,11017608643	0,00072108474
2700,0904083252	0,00073732766
2703,07064056396	0,00075324848
2706,05087280273	0,00077187148
2709,0311050415	0,00078964314
2712,01133728027	0,00081032527
2714,99156951904	0,00083046263
2717,97180175781	0,00085320793
2720,95203399658	0,00087719221
2723,93226623535	0,00090031015
2726,91249847412	0,00092606857
2729,89273071289	0,00095218418
2732,87296295166	0,00098088423
2735,85319519043	0,0010096709
2738,8334274292	0,0010401715
2741,81365966797	0,0010709315
2744,79389190674	0,0011048947
2747,77412414551	0,001138884
2750,75435638428	0,001175063
2753,73458862305	0,0012123268
2756,71482086182	0,0012513413
2759,69505310059	0,0012919174
2762,67528533936	0,0013332764
2765,65551757813	0,0013768637
2768,63574981689	0,0014223377
2771,61598205566	0,0014676147
2774,59621429443	0,0015152952
2777,5764465332	0,0015640881
2780,55667877197	0,0016134268
2783,53691101074	0,0016645273
2786,51714324951	0,0017133321
2789,49737548828	0,0017644619
2792,47760772705	0,0018126788
2795,45783996582	0,0018609262
2798,43807220459	0,0019066216
2801,41830444336	0,0019499489
2804,39853668213	0,0019903279
2807,3787689209	0,0020259035
2810,35900115967	0,0020562947
2813,33923339844	0,0020797596
2816,31946563721	0,0020977213
2819,29969787598	0,0021084531
2822,27993011475	0,0021127883
2825,26016235352	0,0021078742
2828,24039459229	0,00209447
2831,22062683105	0,0020744723
2834,20085906982	0,0020486608
2837,18109130859	0,0020152958
2840,16132354736	0,0019790609
2843,14155578613	0,0019375561
2846,1217880249	0,0018918984
2849,10202026367	0,001845367
2852,08225250244	0,0017971262
2855,06248474121	0,0017478502
2858,04271697998	0,0016981418
2861,02294921875	0,0016492269
2864,00318145752	0,0016012999
2866,98341369629	0,0015544461
2869,96364593506	0,0015093793
2872,94387817383	0,0014644372
2875,9241104126	0,0014232341
2878,90434265137	0,0013813713
2881,88457489014	0,0013431414
2884,86480712891	0,0013049142
2887,84503936768	0,0012699827
2890,82527160645	0,0012351586
2893,80550384521	0,0012015811
2896,78573608398	0,0011707604
2899,76596832275	0,0011410326
2902,74620056152	0,0011128858
2905,72643280029	0,0010850023
2908,70666503906	0,0010592469
2911,68689727783	0,0010329909
2914,6671295166	0,001010354
2917,64736175537	0,00098646193
2920,62759399414	0,00096429896
2923,60782623291	0,00094274011
2926,58805847168	0,00092233493
2929,56829071045	0,00090414612
2932,54852294922	0,00088409604
2935,52875518799	0,00086701719
2938,50898742676	0,00084813109
2941,48921966553	0,00083123799
2944,4694519043	0,00081556502
2947,44968414307	0,00079908206
2950,42991638184	0,0007846558
2953,41014862061	0,00076969852
2956,39038085937	0,00075624992
2959,37061309814	0,00074287091
2962,35084533691	0,00072883218
2965,33107757568	0,00071623845
2968,31130981445	0,00070420454
2971,29154205322	0,00069188573
2974,27177429199	0,00068095717
2977,25200653076	0,00066888985
2980,23223876953	0,00065906471
2983,2124710083	0,00064734642
2986,19270324707	0,00063772172
2989,17293548584	0,00062781122
2992,15316772461	0,00061710103
2995,13339996338	0,00060781537
2998,11363220215	0,00059912683
3001,09386444092	0,00058933532
3004,07409667969	0,00058031999
3007,05432891846	0,00057278536
3010,03456115723	0,00056468543
3013,014793396	0,00055585564
3015,99502563477	0,00054923718
3018,97525787354	0,00054061825
3021,9554901123	0,00053326323
3024,93572235107	0,00052556765
3027,91595458984	0,00051946856
3030,89618682861	0,00051187138
3033,87641906738	0,00050506228
3036,85665130615	0,00049861934
3039,83688354492	0,00049291263
3042,81711578369	0,00048559354
3045,79734802246	0,00048014579
3048,77758026123	0,00047401794
3051,7578125	0,00047077936
3054,73804473877	0,00046229682
3057,71827697754	0,00045678895
3060,69850921631	0,00045147671
3063,67874145508	0,00044631391
3066,65897369385	0,00044242383
3069,63920593262	0,00043768082
3072,61943817139	0,00043240499
3075,59967041016	0,00042715574
3078,57990264893	0,00042305334
3081,5601348877	0,0004184627
3084,54036712646	0,0004137597
3087,52059936523	0,00040872788
3090,500831604	0,00040528996
3093,48106384277	0,00040060552
3096,46129608154	0,00039666051
3099,44152832031	0,00039322313
3102,42176055908	0,00038862189
3105,40199279785	0,00038452698
3108,38222503662	0,00038099085
3111,36245727539	0,00037703192
3114,34268951416	0,00037395455
3117,32292175293	0,00036936436
3120,3031539917	0,0003667129
3123,28338623047	0,00036298538
3126,26361846924	0,00036013495
3129,24385070801	0,00035656887
3132,22408294678	0,00035282532
3135,20431518555	0,00034952759
3138,18454742432	0,00034662683
3141,16477966309	0,00034301482
3144,14501190186	0,00034023297
3147,12524414063	0,00033693989
3150,10547637939	0,0003336971
3153,08570861816	0,0003320946
3156,06594085693	0,00032942715
3159,0461730957	0,00032657569
3162,02640533447	0,00032322772
3165,00663757324	0,00032068315
3167,98686981201	0,00031758684
3170,96710205078	0,00031476486
3173,94733428955	0,00031359939
3176,92756652832	0,00030989764
3179,90779876709	0,0003072639
3182,88803100586	0,00030564475
3185,86826324463	0,00030332627
3188,8484954834	0,00030049258
3191,82872772217	0,00029750238
3194,80895996094	0,00029522763
3197,78919219971	0,00029303718
3200,76942443848	0,00029124633
3203,74965667725	0,00028910003
3206,72988891602	0,00028698289
3209,71012115479	0,00028445405
3212,69035339355	0,00028248498
3215,67058563232	0,0002803365
3218,65081787109	0,00027757594
3221,63105010986	0,00027600696
3224,61128234863	0,00027364148
3227,5915145874	0,00027182536
3230,57174682617	0,00027007762
3233,55197906494	0,00026798104
3236,53221130371	0,00026607738
3239,51244354248	0,00026496884
3242,49267578125	0,00026163251
3245,47290802002	0,00026115285
3248,45314025879	0,00025942544
3251,43337249756	0,00025608447
3254,41360473633	0,00025441294
3257,3938369751	0,00025359086
3260,37406921387	0,00025037263
3263,35430145264	0,0002496736
3266,33453369141	0,00024767726
3269,31476593018	0,00024612601
3272,29499816895	0,00024424126
3275,27523040771	0,00024223005
3278,25546264648	0,00024182572
3281,23569488525	0,00023921081
3284,21592712402	0,00023745679
3287,19615936279	0,00023545349
3290,17639160156	0,00023517
3293,15662384033	0,00023286291
3296,1368560791	0,0002321524
3299,11708831787	0,00023016398
3302,09732055664	0,00022839399
3305,07755279541	0,00022633079
3308,05778503418	0,00022539382
3311,03801727295	0,00022376964
3314,01824951172	0,00022215057
3316,99848175049	0,00022032972
3319,97871398926	0,00021991866
3322,95894622803	0,00021757685
3325,9391784668	0,00021716632
3328,91941070557	0,00021553182
3331,89964294434	0,00021414521
3334,87987518311	0,00021325566
3337,86010742188	0,00021165054
3340,84033966064	0,0002102151
3343,82057189941	0,00020900334
3346,80080413818	0,00020693488
3349,78103637695	0,0002068569
3352,76126861572	0,00020560416
3355,74150085449	0,00020403866
3358,72173309326	0,00020280396
3361,70196533203	0,00020155504
3364,6821975708	0,00020057609
3367,66242980957	0,00019902835
3370,64266204834	0,00019837068
3373,62289428711	0,00019686433
3376,60312652588	0,00019562365
3379,58335876465	0,00019409101
3382,56359100342	0,0001930126
3385,54382324219	0,00019255603
3388,52405548096	0,00019125908
3391,50428771973	0,00019005899
3394,4845199585	0,00018908935
3397,46475219727	0,00018886942
3400,44498443604	0,00018802905
3403,4252166748	0,0001867141
3406,40544891357	0,00018511913
3409,38568115234	0,00018370029
3412,36591339111	0,00018320903
3415,34614562988	0,00018210958
3418,32637786865	0,00018158043
3421,30661010742	0,00017965319
3424,28684234619	0,00017919359
3427,26707458496	0,0001773144
3430,24730682373	0,00017849533
3433,2275390625	0,00017674171
3436,20777130127	0,00017523682
3439,18800354004	0,0001742608
3442,16823577881	0,00017401913
3445,14846801758	0,00017242448
3448,12870025635	0,00017213083
3451,10893249512	0,00017139468
3454,08916473389	0,00016973751
3457,06939697266	0,00016952921
3460,04962921143	0,00016819043
3463,0298614502	0,00016739568
3466,01009368897	0,00016695998
3468,99032592773	0,00016506258
3471,9705581665	0,00016593435
3474,95079040527	0,00016522742
3477,93102264404	0,00016395071
3480,91125488281	0,00016409598
3483,89148712158	0,00016232391
3486,87171936035	0,00016206131
3489,85195159912	0,00016104683
3492,83218383789	0,00016019028
3495,81241607666	0,00015945551
3498,79264831543	0,00015879069
3501,7728805542	0,0001589167
3504,75311279297	0,00015700724
3507,73334503174	0,00015628833
3510,71357727051	0,00015555592
3513,69380950928	0,00015552401
3516,67404174805	0,00015442101
3519,65427398682	0,00015381573
3522,63450622559	0,00015342855
3525,61473846436	0,00015221085
3528,59497070313	0,00015159047
3531,57520294189	0,00015145186
3534,55543518066	0,000150184
3537,53566741943	0,00015002251
3540,5158996582	0,00014926642
3543,49613189697	0,00014903145
3546,47636413574	0,00014754153
3549,45659637451	0,00014710174
3552,43682861328	0,000146958
3555,41706085205	0,00014551234
3558,39729309082	0,00014529443
3561,37752532959	0,00014510703
3564,35775756836	0,00014418593
3567,33798980713	0,00014374598
3570,3182220459	0,00014235424
3573,29845428467	0,00014199106
3576,27868652344	0,00014268754
3579,25891876221	0,00014071728
3582,23915100098	0,0001409372
3585,21938323975	0,00014132414
3588,19961547852	0,00014007926
3591,17984771729	0,00013945441
3594,16007995605	0,00013957133
3597,14031219482	0,0001379245
3600,12054443359	0,00013754815
3603,10077667236	0,00013752013
3606,08100891113	0,00013691681
3609,0612411499	0,00013586388
3612,04147338867	0,00013560966
3615,02170562744	0,00013536301
3618,00193786621	0,00013478297
3620,98217010498	0,00013376503
3623,96240234375	0,00013347656
3626,94263458252	0,00013365983
3629,92286682129	0,00013304442
3632,90309906006	0,00013176284
3635,88333129883	0,00013146501
3638,8635635376	0,00013159284
3641,84379577637	0,00013157026
3644,82402801514	0,00012931363
3647,80426025391	0,0001286941
3650,78449249268	0,00012879006
3653,76472473145	0,00012868871
3656,74495697022	0,00012816279
3659,72518920898	0,00012795665
3662,70542144775	0,00012700525
3665,68565368652	0,00012642728
3668,66588592529	0,00012570809
3671,64611816406	0,00012629889
3674,62635040283	0,00012554644
3677,6065826416	0,00012578776
3680,58681488037	0,00012491463
3683,56704711914	0,00012474524
3686,54727935791	0,00012388883
3689,52751159668	0,00012389304
3692,50774383545	0,0001221305
3695,48797607422	0,00012229788
3698,46820831299	0,00012153885
3701,44844055176	0,00012160108
3704,42867279053	0,00012053746
3707,4089050293	0,00011986964
3710,38913726807	0,00011943212
3713,36936950684	0,000118518
3716,34960174561	0,00011829363
3719,32983398438	0,00011755385
3722,31006622314	0,00011777586
3725,29029846191	0,000116776
3728,27053070068	0,00011640515
3731,25076293945	0,00011604531
3734,23099517822	0,00011562461
3737,21122741699	0,00011540684
3740,19145965576	0,00011484644
3743,17169189453	0,00011338304
3746,1519241333	0,00011361447
3749,13215637207	0,00011322686
3752,11238861084	0,00011272913
3755,09262084961	0,00011239555
3758,07285308838	0,00011114972
3761,05308532715	0,00011005776
3764,03331756592	0,00011123655
3767,01354980469	0,00011020872
3769,99378204346	0,00011012408
3772,97401428223	0,00010926266
3775,954246521	0,00010934334
3778,93447875977	0,00010879726
3781,91471099854	0,00010720089
3784,8949432373	0,00010751827
3787,87517547607	0,00010670591
3790,85540771484	0,00010637311
3793,83563995361	0,00010569048
3796,81587219238	0,00010518492
3799,79610443115	0,0001046543
3802,77633666992	0,00010457911
3805,75656890869	0,00010359973
3808,73680114746	0,00010421058
3811,71703338623	0,00010410141
3814,697265625	0,00010350193
3817,67749786377	0,00010309608
3820,65773010254	0,00010300513
3823,63796234131	0,00010232272
3826,61819458008	0,00010154111
3829,59842681885	0,0001014863
3832,57865905762	0,00010074911
3835,55889129639	0,00010165066
3838,53912353516	9,96483E-5
3841,51935577393	0,00010116271
3844,4995880127	9,9658275E-5
3847,47982025146	9,8633985E-5
3850,46005249023	9,9903791E-5
3853,440284729	9,9651913E-5
3856,42051696777	9,8962361E-5
3859,40074920654	9,823948E-5
3862,38098144531	9,7283898E-5
3865,36121368408	9,7227623E-5
3868,34144592285	9,8682229E-5
3871,32167816162	9,7839284E-5
3874,30191040039	9,712754E-5
3877,28214263916	9,7319456E-5
3880,26237487793	9,6739015E-5
3883,2426071167	9,6828999E-5
3886,22283935547	9,5579257E-5
3889,20307159424	9,5751859E-5
3892,18330383301	9,6177321E-5
3895,16353607178	9,5257971E-5
3898,14376831055	9,5543582E-5
3901,12400054932	9,4277214E-5
3904,10423278809	9,4255808E-5
3907,08446502686	9,3674494E-5
3910,06469726562	9,4268288E-5
3913,04492950439	9,4021009E-5
3916,02516174316	9,4151232E-5
3919,00539398193	9,4090181E-5
3921,9856262207	9,3324229E-5
3924,96585845947	9,2638662E-5
3927,94609069824	9,2874578E-5
3930,92632293701	9,3350001E-5
3933,90655517578	9,2625646E-5
3936,88678741455	9,214537E-5
3939,86701965332	9,2227265E-5
3942,84725189209	9,2275244E-5
3945,82748413086	9,2157472E-5
3948,80771636963	9,1499565E-5
3951,7879486084	9,2003534E-5
3954,76818084717	9,0784713E-5
3957,74841308594	9,1280765E-5
3960,72864532471	9,1056027E-5
3963,70887756348	9,035333E-5
3966,68910980225	9,0631634E-5
3969,66934204102	9,057061E-5
3972,64957427978	8,9978135E-5
3975,62980651855	9,0972504E-5
3978,61003875732	8,8412673E-5
3981,59027099609	8,9931366E-5
3984,57050323486	8,9712077E-5
3987,55073547363	8,8906833E-5
3990,5309677124	8,8862337E-5
3993,51119995117	8,903609E-5
3996,49143218994	8,8979515E-5
3999,47166442871	8,9270079E-5
4002,45189666748	8,8596794E-5
4005,43212890625	8,9232004E-5
4008,41236114502	8,8068111E-5
4011,39259338379	8,8157187E-5
4014,37282562256	8,7421885E-5
4017,35305786133	8,8353411E-5
4020,3332901001	8,8124606E-5
4023,31352233887	8,7684286E-5
4026,29375457764	8,7035353E-5
4029,27398681641	8,7126955E-5
4032,25421905518	8,6953224E-5
4035,23445129395	8,704527E-5
4038,21468353271	8,6244639E-5
4041,19491577148	8,6661674E-5
4044,17514801025	8,5937651E-5
4047,15538024902	8,6392383E-5
4050,13561248779	8,688998E-5
4053,11584472656	8,5694843E-5
4056,09607696533	8,735839E-5
4059,0763092041	8,5562002E-5
4062,05654144287	8,5202368E-5
4065,03677368164	8,5017167E-5
4068,01700592041	8,5794904E-5
4070,99723815918	8,5330514E-5
4073,97747039795	8,5323375E-5
4076,95770263672	8,4737872E-5
4079,93793487549	8,4767692E-5
4082,91816711426	8,4530242E-5
4085,89839935303	8,4364784E-5
4088,8786315918	8,4169494E-5
4091,85886383057	8,49619E-5
4094,83909606934	8,5132177E-5
4097,81932830811	8,4160474E-5
4100,79956054687	8,3878628E-5
4103,77979278564	8,4234223E-5
4106,76002502441	8,3606201E-5
4109,74025726318	8,4202935E-5
4112,72048950195	8,4155163E-5
4115,70072174072	8,3506568E-5
4118,68095397949	8,3044332E-5
4121,66118621826	8,3178282E-5
4124,64141845703	8,343519E-5
4127,6216506958	8,3140864E-5
4130,60188293457	8,3438804E-5
4133,58211517334	8,3326168E-5
4136,56234741211	8,2889872E-5
4139,54257965088	8,3117856E-5
4142,52281188965	8,3003389E-5
4145,50304412842	8,3586461E-5
4148,48327636719	8,2519906E-5
4151,46350860596	8,2693011E-5
4154,44374084473	8,2639287E-5
4157,4239730835	8,2094546E-5
4160,40420532227	8,2806573E-5
4163,38443756103	8,1933535E-5
4166,3646697998	8,2412659E-5
4169,34490203857	8,1882777E-5
4172,32513427734	8,2105263E-5
4175,30536651611	8,1906154E-5
4178,28559875488	8,2801965E-5
4181,26583099365	8,174904E-5
4184,24606323242	8,194226E-5
4187,22629547119	8,1502811E-5
4190,20652770996	8,0843362E-5
4193,18675994873	8,2101578E-5
4196,1669921875	8,2245957E-5
4199,14722442627	8,1272388E-5
4202,12745666504	8,226343E-5
4205,10768890381	8,2148498E-5
4208,08792114258	8,170141E-5
4211,06815338135	8,155654E-5
4214,04838562012	8,1975357E-5
4217,02861785889	8,1371569E-5
4220,00885009766	8,2061029E-5
4222,98908233643	8,1486194E-5
4225,9693145752	8,2120468E-5
4228,94954681396	8,1158679E-5
4231,92977905273	8,1775636E-5
4234,9100112915	8,1702402E-5
4237,89024353027	8,1057117E-5
4240,87047576904	8,2088974E-5
4243,85070800781	8,1193551E-5
4246,83094024658	8,1259941E-5
4249,81117248535	8,1328282E-5
4252,79140472412	8,155595E-5
4255,77163696289	8,1210232E-5
4258,75186920166	8,1558435E-5
4261,73210144043	8,1331687E-5
4264,7123336792	8,1081952E-5
4267,69256591797	8,1804407E-5
4270,67279815674	8,1898827E-5
4273,65303039551	8,1315649E-5
4276,63326263428	8,1142095E-5
4279,61349487305	8,1150899E-5
4282,59372711182	8,1000911E-5
4285,57395935059	8,1375098E-5
4288,55419158936	8,1212965E-5
4291,53442382812	8,1102769E-5
4294,51465606689	8,137839E-5
4297,49488830566	8,1807842E-5
4300,47512054443	8,2047884E-5
4303,4553527832	8,1191046E-5
4306,43558502197	8,1770567E-5
4309,41581726074	8,1148144E-5
4312,39604949951	8,1390274E-5
4315,37628173828	8,1095072E-5
4318,35651397705	8,1933648E-5
4321,33674621582	8,1991979E-5
4324,31697845459	8,0900602E-5
4327,29721069336	8,1827999E-5
4330,27744293213	8,2112427E-5
4333,2576751709	8,2297634E-5
4336,23790740967	8,2022558E-5
4339,21813964844	8,1822349E-5
4342,19837188721	8,2326481E-5
4345,17860412598	8,2590769E-5
4348,15883636475	8,1734467E-5
4351,13906860352	8,1979104E-5
4354,11930084229	8,2211932E-5
4357,09953308105	8,2296494E-5
4360,07976531982	8,2933165E-5
4363,05999755859	8,1659533E-5
4366,04022979736	8,1771984E-5
4369,02046203613	8,3081299E-5
4372,0006942749	8,2070259E-5
4374,98092651367	8,3194903E-5
4377,96115875244	8,2329078E-5
4380,94139099121	8,258242E-5
4383,92162322998	8,2693948E-5
4386,90185546875	8,3696238E-5
4389,88208770752	8,3631373E-5
4392,86231994629	8,2723615E-5
4395,84255218506	8,225357E-5
4398,82278442383	8,2490413E-5
4401,8030166626	8,283557E-5
4404,78324890137	8,273037E-5
4407,76348114014	8,2936889E-5
4410,74371337891	8,3032032E-5
4413,72394561768	8,2497828E-5
4416,70417785645	8,3987297E-5
4419,68441009521	8,4137003E-5
4422,66464233398	8,369649E-5
4425,64487457275	8,398019E-5
4428,62510681152	8,4427507E-5
4431,60533905029	8,3413699E-5
4434,58557128906	8,4027539E-5
4437,56580352783	8,39253E-5
4440,5460357666	8,4294545E-5
4443,52626800537	8,3974444E-5
4446,50650024414	8,3706049E-5
4449,48673248291	8,4623023E-5
4452,46696472168	8,4347851E-5
4455,44719696045	8,5684064E-5
4458,42742919922	8,5248438E-5
4461,40766143799	8,493262E-5
4464,38789367676	8,6019617E-5
4467,36812591553	8,5782916E-5
4470,3483581543	8,5198202E-5
4473,32859039307	8,5062943E-5
4476,30882263184	8,5725389E-5
4479,28905487061	8,5967057E-5
4482,26928710937	8,5219652E-5
4485,24951934814	8,613477E-5
4488,22975158691	8,6385083E-5
4491,20998382568	8,6310996E-5
4494,19021606445	8,6248853E-5
4497,17044830322	8,6961718E-5
4500,15068054199	8,7199492E-5
4503,13091278076	8,7594307E-5
4506,11114501953	8,6687228E-5
4509,0913772583	8,7533088E-5
4512,07160949707	8,7748681E-5
4515,05184173584	8,7860387E-5
4518,03207397461	8,8024772E-5
4521,01230621338	8,7586467E-5
4523,99253845215	8,7405699E-5
4526,97277069092	8,8062962E-5
4529,95300292969	8,8501373E-5
4532,93323516846	8,899895E-5
4535,91346740723	8,8759517E-5
4538,893699646	8,843375E-5
4541,87393188477	8,8666065E-5
4544,85416412354	8,9976306E-5
4547,8343963623	8,9789269E-5
4550,81462860107	8,9288479E-5
4553,79486083984	9,0174697E-5
4556,77509307861	9,0148155E-5
4559,75532531738	9,0289786E-5
4562,73555755615	9,1526681E-5
4565,71578979492	9,0264368E-5
4568,69602203369	9,0418904E-5
4571,67625427246	8,9815581E-5
4574,65648651123	9,1091637E-5
4577,63671875	9,0856571E-5
4580,61695098877	9,2604036E-5
4583,59718322754	9,06959E-5
4586,57741546631	9,2127724E-5
4589,55764770508	9,2218244E-5
4592,53787994385	9,2421065E-5
4595,51811218262	9,3332634E-5
4598,49834442139	9,3399338E-5
4601,47857666016	9,3657157E-5
4604,45880889893	9,3741906E-5
4607,4390411377	9,375091E-5
4610,41927337646	9,4210644E-5
4613,39950561523	9,4421382E-5
4616,379737854	9,4442748E-5
4619,35997009277	9,433033E-5
4622,34020233154	9,4767587E-5
4625,32043457031	9,5895638E-5
4628,30066680908	9,5125155E-5
4631,28089904785	9,7013717E-5
4634,26113128662	9,6196997E-5
4637,24136352539	9,6302806E-5
4640,22159576416	9,6369386E-5
4643,20182800293	9,7183807E-5
4646,1820602417	9,7587517E-5
4649,16229248047	9,8089811E-5
4652,14252471924	9,7916201E-5
4655,12275695801	9,8842668E-5
4658,10298919678	9,7918814E-5
4661,08322143555	9,9220151E-5
4664,06345367432	9,917425E-5
4667,04368591309	9,9694253E-5
4670,02391815186	0,00010010223
4673,00415039063	0,00010068734
4675,98438262939	0,00010116511
4678,96461486816	0,00010069118
4681,94484710693	0,00010159983
4684,9250793457	0,00010178612
4687,90531158447	0,0001025246
4690,88554382324	0,00010095532
4693,86577606201	0,00010252749
4696,84600830078	0,00010280443
4699,82624053955	0,00010275259
4702,80647277832	0,00010459273
4705,78670501709	0,00010453664
4708,76693725586	0,00010486917
4711,74716949463	0,00010468367
4714,7274017334	0,0001045256
4717,70763397217	0,00010555326
4720,68786621094	0,00010648139
4723,66809844971	0,00010720434
4726,64833068848	0,00010704653
4729,62856292725	0,0001075381
4732,60879516602	0,00010836432
4735,58902740479	0,00010775499
4738,56925964355	0,00010828468
4741,54949188232	0,0001082554
4744,52972412109	0,0001091634
4747,50995635986	0,00010931029
4750,49018859863	0,00011094888
4753,4704208374	0,0001106045
4756,45065307617	0,00011014728
4759,43088531494	0,00011164569
4762,41111755371	0,0001120718
4765,39134979248	0,00011230789
4768,37158203125	0,00011275047
4771,35181427002	0,00011313338
4774,33204650879	0,00011440929
4777,31227874756	0,00011424476
4780,29251098633	0,00011499569
4783,2727432251	0,00011533059
4786,25297546387	0,00011623243
4789,23320770264	0,0001160382
4792,21343994141	0,00011670111
4795,19367218018	0,00011730546
4798,17390441895	0,00011826506
4801,15413665771	0,0001186342
4804,13436889648	0,00011902989
4807,11460113525	0,00011871285
4810,09483337402	0,00011896654
4813,07506561279	0,00012031839
4816,05529785156	0,00012178513
4819,03553009033	0,00012213728
4822,0157623291	0,00012251888
4824,99599456787	0,00012368822
4827,97622680664	0,00012310315
4830,95645904541	0,00012429869
4833,93669128418	0,00012367723
4836,91692352295	0,00012568964
4839,89715576172	0,00012670214
4842,87738800049	0,00012694235
4845,85762023926	0,00012709896
4848,83785247803	0,0001269136
4851,8180847168	0,00012724345
4854,79831695557	0,0001279177
4857,77854919434	0,00012943113
4860,75878143311	0,00013021844
4863,73901367188	0,00013035847
4866,71924591064	0,00013203648
4869,69947814941	0,00013128431
4872,67971038818	0,00013257033
4875,65994262695	0,00013286999
4878,64017486572	0,00013360232
4881,62040710449	0,00013482793
4884,60063934326	0,00013573677
4887,58087158203	0,00013597891
4890,5611038208	0,00013657037
4893,54133605957	0,00013597516
4896,52156829834	0,00013756904
4899,50180053711	0,00013923296
4902,48203277588	0,00013974163
4905,46226501465	0,00013978741
4908,44249725342	0,00014155354
4911,42272949219	0,00014106533
4914,40296173096	0,00014250206
4917,38319396973	0,00014292674
4920,3634262085	0,00014347153
4923,34365844727	0,000145292
4926,32389068604	0,00014593995
4929,3041229248	0,00014601655
4932,28435516357	0,0001477033
4935,26458740234	0,0001484161
4938,24481964111	0,00014980268
4941,22505187988	0,00015021871
4944,20528411865	0,00015063806
4947,18551635742	0,00015248499
4950,16574859619	0,00015207613
4953,14598083496	0,00015356825
4956,12621307373	0,00015422814
4959,1064453125	0,0001548156
4962,08667755127	0,00015589162
4965,06690979004	0,00015748994
4968,04714202881	0,00015754635
4971,02737426758	0,00015966866
4974,00760650635	0,00015962389
4976,98783874512	0,00016036799
4979,96807098389	0,00016127758
4982,94830322266	0,00016325198
4985,92853546143	0,00016469729
4988,9087677002	0,00016578945
4991,88899993897	0,0001654232
4994,86923217773	0,00016773248
4997,8494644165	0,00016774761
5000,82969665527	0,00016933825
5003,80992889404	0,00017043263
5006,79016113281	0,00017076547
5009,77039337158	0,00017249922
5012,75062561035	0,00017313931
5015,73085784912	0,00017576119
5018,71109008789	0,00017580474
5021,69132232666	0,00017656122
5024,67155456543	0,00017746208
5027,6517868042	0,00017791492
5030,63201904297	0,00017956889
5033,61225128174	0,00018236855
5036,59248352051	0,0001821605
5039,57271575928	0,00018294141
5042,55294799805	0,00018443461
5045,53318023682	0,00018563973
5048,51341247559	0,00018730368
5051,49364471436	0,00018787029
5054,47387695313	0,00018981557
5057,45410919189	0,00019074736
5060,43434143066	0,00019152996
5063,41457366943	0,00019290029
5066,3948059082	0,00019347072
5069,37503814697	0,00019496515
5072,35527038574	0,00019625365
5075,33550262451	0,00019712738
5078,31573486328	0,00019857226
5081,29596710205	0,00019921883
5084,27619934082	0,00020058446
5087,25643157959	0,0002022657
5090,23666381836	0,00020270014
5093,21689605713	0,00020335672
5096,1971282959	0,00020530249
5099,17736053467	0,00020681246
5102,15759277344	0,00020766823
5105,13782501221	0,00020877833
5108,11805725098	0,00020972262
5111,09828948975	0,00021026996
5114,07852172852	0,0002108721
5117,05875396729	0,00021297669
5120,03898620605	0,00021358899
5123,01921844482	0,00021440672
5125,99945068359	0,00021548118
5128,97968292236	0,0002164064
5131,95991516113	0,00021700186
5134,9401473999	0,00021802979
5137,92037963867	0,00021926214
5140,90061187744	0,00021927247
5143,88084411621	0,00021959716
5146,86107635498	0,00022023344
5149,84130859375	0,00022136779
5152,82154083252	0,00022164502
5155,80177307129	0,00022217488
5158,78200531006	0,0002230714
5161,76223754883	0,00022291677
5164,7424697876	0,00022329036
5167,72270202637	0,00022322075
5170,70293426514	0,00022423804
5173,68316650391	0,00022438174
5176,66339874268	0,000224589
5179,64363098145	0,00022362599
5182,62386322022	0,00022444031
5185,60409545898	0,0002248312
5188,58432769775	0,00022458812
5191,56455993652	0,00022421491
5194,54479217529	0,0002238937
5197,52502441406	0,00022378158
5200,50525665283	0,0002222749
5203,4854888916	0,00022271378
5206,46572113037	0,00022182863
5209,44595336914	0,00022173148
5212,42618560791	0,0002208274
5215,40641784668	0,00022021998
5218,38665008545	0,00021866009
5221,36688232422	0,00021856572
5224,34711456299	0,00021786457
5227,32734680176	0,00021591149
5230,30757904053	0,00021542575
5233,2878112793	0,00021432215
5236,26804351807	0,00021293687
5239,24827575684	0,00021225592
5242,22850799561	0,00020955899
5245,20874023438	0,00020873068
5248,18897247314	0,00020816915
5251,16920471191	0,00020598621
5254,14943695068	0,00020402147
5257,12966918945	0,00020309193
5260,10990142822	0,00020190002
5263,09013366699	0,00020047824
5266,07036590576	0,00019764424
5269,05059814453	0,00019649474
5272,0308303833	0,00019467196
5275,01106262207	0,00019366271
5277,99129486084	0,00019021796
5280,97152709961	0,00019016669
5283,95175933838	0,00018701994
5286,93199157715	0,00018605075
5289,91222381592	0,00018321931
5292,89245605469	0,00018202473
5295,87268829346	0,0001787527
5298,85292053223	0,00017707158
5301,833152771	0,00017650641
5304,81338500977	0,00017423517
5307,79361724854	0,00017243896
5310,7738494873	0,00017009535
5313,75408172607	0,00016749408
5316,73431396484	0,00016567093
5319,71454620361	0,0001631048
5322,69477844238	0,00016225261
5325,67501068115	0,00015934135
5328,65524291992	0,00015848056
5331,63547515869	0,00015535985
5334,61570739746	0,00015363933
5337,59593963623	0,00015202539
5340,576171875	0,00014921895
5343,55640411377	0,00014718329
5346,53663635254	0,00014468025
5349,51686859131	0,00014377218
5352,49710083008	0,00014140629
5355,47733306885	0,00013951267
5358,45756530762	0,00013784292
5361,43779754639	0,00013506853
5364,41802978516	0,00013422325
5367,39826202393	0,00013153096
5370,3784942627	0,0001305115
5373,35872650146	0,0001283965
5376,33895874023	0,00012587779
5379,319190979	0,00012492647
5382,29942321777	0,00012216563
5385,27965545654	0,00012069678
5388,25988769531	0,00011923949
5391,24011993408	0,00011721859
5394,22035217285	0,00011570282
5397,20058441162	0,00011441534
5400,18081665039	0,0001114946
5403,16104888916	0,00011002768
5406,14128112793	0,00010857456
5409,1215133667	0,00010693397
5412,10174560547	0,00010436217
5415,08197784424	0,0001031734
5418,06221008301	0,00010170293
5421,04244232178	0,00010006648
5424,02267456055	9,83845E-5
5427,00290679932	9,6724855E-5
5429,98313903809	9,6188064E-5
5432,96337127686	9,4650374E-5
5435,94360351562	9,2969835E-5
5438,92383575439	9,1730502E-5
5441,90406799316	9,1051612E-5
5444,88430023193	8,9168616E-5
5447,8645324707	8,737613E-5
5450,84476470947	8,6479756E-5
5453,82499694824	8,3909134E-5
5456,80522918701	8,3535655E-5
5459,78546142578	8,2593803E-5
5462,76569366455	8,0936199E-5
5465,74592590332	7,8889278E-5
5468,72615814209	8,0198321E-5
5471,70639038086	7,746869E-5
5474,68662261963	7,6620201E-5
5477,6668548584	7,5074076E-5
5480,64708709717	7,4093432E-5
5483,62731933594	7,3450772E-5
5486,60755157471	7,276583E-5
5489,58778381348	7,143876E-5
5492,56801605225	7,119734E-5
5495,54824829102	7,0443558E-5
5498,52848052978	6,9830232E-5
5501,50871276855	6,9666565E-5
5504,48894500732	6,8757838E-5
5507,46917724609	6,768259E-5
5510,44940948486	6,7298088E-5
5513,42964172363	6,7340926E-5
5516,4098739624	6,6441776E-5
5519,39010620117	6,7127616E-5
5522,37033843994	6,4823743E-5
5525,35057067871	6,4952752E-5
5528,33080291748	6,4881306E-5
5531,31103515625	6,4820039E-5
5534,29126739502	6,472372E-5
5537,27149963379	6,4487207E-5
5540,25173187256	6,4624887E-5
5543,23196411133	6,4771714E-5
5546,2121963501	6,5195305E-5
5549,19242858887	6,4613445E-5
5552,17266082764	6,4785542E-5
5555,15289306641	6,4599646E-5
5558,13312530518	6,5806104E-5
5561,11335754395	6,5186555E-5
5564,09358978271	6,5287251E-5
5567,07382202148	6,6087174E-5
5570,05405426025	6,6630908E-5
5573,03428649902	6,6664076E-5
5576,01451873779	6,7572344E-5
5578,99475097656	6,735867E-5
5581,97498321533	6,8124083E-5
5584,9552154541	6,8034038E-5
5587,93544769287	6,9794075E-5
5590,91567993164	7,0337254E-5
5593,89591217041	7,0334955E-5
5596,87614440918	7,1936071E-5
5599,85637664795	7,2524292E-5
5602,83660888672	7,3159591E-5
5605,81684112549	7,3219989E-5
5608,79707336426	7,5129777E-5
5611,77730560303	7,5563382E-5
5614,7575378418	7,7783424E-5
5617,73777008057	7,7738451E-5
5620,71800231934	7,9973591E-5
5623,69823455811	7,984533E-5
5626,67846679687	8,2954898E-5
5629,65869903564	8,4510147E-5
5632,63893127441	8,5177775E-5
5635,61916351318	8,7445224E-5
5638,59939575195	8,8572667E-5
5641,57962799072	9,0548892E-5
5644,55986022949	9,2200631E-5
5647,54009246826	9,3689267E-5
5650,52032470703	9,567503E-5
5653,5005569458	9,8360961E-5
5656,48078918457	9,9545791E-5
5659,46102142334	0,00010155043
5662,44125366211	0,00010415883
5665,42148590088	0,00010701697
5668,40171813965	0,00010842127
5671,38195037842	0,00011172446
5674,36218261719	0,00011436211
5677,34241485596	0,0001161711
5680,32264709473	0,00011894099
5683,3028793335	0,00012001518
5686,28311157227	0,00012350749
5689,26334381103	0,00012478503
5692,2435760498	0,0001271937
5695,22380828857	0,000129045
5698,20404052734	0,00013130463
5701,18427276611	0,00013422452
5704,16450500488	0,0001361402
5707,14473724365	0,00013949135
5710,12496948242	0,00013973704
5713,10520172119	0,00014166279
5716,08543395996	0,00014458051
5719,06566619873	0,00014734064
5722,0458984375	0,00014837315
5725,02613067627	0,00015002326
5728,00636291504	0,00015124537
5730,98659515381	0,00015197599
5733,96682739258	0,00015393328
5736,94705963135	0,00015490784
5739,92729187012	0,00015592178
5742,90752410889	0,00015778381
5745,88775634766	0,00015830477
5748,86798858643	0,00015847471
5751,8482208252	0,00016026128
5754,82845306396	0,00016012686
5757,80868530273	0,00015995214
5760,7889175415	0,00016070949
5763,76914978027	0,00016137617
5766,74938201904	0,00016104357
5769,72961425781	0,00016103698
5772,70984649658	0,00016122941
5775,69007873535	0,00016160819
5778,67031097412	0,00016205831
5781,65054321289	0,00016015972
5784,63077545166	0,0001612882
5787,61100769043	0,00016099606
5790,5912399292	0,00015949678
5793,57147216797	0,00016038149
5796,55170440674	0,00015911372
5799,53193664551	0,00015852394
5802,51216888428	0,00015695314
5805,49240112305	0,00015739274
5808,47263336182	0,00015710359
5811,45286560059	0,000155991
5814,43309783935	0,00015489137
5817,41333007812	0,00015445583
5820,39356231689	0,00015365883
5823,37379455566	0,00015296567
5826,35402679443	0,00015229838
5829,3342590332	0,00015111206
5832,31449127197	0,00015021765
5835,29472351074	0,00014914903
5838,27495574951	0,00014860866
5841,25518798828	0,00014681875
5844,23542022705	0,00014528188
5847,21565246582	0,00014503664
5850,19588470459	0,00014398893
5853,17611694336	0,00014415991
5856,15634918213	0,0001421082
5859,1365814209	0,00014114223
5862,11681365967	0,00014094735
5865,09704589844	0,00014071988
5868,07727813721	0,00013894474
5871,05751037598	0,00013759268
5874,03774261475	0,00013730075
5877,01797485352	0,00013712655
5879,99820709229	0,00013586571
5882,97843933105	0,00013481036
5885,95867156982	0,00013350278
5888,93890380859	0,00013304638
5891,91913604736	0,00013333129
5894,89936828613	0,00013357768
5897,8796005249	0,0001327764
5900,85983276367	0,00013221608
5903,84006500244	0,00013125868
5906,82029724121	0,00013037322
5909,80052947998	0,00013004511
5912,78076171875	0,00012932807
5915,76099395752	0,00012875326
5918,74122619629	0,00012912424
5921,72145843506	0,0001283341
5924,70169067383	0,00012825293
5927,6819229126	0,00012839162
5930,66215515137	0,0001281669
5933,64238739014	0,00012789297
5936,62261962891	0,00012763441
5939,60285186768	0,00012821069
5942,58308410644	0,00012736262
5945,56331634521	0,00012771456
[truncated: 30,772 more rows]
