# Supplementary material for: Predicting the Durability of Solid Fired Bricks Using NDT Electroacoustic Methods
Source: Materials (Basel). 2022 Aug 25;15(17):5882. doi: 10.3390/ma15175882 (PMC9457344; doi:10.3390/ma15175882)
Supplement: Supplementary file 1 [file materials-15-05882-s001.zip › 9.S0_FL.csv]

ASCII data file created with TiePie Multi Channel software. www.tiepie.com.
2021-04-01 09:40:55 510m
Frequency	FFT1
Hz	V
0	0,0048585613
2,98023223876953	0,00019054727
5,96046447753906	0,00020158835
8,94069671630859	0,0002008708
11,9209289550781	0,00021759086
14,9011611938477	0,00027522831
17,8813934326172	0,0002173378
20,8616256713867	0,00021507686
23,8418579101562	0,00022507794
26,8220901489258	0,00025178535
29,8023223876953	0,00026567678
32,7825546264648	0,00022822849
35,7627868652344	0,00020743879
38,7430191040039	0,00021470683
41,7232513427734	0,00021146386
44,703483581543	0,00020387872
47,6837158203125	0,000207374
50,663948059082	0,00019496558
53,6441802978516	0,00020295327
56,6244125366211	0,00020035192
59,6046447753906	0,00020849635
62,5848770141602	0,00020046237
65,5651092529297	0,00020473426
68,5453414916992	0,00019972452
71,5255737304687	0,00019974041
74,5058059692383	0,00019894655
77,4860382080078	0,00019986935
80,4662704467773	0,00020108814
83,4465026855469	0,00020096455
86,4267349243164	0,00020388475
89,4069671630859	0,00020382097
92,3871994018555	0,00019950819
95,367431640625	0,00019735223
98,3476638793945	0,0002021802
101,327896118164	0,00019855816
104,308128356934	0,00020236678
107,288360595703	0,00020016222
110,268592834473	0,00019713113
113,248825073242	0,00019582529
116,229057312012	0,00019670568
119,209289550781	0,00019978966
122,189521789551	0,00020484188
125,16975402832	0,00019716776
128,14998626709	0,0001957596
131,130218505859	0,00019226067
134,110450744629	0,00019200031
137,090682983398	0,00019548635
140,070915222168	0,00019477689
143,051147460938	0,00019622352
146,031379699707	0,00019210653
149,011611938477	0,00019233804
151,991844177246	0,00019125648
154,972076416016	0,0001906578
157,952308654785	0,0001908027
160,932540893555	0,00019189655
163,912773132324	0,00019077104
166,893005371094	0,00019277978
169,873237609863	0,00019155206
172,853469848633	0,00019527118
175,833702087402	0,00019718541
178,813934326172	0,00020025786
181,794166564941	0,0001975905
184,774398803711	0,00020225977
187,75463104248	0,00020123886
190,73486328125	0,00020187818
193,71509552002	0,00020087467
196,695327758789	0,00019740677
199,675559997559	0,00019855396
202,655792236328	0,0001963881
205,636024475098	0,00019404791
208,616256713867	0,00019223736
211,596488952637	0,00019556658
214,576721191406	0,00019448074
217,556953430176	0,00019039485
220,537185668945	0,0001899339
223,517417907715	0,00019392395
226,497650146484	0,00019473864
229,477882385254	0,00019151667
232,458114624023	0,00019033519
235,438346862793	0,00018866662
238,418579101562	0,00018571983
241,398811340332	0,00018753158
244,379043579102	0,00018453258
247,359275817871	0,00018662518
250,339508056641	0,0001838199
253,31974029541	0,00018674768
256,29997253418	0,00018255102
259,280204772949	0,00018163314
262,260437011719	0,00017986882
265,240669250488	0,00017955454
268,220901489258	0,00017825197
271,201133728027	0,00017393214
274,181365966797	0,00017407843
277,161598205566	0,00017361882
280,141830444336	0,00017152011
283,122062683105	0,00017143896
286,102294921875	0,0001702693
289,082527160645	0,000168632
292,062759399414	0,00016759855
295,042991638184	0,00016755626
298,023223876953	0,0001682875
301,003456115723	0,00016786707
303,983688354492	0,00016861616
306,963920593262	0,00016645644
309,944152832031	0,00016744904
312,924385070801	0,00016391529
315,90461730957	0,0001635839
318,88484954834	0,00016158944
321,865081787109	0,00016501397
324,845314025879	0,00016581742
327,825546264648	0,00016704189
330,805778503418	0,00016368606
333,786010742188	0,00016142005
336,766242980957	0,0001607015
339,746475219727	0,00016076177
342,726707458496	0,00016333926
345,706939697266	0,00016274025
348,687171936035	0,00016354867
351,667404174805	0,00016292573
354,647636413574	0,00016124249
357,627868652344	0,00015852187
360,608100891113	0,00016002238
363,588333129883	0,00016074096
366,568565368652	0,00016080844
369,548797607422	0,00016028824
372,529029846191	0,00016023449
375,509262084961	0,00016061997
378,48949432373	0,00015846549
381,4697265625	0,00015534295
384,44995880127	0,00015572732
387,430191040039	0,00015683374
390,410423278809	0,00015739842
393,390655517578	0,00015659834
396,370887756348	0,00015719428
399,351119995117	0,00015671118
402,331352233887	0,00015396111
405,311584472656	0,0001550257
408,291816711426	0,00015534814
411,272048950195	0,00015568923
414,252281188965	0,00015506518
417,232513427734	0,00015301778
420,212745666504	0,0001526971
423,192977905273	0,00015057147
426,173210144043	0,00015213874
429,153442382812	0,00015080768
432,133674621582	0,00015146
435,113906860352	0,0001500238
438,094139099121	0,00015048153
441,074371337891	0,0001492107
444,05460357666	0,00014852157
447,03483581543	0,00014795591
450,015068054199	0,00014991705
452,995300292969	0,00014735744
455,975532531738	0,00014548841
458,955764770508	0,00014513613
461,935997009277	0,00014691153
464,916229248047	0,00014734314
467,896461486816	0,00014732487
470,876693725586	0,00014902286
473,856925964355	0,0001465102
476,837158203125	0,00014681055
479,817390441895	0,0001454024
482,797622680664	0,00014753282
485,777854919434	0,00014526559
488,758087158203	0,00014836223
491,738319396973	0,00014670483
494,718551635742	0,00014670109
497,698783874512	0,00014426812
500,679016113281	0,00014477834
503,659248352051	0,00014458836
506,63948059082	0,00014449618
509,61971282959	0,00014601496
512,599945068359	0,00014517217
515,580177307129	0,00014522726
518,560409545898	0,00014469653
521,540641784668	0,00014397587
524,520874023438	0,00014263168
527,501106262207	0,00014287557
530,481338500977	0,00014345992
533,461570739746	0,00014104696
536,441802978516	0,00014163991
539,422035217285	0,00014269273
542,402267456055	0,00014198158
545,382499694824	0,00014101641
548,362731933594	0,00014185595
551,342964172363	0,00014114197
554,323196411133	0,00014006863
557,303428649902	0,00013943057
560,283660888672	0,00013957604
563,263893127441	0,00014005668
566,244125366211	0,00014123231
569,22435760498	0,00013939001
572,20458984375	0,00014009824
575,18482208252	0,00013876972
578,165054321289	0,00013833466
581,145286560059	0,00013730818
584,125518798828	0,00013755882
587,105751037598	0,00013882782
590,085983276367	0,00013804239
593,066215515137	0,00014418865
596,046447753906	0,00013109191
599,026679992676	0,00013584087
602,006912231445	0,00013779397
604,987144470215	0,00013636049
607,967376708984	0,00013806522
610,947608947754	0,00013684185
613,927841186523	0,00013559455
616,908073425293	0,00013559283
619,888305664062	0,00013614921
622,868537902832	0,00013502994
625,848770141602	0,00013569947
628,829002380371	0,00013599737
631,809234619141	0,00013737698
634,78946685791	0,00013616805
637,76969909668	0,00013412574
640,749931335449	0,00013736315
643,730163574219	0,00013604729
646,710395812988	0,0001361732
649,690628051758	0,00013619681
652,670860290527	0,00013555256
655,651092529297	0,00013716304
658,631324768066	0,00013611231
661,611557006836	0,00013558189
664,591789245606	0,0001356532
667,572021484375	0,00013618184
670,552253723145	0,00013434615
673,532485961914	0,00013457329
676,512718200684	0,00013523822
679,492950439453	0,00013355844
682,473182678223	0,00013335743
685,453414916992	0,00013333744
688,433647155762	0,00013262389
691,413879394531	0,00013236992
694,394111633301	0,0001304997
697,37434387207	0,00013120568
700,35457611084	0,00013131766
703,334808349609	0,0001322822
706,315040588379	0,00013029747
709,295272827148	0,00013159096
712,275505065918	0,00013148615
715,255737304687	0,00013242882
718,235969543457	0,00013061708
721,216201782227	0,00013083634
724,196434020996	0,00013146043
727,176666259766	0,00013091417
730,156898498535	0,00013176287
733,137130737305	0,00013150542
736,117362976074	0,00013003491
739,097595214844	0,00013033668
742,077827453613	0,00013173982
745,058059692383	0,00013051421
748,038291931152	0,00013338343
751,018524169922	0,0001298183
753,998756408691	0,00013239022
756,978988647461	0,000131152
759,959220886231	0,00013218794
762,939453125	0,00013138298
765,919685363769	0,00013109884
768,899917602539	0,00013268715
771,880149841309	0,00013048035
774,860382080078	0,00013085012
777,840614318848	0,0001310968
780,820846557617	0,00013095466
783,801078796387	0,00013160164
786,781311035156	0,00013245205
789,761543273926	0,00013203166
792,741775512695	0,00013273428
795,722007751465	0,00013211383
798,702239990234	0,0001309676
801,682472229004	0,00013329582
804,662704467773	0,00013399327
807,642936706543	0,00013194467
810,623168945313	0,00013444672
813,603401184082	0,00013224344
816,583633422852	0,00013243304
819,563865661621	0,00013375016
822,544097900391	0,00013403417
825,52433013916	0,00013380568
828,50456237793	0,0001343809
831,484794616699	0,00013470042
834,465026855469	0,00013479077
837,445259094238	0,0001342556
840,425491333008	0,00013564514
843,405723571777	0,00013548907
846,385955810547	0,00013606321
849,366188049316	0,00013754309
852,346420288086	0,00013744042
855,326652526855	0,00013669142
858,306884765625	0,00013563421
861,287117004394	0,00013758988
864,267349243164	0,00013741515
867,247581481934	0,00013734847
870,227813720703	0,00013813159
873,208045959473	0,00013667325
876,188278198242	0,00013760022
879,168510437012	0,00013785428
882,148742675781	0,00013792829
885,128974914551	0,00013661686
888,10920715332	0,00013821111
891,08943939209	0,00013692854
894,069671630859	0,00013718062
897,049903869629	0,00013733694
900,030136108398	0,00013744508
903,010368347168	0,0001381547
905,990600585938	0,00013694406
908,970832824707	0,000137908
911,951065063477	0,00013684543
914,931297302246	0,00013783667
917,911529541016	0,00013758453
920,891761779785	0,00013700802
923,871994018555	0,00013796899
926,852226257324	0,00013723405
929,832458496094	0,00013653101
932,812690734863	0,00013667096
935,792922973633	0,00013653874
938,773155212402	0,00013695073
941,753387451172	0,00013737572
944,733619689941	0,00013709822
947,713851928711	0,00013808081
950,69408416748	0,00013706298
953,67431640625	0,00013815943
956,65454864502	0,00013747015
959,634780883789	0,00013770711
962,615013122559	0,00013786486
965,595245361328	0,00013865267
968,575477600098	0,00013761645
971,555709838867	0,00013822802
974,535942077637	0,0001377524
977,516174316406	0,00013828085
980,496406555176	0,00013903981
983,476638793945	0,00013756091
986,456871032715	0,00013795822
989,437103271484	0,00013807049
992,417335510254	0,00013874407
995,397567749023	0,00013882762
998,377799987793	0,00013893809
1001,35803222656	0,00013925352
1004,33826446533	0,00013804596
1007,3184967041	0,00013788402
1010,29872894287	0,00013918163
1013,27896118164	0,00013759652
1016,25919342041	0,00013848415
1019,23942565918	0,00013887575
1022,21965789795	0,00013972592
1025,19989013672	0,00013768836
1028,18012237549	0,0001376479
1031,16035461426	0,00013640734
1034,14058685303	0,00013625762
1037,1208190918	0,00013691636
1040,10105133057	0,00013574498
1043,08128356934	0,00013539164
1046,06151580811	0,00013496244
1049,04174804688	0,00013323424
1052,02198028564	0,00013601569
1055,00221252441	0,00013487945
1057,98244476318	0,0001337358
1060,96267700195	0,00013376809
1063,94290924072	0,00013331216
1066,92314147949	0,00013417875
1069,90337371826	0,00013369221
1072,88360595703	0,00013465894
1075,8638381958	0,00013354036
1078,84407043457	0,0001338667
1081,82430267334	0,00013458905
1084,80453491211	0,0001338508
1087,78476715088	0,00013558084
1090,76499938965	0,00013511803
1093,74523162842	0,00013494826
1096,72546386719	0,00013478999
1099,70569610596	0,00013613816
1102,68592834473	0,00013556472
1105,6661605835	0,00013626024
1108,64639282227	0,00013579668
1111,62662506104	0,00013693496
1114,6068572998	0,00013569776
1117,58708953857	0,00013556049
1120,56732177734	0,00013566288
1123,54755401611	0,00013599395
1126,52778625488	0,00013642412
1129,50801849365	0,00013566592
1132,48825073242	0,00013551134
1135,46848297119	0,00013597288
1138,44871520996	0,0001354674
1141,42894744873	0,0001352055
1144,4091796875	0,0001358165
1147,38941192627	0,00013545148
1150,36964416504	0,00013549147
1153,34987640381	0,00013608933
1156,33010864258	0,00013530111
1159,31034088135	0,00013540756
1162,29057312012	0,00013479997
1165,27080535889	0,00013447
1168,25103759766	0,0001346211
1171,23126983643	0,00013430606
1174,2115020752	0,00013513367
1177,19173431396	0,00013415121
1180,17196655273	0,00013380325
1183,1521987915	0,0001335942
1186,13243103027	0,00013396039
1189,11266326904	0,00013681941
1192,09289550781	0,00013366675
1195,07312774658	0,00013316077
1198,05335998535	0,00013463549
1201,03359222412	0,00013403454
1204,01382446289	0,00013472934
1206,99405670166	0,00013519126
1209,97428894043	0,00013434321
1212,9545211792	0,00013338368
1215,93475341797	0,00013327941
1218,91498565674	0,00013551903
1221,89521789551	0,00013417569
1224,87545013428	0,00013495351
1227,85568237305	0,00013433552
1230,83591461182	0,00013441089
1233,81614685059	0,00013387589
1236,79637908936	0,00013422786
1239,77661132812	0,00013628717
1242,75684356689	0,00013541135
1245,73707580566	0,00013615867
1248,71730804443	0,00013551218
1251,6975402832	0,00013608439
1254,67777252197	0,00013496567
1257,65800476074	0,00013534474
1260,63823699951	0,00013597542
1263,61846923828	0,00013554506
1266,59870147705	0,00013636662
1269,57893371582	0,00013662157
1272,55916595459	0,00013719704
1275,53939819336	0,00013637231
1278,51963043213	0,00013765052
1281,4998626709	0,0001367907
1284,48009490967	0,00013763739
1287,46032714844	0,00013758564
1290,44055938721	0,0001370427
1293,42079162598	0,00013640584
1296,40102386475	0,00013605722
1299,38125610352	0,00013712732
1302,36148834229	0,00013577332
1305,34172058105	0,00013696416
1308,32195281982	0,00013654306
1311,30218505859	0,00013719127
1314,28241729736	0,00013622378
1317,26264953613	0,00013746778
1320,2428817749	0,00013657751
1323,22311401367	0,00013756561
1326,20334625244	0,00013751045
1329,18357849121	0,00013583204
1332,16381072998	0,00013650004
1335,14404296875	0,00013595047
1338,12427520752	0,00013719434
1341,10450744629	0,00013717024
1344,08473968506	0,00013657222
1347,06497192383	0,00013679668
1350,0452041626	0,00013671164
1353,02543640137	0,0001359256
1356,00566864014	0,00013660558
1358,98590087891	0,00013877716
1361,96613311768	0,00013713041
1364,94636535645	0,00013666282
1367,92659759521	0,00013766499
1370,90682983398	0,00013822193
1373,88706207275	0,00013752738
1376,86729431152	0,00013836162
1379,84752655029	0,00013892531
1382,82775878906	0,0001392942
1385,80799102783	0,00013845767
1388,7882232666	0,00013984277
1391,76845550537	0,00013757006
1394,74868774414	0,00013935178
1397,72891998291	0,00013926659
1400,70915222168	0,00014031653
1403,68938446045	0,00013948943
1406,66961669922	0,00014034489
1409,64984893799	0,00014190684
1412,63008117676	0,000140526
1415,61031341553	0,00014083656
1418,5905456543	0,00014065271
1421,57077789307	0,00014189209
1424,55101013184	0,00014301553
1427,53124237061	0,00014151215
1430,51147460938	0,00014267216
1433,49170684814	0,00014162262
1436,47193908691	0,00014148754
1439,45217132568	0,00014083457
1442,43240356445	0,00014236986
1445,41263580322	0,00014080797
1448,39286804199	0,00014123033
1451,37310028076	0,00014054016
1454,35333251953	0,00013980667
1457,3335647583	0,0001412571
1460,31379699707	0,00014080945
1463,29402923584	0,00014075273
1466,27426147461	0,00013987755
1469,25449371338	0,00013918697
1472,23472595215	0,0001399356
1475,21495819092	0,00014012929
1478,19519042969	0,00013951603
1481,17542266846	0,00013885471
1484,15565490723	0,00013852024
1487,135887146	0,00013880129
1490,11611938477	0,00013851749
1493,09635162354	0,00013743055
1496,0765838623	0,00013888851
1499,05681610107	0,00013703267
1502,03704833984	0,00013642219
1505,01728057861	0,00013617513
1507,99751281738	0,0001366748
1510,97774505615	0,00013635232
1513,95797729492	0,00013547287
1516,93820953369	0,00013672888
1519,91844177246	0,00013687557
1522,89867401123	0,00013617682
1525,87890625	0,0001381036
1528,85913848877	0,00013637499
1531,83937072754	0,00013714911
1534,81960296631	0,00013648182
1537,79983520508	0,00013733807
1540,78006744385	0,00013727666
1543,76029968262	0,00013795744
1546,74053192139	0,00013739791
1549,72076416016	0,00013688242
1552,70099639893	0,00013694833
1555,6812286377	0,00013860747
1558,66146087646	0,0001375516
1561,64169311523	0,00013673655
1564,621925354	0,0001381926
1567,60215759277	0,00013705465
1570,58238983154	0,00013829193
1573,56262207031	0,00013727472
1576,54285430908	0,00013772638
1579,52308654785	0,00013817907
1582,50331878662	0,00013698701
1585,48355102539	0,00013661408
1588,46378326416	0,0001359557
1591,44401550293	0,00013642434
1594,4242477417	0,00013741972
1597,40447998047	0,00013660659
1600,38471221924	0,00013644292
1603,36494445801	0,00013621086
1606,34517669678	0,00013674068
1609,32540893555	0,00013646711
1612,30564117432	0,00013677179
1615,28587341309	0,00013568217
1618,26610565186	0,00013576186
1621,24633789062	0,00013654202
1624,22657012939	0,00013564083
1627,20680236816	0,00013584388
1630,18703460693	0,00013622652
1633,1672668457	0,00013623922
1636,14749908447	0,0001375349
1639,12773132324	0,00013841056
1642,10796356201	0,00013637396
1645,08819580078	0,00013752455
1648,06842803955	0,00013713066
1651,04866027832	0,00013789186
1654,02889251709	0,00013690519
1657,00912475586	0,00013688477
1659,98935699463	0,00013717404
1662,9695892334	0,00013822036
1665,94982147217	0,00013748547
1668,93005371094	0,00013724705
1671,91028594971	0,00013821298
1674,89051818848	0,00013788471
1677,87075042725	0,00013678478
1680,85098266602	0,00013852876
1683,83121490479	0,00013820516
1686,81144714355	0,00013867988
1689,79167938232	0,0001385081
1692,77191162109	0,00013882216
1695,75214385986	0,00013850693
1698,73237609863	0,00013984363
1701,7126083374	0,00013760062
1704,69284057617	0,0001390035
1707,67307281494	0,00013911233
1710,65330505371	0,00013982698
1713,63353729248	0,00013955424
1716,61376953125	0,00013955311
1719,59400177002	0,00014014268
1722,57423400879	0,00013997963
1725,55446624756	0,0001393425
1728,53469848633	0,00014023746
1731,5149307251	0,00014044989
1734,49516296387	0,00014041075
1737,47539520264	0,00014009563
1740,45562744141	0,0001404794
1743,43585968018	0,00013989657
1746,41609191895	0,00013985025
1749,39632415771	0,00014114251
1752,37655639648	0,00014007556
1755,35678863525	0,00013954362
1758,33702087402	0,00014002738
1761,31725311279	0,0001402123
1764,29748535156	0,00014004085
1767,27771759033	0,00013970106
1770,2579498291	0,00014041306
1773,23818206787	0,00013960833
1776,21841430664	0,00014068664
1779,19864654541	0,00013979714
1782,17887878418	0,00014095953
1785,15911102295	0,00013968036
1788,13934326172	0,00013970454
1791,11957550049	0,00014060941
1794,09980773926	0,0001411093
1797,08003997803	0,0001403861
1800,0602722168	0,00014127342
1803,04050445557	0,00014069106
1806,02073669434	0,00014037137
1809,00096893311	0,00014144795
1811,98120117187	0,00014157889
1814,96143341064	0,00014097763
1817,94166564941	0,00014123546
1820,92189788818	0,00014188074
1823,90213012695	0,00014261928
1826,88236236572	0,0001417834
1829,86259460449	0,0001422099
1832,84282684326	0,00014226221
1835,82305908203	0,00014189009
1838,8032913208	0,00014254537
1841,78352355957	0,00014207841
1844,76375579834	0,00014297467
1847,74398803711	0,00014221484
1850,72422027588	0,00014295876
1853,70445251465	0,00014197705
1856,68468475342	0,00014320713
1859,66491699219	0,00014367582
1862,64514923096	0,00014311179
1865,62538146973	0,00014263706
1868,6056137085	0,00014327929
1871,58584594727	0,0001418121
1874,56607818604	0,00014387007
1877,5463104248	0,00014267058
1880,52654266357	0,00014279037
1883,50677490234	0,00014435338
1886,48700714111	0,00014496374
1889,46723937988	0,00014500671
1892,44747161865	0,00014499057
1895,42770385742	0,00014478758
1898,40793609619	0,00014520548
1901,38816833496	0,00014549767
1904,36840057373	0,00014617516
1907,3486328125	0,0001457005
1910,32886505127	0,00014627854
1913,30909729004	0,00014723104
1916,28932952881	0,000145607
1919,26956176758	0,00014601205
1922,24979400635	0,00014631802
1925,23002624512	0,00014641222
1928,21025848389	0,00014564205
1931,19049072266	0,00014591479
1934,17072296143	0,00014494648
1937,1509552002	0,0001443695
1940,13118743896	0,00014425931
1943,11141967773	0,00014404978
1946,0916519165	0,00014443076
1949,07188415527	0,00014434055
1952,05211639404	0,00014430534
1955,03234863281	0,00014402145
1958,01258087158	0,00014411039
1960,99281311035	0,00014405824
1963,97304534912	0,00014271472
1966,95327758789	0,00014374158
1969,93350982666	0,00014364937
1972,91374206543	0,00014212426
1975,8939743042	0,00014256266
1978,87420654297	0,0001430782
1981,85443878174	0,00014338314
1984,83467102051	0,00014408518
1987,81490325928	0,00014380299
1990,79513549805	0,00014275192
1993,77536773682	0,00014292189
1996,75559997559	0,00014376437
1999,73583221436	0,00014347683
2002,71606445313	0,00014346247
2005,69629669189	0,00014436613
2008,67652893066	0,00014351426
2011,65676116943	0,00014448137
2014,6369934082	0,00014408727
2017,61722564697	0,00014336047
2020,59745788574	0,00014432418
2023,57769012451	0,00014472314
2026,55792236328	0,00014409507
2029,53815460205	0,00014462405
2032,51838684082	0,00014428745
2035,49861907959	0,00014447559
2038,47885131836	0,00014434111
2041,45908355713	0,00014443607
2044,4393157959	0,00014480516
2047,41954803467	0,00014495638
2050,39978027344	0,00014619105
2053,38001251221	0,0001450113
2056,36024475098	0,00014592389
2059,34047698975	0,00014568444
2062,32070922852	0,00014691866
2065,30094146729	0,0001470751
2068,28117370605	0,00014767454
2071,26140594482	0,0001478622
2074,24163818359	0,00014852857
2077,22187042236	0,00014963427
2080,20210266113	0,00014903522
2083,1823348999	0,00014872531
2086,16256713867	0,00014966563
2089,14279937744	0,00014886867
2092,12303161621	0,00014984433
2095,10326385498	0,00014994633
2098,08349609375	0,00014911743
2101,06372833252	0,00014967148
2104,04396057129	0,00014907156
2107,02419281006	0,00014952425
2110,00442504883	0,00014929471
2112,9846572876	0,00014915895
2115,96488952637	0,00014877774
2118,94512176514	0,00014846522
2121,92535400391	0,00014841029
2124,90558624268	0,00014980813
2127,88581848145	0,00015032997
2130,86605072021	0,00014974821
2133,84628295898	0,00015058716
2136,82651519775	0,00015047111
2139,80674743652	0,00015112758
2142,78697967529	0,00015041778
2145,76721191406	0,00015204096
2148,74744415283	0,00015250524
2151,7276763916	0,00015240444
2154,70790863037	0,00015179098
2157,68814086914	0,00015160835
2160,66837310791	0,00015194422
2163,64860534668	0,00015133072
2166,62883758545	0,00015144133
2169,60906982422	0,00015172496
2172,58930206299	0,00015134525
2175,56953430176	0,0001504448
2178,54976654053	0,00015086749
2181,5299987793	0,00015082017
2184,51023101807	0,00015109081
2187,49046325684	0,00015048557
2190,47069549561	0,00015041459
2193,45092773438	0,00015020888
2196,43115997314	0,00014829058
2199,41139221191	0,000148954
2202,39162445068	0,00014923429
2205,37185668945	0,00014968925
2208,35208892822	0,00014975608
2211,33232116699	0,00014942978
2214,31255340576	0,00014910283
2217,29278564453	0,00014972799
2220,2730178833	0,00014991909
2223,25325012207	0,00014963294
2226,23348236084	0,00014954389
2229,21371459961	0,00014931551
2232,19394683838	0,00014994542
2235,17417907715	0,00015035936
2238,15441131592	0,00015037089
2241,13464355469	0,00014986508
2244,11487579346	0,00015111001
2247,09510803223	0,00015178197
2250,075340271	0,00015140143
2253,05557250977	0,0001514446
2256,03580474854	0,0001523578
2259,0160369873	0,00015205789
2261,99626922607	0,00015351024
2264,97650146484	0,00015289212
2267,95673370361	0,00015308469
2270,93696594238	0,00015304325
2273,91719818115	0,00015366081
2276,89743041992	0,00015330715
2279,87766265869	0,00015444121
2282,85789489746	0,00015489266
2285,83812713623	0,0001558852
2288,818359375	0,00015600059
2291,79859161377	0,00015574945
2294,77882385254	0,00015507112
2297,75905609131	0,0001553366
2300,73928833008	0,00015617808
2303,71952056885	0,00015661962
2306,69975280762	0,00015725232
2309,67998504639	0,00015689277
2312,66021728516	0,00015765151
2315,64044952393	0,00015703963
2318,6206817627	0,00015723225
2321,60091400146	0,00015820784
2324,58114624023	0,00015835266
2327,561378479	0,00015644678
2330,54161071777	0,00015622284
2333,52184295654	0,0001558872
2336,50207519531	0,00015497441
2339,48230743408	0,00015446222
2342,46253967285	0,00015443758
2345,44277191162	0,00015417126
2348,42300415039	0,00015412736
2351,40323638916	0,00015518269
2354,38346862793	0,00015451918
2357,3637008667	0,00015391139
2360,34393310547	0,00015418598
2363,32416534424	0,00015343393
2366,30439758301	0,00015308237
2369,28462982178	0,00015423784
2372,26486206055	0,00015378762
2375,24509429932	0,0001537664
2378,22532653809	0,00015257808
2381,20555877686	0,00015356307
2384,18579101562	0,00015386416
2387,16602325439	0,00015275008
2390,14625549316	0,00015306885
2393,12648773193	0,00015315957
2396,1067199707	0,00015404135
2399,08695220947	0,00015438787
2402,06718444824	0,00015368053
2405,04741668701	0,00015380792
2408,02764892578	0,00015466096
2411,00788116455	0,00015444744
2413,98811340332	0,00015434238
2416,96834564209	0,00015525971
2419,94857788086	0,00015490985
2422,92881011963	0,00015512141
2425,9090423584	0,00015599752
2428,88927459717	0,00015565257
2431,86950683594	0,00015700144
2434,84973907471	0,00015625286
2437,82997131348	0,00015671368
2440,81020355225	0,00015600749
2443,79043579102	0,00015622761
2446,77066802979	0,00015627806
2449,75090026855	0,00015667619
2452,73113250732	0,00015628928
2455,71136474609	0,00015709943
2458,69159698486	0,00015750168
2461,67182922363	0,00015558125
2464,6520614624	0,00015634857
2467,63229370117	0,00015679064
2470,61252593994	0,00015683503
2473,59275817871	0,00015724271
2476,57299041748	0,00015624635
2479,55322265625	0,00015717658
2482,53345489502	0,00015721947
2485,51368713379	0,00015860753
2488,49391937256	0,00015791855
2491,47415161133	0,00015768998
2494,4543838501	0,00015974109
2497,43461608887	0,00015901939
2500,41484832764	0,00015960545
2503,39508056641	0,00016035956
2506,37531280518	0,00016156572
2509,35554504395	0,00016174994
2512,33577728271	0,00016117314
2515,31600952148	0,00016107509
2518,29624176025	0,00016064183
2521,27647399902	0,00016023521
2524,25670623779	0,00015930244
2527,23693847656	0,00015989129
2530,21717071533	0,0001589532
2533,1974029541	0,00015887652
2536,17763519287	0,00015884636
2539,15786743164	0,0001580935
2542,13809967041	0,00015765327
2545,11833190918	0,00015709877
2548,09856414795	0,00015812285
2551,07879638672	0,00015797253
2554,05902862549	0,00015912946
2557,03926086426	0,00015924388
2560,01949310303	0,00015962077
2562,9997253418	0,00016021234
2565,97995758057	0,00016093924
2568,96018981934	0,00016241331
2571,94042205811	0,00016127531
2574,92065429687	0,00016082807
2577,90088653564	0,00016205401
2580,88111877441	0,0001623506
2583,86135101318	0,00016148676
2586,84158325195	0,00016234328
2589,82181549072	0,00016170321
2592,80204772949	0,00016353607
2595,78227996826	0,00016189218
2598,76251220703	0,00016178093
2601,7427444458	0,0001618934
2604,72297668457	0,00016298145
2607,70320892334	0,00016406514
2610,68344116211	0,00016323482
2613,66367340088	0,0001645301
2616,64390563965	0,00016465471
2619,62413787842	0,00016471536
2622,60437011719	0,00016379062
2625,58460235596	0,00016520046
2628,56483459473	0,00016497828
2631,5450668335	0,00016577677
2634,52529907227	0,00016538267
2637,50553131104	0,00016647331
2640,4857635498	0,00016735591
2643,46599578857	0,00016724538
2646,44622802734	0,00016749619
2649,42646026611	0,0001675499
2652,40669250488	0,00016765185
2655,38692474365	0,00016812386
2658,36715698242	0,00016798975
2661,34738922119	0,00016896324
2664,32762145996	0,00016860906
2667,30785369873	0,00017008291
2670,2880859375	0,00016905131
2673,26831817627	0,0001693147
2676,24855041504	0,00017042831
2679,22878265381	0,00016941926
2682,20901489258	0,00016837565
2685,18924713135	0,00016822924
2688,16947937012	0,00016644308
2691,14971160889	0,00016372883
2694,12994384766	0,00016090693
2697,11017608643	0,00015737381
2700,0904083252	0,00015161647
2703,07064056396	0,00014334607
2706,05087280273	0,00013301024
2709,0311050415	0,00011884875
2712,01133728027	0,0001032417
2714,99156951904	8,3052627E-5
2717,97180175781	6,8361384E-5
2720,95203399658	7,3199457E-5
2723,93226623535	0,00010243473
2726,91249847412	0,00013968336
2729,89273071289	0,00015436109
2732,87296295166	0,00014589027
2735,85319519043	0,00014482917
2738,8334274292	0,00014631756
2741,81365966797	0,00014757705
2744,79389190674	0,00014810184
2747,77412414551	0,00014779457
2750,75435638428	0,00014830088
2753,73458862305	0,00014962352
2756,71482086182	0,00014887954
2759,69505310059	0,00014988885
2762,67528533936	0,00014932118
2765,65551757813	0,00015002087
2768,63574981689	0,00015010293
2771,61598205566	0,00014940289
2774,59621429443	0,00015018314
2777,5764465332	0,00015174645
2780,55667877197	0,00015132345
2783,53691101074	0,00015178921
2786,51714324951	0,00015173364
2789,49737548828	0,00015353305
2792,47760772705	0,00015302497
2795,45783996582	0,00015427821
2798,43807220459	0,0001534928
2801,41830444336	0,0001550966
2804,39853668213	0,00015443996
2807,3787689209	0,00015541634
2810,35900115967	0,00015563859
2813,33923339844	0,00015591751
2816,31946563721	0,000155253
2819,29969787598	0,00015665779
2822,27993011475	0,00015586157
2825,26016235352	0,00015655474
2828,24039459229	0,00015672704
2831,22062683105	0,00015802088
2834,20085906982	0,0001574327
2837,18109130859	0,00015886769
2840,16132354736	0,00015846033
2843,14155578613	0,00015909684
2846,1217880249	0,0001591896
2849,10202026367	0,00015889274
2852,08225250244	0,00016020914
2855,06248474121	0,00015959068
2858,04271697998	0,00015985487
2861,02294921875	0,00016146766
2864,00318145752	0,00015952415
2866,98341369629	0,00015973475
2869,96364593506	0,00016135046
2872,94387817383	0,00016163981
2875,9241104126	0,0001619225
2878,90434265137	0,00016099449
2881,88457489014	0,00016247161
2884,86480712891	0,00016360341
2887,84503936768	0,00016206462
2890,82527160645	0,00016213682
2893,80550384521	0,0001624629
2896,78573608398	0,0001615942
2899,76596832275	0,0001625474
2902,74620056152	0,00016023236
2905,72643280029	0,00016077994
2908,70666503906	0,00015932489
2911,68689727783	0,00015842836
2914,6671295166	0,00015475186
2917,64736175537	0,00015081136
2920,62759399414	0,00014622193
2923,60782623291	0,00013888527
2926,58805847168	0,00012460904
2929,56829071045	0,00010506692
2932,54852294922	7,6047968E-5
2935,52875518799	5,0725091E-5
2938,50898742676	8,2997982E-5
2941,48921966553	0,00012327314
2944,4694519043	0,00013836513
2947,44968414307	0,00014400615
2950,42991638184	0,00014789373
2953,41014862061	0,00014951506
2956,39038085937	0,00015270549
2959,37061309814	0,00015289295
2962,35084533691	0,00015387557
2965,33107757568	0,00015507725
2968,31130981445	0,00015508266
2971,29154205322	0,0001567324
2974,27177429199	0,00015736969
2977,25200653076	0,00015923613
2980,23223876953	0,00015933007
2983,2124710083	0,0001603359
2986,19270324707	0,00015987977
2989,17293548584	0,00016107256
2992,15316772461	0,000160902
2995,13339996338	0,00016054252
2998,11363220215	0,00016130418
3001,09386444092	0,00016183201
3004,07409667969	0,0001624499
3007,05432891846	0,00016274398
3010,03456115723	0,00016246178
3013,014793396	0,00016286821
3015,99502563477	0,00016430745
3018,97525787354	0,00016443575
3021,9554901123	0,00016366239
3024,93572235107	0,00016369235
3027,91595458984	0,00016428214
3030,89618682861	0,0001641887
3033,87641906738	0,00016474878
3036,85665130615	0,00016505052
3039,83688354492	0,0001649645
3042,81711578369	0,00016495946
3045,79734802246	0,00016513842
3048,77758026123	0,00016558549
3051,7578125	0,00016867015
3054,73804473877	0,00016579127
3057,71827697754	0,00016587048
3060,69850921631	0,00016625831
3063,67874145508	0,0001665684
3066,65897369385	0,00016708446
3069,63920593262	0,00016746513
3072,61943817139	0,00016746319
3075,59967041016	0,00016869682
3078,57990264893	0,00016877922
3081,5601348877	0,00016981882
3084,54036712646	0,00016939949
3087,52059936523	0,00016872585
3090,500831604	0,00016954441
3093,48106384277	0,0001697942
3096,46129608154	0,0001710954
3099,44152832031	0,00017145406
3102,42176055908	0,00017212916
3105,40199279785	0,00017297573
3108,38222503662	0,00017337337
3111,36245727539	0,00017411651
3114,34268951416	0,00017522467
3117,32292175293	0,00017543381
3120,3031539917	0,00017787162
3123,28338623047	0,00017818393
3126,26361846924	0,00017719467
3129,24385070801	0,00017808383
3132,22408294678	0,00017929562
3135,20431518555	0,00017812013
3138,18454742432	0,0001784838
3141,16477966309	0,00017885032
3144,14501190186	0,00017751527
3147,12524414063	0,00017843232
3150,10547637939	0,00017802372
3153,08570861816	0,00017725184
3156,06594085693	0,00017725121
3159,0461730957	0,0001776219
3162,02640533447	0,00017778255
3165,00663757324	0,00017721283
3167,98686981201	0,00017735659
3170,96710205078	0,0001764031
3173,94733428955	0,00017657959
3176,92756652832	0,00017695334
3179,90779876709	0,00017647395
3182,88803100586	0,00017714324
3185,86826324463	0,00017797589
3188,8484954834	0,00017815003
3191,82872772217	0,00017854493
3194,80895996094	0,00017964785
3197,78919219971	0,00018022135
3200,76942443848	0,00017992266
3203,74965667725	0,00018115134
3206,72988891602	0,00018007543
3209,71012115479	0,00018001591
3212,69035339355	0,00018075914
3215,67058563232	0,00018150742
3218,65081787109	0,00018212021
3221,63105010986	0,00018126481
3224,61128234863	0,00018188342
3227,5915145874	0,00018161637
3230,57174682617	0,00018225216
3233,55197906494	0,00018284178
3236,53221130371	0,00018197445
3239,51244354248	0,00018305338
3242,49267578125	0,00018331973
3245,47290802002	0,00018267956
3248,45314025879	0,00018366349
3251,43337249756	0,00018393756
3254,41360473633	0,0001838568
3257,3938369751	0,00018501682
3260,37406921387	0,00018412221
3263,35430145264	0,00018599283
3266,33453369141	0,00018640659
3269,31476593018	0,00018662119
3272,29499816895	0,00018641792
3275,27523040771	0,0001883123
3278,25546264648	0,00018701876
3281,23569488525	0,00018729189
3284,21592712402	0,00018810363
3287,19615936279	0,0001872851
3290,17639160156	0,00018934792
3293,15662384033	0,00019073226
3296,1368560791	0,00019040638
3299,11708831787	0,00019053939
3302,09732055664	0,00019168751
3305,07755279541	0,00019162609
3308,05778503418	0,00019123353
3311,03801727295	0,00019210231
3314,01824951172	0,00019315437
3316,99848175049	0,00019297808
3319,97871398926	0,00019422766
3322,95894622803	0,00019385018
3325,9391784668	0,00019485534
3328,91941070557	0,00019505951
3331,89964294434	0,00019510581
3334,87987518311	0,00019499676
3337,86010742188	0,0001963203
3340,84033966064	0,00019552712
3343,82057189941	0,00019570079
3346,80080413818	0,00019653705
3349,78103637695	0,00019680595
3352,76126861572	0,00019711068
3355,74150085449	0,00019855049
3358,72173309326	0,00019833238
3361,70196533203	0,00019859389
3364,6821975708	0,00019886101
3367,66242980957	0,00019899734
3370,64266204834	0,00019868939
3373,62289428711	0,00019860017
3376,60312652588	0,00019863701
3379,58335876465	0,0001976202
3382,56359100342	0,00019684925
3385,54382324219	0,00019650654
3388,52405548096	0,00019565658
3391,50428771973	0,00019531452
3394,4845199585	0,00019462323
3397,46475219727	0,00019425982
3400,44498443604	0,00019489982
3403,4252166748	0,0001943853
3406,40544891357	0,00019430604
3409,38568115234	0,00019476986
3412,36591339111	0,00019654523
3415,34614562988	0,00019721967
3418,32637786865	0,00019809921
3421,30661010742	0,00019853921
3424,28684234619	0,00019943073
3427,26707458496	0,00020128854
3430,24730682373	0,00020146084
3433,2275390625	0,00020299842
3436,20777130127	0,00020320748
3439,18800354004	0,00020447471
3442,16823577881	0,00020668587
3445,14846801758	0,0002069422
3448,12870025635	0,00020851268
3451,10893249512	0,00020958182
3454,08916473389	0,00021009019
3457,06939697266	0,00021243076
3460,04962921143	0,00021275845
3463,0298614502	0,00021405594
3466,01009368897	0,00021594402
3468,99032592773	0,00021760183
3471,9705581665	0,0002183849
3474,95079040527	0,00022066599
3477,93102264404	0,00022141949
3480,91125488281	0,00022367544
3483,89148712158	0,00022501146
3486,87171936035	0,00022641144
3489,85195159912	0,00022730541
3492,83218383789	0,00022973672
3495,81241607666	0,00023140099
3498,79264831543	0,00023362792
3501,7728805542	0,00023497484
3504,75311279297	0,00023718149
3507,73334503174	0,00023836986
3510,71357727051	0,00024064739
3513,69380950928	0,00024292783
3516,67404174805	0,00024568408
3519,65427398682	0,00024782814
3522,63450622559	0,00024901765
3525,61473846436	0,0002525597
3528,59497070313	0,00025565284
3531,57520294189	0,00025892477
3534,55543518066	0,00026189227
3537,53566741943	0,00026404785
3540,5158996582	0,00026820295
3543,49613189697	0,00027189651
3546,47636413574	0,00027582771
3549,45659637451	0,00027890676
3552,43682861328	0,00028266919
3555,41706085205	0,00028718708
3558,39729309082	0,00028887628
3561,37752532959	0,00029488619
3564,35775756836	0,00029898369
3567,33798980713	0,00030310578
3570,3182220459	0,00030867723
3573,29845428467	0,00031487267
3576,27868652344	0,00031916434
3579,25891876221	0,00032550276
3582,23915100098	0,00033102495
3585,21938323975	0,00033699092
3588,19961547852	0,00034360163
3591,17984771729	0,00034988328
3594,16007995605	0,00035724954
3597,14031219482	0,00036299041
3600,12054443359	0,00037035273
3603,10077667236	0,0003781925
3606,08100891113	0,0003851469
3609,0612411499	0,00039170991
3612,04147338867	0,00039833348
3615,02170562744	0,00040530205
3618,00193786621	0,00041239167
3620,98217010498	0,00041768153
3623,96240234375	0,00042163724
3626,94263458252	0,00042542077
3629,92286682129	0,00042904088
3632,90309906006	0,00043046842
3635,88333129883	0,00042828663
3638,8635635376	0,00042573814
3641,84379577637	0,00041800879
3644,82402801514	0,00040921114
3647,80426025391	0,00039498274
3650,78449249268	0,00037734295
3653,76472473145	0,00035403227
3656,74495697022	0,00032500738
3659,72518920898	0,00029162544
3662,70542144775	0,00025265245
3665,68565368652	0,00021162356
3668,66588592529	0,00017174204
3671,64611816406	0,00014441671
3674,62635040283	0,00014144776
3677,6065826416	0,00015976693
3680,58681488037	0,00018351898
3683,56704711914	0,00019961074
3686,54727935791	0,0002007312
3689,52751159668	0,00019279422
3692,50774383545	0,00018744751
3695,48797607422	0,00018993748
3698,46820831299	0,00019016169
3701,44844055176	0,00019006038
3704,42867279053	0,00019020777
3707,4089050293	0,0001908576
3710,38913726807	0,00018978606
3713,36936950684	0,00019073202
3716,34960174561	0,0001920119
3719,32983398438	0,00019124879
3722,31006622314	0,00019108497
3725,29029846191	0,00019138721
3728,27053070068	0,00019239326
3731,25076293945	0,00019255519
3734,23099517822	0,00019098294
3737,21122741699	0,00019226447
3740,19145965576	0,00019410031
3743,17169189453	0,00019301837
3746,1519241333	0,00019373116
3749,13215637207	0,0001940981
3752,11238861084	0,00019520396
3755,09262084961	0,00019636055
3758,07285308838	0,00019721772
3761,05308532715	0,00019881514
3764,03331756592	0,00019996689
3767,01354980469	0,00020147309
3769,99378204346	0,00020281869
3772,97401428223	0,00020632396
3775,954246521	0,00020622584
3778,93447875977	0,00020869606
3781,91471099854	0,00021048419
3784,8949432373	0,0002119531
3787,87517547607	0,00021465231
3790,85540771484	0,00021630287
3793,83563995361	0,00021948827
3796,81587219238	0,00022060086
3799,79610443115	0,00022310586
3802,77633666992	0,00022436457
3805,75656890869	0,00022590377
3808,73680114746	0,00022716628
3811,71703338623	0,00023033955
3814,697265625	0,00023232958
3817,67749786377	0,00023507071
3820,65773010254	0,00023647226
3823,63796234131	0,00024006733
3826,61819458008	0,00024390418
3829,59842681885	0,00024695532
3832,57865905762	0,00025087138
3835,55889129639	0,00025431787
3838,53912353516	0,00025820008
3841,51935577393	0,00026213379
3844,4995880127	0,0002655129
3847,47982025146	0,00026992961
3850,46005249023	0,00027390669
3853,440284729	0,0002773088
3856,42051696777	0,00028203026
3859,40074920654	0,00028559622
3862,38098144531	0,00029078748
3865,36121368408	0,00029523798
3868,34144592285	0,00030088359
3871,32167816162	0,00030484603
3874,30191040039	0,0003103635
3877,28214263916	0,00031660569
3880,26237487793	0,00032135579
3883,2426071167	0,00032670392
3886,22283935547	0,00033384159
3889,20307159424	0,00034096766
3892,18330383301	0,00034780445
3895,16353607178	0,00035631099
3898,14376831055	0,00036391424
3901,12400054932	0,00037362696
3904,10423278809	0,00038311805
3907,08446502686	0,00039284054
3910,06469726562	0,00040176596
3913,04492950439	0,00041324996
3916,02516174316	0,00042478177
3919,00539398193	0,00043617423
3921,9856262207	0,000448507
3924,96585845947	0,00046155585
3927,94609069824	0,00047422833
3930,92632293701	0,00048985354
3933,90655517578	0,00050477768
3936,88678741455	0,00051965109
3939,86701965332	0,00053613282
3942,84725189209	0,00055463007
3945,82748413086	0,00057124068
3948,80771636963	0,00059120835
3951,7879486084	0,0006101875
3954,76818084717	0,00062944593
3957,74841308594	0,00065030202
3960,72864532471	0,00067182138
3963,70887756348	0,00069289074
3966,68910980225	0,00071386285
3969,66934204102	0,00073589629
3972,64957427978	0,00075757938
3975,62980651855	0,00077756274
3978,61003875732	0,00079677033
3981,59027099609	0,00081500362
3984,57050323486	0,00082995614
3987,55073547363	0,000844144
3990,5309677124	0,00085228101
3993,51119995117	0,00085808963
3996,49143218994	0,00085730104
3999,47166442871	0,00084969065
4002,45189666748	0,00083639526
4005,43212890625	0,00081173853
4008,41236114502	0,00078001669
4011,39259338379	0,00073711284
4014,37282562256	0,00068578984
4017,35305786133	0,00062443912
4020,3332901001	0,00055699137
4023,31352233887	0,00048740165
4026,29375457764	0,00042287248
4029,27398681641	0,00037370504
4032,25421905518	0,0003518433
4035,23445129395	0,00035517805
4038,21468353271	0,00037304606
4041,19491577148	0,00038708039
4044,17514801025	0,00038738006
4047,15538024902	0,00037520734
4050,13561248779	0,00035974128
4053,11584472656	0,0003530061
4056,09607696533	0,00034975503
4059,0763092041	0,00034524257
4062,05654144287	0,00034066399
4065,03677368164	0,00033597452
4068,01700592041	0,00033116785
4070,99723815918	0,00032754904
4073,97747039795	0,00032413088
4076,95770263672	0,00032062928
4079,93793487549	0,00031764607
4082,91816711426	0,0003142268
4085,89839935303	0,00031157803
4088,8786315918	0,00030945726
4091,85886383057	0,00030660147
4094,83909606934	0,00030429565
4097,81932830811	0,00030153236
4100,79956054687	0,00029978754
4103,77979278564	0,0002981842
4106,76002502441	0,00029737566
4109,74025726318	0,00029366376
4112,72048950195	0,00029158192
4115,70072174072	0,00029169244
4118,68095397949	0,00028928089
4121,66118621826	0,00028735427
4124,64141845703	0,00028633668
4127,6216506958	0,00028537873
4130,60188293457	0,00028382409
4133,58211517334	0,00028238016
4136,56234741211	0,00028141452
4139,54257965088	0,00028105432
4142,52281188965	0,00027947657
4145,50304412842	0,00027801902
4148,48327636719	0,00027707516
4151,46350860596	0,00027501837
4154,44374084473	0,00027537856
4157,4239730835	0,00027354005
4160,40420532227	0,00027199697
4163,38443756103	0,00027164441
4166,3646697998	0,00027017131
4169,34490203857	0,00027021866
4172,32513427734	0,00026910065
4175,30536651611	0,00026956145
4178,28559875488	0,00026942925
4181,26583099365	0,00026887135
4184,24606323242	0,00027002791
4187,22629547119	0,00026939662
4190,20652770996	0,00026956359
4193,18675994873	0,00026964258
4196,1669921875	0,00026830118
4199,14722442627	0,00026888137
4202,12745666504	0,00026790607
4205,10768890381	0,00026882853
4208,08792114258	0,0002681947
4211,06815338135	0,00026761658
4214,04838562012	0,00026719959
4217,02861785889	0,00026873853
4220,00885009766	0,00026635203
4222,98908233643	0,00026651
4225,9693145752	0,00026511729
4228,94954681396	0,00026504027
4231,92977905273	0,00026495551
4234,9100112915	0,00026427879
4237,89024353027	0,00026489927
4240,87047576904	0,00026361114
4243,85070800781	0,00026348007
4246,83094024658	0,00026342199
4249,81117248535	0,00026374337
4252,79140472412	0,00026346464
4255,77163696289	0,00026444676
4258,75186920166	0,00026439693
4261,73210144043	0,00026466665
4264,7123336792	0,00026472564
4267,69256591797	0,00026467317
4270,67279815674	0,00026484991
4273,65303039551	0,00026609492
4276,63326263428	0,00026635891
4279,61349487305	0,00026610413
4282,59372711182	0,00026660502
4285,57395935059	0,00026610596
4288,55419158936	0,00026638232
4291,53442382812	0,00026656908
4294,51465606689	0,00026636535
4297,49488830566	0,00026756048
4300,47512054443	0,00026692533
4303,4553527832	0,00026641067
4306,43558502197	0,0002668818
4309,41581726074	0,0002669329
4312,39604949951	0,00026744318
4315,37628173828	0,00026729298
4318,35651397705	0,00026667252
4321,33674621582	0,00026801188
4324,31697845459	0,00026708594
4327,29721069336	0,00026885032
4330,27744293213	0,00026774932
4333,2576751709	0,00026809651
4336,23790740967	0,00026857112
4339,21813964844	0,00026818695
4342,19837188721	0,00026968862
4345,17860412598	0,00026980957
4348,15883636475	0,00026983121
4351,13906860352	0,00027006367
4354,11930084229	0,00027012665
4357,09953308105	0,00027135507
4360,07976531982	0,00026982325
4363,05999755859	0,00027033278
4366,04022979736	0,00027059979
4369,02046203613	0,00027020243
4372,0006942749	0,00027092905
4374,98092651367	0,00027028152
4377,96115875244	0,00027053715
4380,94139099121	0,00027126361
4383,92162322998	0,00027196862
4386,90185546875	0,00027194485
4389,88208770752	0,00027282765
4392,86231994629	0,00027181602
4395,84255218506	0,00027298089
4398,82278442383	0,00027322864
4401,8030166626	0,00027359944
4404,78324890137	0,00027254451
4407,76348114014	0,00027481673
4410,74371337891	0,00027424682
4413,72394561768	0,0002749087
4416,70417785645	0,00027537383
4419,68441009521	0,0002756062
4422,66464233398	0,00027570469
4425,64487457275	0,00027576812
4428,62510681152	0,00027679339
4431,60533905029	0,00027675002
4434,58557128906	0,00027845978
4437,56580352783	0,00027916262
4440,5460357666	0,00027922357
4443,52626800537	0,00028062489
4446,50650024414	0,00027985738
4449,48673248291	0,00028060787
4452,46696472168	0,00028041938
4455,44719696045	0,00028070211
4458,42742919922	0,00028127639
4461,40766143799	0,00028200107
4464,38789367676	0,00028235582
4467,36812591553	0,0002825858
4470,3483581543	0,00028339148
4473,32859039307	0,00028315057
4476,30882263184	0,00028455933
4479,28905487061	0,00028349095
4482,26928710937	0,00028390625
4485,24951934814	0,00028393554
4488,22975158691	0,00028415995
4491,20998382568	0,00028388955
4494,19021606445	0,00028477971
4497,17044830322	0,00028480855
4500,15068054199	0,00028512156
4503,13091278076	0,00028540351
4506,11114501953	0,00028566672
4509,0913772583	0,00028642633
4512,07160949707	0,00028652578
4515,05184173584	0,00028658238
4518,03207397461	0,00028588415
4521,01230621338	0,00028703819
4523,99253845215	0,0002872284
4526,97277069092	0,00028802459
4529,95300292969	0,00028769757
4532,93323516846	0,00028788651
4535,91346740723	0,00028824562
4538,893699646	0,00028971022
4541,87393188477	0,00028882484
4544,85416412354	0,0002895084
4547,8343963623	0,00028934213
4550,81462860107	0,00028961869
4553,79486083984	0,00029066019
4556,77509307861	0,00029109057
4559,75532531738	0,00029065621
4562,73555755615	0,00029218096
4565,71578979492	0,0002920645
4568,69602203369	0,00029222615
4571,67625427246	0,00029380656
4574,65648651123	0,00029385904
4577,63671875	0,00029459412
4580,61695098877	0,00029400914
4583,59718322754	0,00029601621
4586,57741546631	0,00029591209
4589,55764770508	0,00029618275
4592,53787994385	0,0002978065
4595,51811218262	0,00029924472
4598,49834442139	0,00029860519
4601,47857666016	0,00029881843
4604,45880889893	0,00030011127
4607,4390411377	0,00030086575
4610,41927337646	0,00030122262
4613,39950561523	0,00030210748
4616,379737854	0,00030314652
4619,35997009277	0,00030379947
4622,34020233154	0,00030406925
4625,32043457031	0,0003043678
4628,30066680908	0,00030400048
4631,28089904785	0,00030575224
4634,26113128662	0,00030672906
4637,24136352539	0,00030722541
4640,22159576416	0,00030805672
4643,20182800293	0,0003074963
4646,1820602417	0,00030912823
4649,16229248047	0,0003097945
4652,14252471924	0,00030933329
4655,12275695801	0,00031009289
4658,10298919678	0,00031026627
4661,08322143555	0,00031212736
4664,06345367432	0,00031310872
4667,04368591309	0,00031343014
4670,02391815186	0,00031373062
4673,00415039063	0,00031507824
4675,98438262939	0,00031495635
4678,96461486816	0,00031691204
4681,94484710693	0,00031657778
4684,9250793457	0,00031858539
4687,90531158447	0,0003190644
4690,88554382324	0,00032021793
4693,86577606201	0,00032015378
4696,84600830078	0,00032162921
4699,82624053955	0,00032218038
4702,80647277832	0,00032236267
4705,78670501709	0,00032277826
4708,76693725586	0,00032354674
4711,74716949463	0,00032439153
4714,7274017334	0,00032444097
4717,70763397217	0,00032629445
4720,68786621094	0,00032561807
4723,66809844971	0,00032710025
4726,64833068848	0,00032919497
4729,62856292725	0,00032887546
4732,60879516602	0,00032914382
4735,58902740479	0,00032982547
4738,56925964355	0,00033041175
4741,54949188232	0,00033310895
4744,52972412109	0,00033224438
4747,50995635986	0,00033359422
4750,49018859863	0,00033321183
4753,4704208374	0,00033486259
4756,45065307617	0,00033520609
4759,43088531494	0,00033682034
4762,41111755371	0,00033648219
4765,39134979248	0,00033684487
4768,37158203125	0,00033984296
4771,35181427002	0,00033964479
4774,33204650879	0,00034107163
4777,31227874756	0,00034147178
4780,29251098633	0,00034173201
4783,2727432251	0,00034336798
4786,25297546387	0,00034420463
4789,23320770264	0,00034406812
4792,21343994141	0,00034531751
4795,19367218018	0,00034702782
4798,17390441895	0,00034841712
4801,15413665771	0,00034851813
4804,13436889648	0,00034966425
4807,11460113525	0,00034829778
4810,09483337402	0,00035122612
4813,07506561279	0,00035172764
4816,05529785156	0,00035264342
4819,03553009033	0,00035330075
4822,0157623291	0,00035455526
4824,99599456787	0,00035638247
4827,97622680664	0,00035751007
4830,95645904541	0,00035825543
4833,93669128418	0,00035954258
4836,91692352295	0,00036007191
4839,89715576172	0,00036250468
4842,87738800049	0,00036341118
4845,85762023926	0,00036450215
4848,83785247803	0,00036657715
4851,8180847168	0,0003664246
4854,79831695557	0,00036856671
4857,77854919434	0,00037095549
4860,75878143311	0,0003711514
4863,73901367188	0,00037288745
4866,71924591064	0,00037450077
4869,69947814941	0,00037547899
4872,67971038818	0,00037728667
4875,65994262695	0,00037835462
4878,64017486572	0,00038001329
4881,62040710449	0,00038071748
4884,60063934326	0,00038317871
4887,58087158203	0,00038319899
4890,5611038208	0,00038459658
4893,54133605957	0,00038563396
4896,52156829834	0,00038828599
4899,50180053711	0,00038809442
4902,48203277588	0,00039071155
4905,46226501465	0,00039002507
4908,44249725342	0,00039230174
4911,42272949219	0,00039312645
4914,40296173096	0,00039475816
4917,38319396973	0,00039481504
4920,3634262085	0,00039767683
4923,34365844727	0,00039879711
4926,32389068604	0,0004006701
4929,3041229248	0,00040206904
4932,28435516357	0,00040272432
4935,26458740234	0,000404276
4938,24481964111	0,00040588162
4941,22505187988	0,00040710997
4944,20528411865	0,00040785761
4947,18551635742	0,00040976569
4950,16574859619	0,00041181375
4953,14598083496	0,00041353063
4956,12621307373	0,00041459174
4959,1064453125	0,00041577824
4962,08667755127	0,00041778017
4965,06690979004	0,00041887636
4968,04714202881	0,00042096935
4971,02737426758	0,00042175344
4974,00760650635	0,00042289002
4976,98783874512	0,00042478472
4979,96807098389	0,00042593799
4982,94830322266	0,0004281069
4985,92853546143	0,00043059637
4988,9087677002	0,00043025647
4991,88899993897	0,00043292641
4994,86923217773	0,00043367415
4997,8494644165	0,00043588976
5000,82969665527	0,00043715193
5003,80992889404	0,00043957404
5006,79016113281	0,0004405213
5009,77039337158	0,00044152194
5012,75062561035	0,00044455875
5015,73085784912	0,00044543148
5018,71109008789	0,00044717085
5021,69132232666	0,00044827115
5024,67155456543	0,0004503302
5027,6517868042	0,00045170884
5030,63201904297	0,00045260607
5033,61225128174	0,00045374845
5036,59248352051	0,00045561187
5039,57271575928	0,00045776294
5042,55294799805	0,00045782538
5045,53318023682	0,00045975204
5048,51341247559	0,00046179749
5051,49364471436	0,00046269153
5054,47387695313	0,00046481473
5057,45410919189	0,00046569515
5060,43434143066	0,00046767562
5063,41457366943	0,00046990126
5066,3948059082	0,00047295272
5069,37503814697	0,00047487513
5072,35527038574	0,00047780811
5075,33550262451	0,00048053439
5078,31573486328	0,00048232325
5081,29596710205	0,00048470451
5084,27619934082	0,0004877518
5087,25643157959	0,00048935013
5090,23666381836	0,00049265999
5093,21689605713	0,00049520421
5096,1971282959	0,00049881848
5099,17736053467	0,00050088677
5102,15759277344	0,00050416117
5105,13782501221	0,00050668642
5108,11805725098	0,00050866729
5111,09828948975	0,00051200084
5114,07852172852	0,00051425168
5117,05875396729	0,00051696229
5120,03898620605	0,00051964906
5123,01921844482	0,00052212551
5125,99945068359	0,00052602985
5128,97968292236	0,0005289122
5131,95991516113	0,00053146651
5134,9401473999	0,00053412929
5137,92037963867	0,00053649384
5140,90061187744	0,00054082861
5143,88084411621	0,00054341993
5146,86107635498	0,0005461223
5149,84130859375	0,00054987569
5152,82154083252	0,00055227345
5155,80177307129	0,0005556867
5158,78200531006	0,00055886513
5161,76223754883	0,00056240627
5164,7424697876	0,00056676283
5167,72270202637	0,00057008105
5170,70293426514	0,00057326896
5173,68316650391	0,00057721817
5176,66339874268	0,00058250642
5179,64363098145	0,00058514714
5182,62386322022	0,00058945701
5185,60409545898	0,00059304284
5188,58432769775	0,00059822238
5191,56455993652	0,00060179351
5194,54479217529	0,00060707543
5197,52502441406	0,00061238728
5200,50525665283	0,00061666295
5203,4854888916	0,00062107671
5206,46572113037	0,00062594634
5209,44595336914	0,00063041366
5212,42618560791	0,00063574637
5215,40641784668	0,00064069092
5218,38665008545	0,00064609268
5221,36688232422	0,00065055836
5224,34711456299	0,00065687401
5227,32734680176	0,00066146984
5230,30757904053	0,00066743153
5233,2878112793	0,00067268502
5236,26804351807	0,00067788058
5239,24827575684	0,00068393161
5242,22850799561	0,00068997439
5245,20874023438	0,00069665766
5248,18897247314	0,00070208117
5251,16920471191	0,00070879352
5254,14943695068	0,00071524517
5257,12966918945	0,00072275468
5260,10990142822	0,00072828381
5263,09013366699	0,00073510251
5266,07036590576	0,00074260138
5269,05059814453	0,00075080893
5272,0308303833	0,00075809526
5275,01106262207	0,0007658215
5277,99129486084	0,00077333478
5280,97152709961	0,0007830287
5283,95175933838	0,00079212111
5286,93199157715	0,00080099557
5289,91222381592	0,00080985009
5292,89245605469	0,00082063423
5295,87268829346	0,00083199408
5298,85292053223	0,00084234782
5301,833152771	0,00085328078
5304,81338500977	0,00086453954
5307,79361724854	0,00087711378
5310,7738494873	0,00088909198
5313,75408172607	0,00090039663
5316,73431396484	0,00091260578
5319,71454620361	0,00092569629
5322,69477844238	0,00093879103
5325,67501068115	0,00095180938
5328,65524291992	0,00096581378
5331,63547515869	0,00097824878
5334,61570739746	0,00099392022
5337,59593963623	0,0010098989
5340,576171875	0,0010264842
5343,55640411377	0,0010413781
5346,53663635254	0,0010598912
5349,51686859131	0,0010782072
5352,49710083008	0,0010967469
5355,47733306885	0,0011166673
5358,45756530762	0,0011371724
5361,43779754639	0,0011596378
5364,41802978516	0,0011832673
5367,39826202393	0,0012065718
5370,3784942627	0,0012307337
5373,35872650146	0,0012569021
5376,33895874023	0,0012835769
5379,319190979	0,0013120761
5382,29942321777	0,0013429249
5385,27965545654	0,0013736753
5388,25988769531	0,0014064702
5391,24011993408	0,0014398199
5394,22035217285	0,0014764381
5397,20058441162	0,0015152378
5400,18081665039	0,0015565254
5403,16104888916	0,0016004299
5406,14128112793	0,0016463373
5409,1215133667	0,0016956908
5412,10174560547	0,0017463879
5415,08197784424	0,0018002703
5418,06221008301	0,0018578101
5421,04244232178	0,0019199532
5424,02267456055	0,0019846082
5427,00290679932	0,0020545568
5429,98313903809	0,0021277051
5432,96337127686	0,0022068282
5435,94360351562	0,0022914894
5438,92383575439	0,0023791595
5441,90406799316	0,0024725315
5444,88430023193	0,0025672392
5447,8645324707	0,002667117
5450,84476470947	0,0027659881
5453,82499694824	0,0028681254
5456,80522918701	0,0029685177
5459,78546142578	0,0030678325
5462,76569366455	0,0031643513
5465,74592590332	0,0032540831
5468,72615814209	0,0033361428
5471,70639038086	0,0034013511
5474,68662261963	0,0034472214
5477,6668548584	0,0034677648
5480,64708709717	0,003450098
5483,62731933594	0,0033865848
5486,60755157471	0,0032623324
5489,58778381348	0,0030663868
5492,56801605225	0,0027835076
5495,54824829102	0,0024053763
5498,52848052978	0,0019300978
5501,50871276855	0,0013787963
5504,48894500732	0,0008347733
5507,46917724609	0,00055003279
5510,44940948486	0,00067640549
5513,42964172363	0,00075639903
5516,4098739624	0,00069664552
5519,39010620117	0,0006310857
5522,37033843994	0,0005813592
5525,35057067871	0,00053716296
5528,33080291748	0,00049497235
5531,31103515625	0,0004574465
5534,29126739502	0,00042146947
5537,27149963379	0,00038870499
5540,25173187256	0,00035689828
5543,23196411133	0,00032813596
5546,2121963501	0,00029989072
5549,19242858887	0,00027590793
5552,17266082764	0,00025206043
5555,15289306641	0,00023062194
5558,13312530518	0,00021145526
5561,11335754395	0,00019342252
5564,09358978271	0,0001780319
5567,07382202148	0,00016251361
5570,05405426025	0,00015084305
5573,03428649902	0,00014197395
5576,01451873779	0,00013440882
5578,99475097656	0,00013007098
5581,97498321533	0,00012909289
5584,9552154541	0,00013113224
5587,93544769287	0,00013501391
5590,91567993164	0,00014046398
5593,89591217041	0,00014981589
5596,87614440918	0,00015953469
5599,85637664795	0,00016871101
5602,83660888672	0,00017928173
5605,81684112549	0,00019138538
5608,79707336426	0,00020113564
5611,77730560303	0,00021067529
5614,7575378418	0,00022079596
5617,73777008057	0,00023050024
5620,71800231934	0,00024182315
5623,69823455811	0,00025085212
5626,67846679687	0,0002611702
5629,65869903564	0,00027118478
5632,63893127441	0,00028042806
5635,61916351318	0,00029018168
5638,59939575195	0,00029886764
5641,57962799072	0,0003074887
5644,55986022949	0,00031675311
5647,54009246826	0,00032553892
5650,52032470703	0,00033460926
5653,5005569458	0,00034449888
5656,48078918457	0,00035684532
5659,46102142334	0,00036953002
5662,44125366211	0,00038048882
5665,42148590088	0,00039356525
5668,40171813965	0,0004069027
5671,38195037842	0,00041970243
5674,36218261719	0,00043242391
5677,34241485596	0,00044532995
5680,32264709473	0,00045836832
5683,3028793335	0,00047128098
5686,28311157227	0,00048501962
5689,26334381103	0,00049725401
5692,2435760498	0,0005105969
5695,22380828857	0,00052348866
5698,20404052734	0,00053666361
5701,18427276611	0,00054957315
5704,16450500488	0,00056175691
5707,14473724365	0,00057549182
5710,12496948242	0,00058871956
5713,10520172119	0,00060270159
5716,08543395996	0,00061888561
5719,06566619873	0,00063614342
5722,0458984375	0,00065339602
5725,02613067627	0,00067151979
5728,00636291504	0,00069009032
5730,98659515381	0,00070981714
5733,96682739258	0,00072832408
5736,94705963135	0,00074691481
5739,92729187012	0,00076825168
5742,90752410889	0,0007888771
5745,88775634766	0,00080995698
5748,86798858643	0,00083062614
5751,8482208252	0,00085352303
5754,82845306396	0,00087561726
5757,80868530273	0,00089818117
5760,7889175415	0,00092139437
5763,76914978027	0,00094611826
5766,74938201904	0,00097227484
5769,72961425781	0,00099793256
5772,70984649658	0,001024364
5775,69007873535	0,001052373
5778,67031097412	0,0010802582
5781,65054321289	0,001109119
5784,63077545166	0,0011401997
5787,61100769043	0,0011728876
5790,5912399292	0,0012062206
5793,57147216797	0,0012406613
5796,55170440674	0,0012763179
5799,53193664551	0,001314346
5802,51216888428	0,0013541356
5805,49240112305	0,0013956346
5808,47263336182	0,0014380126
5811,45286560059	0,0014850847
5814,43309783935	0,0015309499
5817,41333007812	0,0015836131
5820,39356231689	0,0016369307
5823,37379455566	0,0016939433
5826,35402679443	0,0017539786
5829,3342590332	0,0018183782
5832,31449127197	0,0018861625
5835,29472351074	0,0019600015
5838,27495574951	0,002037231
5841,25518798828	0,0021198335
5844,23542022705	0,0022100879
5847,21565246582	0,0023066476
5850,19588470459	0,0024106197
5853,17611694336	0,0025210152
5856,15634918213	0,002640603
5859,1365814209	0,0027715628
5862,11681365967	0,0029122518
5865,09704589844	0,0030648246
5868,07727813721	0,0032293702
5871,05751037598	0,0034061846
5874,03774261475	0,0035990348
5877,01797485352	0,0038075549
5879,99820709229	0,0040333112
5882,97843933105	0,004279015
5885,95867156982	0,004542892
5888,93890380859	0,0048266991
5891,91913604736	0,0051317578
5894,89936828613	0,005454485
5897,8796005249	0,0057913823
5900,85983276367	0,0061312877
5903,84006500244	0,0064600523
5906,82029724121	0,0067536453
5909,80052947998	0,0069659324
5912,78076171875	0,0070205293
5915,76099395752	0,0068084718
5918,74122619629	0,0061610694
5921,72145843506	0,0049454793
5924,70169067383	0,0034169931
5927,6819229126	0,0024094105
5930,66215515137	0,002096739
5933,64238739014	0,0019683282
5936,62261962891	0,0018562451
5939,60285186768	0,0017531725
5942,58308410644	0,001661398
5945,56331634521	0,0015826564
[truncated: 30,772 more rows]
