# Supplementary material for: Predicting the Durability of Solid Fired Bricks Using NDT Electroacoustic Methods
Source: Materials (Basel). 2022 Aug 25;15(17):5882. doi: 10.3390/ma15175882 (PMC9457344; doi:10.3390/ma15175882)
Supplement: Supplementary file 1 [file materials-15-05882-s001.zip › 9.S0_FT.csv]

ASCII data file created with TiePie Multi Channel software. www.tiepie.com.
2021-04-01 09:42:44 333m
Frequency	FFT1
Hz	V
0	0,00016238913
2,98023223876953	0,00014380119
5,96046447753906	0,00015533097
8,94069671630859	0,00015265364
11,9209289550781	0,00014632834
14,9011611938477	0,00015595401
17,8813934326172	0,00016100275
20,8616256713867	0,00016532258
23,8418579101562	0,00016095072
26,8220901489258	0,00016076685
29,8023223876953	0,0001659467
32,7825546264648	0,00017846586
35,7627868652344	0,00016381438
38,7430191040039	0,00016036143
41,7232513427734	0,00016121743
44,703483581543	0,00015661443
47,6837158203125	0,00016349004
50,663948059082	0,00016096424
53,6441802978516	0,00016311585
56,6244125366211	0,0001652428
59,6046447753906	0,00016983937
62,5848770141602	0,00015819101
65,5651092529297	0,00015259067
68,5453414916992	0,00015980651
71,5255737304687	0,00016293581
74,5058059692383	0,00016346687
77,4860382080078	0,00016070686
80,4662704467773	0,00015356414
83,4465026855469	0,00015260824
86,4267349243164	0,00015438405
89,4069671630859	0,00015927418
92,3871994018555	0,00016613992
95,367431640625	0,00016373128
98,3476638793945	0,00016269011
101,327896118164	0,00015250545
104,308128356934	0,00015331633
107,288360595703	0,00015465785
110,268592834473	0,0001625739
113,248825073242	0,00016474754
116,229057312012	0,00015828859
119,209289550781	0,00015144477
122,189521789551	0,00014570838
125,16975402832	0,00015083198
128,14998626709	0,00015766633
131,130218505859	0,00016271586
134,110450744629	0,00015865619
137,090682983398	0,00015249483
140,070915222168	0,00014585695
143,051147460938	0,00014481244
146,031379699707	0,0001507019
149,011611938477	0,00015869341
151,991844177246	0,00016047045
154,972076416016	0,00015718719
157,952308654785	0,00014663924
160,932540893555	0,00014147251
163,912773132324	0,00014391285
166,893005371094	0,00015332817
169,873237609863	0,00015831458
172,853469848633	0,00015447039
175,833702087402	0,00014433001
178,813934326172	0,00013263078
181,794166564941	0,0001358295
184,774398803711	0,00014198242
187,75463104248	0,00015573569
190,73486328125	0,00015519271
193,71509552002	0,00014603092
196,695327758789	0,0001357073
199,675559997559	0,00013297914
202,655792236328	0,00013653044
205,636024475098	0,00014964213
208,616256713867	0,0001557385
211,596488952637	0,00015501296
214,576721191406	0,00014138304
217,556953430176	0,0001348071
220,537185668945	0,00013390902
223,517417907715	0,00014454158
226,497650146484	0,00015856282
229,477882385254	0,00015696885
232,458114624023	0,00014691837
235,438346862793	0,00013412502
238,418579101562	0,00012791167
241,398811340332	0,00013523011
244,379043579102	0,00014884635
247,359275817871	0,00015495546
250,339508056641	0,00014839261
253,31974029541	0,00013687155
256,29997253418	0,00012441279
259,280204772949	0,00012564922
262,260437011719	0,00013780064
265,240669250488	0,00015067466
268,220901489258	0,000151338
271,201133728027	0,00014270869
274,181365966797	0,00012793997
277,161598205566	0,00012176919
280,141830444336	0,00012765343
283,122062683105	0,00014446714
286,102294921875	0,00014896973
289,082527160645	0,00014805172
292,062759399414	0,00013158885
295,042991638184	0,00011974483
298,023223876953	0,00011922959
301,003456115723	0,00013049702
303,983688354492	0,00014422558
306,963920593262	0,00014812875
309,944152832031	0,00013618372
312,924385070801	0,00012245933
315,90461730957	0,00011304609
318,88484954834	0,00012087145
321,865081787109	0,00013809639
324,845314025879	0,00014762891
327,825546264648	0,00014138867
330,805778503418	0,00012806567
333,786010742188	0,00011421801
336,766242980957	0,00011322768
339,746475219727	0,00012700961
342,726707458496	0,00013995007
345,706939697266	0,00014512469
348,687171936035	0,00013326455
351,667404174805	0,00011699476
354,647636413574	0,0001083997
357,627868652344	0,00011510866
360,608100891113	0,00013042136
363,588333129883	0,00014212266
366,568565368652	0,00013770031
369,548797607422	0,00012265682
372,529029846191	0,00010899872
375,509262084961	0,00010781402
378,48949432373	0,00012182939
381,4697265625	0,00013787485
384,44995880127	0,00013912493
387,430191040039	0,0001313007
390,410423278809	0,00011412988
393,390655517578	0,00010218277
396,370887756348	0,00011152388
399,351119995117	0,00012934454
402,331352233887	0,00013898428
405,311584472656	0,00013630255
408,291816711426	0,00011953281
411,272048950195	0,00010586908
414,252281188965	0,00010125092
417,232513427734	0,00011721224
420,212745666504	0,00013476493
423,192977905273	0,00013740455
426,173210144043	0,0001285203
429,153442382812	0,00011213454
432,133674621582	0,00010082067
435,113906860352	0,00010783133
438,094139099121	0,00012473001
441,074371337891	0,00013580333
444,05460357666	0,00013439415
447,03483581543	0,0001190568
450,015068054199	0,0001025869
452,995300292969	0,00010014322
455,975532531738	0,00011483383
458,955764770508	0,00013088492
461,935997009277	0,00013633357
464,916229248047	0,00012725746
467,896461486816	0,00010904645
470,876693725586	9,6786984E-5
473,856925964355	0,00010348763
476,837158203125	0,00012084991
479,817390441895	0,00013234385
482,797622680664	0,00013184814
485,777854919434	0,00011759456
488,758087158203	0,00010113956
491,738319396973	9,6100669E-5
494,718551635742	0,00010909633
497,698783874512	0,00012802458
500,679016113281	0,00013440833
503,659248352051	0,00012516311
506,63948059082	0,000106967
509,61971282959	9,5169389E-5
512,599945068359	9,9720607E-5
515,580177307129	0,0001194324
518,560409545898	0,00013189363
521,540641784668	0,00013157507
524,520874023438	0,00011613238
527,501106262207	9,9142472E-5
530,481338500977	9,2495667E-5
533,461570739746	0,00010899523
536,441802978516	0,00012421508
539,422035217285	0,00013287048
542,402267456055	0,00012446142
545,382499694824	0,00010693848
548,362731933594	9,3230665E-5
551,342964172363	9,8898047E-5
554,323196411133	0,00011455176
557,303428649902	0,00012854293
560,283660888672	0,00012933449
563,263893127441	0,00011652089
566,244125366211	9,7575441E-5
569,22435760498	9,2943401E-5
572,20458984375	0,00010437837
575,18482208252	0,00012411173
578,165054321289	0,00013097608
581,145286560059	0,00012611468
584,125518798828	0,00010703187
587,105751037598	9,1499417E-5
590,085983276367	9,3211734E-5
593,066215515137	0,00011367674
596,046447753906	0,00012767577
599,026679992676	0,00012838023
602,006912231445	0,00011383378
604,987144470215	9,6806761E-5
607,967376708984	8,5349993E-5
610,947608947754	0,00011338011
613,927841186523	0,00012539743
616,908073425293	0,00012857771
619,888305664062	0,00012379051
622,868537902832	0,00010705034
625,848770141602	9,1052152E-5
628,829002380371	9,1653649E-5
631,809234619141	0,00011230676
634,78946685791	0,00012727767
637,76969909668	0,0001289806
640,749931335449	0,00011772727
643,730163574219	9,6168163E-5
646,710395812988	8,9204907E-5
649,690628051758	9,974655E-5
652,670860290527	0,00011925178
655,651092529297	0,00013013568
658,631324768066	0,00012440376
661,611557006836	0,00010680361
664,591789245606	9,0795398E-5
667,572021484375	9,2354162E-5
670,552253723145	0,0001094383
673,532485961914	0,00012344387
676,512718200684	0,00012898453
679,492950439453	0,00011801386
682,473182678223	9,787892E-5
685,453414916992	8,8086003E-5
688,433647155762	9,8293132E-5
691,413879394531	0,00011613287
694,394111633301	0,00012962639
697,37434387207	0,0001262614
700,35457611084	0,00010928124
703,334808349609	8,9579179E-5
706,315040588379	8,8970669E-5
709,295272827148	0,00010583343
712,275505065918	0,0001238169
715,255737304687	0,00012888086
718,235969543457	0,00011926297
721,216201782227	9,894451E-5
724,196434020996	8,893869E-5
727,176666259766	9,7973701E-5
730,156898498535	0,00011799995
733,137130737305	0,00013194069
736,117362976074	0,00012790077
739,097595214844	0,00011140232
742,077827453613	9,3686161E-5
745,058059692383	9,1498163E-5
748,038291931152	0,00010859754
751,018524169922	0,00012620648
753,998756408691	0,00013255856
756,978988647461	0,00012318513
759,959220886231	0,00010122636
762,939453125	9,0602837E-5
765,919685363769	9,6890693E-5
768,899917602539	0,00011613876
771,880149841309	0,00013001059
774,860382080078	0,00012810393
777,840614318848	0,00011179113
780,820846557617	9,2627378E-5
783,801078796387	8,8965704E-5
786,781311035156	0,00010321152
789,761543273926	0,00012345672
792,741775512695	0,00012895812
795,722007751465	0,00012062743
798,702239990234	0,00010221707
801,682472229004	8,5864013E-5
804,662704467773	9,16873E-5
807,642936706543	0,00011416218
810,623168945313	0,00012757023
813,603401184082	0,00012654444
816,583633422852	0,00011154852
819,563865661621	9,3809043E-5
822,544097900391	8,7692083E-5
825,52433013916	0,00010138516
828,50456237793	0,00012029185
831,484794616699	0,00012905639
834,465026855469	0,00012162523
837,445259094238	0,00010352103
840,425491333008	8,753724E-5
843,405723571777	9,0513329E-5
846,385955810547	0,00011062734
849,366188049316	0,00012611826
852,346420288086	0,00012811018
855,326652526855	0,00011328248
858,306884765625	9,498348E-5
861,287117004394	8,6794278E-5
864,267349243164	9,852964E-5
867,247581481934	0,00012011535
870,227813720703	0,00012886916
873,208045959473	0,00012195987
876,188278198242	0,00010467916
879,168510437012	8,837398E-5
882,148742675781	8,9343023E-5
885,128974914551	0,00011014019
888,10920715332	0,00012533845
891,08943939209	0,00012858005
894,069671630859	0,00011623128
897,049903869629	9,5451911E-5
900,030136108398	8,6490069E-5
903,010368347168	9,8057019E-5
905,990600585938	0,00011930623
908,970832824707	0,00012996594
911,951065063477	0,00012377063
914,931297302246	0,00010633753
917,911529541016	8,886388E-5
920,891761779785	8,911753E-5
923,871994018555	0,00010859422
926,852226257324	0,00012662806
929,832458496094	0,00012910849
932,812690734863	0,00011762665
935,792922973633	9,8084669E-5
938,773155212402	8,7401386E-5
941,753387451172	9,7898648E-5
944,733619689941	0,00011761546
947,713851928711	0,00013040932
950,69408416748	0,00012781362
953,67431640625	0,000110511
956,65454864502	9,2453039E-5
959,634780883789	9,1071002E-5
962,615013122559	0,00010922503
965,595245361328	0,00012714299
968,575477600098	0,0001317044
971,555709838867	0,00012052263
974,535942077637	0,00010014469
977,516174316406	8,8337209E-5
980,496406555176	9,7204575E-5
983,476638793945	0,00011886007
986,456871032715	0,0001314899
989,437103271484	0,00012885075
992,417335510254	0,00011190894
995,397567749023	9,2613641E-5
998,377799987793	8,88877E-5
1001,35803222656	0,00010642476
1004,33826446533	0,00012550819
1007,3184967041	0,00013118057
1010,29872894287	0,00012200436
1013,27896118164	0,00010112641
1016,25919342041	8,7893179E-5
1019,23942565918	9,5731579E-5
1022,21965789795	0,00011544934
1025,19989013672	0,00013038782
1028,18012237549	0,00012905929
1031,16035461426	0,00011312844
1034,14058685303	9,4114551E-5
1037,1208190918	8,9174747E-5
1040,10105133057	0,00010524107
1043,08128356934	0,00012427819
1046,06151580811	0,00013237781
1049,04174804688	0,00012268928
1052,02198028564	0,00010416467
1055,00221252441	8,9000234E-5
1057,98244476318	9,5457743E-5
1060,96267700195	0,0001155658
1063,94290924072	0,0001323237
1066,92314147949	0,00013096881
1069,90337371826	0,00011648901
1072,88360595703	9,4866211E-5
1075,8638381958	8,9524613E-5
1078,84407043457	0,00010474525
1081,82430267334	0,00012564329
1084,80453491211	0,00013356222
1087,78476715088	0,00012552396
1090,76499938965	0,00010766048
1093,74523162842	9,1061917E-5
1096,72546386719	9,5890029E-5
1099,70569610596	0,00011597677
1102,68592834473	0,00013216363
1105,6661605835	0,00013420178
1108,64639282227	0,00011953331
1111,62662506104	9,774848E-5
1114,6068572998	8,9319483E-5
1117,58708953857	0,0001043768
1120,56732177734	0,00012446787
1123,54755401611	0,00013533075
1126,52778625488	0,00012799823
1129,50801849365	0,00011065237
1132,48825073242	9,2673258E-5
1135,46848297119	9,4449012E-5
1138,44871520996	0,00011420736
1141,42894744873	0,00012976802
1144,4091796875	0,00013301721
1147,38941192627	0,00012124018
1150,36964416504	0,00010060729
1153,34987640381	9,069324E-5
1156,33010864258	0,00010283701
1159,31034088135	0,00012390904
1162,29057312012	0,00013492932
1165,27080535889	0,00012893838
1168,25103759766	0,00011080438
1171,23126983643	9,3614454E-5
1174,2115020752	9,379858E-5
1177,19173431396	0,00011202878
1180,17196655273	0,00013137632
1183,1521987915	0,00013574187
1186,13243103027	0,00012410207
1189,11266326904	0,00010213579
1192,09289550781	9,1405174E-5
1195,07312774658	0,00010211052
1198,05335998535	0,00012249832
1201,03359222412	0,00013525123
1204,01382446289	0,00013293262
1206,99405670166	0,00011459231
1209,97428894043	9,5963913E-5
1212,9545211792	9,4108321E-5
1215,93475341797	0,00011203956
1218,91498565674	0,00012901546
1221,89521789551	0,00013559409
1224,87545013428	0,00012552327
1227,85568237305	0,00010453459
1230,83591461182	9,1760881E-5
1233,81614685059	0,00010069
1236,79637908936	0,00012295511
1239,77661132812	0,00013675587
1242,75684356689	0,00013328524
1245,73707580566	0,000117909
1248,71730804443	9,7606769E-5
1251,6975402832	9,4735611E-5
1254,67777252197	0,00011077845
1257,65800476074	0,00012968427
1260,63823699951	0,0001379666
1263,61846923828	0,00012788432
1266,59870147705	0,00010774689
1269,57893371582	9,3276778E-5
1272,55916595459	0,00010001036
1275,53939819336	0,00012096383
1278,51963043213	0,00013730091
1281,4998626709	0,00013598189
1284,48009490967	0,00012018799
1287,46032714844	9,9093837E-5
1290,44055938721	9,3677395E-5
1293,42079162598	0,00011056085
1296,40102386475	0,00013014278
1299,38125610352	0,00013867993
1302,36148834229	0,00013121799
1305,34172058105	0,00011077352
1308,32195281982	9,461246E-5
1311,30218505859	9,9955077E-5
1314,28241729736	0,00012006747
1317,26264953613	0,00013705862
1320,2428817749	0,00013739819
1323,22311401367	0,0001234275
1326,20334625244	0,00010219099
1329,18357849121	9,4892057E-5
1332,16381072998	0,00010960182
1335,14404296875	0,00012939033
1338,12427520752	0,00014030277
1341,10450744629	0,00013327674
1344,08473968506	0,00011407457
1347,06497192383	9,7179731E-5
1350,0452041626	0,00010070467
1353,02543640137	0,00012044684
1356,00566864014	0,00013736585
1358,98590087891	0,00014102617
1361,96613311768	0,00012595624
1364,94636535645	0,00010707394
1367,92659759521	9,6090501E-5
1370,90682983398	0,00010980747
1373,88706207275	0,0001305834
1376,86729431152	0,00014357071
1379,84752655029	0,00013833611
1382,82775878906	0,00011809341
1385,80799102783	9,8903312E-5
1388,7882232666	0,00010102229
1391,76845550537	0,00012025887
1394,74868774414	0,00013964774
1397,72891998291	0,00014296536
1400,70915222168	0,00013001519
1403,68938446045	0,0001088526
1406,66961669922	9,7106384E-5
1409,64984893799	0,00011023518
1412,63008117676	0,00013126624
1415,61031341553	0,00014499044
1418,5905456543	0,00014056146
1421,57077789307	0,00012063706
1424,55101013184	0,00010194785
1427,53124237061	0,00010212981
1430,51147460938	0,00011968074
1433,49170684814	0,00014020043
1436,47193908691	0,0001450734
1439,45217132568	0,00013385845
1442,43240356445	0,00011298217
1445,41263580322	9,9521739E-5
1448,39286804199	0,00010903089
1451,37310028076	0,00013208616
1454,35333251953	0,00014620257
1457,3335647583	0,00014235781
1460,31379699707	0,00012475308
1463,29402923584	0,00010522786
1466,27426147461	0,00010216491
1469,25449371338	0,00012065361
1472,23472595215	0,00014176953
1475,21495819092	0,00014731647
1478,19519042969	0,00013748871
1481,17542266846	0,00011569558
1484,15565490723	0,00010224565
1487,135887146	0,00010960312
1490,11611938477	0,00013191454
1493,09635162354	0,00014735336
1496,0765838623	0,00014680564
1499,05681610107	0,00012878215
1502,03704833984	0,00010956554
1505,01728057861	0,00010364245
1507,99751281738	0,00012136148
1510,97774505615	0,00014107071
1513,95797729492	0,00015045838
1516,93820953369	0,00014081889
1519,91844177246	0,00011985954
1522,89867401123	0,00010465095
1525,87890625	0,00010918841
1528,85913848877	0,00013234124
1531,83937072754	0,00014825033
1534,81960296631	0,00015038506
1537,79983520508	0,00013315497
1540,78006744385	0,0001125609
1543,76029968262	0,00010523147
1546,74053192139	0,00012124285
1549,72076416016	0,00014279423
1552,70099639893	0,00015272424
1555,6812286377	0,00014485623
1558,66146087646	0,00012504135
1561,64169311523	0,00010648798
1564,621925354	0,00011103497
1567,60215759277	0,00013344974
1570,58238983154	0,00015075762
1573,56262207031	0,00015192561
1576,54285430908	0,00013771164
1579,52308654785	0,00011593447
1582,50331878662	0,00010691985
1585,48355102539	0,00012106516
1588,46378326416	0,00014344852
1591,44401550293	0,00015503955
1594,4242477417	0,00014943513
1597,40447998047	0,00012936921
1600,38471221924	0,00011099017
1603,36494445801	0,00011249508
1606,34517669678	0,00013344419
1609,32540893555	0,00015286808
1612,30564117432	0,00015594791
1615,28587341309	0,0001418324
1618,26610565186	0,00011934401
1621,24633789062	0,00010969078
1624,22657012939	0,00012243518
1627,20680236816	0,00014557628
1630,18703460693	0,00015767367
1633,1672668457	0,00015311672
1636,14749908447	0,00013442501
1639,12773132324	0,00011364413
1642,10796356201	0,00011486803
1645,08819580078	0,0001342019
1648,06842803955	0,00015501076
1651,04866027832	0,00016034295
1654,02889251709	0,00014692976
1657,00912475586	0,00012538527
1659,98935699463	0,00011190859
1662,9695892334	0,00012260747
1665,94982147217	0,0001453426
1668,93005371094	0,00016114884
1671,91028594971	0,00015796078
1674,89051818848	0,0001392918
1677,87075042725	0,00011908838
1680,85098266602	0,00011623835
1683,83121490479	0,00013459036
1686,81144714355	0,00015584355
1689,79167938232	0,0001635975
1692,77191162109	0,00015113739
1695,75214385986	0,0001292185
1698,73237609863	0,00011588199
1701,7126083374	0,00012458435
1704,69284057617	0,00014635108
1707,67307281494	0,00016373658
1710,65330505371	0,00016200129
1713,63353729248	0,0001443085
1716,61376953125	0,0001227206
1719,59400177002	0,00011817994
1722,57423400879	0,00013641845
1725,55446624756	0,00015899978
1728,53469848633	0,00016660128
1731,5149307251	0,0001567786
1734,49516296387	0,00013521389
1737,47539520264	0,000120063
1740,45562744141	0,00012662866
1743,43585968018	0,00014928496
1746,41609191895	0,00016661911
1749,39632415771	0,00016518011
1752,37655639648	0,0001507411
1755,35678863525	0,00012763094
1758,33702087402	0,00012049466
1761,31725311279	0,00013770961
1764,29748535156	0,00015938123
1767,27771759033	0,00016981365
1770,2579498291	0,00016239182
1773,23818206787	0,00014039281
1776,21841430664	0,00012227162
1779,19864654541	0,00012861775
1782,17887878418	0,00015070335
1785,15911102295	0,00016901575
1788,13934326172	0,00017148056
1791,11957550049	0,00015604414
1794,09980773926	0,00013184772
1797,08003997803	0,00012459334
1800,0602722168	0,00013869411
1803,04050445557	0,00016187405
1806,02073669434	0,00017423367
1809,00096893311	0,00016868834
1811,98120117187	0,00014687156
1814,96143341064	0,00012744935
1817,94166564941	0,00013039712
1820,92189788818	0,0001525844
1823,90213012695	0,00017165747
1826,88236236572	0,0001753633
1829,86259460449	0,00016153332
1832,84282684326	0,00013891618
1835,82305908203	0,00012695574
1838,8032913208	0,00013991135
1841,78352355957	0,00016477004
1844,76375579834	0,00017936242
1847,74398803711	0,00017328548
1850,72422027588	0,00015202359
1853,70445251465	0,00013274604
1856,68468475342	0,00013210319
1859,66491699219	0,00015366208
1862,64514923096	0,00017483342
1865,62538146973	0,00018104304
1868,6056137085	0,00016738835
1871,58584594727	0,0001447941
1874,56607818604	0,00013155478
1877,5463104248	0,00014344661
1880,52654266357	0,0001683353
1883,50677490234	0,00018209401
1886,48700714111	0,00017987428
1889,46723937988	0,00016069165
1892,44747161865	0,00013884767
1895,42770385742	0,00013676839
1898,40793609619	0,0001569404
1901,38816833496	0,00017949904
1904,36840057373	0,00018643577
1907,3486328125	0,00017459361
1910,32886505127	0,0001521855
1913,30909729004	0,00013750899
1916,28932952881	0,00014691695
1919,26956176758	0,00017091043
1922,24979400635	0,00018762322
1925,23002624512	0,00018623265
1928,21025848389	0,00016781913
1931,19049072266	0,00014477623
1934,17072296143	0,00014004462
1937,1509552002	0,0001595979
1940,13118743896	0,00018358209
1943,11141967773	0,00019212757
1946,0916519165	0,00018206528
1949,07188415527	0,0001589431
1952,05211639404	0,00014152763
1955,03234863281	0,00014901669
1958,01258087158	0,00017351667
1960,99281311035	0,00019226154
1963,97304534912	0,00019215326
1966,95327758789	0,00017437386
1969,93350982666	0,00015035794
1972,91374206543	0,00014378935
1975,8939743042	0,00016125352
1978,87420654297	0,00018631608
1981,85443878174	0,0001968198
1984,83467102051	0,00018769199
1987,81490325928	0,00016473066
1990,79513549805	0,00014487402
1993,77536773682	0,00015177036
1996,75559997559	0,00017581084
1999,73583221436	0,00019719191
2002,71606445313	0,00019842771
2005,69629669189	0,00018150136
2008,67652893066	0,00015714797
2011,65676116943	0,00014874386
2014,6369934082	0,00016536991
2017,61722564697	0,00019132889
2020,59745788574	0,0002039445
2023,57769012451	0,00019623257
2026,55792236328	0,00017331878
2029,53815460205	0,00015442033
2032,51838684082	0,00015695924
2035,49861907959	0,00018181321
2038,47885131836	0,00020287538
2041,45908355713	0,00020692395
2044,4393157959	0,00019117602
2047,41954803467	0,00016773861
2050,39978027344	0,0001555211
2053,38001251221	0,00017062046
2056,36024475098	0,00019632537
2059,34047698975	0,00021158595
2062,32070922852	0,00020562792
2065,30094146729	0,00018207242
2068,28117370605	0,00016267999
2071,26140594482	0,00016167619
2074,24163818359	0,00018594735
2077,22187042236	0,00020916964
2080,20210266113	0,00021563098
2083,1823348999	0,00020156544
2086,16256713867	0,00017467108
2089,14279937744	0,00016231018
2092,12303161621	0,00017565287
2095,10326385498	0,0002022255
2098,08349609375	0,00021912183
2101,06372833252	0,00021541285
2104,04396057129	0,00019259828
2107,02419281006	0,00017099348
2110,00442504883	0,00016956563
2112,9846572876	0,00019188189
2115,96488952637	0,00021641885
2118,94512176514	0,00022533551
2121,92535400391	0,00021124222
2124,90558624268	0,00018611189
2127,88581848145	0,00017000452
2130,86605072021	0,00018088969
2133,84628295898	0,00020798917
2136,82651519775	0,00022800931
2139,80674743652	0,00022593229
2142,78697967529	0,00020494191
2145,76721191406	0,000179528
2148,74744415283	0,00017699857
2151,7276763916	0,00019671235
2154,70790863037	0,000224916
2157,68814086914	0,00023442271
2160,66837310791	0,00022300629
2163,64860534668	0,00019548504
2166,62883758545	0,00017746706
2169,60906982422	0,00018708112
2172,58930206299	0,0002135217
2175,56953430176	0,00023506466
2178,54976654053	0,00023508081
2181,5299987793	0,00021394628
2184,51023101807	0,00018735802
2187,49046325684	0,00018047846
2190,47069549561	0,00020090228
2193,45092773438	0,00022790336
2196,43115997314	0,00024053148
2199,41139221191	0,00023004607
2202,39162445068	0,00020508886
2205,37185668945	0,0001837152
2208,35208892822	0,0001906307
2211,33232116699	0,00021812621
2214,31255340576	0,00024222395
2217,29278564453	0,0002449638
2220,2730178833	0,00022479136
2223,25325012207	0,00019881609
2226,23348236084	0,0001894221
2229,21371459961	0,00021073266
2232,19394683838	0,00023824514
2235,17417907715	0,00025420133
2238,15441131592	0,0002454772
2241,13464355469	0,00021903905
2244,11487579346	0,00019652729
2247,09510803223	0,00020274649
2250,075340271	0,00023022203
2253,05557250977	0,00025460892
2256,03580474854	0,00026042981
2259,0160369873	0,00024121487
2261,99626922607	0,00021396285
2264,97650146484	0,00020187485
2267,95673370361	0,00022078556
2270,93696594238	0,00025151041
2273,91719818115	0,00026891243
2276,89743041992	0,00026213231
2279,87766265869	0,000235462
2282,85789489746	0,00021121988
2285,83812713623	0,00021477781
2288,818359375	0,0002417925
2291,79859161377	0,00027057203
2294,77882385254	0,00027686845
2297,75905609131	0,00025938769
2300,73928833008	0,00023050585
2303,71952056885	0,00021757807
2306,69975280762	0,00023244904
2309,67998504639	0,00026410963
2312,66021728516	0,00028387862
2315,64044952393	0,00028148379
2318,6206817627	0,00025390037
2321,60091400146	0,00022768522
2324,58114624023	0,00022814002
2327,561378479	0,00025407603
2330,54161071777	0,00028488001
2333,52184295654	0,00029455194
2336,50207519531	0,00027872742
2339,48230743408	0,00024880775
2342,46253967285	0,00023224756
2345,44277191162	0,00024577706
2348,42300415039	0,00027934414
2351,40323638916	0,0003021131
2354,38346862793	0,0002998916
2357,3637008667	0,00027459741
2360,34393310547	0,00024573131
2363,32416534424	0,00024317904
2366,30439758301	0,00027026255
2369,28462982178	0,00030122213
2372,26486206055	0,00031469997
2375,24509429932	0,00030020769
2378,22532653809	0,00026885669
2381,20555877686	0,00024890675
2384,18579101562	0,00026125671
2387,16602325439	0,00029651436
2390,14625549316	0,00032321509
2393,12648773193	0,00032435091
2396,1067199707	0,00029921915
2399,08695220947	0,00026819108
2402,06718444824	0,00026191275
2405,04741668701	0,00028938745
2408,02764892578	0,00032367988
2411,00788116455	0,0003389456
2413,98811340332	0,00032611522
2416,96834564209	0,00029427079
2419,94857788086	0,00027138513
2422,92881011963	0,0002810667
2425,9090423584	0,00031655737
2428,88927459717	0,00034697745
2431,86950683594	0,00035050409
2434,84973907471	0,00032473019
2437,82997131348	0,00029399656
2440,81020355225	0,00028320721
2443,79043579102	0,00030958326
2446,77066802979	0,00034655222
2449,75090026855	0,00036576645
2452,73113250732	0,00035640356
2455,71136474609	0,00032442216
2458,69159698486	0,00029699373
2461,67182922363	0,00030501987
2464,6520614624	0,00033938035
2467,63229370117	0,00037453559
2470,61252593994	0,0003819263
2473,59275817871	0,00035911342
2476,57299041748	0,00032412851
2479,55322265625	0,00031104813
2482,53345489502	0,00033522049
2485,51368713379	0,00037528865
2488,49391937256	0,00039955182
2491,47415161133	0,0003919535
2494,4543838501	0,0003581094
2497,43461608887	0,00032713785
2500,41484832764	0,00032968958
2503,39508056641	0,00036690382
2506,37531280518	0,00040296217
2509,35554504395	0,00041382141
2512,33577728271	0,00038954811
2515,31600952148	0,00035004407
2518,29624176025	0,00033393868
2521,27647399902	0,00035890123
2524,25670623779	0,00040661919
2527,23693847656	0,00043833633
2530,21717071533	0,00043341835
2533,1974029541	0,000401357
2536,17763519287	0,00036915332
2539,15786743164	0,00037091183
2542,13809967041	0,00040947732
2545,11833190918	0,00045376107
2548,09856414795	0,00047234984
2551,07879638672	0,00045123305
2554,05902862549	0,00041253629
2557,03926086426	0,00039083587
2560,01949310303	0,00041265871
2562,9997253418	0,00046046282
2565,97995758057	0,00049780711
2568,96018981934	0,00049804916
2571,94042205811	0,00046493011
2574,92065429687	0,00042617247
2577,90088653564	0,00042277178
2580,88111877441	0,0004643827
2583,86135101318	0,00051521358
2586,84158325195	0,00053907712
2589,82181549072	0,00052191824
2592,80204772949	0,00047991138
2595,78227996826	0,00045193673
2598,76251220703	0,00047369871
2601,7427444458	0,00052953132
2604,72297668457	0,00057564477
2607,70320892334	0,00058397043
2610,68344116211	0,00055033056
2613,66367340088	0,00050771388
2616,64390563965	0,00050116495
2619,62413787842	0,00054737402
2622,60437011719	0,00061043263
2625,58460235596	0,00064480933
2628,56483459473	0,00063420182
2631,5450668335	0,00058950011
2634,52529907227	0,00055764578
2637,50553131104	0,00058076901
2640,4857635498	0,0006476926
2643,46599578857	0,00071177992
2646,44622802734	0,00073208039
2649,42646026611	0,00070225549
2652,40669250488	0,000654777
2655,38692474365	0,00064637668
2658,36715698242	0,00070284867
2661,34738922119	0,00078953893
2664,32762145996	0,00085102358
2667,30785369873	0,0008555445
2670,2880859375	0,00081417154
2673,26831817627	0,00077900551
2676,24855041504	0,00081057358
2679,22878265381	0,00091288215
2682,20901489258	0,0010248823
2685,18924713135	0,001089925
2688,16947937012	0,0010915275
2691,14971160889	0,0010581672
2694,12994384766	0,0010651142
2697,11017608643	0,0011732123
2700,0904083252	0,0013604593
2703,07064056396	0,0015517135
2706,05087280273	0,0016800075
2709,0311050415	0,0017354373
2712,01133728027	0,0017704851
2714,99156951904	0,0018928301
2717,97180175781	0,0021911461
2720,95203399658	0,0026057843
2723,93226623535	0,0029063196
2726,91249847412	0,0026578519
2729,89273071289	0,0016358818
2732,87296295166	0,00082672306
2735,85319519043	0,00053393715
2738,8334274292	0,0004106778
2741,81365966797	0,0003155485
2744,79389190674	0,00022791578
2747,77412414551	0,00016211852
2750,75435638428	0,00013502619
2753,73458862305	0,00014756809
2756,71482086182	0,00018315818
2759,69505310059	0,00022696875
2762,67528533936	0,00026159063
2765,65551757813	0,00027941018
2768,63574981689	0,00028823639
2771,61598205566	0,00030765049
2774,59621429443	0,00035585726
2777,5764465332	0,00041743249
2780,55667877197	0,00046754827
2783,53691101074	0,00048394665
2786,51714324951	0,00047303198
2789,49737548828	0,00045950871
2792,47760772705	0,00048565406
2795,45783996582	0,00055441076
2798,43807220459	0,00062735583
2801,41830444336	0,00066711875
2804,39853668213	0,00066183076
2807,3787689209	0,00062936348
2810,35900115967	0,00062139651
2813,33923339844	0,00067705155
2816,31946563721	0,00076932965
2819,29969787598	0,00084607509
2822,27993011475	0,00086858952
2825,26016235352	0,00083872182
2828,24039459229	0,00080113862
2831,22062683105	0,00082380654
2834,20085906982	0,00092122445
2837,18109130859	0,0010405824
2840,16132354736	0,0011105132
2843,14155578613	0,0011104721
2846,1217880249	0,001061366
2849,10202026367	0,0010436197
2852,08225250244	0,0011228298
2855,06248474121	0,0012757769
2858,04271697998	0,0014176121
2861,02294921875	0,0014809346
2864,00318145752	0,001454981
2866,98341369629	0,0014068022
2869,96364593506	0,0014463663
2872,94387817383	0,0016222355
2875,9241104126	0,0018577968
2878,90434265137	0,0020375235
2881,88457489014	0,0020968244
2884,86480712891	0,0020638297
2887,84503936768	0,0020667529
2890,82527160645	0,0022527282
2893,80550384521	0,0026255625
2896,78573608398	0,0030318981
2899,76596832275	0,003320536
2902,74620056152	0,003442385
2905,72643280029	0,003498528
2908,70666503906	0,0037474088
2911,68689727783	0,0044030476
2914,6671295166	0,0054007696
2917,64736175537	0,0064678687
2920,62759399414	0,0073366874
2923,60782623291	0,0079252131
2926,58805847168	0,0084675201
2929,56829071045	0,0094000214
2932,54852294922	0,010432685
2935,52875518799	0,010409483
2938,50898742676	0,0090709838
2941,48921966553	0,0072179729
2944,4694519043	0,0055854461
2947,44968414307	0,0046237919
2950,42991638184	0,0042894362
2953,41014862061	0,0041687396
2956,39038085937	0,0039284288
2959,37061309814	0,0034854733
2962,35084533691	0,0029468739
2965,33107757568	0,0025149938
2968,31130981445	0,0023413022
2971,29154205322	0,0023552083
2974,27177429199	0,0023698598
2977,25200653076	0,002259878
2980,23223876953	0,0020250054
2983,2124710083	0,0017607358
2986,19270324707	0,0015977425
2989,17293548584	0,0015859399
2992,15316772461	0,0016418435
2995,13339996338	0,0016458293
2998,11363220215	0,0015492426
3001,09386444092	0,001384016
3004,07409667969	0,0012331263
3007,05432891846	0,0011829114
3010,03456115723	0,0012211153
3013,014793396	0,0012657204
3015,99502563477	0,0012468188
3018,97525787354	0,00115376
3021,9554901123	0,001031253
3024,93572235107	0,00095279892
3027,91595458984	0,00095658017
3030,89618682861	0,0010022523
3033,87641906738	0,0010252558
3036,85665130615	0,00098781093
3039,83688354492	0,00089988129
3042,81711578369	0,00081549596
3045,79734802246	0,00078518836
3048,77758026123	0,00081275098
3051,7578125	0,00084954256
3054,73804473877	0,00085230996
3057,71827697754	0,00080193638
3060,69850921631	0,00072709681
3063,67874145508	0,00067447768
3066,65897369385	0,00067729868
3069,63920593262	0,00071227976
3072,61943817139	0,00073573936
3075,59967041016	0,00071800821
3078,57990264893	0,00066318157
3081,5601348877	0,00060499449
3084,54036712646	0,00058219302
3087,52059936523	0,00060360584
3090,500831604	0,00063607403
3093,48106384277	0,00064321718
3096,46129608154	0,0006135415
3099,44152832031	0,00056166953
3102,42176055908	0,0005223595
3105,40199279785	0,00052389537
3108,38222503662	0,00055248258
3111,36245727539	0,0005744073
3114,34268951416	0,00056717669
3117,32292175293	0,00053049731
3120,3031539917	0,00048914212
3123,28338623047	0,00047149116
3126,26361846924	0,00048901896
3129,24385070801	0,00051771986
3132,22408294678	0,00052844856
3135,20431518555	0,00050976096
3138,18454742432	0,0004714005
3141,16477966309	0,00043659261
3144,14501190186	0,00042689118
3147,12524414063	0,00043993362
3150,10547637939	0,00045369182
3153,08570861816	0,00044721886
3156,06594085693	0,00041666818
3159,0461730957	0,00038129431
3162,02640533447	0,00036415431
3165,00663757324	0,00037207348
3167,98686981201	0,00039209025
3170,96710205078	0,00040140606
3173,94733428955	0,00038916625
3176,92756652832	0,0003620093
3179,90779876709	0,00033544258
3182,88803100586	0,00033054816
3185,86826324463	0,00034613618
3188,8484954834	0,00036189813
3191,82872772217	0,00036181055
3194,80895996094	0,00034367639
3197,78919219971	0,00031634012
3200,76942443848	0,00030169836
3203,74965667725	0,00030716248
3206,72988891602	0,00032422379
3209,71012115479	0,00033354249
3212,69035339355	0,00032585648
3215,67058563232	0,00030393015
3218,65081787109	0,00028249794
3221,63105010986	0,00027861572
3224,61128234863	0,00028830804
3227,5915145874	0,0003012113
3230,57174682617	0,00030369668
3233,55197906494	0,00028944594
3236,53221130371	0,00026853412
3239,51244354248	0,00025510409
3242,49267578125	0,00025615603
3245,47290802002	0,00026897497
3248,45314025879	0,00027703625
3251,43337249756	0,00027273832
3254,41360473633	0,0002554018
3257,3938369751	0,00023702735
3260,37406921387	0,00023036989
3263,35430145264	0,0002390429
3266,33453369141	0,00025037413
3269,31476593018	0,00025352879
3272,29499816895	0,00024449019
3275,27523040771	0,00022587836
3278,25546264648	0,00021358469
3281,23569488525	0,000213581
3284,21592712402	0,00022395403
3287,19615936279	0,00023043995
3290,17639160156	0,00022856396
3293,15662384033	0,00021374457
3296,1368560791	0,00019908246
3299,11708831787	0,00019260564
3302,09732055664	0,00019722758
3305,07755279541	0,0002070475
3308,05778503418	0,00020916526
3311,03801727295	0,00020263572
3314,01824951172	0,00018869163
3316,99848175049	0,00017893225
3319,97871398926	0,00017739848
3322,95894622803	0,00018613074
3325,9391784668	0,00019359767
3328,91941070557	0,00019095177
3331,89964294434	0,00017975748
3334,87987518311	0,00016759996
3337,86010742188	0,00016082663
3340,84033966064	0,00016368985
3343,82057189941	0,00017313394
3346,80080413818	0,00017504854
3349,78103637695	0,0001703293
3352,76126861572	0,00015926589
3355,74150085449	0,00015057472
3358,72173309326	0,00014950097
3361,70196533203	0,00015623347
3364,6821975708	0,00016221092
3367,66242980957	0,00016147028
3370,64266204834	0,00015413615
3373,62289428711	0,00014264098
3376,60312652588	0,00013550551
3379,58335876465	0,00013770501
3382,56359100342	0,00014326635
3385,54382324219	0,000146494
3388,52405548096	0,00014186291
3391,50428771973	0,00013273896
3394,4845199585	0,00012493691
3397,46475219727	0,00012085653
3400,44498443604	0,00012649486
3403,4252166748	0,00012977191
3406,40544891357	0,00012921986
3409,38568115234	0,00012394992
3412,36591339111	0,00011407767
3415,34614562988	0,00010735367
3418,32637786865	0,00010852523
3421,30661010742	0,00011398556
3424,28684234619	0,00011592356
3427,26707458496	0,00011226882
3430,24730682373	0,00010497648
3433,2275390625	9,7959535E-5
3436,20777130127	9,5738058E-5
3439,18800354004	9,8310749E-5
3442,16823577881	0,00010342065
3445,14846801758	0,0001039011
3448,12870025635	0,00010041672
3451,10893249512	9,6093832E-5
3454,08916473389	8,9140803E-5
3457,06939697266	9,0093723E-5
3460,04962921143	9,5270528E-5
3463,0298614502	9,7523278E-5
3466,01009368897	9,6111014E-5
3468,99032592773	8,9372904E-5
3471,9705581665	8,1741388E-5
3474,95079040527	7,60416E-5
3477,93102264404	7,3247821E-5
3480,91125488281	7,2487535E-5
3483,89148712158	7,1672904E-5
3486,87171936035	6,6560523E-5
3489,85195159912	5,8441202E-5
3492,83218383789	5,0834458E-5
3495,81241607666	4,6591771E-5
3498,79264831543	4,5783785E-5
3501,7728805542	4,7360208E-5
3504,75311279297	4,4421949E-5
3507,73334503174	3,9262589E-5
3510,71357727051	3,1827093E-5
3513,69380950928	2,4857251E-5
3516,67404174805	2,1854575E-5
3519,65427398682	2,035981E-5
3522,63450622559	1,8864955E-5
3525,61473846436	1,4145933E-5
3528,59497070313	8,4602463E-6
3531,57520294189	1,0818597E-6
3534,55543518066	7,5960231E-6
3537,53566741943	1,2037262E-5
3540,5158996582	1,5822072E-5
3543,49613189697	1,7448028E-5
3546,47636413574	2,2807218E-5
3549,45659637451	3,0283684E-5
3552,43682861328	3,8923913E-5
3555,41706085205	4,7115364E-5
3558,39729309082	5,4002889E-5
3561,37752532959	5,8946299E-5
3564,35775756836	6,4543976E-5
3567,33798980713	7,1551987E-5
3570,3182220459	8,2291787E-5
3573,29845428467	9,3336954E-5
3576,27868652344	0,00010407924
3579,25891876221	0,00011271202
3582,23915100098	0,00012023015
3585,21938323975	0,000128294
3588,19961547852	0,00013892882
3591,17984771729	0,00015242251
3594,16007995605	0,00017031068
3597,14031219482	0,00018634067
3600,12054443359	0,00020150525
3603,10077667236	0,00021340294
3606,08100891113	0,00022693251
3609,0612411499	0,00024630454
3612,04147338867	0,00026980221
3615,02170562744	0,00029783341
3618,00193786621	0,00032500174
3620,98217010498	0,0003478323
3623,96240234375	0,00037050058
3626,94263458252	0,0003947737
3629,92286682129	0,00042632356
3632,90309906006	0,00046677543
3635,88333129883	0,00051409827
3638,8635635376	0,00056203451
3641,84379577637	0,00060583641
3644,82402801514	0,00064795992
3647,80426025391	0,00069991546
3650,78449249268	0,00076542247
3653,76472473145	0,00084851971
3656,74495697022	0,00093988873
3659,72518920898	0,0010281967
3662,70542144775	0,0011049836
3665,68565368652	0,0011697951
3668,66588592529	0,0012346852
3671,64611816406	0,0013059744
3674,62635040283	0,0013780056
3677,6065826416	0,0014188596
3680,58681488037	0,0013842495
3683,56704711914	0,0012587162
3686,54727935791	0,0010787684
3689,52751159668	0,00094125212
3692,50774383545	0,00087336144
3695,48797607422	0,00083035149
3698,46820831299	0,0007727345
3701,44844055176	0,0007058402
3704,42867279053	0,00064268995
3707,4089050293	0,00060336711
3710,38913726807	0,00058624785
3713,36936950684	0,00057580839
3716,34960174561	0,00056023508
3719,32983398438	0,00053187808
3722,31006622314	0,00049799926
3725,29029846191	0,00047302885
3728,27053070068	0,00045805122
3731,25076293945	0,00045307622
3734,23099517822	0,00044886654
3737,21122741699	0,00043732861
3740,19145965576	0,00041639065
3743,17169189453	0,00039647529
3746,1519241333	0,00038234586
3749,13215637207	0,00037811663
3752,11238861084	0,00037621546
3755,09262084961	0,00037336348
3758,07285308838	0,00036259622
3761,05308532715	0,00034747916
3764,03331756592	0,0003353992
3767,01354980469	0,00032869263
3769,99378204346	0,00032712779
3772,97401428223	0,00032641969
3775,954246521	0,00032220951
3778,93447875977	0,00031254895
3781,91471099854	0,00030133889
3784,8949432373	0,00029347997
3787,87517547607	0,0002894014
3790,85540771484	0,0002895937
3793,83563995361	0,00028938405
3796,81587219238	0,00028531297
3799,79610443115	0,0002758591
3802,77633666992	0,00026591414
3805,75656890869	0,00026161888
3808,73680114746	0,00025966319
3811,71703338623	0,0002601577
3814,697265625	0,00025802224
3817,67749786377	0,00025105954
3820,65773010254	0,0002430102
3823,63796234131	0,00023615845
3826,61819458008	0,00023358185
3829,59842681885	0,00023457407
3832,57865905762	0,0002349884
3835,55889129639	0,00023481295
3838,53912353516	0,00023285108
3841,51935577393	0,00022946507
3844,4995880127	0,00022691895
3847,47982025146	0,00022856977
3850,46005249023	0,00022956342
3853,440284729	0,00022945346
3856,42051696777	0,00022811729
3859,40074920654	0,0002223456
3862,38098144531	0,00021774133
3865,36121368408	0,00021537202
3868,34144592285	0,0002167047
3871,32167816162	0,00021722545
3874,30191040039	0,00021635532
3877,28214263916	0,00021131668
3880,26237487793	0,00020617155
3883,2426071167	0,00020082856
3886,22283935547	0,00019608364
3889,20307159424	0,00019487873
3892,18330383301	0,00019319841
3895,16353607178	0,0001898359
3898,14376831055	0,00018571972
3901,12400054932	0,00018109873
3904,10423278809	0,0001795824
3907,08446502686	0,00017796549
3910,06469726562	0,00017724491
3913,04492950439	0,00017678053
3916,02516174316	0,00017514882
3919,00539398193	0,00017197762
3921,9856262207	0,00016781474
3924,96585845947	0,00016562183
3927,94609069824	0,0001637032
3930,92632293701	0,00016492179
3933,90655517578	0,00016349328
3936,88678741455	0,00016182113
3939,86701965332	0,00015736698
3942,84725189209	0,00015534957
3945,82748413086	0,00015315892
3948,80771636963	0,0001511226
3951,7879486084	0,00015148139
3954,76818084717	0,00014786566
3957,74841308594	0,00014658693
3960,72864532471	0,00014267013
3963,70887756348	0,0001382088
3966,68910980225	0,00013630842
3969,66934204102	0,00013450355
3972,64957427978	0,00013258782
3975,62980651855	0,00013078343
3978,61003875732	0,00012656563
3981,59027099609	0,00012033818
3984,57050323486	0,00011409381
3987,55073547363	0,00010993759
3990,5309677124	0,00010764367
3993,51119995117	0,00010191251
3996,49143218994	9,6100562E-5
3999,47166442871	8,7827323E-5
4002,45189666748	7,7946077E-5
4005,43212890625	6,8250236E-5
4008,41236114502	5,735217E-5
4011,39259338379	4,8755363E-5
4014,37282562256	4,2493948E-5
4017,35305786133	4,0051016E-5
4020,3332901001	4,8300114E-5
4023,31352233887	6,3349675E-5
4026,29375457764	8,6796685E-5
4029,27398681641	0,00011049729
4032,25421905518	0,00013558016
4035,23445129395	0,00016408099
4038,21468353271	0,00019282608
4041,19491577148	0,0002238324
4044,17514801025	0,00024810926
4047,15538024902	0,0002544899
4050,13561248779	0,00023540387
4053,11584472656	0,00020226751
4056,09607696533	0,00018461265
4059,0763092041	0,00018545812
4062,05654144287	0,0001852456
4065,03677368164	0,0001826236
4068,01700592041	0,00017687671
4070,99723815918	0,00017092693
4073,97747039795	0,00016769637
4076,95770263672	0,00016618361
4079,93793487549	0,00016526684
4082,91816711426	0,00016444051
4085,89839935303	0,00016278593
4088,8786315918	0,00016025039
4091,85886383057	0,0001582223
4094,83909606934	0,00015695026
4097,81932830811	0,00015603681
4100,79956054687	0,00015628602
4103,77979278564	0,00015643013
4106,76002502441	0,00015390957
4109,74025726318	0,00015291907
4112,72048950195	0,00015088208
4115,70072174072	0,0001509018
4118,68095397949	0,00014922737
4121,66118621826	0,0001483479
4124,64141845703	0,00014773247
4127,6216506958	0,00014537397
4130,60188293457	0,0001464254
4133,58211517334	0,00014370338
4136,56234741211	0,00014326316
4139,54257965088	0,00014396509
4142,52281188965	0,00014212438
4145,50304412842	0,00014117856
4148,48327636719	0,00014203968
4151,46350860596	0,00014057703
4154,44374084473	0,00013925106
4157,4239730835	0,00013882655
4160,40420532227	0,0001370743
4163,38443756103	0,00013784857
4166,3646697998	0,00013605581
4169,34490203857	0,00013631148
4172,32513427734	0,00013583738
4175,30536651611	0,00013639254
4178,28559875488	0,00013464162
4181,26583099365	0,00013446604
4184,24606323242	0,00013377645
4187,22629547119	0,00013396287
4190,20652770996	0,00013457277
4193,18675994873	0,00013467039
4196,1669921875	0,00013313012
4199,14722442627	0,00013238369
4202,12745666504	0,00013154353
4205,10768890381	0,00013118434
4208,08792114258	0,00013192433
4211,06815338135	0,00013135164
4214,04838562012	0,00013062958
4217,02861785889	0,00013043293
4220,00885009766	0,00012780453
4222,98908233643	0,00012828049
4225,9693145752	0,00012732797
4228,94954681396	0,00012849906
4231,92977905273	0,00012914697
4234,9100112915	0,00012708118
4237,89024353027	0,00012572839
4240,87047576904	0,0001235451
4243,85070800781	0,0001240325
4246,83094024658	0,00012292829
4249,81117248535	0,0001232774
4252,79140472412	0,00012162889
4255,77163696289	0,00012115983
4258,75186920166	0,00012001596
4261,73210144043	0,00012098417
4264,7123336792	0,00012022527
4267,69256591797	0,0001213427
4270,67279815674	0,00012100602
4273,65303039551	0,00012101844
4276,63326263428	0,00011970247
4279,61349487305	0,00011922599
4282,59372711182	0,0001186727
4285,57395935059	0,00011919968
4288,55419158936	0,00012022518
4291,53442382812	0,00011933506
4294,51465606689	0,00011835813
4297,49488830566	0,00011720834
4300,47512054443	0,00011630309
4303,4553527832	0,00011727154
4306,43558502197	0,00011697183
4309,41581726074	0,00011717409
4312,39604949951	0,00011697073
4315,37628173828	0,00011463113
4318,35651397705	0,00011304346
4321,33674621582	0,00011315555
4324,31697845459	0,00011483848
4327,29721069336	0,00011515638
4330,27744293213	0,0001150556
4333,2576751709	0,00011424356
4336,23790740967	0,00011221669
4339,21813964844	0,00011213852
4342,19837188721	0,00011070408
4345,17860412598	0,00011237937
4348,15883636475	0,00011369051
4351,13906860352	0,00011374448
4354,11930084229	0,0001118378
4357,09953308105	0,00011051484
4360,07976531982	0,000109326
4363,05999755859	0,00010973463
4366,04022979736	0,00011108758
4369,02046203613	0,00011194445
4372,0006942749	0,00011052346
4374,98092651367	0,00010864183
4377,96115875244	0,00010739425
4380,94139099121	0,00010867408
4383,92162322998	0,00010874972
4386,90185546875	0,00010987386
4389,88208770752	0,00010966114
4392,86231994629	0,00010847172
4395,84255218506	0,00010751832
4398,82278442383	0,00010598351
4401,8030166626	0,00010615605
4404,78324890137	0,00010810749
4407,76348114014	0,00010818483
4410,74371337891	0,00010683911
4413,72394561768	0,00010570723
4416,70417785645	0,00010277147
4419,68441009521	0,00010264657
4422,66464233398	0,00010296549
4425,64487457275	0,00010298943
4428,62510681152	0,00010248956
4431,60533905029	0,00010069286
4434,58557128906	9,8515702E-5
4437,56580352783	9,8012796E-5
4440,5460357666	9,8353155E-5
4443,52626800537	9,9527808E-5
4446,50650024414	0,00010016059
4449,48673248291	9,8868705E-5
4452,46696472168	9,8118896E-5
4455,44719696045	9,7046598E-5
4458,42742919922	9,6525014E-5
4461,40766143799	9,7475877E-5
4464,38789367676	9,9529479E-5
4467,36812591553	9,8791573E-5
4470,3483581543	9,7208779E-5
4473,32859039307	9,6385335E-5
4476,30882263184	9,4295264E-5
4479,28905487061	9,4506575E-5
4482,26928710937	9,7058106E-5
4485,24951934814	9,7617755E-5
4488,22975158691	9,6364392E-5
4491,20998382568	9,4528894E-5
4494,19021606445	9,2997297E-5
4497,17044830322	9,2167683E-5
4500,15068054199	9,465365E-5
4503,13091278076	9,5050399E-5
4506,11114501953	9,5871137E-5
4509,0913772583	9,379809E-5
4512,07160949707	9,1293144E-5
4515,05184173584	9,1194315E-5
4518,03207397461	9,2095167E-5
4521,01230621338	9,2673571E-5
4523,99253845215	9,3995371E-5
4526,97277069092	9,4876988E-5
4529,95300292969	9,2281268E-5
4532,93323516846	9,0238225E-5
4535,91346740723	8,9545288E-5
4538,893699646	9,0377798E-5
4541,87393188477	9,2861394E-5
4544,85416412354	9,2669665E-5
4547,8343963623	9,047812E-5
4550,81462860107	8,8993715E-5
4553,79486083984	8,7578029E-5
4556,77509307861	8,8335325E-5
4559,75532531738	9,0536944E-5
4562,73555755615	9,1326901E-5
4565,71578979492	9,0876705E-5
4568,69602203369	8,8136476E-5
4571,67625427246	8,7100899E-5
4574,65648651123	8,6889181E-5
4577,63671875	8,7794677E-5
4580,61695098877	8,9620754E-5
4583,59718322754	9,066323E-5
4586,57741546631	8,9459784E-5
4589,55764770508	8,5890898E-5
4592,53787994385	8,6016917E-5
4595,51811218262	8,6364556E-5
4598,49834442139	8,7404411E-5
4601,47857666016	8,7037786E-5
4604,45880889893	8,8376918E-5
4607,4390411377	8,6164809E-5
4610,41927337646	8,524064E-5
4613,39950561523	8,3509548E-5
4616,379737854	8,5633907E-5
4619,35997009277	8,8106746E-5
4622,34020233154	8,9151073E-5
4625,32043457031	8,7824019E-5
4628,30066680908	8,4812441E-5
4631,28089904785	8,2930266E-5
4634,26113128662	8,2976862E-5
4637,24136352539	8,4688726E-5
4640,22159576416	8,5102543E-5
4643,20182800293	8,626639E-5
4646,1820602417	8,3703105E-5
4649,16229248047	8,2323524E-5
4652,14252471924	8,1456042E-5
4655,12275695801	8,21527E-5
4658,10298919678	8,3698785E-5
4661,08322143555	8,4270843E-5
4664,06345367432	8,3533999E-5
4667,04368591309	8,0361793E-5
4670,02391815186	7,9261352E-5
4673,00415039063	8,0577401E-5
4675,98438262939	8,1782554E-5
4678,96461486816	8,2428787E-5
4681,94484710693	8,2326129E-5
4684,9250793457	8,2272335E-5
4687,90531158447	7,9650622E-5
4690,88554382324	7,8472431E-5
4693,86577606201	7,8324312E-5
4696,84600830078	8,0911918E-5
4699,82624053955	8,2599677E-5
4702,80647277832	8,259012E-5
4705,78670501709	7,990071E-5
4708,76693725586	7,7524904E-5
4711,74716949463	7,7711877E-5
4714,7274017334	7,9084016E-5
4717,70763397217	8,0007356E-5
4720,68786621094	7,9981452E-5
4723,66809844971	7,9037864E-5
4726,64833068848	7,7130544E-5
4729,62856292725	7,5149375E-5
4732,60879516602	7,6445807E-5
4735,58902740479	7,8308326E-5
4738,56925964355	7,932673E-5
4741,54949188232	7,8388998E-5
4744,52972412109	7,5726429E-5
4747,50995635986	7,564509E-5
4750,49018859863	7,5091121E-5
4753,4704208374	7,6077701E-5
4756,45065307617	7,7730381E-5
4759,43088531494	7,8388701E-5
4762,41111755371	7,7941813E-5
4765,39134979248	7,6151907E-5
4768,37158203125	7,4964471E-5
4771,35181427002	7,6220458E-5
4774,33204650879	7,7873307E-5
4777,31227874756	8,0017478E-5
4780,29251098633	7,9687089E-5
4783,2727432251	7,8345448E-5
4786,25297546387	7,7082966E-5
4789,23320770264	7,6635942E-5
4792,21343994141	7,8085722E-5
4795,19367218018	7,967142E-5
4798,17390441895	7,9340318E-5
4801,15413665771	7,8259181E-5
4804,13436889648	7,6611363E-5
4807,11460113525	7,5844473E-5
4810,09483337402	7,5290658E-5
4813,07506561279	7,801402E-5
4816,05529785156	7,9304611E-5
4819,03553009033	7,8998759E-5
4822,0157623291	7,6623414E-5
4824,99599456787	7,367212E-5
4827,97622680664	7,3670721E-5
4830,95645904541	7,5968699E-5
4833,93669128418	7,737861E-5
4836,91692352295	7,8027077E-5
4839,89715576172	7,6754897E-5
4842,87738800049	7,4580718E-5
4845,85762023926	7,2573367E-5
4848,83785247803	7,3128071E-5
4851,8180847168	7,6072138E-5
4854,79831695557	7,7615392E-5
4857,77854919434	7,6884924E-5
4860,75878143311	7,4445222E-5
4863,73901367188	7,3006245E-5
4866,71924591064	7,2088668E-5
4869,69947814941	7,2680791E-5
4872,67971038818	7,617676E-5
4875,65994262695	7,6520907E-5
4878,64017486572	7,6111496E-5
4881,62040710449	7,2599927E-5
4884,60063934326	7,1782101E-5
4887,58087158203	7,2106476E-5
4890,5611038208	7,2971805E-5
4893,54133605957	7,6566578E-5
4896,52156829834	7,667716E-5
4899,50180053711	7,3815489E-5
4902,48203277588	7,1990559E-5
4905,46226501465	7,1447273E-5
4908,44249725342	7,1893638E-5
4911,42272949219	7,4559054E-5
4914,40296173096	7,5828601E-5
4917,38319396973	7,488273E-5
4920,3634262085	7,141371E-5
4923,34365844727	7,0624739E-5
4926,32389068604	7,0403312E-5
4929,3041229248	7,2747704E-5
4932,28435516357	7,5025505E-5
4935,26458740234	7,4895167E-5
4938,24481964111	7,2950065E-5
4941,22505187988	7,0566833E-5
4944,20528411865	6,9286445E-5
4947,18551635742	7,0585366E-5
4950,16574859619	7,2822221E-5
4953,14598083496	7,3745943E-5
4956,12621307373	7,3492178E-5
4959,1064453125	7,1877879E-5
4962,08667755127	6,9209162E-5
4965,06690979004	6,9599856E-5
4968,04714202881	7,1161344E-5
4971,02737426758	7,3119055E-5
4974,00760650635	7,4078894E-5
4976,98783874512	7,1746119E-5
4979,96807098389	7,055213E-5
4982,94830322266	6,9426501E-5
4985,92853546143	7,0448222E-5
4988,9087677002	7,2673025E-5
4991,88899993897	7,5146523E-5
4994,86923217773	7,3323564E-5
4997,8494644165	7,0724865E-5
5000,82969665527	7,1095863E-5
5003,80992889404	6,9713218E-5
5006,79016113281	7,1453019E-5
5009,77039337158	7,3692173E-5
5012,75062561035	7,4777162E-5
5015,73085784912	7,1975791E-5
5018,71109008789	6,9882146E-5
5021,69132232666	6,9041736E-5
5024,67155456543	7,0066224E-5
5027,6517868042	7,1677992E-5
5030,63201904297	7,279181E-5
5033,61225128174	7,4262683E-5
5036,59248352051	7,0287176E-5
5039,57271575928	6,8633886E-5
5042,55294799805	6,9541921E-5
5045,53318023682	7,1270999E-5
5048,51341247559	7,2187848E-5
5051,49364471436	7,4280439E-5
5054,47387695313	7,1663666E-5
5057,45410919189	7,0302665E-5
5060,43434143066	6,8279084E-5
5063,41457366943	6,9467883E-5
5066,3948059082	7,0825705E-5
5069,37503814697	7,3261771E-5
5072,35527038574	7,2810722E-5
5075,33550262451	7,0563187E-5
5078,31573486328	6,9520891E-5
5081,29596710205	6,8870779E-5
5084,27619934082	6,9864635E-5
5087,25643157959	7,2518905E-5
5090,23666381836	7,2873222E-5
5093,21689605713	7,0671719E-5
5096,1971282959	6,9436832E-5
5099,17736053467	6,9189949E-5
5102,15759277344	6,9842614E-5
5105,13782501221	7,1932779E-5
5108,11805725098	7,3779672E-5
5111,09828948975	7,4145503E-5
5114,07852172852	7,2471778E-5
5117,05875396729	7,0205207E-5
5120,03898620605	7,0553053E-5
5123,01921844482	7,1636261E-5
5125,99945068359	7,3339668E-5
5128,97968292236	7,6141366E-5
5131,95991516113	7,3971448E-5
5134,9401473999	7,3136156E-5
5137,92037963867	7,1565034E-5
5140,90061187744	7,1391952E-5
5143,88084411621	7,322248E-5
5146,86107635498	7,4921408E-5
5149,84130859375	7,4813728E-5
5152,82154083252	7,3320601E-5
5155,80177307129	7,107156E-5
5158,78200531006	6,9603306E-5
5161,76223754883	7,1415419E-5
5164,7424697876	7,3079571E-5
5167,72270202637	7,4118601E-5
5170,70293426514	7,2924101E-5
5173,68316650391	7,0260167E-5
5176,66339874268	6,894695E-5
5179,64363098145	7,0355563E-5
5182,62386322022	7,1132446E-5
5185,60409545898	7,256837E-5
5188,58432769775	7,3776985E-5
5191,56455993652	7,1179483E-5
5194,54479217529	7,0006753E-5
5197,52502441406	6,8897791E-5
5200,50525665283	7,1100565E-5
5203,4854888916	7,2851002E-5
5206,46572113037	7,3580421E-5
5209,44595336914	7,4421984E-5
5212,42618560791	7,1934755E-5
5215,40641784668	7,0272468E-5
5218,38665008545	7,0378429E-5
5221,36688232422	7,3249048E-5
5224,34711456299	7,4749854E-5
5227,32734680176	7,4462544E-5
5230,30757904053	7,4696435E-5
5233,2878112793	7,2755359E-5
5236,26804351807	7,1025195E-5
5239,24827575684	7,1556803E-5
5242,22850799561	7,4854096E-5
5245,20874023438	7,5857837E-5
5248,18897247314	7,6071371E-5
5251,16920471191	7,4017327E-5
5254,14943695068	7,2116538E-5
5257,12966918945	7,1588704E-5
5260,10990142822	7,4325892E-5
5263,09013366699	7,6060607E-5
5266,07036590576	7,670929E-5
5269,05059814453	7,4969324E-5
5272,0308303833	7,3954477E-5
5275,01106262207	7,2956604E-5
5277,99129486084	7,4200015E-5
5280,97152709961	7,5809166E-5
5283,95175933838	7,9048526E-5
5286,93199157715	7,8015714E-5
5289,91222381592	7,7016761E-5
5292,89245605469	7,6772185E-5
5295,87268829346	7,8776487E-5
5298,85292053223	8,0282904E-5
5301,833152771	8,3598999E-5
5304,81338500977	8,4648902E-5
5307,79361724854	8,4562738E-5
5310,7738494873	8,3295998E-5
5313,75408172607	8,1404393E-5
5316,73431396484	8,3353572E-5
5319,71454620361	8,4677394E-5
5322,69477844238	8,758306E-5
5325,67501068115	8,8626659E-5
5328,65524291992	8,8576466E-5
5331,63547515869	8,5382102E-5
5334,61570739746	8,6094037E-5
5337,59593963623	8,8707959E-5
5340,576171875	9,118284E-5
5343,55640411377	9,3447834E-5
5346,53663635254	9,3647687E-5
5349,51686859131	9,0635454E-5
5352,49710083008	9,0332712E-5
5355,47733306885	9,3018216E-5
5358,45756530762	9,673713E-5
5361,43779754639	9,9125012E-5
5364,41802978516	9,9952214E-5
5367,39826202393	9,8484009E-5
5370,3784942627	9,8008964E-5
5373,35872650146	9,9524306E-5
5376,33895874023	0,00010266515
5379,319190979	0,00010576335
5382,29942321777	0,00010951285
5385,27965545654	0,00010999882
5388,25988769531	0,00010932578
5391,24011993408	0,00011031491
5394,22035217285	0,00011227802
5397,20058441162	0,00011630116
5400,18081665039	0,00012028473
5403,16104888916	0,00012234214
5406,14128112793	0,0001226784
5409,1215133667	0,0001225656
5412,10174560547	0,00012510166
5415,08197784424	0,00012830223
5418,06221008301	0,00013432378
5421,04244232178	0,00013926295
5424,02267456055	0,00013929423
5427,00290679932	0,00013903666
5429,98313903809	0,00013960905
5432,96337127686	0,00014351135
5435,94360351562	0,00015054404
5438,92383575439	0,00015547475
5441,90406799316	0,00015988167
5444,88430023193	0,00016230972
5447,8645324707	0,00016375897
5450,84476470947	0,00017134982
5453,82499694824	0,00018306394
5456,80522918701	0,00019742107
5459,78546142578	0,00021179263
5462,76569366455	0,00022144726
5465,74592590332	0,00023195371
5468,72615814209	0,00024278802
5471,70639038086	0,0002608946
5474,68662261963	0,00028291692
5477,6668548584	0,00030737991
5480,64708709717	0,00033131577
5483,62731933594	0,00035266038
5486,60755157471	0,00037402065
5489,58778381348	0,00039906144
5492,56801605225	0,0004315189
5495,54824829102	0,00046617654
5498,52848052978	0,00049596015
5501,50871276855	0,00050830058
5504,48894500732	0,00049728048
5507,46917724609	0,00046370902
5510,44940948486	0,0004175412
5513,42964172363	0,00037160604
5516,4098739624	0,00032646122
5519,39010620117	0,00028290256
5522,37033843994	0,00024143957
5525,35057067871	0,00020876308
5528,33080291748	0,00018548332
5531,31103515625	0,0001720546
5534,29126739502	0,00016293935
5537,27149963379	0,00015189048
5540,25173187256	0,00013858711
5543,23196411133	0,00012606379
5546,2121963501	0,0001165417
5549,19242858887	0,0001116511
5552,17266082764	0,00010671321
5555,15289306641	0,00010323505
5558,13312530518	9,6219684E-5
5561,11335754395	9,0260684E-5
5564,09358978271	8,5336971E-5
5567,07382202148	8,1617866E-5
5570,05405426025	7,8874971E-5
5573,03428649902	7,6692645E-5
5576,01451873779	7,5071064E-5
5578,99475097656	7,1163368E-5
5581,97498321533	6,7330983E-5
5584,9552154541	6,5062821E-5
5587,93544769287	6,3979766E-5
5590,91567993164	6,2741762E-5
5593,89591217041	6,1330659E-5
5596,87614440918	6,0679825E-5
5599,85637664795	5,9274339E-5
5602,83660888672	5,7704808E-5
5605,81684112549	5,6611596E-5
5608,79707336426	5,6557482E-5
5611,77730560303	5,5403107E-5
5614,7575378418	5,5054368E-5
5617,73777008057	5,3721446E-5
5620,71800231934	5,398621E-5
5623,69823455811	5,3231922E-5
5626,67846679687	5,4376215E-5
5629,65869903564	5,506113E-5
5632,63893127441	5,57876E-5
5635,61916351318	5,5507866E-5
5638,59939575195	5,6276771E-5
5641,57962799072	5,6184986E-5
5644,55986022949	5,490752E-5
5647,54009246826	5,4975759E-5
5650,52032470703	5,2972839E-5
5653,5005569458	4,965162E-5
5656,48078918457	4,6056264E-5
5659,46102142334	4,0085724E-5
5662,44125366211	3,5933352E-5
5665,42148590088	3,2783584E-5
5668,40171813965	3,012135E-5
5671,38195037842	2,9110233E-5
5674,36218261719	2,7598993E-5
5677,34241485596	2,5378685E-5
5680,32264709473	2,4286687E-5
5683,3028793335	2,4885067E-5
5686,28311157227	2,4477164E-5
5689,26334381103	2,3920752E-5
5692,2435760498	2,3350849E-5
5695,22380828857	2,4006763E-5
5698,20404052734	2,328812E-5
5701,18427276611	2,274588E-5
5704,16450500488	2,299138E-5
5707,14473724365	2,1642141E-5
5710,12496948242	2,1343912E-5
5713,10520172119	2,0946216E-5
5716,08543395996	2,1242227E-5
5719,06566619873	2,2826166E-5
5722,0458984375	2,4241487E-5
5725,02613067627	2,5291401E-5
5728,00636291504	2,6063334E-5
5730,98659515381	2,8194499E-5
5733,96682739258	2,8401061E-5
5736,94705963135	2,9672976E-5
5739,92729187012	3,0257962E-5
5742,90752410889	3,049406E-5
5745,88775634766	3,0398915E-5
5748,86798858643	3,1463179E-5
5751,8482208252	3,2842304E-5
5754,82845306396	3,2063765E-5
5757,80868530273	3,4321015E-5
5760,7889175415	3,3878516E-5
5763,76914978027	3,3713971E-5
5766,74938201904	3,4828016E-5
5769,72961425781	3,4850168E-5
5772,70984649658	3,5562808E-5
5775,69007873535	3,7496375E-5
5778,67031097412	3,7037169E-5
5781,65054321289	3,7316384E-5
5784,63077545166	3,8727296E-5
5787,61100769043	3,8916066E-5
5790,5912399292	4,0453471E-5
5793,57147216797	4,117725E-5
5796,55170440674	4,2984323E-5
5799,53193664551	4,3155139E-5
5802,51216888428	4,3449086E-5
5805,49240112305	4,3588327E-5
5808,47263336182	4,6108134E-5
5811,45286560059	4,7828955E-5
5814,43309783935	4,8321395E-5
5817,41333007812	4,9330568E-5
5820,39356231689	4,9421919E-5
5823,37379455566	5,1370529E-5
5826,35402679443	5,2117185E-5
5829,3342590332	5,4491647E-5
5832,31449127197	5,6028224E-5
5835,29472351074	5,8806524E-5
5838,27495574951	5,9706982E-5
5841,25518798828	6,1477871E-5
5844,23542022705	6,3226127E-5
5847,21565246582	6,479141E-5
5850,19588470459	6,4662435E-5
5853,17611694336	6,5151377E-5
5856,15634918213	6,0958023E-5
5859,1365814209	5,6635007E-5
5862,11681365967	4,8622169E-5
5865,09704589844	3,9673023E-5
5868,07727813721	2,8643502E-5
5871,05751037598	1,7278354E-5
5874,03774261475	5,5854667E-6
5877,01797485352	4,774655E-6
5879,99820709229	1,376927E-5
5882,97843933105	2,2426984E-5
5885,95867156982	3,1634807E-5
5888,93890380859	4,1697675E-5
5891,91913604736	5,090238E-5
5894,89936828613	6,0832619E-5
5897,8796005249	6,9707702E-5
5900,85983276367	7,8318694E-5
5903,84006500244	9,1292301E-5
5906,82029724121	0,00010800079
5909,80052947998	0,00012591405
5912,78076171875	0,00014524892
5915,76099395752	0,00016536096
5918,74122619629	0,00018722601
5921,72145843506	0,00020938634
5924,70169067383	0,0002298842
5927,6819229126	0,00024105453
5930,66215515137	0,00023446733
5933,64238739014	0,00020961513
5936,62261962891	0,00017650062
5939,60285186768	0,00014870948
5942,58308410644	0,00012740675
5945,56331634521	0,00011264881
[truncated: 30,772 more rows]
