# Supplementary material for: Predicting the Durability of Solid Fired Bricks Using NDT Electroacoustic Methods
Source: Materials (Basel). 2022 Aug 25;15(17):5882. doi: 10.3390/ma15175882 (PMC9457344; doi:10.3390/ma15175882)
Supplement: Supplementary file 1 [file materials-15-05882-s001.zip › 10.NV0_FL.csv]

ASCII data file created with TiePie Multi Channel software. www.tiepie.com.
2021-02-24 11:16:33 749m
Frequency	FFT1
Hz	V
0	0,0035167166
2,98023223876953	0,00011398619
5,96046447753906	0,00011654485
8,94069671630859	0,00011365125
11,9209289550781	0,00013246625
14,9011611938477	0,00015151667
17,8813934326172	0,00013419353
20,8616256713867	0,0001272396
23,8418579101562	0,00012020569
26,8220901489258	0,00013236337
29,8023223876953	0,000135834
32,7825546264648	0,00013800848
35,7627868652344	0,00011655718
38,7430191040039	0,0001235293
41,7232513427734	0,00012265031
44,703483581543	0,00011642003
47,6837158203125	0,00012563261
50,663948059082	0,00012464482
53,6441802978516	0,00013072223
56,6244125366211	0,00013038249
59,6046447753906	0,00012678915
62,5848770141602	0,00012670729
65,5651092529297	0,00013263374
68,5453414916992	0,00013280325
71,5255737304687	0,00013383015
74,5058059692383	0,00012952561
77,4860382080078	0,00012521775
80,4662704467773	0,00011800977
83,4465026855469	0,00012055103
86,4267349243164	0,00011961327
89,4069671630859	0,00011969946
92,3871994018555	0,00012563566
95,367431640625	0,00011901639
98,3476638793945	0,00011963713
101,327896118164	0,00011918917
104,308128356934	0,00011864843
107,288360595703	0,00011877559
110,268592834473	0,00011289673
113,248825073242	0,00011319295
116,229057312012	0,00011109354
119,209289550781	0,00011520985
122,189521789551	0,00011516512
125,16975402832	0,00011491286
128,14998626709	0,00011373816
131,130218505859	0,00010938578
134,110450744629	0,00011110356
137,090682983398	0,00010782179
140,070915222168	0,00010613619
143,051147460938	0,00010768075
146,031379699707	0,00010830461
149,011611938477	0,00010789928
151,991844177246	0,00010796016
154,972076416016	0,00010760911
157,952308654785	0,00010665912
160,932540893555	0,00010437247
163,912773132324	0,00010655869
166,893005371094	0,00010684156
169,873237609863	0,00010543259
172,853469848633	0,00010709358
175,833702087402	0,00010599785
178,813934326172	0,00010500428
181,794166564941	0,00010307269
184,774398803711	0,00010771037
187,75463104248	0,00010370751
190,73486328125	0,00010179477
193,71509552002	0,00010617588
196,695327758789	0,00010415383
199,675559997559	0,00010315205
202,655792236328	0,00010393712
205,636024475098	0,00010360617
208,616256713867	0,00010169245
211,596488952637	0,00010087531
214,576721191406	0,00010083756
217,556953430176	9,9798827E-5
220,537185668945	9,9361947E-5
223,517417907715	9,8508761E-5
226,497650146484	9,6819085E-5
229,477882385254	9,8951792E-5
232,458114624023	9,5443162E-5
235,438346862793	9,8229752E-5
238,418579101562	9,5806327E-5
241,398811340332	9,8324398E-5
244,379043579102	9,7569011E-5
247,359275817871	9,6569549E-5
250,339508056641	9,5921537E-5
253,31974029541	9,7594048E-5
256,29997253418	9,60877E-5
259,280204772949	9,3978056E-5
262,260437011719	9,4724678E-5
265,240669250488	9,3857044E-5
268,220901489258	9,3749989E-5
271,201133728027	9,5721033E-5
274,181365966797	9,5552483E-5
277,161598205566	9,3270076E-5
280,141830444336	9,3840589E-5
283,122062683105	9,6168004E-5
286,102294921875	9,385369E-5
289,082527160645	9,3514624E-5
292,062759399414	9,2510044E-5
295,042991638184	9,2508826E-5
298,023223876953	9,000619E-5
301,003456115723	9,0374234E-5
303,983688354492	9,0577706E-5
306,963920593262	9,2015543E-5
309,944152832031	8,9863952E-5
312,924385070801	9,0409383E-5
315,90461730957	9,0498697E-5
318,88484954834	8,8504969E-5
321,865081787109	8,7785883E-5
324,845314025879	8,9683088E-5
327,825546264648	8,8991716E-5
330,805778503418	8,6476285E-5
333,786010742188	8,675713E-5
336,766242980957	8,7391686E-5
339,746475219727	8,7376968E-5
342,726707458496	8,6453187E-5
345,706939697266	8,6054187E-5
348,687171936035	8,6226885E-5
351,667404174805	8,5881727E-5
354,647636413574	8,7169477E-5
357,627868652344	8,6445509E-5
360,608100891113	8,5614854E-5
363,588333129883	8,6489645E-5
366,568565368652	8,6228893E-5
369,548797607422	8,4923779E-5
372,529029846191	8,6920389E-5
375,509262084961	8,5936358E-5
378,48949432373	8,370097E-5
381,4697265625	8,4528135E-5
384,44995880127	8,3807962E-5
387,430191040039	8,3693044E-5
390,410423278809	8,3458981E-5
393,390655517578	8,3483848E-5
396,370887756348	8,3101678E-5
399,351119995117	8,3463573E-5
402,331352233887	8,3626066E-5
405,311584472656	8,329734E-5
408,291816711426	8,2775711E-5
411,272048950195	8,1642881E-5
414,252281188965	8,2409833E-5
417,232513427734	8,1797148E-5
420,212745666504	8,0642127E-5
423,192977905273	8,0893517E-5
426,173210144043	8,2022816E-5
429,153442382812	8,0458516E-5
432,133674621582	7,9701965E-5
435,113906860352	8,1845647E-5
438,094139099121	8,0711678E-5
441,074371337891	7,9010193E-5
444,05460357666	8,1181948E-5
447,03483581543	7,9895559E-5
450,015068054199	8,0527324E-5
452,995300292969	7,9379556E-5
455,975532531738	8,0077343E-5
458,955764770508	7,9957038E-5
461,935997009277	7,9535214E-5
464,916229248047	7,9253484E-5
467,896461486816	7,9499923E-5
470,876693725586	7,9031084E-5
473,856925964355	7,9965277E-5
476,837158203125	7,7942099E-5
479,817390441895	7,7764674E-5
482,797622680664	7,9494861E-5
485,777854919434	7,7913486E-5
488,758087158203	7,7438483E-5
491,738319396973	7,6879469E-5
494,718551635742	7,9065114E-5
497,698783874512	7,7107727E-5
500,679016113281	7,7425028E-5
503,659248352051	7,7505319E-5
506,63948059082	7,7563969E-5
509,61971282959	7,7328487E-5
512,599945068359	7,6529417E-5
515,580177307129	7,7450603E-5
518,560409545898	7,5889168E-5
521,540641784668	7,5483042E-5
524,520874023438	7,8450507E-5
527,501106262207	7,6645606E-5
530,481338500977	7,6978166E-5
533,461570739746	7,7156287E-5
536,441802978516	7,6032785E-5
539,422035217285	7,6858583E-5
542,402267456055	7,5179117E-5
545,382499694824	7,6405882E-5
548,362731933594	7,4523417E-5
551,342964172363	7,5579132E-5
554,323196411133	7,6511434E-5
557,303428649902	7,7217399E-5
560,283660888672	7,517908E-5
563,263893127441	7,4851083E-5
566,244125366211	7,5038027E-5
569,22435760498	7,468054E-5
572,20458984375	7,4436955E-5
575,18482208252	7,3931153E-5
578,165054321289	7,4579529E-5
581,145286560059	7,3870589E-5
584,125518798828	7,7442013E-5
587,105751037598	7,8062491E-5
590,085983276367	6,2783897E-5
593,066215515137	7,0674551E-5
596,046447753906	7,0994479E-5
599,026679992676	7,034783E-5
602,006912231445	7,2303833E-5
604,987144470215	7,2085216E-5
607,967376708984	7,330527E-5
610,947608947754	7,3186748E-5
613,927841186523	7,3271015E-5
616,908073425293	7,2357777E-5
619,888305664062	7,3683624E-5
622,868537902832	7,410797E-5
625,848770141602	7,1534767E-5
628,829002380371	7,2997335E-5
631,809234619141	7,2110695E-5
634,78946685791	7,2244164E-5
637,76969909668	7,2965791E-5
640,749931335449	7,268519E-5
643,730163574219	7,2296761E-5
646,710395812988	7,2729845E-5
649,690628051758	7,1203357E-5
652,670860290527	7,2363068E-5
655,651092529297	7,2121887E-5
658,631324768066	7,2588041E-5
661,611557006836	7,1014052E-5
664,591789245606	7,1622387E-5
667,572021484375	7,196811E-5
670,552253723145	7,162322E-5
673,532485961914	7,1519525E-5
676,512718200684	7,0765597E-5
679,492950439453	7,2283162E-5
682,473182678223	7,221353E-5
685,453414916992	7,2510312E-5
688,433647155762	7,1739008E-5
691,413879394531	7,1820101E-5
694,394111633301	7,0307147E-5
697,37434387207	7,1813032E-5
700,35457611084	7,2034671E-5
703,334808349609	7,1681009E-5
706,315040588379	7,2042803E-5
709,295272827148	7,0767864E-5
712,275505065918	7,0764845E-5
715,255737304687	7,0824056E-5
718,235969543457	7,1258771E-5
721,216201782227	7,1378267E-5
724,196434020996	7,1201142E-5
727,176666259766	7,0471604E-5
730,156898498535	7,1753982E-5
733,137130737305	6,9820686E-5
736,117362976074	7,1051459E-5
739,097595214844	7,1883795E-5
742,077827453613	7,0261185E-5
745,058059692383	7,0579038E-5
748,038291931152	7,1501409E-5
751,018524169922	7,0033233E-5
753,998756408691	7,1136924E-5
756,978988647461	7,0825708E-5
759,959220886231	7,0658986E-5
762,939453125	7,2298734E-5
765,919685363769	7,0323952E-5
768,899917602539	7,0373412E-5
771,880149841309	6,9837852E-5
774,860382080078	7,0732486E-5
777,840614318848	6,9699876E-5
780,820846557617	7,0332309E-5
783,801078796387	7,0008768E-5
786,781311035156	7,2113422E-5
789,761543273926	7,1207907E-5
792,741775512695	7,1175946E-5
795,722007751465	7,0414673E-5
798,702239990234	7,0122048E-5
801,682472229004	7,0392239E-5
804,662704467773	6,9561426E-5
807,642936706543	7,073968E-5
810,623168945313	7,1264879E-5
813,603401184082	7,0586428E-5
816,583633422852	7,0505143E-5
819,563865661621	6,9671184E-5
822,544097900391	6,9571104E-5
825,52433013916	7,1079884E-5
828,50456237793	7,0377545E-5
831,484794616699	7,0381297E-5
834,465026855469	6,9536777E-5
837,445259094238	7,0264123E-5
840,425491333008	7,0503568E-5
843,405723571777	7,0641766E-5
846,385955810547	6,9069947E-5
849,366188049316	6,9748049E-5
852,346420288086	6,8054403E-5
855,326652526855	7,0757637E-5
858,306884765625	7,1264704E-5
861,287117004394	6,9277677E-5
864,267349243164	6,988135E-5
867,247581481934	6,9896174E-5
870,227813720703	7,081875E-5
873,208045959473	6,9552578E-5
876,188278198242	6,8963527E-5
879,168510437012	7,0488414E-5
882,148742675781	7,016365E-5
885,128974914551	6,9154317E-5
888,10920715332	7,0017452E-5
891,08943939209	6,9715975E-5
894,069671630859	6,9630337E-5
897,049903869629	6,9103509E-5
900,030136108398	7,0376804E-5
903,010368347168	6,9197522E-5
905,990600585938	6,9484195E-5
908,970832824707	7,0506592E-5
911,951065063477	6,902527E-5
914,931297302246	7,0602279E-5
917,911529541016	6,9954197E-5
920,891761779785	7,0237033E-5
923,871994018555	6,9984701E-5
926,852226257324	7,0511421E-5
929,832458496094	7,0924509E-5
932,812690734863	7,0348379E-5
935,792922973633	7,0482958E-5
938,773155212402	6,9891228E-5
941,753387451172	7,087989E-5
944,733619689941	6,9456579E-5
947,713851928711	7,0695595E-5
950,69408416748	7,0996955E-5
953,67431640625	6,9683797E-5
956,65454864502	7,0098214E-5
959,634780883789	7,0625341E-5
962,615013122559	6,937403E-5
965,595245361328	7,1510807E-5
968,575477600098	7,070688E-5
971,555709838867	7,1116235E-5
974,535942077637	7,069448E-5
977,516174316406	7,0411437E-5
980,496406555176	7,0729411E-5
983,476638793945	7,0558404E-5
986,456871032715	7,1780164E-5
989,437103271484	7,0480817E-5
992,417335510254	7,0938115E-5
995,397567749023	7,0372937E-5
998,377799987793	7,0423734E-5
1001,35803222656	6,9842425E-5
1004,33826446533	7,0939042E-5
1007,3184967041	7,1197706E-5
1010,29872894287	6,9898064E-5
1013,27896118164	7,0268301E-5
1016,25919342041	7,1015932E-5
1019,23942565918	7,086217E-5
1022,21965789795	7,0549226E-5
1025,19989013672	7,1137191E-5
1028,18012237549	7,0390883E-5
1031,16035461426	7,1888485E-5
1034,14058685303	7,1602238E-5
1037,1208190918	7,1258357E-5
1040,10105133057	7,1368096E-5
1043,08128356934	7,0793991E-5
1046,06151580811	7,1376698E-5
1049,04174804688	7,18915E-5
1052,02198028564	7,0848971E-5
1055,00221252441	7,1439006E-5
1057,98244476318	7,1266541E-5
1060,96267700195	7,1079211E-5
1063,94290924072	7,1970016E-5
1066,92314147949	7,1322796E-5
1069,90337371826	7,2257418E-5
1072,88360595703	7,0820615E-5
1075,8638381958	7,1529076E-5
1078,84407043457	7,0707948E-5
1081,82430267334	7,1139255E-5
1084,80453491211	7,2497991E-5
1087,78476715088	7,1311957E-5
1090,76499938965	7,3672437E-5
1093,74523162842	7,1601613E-5
1096,72546386719	7,1907614E-5
1099,70569610596	7,2596508E-5
1102,68592834473	7,3070388E-5
1105,6661605835	7,2043571E-5
1108,64639282227	7,295745E-5
1111,62662506104	7,216139E-5
1114,6068572998	7,2557997E-5
1117,58708953857	7,1256054E-5
1120,56732177734	7,1582035E-5
1123,54755401611	7,291996E-5
1126,52778625488	7,1773957E-5
1129,50801849365	7,3095388E-5
1132,48825073242	7,2251846E-5
1135,46848297119	7,3859406E-5
1138,44871520996	7,3182069E-5
1141,42894744873	7,2848146E-5
1144,4091796875	7,3174924E-5
1147,38941192627	7,2733696E-5
1150,36964416504	7,4106719E-5
1153,34987640381	7,2848814E-5
1156,33010864258	7,3329562E-5
1159,31034088135	7,363469E-5
1162,29057312012	7,3779117E-5
1165,27080535889	7,2499284E-5
1168,25103759766	7,3046291E-5
1171,23126983643	7,524975E-5
1174,2115020752	7,2179686E-5
1177,19173431396	7,2313696E-5
1180,17196655273	7,3507927E-5
1183,1521987915	7,4404148E-5
1186,13243103027	7,4280243E-5
1189,11266326904	7,4372196E-5
1192,09289550781	7,4595594E-5
1195,07312774658	7,3693351E-5
1198,05335998535	7,3930746E-5
1201,03359222412	7,3902672E-5
1204,01382446289	7,4595426E-5
1206,99405670166	7,4982017E-5
1209,97428894043	7,4209818E-5
1212,9545211792	7,5418368E-5
1215,93475341797	7,3904863E-5
1218,91498565674	7,5675964E-5
1221,89521789551	7,4469689E-5
1224,87545013428	7,5618383E-5
1227,85568237305	7,4265053E-5
1230,83591461182	7,469698E-5
1233,81614685059	7,5345556E-5
1236,79637908936	7,5094924E-5
1239,77661132812	7,5380234E-5
1242,75684356689	7,5079413E-5
1245,73707580566	7,5243649E-5
1248,71730804443	7,6083492E-5
1251,6975402832	7,558048E-5
1254,67777252197	7,5110733E-5
1257,65800476074	7,5817449E-5
1260,63823699951	7,6308605E-5
1263,61846923828	7,5191038E-5
1266,59870147705	7,5639688E-5
1269,57893371582	7,6038163E-5
1272,55916595459	7,7223636E-5
1275,53939819336	7,6589533E-5
1278,51963043213	7,6967735E-5
1281,4998626709	7,6738516E-5
1284,48009490967	7,6615276E-5
1287,46032714844	7,6564889E-5
1290,44055938721	7,7847955E-5
1293,42079162598	7,6185538E-5
1296,40102386475	7,638709E-5
1299,38125610352	7,7507521E-5
1302,36148834229	7,7633123E-5
1305,34172058105	7,7726707E-5
1308,32195281982	7,7578991E-5
1311,30218505859	7,7304985E-5
1314,28241729736	7,7434792E-5
1317,26264953613	7,7643412E-5
1320,2428817749	7,7847194E-5
1323,22311401367	7,8659263E-5
1326,20334625244	7,8614349E-5
1329,18357849121	7,8163692E-5
1332,16381072998	7,9824366E-5
1335,14404296875	7,8342042E-5
1338,12427520752	7,7553887E-5
1341,10450744629	8,0456301E-5
1344,08473968506	7,9271779E-5
1347,06497192383	7,7933473E-5
1350,0452041626	8,0722655E-5
1353,02543640137	7,7656535E-5
1356,00566864014	8,0219564E-5
1358,98590087891	7,9924847E-5
1361,96613311768	7,9621361E-5
1364,94636535645	8,0588011E-5
1367,92659759521	7,9947083E-5
1370,90682983398	8,0540027E-5
1373,88706207275	8,06341E-5
1376,86729431152	8,0307649E-5
1379,84752655029	8,0315393E-5
1382,82775878906	8,0196155E-5
1385,80799102783	8,1830082E-5
1388,7882232666	8,1510512E-5
1391,76845550537	8,1918359E-5
1394,74868774414	8,2215843E-5
1397,72891998291	8,2422192E-5
1400,70915222168	8,1950347E-5
1403,68938446045	8,2617499E-5
1406,66961669922	8,1918592E-5
1409,64984893799	8,2813694E-5
1412,63008117676	8,2887412E-5
1415,61031341553	8,2244441E-5
1418,5905456543	8,3012868E-5
1421,57077789307	8,4042975E-5
1424,55101013184	8,2890431E-5
1427,53124237061	8,3502534E-5
1430,51147460938	8,2520833E-5
1433,49170684814	8,4404566E-5
1436,47193908691	8,3886083E-5
1439,45217132568	8,3987595E-5
1442,43240356445	8,4524578E-5
1445,41263580322	8,3354835E-5
1448,39286804199	8,4546954E-5
1451,37310028076	8,5106595E-5
1454,35333251953	8,5586055E-5
1457,3335647583	8,5462417E-5
1460,31379699707	8,5461621E-5
1463,29402923584	8,565417E-5
1466,27426147461	8,5399317E-5
1469,25449371338	8,5556264E-5
1472,23472595215	8,520947E-5
1475,21495819092	8,6073668E-5
1478,19519042969	8,7147321E-5
1481,17542266846	8,5772448E-5
1484,15565490723	8,781781E-5
1487,135887146	8,6974571E-5
1490,11611938477	8,7386896E-5
1493,09635162354	8,6824961E-5
1496,0765838623	8,8285076E-5
1499,05681610107	8,8309447E-5
1502,03704833984	8,8379132E-5
1505,01728057861	8,900561E-5
1507,99751281738	8,8036153E-5
1510,97774505615	8,9618633E-5
1513,95797729492	8,9248078E-5
1516,93820953369	8,9135442E-5
1519,91844177246	8,9393485E-5
1522,89867401123	8,9945223E-5
1525,87890625	9,0503991E-5
1528,85913848877	9,096581E-5
1531,83937072754	9,1744053E-5
1534,81960296631	9,0396799E-5
1537,79983520508	9,0901121E-5
1540,78006744385	9,1119959E-5
1543,76029968262	9,1043654E-5
1546,74053192139	9,2317362E-5
1549,72076416016	9,2901719E-5
1552,70099639893	9,2589071E-5
1555,6812286377	9,2200021E-5
1558,66146087646	9,2496927E-5
1561,64169311523	9,2562833E-5
1564,621925354	9,426327E-5
1567,60215759277	9,4550134E-5
1570,58238983154	9,4470123E-5
1573,56262207031	9,4951807E-5
1576,54285430908	9,6297844E-5
1579,52308654785	9,5244798E-5
1582,50331878662	9,6699582E-5
1585,48355102539	9,5487083E-5
1588,46378326416	9,6335141E-5
1591,44401550293	9,7352789E-5
1594,4242477417	9,7501759E-5
1597,40447998047	9,8196075E-5
1600,38471221924	9,7834927E-5
1603,36494445801	9,8890262E-5
1606,34517669678	9,8040925E-5
1609,32540893555	9,8915753E-5
1612,30564117432	9,9598307E-5
1615,28587341309	0,00010018803
1618,26610565186	0,00010135321
1621,24633789062	0,00010133065
1624,22657012939	0,00010033365
1627,20680236816	0,00010314098
1630,18703460693	0,00010224227
1633,1672668457	0,00010353152
1636,14749908447	0,00010392015
1639,12773132324	0,00010537767
1642,10796356201	0,00010518092
1645,08819580078	0,00010469365
1648,06842803955	0,0001054112
1651,04866027832	0,00010635222
1654,02889251709	0,00010578722
1657,00912475586	0,00010788449
1659,98935699463	0,00010786003
1662,9695892334	0,0001076829
1665,94982147217	0,00010905281
1668,93005371094	0,0001103498
1671,91028594971	0,00011033072
1674,89051818848	0,00011054951
1677,87075042725	0,00011068845
1680,85098266602	0,00011205227
1683,83121490479	0,00011311091
1686,81144714355	0,00011349343
1689,79167938232	0,0001145262
1692,77191162109	0,00011462408
1695,75214385986	0,00011487574
1698,73237609863	0,00011632509
1701,7126083374	0,00011790985
1704,69284057617	0,00011787932
1707,67307281494	0,00011889427
1710,65330505371	0,00012102458
1713,63353729248	0,0001212354
1716,61376953125	0,00012110164
1719,59400177002	0,00012214903
1722,57423400879	0,0001232751
1725,55446624756	0,00012428651
1728,53469848633	0,00012493719
1731,5149307251	0,00012490206
1734,49516296387	0,00012641608
1737,47539520264	0,0001276529
1740,45562744141	0,00012752926
1743,43585968018	0,00012952556
1746,41609191895	0,00013046154
1749,39632415771	0,00013221795
1752,37655639648	0,00013266744
1755,35678863525	0,00013441264
1758,33702087402	0,00013398271
1761,31725311279	0,00013653138
1764,29748535156	0,00013746408
1767,27771759033	0,00013873959
1770,2579498291	0,00013819423
1773,23818206787	0,00013959592
1776,21841430664	0,00014081586
1779,19864654541	0,00014316575
1782,17887878418	0,00014424114
1785,15911102295	0,00014615085
1788,13934326172	0,00014809569
1791,11957550049	0,0001479068
1794,09980773926	0,00014925273
1797,08003997803	0,00015268871
1800,0602722168	0,00015180137
1803,04050445557	0,00015542049
1806,02073669434	0,0001560784
1809,00096893311	0,0001570275
1811,98120117187	0,00015923956
1814,96143341064	0,00016156942
1817,94166564941	0,00016325946
1820,92189788818	0,00016452512
1823,90213012695	0,00016525519
1826,88236236572	0,00016683748
1829,86259460449	0,00016829454
1832,84282684326	0,00017054348
1835,82305908203	0,0001719167
1838,8032913208	0,00017408384
1841,78352355957	0,00017439764
1844,76375579834	0,00017727599
1847,74398803711	0,00017892465
1850,72422027588	0,00017939856
1853,70445251465	0,00018187669
1856,68468475342	0,0001834758
1859,66491699219	0,00018443354
1862,64514923096	0,00018696959
1865,62538146973	0,00018844166
1868,6056137085	0,00018938965
1871,58584594727	0,00019089864
1874,56607818604	0,00019189746
1877,5463104248	0,00019463882
1880,52654266357	0,00019584003
1883,50677490234	0,00019560279
1886,48700714111	0,0001970661
1889,46723937988	0,00019792184
1892,44747161865	0,00019992888
1895,42770385742	0,00020118951
1898,40793609619	0,00020263936
1901,38816833496	0,00020237684
1904,36840057373	0,00020245604
1907,3486328125	0,00020236689
1910,32886505127	0,0002028934
1913,30909729004	0,00020314929
1916,28932952881	0,00020198852
1919,26956176758	0,00020237632
1922,24979400635	0,00020221336
1925,23002624512	0,00020183439
1928,21025848389	0,00020014574
1931,19049072266	0,00019933141
1934,17072296143	0,00019892604
1937,1509552002	0,00019750347
1940,13118743896	0,00019599883
1943,11141967773	0,00019616229
1946,0916519165	0,00019375933
1949,07188415527	0,00019284219
1952,05211639404	0,00019224622
1955,03234863281	0,00019055841
1958,01258087158	0,00018977491
1960,99281311035	0,00018809658
1963,97304534912	0,00018647112
1966,95327758789	0,0001869385
1969,93350982666	0,00018579181
1972,91374206543	0,00018390489
1975,8939743042	0,00018283455
1978,87420654297	0,00018218753
1981,85443878174	0,00018186737
1984,83467102051	0,00018110586
1987,81490325928	0,00018142381
1990,79513549805	0,00017970423
1993,77536773682	0,00017771404
1996,75559997559	0,00017906777
1999,73583221436	0,0001773949
2002,71606445313	0,0001769788
2005,69629669189	0,00017561802
2008,67652893066	0,00017469865
2011,65676116943	0,00017400662
2014,6369934082	0,00017267406
2017,61722564697	0,00017246953
2020,59745788574	0,00017055808
2023,57769012451	0,00016958969
2026,55792236328	0,00016642238
2029,53815460205	0,00016713489
2032,51838684082	0,00016500865
2035,49861907959	0,00016299757
2038,47885131836	0,00016244436
2041,45908355713	0,00015876489
2044,4393157959	0,0001590206
2047,41954803467	0,00015677905
2050,39978027344	0,00015439864
2053,38001251221	0,00015220432
2056,36024475098	0,00015150557
2059,34047698975	0,00015002621
2062,32070922852	0,00014776167
2065,30094146729	0,00014621606
2068,28117370605	0,00014574246
2071,26140594482	0,0001443004
2074,24163818359	0,00014205774
2077,22187042236	0,0001398734
2080,20210266113	0,00013937264
2083,1823348999	0,00013765351
2086,16256713867	0,00013609946
2089,14279937744	0,00013474842
2092,12303161621	0,00013407046
2095,10326385498	0,00013304071
2098,08349609375	0,00013097162
2101,06372833252	0,00013092197
2104,04396057129	0,00012933216
2107,02419281006	0,00012779651
2110,00442504883	0,00012685767
2112,9846572876	0,00012639721
2115,96488952637	0,00012589692
2118,94512176514	0,00012483248
2121,92535400391	0,00012450048
2124,90558624268	0,00012297293
2127,88581848145	0,00012192798
2130,86605072021	0,00012223633
2133,84628295898	0,00012000191
2136,82651519775	0,00012005387
2139,80674743652	0,00011854636
2142,78697967529	0,00011886573
2145,76721191406	0,00011720133
2148,74744415283	0,00011762198
2151,7276763916	0,00011711259
2154,70790863037	0,00011629632
2157,68814086914	0,00011641274
2160,66837310791	0,00011619624
2163,64860534668	0,00011400028
2166,62883758545	0,0001136715
2169,60906982422	0,00011402658
2172,58930206299	0,00011285037
2175,56953430176	0,00011321147
2178,54976654053	0,00011307189
2181,5299987793	0,00011295657
2184,51023101807	0,00011121661
2187,49046325684	0,00011163297
2190,47069549561	0,00010983152
2193,45092773438	0,00011024464
2196,43115997314	0,00011039471
2199,41139221191	0,00010968805
2202,39162445068	0,00010995034
2205,37185668945	0,00011009297
2208,35208892822	0,00010897376
2211,33232116699	0,00010853773
2214,31255340576	0,00010812632
2217,29278564453	0,00010912556
2220,2730178833	0,00010876694
2223,25325012207	0,00010817748
2226,23348236084	0,00010657314
2229,21371459961	0,00010777028
2232,19394683838	0,00010751881
2235,17417907715	0,00010732108
2238,15441131592	0,00010738493
2241,13464355469	0,00010749685
2244,11487579346	0,00010706451
2247,09510803223	0,00010641326
2250,075340271	0,00010619138
2253,05557250977	0,00010597114
2256,03580474854	0,00010641387
2259,0160369873	0,00010632939
2261,99626922607	0,00010548505
2264,97650146484	0,00010585576
2267,95673370361	0,00010555351
2270,93696594238	0,00010575345
2273,91719818115	0,0001053431
2276,89743041992	0,00010570373
2279,87766265869	0,00010641845
2282,85789489746	0,00010435552
2285,83812713623	0,00010494466
2288,818359375	0,00010450437
2291,79859161377	0,000104544
2294,77882385254	0,00010535475
2297,75905609131	0,00010495487
2300,73928833008	0,00010516689
2303,71952056885	0,00010581242
2306,69975280762	0,00010382358
2309,67998504639	0,00010446458
2312,66021728516	0,00010513931
2315,64044952393	0,00010649449
2318,6206817627	0,00010534439
2321,60091400146	0,00010542586
2324,58114624023	0,00010487598
2327,561378479	0,00010571515
2330,54161071777	0,00010523238
2333,52184295654	0,00010507921
2336,50207519531	0,00010479551
2339,48230743408	0,00010468169
2342,46253967285	0,0001056759
2345,44277191162	0,00010626255
2348,42300415039	0,00010605417
2351,40323638916	0,00010496588
2354,38346862793	0,00010456298
2357,3637008667	0,00010483543
2360,34393310547	0,00010488609
2363,32416534424	0,00010492287
2366,30439758301	0,00010569477
2369,28462982178	0,00010481635
2372,26486206055	0,0001062193
2375,24509429932	0,00010533567
2378,22532653809	0,00010534201
2381,20555877686	0,00010553378
2384,18579101562	0,00010601056
2387,16602325439	0,00010612911
2390,14625549316	0,00010511115
2393,12648773193	0,00010589051
2396,1067199707	0,00010605015
2399,08695220947	0,00010650656
2402,06718444824	0,00010599174
2405,04741668701	0,00010665888
2408,02764892578	0,00010670593
2411,00788116455	0,00010633322
2413,98811340332	0,00010617067
2416,96834564209	0,00010645284
2419,94857788086	0,00010609749
2422,92881011963	0,00010585043
2425,9090423584	0,00010605
2428,88927459717	0,00010577543
2431,86950683594	0,00010629647
2434,84973907471	0,00010680354
2437,82997131348	0,00010727866
2440,81020355225	0,00010611985
2443,79043579102	0,0001066911
2446,77066802979	0,00010686671
2449,75090026855	0,00010655681
2452,73113250732	0,00010676111
2455,71136474609	0,00010651187
2458,69159698486	0,00010635987
2461,67182922363	0,00010763297
2464,6520614624	0,00010707648
2467,63229370117	0,00010792243
2470,61252593994	0,00010760616
2473,59275817871	0,00010708661
2476,57299041748	0,0001076031
2479,55322265625	0,00010723386
2482,53345489502	0,00010801375
2485,51368713379	0,00010654161
2488,49391937256	0,00010772629
2491,47415161133	0,00010769769
2494,4543838501	0,00010813049
2497,43461608887	0,00010894574
2500,41484832764	0,00010851568
2503,39508056641	0,00010918884
2506,37531280518	0,00010880133
2509,35554504395	0,00010945244
2512,33577728271	0,00010798385
2515,31600952148	0,00010959499
2518,29624176025	0,00010814178
2521,27647399902	0,00010929043
2524,25670623779	0,00010931861
2527,23693847656	0,00011007289
2530,21717071533	0,00010920052
2533,1974029541	0,00011075775
2536,17763519287	0,00011045334
2539,15786743164	0,00010945187
2542,13809967041	0,0001109092
2545,11833190918	0,00010961537
2548,09856414795	0,00011012686
2551,07879638672	0,0001105558
2554,05902862549	0,00011086699
2557,03926086426	0,00011012694
2560,01949310303	0,00011089572
2562,9997253418	0,00011110646
2565,97995758057	0,00011006387
2568,96018981934	0,00011057532
2571,94042205811	0,00011210439
2574,92065429687	0,00011236692
2577,90088653564	0,00011232471
2580,88111877441	0,00011160774
2583,86135101318	0,00011300131
2586,84158325195	0,00011351942
2589,82181549072	0,00011362326
2592,80204772949	0,00011303426
2595,78227996826	0,00011448625
2598,76251220703	0,00011438132
2601,7427444458	0,00011497056
2604,72297668457	0,00011433033
2607,70320892334	0,00011506957
2610,68344116211	0,00011496765
2613,66367340088	0,00011601262
2616,64390563965	0,00011590937
2619,62413787842	0,00011484954
2622,60437011719	0,00011590039
2625,58460235596	0,00011646681
2628,56483459473	0,00011672833
2631,5450668335	0,00011784773
2634,52529907227	0,00011771287
2637,50553131104	0,00011713314
2640,4857635498	0,00011993436
2643,46599578857	0,00012025044
2646,44622802734	0,00011993974
2649,42646026611	0,00011943309
2652,40669250488	0,00011985186
2655,38692474365	0,00012088195
2658,36715698242	0,00012005882
2661,34738922119	0,0001210026
2664,32762145996	0,00012130288
2667,30785369873	0,00012266485
2670,2880859375	0,00012291527
2673,26831817627	0,00012236419
2676,24855041504	0,00012275534
2679,22878265381	0,00012217273
2682,20901489258	0,00012310693
2685,18924713135	0,00012396815
2688,16947937012	0,00012469604
2691,14971160889	0,00012485957
2694,12994384766	0,00012467236
2697,11017608643	0,00012626588
2700,0904083252	0,0001254645
2703,07064056396	0,00012677183
2706,05087280273	0,00012607841
2709,0311050415	0,00012626977
2712,01133728027	0,00012760913
2714,99156951904	0,00012808404
2717,97180175781	0,00012760606
2720,95203399658	0,00012762097
2723,93226623535	0,00012763206
2726,91249847412	0,00012754651
2729,89273071289	0,00012835697
2732,87296295166	0,00012841777
2735,85319519043	0,00012936215
2738,8334274292	0,00012972342
2741,81365966797	0,00013010531
2744,79389190674	0,0001293614
2747,77412414551	0,00013045158
2750,75435638428	0,00012994268
2753,73458862305	0,00013124718
2756,71482086182	0,00013084402
2759,69505310059	0,00013140986
2762,67528533936	0,0001322799
2765,65551757813	0,00013138856
2768,63574981689	0,00013338747
2771,61598205566	0,00013159855
2774,59621429443	0,00013350811
2777,5764465332	0,00013365837
2780,55667877197	0,00013498842
2783,53691101074	0,00013454791
2786,51714324951	0,00013467746
2789,49737548828	0,00013348568
2792,47760772705	0,00013385694
2795,45783996582	0,00013535553
2798,43807220459	0,00013540334
2801,41830444336	0,00013509836
2804,39853668213	0,0001370306
2807,3787689209	0,00013709439
2810,35900115967	0,00013607342
2813,33923339844	0,0001365014
2816,31946563721	0,00013663788
2819,29969787598	0,00013676096
2822,27993011475	0,00013779836
2825,26016235352	0,00013817206
2828,24039459229	0,00013959257
2831,22062683105	0,00013842056
2834,20085906982	0,00013903756
2837,18109130859	0,00013988339
2840,16132354736	0,00013980016
2843,14155578613	0,00014031142
2846,1217880249	0,00013941467
2849,10202026367	0,0001390172
2852,08225250244	0,00014168958
2855,06248474121	0,00014134239
2858,04271697998	0,00014241224
2861,02294921875	0,000142239
2864,00318145752	0,00014191984
2866,98341369629	0,00014245608
2869,96364593506	0,00014305472
2872,94387817383	0,00014373009
2875,9241104126	0,00014266539
2878,90434265137	0,00014351121
2881,88457489014	0,00014317105
2884,86480712891	0,00014435062
2887,84503936768	0,00014492727
2890,82527160645	0,00014496545
2893,80550384521	0,00014538147
2896,78573608398	0,00014563805
2899,76596832275	0,00014638362
2902,74620056152	0,00014714123
2905,72643280029	0,00014685634
2908,70666503906	0,00014743633
2911,68689727783	0,00014651553
2914,6671295166	0,0001479895
2917,64736175537	0,00014772056
2920,62759399414	0,00014897321
2923,60782623291	0,00014952845
2926,58805847168	0,00014962525
2929,56829071045	0,00014976579
2932,54852294922	0,00014974871
2935,52875518799	0,00015038771
2938,50898742676	0,00015103735
2941,48921966553	0,00015109864
2944,4694519043	0,00015074374
2947,44968414307	0,00015119067
2950,42991638184	0,00015176059
2953,41014862061	0,00015212477
2956,39038085937	0,00015325929
2959,37061309814	0,00015381206
2962,35084533691	0,0001525937
2965,33107757568	0,00015510838
2968,31130981445	0,00015501254
2971,29154205322	0,00015451738
2974,27177429199	0,0001547483
2977,25200653076	0,00015516138
2980,23223876953	0,00015601865
2983,2124710083	0,00015583061
2986,19270324707	0,00015694732
2989,17293548584	0,00015726448
2992,15316772461	0,00015741326
2995,13339996338	0,00015777009
2998,11363220215	0,00015818829
3001,09386444092	0,00015833432
3004,07409667969	0,00015892268
3007,05432891846	0,00015877584
3010,03456115723	0,00016020139
3013,014793396	0,00015939138
3015,99502563477	0,00015929203
3018,97525787354	0,00016161379
3021,9554901123	0,00016155977
3024,93572235107	0,00016377
3027,91595458984	0,00016209526
3030,89618682861	0,00016254215
3033,87641906738	0,00016279898
3036,85665130615	0,00016407914
3039,83688354492	0,00016509407
3042,81711578369	0,00016523962
3045,79734802246	0,00016545866
3048,77758026123	0,00016554578
3051,7578125	0,00016729762
3054,73804473877	0,0001664991
3057,71827697754	0,00016714126
3060,69850921631	0,00016681934
3063,67874145508	0,00016707341
3066,65897369385	0,00016871668
3069,63920593262	0,00016944854
3072,61943817139	0,00016915615
3075,59967041016	0,00016949717
3078,57990264893	0,00017042543
3081,5601348877	0,00017073594
3084,54036712646	0,00017128358
3087,52059936523	0,00017261555
3090,500831604	0,00017245834
3093,48106384277	0,00017281216
3096,46129608154	0,00017373705
3099,44152832031	0,00017411841
3102,42176055908	0,00017492876
3105,40199279785	0,00017486281
3108,38222503662	0,0001751327
3111,36245727539	0,00017555562
3114,34268951416	0,0001758825
3117,32292175293	0,00017798806
3120,3031539917	0,00017752175
3123,28338623047	0,00017796538
3126,26361846924	0,00017958044
3129,24385070801	0,00017892449
3132,22408294678	0,00017960704
3135,20431518555	0,0001800687
3138,18454742432	0,00018048823
3141,16477966309	0,000181664
3144,14501190186	0,00018204871
3147,12524414063	0,0001843752
3150,10547637939	0,00018349989
3153,08570861816	0,000183805
3156,06594085693	0,00018457016
3159,0461730957	0,00018463286
3162,02640533447	0,00018639085
3165,00663757324	0,0001868325
3167,98686981201	0,00018654282
3170,96710205078	0,0001872456
3173,94733428955	0,0001882455
3176,92756652832	0,00018910139
3179,90779876709	0,0001893407
3182,88803100586	0,00018972346
3185,86826324463	0,00019032969
3188,8484954834	0,00019098529
3191,82872772217	0,00019148933
3194,80895996094	0,00019177647
3197,78919219971	0,00019390512
3200,76942443848	0,00019425304
3203,74965667725	0,0001941724
3206,72988891602	0,00019471553
3209,71012115479	0,0001942563
3212,69035339355	0,00019621414
3215,67058563232	0,00019691839
3218,65081787109	0,00019777631
3221,63105010986	0,00019917343
3224,61128234863	0,00019934969
3227,5915145874	0,00019999468
3230,57174682617	0,00020073215
3233,55197906494	0,00020093625
3236,53221130371	0,00020130161
3239,51244354248	0,0002031746
3242,49267578125	0,00020402482
3245,47290802002	0,00020437688
3248,45314025879	0,00020462196
3251,43337249756	0,00020593368
3254,41360473633	0,00020683975
3257,3938369751	0,00020685665
3260,37406921387	0,00020836006
3263,35430145264	0,00020984633
3266,33453369141	0,00020950596
3269,31476593018	0,00021149304
3272,29499816895	0,00021109397
3275,27523040771	0,00021175948
3278,25546264648	0,00021338337
3281,23569488525	0,00021304687
3284,21592712402	0,00021511422
3287,19615936279	0,00021550452
3290,17639160156	0,00021620777
3293,15662384033	0,00021642153
3296,1368560791	0,00021837526
3299,11708831787	0,00021897196
3302,09732055664	0,00021942561
3305,07755279541	0,00022037014
3308,05778503418	0,00022198511
3311,03801727295	0,00022234696
3314,01824951172	0,00022275507
3316,99848175049	0,00022479244
3319,97871398926	0,00022503286
3322,95894622803	0,00022566656
3325,9391784668	0,00022628527
3328,91941070557	0,00022729505
3331,89964294434	0,00022828305
3334,87987518311	0,00022913382
3337,86010742188	0,00023080646
3340,84033966064	0,00023105278
3343,82057189941	0,00023287774
3346,80080413818	0,00023345488
3349,78103637695	0,00023535021
3352,76126861572	0,00023612205
3355,74150085449	0,00023611689
3358,72173309326	0,00023788258
3361,70196533203	0,00023904626
3364,6821975708	0,00024047482
3367,66242980957	0,00024047398
3370,64266204834	0,0002425438
3373,62289428711	0,0002426504
3376,60312652588	0,00024326593
3379,58335876465	0,00024484807
3382,56359100342	0,00024604456
3385,54382324219	0,00024630198
3388,52405548096	0,00024790427
3391,50428771973	0,00025017323
3394,4845199585	0,0002507785
3397,46475219727	0,00025129518
3400,44498443604	0,00025260299
3403,4252166748	0,00025401598
3406,40544891357	0,00025623864
3409,38568115234	0,0002559892
3412,36591339111	0,0002575882
3415,34614562988	0,00025854542
3418,32637786865	0,0002603704
3421,30661010742	0,00026115028
3424,28684234619	0,00026286229
3427,26707458496	0,00026459859
3430,24730682373	0,00026567964
3433,2275390625	0,00026707735
3436,20777130127	0,00026785109
3439,18800354004	0,00027011358
3442,16823577881	0,0002713231
3445,14846801758	0,0002717558
3448,12870025635	0,00027298499
3451,10893249512	0,00027466375
3454,08916473389	0,00027668305
3457,06939697266	0,00027719501
3460,04962921143	0,00027868251
3463,0298614502	0,00028096305
3466,01009368897	0,00028111505
3468,99032592773	0,00028424252
3471,9705581665	0,00028471341
3474,95079040527	0,00028632075
3477,93102264404	0,00028724711
3480,91125488281	0,00028938214
3483,89148712158	0,00029157136
3486,87171936035	0,00029272725
3489,85195159912	0,00029444206
3492,83218383789	0,00029596122
3495,81241607666	0,00029787128
3498,79264831543	0,00029838405
3501,7728805542	0,00030137165
3504,75311279297	0,00030203389
3507,73334503174	0,00030321875
3510,71357727051	0,00030528541
3513,69380950928	0,00030725709
3516,67404174805	0,0003089624
3519,65427398682	0,00031128886
3522,63450622559	0,00031257112
3525,61473846436	0,00031374985
3528,59497070313	0,00031566996
3531,57520294189	0,00031800541
3534,55543518066	0,00031998468
3537,53566741943	0,00032076943
3540,5158996582	0,00032436569
3543,49613189697	0,00032522265
3546,47636413574	0,00032763301
3549,45659637451	0,00032945403
3552,43682861328	0,00033070018
3555,41706085205	0,00033236869
3558,39729309082	0,00033579158
3561,37752532959	0,00033804438
3564,35775756836	0,00033859622
3567,33798980713	0,00034154993
3570,3182220459	0,00034425863
3573,29845428467	0,00034599776
3576,27868652344	0,00034881131
3579,25891876221	0,00035084892
3582,23915100098	0,00035255867
3585,21938323975	0,00035530026
3588,19961547852	0,00035825394
3591,17984771729	0,00035987051
3594,16007995605	0,00036287806
3597,14031219482	0,00036540929
3600,12054443359	0,00036734909
3603,10077667236	0,00036896563
3606,08100891113	0,0003722944
3609,0612411499	0,00037472857
3612,04147338867	0,00037682804
3615,02170562744	0,00037990662
3618,00193786621	0,00038224841
3620,98217010498	0,00038514352
3623,96240234375	0,00038754467
3626,94263458252	0,0003901569
3629,92286682129	0,00039207397
3632,90309906006	0,00039534615
3635,88333129883	0,00039874205
3638,8635635376	0,00040000697
3641,84379577637	0,00040441062
3644,82402801514	0,00040694292
3647,80426025391	0,00041002673
3650,78449249268	0,0004130777
3653,76472473145	0,00041476301
3656,74495697022	0,00041841903
3659,72518920898	0,000421182
3662,70542144775	0,00042394127
3665,68565368652	0,00042780679
3668,66588592529	0,00043174936
3671,64611816406	0,00043459635
3674,62635040283	0,00043827853
3677,6065826416	0,00044130372
3680,58681488037	0,00044409892
3683,56704711914	0,00044822261
3686,54727935791	0,00045022247
3689,52751159668	0,00045438652
3692,50774383545	0,00045798458
3695,48797607422	0,00046107397
3698,46820831299	0,00046482306
3701,44844055176	0,00046947178
3704,42867279053	0,00047177364
3707,4089050293	0,00047564747
3710,38913726807	0,00047880506
3713,36936950684	0,00048377653
3716,34960174561	0,00048720848
3719,32983398438	0,00049010796
3722,31006622314	0,00049482976
3725,29029846191	0,0004989589
3728,27053070068	0,00050258804
3731,25076293945	0,00050648466
3734,23099517822	0,00051074032
3737,21122741699	0,00051477012
3740,19145965576	0,00051878603
3743,17169189453	0,00052374141
3746,1519241333	0,00052736949
3749,13215637207	0,0005318121
3752,11238861084	0,00053586247
3755,09262084961	0,00053949891
3758,07285308838	0,00054487094
3761,05308532715	0,00054954828
3764,03331756592	0,00055366292
3767,01354980469	0,00055796101
3769,99378204346	0,0005630693
3772,97401428223	0,00056725742
3775,954246521	0,00057324968
3778,93447875977	0,00057668257
3781,91471099854	0,00058130485
3784,8949432373	0,00058633164
3787,87517547607	0,00059014144
3790,85540771484	0,00059580209
3793,83563995361	0,0006006468
3796,81587219238	0,00060610386
3799,79610443115	0,00061058065
3802,77633666992	0,00061461525
3805,75656890869	0,00062055331
3808,73680114746	0,00062540047
3811,71703338623	0,0006291319
3814,697265625	0,00063485564
3817,67749786377	0,0006400476
3820,65773010254	0,0006450437
3823,63796234131	0,00064965661
3826,61819458008	0,00065535435
3829,59842681885	0,00066020069
3832,57865905762	0,00066510089
3835,55889129639	0,00066962898
3838,53912353516	0,00067519325
3841,51935577393	0,00067988924
3844,4995880127	0,00068361416
3847,47982025146	0,00068916448
3850,46005249023	0,00069478618
3853,440284729	0,00069858597
3856,42051696777	0,00070454758
3859,40074920654	0,00070906802
3862,38098144531	0,00071270584
3865,36121368408	0,00071711117
3868,34144592285	0,0007215654
3871,32167816162	0,00072684321
3874,30191040039	0,00073031883
3877,28214263916	0,00073487384
3880,26237487793	0,00073861087
3883,2426071167	0,00074211289
3886,22283935547	0,00074644759
3889,20307159424	0,0007498957
3892,18330383301	0,00075355707
3895,16353607178	0,00075631241
3898,14376831055	0,00075965532
3901,12400054932	0,00076261857
3904,10423278809	0,00076492683
3907,08446502686	0,00076698493
3910,06469726562	0,00076908816
3913,04492950439	0,00077054699
3916,02516174316	0,0007719642
3919,00539398193	0,00077284866
3921,9856262207	0,00077409723
3924,96585845947	0,0007752063
3927,94609069824	0,00077560381
3930,92632293701	0,0007752942
3933,90655517578	0,00077472526
3936,88678741455	0,00077338884
3939,86701965332	0,00077281784
3942,84725189209	0,00077186137
3945,82748413086	0,00076963528
3948,80771636963	0,00076806752
3951,7879486084	0,00076464256
3954,76818084717	0,00076167661
3957,74841308594	0,00075911543
3960,72864532471	0,00075568547
3963,70887756348	0,0007513971
3966,68910980225	0,00074729883
3969,66934204102	0,00074227345
3972,64957427978	0,00073756616
3975,62980651855	0,00073233013
3978,61003875732	0,00072759928
3981,59027099609	0,00072146878
3984,57050323486	0,00071541048
3987,55073547363	0,0007099071
3990,5309677124	0,00070288109
3993,51119995117	0,00069712064
3996,49143218994	0,00068931353
3999,47166442871	0,00068362379
4002,45189666748	0,00067700415
4005,43212890625	0,00067007668
4008,41236114502	0,00066252202
4011,39259338379	0,00065578977
4014,37282562256	0,00064844259
4017,35305786133	0,0006410122
4020,3332901001	0,00063352601
4023,31352233887	0,00062630367
4026,29375457764	0,0006189188
4029,27398681641	0,00061204588
4032,25421905518	0,00060462975
4035,23445129395	0,00059695979
4038,21468353271	0,00059052634
4041,19491577148	0,00058246724
4044,17514801025	0,00057625655
4047,15538024902	0,00056918416
4050,13561248779	0,00056297958
4053,11584472656	0,00055523383
4056,09607696533	0,0005490435
4059,0763092041	0,0005414791
4062,05654144287	0,00053609408
4065,03677368164	0,00052976075
4068,01700592041	0,00052369307
4070,99723815918	0,00051625853
4073,97747039795	0,00051095046
4076,95770263672	0,00050572587
4079,93793487549	0,00049952923
4082,91816711426	0,00049314642
4085,89839935303	0,00048791555
4088,8786315918	0,00048350052
4091,85886383057	0,00047531761
4094,83909606934	0,00047111484
4097,81932830811	0,00046696521
4100,79956054687	0,00046120389
4103,77979278564	0,00045636858
4106,76002502441	0,00045227005
4109,74025726318	0,00044695021
4112,72048950195	0,00044168214
4115,70072174072	0,00043790729
4118,68095397949	0,00043383134
4121,66118621826	0,00042908962
4124,64141845703	0,00042512499
4127,6216506958	0,00042042936
4130,60188293457	0,00041575789
4133,58211517334	0,00041288113
4136,56234741211	0,00040808103
4139,54257965088	0,00040401964
4142,52281188965	0,00040088819
4145,50304412842	0,00039735941
4148,48327636719	0,00039355859
4151,46350860596	0,0003897785
4154,44374084473	0,0003857862
4157,4239730835	0,00038321272
4160,40420532227	0,00037939894
4163,38443756103	0,00037674751
4166,3646697998	0,00037387998
4169,34490203857	0,00037038566
4172,32513427734	0,00036645714
4175,30536651611	0,00036407407
4178,28559875488	0,00036098379
4181,26583099365	0,00035817684
4184,24606323242	0,00035561639
4187,22629547119	0,00035143578
4190,20652770996	0,00034878283
4193,18675994873	0,00034696659
4196,1669921875	0,00034356482
4199,14722442627	0,00034134737
4202,12745666504	0,00033881484
4205,10768890381	0,00033581722
4208,08792114258	0,00033392396
4211,06815338135	0,00033153815
4214,04838562012	0,00032864424
4217,02861785889	0,00032565662
4220,00885009766	0,00032361732
4222,98908233643	0,00032148836
4225,9693145752	0,00031972667
4228,94954681396	0,00031704794
4231,92977905273	0,0003141239
4234,9100112915	0,00031197192
4237,89024353027	0,00031018819
4240,87047576904	0,0003078392
4243,85070800781	0,00030519481
4246,83094024658	0,00030416988
4249,81117248535	0,0003014764
4252,79140472412	0,00029956849
4255,77163696289	0,00029840596
4258,75186920166	0,00029527352
4261,73210144043	0,0002938854
4264,7123336792	0,00029127922
4267,69256591797	0,00028998247
4270,67279815674	0,00028744066
4273,65303039551	0,00028584669
4276,63326263428	0,00028382112
4279,61349487305	0,00028229208
4282,59372711182	0,000280126
4285,57395935059	0,00027941791
4288,55419158936	0,00027801549
4291,53442382812	0,00027532524
4294,51465606689	0,00027427192
4297,49488830566	0,00027075996
4300,47512054443	0,00027066527
4303,4553527832	0,00026885529
4306,43558502197	0,00026660826
4309,41581726074	0,0002654316
4312,39604949951	0,00026408438
4315,37628173828	0,00026324597
4318,35651397705	0,00026069489
4321,33674621582	0,00025859535
4324,31697845459	0,00025771538
4327,29721069336	0,00025569619
4330,27744293213	0,00025557969
4333,2576751709	0,00025316152
4336,23790740967	0,00025173791
4339,21813964844	0,00024996433
4342,19837188721	0,00024937134
4345,17860412598	0,00024790318
4348,15883636475	0,00024654632
4351,13906860352	0,00024523945
4354,11930084229	0,00024322573
4357,09953308105	0,00024224049
4360,07976531982	0,00024133138
4363,05999755859	0,00023967805
4366,04022979736	0,00023838448
4369,02046203613	0,00023688913
4372,0006942749	0,00023630942
4374,98092651367	0,00023510334
4377,96115875244	0,00023349013
4380,94139099121	0,00023355089
4383,92162322998	0,00023052334
4386,90185546875	0,00022983149
4389,88208770752	0,00022860584
4392,86231994629	0,00022764618
4395,84255218506	0,00022622754
4398,82278442383	0,00022527543
4401,8030166626	0,00022379732
4404,78324890137	0,00022262678
4407,76348114014	0,00022310578
4410,74371337891	0,00022034804
4413,72394561768	0,00021945089
4416,70417785645	0,00021833128
4419,68441009521	0,00021748147
4422,66464233398	0,00021632583
4425,64487457275	0,00021424296
4428,62510681152	0,00021412268
4431,60533905029	0,00021328708
4434,58557128906	0,00021277516
4437,56580352783	0,00021054636
4440,5460357666	0,00021007628
4443,52626800537	0,00020917259
4446,50650024414	0,0002083325
4449,48673248291	0,00020857924
4452,46696472168	0,00020477027
4455,44719696045	0,00020565463
4458,42742919922	0,00020360521
4461,40766143799	0,00020351948
4464,38789367676	0,00020178984
4467,36812591553	0,00020110181
4470,3483581543	0,00020007787
4473,32859039307	0,00019957191
4476,30882263184	0,00019819499
4479,28905487061	0,00019807712
4482,26928710937	0,00019697151
4485,24951934814	0,00019591592
4488,22975158691	0,00019505821
4491,20998382568	0,00019386793
4494,19021606445	0,0001927035
4497,17044830322	0,0001915875
4500,15068054199	0,00019213795
4503,13091278076	0,00019047418
4506,11114501953	0,00018874451
4509,0913772583	0,00018796197
4512,07160949707	0,00018774795
4515,05184173584	0,00018676478
4518,03207397461	0,00018687642
4521,01230621338	0,00018586647
4523,99253845215	0,00018428894
4526,97277069092	0,0001834798
4529,95300292969	0,00018266937
4532,93323516846	0,00018268555
4535,91346740723	0,00018189311
4538,893699646	0,0001817039
4541,87393188477	0,00017967127
4544,85416412354	0,00017922511
4547,8343963623	0,00017817833
4550,81462860107	0,00017722267
4553,79486083984	0,00017642441
4556,77509307861	0,00017596589
4559,75532531738	0,00017464268
4562,73555755615	0,00017538951
4565,71578979492	0,00017437823
4568,69602203369	0,00017373716
4571,67625427246	0,000172083
4574,65648651123	0,00017202375
4577,63671875	0,00017120776
4580,61695098877	0,00017095946
4583,59718322754	0,00016892334
4586,57741546631	0,0001685007
4589,55764770508	0,00016786219
4592,53787994385	0,000167217
4595,51811218262	0,00016653419
4598,49834442139	0,00016613868
4601,47857666016	0,0001654768
4604,45880889893	0,00016490211
4607,4390411377	0,00016415861
4610,41927337646	0,00016311299
4613,39950561523	0,00016235089
4616,379737854	0,00016253475
4619,35997009277	0,00016162267
4622,34020233154	0,00016079903
4625,32043457031	0,00016063574
4628,30066680908	0,0001593195
4631,28089904785	0,00015853875
4634,26113128662	0,00015983395
4637,24136352539	0,00015727718
4640,22159576416	0,00015670754
4643,20182800293	0,00015672941
4646,1820602417	0,00015620065
4649,16229248047	0,00015513106
4652,14252471924	0,0001544029
4655,12275695801	0,00015418601
4658,10298919678	0,00015378369
4661,08322143555	0,00015306364
4664,06345367432	0,00015274001
4667,04368591309	0,00015318997
4670,02391815186	0,00015182465
4673,00415039063	0,00015135838
4675,98438262939	0,00015061497
4678,96461486816	0,00014994194
4681,94484710693	0,00014831542
4684,9250793457	0,00014970134
4687,90531158447	0,00014776628
4690,88554382324	0,00014732319
4693,86577606201	0,00014723151
4696,84600830078	0,00014638874
4699,82624053955	0,00014482559
4702,80647277832	0,00014562244
4705,78670501709	0,00014559257
4708,76693725586	0,00014415705
4711,74716949463	0,00014473058
4714,7274017334	0,0001436549
4717,70763397217	0,00014321489
4720,68786621094	0,00014251086
4723,66809844971	0,000143085
4726,64833068848	0,00014187463
4729,62856292725	0,00014133551
4732,60879516602	0,0001405071
4735,58902740479	0,00014147067
4738,56925964355	0,00013976942
4741,54949188232	0,00014014878
4744,52972412109	0,00013933755
4747,50995635986	0,00013864057
4750,49018859863	0,00013812193
4753,4704208374	0,00013766756
4756,45065307617	0,00013686281
4759,43088531494	0,00013713642
4762,41111755371	0,00013577955
4765,39134979248	0,00013623628
4768,37158203125	0,00013503344
4771,35181427002	0,00013534538
4774,33204650879	0,00013446713
4777,31227874756	0,00013466462
4780,29251098633	0,00013450415
4783,2727432251	0,00013326756
4786,25297546387	0,00013332682
4789,23320770264	0,00013377988
4792,21343994141	0,00013285525
4795,19367218018	0,00013255678
4798,17390441895	0,00013110771
4801,15413665771	0,00013110809
4804,13436889648	0,00013100418
4807,11460113525	0,00013035373
4810,09483337402	0,00013037901
4813,07506561279	0,00012931647
4816,05529785156	0,0001287444
4819,03553009033	0,00012864751
4822,0157623291	0,00012911563
4824,99599456787	0,00012874345
4827,97622680664	0,00012746102
4830,95645904541	0,000127715
4833,93669128418	0,00012779068
4836,91692352295	0,00012857787
4839,89715576172	0,00012760392
4842,87738800049	0,00012659095
4845,85762023926	0,00012643758
4848,83785247803	0,00012627497
4851,8180847168	0,00012651888
4854,79831695557	0,00012592733
4857,77854919434	0,00012460725
4860,75878143311	0,00012504663
4863,73901367188	0,00012311542
4866,71924591064	0,0001242606
4869,69947814941	0,00012250005
4872,67971038818	0,00012353701
4875,65994262695	0,00012339255
4878,64017486572	0,00012179978
4881,62040710449	0,00012297928
4884,60063934326	0,00012167222
4887,58087158203	0,00012141015
4890,5611038208	0,00012156553
4893,54133605957	0,00012119502
4896,52156829834	0,00012168257
4899,50180053711	0,00012003434
4902,48203277588	0,00011912497
4905,46226501465	0,00011998061
4908,44249725342	0,00012013939
4911,42272949219	0,00011957548
4914,40296173096	0,0001187488
4917,38319396973	0,00011898979
4920,3634262085	0,00011823663
4923,34365844727	0,00011867162
4926,32389068604	0,0001185432
4929,3041229248	0,00011819181
4932,28435516357	0,0001179172
4935,26458740234	0,00011726555
4938,24481964111	0,0001182012
4941,22505187988	0,00011711931
4944,20528411865	0,00011680459
4947,18551635742	0,00011729978
4950,16574859619	0,00011663686
4953,14598083496	0,0001166305
4956,12621307373	0,00011659429
4959,1064453125	0,00011634416
4962,08667755127	0,00011578189
4965,06690979004	0,00011558291
4968,04714202881	0,00011578986
4971,02737426758	0,0001159271
4974,00760650635	0,00011523276
4976,98783874512	0,00011440891
4979,96807098389	0,00011462907
4982,94830322266	0,00011438647
4985,92853546143	0,00011438452
4988,9087677002	0,00011421962
4991,88899993897	0,00011398323
4994,86923217773	0,00011412674
4997,8494644165	0,00011434662
5000,82969665527	0,00011335466
5003,80992889404	0,00011259099
5006,79016113281	0,00011397342
5009,77039337158	0,00011280283
5012,75062561035	0,00011328995
5015,73085784912	0,00011201552
5018,71109008789	0,00011204283
5021,69132232666	0,00011256477
5024,67155456543	0,00011317119
5027,6517868042	0,00011187757
5030,63201904297	0,00011206752
5033,61225128174	0,00011256261
5036,59248352051	0,00011274348
5039,57271575928	0,00011199567
5042,55294799805	0,00011172407
5045,53318023682	0,0001124668
5048,51341247559	0,00011136869
5051,49364471436	0,00011048997
5054,47387695313	0,00011035736
5057,45410919189	0,00011163754
5060,43434143066	0,00011106728
5063,41457366943	0,00011155972
5066,3948059082	0,00011014434
5069,37503814697	0,00011028788
5072,35527038574	0,0001112178
5075,33550262451	0,0001105282
5078,31573486328	0,00011127836
5081,29596710205	0,00011123455
5084,27619934082	0,00011024582
5087,25643157959	0,00011006708
5090,23666381836	0,00011036946
5093,21689605713	0,00011032444
5096,1971282959	0,0001106607
5099,17736053467	0,00011021573
5102,15759277344	0,00011039469
5105,13782501221	0,00010948391
5108,11805725098	0,00011058646
5111,09828948975	0,00010999936
5114,07852172852	0,00011061116
5117,05875396729	0,00010991805
5120,03898620605	0,00010970102
5123,01921844482	0,00010973532
5125,99945068359	0,00011088938
5128,97968292236	0,00011007513
5131,95991516113	0,00011010768
5134,9401473999	0,00010945935
5137,92037963867	0,00011019238
5140,90061187744	0,00010917773
5143,88084411621	0,00011005815
5146,86107635498	0,00010943633
5149,84130859375	0,00011022332
5152,82154083252	0,0001085841
5155,80177307129	0,00010975843
5158,78200531006	0,00010958865
5161,76223754883	0,00010921555
5164,7424697876	0,00010910894
5167,72270202637	0,0001102236
5170,70293426514	0,0001095922
5173,68316650391	0,00010950946
5176,66339874268	0,00010930895
5179,64363098145	0,00010817563
5182,62386322022	0,00011049974
5185,60409545898	0,00010944619
5188,58432769775	0,00010866566
5191,56455993652	0,00010910437
5194,54479217529	0,00010902499
5197,52502441406	0,00010929529
5200,50525665283	0,00010939328
5203,4854888916	0,00010998798
5206,46572113037	0,00010936467
5209,44595336914	0,00010825145
5212,42618560791	0,00010947052
5215,40641784668	0,00010937717
5218,38665008545	0,00010893719
5221,36688232422	0,00010907946
5224,34711456299	0,0001092829
5227,32734680176	0,00011007334
5230,30757904053	0,00011006538
5233,2878112793	0,00010957121
5236,26804351807	0,00010996061
5239,24827575684	0,00010891264
5242,22850799561	0,0001088342
5245,20874023438	0,00010988929
5248,18897247314	0,0001101753
5251,16920471191	0,00011034489
5254,14943695068	0,00011088554
5257,12966918945	0,00011065101
5260,10990142822	0,00010953852
5263,09013366699	0,00011008214
5266,07036590576	0,00010997384
5269,05059814453	0,0001106712
5272,0308303833	0,0001098739
5275,01106262207	0,00011061144
5277,99129486084	0,00011021632
5280,97152709961	0,00011054931
5283,95175933838	0,00011083518
5286,93199157715	0,00011039083
5289,91222381592	0,00011077879
5292,89245605469	0,00011011077
5295,87268829346	0,00011046969
5298,85292053223	0,00011010451
5301,833152771	0,00011068205
5304,81338500977	0,00011097592
5307,79361724854	0,00011086647
5310,7738494873	0,00011031482
5313,75408172607	0,00011064419
5316,73431396484	0,00011102575
5319,71454620361	0,00011164425
5322,69477844238	0,00011046147
5325,67501068115	0,00011150052
5328,65524291992	0,00011165325
5331,63547515869	0,00011145174
5334,61570739746	0,00011106196
5337,59593963623	0,00011095038
5340,576171875	0,00011141716
5343,55640411377	0,00011220225
5346,53663635254	0,00011238369
5349,51686859131	0,00011177102
5352,49710083008	0,00011278014
5355,47733306885	0,00011111791
5358,45756530762	0,00011208648
5361,43779754639	0,00011211152
5364,41802978516	0,00011266314
5367,39826202393	0,00011157121
5370,3784942627	0,00011249108
5373,35872650146	0,00011228491
5376,33895874023	0,00011241932
5379,319190979	0,00011284615
5382,29942321777	0,00011240023
5385,27965545654	0,00011292046
5388,25988769531	0,00011267382
5391,24011993408	0,00011382137
5394,22035217285	0,00011302393
5397,20058441162	0,000113147
5400,18081665039	0,00011319567
5403,16104888916	0,00011316428
5406,14128112793	0,00011304693
5409,1215133667	0,00011328509
5412,10174560547	0,00011313827
5415,08197784424	0,00011354737
5418,06221008301	0,00011281003
5421,04244232178	0,0001137265
5424,02267456055	0,00011291859
5427,00290679932	0,00011306763
5429,98313903809	0,00011406448
5432,96337127686	0,00011374626
5435,94360351562	0,00011346835
5438,92383575439	0,00011426543
5441,90406799316	0,00011475894
5444,88430023193	0,00011403588
5447,8645324707	0,00011399346
5450,84476470947	0,00011441532
5453,82499694824	0,00011432505
5456,80522918701	0,00011375565
5459,78546142578	0,00011401973
5462,76569366455	0,00011428004
5465,74592590332	0,00011481785
5468,72615814209	0,00011486919
5471,70639038086	0,00011518462
5474,68662261963	0,00011489398
5477,6668548584	0,00011524977
5480,64708709717	0,00011462821
5483,62731933594	0,00011500332
5486,60755157471	0,00011454764
5489,58778381348	0,00011466239
5492,56801605225	0,00011354921
5495,54824829102	0,00011460079
5498,52848052978	0,00011408493
5501,50871276855	0,00011517656
5504,48894500732	0,00011451253
5507,46917724609	0,00011528043
5510,44940948486	0,00011467714
5513,42964172363	0,00011484768
5516,4098739624	0,00011539531
5519,39010620117	0,00011445423
5522,37033843994	0,00011494811
5525,35057067871	0,00011435131
5528,33080291748	0,00011467343
5531,31103515625	0,00011531001
5534,29126739502	0,00011479488
5537,27149963379	0,00011392461
5540,25173187256	0,00011470465
5543,23196411133	0,00011577256
5546,2121963501	0,00011472981
5549,19242858887	0,00011516771
5552,17266082764	0,00011444522
5555,15289306641	0,0001146856
5558,13312530518	0,00011438021
5561,11335754395	0,00011427913
5564,09358978271	0,00011430142
5567,07382202148	0,00011467056
5570,05405426025	0,00011470109
5573,03428649902	0,00011382585
5576,01451873779	0,00011400778
5578,99475097656	0,0001136557
5581,97498321533	0,00011451734
5584,9552154541	0,00011433474
5587,93544769287	0,00011356819
5590,91567993164	0,0001138266
5593,89591217041	0,00011326863
5596,87614440918	0,00011267872
5599,85637664795	0,00011261357
5602,83660888672	0,00011356725
5605,81684112549	0,00011153619
5608,79707336426	0,00011273247
5611,77730560303	0,00011364367
5614,7575378418	0,00011278656
5617,73777008057	0,00011283096
5620,71800231934	0,00011310477
5623,69823455811	0,00011226967
5626,67846679687	0,00011213588
5629,65869903564	0,00011154834
5632,63893127441	0,00011243316
5635,61916351318	0,00011195299
5638,59939575195	0,00011128696
5641,57962799072	0,00011116911
5644,55986022949	0,00011098132
5647,54009246826	0,00011019512
5650,52032470703	0,00011152367
5653,5005569458	0,00011119059
5656,48078918457	0,00011078972
5659,46102142334	0,00011013725
5662,44125366211	0,00011000573
5665,42148590088	0,00010979381
5668,40171813965	0,00011039841
5671,38195037842	0,00010934503
5674,36218261719	0,00010928178
5677,34241485596	0,00010897423
5680,32264709473	0,00010855576
5683,3028793335	0,0001083078
5686,28311157227	0,00010850218
5689,26334381103	0,00010782357
5692,2435760498	0,00010812146
5695,22380828857	0,00010829786
5698,20404052734	0,00010824872
5701,18427276611	0,00010737565
5704,16450500488	0,00010857107
5707,14473724365	0,00010782911
5710,12496948242	0,00010623172
5713,10520172119	0,00010567178
5716,08543395996	0,00010632771
5719,06566619873	0,00010669193
5722,0458984375	0,00010603202
5725,02613067627	0,00010700118
5728,00636291504	0,00010636885
5730,98659515381	0,00010549851
5733,96682739258	0,00010600658
5736,94705963135	0,0001055883
5739,92729187012	0,00010450481
5742,90752410889	0,00010421918
5745,88775634766	0,00010473768
5748,86798858643	0,00010354546
5751,8482208252	0,0001043358
5754,82845306396	0,00010297949
5757,80868530273	0,00010404472
5760,7889175415	0,00010344483
5763,76914978027	0,00010286632
5766,74938201904	0,00010348678
5769,72961425781	0,00010294518
5772,70984649658	0,00010266317
5775,69007873535	0,00010339044
5778,67031097412	0,00010315768
5781,65054321289	0,00010235479
5784,63077545166	0,00010234671
5787,61100769043	0,00010152701
5790,5912399292	0,0001023939
5793,57147216797	0,00010163896
5796,55170440674	0,0001015822
5799,53193664551	0,00010061228
5802,51216888428	0,0001007111
5805,49240112305	0,00010122752
5808,47263336182	0,00010023231
5811,45286560059	9,9970742E-5
5814,43309783935	0,00010047556
5817,41333007812	0,00010030612
5820,39356231689	0,00010089279
5823,37379455566	9,9785927E-5
5826,35402679443	9,9824099E-5
5829,3342590332	0,00010009747
5832,31449127197	9,8632897E-5
5835,29472351074	9,9720516E-5
5838,27495574951	9,9790605E-5
5841,25518798828	9,9279145E-5
5844,23542022705	9,934754E-5
5847,21565246582	9,8811246E-5
5850,19588470459	9,8735032E-5
5853,17611694336	9,868726E-5
5856,15634918213	9,7659798E-5
5859,1365814209	9,8074489E-5
5862,11681365967	9,7439664E-5
5865,09704589844	9,7702766E-5
5868,07727813721	9,7512959E-5
5871,05751037598	9,7466665E-5
5874,03774261475	9,700877E-5
5877,01797485352	9,7116955E-5
5879,99820709229	9,7408755E-5
5882,97843933105	9,7396473E-5
5885,95867156982	9,6648176E-5
5888,93890380859	9,655439E-5
5891,91913604736	9,6688852E-5
5894,89936828613	9,6862281E-5
5897,8796005249	9,6579288E-5
5900,85983276367	9,5608893E-5
5903,84006500244	9,6609842E-5
5906,82029724121	9,5905596E-5
5909,80052947998	9,6439563E-5
5912,78076171875	9,6580235E-5
5915,76099395752	9,5498387E-5
5918,74122619629	9,4822814E-5
5921,72145843506	9,5126309E-5
5924,70169067383	9,4867144E-5
5927,6819229126	9,6183116E-5
5930,66215515137	9,5267517E-5
5933,64238739014	9,4862953E-5
5936,62261962891	9,4548086E-5
5939,60285186768	9,455207E-5
5942,58308410644	9,3972677E-5
5945,56331634521	9,4529461E-5
[truncated: 30,772 more rows]
