# Supplementary material for: Predicting the Durability of Solid Fired Bricks Using NDT Electroacoustic Methods
Source: Materials (Basel). 2022 Aug 25;15(17):5882. doi: 10.3390/ma15175882 (PMC9457344; doi:10.3390/ma15175882)
Supplement: Supplementary file 1 [file materials-15-05882-s001.zip › 10.NV0_FT.csv]

ASCII data file created with TiePie Multi Channel software. www.tiepie.com.
2021-02-24 11:18:13 325m
Frequency	FFT1
Hz	V
0	0,0013334032
2,98023223876953	0,00025134364
5,96046447753906	0,00026019619
8,94069671630859	0,00026045702
11,9209289550781	0,00025089554
14,9011611938477	0,00026517743
17,8813934326172	0,00026591598
20,8616256713867	0,00025298053
23,8418579101562	0,0002469188
26,8220901489258	0,00025214792
29,8023223876953	0,00026659933
32,7825546264648	0,00028197798
35,7627868652344	0,00028564646
38,7430191040039	0,0002882435
41,7232513427734	0,00029137907
44,703483581543	0,00027427519
47,6837158203125	0,00026855565
50,663948059082	0,00026496916
53,6441802978516	0,00026052646
56,6244125366211	0,00026090842
59,6046447753906	0,00025784096
62,5848770141602	0,00025887133
65,5651092529297	0,00025364701
68,5453414916992	0,00025845299
71,5255737304687	0,00025725811
74,5058059692383	0,00026228412
77,4860382080078	0,0002621453
80,4662704467773	0,00026122385
83,4465026855469	0,00026715098
86,4267349243164	0,0002690445
89,4069671630859	0,00026579066
92,3871994018555	0,00027062914
95,367431640625	0,00027683799
98,3476638793945	0,00027976629
101,327896118164	0,00027544321
104,308128356934	0,00027188863
107,288360595703	0,00027390889
110,268592834473	0,00026832585
113,248825073242	0,00026381346
116,229057312012	0,00027368906
119,209289550781	0,00026933743
122,189521789551	0,00026753261
125,16975402832	0,0002646794
128,14998626709	0,00026712554
131,130218505859	0,00026644104
134,110450744629	0,00026869877
137,090682983398	0,00026991719
140,070915222168	0,00027008826
143,051147460938	0,00027031138
146,031379699707	0,00027230878
149,011611938477	0,00027482238
151,991844177246	0,00027135404
154,972076416016	0,00027475157
157,952308654785	0,0002760417
160,932540893555	0,00027852191
163,912773132324	0,00027836745
166,893005371094	0,0002819962
169,873237609863	0,00027993033
172,853469848633	0,00027985686
175,833702087402	0,00028023074
178,813934326172	0,00027799542
181,794166564941	0,00027322244
184,774398803711	0,00027401241
187,75463104248	0,00027441301
190,73486328125	0,00027441271
193,71509552002	0,00027365253
196,695327758789	0,00027406436
199,675559997559	0,00027282663
202,655792236328	0,0002722046
205,636024475098	0,0002709752
208,616256713867	0,00027083788
211,596488952637	0,00026978604
214,576721191406	0,00027002785
217,556953430176	0,00026737869
220,537185668945	0,00027030893
223,517417907715	0,00027000203
226,497650146484	0,00027039111
229,477882385254	0,00026984765
232,458114624023	0,00027036356
235,438346862793	0,00027089965
238,418579101562	0,00027192568
241,398811340332	0,00027293098
244,379043579102	0,0002728166
247,359275817871	0,00027554791
250,339508056641	0,00027659054
253,31974029541	0,00027677557
256,29997253418	0,00027471456
259,280204772949	0,00027512072
262,260437011719	0,00027511297
265,240669250488	0,00027635899
268,220901489258	0,00027465254
271,201133728027	0,00027498584
274,181365966797	0,00027501561
277,161598205566	0,00027338716
280,141830444336	0,00027122562
283,122062683105	0,00027149583
286,102294921875	0,000269447
289,082527160645	0,00026897566
292,062759399414	0,00026717941
295,042991638184	0,00026608525
298,023223876953	0,00026652153
301,003456115723	0,00026404842
303,983688354492	0,00026552587
306,963920593262	0,00026613224
309,944152832031	0,00026483127
312,924385070801	0,00026601146
315,90461730957	0,00026692729
318,88484954834	0,00026525205
321,865081787109	0,00026474063
324,845314025879	0,00026404559
327,825546264648	0,00026643481
330,805778503418	0,00026365185
333,786010742188	0,00026426314
336,766242980957	0,00026308244
339,746475219727	0,00026505384
342,726707458496	0,00026333019
345,706939697266	0,00026341838
348,687171936035	0,00026374496
351,667404174805	0,00026525002
354,647636413574	0,00026362731
357,627868652344	0,00026414239
360,608100891113	0,00026507396
363,588333129883	0,00026441251
366,568565368652	0,0002634241
369,548797607422	0,00026301248
372,529029846191	0,00026209254
375,509262084961	0,00026385824
378,48949432373	0,00026417778
381,4697265625	0,00026237132
384,44995880127	0,00026384232
387,430191040039	0,00026405145
390,410423278809	0,00026138908
393,390655517578	0,00026230867
396,370887756348	0,00026377362
399,351119995117	0,00026210801
402,331352233887	0,00026185195
405,311584472656	0,00026066707
408,291816711426	0,000260754
411,272048950195	0,00025993323
414,252281188965	0,00026090991
417,232513427734	0,00025822288
420,212745666504	0,0002581467
423,192977905273	0,00025774975
426,173210144043	0,00025784317
429,153442382812	0,00025627809
432,133674621582	0,00025655985
435,113906860352	0,00025645782
438,094139099121	0,00025597523
441,074371337891	0,00025565546
444,05460357666	0,00025355594
447,03483581543	0,00025565681
450,015068054199	0,00025443754
452,995300292969	0,00025407289
455,975532531738	0,00025418835
458,955764770508	0,00025245221
461,935997009277	0,00025213239
464,916229248047	0,00025195394
467,896461486816	0,00025305805
470,876693725586	0,0002531099
473,856925964355	0,00025218464
476,837158203125	0,00025365583
479,817390441895	0,00025335089
482,797622680664	0,00025315269
485,777854919434	0,00025278979
488,758087158203	0,00025249254
491,738319396973	0,00025403546
494,718551635742	0,0002535839
497,698783874512	0,00025139664
500,679016113281	0,00025448672
503,659248352051	0,00025312191
506,63948059082	0,00025137257
509,61971282959	0,00025231351
512,599945068359	0,00025416569
515,580177307129	0,00025333626
518,560409545898	0,00025270575
521,540641784668	0,00025265536
524,520874023438	0,00025336993
527,501106262207	0,00025229824
530,481338500977	0,00025127391
533,461570739746	0,00025169564
536,441802978516	0,00025089498
539,422035217285	0,00025186332
542,402267456055	0,00025209638
545,382499694824	0,0002514955
548,362731933594	0,00025155973
551,342964172363	0,00025140211
554,323196411133	0,00024993582
557,303428649902	0,00025151224
560,283660888672	0,00024907534
563,263893127441	0,0002557501
566,244125366211	0,00025479759
569,22435760498	0,0002475566
572,20458984375	0,00024923376
575,18482208252	0,00024938306
578,165054321289	0,00024919661
581,145286560059	0,00025217778
584,125518798828	0,00024894076
587,105751037598	0,00025051783
590,085983276367	0,00024998321
593,066215515137	0,000249051
596,046447753906	0,00025065856
599,026679992676	0,00024949251
602,006912231445	0,0002485334
604,987144470215	0,00025010029
607,967376708984	0,0002509728
610,947608947754	0,0002485813
613,927841186523	0,0002492289
616,908073425293	0,00024849735
619,888305664062	0,00024976093
622,868537902832	0,00025030137
625,848770141602	0,0002477924
628,829002380371	0,00024925951
631,809234619141	0,00025014453
634,78946685791	0,00024954942
637,76969909668	0,00024934314
640,749931335449	0,00025049927
643,730163574219	0,00025025826
646,710395812988	0,00024976251
649,690628051758	0,00025051377
652,670860290527	0,0002503818
655,651092529297	0,00025148854
658,631324768066	0,00025058956
661,611557006836	0,00025015403
664,591789245606	0,00025096646
667,572021484375	0,0002502081
670,552253723145	0,00025050129
673,532485961914	0,00025121599
676,512718200684	0,00025271338
679,492950439453	0,00025209952
682,473182678223	0,00025113113
685,453414916992	0,00025092668
688,433647155762	0,00024999237
691,413879394531	0,00025048122
694,394111633301	0,0002505353
697,37434387207	0,00025163794
700,35457611084	0,00025180652
703,334808349609	0,00025159811
706,315040588379	0,00025095872
709,295272827148	0,00025189338
712,275505065918	0,00025209313
715,255737304687	0,00025078734
718,235969543457	0,00025134626
721,216201782227	0,00025092522
724,196434020996	0,00025177105
727,176666259766	0,00025298918
730,156898498535	0,00025165685
733,137130737305	0,00025304257
736,117362976074	0,00025140343
739,097595214844	0,00025301328
742,077827453613	0,00025247768
745,058059692383	0,00025336398
748,038291931152	0,00025252967
751,018524169922	0,00025227163
753,998756408691	0,00025270901
756,978988647461	0,00025214882
759,959220886231	0,00025476163
762,939453125	0,00025195228
765,919685363769	0,0002528817
768,899917602539	0,00025310537
771,880149841309	0,00025491402
774,860382080078	0,00025380029
777,840614318848	0,00025456943
780,820846557617	0,00025478278
783,801078796387	0,00025537234
786,781311035156	0,00025460898
789,761543273926	0,00025643929
792,741775512695	0,00025495632
795,722007751465	0,00025562041
798,702239990234	0,00025678857
801,682472229004	0,00025574505
804,662704467773	0,000255574
807,642936706543	0,00025672271
810,623168945313	0,00025638339
813,603401184082	0,00025751708
816,583633422852	0,00025711253
819,563865661621	0,00025700071
822,544097900391	0,00025703859
825,52433013916	0,00025747789
828,50456237793	0,00025761217
831,484794616699	0,00025750022
834,465026855469	0,00025860402
837,445259094238	0,00025744977
840,425491333008	0,00025751299
843,405723571777	0,00025816568
846,385955810547	0,00025974256
849,366188049316	0,00025933361
852,346420288086	0,00026018237
855,326652526855	0,00025974517
858,306884765625	0,00026077558
861,287117004394	0,00026124367
864,267349243164	0,00026133084
867,247581481934	0,00026078223
870,227813720703	0,00026103285
873,208045959473	0,00026198618
876,188278198242	0,0002618099
879,168510437012	0,00026244887
882,148742675781	0,00026309664
885,128974914551	0,00026279516
888,10920715332	0,0002635402
891,08943939209	0,00026395829
894,069671630859	0,00026402002
897,049903869629	0,00026382374
900,030136108398	0,00026367206
903,010368347168	0,00026532929
905,990600585938	0,00026469345
908,970832824707	0,00026554315
911,951065063477	0,00026544212
914,931297302246	0,00026593018
917,911529541016	0,00026636076
920,891761779785	0,00026656076
923,871994018555	0,00026785585
926,852226257324	0,00026816708
929,832458496094	0,0002674651
932,812690734863	0,00026906819
935,792922973633	0,0002691079
938,773155212402	0,00026800485
941,753387451172	0,00026928592
944,733619689941	0,00026949312
947,713851928711	0,00026943451
950,69408416748	0,00027047297
953,67431640625	0,00027027217
956,65454864502	0,00027108639
959,634780883789	0,0002706957
962,615013122559	0,0002716116
965,595245361328	0,00027269449
968,575477600098	0,00027286918
971,555709838867	0,00027311079
974,535942077637	0,00027324302
977,516174316406	0,00027353439
980,496406555176	0,00027450584
983,476638793945	0,00027305183
986,456871032715	0,00027466018
989,437103271484	0,0002756586
992,417335510254	0,00027597512
995,397567749023	0,00027689425
998,377799987793	0,00027802382
1001,35803222656	0,00027600662
1004,33826446533	0,00027741928
1007,3184967041	0,00027785323
1010,29872894287	0,00027976929
1013,27896118164	0,00027833739
1016,25919342041	0,0002792226
1019,23942565918	0,00028130718
1022,21965789795	0,00028024243
1025,19989013672	0,00028052545
1028,18012237549	0,00028120693
1031,16035461426	0,00028180452
1034,14058685303	0,0002817619
1037,1208190918	0,00028308521
1040,10105133057	0,00028328447
1043,08128356934	0,00028405041
1046,06151580811	0,00028473507
1049,04174804688	0,00028586849
1052,02198028564	0,00028509461
1055,00221252441	0,00028625685
1057,98244476318	0,00028739337
1060,96267700195	0,00028737529
1063,94290924072	0,0002876816
1066,92314147949	0,00028933469
1069,90337371826	0,00028935404
1072,88360595703	0,00028975294
1075,8638381958	0,00029031281
1078,84407043457	0,00029091496
1081,82430267334	0,00029155425
1084,80453491211	0,00029234943
1087,78476715088	0,00029269601
1090,76499938965	0,00029374405
1093,74523162842	0,00029438139
1096,72546386719	0,00029352624
1099,70569610596	0,00029581581
1102,68592834473	0,0002957486
1105,6661605835	0,00029646343
1108,64639282227	0,00029714337
1111,62662506104	0,00029812001
1114,6068572998	0,00029816122
1117,58708953857	0,00029897525
1120,56732177734	0,00030044614
1123,54755401611	0,00030057409
1126,52778625488	0,0003001849
1129,50801849365	0,00030297738
1132,48825073242	0,00030289556
1135,46848297119	0,00030291249
1138,44871520996	0,00030336761
1141,42894744873	0,00030563114
1144,4091796875	0,0003056359
1147,38941192627	0,00030719799
1150,36964416504	0,00030717137
1153,34987640381	0,00030748133
1156,33010864258	0,0003083861
1159,31034088135	0,00031080483
1162,29057312012	0,00031031489
1165,27080535889	0,00031033996
1168,25103759766	0,00031171147
1171,23126983643	0,00031302645
1174,2115020752	0,00031398894
1177,19173431396	0,00031395227
1180,17196655273	0,00031554173
1183,1521987915	0,00031521703
1186,13243103027	0,00031676927
1189,11266326904	0,00031750454
1192,09289550781	0,00031798107
1195,07312774658	0,00031797333
1198,05335998535	0,00031922909
1201,03359222412	0,00032073084
1204,01382446289	0,00032168587
1206,99405670166	0,00032133919
1209,97428894043	0,00032363332
1212,9545211792	0,0003233035
1215,93475341797	0,00032473847
1218,91498565674	0,00032604537
1221,89521789551	0,00032654496
1224,87545013428	0,00032781779
1227,85568237305	0,00032983474
1230,83591461182	0,00032960144
1233,81614685059	0,00033026427
1236,79637908936	0,00033102851
1239,77661132812	0,00033170933
1242,75684356689	0,00033367858
1245,73707580566	0,0003337158
1248,71730804443	0,00033563563
1251,6975402832	0,00033622508
1254,67777252197	0,00033749216
1257,65800476074	0,00033965138
1260,63823699951	0,00033951015
1263,61846923828	0,00034067535
1266,59870147705	0,00034143204
1269,57893371582	0,00034261417
1272,55916595459	0,00034423672
1275,53939819336	0,00034387091
1278,51963043213	0,00034496803
1281,4998626709	0,00034767415
1284,48009490967	0,00034803885
1287,46032714844	0,00034894049
1290,44055938721	0,00035063101
1293,42079162598	0,00035187604
1296,40102386475	0,00035263447
1299,38125610352	0,00035413278
1302,36148834229	0,00035442621
1305,34172058105	0,00035517227
1308,32195281982	0,00035671799
1311,30218505859	0,00035919786
1314,28241729736	0,00036009009
1317,26264953613	0,00036096959
1320,2428817749	0,0003611215
1323,22311401367	0,00036397635
1326,20334625244	0,0003649163
1329,18357849121	0,00036521362
1332,16381072998	0,00036647428
1335,14404296875	0,00036831174
1338,12427520752	0,00036904188
1341,10450744629	0,00037146466
1344,08473968506	0,00037210252
1347,06497192383	0,00037413261
1350,0452041626	0,00037565019
1353,02543640137	0,00037668927
1356,00566864014	0,00037840714
1358,98590087891	0,00037893943
1361,96613311768	0,00038062873
1364,94636535645	0,00038266535
1367,92659759521	0,0003834365
1370,90682983398	0,00038468618
1373,88706207275	0,00038703421
1376,86729431152	0,00038789866
1379,84752655029	0,0003899159
1382,82775878906	0,00038995998
1385,80799102783	0,00039383703
1388,7882232666	0,00039417185
1391,76845550537	0,00039557962
1394,74868774414	0,00039726744
1397,72891998291	0,0003994066
1400,70915222168	0,00040073553
1403,68938446045	0,00040107671
1406,66961669922	0,0004033366
1409,64984893799	0,0004060818
1412,63008117676	0,00040706873
1415,61031341553	0,00040902128
1418,5905456543	0,00041185272
1421,57077789307	0,00041231351
1424,55101013184	0,000414736
1427,53124237061	0,00041643643
1430,51147460938	0,0004172401
1433,49170684814	0,00042028838
1436,47193908691	0,00042187834
1439,45217132568	0,00042457221
1442,43240356445	0,00042502389
1445,41263580322	0,00042736214
1448,39286804199	0,00042862968
1451,37310028076	0,00043100452
1454,35333251953	0,0004336628
1457,3335647583	0,0004368938
1460,31379699707	0,00043783484
1463,29402923584	0,00044059555
1466,27426147461	0,00044179257
1469,25449371338	0,00044359456
1472,23472595215	0,00044614293
1475,21495819092	0,00044918136
1478,19519042969	0,00045038788
1481,17542266846	0,00045341192
1484,15565490723	0,0004551199
1487,135887146	0,0004563393
1490,11611938477	0,00046006018
1493,09635162354	0,00046318463
1496,0765838623	0,00046501759
1499,05681610107	0,00046800148
1502,03704833984	0,0004705724
1505,01728057861	0,00047143712
1507,99751281738	0,0004747482
1510,97774505615	0,00047691695
1513,95797729492	0,00047903462
1516,93820953369	0,0004819163
1519,91844177246	0,00048582022
1522,89867401123	0,00048726787
1525,87890625	0,00048747065
1528,85913848877	0,00049277486
1531,83937072754	0,00049669048
1534,81960296631	0,00049905867
1537,79983520508	0,00050101476
1540,78006744385	0,00050475003
1543,76029968262	0,00050762844
1546,74053192139	0,00051070549
1549,72076416016	0,00051305419
1552,70099639893	0,00051518702
1555,6812286377	0,00051955918
1558,66146087646	0,00052294208
1561,64169311523	0,00052605364
1564,621925354	0,00052863095
1567,60215759277	0,00053278331
1570,58238983154	0,00053517919
1573,56262207031	0,00053941522
1576,54285430908	0,00054218321
1579,52308654785	0,00054480372
1582,50331878662	0,00054875295
1585,48355102539	0,0005520461
1588,46378326416	0,00055644984
1591,44401550293	0,00055891108
1594,4242477417	0,00056385787
1597,40447998047	0,00056699783
1600,38471221924	0,0005705325
1603,36494445801	0,00057481309
1606,34517669678	0,00057829843
1609,32540893555	0,00058460709
1612,30564117432	0,00058732124
1615,28587341309	0,00059112915
1618,26610565186	0,00059508222
1621,24633789062	0,00059854359
1624,22657012939	0,00060324045
1627,20680236816	0,00060647073
1630,18703460693	0,00061163005
1633,1672668457	0,00061578142
1636,14749908447	0,00062077782
1639,12773132324	0,00062556298
1642,10796356201	0,0006291933
1645,08819580078	0,00063487352
1648,06842803955	0,00063970028
1651,04866027832	0,00064416805
1654,02889251709	0,00064862649
1657,00912475586	0,00065470502
1659,98935699463	0,0006583494
1662,9695892334	0,00066456203
1665,94982147217	0,00066865253
1668,93005371094	0,00067443746
1671,91028594971	0,00068034515
1674,89051818848	0,00068408046
1677,87075042725	0,00069107759
1680,85098266602	0,0006958986
1683,83121490479	0,00070252854
1686,81144714355	0,00070854484
1689,79167938232	0,00071297657
1692,77191162109	0,00072002508
1695,75214385986	0,00072531179
1698,73237609863	0,00073214668
1701,7126083374	0,00073826546
1704,69284057617	0,00074427266
1707,67307281494	0,00075137239
1710,65330505371	0,00075826423
1713,63353729248	0,00076496846
1716,61376953125	0,00077085738
1719,59400177002	0,00077884633
1722,57423400879	0,00078648309
1725,55446624756	0,00079348818
1728,53469848633	0,00080019998
1731,5149307251	0,00080731129
1734,49516296387	0,00081516055
1737,47539520264	0,00082334731
1740,45562744141	0,00083140353
1743,43585968018	0,0008395069
1746,41609191895	0,00084659237
1749,39632415771	0,00085676997
1752,37655639648	0,00086431651
1755,35678863525	0,0008734537
1758,33702087402	0,0008815889
1761,31725311279	0,0008899951
1764,29748535156	0,00090019302
1767,27771759033	0,00090952693
1770,2579498291	0,00091894863
1773,23818206787	0,00092906982
1776,21841430664	0,00093822837
1779,19864654541	0,00094828763
1782,17887878418	0,00095940305
1785,15911102295	0,00096878475
1788,13934326172	0,00097851758
1791,11957550049	0,00099006207
1794,09980773926	0,001002121
1797,08003997803	0,0010116858
1800,0602722168	0,0010244353
1803,04050445557	0,0010348093
1806,02073669434	0,0010467307
1809,00096893311	0,0010603352
1811,98120117187	0,0010724055
1814,96143341064	0,0010851459
1817,94166564941	0,0010980155
1820,92189788818	0,0011105951
1823,90213012695	0,0011252555
1826,88236236572	0,0011388999
1829,86259460449	0,0011508329
1832,84282684326	0,0011673261
1835,82305908203	0,0011813964
1838,8032913208	0,001193931
1841,78352355957	0,0012103462
1844,76375579834	0,0012257128
1847,74398803711	0,0012407217
1850,72422027588	0,0012576985
1853,70445251465	0,0012736
1856,68468475342	0,0012896235
1859,66491699219	0,0013066757
1862,64514923096	0,0013235752
1865,62538146973	0,001340756
1868,6056137085	0,0013585877
1871,58584594727	0,0013758001
1874,56607818604	0,00139499
1877,5463104248	0,001412433
1880,52654266357	0,0014315506
1883,50677490234	0,0014506382
1886,48700714111	0,0014698159
1889,46723937988	0,0014902949
1892,44747161865	0,0015107585
1895,42770385742	0,0015303974
1898,40793609619	0,0015502438
1901,38816833496	0,0015724227
1904,36840057373	0,0015924098
1907,3486328125	0,0016156766
1910,32886505127	0,0016375943
1913,30909729004	0,0016598474
1916,28932952881	0,0016828473
1919,26956176758	0,0017056219
1922,24979400635	0,0017292062
1925,23002624512	0,001752855
1928,21025848389	0,0017760609
1931,19049072266	0,0018009907
1934,17072296143	0,0018245105
1937,1509552002	0,0018493547
1940,13118743896	0,0018735202
1943,11141967773	0,0018976804
1946,0916519165	0,0019214653
1949,07188415527	0,0019440955
1952,05211639404	0,0019677519
1955,03234863281	0,0019910921
1958,01258087158	0,0020129149
1960,99281311035	0,0020349758
1963,97304534912	0,0020532086
1966,95327758789	0,0020725657
1969,93350982666	0,002088559
1972,91374206543	0,0021027935
1975,8939743042	0,0021158368
1978,87420654297	0,0021262595
1981,85443878174	0,0021319342
1984,83467102051	0,0021367021
1987,81490325928	0,002137269
1990,79513549805	0,0021361982
1993,77536773682	0,0021295218
1996,75559997559	0,0021202267
1999,73583221436	0,0021075872
2002,71606445313	0,0020909297
2005,69629669189	0,0020705476
2008,67652893066	0,002046959
2011,65676116943	0,0020222012
2014,6369934082	0,0019933712
2017,61722564697	0,0019620171
2020,59745788574	0,001930737
2023,57769012451	0,0018941605
2026,55792236328	0,0018590165
2029,53815460205	0,001823665
2032,51838684082	0,00178562
2035,49861907959	0,0017487904
2038,47885131836	0,0017124203
2041,45908355713	0,0016747399
2044,4393157959	0,0016393275
2047,41954803467	0,0016024297
2050,39978027344	0,0015676244
2053,38001251221	0,0015336283
2056,36024475098	0,0015010759
2059,34047698975	0,0014676916
2062,32070922852	0,001436413
2065,30094146729	0,0014061288
2068,28117370605	0,0013760257
2071,26140594482	0,0013473618
2074,24163818359	0,0013201787
2077,22187042236	0,0012934377
2080,20210266113	0,0012672951
2083,1823348999	0,0012432724
2086,16256713867	0,0012188769
2089,14279937744	0,0011950904
2092,12303161621	0,0011727214
2095,10326385498	0,0011517672
2098,08349609375	0,0011306453
2101,06372833252	0,0011093831
2104,04396057129	0,0010906189
2107,02419281006	0,0010709416
2110,00442504883	0,0010522181
2112,9846572876	0,0010346815
2115,96488952637	0,0010167478
2118,94512176514	0,00099993847
2121,92535400391	0,00098308939
2124,90558624268	0,00096667361
2127,88581848145	0,00095202186
2130,86605072021	0,00093662731
2133,84628295898	0,00092075284
2136,82651519775	0,00090739515
2139,80674743652	0,00089282581
2142,78697967529	0,00088031367
2145,76721191406	0,00086556283
2148,74744415283	0,00085235197
2151,7276763916	0,00084039741
2154,70790863037	0,00082807027
2157,68814086914	0,00081554353
2160,66837310791	0,00080464112
2163,64860534668	0,00079220028
2166,62883758545	0,00078043553
2169,60906982422	0,00077068353
2172,58930206299	0,00075908556
2175,56953430176	0,00074925837
2178,54976654053	0,00073900835
2181,5299987793	0,00072826758
2184,51023101807	0,00071833122
2187,49046325684	0,00070901167
2190,47069549561	0,00069936265
2193,45092773438	0,00069217838
2196,43115997314	0,00068219442
2199,41139221191	0,0006732887
2202,39162445068	0,00066487836
2205,37185668945	0,00065676472
2208,35208892822	0,0006472395
2211,33232116699	0,00063980242
2214,31255340576	0,0006327022
2217,29278564453	0,0006245718
2220,2730178833	0,00061737819
2223,25325012207	0,0006093134
2226,23348236084	0,00060385475
2229,21371459961	0,00059636823
2232,19394683838	0,0005889188
2235,17417907715	0,00058269943
2238,15441131592	0,00057749232
2241,13464355469	0,00056952743
2244,11487579346	0,00056355972
2247,09510803223	0,00055651252
2250,075340271	0,00055124337
2253,05557250977	0,00054455917
2256,03580474854	0,00053919758
2259,0160369873	0,00053421084
2261,99626922607	0,00052814186
2264,97650146484	0,00052296218
2267,95673370361	0,00051690204
2270,93696594238	0,00051214657
2273,91719818115	0,00050712537
2276,89743041992	0,00050177432
2279,87766265869	0,000496295
2282,85789489746	0,00049176163
2285,83812713623	0,00048681976
2288,818359375	0,0004821715
2291,79859161377	0,00047750139
2294,77882385254	0,00047260151
2297,75905609131	0,00046869332
2300,73928833008	0,0004645693
2303,71952056885	0,00046081129
2306,69975280762	0,00045633562
2309,67998504639	0,00045158137
2312,66021728516	0,00044740574
2315,64044952393	0,00044369816
2318,6206817627	0,00043957193
2321,60091400146	0,00043486392
2324,58114624023	0,00043147468
2327,561378479	0,00042756485
2330,54161071777	0,00042405776
2333,52184295654	0,00042012772
2336,50207519531	0,00041845918
2339,48230743408	0,00041333678
2342,46253967285	0,00040940869
2345,44277191162	0,00040668152
2348,42300415039	0,00040219492
2351,40323638916	0,00039988058
2354,38346862793	0,0003967726
2357,3637008667	0,00039265438
2360,34393310547	0,00039000375
2363,32416534424	0,00038709909
2366,30439758301	0,00038332168
2369,28462982178	0,00038176821
2372,26486206055	0,00037722899
2375,24509429932	0,00037645779
2378,22532653809	0,00037218302
2381,20555877686	0,00036946936
2384,18579101562	0,00036654215
2387,16602325439	0,00036395046
2390,14625549316	0,00036173504
2393,12648773193	0,00035939739
2396,1067199707	0,00035720325
2399,08695220947	0,00035420788
2402,06718444824	0,00035042338
2405,04741668701	0,00034902559
2408,02764892578	0,00034688766
2411,00788116455	0,00034380879
2413,98811340332	0,00034187931
2416,96834564209	0,00033908517
2419,94857788086	0,00033638819
2422,92881011963	0,00033436086
2425,9090423584	0,0003332528
2428,88927459717	0,000329194
2431,86950683594	0,00032875628
2434,84973907471	0,00032567173
2437,82997131348	0,00032377932
2440,81020355225	0,00032039493
2443,79043579102	0,00031939844
2446,77066802979	0,00031769191
2449,75090026855	0,00031581511
2452,73113250732	0,00031483267
2455,71136474609	0,00031212236
2458,69159698486	0,00031000901
2461,67182922363	0,00030765374
2464,6520614624	0,00030678544
2467,63229370117	0,00030366834
2470,61252593994	0,00030235974
2473,59275817871	0,00030168365
2476,57299041748	0,00029917323
2479,55322265625	0,00029684343
2482,53345489502	0,00029586676
2485,51368713379	0,00029400126
2488,49391937256	0,00029223566
2491,47415161133	0,00029127275
2494,4543838501	0,00029031611
2497,43461608887	0,00028816332
2500,41484832764	0,00028653949
2503,39508056641	0,00028438915
2506,37531280518	0,00028354964
2509,35554504395	0,00028194372
2512,33577728271	0,00028084238
2515,31600952148	0,00027923775
2518,29624176025	0,00027775024
2521,27647399902	0,00027672187
2524,25670623779	0,00027412535
2527,23693847656	0,00027278991
2530,21717071533	0,00027188785
2533,1974029541	0,00027026292
2536,17763519287	0,00026966592
2539,15786743164	0,00026775032
2542,13809967041	0,00026673299
2545,11833190918	0,00026590406
2548,09856414795	0,00026420898
2551,07879638672	0,0002633271
2554,05902862549	0,00026162526
2557,03926086426	0,0002603462
2560,01949310303	0,00025907572
2562,9997253418	0,00025796134
2565,97995758057	0,00025721473
2568,96018981934	0,00025552527
2571,94042205811	0,00025367243
2574,92065429687	0,00025334956
2577,90088653564	0,0002520911
2580,88111877441	0,00025081339
2583,86135101318	0,00025016267
2586,84158325195	0,00024834725
2589,82181549072	0,00024765354
2592,80204772949	0,00024547231
2595,78227996826	0,00024367945
2598,76251220703	0,00024313133
2601,7427444458	0,00024202288
2604,72297668457	0,00024016973
2607,70320892334	0,0002392699
2610,68344116211	0,00023724906
2613,66367340088	0,0002364414
2616,64390563965	0,00023479264
2619,62413787842	0,00023318887
2622,60437011719	0,0002319459
2625,58460235596	0,00022990588
2628,56483459473	0,00022900387
2631,5450668335	0,00022839426
2634,52529907227	0,00022618944
2637,50553131104	0,00022523174
2640,4857635498	0,00022258391
2643,46599578857	0,00022283381
2646,44622802734	0,00022083969
2649,42646026611	0,00021899179
2652,40669250488	0,00021731131
2655,38692474365	0,00021647381
2658,36715698242	0,00021476815
2661,34738922119	0,00021329249
2664,32762145996	0,00021136003
2667,30785369873	0,00020948085
2670,2880859375	0,00020728714
2673,26831817627	0,00020769768
2676,24855041504	0,00020673713
2679,22878265381	0,00020378821
2682,20901489258	0,00020293744
2685,18924713135	0,00020163252
2688,16947937012	0,000201327
2691,14971160889	0,00019957674
2694,12994384766	0,00019793413
2697,11017608643	0,00019658613
2700,0904083252	0,00019472329
2703,07064056396	0,00019498323
2706,05087280273	0,00019147239
2709,0311050415	0,00019172023
2712,01133728027	0,00019021294
2714,99156951904	0,00018975443
2717,97180175781	0,00018810748
2720,95203399658	0,00018648847
2723,93226623535	0,00018492375
2726,91249847412	0,0001842589
2729,89273071289	0,00018380511
2732,87296295166	0,00018155998
2735,85319519043	0,00018068558
2738,8334274292	0,00017998775
2741,81365966797	0,00017865851
2744,79389190674	0,00017776525
2747,77412414551	0,00017746877
2750,75435638428	0,00017620912
2753,73458862305	0,00017515266
2756,71482086182	0,00017331351
2759,69505310059	0,00017369745
2762,67528533936	0,00017191095
2765,65551757813	0,00017038928
2768,63574981689	0,00017104116
2771,61598205566	0,00016967533
2774,59621429443	0,00016834983
2777,5764465332	0,0001681672
2780,55667877197	0,00016653629
2783,53691101074	0,00016572309
2786,51714324951	0,00016701119
2789,49737548828	0,00016500514
2792,47760772705	0,00016379434
2795,45783996582	0,00016224116
2798,43807220459	0,00016149394
2801,41830444336	0,0001614624
2804,39853668213	0,00015979154
2807,3787689209	0,00016061547
2810,35900115967	0,00015828645
2813,33923339844	0,00015807063
2816,31946563721	0,00015736506
2819,29969787598	0,00015742099
2822,27993011475	0,00015598273
2825,26016235352	0,00015507454
2828,24039459229	0,00015466744
2831,22062683105	0,00015479111
2834,20085906982	0,00015384582
2837,18109130859	0,00015339404
2840,16132354736	0,0001527882
2843,14155578613	0,00015197977
2846,1217880249	0,00015198125
2849,10202026367	0,00015119681
2852,08225250244	0,00014972969
2855,06248474121	0,00014920033
2858,04271697998	0,00014933604
2861,02294921875	0,00014900097
2864,00318145752	0,00014776507
2866,98341369629	0,0001472694
2869,96364593506	0,00014582513
2872,94387817383	0,00014577662
2875,9241104126	0,00014475722
2878,90434265137	0,000144415
2881,88457489014	0,00014389638
2884,86480712891	0,00014298315
2887,84503936768	0,00014308653
2890,82527160645	0,00014260925
2893,80550384521	0,00014315115
2896,78573608398	0,00014183523
2899,76596832275	0,00014062523
2902,74620056152	0,0001410832
2905,72643280029	0,00013935161
2908,70666503906	0,00014015328
2911,68689727783	0,00013952086
2914,6671295166	0,00013958311
2917,64736175537	0,00013798153
2920,62759399414	0,00013765882
2923,60782623291	0,0001377172
2926,58805847168	0,00013668102
2929,56829071045	0,00013527709
2932,54852294922	0,00013621785
2935,52875518799	0,00013552778
2938,50898742676	0,00013462222
2941,48921966553	0,00013529561
2944,4694519043	0,00013469191
2947,44968414307	0,00013330966
2950,42991638184	0,00013310797
2953,41014862061	0,00013406593
2956,39038085937	0,00013284816
2959,37061309814	0,00013295446
2962,35084533691	0,00013148482
2965,33107757568	0,00013206954
2968,31130981445	0,0001310064
2971,29154205322	0,00013018583
2974,27177429199	0,00013035336
2977,25200653076	0,00013127217
2980,23223876953	0,00013109151
2983,2124710083	0,00012945077
2986,19270324707	0,00012955363
2989,17293548584	0,00012910244
2992,15316772461	0,000128379
2995,13339996338	0,00012855297
2998,11363220215	0,00012699122
3001,09386444092	0,00012706601
3004,07409667969	0,00012704141
3007,05432891846	0,00012659062
3010,03456115723	0,00012710449
3013,014793396	0,00012623397
3015,99502563477	0,00012651428
3018,97525787354	0,00012543862
3021,9554901123	0,00012614495
3024,93572235107	0,00012618557
3027,91595458984	0,00012476413
3030,89618682861	0,0001250768
3033,87641906738	0,00012394359
3036,85665130615	0,00012391963
3039,83688354492	0,00012352228
3042,81711578369	0,00012403507
3045,79734802246	0,00012357001
3048,77758026123	0,00012405113
3051,7578125	0,0001209588
3054,73804473877	0,00012248455
3057,71827697754	0,00012231116
3060,69850921631	0,00012268969
3063,67874145508	0,00012227635
3066,65897369385	0,00012233528
3069,63920593262	0,00012370775
3072,61943817139	0,00012209969
3075,59967041016	0,00012078448
3078,57990264893	0,00012148653
3081,5601348877	0,00012084251
3084,54036712646	0,00012230107
3087,52059936523	0,00012030889
3090,500831604	0,00012013209
3093,48106384277	0,00011966342
3096,46129608154	0,00012091064
3099,44152832031	0,00012070732
3102,42176055908	0,00012104506
3105,40199279785	0,00012128098
3108,38222503662	0,00011997079
3111,36245727539	0,00012004857
3114,34268951416	0,00011975332
3117,32292175293	0,00011984588
3120,3031539917	0,00011953666
3123,28338623047	0,00011878254
3126,26361846924	0,00011886732
3129,24385070801	0,00011817068
3132,22408294678	0,00011951426
3135,20431518555	0,00011975895
3138,18454742432	0,00011916654
3141,16477966309	0,00011950489
3144,14501190186	0,00011857724
3147,12524414063	0,00011940892
3150,10547637939	0,00011923581
3153,08570861816	0,00012023389
3156,06594085693	0,00011780002
3159,0461730957	0,00011978234
3162,02640533447	0,00011900054
3165,00663757324	0,00011911478
3167,98686981201	0,00011866594
3170,96710205078	0,00011900155
3173,94733428955	0,00011769439
3176,92756652832	0,00011824374
3179,90779876709	0,00011940888
3182,88803100586	0,00011840609
3185,86826324463	0,0001178704
3188,8484954834	0,00011764125
3191,82872772217	0,0001190802
3194,80895996094	0,00011948426
3197,78919219971	0,00011814159
3200,76942443848	0,0001191472
3203,74965667725	0,00011898666
3206,72988891602	0,00011853135
3209,71012115479	0,00011903102
3212,69035339355	0,00011864224
3215,67058563232	0,00011846319
3218,65081787109	0,00011959286
3221,63105010986	0,00011936939
3224,61128234863	0,00011805916
3227,5915145874	0,0001195029
3230,57174682617	0,00011969325
3233,55197906494	0,00011978301
3236,53221130371	0,0001194262
3239,51244354248	0,00012033683
3242,49267578125	0,00011929931
3245,47290802002	0,00012016914
3248,45314025879	0,00011924719
3251,43337249756	0,00011946214
3254,41360473633	0,0001208685
3257,3938369751	0,00012136552
3260,37406921387	0,00012130684
3263,35430145264	0,00012108571
3266,33453369141	0,00012147
3269,31476593018	0,00012075363
3272,29499816895	0,00012200664
3275,27523040771	0,00012098061
3278,25546264648	0,00012253482
3281,23569488525	0,00012129143
3284,21592712402	0,00012257425
3287,19615936279	0,00012243552
3290,17639160156	0,00012293972
3293,15662384033	0,00012212234
3296,1368560791	0,00012361902
3299,11708831787	0,00012354519
3302,09732055664	0,00012465515
3305,07755279541	0,00012393983
3308,05778503418	0,0001250146
3311,03801727295	0,00012525252
3314,01824951172	0,00012553577
3316,99848175049	0,00012448808
3319,97871398926	0,00012524819
3322,95894622803	0,0001246413
3325,9391784668	0,00012612716
3328,91941070557	0,00012732571
3331,89964294434	0,00012741231
3334,87987518311	0,00012767509
3337,86010742188	0,00012732057
3340,84033966064	0,00012807674
3343,82057189941	0,00012892987
3346,80080413818	0,00012842177
3349,78103637695	0,00012890001
3352,76126861572	0,00012961264
3355,74150085449	0,00012996714
3358,72173309326	0,00013109974
3361,70196533203	0,00013196222
3364,6821975708	0,00013131039
3367,66242980957	0,00013098564
3370,64266204834	0,00013233696
3373,62289428711	0,00013265553
3376,60312652588	0,00013354844
3379,58335876465	0,00013248743
3382,56359100342	0,00013389264
3385,54382324219	0,00013450509
3388,52405548096	0,00013494605
3391,50428771973	0,00013606612
3394,4845199585	0,00013641937
3397,46475219727	0,0001365257
3400,44498443604	0,00013767062
3403,4252166748	0,00013778344
3406,40544891357	0,0001382125
3409,38568115234	0,00013908018
3412,36591339111	0,00014057328
3415,34614562988	0,00014047143
3418,32637786865	0,0001408632
3421,30661010742	0,00014180675
3424,28684234619	0,00014132686
3427,26707458496	0,00014302973
3430,24730682373	0,00014307764
3433,2275390625	0,00014466256
3436,20777130127	0,00014515794
3439,18800354004	0,00014501842
3442,16823577881	0,0001466275
3445,14846801758	0,00014692171
3448,12870025635	0,00014767571
3451,10893249512	0,00014837959
3454,08916473389	0,00014976718
3457,06939697266	0,0001506147
3460,04962921143	0,00015170812
3463,0298614502	0,00015053288
3466,01009368897	0,00015267501
3468,99032592773	0,00015271972
3471,9705581665	0,00015372121
3474,95079040527	0,00015483461
3477,93102264404	0,00015556823
3480,91125488281	0,00015589686
3483,89148712158	0,00015767304
3486,87171936035	0,0001579771
3489,85195159912	0,0001594218
3492,83218383789	0,00015991586
3495,81241607666	0,00016136011
3498,79264831543	0,00016199462
3501,7728805542	0,00016272763
3504,75311279297	0,0001644891
3507,73334503174	0,00016552706
3510,71357727051	0,00016556145
3513,69380950928	0,00016659407
3516,67404174805	0,00016832775
3519,65427398682	0,00016971572
3522,63450622559	0,00017044571
3525,61473846436	0,00017159335
3528,59497070313	0,00017283257
3531,57520294189	0,00017443325
3534,55543518066	0,00017519952
3537,53566741943	0,00017599158
3540,5158996582	0,00017816799
3543,49613189697	0,00017912988
3546,47636413574	0,00017975297
3549,45659637451	0,0001811815
3552,43682861328	0,00018228243
3555,41706085205	0,00018355464
3558,39729309082	0,00018387343
3561,37752532959	0,00018565315
3564,35775756836	0,00018677146
3567,33798980713	0,00018886021
3570,3182220459	0,00019078193
3573,29845428467	0,00019235781
3576,27868652344	0,00019354089
3579,25891876221	0,00019441201
3582,23915100098	0,00019584386
3585,21938323975	0,00019812739
3588,19961547852	0,00019927794
3591,17984771729	0,00020092399
3594,16007995605	0,00020251735
3597,14031219482	0,00020313041
3600,12054443359	0,0002064283
3603,10077667236	0,00020706706
3606,08100891113	0,00020827233
3609,0612411499	0,00021010312
3612,04147338867	0,00021255543
3615,02170562744	0,00021514852
3618,00193786621	0,00021599403
3620,98217010498	0,0002181909
3623,96240234375	0,00021981214
3626,94263458252	0,00022170765
3629,92286682129	0,00022276713
3632,90309906006	0,00022540596
3635,88333129883	0,00022747946
3638,8635635376	0,00022894738
3641,84379577637	0,00023060934
3644,82402801514	0,0002327694
3647,80426025391	0,00023531326
3650,78449249268	0,00023687512
3653,76472473145	0,00023899751
3656,74495697022	0,00024101184
3659,72518920898	0,00024333512
3662,70542144775	0,00024530493
3665,68565368652	0,00024698853
3668,66588592529	0,00024995026
3671,64611816406	0,00025191464
3674,62635040283	0,00025428069
3677,6065826416	0,0002557178
3680,58681488037	0,00025976008
3683,56704711914	0,00026161242
3686,54727935791	0,00026384069
3689,52751159668	0,00026618711
3692,50774383545	0,00026831931
3695,48797607422	0,00027175256
3698,46820831299	0,00027347188
3701,44844055176	0,00027514662
3704,42867279053	0,00027845911
3707,4089050293	0,0002813414
3710,38913726807	0,00028462344
3713,36936950684	0,00028494504
3716,34960174561	0,00028818037
3719,32983398438	0,00029010186
3722,31006622314	0,00029284512
3725,29029846191	0,00029509302
3728,27053070068	0,00029890058
3731,25076293945	0,00030126962
3734,23099517822	0,00030283417
3737,21122741699	0,0003051371
3740,19145965576	0,00030836605
3743,17169189453	0,00031053647
3746,1519241333	0,00031247971
3749,13215637207	0,0003145486
3752,11238861084	0,00031829109
3755,09262084961	0,00032030032
3758,07285308838	0,00032257435
3761,05308532715	0,00032499262
3764,03331756592	0,00032779623
3767,01354980469	0,0003301961
3769,99378204346	0,00033154539
3772,97401428223	0,00033380343
3775,954246521	0,00033707221
3778,93447875977	0,00033885199
3781,91471099854	0,00034102006
3784,8949432373	0,000343251
3787,87517547607	0,00034539259
3790,85540771484	0,00034750176
3793,83563995361	0,00034889494
3796,81587219238	0,00034937892
3799,79610443115	0,00035270389
3802,77633666992	0,00035386947
3805,75656890869	0,00035484105
3808,73680114746	0,00035686975
3811,71703338623	0,00035845598
3814,697265625	0,00035995567
3817,67749786377	0,00036183603
3820,65773010254	0,00036153066
3823,63796234131	0,000363991
3826,61819458008	0,00036375386
3829,59842681885	0,00036520798
3832,57865905762	0,00036584554
3835,55889129639	0,00036671399
3838,53912353516	0,00036637052
3841,51935577393	0,00036718294
3844,4995880127	0,00036808991
3847,47982025146	0,00036794157
3850,46005249023	0,00036707869
3853,440284729	0,00036760878
3856,42051696777	0,00036751629
3859,40074920654	0,0003666655
3862,38098144531	0,00036634734
3865,36121368408	0,00036478253
3868,34144592285	0,00036458364
3871,32167816162	0,00036497943
3874,30191040039	0,00036250943
3877,28214263916	0,00036285446
3880,26237487793	0,00036084491
3883,2426071167	0,00036077615
3886,22283935547	0,00035817519
3889,20307159424	0,00035741316
3892,18330383301	0,00035476611
3895,16353607178	0,00035405547
3898,14376831055	0,00035242208
3901,12400054932	0,00035020065
3904,10423278809	0,00034875755
3907,08446502686	0,00034629911
3910,06469726562	0,00034523774
3913,04492950439	0,00034246373
3916,02516174316	0,00033993837
3919,00539398193	0,00033774791
3921,9856262207	0,0003350326
3924,96585845947	0,00033355271
3927,94609069824	0,00032974116
3930,92632293701	0,00032694035
3933,90655517578	0,00032417777
3936,88678741455	0,00032208336
3939,86701965332	0,00031884761
3942,84725189209	0,00031620944
3945,82748413086	0,00031346242
3948,80771636963	0,00031021017
3951,7879486084	0,00030702599
3954,76818084717	0,00030352001
3957,74841308594	0,00029970164
3960,72864532471	0,00029686254
3963,70887756348	0,00029372776
3966,68910980225	0,00029037918
3969,66934204102	0,00028684323
3972,64957427978	0,00028412089
3975,62980651855	0,00027989768
3978,61003875732	0,00027662066
3981,59027099609	0,00027342994
3984,57050323486	0,00027083469
3987,55073547363	0,00026658535
3990,5309677124	0,00026300342
3993,51119995117	0,00025912195
3996,49143218994	0,00025642519
3999,47166442871	0,00025326743
4002,45189666748	0,0002501396
4005,43212890625	0,00024602357
4008,41236114502	0,00024291832
4011,39259338379	0,00023915985
4014,37282562256	0,00023663289
4017,35305786133	0,0002333085
4020,3332901001	0,00023040156
4023,31352233887	0,00022770913
4026,29375457764	0,00022439809
4029,27398681641	0,00022126563
4032,25421905518	0,00021924536
4035,23445129395	0,00021612579
4038,21468353271	0,00021388741
4041,19491577148	0,00021064472
4044,17514801025	0,00020836658
4047,15538024902	0,00020658291
4050,13561248779	0,00020362125
4053,11584472656	0,00020223411
4056,09607696533	0,00020081605
4059,0763092041	0,00019815436
4062,05654144287	0,00019619837
4065,03677368164	0,00019469583
4068,01700592041	0,00019190084
4070,99723815918	0,00019175404
4073,97747039795	0,00018908337
4076,95770263672	0,00018707397
4079,93793487549	0,00018529911
4082,91816711426	0,00018363541
4085,89839935303	0,00018278025
4088,8786315918	0,00018101791
4091,85886383057	0,0001799832
4094,83909606934	0,00017835616
4097,81932830811	0,00017740071
4100,79956054687	0,00017593186
4103,77979278564	0,0001749603
4106,76002502441	0,00017309354
4109,74025726318	0,00017267594
4112,72048950195	0,00017054445
4115,70072174072	0,00017016554
4118,68095397949	0,00016964233
4121,66118621826	0,00016791751
4124,64141845703	0,0001672676
4127,6216506958	0,00016663075
4130,60188293457	0,00016561019
4133,58211517334	0,00016412055
4136,56234741211	0,00016271112
4139,54257965088	0,00016228715
4142,52281188965	0,00016168324
4145,50304412842	0,00016049635
4148,48327636719	0,00015940882
4151,46350860596	0,00015815184
4154,44374084473	0,00015705732
4157,4239730835	0,00015755418
4160,40420532227	0,000156577
4163,38443756103	0,00015567509
4166,3646697998	0,00015471248
4169,34490203857	0,00015405212
4172,32513427734	0,00015449065
4175,30536651611	0,00015250419
4178,28559875488	0,00015212962
4181,26583099365	0,00015100771
4184,24606323242	0,0001502663
4187,22629547119	0,00014990473
4190,20652770996	0,00014948079
4193,18675994873	0,00014894928
4196,1669921875	0,00014794834
4199,14722442627	0,00014768936
4202,12745666504	0,0001467913
4205,10768890381	0,00014554078
4208,08792114258	0,00014503868
4211,06815338135	0,00014498472
4214,04838562012	0,00014426265
4217,02861785889	0,00014330329
4220,00885009766	0,00014252553
4222,98908233643	0,00014237001
4225,9693145752	0,00014209953
4228,94954681396	0,00014154262
4231,92977905273	0,00013999576
4234,9100112915	0,000140125
4237,89024353027	0,00013981629
4240,87047576904	0,00013871015
4243,85070800781	0,00013867849
4246,83094024658	0,00013759967
4249,81117248535	0,00013713724
4252,79140472412	0,00013687661
4255,77163696289	0,00013647385
4258,75186920166	0,00013561268
4261,73210144043	0,00013469879
4264,7123336792	0,00013435871
4267,69256591797	0,00013409261
4270,67279815674	0,00013352337
4273,65303039551	0,0001323947
4276,63326263428	0,00013211145
4279,61349487305	0,0001311554
4282,59372711182	0,00013049985
4285,57395935059	0,00013083329
4288,55419158936	0,0001300034
4291,53442382812	0,00012850675
4294,51465606689	0,00012875543
4297,49488830566	0,0001287302
4300,47512054443	0,00012723231
4303,4553527832	0,00012765181
4306,43558502197	0,00012625748
4309,41581726074	0,00012688275
4312,39604949951	0,00012663029
4315,37628173828	0,00012607702
4318,35651397705	0,00012549282
4321,33674621582	0,00012529763
4324,31697845459	0,00012393408
4327,29721069336	0,00012458966
4330,27744293213	0,0001234864
4333,2576751709	0,0001237146
4336,23790740967	0,00012369677
4339,21813964844	0,00012336743
4342,19837188721	0,00012177824
4345,17860412598	0,00012228611
4348,15883636475	0,00012165344
4351,13906860352	0,00012095321
4354,11930084229	0,00012024519
4357,09953308105	0,00012107924
4360,07976531982	0,00011998812
4363,05999755859	0,00012067027
4366,04022979736	0,00012058634
4369,02046203613	0,00011986957
4372,0006942749	0,00011896822
4374,98092651367	0,00011914948
4377,96115875244	0,0001193999
4380,94139099121	0,00011761337
4383,92162322998	0,0001176305
4386,90185546875	0,00011756612
4389,88208770752	0,00011723508
4392,86231994629	0,00011705362
4395,84255218506	0,00011672308
4398,82278442383	0,00011670867
4401,8030166626	0,00011624255
4404,78324890137	0,00011608689
4407,76348114014	0,00011618053
4410,74371337891	0,00011584593
4413,72394561768	0,00011552805
4416,70417785645	0,00011620495
4419,68441009521	0,00011432371
4422,66464233398	0,00011450748
4425,64487457275	0,00011431854
4428,62510681152	0,00011534187
4431,60533905029	0,00011462369
4434,58557128906	0,00011384851
4437,56580352783	0,00011346788
4440,5460357666	0,00011310614
4443,52626800537	0,00011310049
4446,50650024414	0,00011290614
4449,48673248291	0,00011329979
4452,46696472168	0,00011301355
4455,44719696045	0,00011226195
4458,42742919922	0,00011262222
4461,40766143799	0,00011129699
4464,38789367676	0,00011216797
4467,36812591553	0,00011161248
4470,3483581543	0,0001114384
4473,32859039307	0,00011093661
4476,30882263184	0,00011113944
4479,28905487061	0,00011065552
4482,26928710937	0,00011052512
4485,24951934814	0,00011055076
4488,22975158691	0,00011046299
4491,20998382568	0,00011061938
4494,19021606445	0,00010897347
4497,17044830322	0,00010950387
4500,15068054199	0,00010884577
4503,13091278076	0,00010988494
4506,11114501953	0,00010989765
4509,0913772583	0,00010993796
4512,07160949707	0,00010928845
4515,05184173584	0,00010913798
4518,03207397461	0,00010850967
4521,01230621338	0,00010871267
4523,99253845215	0,00010887719
4526,97277069092	0,00010918284
4529,95300292969	0,00010856663
4532,93323516846	0,00010788438
4535,91346740723	0,00010797067
4538,893699646	0,00010780324
4541,87393188477	0,00010784966
4544,85416412354	0,00010776233
4547,8343963623	0,00010681798
4550,81462860107	0,00010747344
4553,79486083984	0,00010696844
4556,77509307861	0,00010645249
4559,75532531738	0,00010677542
4562,73555755615	0,00010644533
4565,71578979492	0,00010650806
4568,69602203369	0,00010614071
4571,67625427246	0,00010601345
4574,65648651123	0,00010576794
4577,63671875	0,00010526144
4580,61695098877	0,00010565966
4583,59718322754	0,00010580086
4586,57741546631	0,00010530639
4589,55764770508	0,00010525865
4592,53787994385	0,00010578808
4595,51811218262	0,00010486107
4598,49834442139	0,00010376286
4601,47857666016	0,00010505524
4604,45880889893	0,0001045778
4607,4390411377	0,0001046401
4610,41927337646	0,0001042886
4613,39950561523	0,00010418614
4616,379737854	0,00010452759
4619,35997009277	0,00010333864
4622,34020233154	0,00010324692
4625,32043457031	0,00010413142
4628,30066680908	0,00010297997
4631,28089904785	0,00010262931
4634,26113128662	0,00010313697
4637,24136352539	0,00010301937
4640,22159576416	0,00010303262
4643,20182800293	0,00010303543
4646,1820602417	0,00010253047
4649,16229248047	0,00010263132
4652,14252471924	0,00010157271
4655,12275695801	0,00010242589
4658,10298919678	0,00010089379
4661,08322143555	0,00010186284
4664,06345367432	0,00010250911
4667,04368591309	0,00010148071
4670,02391815186	0,00010153288
4673,00415039063	0,00010118193
4675,98438262939	0,0001014053
4678,96461486816	0,00010115205
4681,94484710693	0,00010089781
4684,9250793457	0,00010118834
4687,90531158447	0,00010026297
4690,88554382324	0,00010076553
4693,86577606201	0,00010081968
4696,84600830078	9,9926855E-5
4699,82624053955	0,00010008601
4702,80647277832	9,9969788E-5
4705,78670501709	9,9421491E-5
4708,76693725586	9,999094E-5
4711,74716949463	9,9765927E-5
4714,7274017334	9,8615102E-5
4717,70763397217	9,891062E-5
4720,68786621094	9,9300646E-5
4723,66809844971	9,8962059E-5
4726,64833068848	9,8195518E-5
4729,62856292725	9,9517115E-5
4732,60879516602	9,8713163E-5
4735,58902740479	9,6848296E-5
4738,56925964355	9,7766311E-5
4741,54949188232	9,8228028E-5
4744,52972412109	9,737439E-5
4747,50995635986	9,7868797E-5
4750,49018859863	9,758424E-5
4753,4704208374	9,6576214E-5
4756,45065307617	9,6415165E-5
4759,43088531494	9,6524759E-5
4762,41111755371	9,6494465E-5
4765,39134979248	9,6230018E-5
4768,37158203125	9,6590566E-5
4771,35181427002	9,6277406E-5
4774,33204650879	9,6315962E-5
4777,31227874756	9,470723E-5
4780,29251098633	9,5158148E-5
4783,2727432251	9,5033658E-5
4786,25297546387	9,4184189E-5
4789,23320770264	9,5114678E-5
4792,21343994141	9,5082433E-5
4795,19367218018	9,5371906E-5
4798,17390441895	9,5062957E-5
4801,15413665771	9,343836E-5
4804,13436889648	9,4882961E-5
4807,11460113525	9,4253184E-5
4810,09483337402	9,3112297E-5
4813,07506561279	9,351856E-5
4816,05529785156	9,3349365E-5
4819,03553009033	9,2305337E-5
4822,0157623291	9,2618087E-5
4824,99599456787	9,2661997E-5
4827,97622680664	9,2932673E-5
4830,95645904541	9,1360677E-5
4833,93669128418	9,1775103E-5
4836,91692352295	9,2387621E-5
4839,89715576172	9,0846101E-5
4842,87738800049	9,1465789E-5
4845,85762023926	9,088687E-5
4848,83785247803	9,0748987E-5
4851,8180847168	9,0105944E-5
4854,79831695557	8,9576356E-5
4857,77854919434	9,0187623E-5
4860,75878143311	8,9024978E-5
4863,73901367188	8,9663282E-5
4866,71924591064	8,9091022E-5
4869,69947814941	8,9535003E-5
4872,67971038818	8,8353009E-5
4875,65994262695	8,8475165E-5
4878,64017486572	8,8929433E-5
4881,62040710449	8,783755E-5
4884,60063934326	8,7754437E-5
4887,58087158203	8,7664699E-5
4890,5611038208	8,6969783E-5
4893,54133605957	8,6859523E-5
4896,52156829834	8,5561606E-5
4899,50180053711	8,6344857E-5
4902,48203277588	8,6960422E-5
4905,46226501465	8,5328606E-5
4908,44249725342	8,6327875E-5
4911,42272949219	8,5881776E-5
4914,40296173096	8,5566512E-5
4917,38319396973	8,587688E-5
4920,3634262085	8,5233723E-5
4923,34365844727	8,4475524E-5
4926,32389068604	8,425116E-5
4929,3041229248	8,393401E-5
4932,28435516357	8,3717814E-5
4935,26458740234	8,3592325E-5
4938,24481964111	8,3744768E-5
4941,22505187988	8,3321512E-5
4944,20528411865	8,2420475E-5
4947,18551635742	8,2337181E-5
4950,16574859619	8,2176363E-5
4953,14598083496	8,2509511E-5
4956,12621307373	8,1606719E-5
4959,1064453125	8,2708985E-5
4962,08667755127	8,1132208E-5
4965,06690979004	8,1315125E-5
4968,04714202881	8,0689287E-5
4971,02737426758	8,0838203E-5
4974,00760650635	8,0882556E-5
4976,98783874512	8,0328047E-5
4979,96807098389	7,9132456E-5
4982,94830322266	7,9339369E-5
4985,92853546143	7,8954759E-5
4988,9087677002	7,8813517E-5
4991,88899993897	7,8820599E-5
4994,86923217773	7,9066646E-5
4997,8494644165	7,7974589E-5
5000,82969665527	7,8602314E-5
5003,80992889404	7,7660179E-5
5006,79016113281	7,819834E-5
5009,77039337158	7,7675749E-5
5012,75062561035	7,7352078E-5
5015,73085784912	7,6375392E-5
5018,71109008789	7,7105722E-5
5021,69132232666	7,5842232E-5
5024,67155456543	7,5949393E-5
5027,6517868042	7,5902043E-5
5030,63201904297	7,4568489E-5
5033,61225128174	7,5661813E-5
5036,59248352051	7,4752751E-5
5039,57271575928	7,4942467E-5
5042,55294799805	7,3966481E-5
5045,53318023682	7,4275479E-5
5048,51341247559	7,4028186E-5
5051,49364471436	7,4016998E-5
5054,47387695313	7,2612218E-5
5057,45410919189	7,3608464E-5
5060,43434143066	7,404303E-5
5063,41457366943	7,3298846E-5
5066,3948059082	7,2877555E-5
5069,37503814697	7,2168701E-5
5072,35527038574	7,2371625E-5
5075,33550262451	7,2639898E-5
5078,31573486328	7,1731819E-5
5081,29596710205	7,1801823E-5
5084,27619934082	7,0357065E-5
5087,25643157959	7,006647E-5
5090,23666381836	7,1457473E-5
5093,21689605713	7,04861E-5
5096,1971282959	7,0466371E-5
5099,17736053467	7,0557766E-5
5102,15759277344	7,0201959E-5
5105,13782501221	6,9763306E-5
5108,11805725098	6,9430445E-5
5111,09828948975	6,9313076E-5
5114,07852172852	6,8928824E-5
5117,05875396729	6,8534247E-5
5120,03898620605	6,8249067E-5
5123,01921844482	6,9288617E-5
5125,99945068359	6,9486137E-5
5128,97968292236	6,818048E-5
5131,95991516113	6,7759326E-5
5134,9401473999	6,7590802E-5
5137,92037963867	6,7999618E-5
5140,90061187744	6,760824E-5
5143,88084411621	6,670574E-5
5146,86107635498	6,6842642E-5
5149,84130859375	6,7060954E-5
5152,82154083252	6,6581744E-5
5155,80177307129	6,7091857E-5
5158,78200531006	6,5883868E-5
5161,76223754883	6,5631412E-5
5164,7424697876	6,6444417E-5
5167,72270202637	6,6082751E-5
5170,70293426514	6,621081E-5
5173,68316650391	6,5823404E-5
5176,66339874268	6,5460181E-5
5179,64363098145	6,4933428E-5
5182,62386322022	6,411449E-5
5185,60409545898	6,4373984E-5
5188,58432769775	6,5519062E-5
5191,56455993652	6,4342954E-5
5194,54479217529	6,4718543E-5
5197,52502441406	6,4612572E-5
5200,50525665283	6,338988E-5
5203,4854888916	6,366974E-5
5206,46572113037	6,3448753E-5
5209,44595336914	6,3551104E-5
5212,42618560791	6,3455737E-5
5215,40641784668	6,3612318E-5
5218,38665008545	6,2918328E-5
5221,36688232422	6,3237991E-5
5224,34711456299	6,1868648E-5
5227,32734680176	6,172951E-5
5230,30757904053	6,15912E-5
5233,2878112793	6,1773855E-5
5236,26804351807	6,1547579E-5
5239,24827575684	6,1706377E-5
5242,22850799561	6,1455826E-5
5245,20874023438	6,1011339E-5
5248,18897247314	6,0760659E-5
5251,16920471191	6,0580683E-5
5254,14943695068	6,102714E-5
5257,12966918945	6,0579475E-5
5260,10990142822	6,1067389E-5
5263,09013366699	6,0749264E-5
5266,07036590576	6,0101933E-5
5269,05059814453	6,0380889E-5
5272,0308303833	5,9893897E-5
5275,01106262207	6,0266657E-5
5277,99129486084	6,0312818E-5
5280,97152709961	5,9800677E-5
5283,95175933838	5,9158901E-5
5286,93199157715	5,9634145E-5
5289,91222381592	5,9486722E-5
5292,89245605469	5,9332977E-5
5295,87268829346	5,7930077E-5
5298,85292053223	5,8500298E-5
5301,833152771	5,76293E-5
5304,81338500977	5,8676205E-5
5307,79361724854	5,8618053E-5
5310,7738494873	5,8603376E-5
5313,75408172607	5,8263878E-5
5316,73431396484	5,7865352E-5
5319,71454620361	5,7923314E-5
5322,69477844238	5,6702386E-5
5325,67501068115	5,7508214E-5
5328,65524291992	5,7230666E-5
5331,63547515869	5,7599997E-5
5334,61570739746	5,7072259E-5
5337,59593963623	5,7147492E-5
5340,576171875	5,7191752E-5
5343,55640411377	5,6812595E-5
5346,53663635254	5,6473332E-5
5349,51686859131	5,7085624E-5
5352,49710083008	5,7191383E-5
5355,47733306885	5,6067678E-5
5358,45756530762	5,5209218E-5
5361,43779754639	5,6282495E-5
5364,41802978516	5,5346987E-5
5367,39826202393	5,5479528E-5
5370,3784942627	5,6173365E-5
5373,35872650146	5,5022018E-5
5376,33895874023	5,5703544E-5
5379,319190979	5,4590909E-5
5382,29942321777	5,5060599E-5
5385,27965545654	5,4344857E-5
5388,25988769531	5,444926E-5
5391,24011993408	5,4846479E-5
5394,22035217285	5,398514E-5
5397,20058441162	5,5029925E-5
5400,18081665039	5,3194584E-5
5403,16104888916	5,4187737E-5
5406,14128112793	5,3802341E-5
5409,1215133667	5,3698441E-5
5412,10174560547	5,3334676E-5
5415,08197784424	5,3358238E-5
5418,06221008301	5,2791148E-5
5421,04244232178	5,3924076E-5
5424,02267456055	5,4156749E-5
5427,00290679932	5,201357E-5
5429,98313903809	5,2673259E-5
5432,96337127686	5,3045424E-5
5435,94360351562	5,2758523E-5
5438,92383575439	5,24582E-5
5441,90406799316	5,2812878E-5
5444,88430023193	5,1479666E-5
5447,8645324707	5,2095852E-5
5450,84476470947	5,2706724E-5
5453,82499694824	5,0736033E-5
5456,80522918701	5,0843815E-5
5459,78546142578	5,1184592E-5
5462,76569366455	5,1981012E-5
5465,74592590332	5,0852198E-5
5468,72615814209	5,1207738E-5
5471,70639038086	5,1417232E-5
5474,68662261963	5,0395983E-5
5477,6668548584	5,0356453E-5
5480,64708709717	5,0195975E-5
5483,62731933594	4,9821488E-5
5486,60755157471	4,9692148E-5
5489,58778381348	5,0647914E-5
5492,56801605225	5,0074349E-5
5495,54824829102	5,0228884E-5
5498,52848052978	4,9879779E-5
5501,50871276855	4,975367E-5
5504,48894500732	4,9484151E-5
5507,46917724609	4,8117019E-5
5510,44940948486	4,8374821E-5
5513,42964172363	4,8423514E-5
5516,4098739624	4,8874581E-5
5519,39010620117	4,8814753E-5
5522,37033843994	4,8567209E-5
5525,35057067871	4,8705776E-5
5528,33080291748	4,7835303E-5
5531,31103515625	4,7694325E-5
5534,29126739502	4,8449667E-5
5537,27149963379	4,7202477E-5
5540,25173187256	4,7047178E-5
5543,23196411133	4,8058044E-5
5546,2121963501	4,6688576E-5
5549,19242858887	4,677286E-5
5552,17266082764	4,6768128E-5
5555,15289306641	4,6366454E-5
5558,13312530518	4,6023841E-5
5561,11335754395	4,5845258E-5
5564,09358978271	4,5580668E-5
5567,07382202148	4,5830997E-5
5570,05405426025	4,5854842E-5
5573,03428649902	4,5090815E-5
5576,01451873779	4,4258258E-5
5578,99475097656	4,3786282E-5
5581,97498321533	4,4833849E-5
5584,9552154541	4,5096214E-5
5587,93544769287	4,3706899E-5
5590,91567993164	4,3320907E-5
5593,89591217041	4,3908081E-5
5596,87614440918	4,28847E-5
5599,85637664795	4,3215464E-5
5602,83660888672	4,26977E-5
5605,81684112549	4,2044915E-5
5608,79707336426	4,2213009E-5
5611,77730560303	4,1609005E-5
5614,7575378418	4,2151003E-5
5617,73777008057	4,1000548E-5
5620,71800231934	4,0887924E-5
5623,69823455811	4,0788841E-5
5626,67846679687	4,1163069E-5
5629,65869903564	3,9980564E-5
5632,63893127441	4,0420144E-5
5635,61916351318	3,8969593E-5
5638,59939575195	3,9220769E-5
5641,57962799072	3,9965187E-5
5644,55986022949	3,8926767E-5
5647,54009246826	3,7856324E-5
5650,52032470703	3,7561261E-5
5653,5005569458	3,7915648E-5
5656,48078918457	3,8203336E-5
5659,46102142334	3,7549345E-5
5662,44125366211	3,7815715E-5
5665,42148590088	3,697018E-5
5668,40171813965	3,6744924E-5
5671,38195037842	3,5472003E-5
5674,36218261719	3,4712312E-5
5677,34241485596	3,4518202E-5
5680,32264709473	3,4893624E-5
5683,3028793335	3,4551176E-5
5686,28311157227	3,3848074E-5
5689,26334381103	3,366177E-5
5692,2435760498	3,3549409E-5
5695,22380828857	3,2474898E-5
5698,20404052734	3,2133187E-5
5701,18427276611	3,3321219E-5
5704,16450500488	3,1616243E-5
5707,14473724365	3,2042806E-5
5710,12496948242	3,1243556E-5
5713,10520172119	3,0744786E-5
5716,08543395996	2,9973048E-5
5719,06566619873	3,0128761E-5
5722,0458984375	2,9677376E-5
5725,02613067627	2,9428154E-5
5728,00636291504	2,7684906E-5
5730,98659515381	2,7793157E-5
5733,96682739258	2,7616504E-5
5736,94705963135	2,743733E-5
5739,92729187012	2,6773604E-5
5742,90752410889	2,5824779E-5
5745,88775634766	2,5995626E-5
5748,86798858643	2,4930641E-5
5751,8482208252	2,4902657E-5
5754,82845306396	2,3957983E-5
5757,80868530273	2,2753371E-5
5760,7889175415	2,2659476E-5
5763,76914978027	2,24452E-5
5766,74938201904	2,2359709E-5
5769,72961425781	2,2325073E-5
5772,70984649658	2,1471794E-5
5775,69007873535	2,0634538E-5
5778,67031097412	2,0494785E-5
5781,65054321289	2,0235815E-5
5784,63077545166	1,9038052E-5
5787,61100769043	1,9491976E-5
5790,5912399292	1,874677E-5
5793,57147216797	1,7792533E-5
5796,55170440674	1,7261685E-5
5799,53193664551	1,7380946E-5
5802,51216888428	1,6216058E-5
5805,49240112305	1,6535552E-5
5808,47263336182	1,5574432E-5
5811,45286560059	1,5249943E-5
5814,43309783935	1,5142125E-5
5817,41333007812	1,5098312E-5
5820,39356231689	1,4590841E-5
5823,37379455566	1,463733E-5
5826,35402679443	1,3433483E-5
5829,3342590332	1,3510199E-5
5832,31449127197	1,3136904E-5
5835,29472351074	1,4770366E-5
5838,27495574951	1,2661643E-5
5841,25518798828	1,3005447E-5
5844,23542022705	1,3285282E-5
5847,21565246582	1,4327598E-5
5850,19588470459	1,4151955E-5
5853,17611694336	1,4602105E-5
5856,15634918213	1,4257189E-5
5859,1365814209	1,3026706E-5
5862,11681365967	1,4458379E-5
5865,09704589844	1,4507322E-5
5868,07727813721	1,519046E-5
5871,05751037598	1,6233996E-5
5874,03774261475	1,4644431E-5
5877,01797485352	1,6009215E-5
5879,99820709229	1,6523705E-5
5882,97843933105	1,7770792E-5
5885,95867156982	1,7932556E-5
5888,93890380859	1,7029533E-5
5891,91913604736	1,9446083E-5
5894,89936828613	1,8238314E-5
5897,8796005249	1,8667113E-5
5900,85983276367	1,998978E-5
5903,84006500244	2,047081E-5
5906,82029724121	2,2121007E-5
5909,80052947998	2,146999E-5
5912,78076171875	2,2671568E-5
5915,76099395752	2,2612192E-5
5918,74122619629	2,381284E-5
5921,72145843506	2,3915291E-5
5924,70169067383	2,4610852E-5
5927,6819229126	2,5399291E-5
5930,66215515137	2,5597927E-5
5933,64238739014	2,5300628E-5
5936,62261962891	2,6994225E-5
5939,60285186768	2,7179613E-5
5942,58308410644	2,6851369E-5
5945,56331634521	2,7207722E-5
[truncated: 30,772 more rows]
