# Supplementary material for: Predicting the Durability of Solid Fired Bricks Using NDT Electroacoustic Methods
Source: Materials (Basel). 2022 Aug 25;15(17):5882. doi: 10.3390/ma15175882 (PMC9457344; doi:10.3390/ma15175882)
Supplement: Supplementary file 1 [file materials-15-05882-s001.zip › 10.S0_FL.csv]

ASCII data file created with TiePie Multi Channel software. www.tiepie.com.
2021-04-01 09:45:29 074m
Frequency	FFT1
Hz	V
0	0,0041569297
2,98023223876953	0,0001171358
5,96046447753906	9,1689626E-5
8,94069671630859	9,9995999E-5
11,9209289550781	0,00011292685
14,9011611938477	0,00015910214
17,8813934326172	0,00011557836
20,8616256713867	0,00011605013
23,8418579101562	0,00011386355
26,8220901489258	0,00012533638
29,8023223876953	0,00014345794
32,7825546264648	0,00012789096
35,7627868652344	0,00011701053
38,7430191040039	0,00010855829
41,7232513427734	0,00010313029
44,703483581543	0,00010432334
47,6837158203125	0,00010386557
50,663948059082	0,00010142394
53,6441802978516	9,8433811E-5
56,6244125366211	9,5961518E-5
59,6046447753906	9,335884E-5
62,5848770141602	9,1012065E-5
65,5651092529297	8,9775957E-5
68,5453414916992	9,2570076E-5
71,5255737304687	9,2894766E-5
74,5058059692383	9,2638236E-5
77,4860382080078	9,7374613E-5
80,4662704467773	9,7536724E-5
83,4465026855469	9,2478867E-5
86,4267349243164	9,2185955E-5
89,4069671630859	8,9701814E-5
92,3871994018555	9,5012441E-5
95,367431640625	9,5799661E-5
98,3476638793945	9,4215878E-5
101,327896118164	8,9182616E-5
104,308128356934	8,7711891E-5
107,288360595703	8,996106E-5
110,268592834473	8,667996E-5
113,248825073242	8,857815E-5
116,229057312012	8,6652532E-5
119,209289550781	9,0100891E-5
122,189521789551	8,9223019E-5
125,16975402832	9,3382432E-5
128,14998626709	9,0588551E-5
131,130218505859	8,6192324E-5
134,110450744629	8,3471887E-5
137,090682983398	8,7146879E-5
140,070915222168	8,8271861E-5
143,051147460938	8,5876345E-5
146,031379699707	8,2566211E-5
149,011611938477	8,5971422E-5
151,991844177246	7,9258936E-5
154,972076416016	8,2426984E-5
157,952308654785	8,3216287E-5
160,932540893555	8,5429462E-5
163,912773132324	8,4827096E-5
166,893005371094	8,4534387E-5
169,873237609863	8,1914025E-5
172,853469848633	8,2188261E-5
175,833702087402	8,0339121E-5
178,813934326172	8,1971607E-5
181,794166564941	8,2837629E-5
184,774398803711	8,4541426E-5
187,75463104248	8,3222018E-5
190,73486328125	8,1564787E-5
193,71509552002	8,0624166E-5
196,695327758789	7,9410511E-5
199,675559997559	7,91176E-5
202,655792236328	8,2863347E-5
205,636024475098	8,2626137E-5
208,616256713867	8,3888604E-5
211,596488952637	8,3104758E-5
214,576721191406	7,9008516E-5
217,556953430176	7,7145999E-5
220,537185668945	8,1299622E-5
223,517417907715	8,2947146E-5
226,497650146484	7,9907148E-5
229,477882385254	7,870136E-5
232,458114624023	8,0418778E-5
235,438346862793	7,9004138E-5
238,418579101562	7,7504897E-5
241,398811340332	7,6969779E-5
244,379043579102	7,7210919E-5
247,359275817871	7,5997208E-5
250,339508056641	7,5222001E-5
253,31974029541	7,2470244E-5
256,29997253418	7,4063552E-5
259,280204772949	7,414443E-5
262,260437011719	7,6319907E-5
265,240669250488	7,3581063E-5
268,220901489258	7,1777719E-5
271,201133728027	7,0535178E-5
274,181365966797	7,0871043E-5
277,161598205566	7,0378649E-5
280,141830444336	7,0540251E-5
283,122062683105	6,9827835E-5
286,102294921875	6,9217937E-5
289,082527160645	6,8650905E-5
292,062759399414	6,9574394E-5
295,042991638184	6,9083046E-5
298,023223876953	6,7074753E-5
301,003456115723	6,5672591E-5
303,983688354492	6,7153467E-5
306,963920593262	6,7167088E-5
309,944152832031	6,5112814E-5
312,924385070801	6,6188617E-5
315,90461730957	6,4849157E-5
318,88484954834	6,2827362E-5
321,865081787109	6,5784717E-5
324,845314025879	6,4054292E-5
327,825546264648	6,496448E-5
330,805778503418	6,5363404E-5
333,786010742188	6,2396409E-5
336,766242980957	6,4339967E-5
339,746475219727	6,2341295E-5
342,726707458496	6,4012171E-5
345,706939697266	6,4643567E-5
348,687171936035	6,3247818E-5
351,667404174805	6,3944471E-5
354,647636413574	6,4022456E-5
357,627868652344	6,4031796E-5
360,608100891113	6,2291666E-5
363,588333129883	6,4280421E-5
366,568565368652	6,2894258E-5
369,548797607422	6,1542885E-5
372,529029846191	6,1495406E-5
375,509262084961	6,0516361E-5
378,48949432373	6,3426941E-5
381,4697265625	6,2253394E-5
384,44995880127	6,1226788E-5
387,430191040039	6,0566349E-5
390,410423278809	6,0954786E-5
393,390655517578	6,0654126E-5
396,370887756348	5,8564649E-5
399,351119995117	5,9690756E-5
402,331352233887	5,899165E-5
405,311584472656	5,9216292E-5
408,291816711426	5,8304347E-5
411,272048950195	5,91827E-5
414,252281188965	5,9578803E-5
417,232513427734	5,8342843E-5
420,212745666504	5,7986883E-5
423,192977905273	5,9333597E-5
426,173210144043	5,8400929E-5
429,153442382812	5,732659E-5
432,133674621582	5,798269E-5
435,113906860352	5,6794302E-5
438,094139099121	5,7269276E-5
441,074371337891	5,7831555E-5
444,05460357666	5,5508082E-5
447,03483581543	5,7558228E-5
450,015068054199	5,7402942E-5
452,995300292969	5,6393116E-5
455,975532531738	5,7623822E-5
458,955764770508	5,6113154E-5
461,935997009277	5,6014497E-5
464,916229248047	5,3502517E-5
467,896461486816	5,5482343E-5
470,876693725586	5,5530414E-5
473,856925964355	5,5304023E-5
476,837158203125	5,3674615E-5
479,817390441895	5,3147611E-5
482,797622680664	5,4345196E-5
485,777854919434	5,3120992E-5
488,758087158203	5,2719243E-5
491,738319396973	5,3020669E-5
494,718551635742	5,4278723E-5
497,698783874512	5,2492696E-5
500,679016113281	5,2736298E-5
503,659248352051	5,3087718E-5
506,63948059082	5,257997E-5
509,61971282959	5,1627985E-5
512,599945068359	5,2880246E-5
515,580177307129	5,2135048E-5
518,560409545898	5,3384034E-5
521,540641784668	5,17674E-5
524,520874023438	5,1716879E-5
527,501106262207	5,1687513E-5
530,481338500977	5,1867169E-5
533,461570739746	5,2408127E-5
536,441802978516	5,1892136E-5
539,422035217285	5,1543964E-5
542,402267456055	5,2639293E-5
545,382499694824	5,1627677E-5
548,362731933594	5,0793673E-5
551,342964172363	5,1264457E-5
554,323196411133	5,1677565E-5
557,303428649902	5,067499E-5
560,283660888672	5,1436846E-5
563,263893127441	5,0368222E-5
566,244125366211	5,0548168E-5
569,22435760498	4,8814143E-5
572,20458984375	4,8524821E-5
575,18482208252	4,979353E-5
578,165054321289	5,0885275E-5
581,145286560059	4,9731236E-5
584,125518798828	4,9331001E-5
587,105751037598	4,8545293E-5
590,085983276367	4,9268486E-5
593,066215515137	5,0133607E-5
596,046447753906	4,8786761E-5
599,026679992676	4,8561871E-5
602,006912231445	4,9743134E-5
604,987144470215	5,0742889E-5
607,967376708984	4,9408789E-5
610,947608947754	4,6670854E-5
613,927841186523	4,8619586E-5
616,908073425293	5,8690091E-5
619,888305664062	5,1549871E-5
622,868537902832	4,7775568E-5
625,848770141602	4,8659782E-5
628,829002380371	4,7750546E-5
631,809234619141	4,8505115E-5
634,78946685791	4,9389467E-5
637,76969909668	4,9118913E-5
640,749931335449	4,77116E-5
643,730163574219	4,7504935E-5
646,710395812988	4,7969072E-5
649,690628051758	4,662581E-5
652,670860290527	4,8122215E-5
655,651092529297	4,8662033E-5
658,631324768066	4,7398822E-5
661,611557006836	4,8018384E-5
664,591789245606	4,6034935E-5
667,572021484375	4,7497005E-5
670,552253723145	4,7345667E-5
673,532485961914	4,7304346E-5
676,512718200684	4,7234211E-5
679,492950439453	4,6762807E-5
682,473182678223	4,7793491E-5
685,453414916992	4,703803E-5
688,433647155762	4,6591252E-5
691,413879394531	4,6308458E-5
694,394111633301	4,5908268E-5
697,37434387207	4,5842642E-5
700,35457611084	4,7259999E-5
703,334808349609	4,6321056E-5
706,315040588379	4,5296094E-5
709,295272827148	4,3703415E-5
712,275505065918	4,7044345E-5
715,255737304687	4,4045631E-5
718,235969543457	4,5093611E-5
721,216201782227	4,6676946E-5
724,196434020996	4,6623517E-5
727,176666259766	4,4799405E-5
730,156898498535	4,5030052E-5
733,137130737305	4,5568494E-5
736,117362976074	4,6178318E-5
739,097595214844	4,5783726E-5
742,077827453613	4,6857383E-5
745,058059692383	4,6202445E-5
748,038291931152	4,3796436E-5
751,018524169922	4,53862E-5
753,998756408691	4,658179E-5
756,978988647461	4,4885879E-5
759,959220886231	4,5704688E-5
762,939453125	4,5790695E-5
765,919685363769	4,4451923E-5
768,899917602539	4,5509146E-5
771,880149841309	4,5247122E-5
774,860382080078	4,4803166E-5
777,840614318848	4,405292E-5
780,820846557617	4,3537891E-5
783,801078796387	4,564248E-5
786,781311035156	4,4177652E-5
789,761543273926	4,489665E-5
792,741775512695	4,3868778E-5
795,722007751465	4,5178129E-5
798,702239990234	4,3380258E-5
801,682472229004	4,4692711E-5
804,662704467773	4,5359983E-5
807,642936706543	4,4118354E-5
810,623168945313	4,4576176E-5
813,603401184082	4,4155886E-5
816,583633422852	4,3711672E-5
819,563865661621	4,4365729E-5
822,544097900391	4,5189013E-5
825,52433013916	4,3771535E-5
828,50456237793	4,3600469E-5
831,484794616699	4,3548401E-5
834,465026855469	4,2672675E-5
837,445259094238	4,2574667E-5
840,425491333008	4,4196009E-5
843,405723571777	4,4186706E-5
846,385955810547	4,3338898E-5
849,366188049316	4,3386442E-5
852,346420288086	4,353747E-5
855,326652526855	4,3201153E-5
858,306884765625	4,2708E-5
861,287117004394	4,3924751E-5
864,267349243164	4,3296906E-5
867,247581481934	4,3244228E-5
870,227813720703	4,3074221E-5
873,208045959473	4,3501139E-5
876,188278198242	4,3655996E-5
879,168510437012	4,3989645E-5
882,148742675781	4,3445883E-5
885,128974914551	4,3309017E-5
888,10920715332	4,3402983E-5
891,08943939209	4,3507025E-5
894,069671630859	4,2787934E-5
897,049903869629	4,238494E-5
900,030136108398	4,3081036E-5
903,010368347168	4,3590535E-5
905,990600585938	4,4524361E-5
908,970832824707	4,4687345E-5
911,951065063477	4,4271744E-5
914,931297302246	4,3026367E-5
917,911529541016	4,2909127E-5
920,891761779785	4,2356348E-5
923,871994018555	4,2717641E-5
926,852226257324	4,4134297E-5
929,832458496094	4,3930564E-5
932,812690734863	4,449927E-5
935,792922973633	4,3266933E-5
938,773155212402	4,2475598E-5
941,753387451172	4,4001761E-5
944,733619689941	4,3192141E-5
947,713851928711	4,3437524E-5
950,69408416748	4,3242795E-5
953,67431640625	4,3858298E-5
956,65454864502	4,3841548E-5
959,634780883789	4,2728706E-5
962,615013122559	4,2544554E-5
965,595245361328	4,2845678E-5
968,575477600098	4,376985E-5
971,555709838867	4,4106349E-5
974,535942077637	4,1423423E-5
977,516174316406	4,3866219E-5
980,496406555176	4,3848633E-5
983,476638793945	4,2463136E-5
986,456871032715	4,3755182E-5
989,437103271484	4,3353269E-5
992,417335510254	4,3512734E-5
995,397567749023	4,2943101E-5
998,377799987793	4,258663E-5
1001,35803222656	4,3224906E-5
1004,33826446533	4,3055564E-5
1007,3184967041	4,3934824E-5
1010,29872894287	4,3826201E-5
1013,27896118164	4,4137474E-5
1016,25919342041	4,2597079E-5
1019,23942565918	4,3603152E-5
1022,21965789795	4,3573497E-5
1025,19989013672	4,1981605E-5
1028,18012237549	4,391173E-5
1031,16035461426	4,3352841E-5
1034,14058685303	4,321621E-5
1037,1208190918	4,3127554E-5
1040,10105133057	4,2587432E-5
1043,08128356934	4,3074183E-5
1046,06151580811	4,2631037E-5
1049,04174804688	4,3060937E-5
1052,02198028564	4,3404004E-5
1055,00221252441	4,2453403E-5
1057,98244476318	4,2401473E-5
1060,96267700195	4,2456008E-5
1063,94290924072	4,2130918E-5
1066,92314147949	4,3540498E-5
1069,90337371826	4,3312979E-5
1072,88360595703	4,4028341E-5
1075,8638381958	4,370032E-5
1078,84407043457	4,2701614E-5
1081,82430267334	4,3262334E-5
1084,80453491211	4,3960549E-5
1087,78476715088	4,4169753E-5
1090,76499938965	4,443818E-5
1093,74523162842	4,343778E-5
1096,72546386719	4,3316282E-5
1099,70569610596	4,4359792E-5
1102,68592834473	4,4007054E-5
1105,6661605835	4,4400808E-5
1108,64639282227	4,4229146E-5
1111,62662506104	4,3433322E-5
1114,6068572998	4,4935975E-5
1117,58708953857	4,355407E-5
1120,56732177734	4,3956385E-5
1123,54755401611	4,4106394E-5
1126,52778625488	4,4721828E-5
1129,50801849365	4,4399391E-5
1132,48825073242	4,3641413E-5
1135,46848297119	4,3411848E-5
1138,44871520996	4,4800907E-5
1141,42894744873	4,5180263E-5
1144,4091796875	4,4476129E-5
1147,38941192627	4,3965383E-5
1150,36964416504	4,3751582E-5
1153,34987640381	4,3988607E-5
1156,33010864258	4,4484584E-5
1159,31034088135	4,4327882E-5
1162,29057312012	4,4775835E-5
1165,27080535889	4,3544612E-5
1168,25103759766	4,3888366E-5
1171,23126983643	4,3761664E-5
1174,2115020752	4,4217289E-5
1177,19173431396	4,3867629E-5
1180,17196655273	4,4884763E-5
1183,1521987915	4,4618812E-5
1186,13243103027	4,4675428E-5
1189,11266326904	4,5304465E-5
1192,09289550781	4,5220051E-5
1195,07312774658	4,5176173E-5
1198,05335998535	4,4557463E-5
1201,03359222412	4,4602171E-5
1204,01382446289	4,4710536E-5
1206,99405670166	4,4875117E-5
1209,97428894043	4,2865544E-5
1212,9545211792	4,4493742E-5
1215,93475341797	4,5225905E-5
1218,91498565674	4,4377086E-5
1221,89521789551	4,3649171E-5
1224,87545013428	4,4769164E-5
1227,85568237305	4,433393E-5
1230,83591461182	4,4758002E-5
1233,81614685059	4,4167726E-5
1236,79637908936	4,5516686E-5
1239,77661132812	4,5048135E-5
1242,75684356689	4,3902707E-5
1245,73707580566	4,5126969E-5
1248,71730804443	4,4248507E-5
1251,6975402832	4,4553732E-5
1254,67777252197	4,5898831E-5
1257,65800476074	4,5888065E-5
1260,63823699951	4,5009736E-5
1263,61846923828	4,380235E-5
1266,59870147705	4,4309652E-5
1269,57893371582	4,5137398E-5
1272,55916595459	4,5381289E-5
1275,53939819336	4,4464091E-5
1278,51963043213	4,5019478E-5
1281,4998626709	4,4988453E-5
1284,48009490967	4,4912805E-5
1287,46032714844	4,4316399E-5
1290,44055938721	4,6215128E-5
1293,42079162598	4,5637191E-5
1296,40102386475	4,577323E-5
1299,38125610352	4,5321549E-5
1302,36148834229	4,4474471E-5
1305,34172058105	4,4770443E-5
1308,32195281982	4,6080488E-5
1311,30218505859	4,5028448E-5
1314,28241729736	4,5227674E-5
1317,26264953613	4,5284948E-5
1320,2428817749	4,5066012E-5
1323,22311401367	4,649336E-5
1326,20334625244	4,6511138E-5
1329,18357849121	4,5598931E-5
1332,16381072998	4,6143688E-5
1335,14404296875	4,6246888E-5
1338,12427520752	4,5933735E-5
1341,10450744629	4,6667177E-5
1344,08473968506	4,6605366E-5
1347,06497192383	4,5945328E-5
1350,0452041626	4,5878969E-5
1353,02543640137	4,6865182E-5
1356,00566864014	4,6242593E-5
1358,98590087891	4,6613682E-5
1361,96613311768	4,6218431E-5
1364,94636535645	4,5505923E-5
1367,92659759521	4,5300838E-5
1370,90682983398	4,6375982E-5
1373,88706207275	4,6177298E-5
1376,86729431152	4,6283095E-5
1379,84752655029	4,61768E-5
1382,82775878906	4,6751719E-5
1385,80799102783	4,5191688E-5
1388,7882232666	4,6404227E-5
1391,76845550537	4,5835989E-5
1394,74868774414	4,5793227E-5
1397,72891998291	4,7965937E-5
1400,70915222168	4,6175555E-5
1403,68938446045	4,6287529E-5
1406,66961669922	4,6977531E-5
1409,64984893799	4,7261428E-5
1412,63008117676	4,6655807E-5
1415,61031341553	4,7098949E-5
1418,5905456543	4,6959663E-5
1421,57077789307	4,7280709E-5
1424,55101013184	4,7542877E-5
1427,53124237061	4,7263703E-5
1430,51147460938	4,5739256E-5
1433,49170684814	4,6908567E-5
1436,47193908691	4,658683E-5
1439,45217132568	4,7954974E-5
1442,43240356445	4,6483706E-5
1445,41263580322	4,8032573E-5
1448,39286804199	4,7221537E-5
1451,37310028076	4,7007853E-5
1454,35333251953	4,7392609E-5
1457,3335647583	4,6974281E-5
1460,31379699707	4,7317568E-5
1463,29402923584	4,7390647E-5
1466,27426147461	4,7535616E-5
1469,25449371338	4,7234111E-5
1472,23472595215	4,7998477E-5
1475,21495819092	4,7030199E-5
1478,19519042969	4,7540154E-5
1481,17542266846	4,7589318E-5
1484,15565490723	4,7324079E-5
1487,135887146	4,6939952E-5
1490,11611938477	4,7621967E-5
1493,09635162354	4,8726761E-5
1496,0765838623	4,7752426E-5
1499,05681610107	4,8112158E-5
1502,03704833984	4,8338431E-5
1505,01728057861	4,8776917E-5
1507,99751281738	4,7564277E-5
1510,97774505615	4,8843343E-5
1513,95797729492	4,8687177E-5
1516,93820953369	4,9226439E-5
1519,91844177246	4,7688934E-5
1522,89867401123	4,8896069E-5
1525,87890625	5,0679995E-5
1528,85913848877	4,9557564E-5
1531,83937072754	4,9017829E-5
1534,81960296631	4,9256639E-5
1537,79983520508	4,8566478E-5
1540,78006744385	4,8926477E-5
1543,76029968262	4,8695706E-5
1546,74053192139	4,8882891E-5
1549,72076416016	4,8515833E-5
1552,70099639893	4,9064861E-5
1555,6812286377	4,9913761E-5
1558,66146087646	4,9040148E-5
1561,64169311523	5,0014567E-5
1564,621925354	4,8767689E-5
1567,60215759277	4,9802038E-5
1570,58238983154	4,9374696E-5
1573,56262207031	5,028214E-5
1576,54285430908	4,8849607E-5
1579,52308654785	4,8770546E-5
1582,50331878662	5,0438579E-5
1585,48355102539	5,026264E-5
1588,46378326416	5,0624445E-5
1591,44401550293	5,0272386E-5
1594,4242477417	5,0556676E-5
1597,40447998047	4,9994591E-5
1600,38471221924	5,056737E-5
1603,36494445801	5,004864E-5
1606,34517669678	4,9704897E-5
1609,32540893555	5,1048768E-5
1612,30564117432	5,1109933E-5
1615,28587341309	5,0692484E-5
1618,26610565186	5,0766844E-5
1621,24633789062	5,0886224E-5
1624,22657012939	5,0712449E-5
1627,20680236816	5,049479E-5
1630,18703460693	5,239098E-5
1633,1672668457	5,2233714E-5
1636,14749908447	5,1425393E-5
1639,12773132324	5,0236837E-5
1642,10796356201	5,0772626E-5
1645,08819580078	5,2582075E-5
1648,06842803955	5,0636806E-5
1651,04866027832	5,2702355E-5
1654,02889251709	5,194447E-5
1657,00912475586	5,2141839E-5
1659,98935699463	5,052439E-5
1662,9695892334	5,3069802E-5
1665,94982147217	5,3387789E-5
1668,93005371094	5,2494194E-5
1671,91028594971	5,1975143E-5
1674,89051818848	5,2534771E-5
1677,87075042725	5,3215228E-5
1680,85098266602	5,2333788E-5
1683,83121490479	5,2556628E-5
1686,81144714355	5,2837916E-5
1689,79167938232	5,3342797E-5
1692,77191162109	5,3226825E-5
1695,75214385986	5,3618282E-5
1698,73237609863	5,3103838E-5
1701,7126083374	5,3863525E-5
1704,69284057617	5,4465538E-5
1707,67307281494	5,3803324E-5
1710,65330505371	5,3598251E-5
1713,63353729248	5,4212509E-5
1716,61376953125	5,4183729E-5
1719,59400177002	5,5175708E-5
1722,57423400879	5,6090946E-5
1725,55446624756	5,4911336E-5
1728,53469848633	5,5517993E-5
1731,5149307251	5,5601681E-5
1734,49516296387	5,6704015E-5
1737,47539520264	5,6441612E-5
1740,45562744141	5,6480656E-5
1743,43585968018	5,6517299E-5
1746,41609191895	5,6423922E-5
1749,39632415771	5,6802396E-5
1752,37655639648	5,7863047E-5
1755,35678863525	5,7896558E-5
1758,33702087402	5,7542842E-5
1761,31725311279	5,7725796E-5
1764,29748535156	5,7685101E-5
1767,27771759033	5,8200498E-5
1770,2579498291	5,8132963E-5
1773,23818206787	5,8995644E-5
1776,21841430664	5,9173501E-5
1779,19864654541	6,0078097E-5
1782,17887878418	5,9658637E-5
1785,15911102295	5,9047349E-5
1788,13934326172	5,8337505E-5
1791,11957550049	6,0201104E-5
1794,09980773926	6,0928417E-5
1797,08003997803	6,1513091E-5
1800,0602722168	6,1331898E-5
1803,04050445557	6,0824827E-5
1806,02073669434	6,0336704E-5
1809,00096893311	6,1635232E-5
1811,98120117187	6,2961181E-5
1814,96143341064	6,1554396E-5
1817,94166564941	6,2836289E-5
1820,92189788818	6,2875694E-5
1823,90213012695	6,212844E-5
1826,88236236572	6,2859333E-5
1829,86259460449	6,4006039E-5
1832,84282684326	6,4497685E-5
1835,82305908203	6,4615333E-5
1838,8032913208	6,4620377E-5
1841,78352355957	6,4747394E-5
1844,76375579834	6,4818437E-5
1847,74398803711	6,5170234E-5
1850,72422027588	6,5787214E-5
1853,70445251465	6,6718922E-5
1856,68468475342	6,7185917E-5
1859,66491699219	6,781983E-5
1862,64514923096	6,8632744E-5
1865,62538146973	6,7940783E-5
1868,6056137085	6,948911E-5
1871,58584594727	7,0153897E-5
1874,56607818604	7,0435454E-5
1877,5463104248	7,0385419E-5
1880,52654266357	7,1839468E-5
1883,50677490234	7,2800529E-5
1886,48700714111	7,2478593E-5
1889,46723937988	7,435832E-5
1892,44747161865	7,475137E-5
1895,42770385742	7,5725154E-5
1898,40793609619	7,6578203E-5
1901,38816833496	7,8541897E-5
1904,36840057373	7,953029E-5
1907,3486328125	8,2475467E-5
1910,32886505127	8,3783697E-5
1913,30909729004	8,5327195E-5
1916,28932952881	8,6106012E-5
1919,26956176758	8,9429905E-5
1922,24979400635	9,176958E-5
1925,23002624512	9,3591806E-5
1928,21025848389	9,7085639E-5
1931,19049072266	0,00010012327
1934,17072296143	0,00010160991
1937,1509552002	0,00010498903
1940,13118743896	0,00010820326
1943,11141967773	0,000109431
1946,0916519165	0,00011303786
1949,07188415527	0,00011522476
1952,05211639404	0,00011697924
1955,03234863281	0,00011724672
1958,01258087158	0,00011724609
1960,99281311035	0,00011538259
1963,97304534912	0,00010800418
1966,95327758789	9,89268E-5
1969,93350982666	8,2720548E-5
1972,91374206543	5,9118352E-5
1975,8939743042	2,7480591E-5
1978,87420654297	6,9547584E-6
1981,85443878174	2,3801131E-5
1984,83467102051	2,6140571E-5
1987,81490325928	2,7240677E-5
1990,79513549805	2,8150511E-5
1993,77536773682	2,9472158E-5
1996,75559997559	3,0662449E-5
1999,73583221436	3,1075752E-5
2002,71606445313	3,159902E-5
2005,69629669189	3,3364811E-5
2008,67652893066	3,3974344E-5
2011,65676116943	3,4174741E-5
2014,6369934082	3,509498E-5
2017,61722564697	3,5680584E-5
2020,59745788574	3,5960571E-5
2023,57769012451	3,5155961E-5
2026,55792236328	3,6457437E-5
2029,53815460205	3,8211297E-5
2032,51838684082	3,8004652E-5
2035,49861907959	3,9219103E-5
2038,47885131836	3,932014E-5
2041,45908355713	3,9573525E-5
2044,4393157959	3,8775072E-5
2047,41954803467	4,0006386E-5
2050,39978027344	3,9782831E-5
2053,38001251221	4,0768098E-5
2056,36024475098	4,0818535E-5
2059,34047698975	4,00045E-5
2062,32070922852	4,160941E-5
2065,30094146729	4,1350606E-5
2068,28117370605	4,1467166E-5
2071,26140594482	4,1159101E-5
2074,24163818359	4,221856E-5
2077,22187042236	4,1655283E-5
2080,20210266113	4,2317945E-5
2083,1823348999	4,275356E-5
2086,16256713867	4,2168431E-5
2089,14279937744	4,2422836E-5
2092,12303161621	4,2684386E-5
2095,10326385498	4,3249404E-5
2098,08349609375	4,2584495E-5
2101,06372833252	4,2897157E-5
2104,04396057129	4,3154962E-5
2107,02419281006	4,476616E-5
2110,00442504883	4,3813735E-5
2112,9846572876	4,4704392E-5
2115,96488952637	4,3725294E-5
2118,94512176514	4,3703627E-5
2121,92535400391	4,5285279E-5
2124,90558624268	4,4186559E-5
2127,88581848145	4,3627704E-5
2130,86605072021	4,5524468E-5
2133,84628295898	4,5325168E-5
2136,82651519775	4,5451847E-5
2139,80674743652	4,5127915E-5
2142,78697967529	4,5069546E-5
2145,76721191406	4,5186724E-5
2148,74744415283	4,6469815E-5
2151,7276763916	4,5113475E-5
2154,70790863037	4,6419074E-5
2157,68814086914	4,621829E-5
2160,66837310791	4,6664219E-5
2163,64860534668	4,6579684E-5
2166,62883758545	4,5690573E-5
2169,60906982422	4,5911946E-5
2172,58930206299	4,738905E-5
2175,56953430176	4,6909931E-5
2178,54976654053	4,6235221E-5
2181,5299987793	4,7198023E-5
2184,51023101807	4,7971075E-5
2187,49046325684	4,7008508E-5
2190,47069549561	4,7764595E-5
2193,45092773438	4,6928866E-5
2196,43115997314	4,8568884E-5
2199,41139221191	4,9427737E-5
2202,39162445068	4,790983E-5
2205,37185668945	4,9193525E-5
2208,35208892822	4,9117057E-5
2211,33232116699	5,0288307E-5
2214,31255340576	5,0187466E-5
2217,29278564453	5,0648914E-5
2220,2730178833	5,1591385E-5
2223,25325012207	5,2814164E-5
2226,23348236084	5,3672656E-5
2229,21371459961	5,4271004E-5
2232,19394683838	5,4923004E-5
2235,17417907715	5,3401247E-5
2238,15441131592	5,1588898E-5
2241,13464355469	4,9516006E-5
2244,11487579346	4,9646001E-5
2247,09510803223	4,9678245E-5
2250,075340271	5,0860197E-5
2253,05557250977	5,0927524E-5
2256,03580474854	4,9568272E-5
2259,0160369873	4,9944167E-5
2261,99626922607	5,0443136E-5
2264,97650146484	5,0117718E-5
2267,95673370361	5,0395813E-5
2270,93696594238	4,9790822E-5
2273,91719818115	4,8980267E-5
2276,89743041992	5,0052648E-5
2279,87766265869	4,9950697E-5
2282,85789489746	5,1675711E-5
2285,83812713623	5,0640397E-5
2288,818359375	5,0915877E-5
2291,79859161377	4,9352128E-5
2294,77882385254	4,9977892E-5
2297,75905609131	5,0117282E-5
2300,73928833008	5,0289759E-5
2303,71952056885	5,0154811E-5
2306,69975280762	4,9969757E-5
2309,67998504639	4,8898122E-5
2312,66021728516	4,9805102E-5
2315,64044952393	5,0140641E-5
2318,6206817627	4,9772815E-5
2321,60091400146	4,9082717E-5
2324,58114624023	5,0827759E-5
2327,561378479	5,0354644E-5
2330,54161071777	4,9271844E-5
2333,52184295654	4,9802257E-5
2336,50207519531	4,9505389E-5
2339,48230743408	5,0037807E-5
2342,46253967285	4,8897615E-5
2345,44277191162	4,9807732E-5
2348,42300415039	4,982721E-5
2351,40323638916	5,0128033E-5
2354,38346862793	5,0010522E-5
2357,3637008667	4,8923443E-5
2360,34393310547	4,7946134E-5
2363,32416534424	4,7969429E-5
2366,30439758301	4,8556638E-5
2369,28462982178	4,8700579E-5
2372,26486206055	4,9497374E-5
2375,24509429932	4,8288648E-5
2378,22532653809	4,7516566E-5
2381,20555877686	4,7158573E-5
2384,18579101562	4,8684351E-5
2387,16602325439	4,7012948E-5
2390,14625549316	4,7132709E-5
2393,12648773193	4,6998717E-5
2396,1067199707	4,6391943E-5
2399,08695220947	4,7409641E-5
2402,06718444824	4,6656069E-5
2405,04741668701	4,6115073E-5
2408,02764892578	4,7046471E-5
2411,00788116455	4,732569E-5
2413,98811340332	4,8786797E-5
2416,96834564209	4,7896261E-5
2419,94857788086	4,8567159E-5
2422,92881011963	4,8226178E-5
2425,9090423584	4,8345345E-5
2428,88927459717	4,9155819E-5
2431,86950683594	5,0036962E-5
2434,84973907471	5,0679727E-5
2437,82997131348	5,2703259E-5
2440,81020355225	5,3853033E-5
2443,79043579102	5,618907E-5
2446,77066802979	5,7562171E-5
2449,75090026855	5,9674095E-5
2452,73113250732	6,2268284E-5
2455,71136474609	6,5427923E-5
2458,69159698486	6,8295575E-5
2461,67182922363	7,1789367E-5
2464,6520614624	7,4478672E-5
2467,63229370117	7,7564174E-5
2470,61252593994	8,0312046E-5
2473,59275817871	8,3806357E-5
2476,57299041748	8,519906E-5
2479,55322265625	8,5908698E-5
2482,53345489502	8,5059125E-5
2485,51368713379	8,2492078E-5
2488,49391937256	8,062172E-5
2491,47415161133	7,3868359E-5
2494,4543838501	6,9283028E-5
2497,43461608887	6,7142714E-5
2500,41484832764	6,8016057E-5
2503,39508056641	6,9399019E-5
2506,37531280518	6,9629865E-5
2509,35554504395	6,8968324E-5
2512,33577728271	6,9482411E-5
2515,31600952148	6,9775027E-5
2518,29624176025	6,962663E-5
2521,27647399902	6,9404662E-5
2524,25670623779	7,0170996E-5
2527,23693847656	6,8637266E-5
2530,21717071533	7,0350498E-5
2533,1974029541	6,9552974E-5
2536,17763519287	6,9331517E-5
2539,15786743164	6,8649166E-5
2542,13809967041	6,9397944E-5
2545,11833190918	6,8881978E-5
2548,09856414795	6,9173865E-5
2551,07879638672	6,8999315E-5
2554,05902862549	7,0020374E-5
2557,03926086426	6,9121919E-5
2560,01949310303	6,8783553E-5
2562,9997253418	6,9781874E-5
2565,97995758057	7,0355466E-5
2568,96018981934	6,9518923E-5
2571,94042205811	7,0885204E-5
2574,92065429687	6,883348E-5
2577,90088653564	6,9182601E-5
2580,88111877441	7,0004127E-5
2583,86135101318	6,9960502E-5
2586,84158325195	6,9679538E-5
2589,82181549072	7,0057914E-5
2592,80204772949	7,064473E-5
2595,78227996826	7,0713347E-5
2598,76251220703	6,9810202E-5
2601,7427444458	7,0862684E-5
2604,72297668457	7,0349868E-5
2607,70320892334	7,1623901E-5
2610,68344116211	7,0906222E-5
2613,66367340088	7,0684281E-5
2616,64390563965	7,1972431E-5
2619,62413787842	7,092462E-5
2622,60437011719	7,1094615E-5
2625,58460235596	7,2150986E-5
2628,56483459473	7,1701161E-5
2631,5450668335	7,1923674E-5
2634,52529907227	7,3002538E-5
2637,50553131104	7,269595E-5
2640,4857635498	7,2451408E-5
2643,46599578857	7,1971784E-5
2646,44622802734	7,2158038E-5
2649,42646026611	7,3570738E-5
2652,40669250488	7,3650763E-5
2655,38692474365	7,2815449E-5
2658,36715698242	7,3492571E-5
2661,34738922119	7,3344654E-5
2664,32762145996	7,3806173E-5
2667,30785369873	7,3266555E-5
2670,2880859375	7,3209722E-5
2673,26831817627	7,4164786E-5
2676,24855041504	7,3575455E-5
2679,22878265381	7,4075889E-5
2682,20901489258	7,4475455E-5
2685,18924713135	7,3402126E-5
2688,16947937012	7,3857774E-5
2691,14971160889	7,470758E-5
2694,12994384766	7,4627824E-5
2697,11017608643	7,5614717E-5
2700,0904083252	7,5119734E-5
2703,07064056396	7,4679664E-5
2706,05087280273	7,5529803E-5
2709,0311050415	7,5600219E-5
2712,01133728027	7,5503145E-5
2714,99156951904	7,5760173E-5
2717,97180175781	7,5308948E-5
2720,95203399658	7,6685517E-5
2723,93226623535	7,6366943E-5
2726,91249847412	7,6298865E-5
2729,89273071289	7,69352E-5
2732,87296295166	7,6421487E-5
2735,85319519043	7,7027138E-5
2738,8334274292	7,6402725E-5
2741,81365966797	7,7866463E-5
2744,79389190674	7,6305461E-5
2747,77412414551	7,7917166E-5
2750,75435638428	7,8151168E-5
2753,73458862305	7,782016E-5
2756,71482086182	7,7521195E-5
2759,69505310059	7,7080851E-5
2762,67528533936	7,7275424E-5
2765,65551757813	7,8899504E-5
2768,63574981689	7,7988632E-5
2771,61598205566	7,9002652E-5
2774,59621429443	7,8707029E-5
2777,5764465332	7,9323907E-5
2780,55667877197	7,9171331E-5
2783,53691101074	8,0666085E-5
2786,51714324951	7,9712248E-5
2789,49737548828	7,9494526E-5
2792,47760772705	7,9896572E-5
2795,45783996582	7,9691277E-5
2798,43807220459	8,03092E-5
2801,41830444336	8,0068639E-5
2804,39853668213	8,1916262E-5
2807,3787689209	8,1269569E-5
2810,35900115967	8,1725759E-5
2813,33923339844	8,1729213E-5
2816,31946563721	8,240516E-5
2819,29969787598	8,2047964E-5
2822,27993011475	8,2022707E-5
2825,26016235352	8,1864147E-5
2828,24039459229	8,173696E-5
2831,22062683105	8,2888666E-5
2834,20085906982	8,2756721E-5
2837,18109130859	8,4157647E-5
2840,16132354736	8,304247E-5
2843,14155578613	8,4186161E-5
2846,1217880249	8,3845249E-5
2849,10202026367	8,421692E-5
2852,08225250244	8,4015384E-5
2855,06248474121	8,3886926E-5
2858,04271697998	8,449382E-5
2861,02294921875	8,4154611E-5
2864,00318145752	8,4647102E-5
2866,98341369629	8,5396755E-5
2869,96364593506	8,5674117E-5
2872,94387817383	8,5282241E-5
2875,9241104126	8,6130817E-5
2878,90434265137	8,6106129E-5
2881,88457489014	8,6961382E-5
2884,86480712891	8,6574853E-5
2887,84503936768	8,6525821E-5
2890,82527160645	8,7631777E-5
2893,80550384521	8,6622184E-5
2896,78573608398	8,7637524E-5
2899,76596832275	8,7658922E-5
2902,74620056152	8,841968E-5
2905,72643280029	8,8556173E-5
2908,70666503906	8,8558115E-5
2911,68689727783	8,9543605E-5
2914,6671295166	8,9583425E-5
2917,64736175537	8,9464178E-5
2920,62759399414	8,9413125E-5
2923,60782623291	9,0699931E-5
2926,58805847168	8,9871195E-5
2929,56829071045	9,0275123E-5
2932,54852294922	9,0789687E-5
2935,52875518799	9,1426262E-5
2938,50898742676	9,0751463E-5
2941,48921966553	9,1709064E-5
2944,4694519043	9,2007983E-5
2947,44968414307	9,203916E-5
2950,42991638184	9,265109E-5
2953,41014862061	9,2679773E-5
2956,39038085937	9,2817727E-5
2959,37061309814	9,3282376E-5
2962,35084533691	9,3941033E-5
2965,33107757568	9,4152046E-5
2968,31130981445	9,4153633E-5
2971,29154205322	9,3890234E-5
2974,27177429199	9,5022703E-5
2977,25200653076	9,4880194E-5
2980,23223876953	9,6223211E-5
2983,2124710083	9,6170198E-5
2986,19270324707	9,6454783E-5
2989,17293548584	9,6697687E-5
2992,15316772461	9,7038719E-5
2995,13339996338	9,6745143E-5
2998,11363220215	9,7928128E-5
3001,09386444092	9,7789657E-5
3004,07409667969	9,711577E-5
3007,05432891846	9,8547548E-5
3010,03456115723	9,9307169E-5
3013,014793396	9,9955436E-5
3015,99502563477	9,9428646E-5
3018,97525787354	9,9111255E-5
3021,9554901123	0,00010003979
3024,93572235107	0,00010000603
3027,91595458984	0,00010051147
3030,89618682861	0,00010105486
3033,87641906738	0,00010107082
3036,85665130615	0,00010112124
3039,83688354492	0,00010190725
3042,81711578369	0,00010135548
3045,79734802246	0,00010231463
3048,77758026123	0,00010346403
3051,7578125	0,00010410847
3054,73804473877	0,00010363854
3057,71827697754	0,00010465748
3060,69850921631	0,00010432864
3063,67874145508	0,00010445363
3066,65897369385	0,00010410255
3069,63920593262	0,00010513599
3072,61943817139	0,00010583254
3075,59967041016	0,00010530996
3078,57990264893	0,00010641793
3081,5601348877	0,00010622045
3084,54036712646	0,00010690628
3087,52059936523	0,00010721911
3090,500831604	0,00010779318
3093,48106384277	0,00010833725
3096,46129608154	0,00010981275
3099,44152832031	0,00010940059
3102,42176055908	0,00010944746
3105,40199279785	0,00010927437
3108,38222503662	0,00010966617
3111,36245727539	0,0001113681
3114,34268951416	0,00011058172
3117,32292175293	0,00011327219
3120,3031539917	0,00011199425
3123,28338623047	0,00011345265
3126,26361846924	0,00011260397
3129,24385070801	0,00011376204
3132,22408294678	0,00011352867
3135,20431518555	0,0001150873
3138,18454742432	0,00011636687
3141,16477966309	0,00011586018
3144,14501190186	0,00011662811
3147,12524414063	0,00011621097
3150,10547637939	0,00011688681
3153,08570861816	0,00011802555
3156,06594085693	0,00011726561
3159,0461730957	0,00011862124
3162,02640533447	0,00011954694
3165,00663757324	0,00011921411
3167,98686981201	0,0001199467
3170,96710205078	0,00012148692
3173,94733428955	0,00012076637
3176,92756652832	0,00012104149
3179,90779876709	0,00012310553
3182,88803100586	0,00012314613
3185,86826324463	0,00012293415
3188,8484954834	0,0001228757
3191,82872772217	0,00012495329
3194,80895996094	0,00012521178
3197,78919219971	0,00012600219
3200,76942443848	0,00012623982
3203,74965667725	0,00012659136
3206,72988891602	0,00012693817
3209,71012115479	0,00012760717
3212,69035339355	0,00012771635
3215,67058563232	0,00012848226
3218,65081787109	0,0001290834
3221,63105010986	0,00012884225
3224,61128234863	0,00013029552
3227,5915145874	0,00013179464
3230,57174682617	0,00013166164
3233,55197906494	0,00013123995
3236,53221130371	0,00013226282
3239,51244354248	0,0001336344
3242,49267578125	0,00013462159
3245,47290802002	0,00013368129
3248,45314025879	0,00013541639
3251,43337249756	0,0001350026
3254,41360473633	0,00013699336
3257,3938369751	0,00013720026
3260,37406921387	0,00013779157
3263,35430145264	0,00013956068
3266,33453369141	0,0001399845
3269,31476593018	0,0001401563
3272,29499816895	0,00014123108
3275,27523040771	0,00014227203
3278,25546264648	0,00014254478
3281,23569488525	0,00014376164
3284,21592712402	0,00014322784
3287,19615936279	0,00014473281
3290,17639160156	0,00014597433
3293,15662384033	0,00014587512
3296,1368560791	0,00014608601
3299,11708831787	0,00014759442
3302,09732055664	0,00014855627
3305,07755279541	0,0001493631
3308,05778503418	0,0001501701
3311,03801727295	0,00015083399
3314,01824951172	0,00015212086
3316,99848175049	0,00015342038
3319,97871398926	0,00015329146
3322,95894622803	0,00015420752
3325,9391784668	0,00015515074
3328,91941070557	0,00015608395
3331,89964294434	0,00015805321
3334,87987518311	0,00015749611
3337,86010742188	0,0001582747
3340,84033966064	0,00015936636
3343,82057189941	0,00016073684
3346,80080413818	0,00016010052
3349,78103637695	0,0001624852
3352,76126861572	0,00016278027
3355,74150085449	0,00016352091
3358,72173309326	0,00016441001
3361,70196533203	0,00016638698
3364,6821975708	0,00016694831
3367,66242980957	0,00016839114
3370,64266204834	0,00017002978
3373,62289428711	0,00017098244
3376,60312652588	0,00017219767
3379,58335876465	0,00017379003
3382,56359100342	0,00017484194
3385,54382324219	0,00017656655
3388,52405548096	0,00017842598
3391,50428771973	0,00017804169
3394,4845199585	0,00017987881
3397,46475219727	0,00018113458
3400,44498443604	0,00018182798
3403,4252166748	0,00018338625
3406,40544891357	0,00018422832
3409,38568115234	0,00018573831
3412,36591339111	0,00018706736
3415,34614562988	0,00018895943
3418,32637786865	0,00018958944
3421,30661010742	0,00019132942
3424,28684234619	0,00019334797
3427,26707458496	0,00019530326
3430,24730682373	0,00019515822
3433,2275390625	0,00019730717
3436,20777130127	0,00019860299
3439,18800354004	0,00020067564
3442,16823577881	0,00020220402
3445,14846801758	0,00020383332
3448,12870025635	0,00020535388
3451,10893249512	0,00020704721
3454,08916473389	0,00020790713
3457,06939697266	0,00021043755
3460,04962921143	0,00021151811
3463,0298614502	0,00021363299
3466,01009368897	0,00021531453
3468,99032592773	0,00021705321
3471,9705581665	0,00021940292
3474,95079040527	0,00022101114
3477,93102264404	0,00022313342
3480,91125488281	0,00022482578
3483,89148712158	0,00022689775
3486,87171936035	0,00022847973
3489,85195159912	0,00023146628
3492,83218383789	0,00023341326
3495,81241607666	0,00023402445
3498,79264831543	0,00023732988
3501,7728805542	0,00023939964
3504,75311279297	0,0002417788
3507,73334503174	0,00024416545
3510,71357727051	0,00024616751
3513,69380950928	0,00024811531
3516,67404174805	0,00024964515
3519,65427398682	0,00025303914
3522,63450622559	0,00025572097
3525,61473846436	0,00025871655
3528,59497070313	0,00026074524
3531,57520294189	0,00026416127
3534,55543518066	0,00026563936
3537,53566741943	0,00026794459
3540,5158996582	0,00027204946
3543,49613189697	0,0002746983
3546,47636413574	0,00027747876
3549,45659637451	0,00027993854
3552,43682861328	0,00028391488
3555,41706085205	0,00028702748
3558,39729309082	0,00028980819
3561,37752532959	0,00029409
3564,35775756836	0,00029616059
3567,33798980713	0,00030021342
3570,3182220459	0,00030287351
3573,29845428467	0,00030710827
3576,27868652344	0,00031032192
3579,25891876221	0,00031397299
3582,23915100098	0,00031692823
3585,21938323975	0,00032229086
3588,19961547852	0,00032501193
3591,17984771729	0,00032998183
3594,16007995605	0,00033361395
3597,14031219482	0,00033786636
3600,12054443359	0,00034238605
3603,10077667236	0,00034628578
3606,08100891113	0,0003503814
3609,0612411499	0,00035594325
3612,04147338867	0,00036076618
3615,02170562744	0,00036485263
3618,00193786621	0,00037061521
3620,98217010498	0,00037543487
3623,96240234375	0,00038181724
3626,94263458252	0,00038568545
3629,92286682129	0,00039313466
3632,90309906006	0,00039780296
3635,88333129883	0,00040292464
3638,8635635376	0,00040995156
3641,84379577637	0,00041631606
3644,82402801514	0,00042321386
3647,80426025391	0,0004297268
3650,78449249268	0,00043681848
3653,76472473145	0,00044456094
3656,74495697022	0,00045245008
3659,72518920898	0,00045965081
3662,70542144775	0,00046852535
3665,68565368652	0,00047575629
3668,66588592529	0,00048417157
3671,64611816406	0,00049287868
3674,62635040283	0,00050248656
3677,6065826416	0,00051190806
3680,58681488037	0,00052204429
3683,56704711914	0,00053079263
3686,54727935791	0,00054180324
3689,52751159668	0,00055283148
3692,50774383545	0,00056429056
3695,48797607422	0,00057585468
3698,46820831299	0,00058802725
3701,44844055176	0,00059998334
3704,42867279053	0,00061290429
3707,4089050293	0,00062715865
3710,38913726807	0,00063985459
3713,36936950684	0,00065419112
3716,34960174561	0,00066893539
3719,32983398438	0,00068465767
3722,31006622314	0,00069950082
3725,29029846191	0,0007164318
3728,27053070068	0,00073389041
3731,25076293945	0,00075084496
3734,23099517822	0,00076904996
3737,21122741699	0,00078818949
3740,19145965576	0,0008093386
3743,17169189453	0,00083025723
3746,1519241333	0,00085383628
3749,13215637207	0,0008773021
3752,11238861084	0,00090208373
3755,09262084961	0,00092891385
3758,07285308838	0,00095619455
3761,05308532715	0,00098390689
3764,03331756592	0,0010130758
3767,01354980469	0,0010432665
3769,99378204346	0,0010759802
3772,97401428223	0,0011103198
3775,954246521	0,0011450955
3778,93447875977	0,0011820742
3781,91471099854	0,0012201173
3784,8949432373	0,001260388
3787,87517547607	0,0013024608
3790,85540771484	0,0013454647
3793,83563995361	0,0013904134
3796,81587219238	0,0014375014
3799,79610443115	0,0014862567
3802,77633666992	0,0015365028
3805,75656890869	0,0015905567
3808,73680114746	0,0016447774
3811,71703338623	0,0017004866
3814,697265625	0,0017576732
3817,67749786377	0,0018162563
3820,65773010254	0,0018759095
3823,63796234131	0,001935684
3826,61819458008	0,0019949952
3829,59842681885	0,0020534589
3832,57865905762	0,002110465
3835,55889129639	0,0021632663
3838,53912353516	0,0022115227
3841,51935577393	0,0022527163
3844,4995880127	0,0022845345
3847,47982025146	0,0023046319
3850,46005249023	0,0023069565
3853,440284729	0,0022905782
3856,42051696777	0,0022497255
3859,40074920654	0,0021761338
3862,38098144531	0,0020652006
3865,36121368408	0,001909337
3868,34144592285	0,0017049308
3871,32167816162	0,0014474778
3874,30191040039	0,0011448783
3877,28214263916	0,00082696475
3880,26237487793	0,00059532971
3883,2426071167	0,00060191663
3886,22283935547	0,00073594312
3889,20307159424	0,00078569623
3892,18330383301	0,00074814076
3895,16353607178	0,00071112554
3898,14376831055	0,00068703054
3901,12400054932	0,00066478486
3904,10423278809	0,00064430451
3907,08446502686	0,0006225768
3910,06469726562	0,00060327166
3913,04492950439	0,00058436789
3916,02516174316	0,00056560631
3919,00539398193	0,00054624157
3921,9856262207	0,00052821086
3924,96585845947	0,00051036771
3927,94609069824	0,00049389608
3930,92632293701	0,00047790982
3933,90655517578	0,00046559212
3936,88678741455	0,00045501569
3939,86701965332	0,0004466658
3942,84725189209	0,00044162849
3945,82748413086	0,00043672282
3948,80771636963	0,00043274009
3951,7879486084	0,0004274423
3954,76818084717	0,00041980453
3957,74841308594	0,00041324127
3960,72864532471	0,00040535578
3963,70887756348	0,00039793792
3966,68910980225	0,00039242291
3969,66934204102	0,00038555079
3972,64957427978	0,00038053266
3975,62980651855	0,00037506077
3978,61003875732	0,00036859386
3981,59027099609	0,00036265265
3984,57050323486	0,00035699719
3987,55073547363	0,00035240096
3990,5309677124	0,00034685137
3993,51119995117	0,00034156788
3996,49143218994	0,00033740006
3999,47166442871	0,00033238623
4002,45189666748	0,00032827908
4005,43212890625	0,00032337164
4008,41236114502	0,00032019994
4011,39259338379	0,00031581626
4014,37282562256	0,00031223879
4017,35305786133	0,00030706497
4020,3332901001	0,00030310539
4023,31352233887	0,00029814003
4026,29375457764	0,00029313521
4029,27398681641	0,00028867483
4032,25421905518	0,00028487099
4035,23445129395	0,00027897324
4038,21468353271	0,0002736429
4041,19491577148	0,00026988913
4044,17514801025	0,00026471075
4047,15538024902	0,00025949514
4050,13561248779	0,00025582262
4053,11584472656	0,00025014697
4056,09607696533	0,00024611933
4059,0763092041	0,00024187949
4062,05654144287	0,00023873437
4065,03677368164	0,00023582161
4068,01700592041	0,0002321197
4070,99723815918	0,00023006807
4073,97747039795	0,00022911081
4076,95770263672	0,00022840547
4079,93793487549	0,00022696289
4082,91816711426	0,00022627385
4085,89839935303	0,00022391856
4088,8786315918	0,00022345564
4091,85886383057	0,00022224422
4094,83909606934	0,00021885643
4097,81932830811	0,0002179001
4100,79956054687	0,00021467101
4103,77979278564	0,000213253
4106,76002502441	0,00021244132
4109,74025726318	0,0002109731
4112,72048950195	0,0002078895
4115,70072174072	0,00020720491
4118,68095397949	0,00020520781
4121,66118621826	0,00020376268
4124,64141845703	0,00020104211
4127,6216506958	0,00020088104
4130,60188293457	0,0001987374
4133,58211517334	0,00019750926
4136,56234741211	0,000195693
4139,54257965088	0,00019385947
4142,52281188965	0,00019352724
4145,50304412842	0,00019245943
4148,48327636719	0,00019111389
4151,46350860596	0,00018958709
4154,44374084473	0,00018878016
4157,4239730835	0,0001867861
4160,40420532227	0,0001859817
4163,38443756103	0,00018479418
4166,3646697998	0,00018374606
4169,34490203857	0,00018312231
4172,32513427734	0,00018021618
4175,30536651611	0,0001808451
4178,28559875488	0,00017871161
4181,26583099365	0,0001781588
4184,24606323242	0,00017685502
4187,22629547119	0,00017485645
4190,20652770996	0,00017232994
4193,18675994873	0,00017150763
4196,1669921875	0,00017047706
4199,14722442627	0,00016787492
4202,12745666504	0,00016675422
4205,10768890381	0,00016581346
4208,08792114258	0,00016336438
4211,06815338135	0,00016234021
4214,04838562012	0,0001592065
4217,02861785889	0,00015838772
4220,00885009766	0,00015558206
4222,98908233643	0,00015465626
4225,9693145752	0,00015096783
4228,94954681396	0,00014899117
4231,92977905273	0,00014623492
4234,9100112915	0,00014242455
4237,89024353027	0,00013792155
4240,87047576904	0,00013384098
4243,85070800781	0,00012889305
4246,83094024658	0,00012143324
4249,81117248535	0,00011627458
4252,79140472412	0,00010727233
4255,77163696289	9,79846E-5
4258,75186920166	8,7253743E-5
4261,73210144043	7,5266266E-5
4264,7123336792	6,2802546E-5
4267,69256591797	5,0477307E-5
4270,67279815674	4,2564139E-5
4273,65303039551	4,6355384E-5
4276,63326263428	6,0539334E-5
4279,61349487305	8,2195721E-5
4282,59372711182	0,00010147881
4285,57395935059	0,0001146387
4288,55419158936	0,00011834335
4291,53442382812	0,00011951514
4294,51465606689	0,00011835303
4297,49488830566	0,0001184893
4300,47512054443	0,00011818347
4303,4553527832	0,00011968872
4306,43558502197	0,00012029251
4309,41581726074	0,00012020397
4312,39604949951	0,00011985191
4315,37628173828	0,0001204585
4318,35651397705	0,00012113572
4321,33674621582	0,00012053467
4324,31697845459	0,0001218536
4327,29721069336	0,00012234343
4330,27744293213	0,00012075563
4333,2576751709	0,00012181275
4336,23790740967	0,00012084905
4339,21813964844	0,00012204943
4342,19837188721	0,00012101765
4345,17860412598	0,00012238643
4348,15883636475	0,00012066229
4351,13906860352	0,00012077097
4354,11930084229	0,00011974973
4357,09953308105	0,00011972675
4360,07976531982	0,00011942211
4363,05999755859	0,00011842596
4366,04022979736	0,00011801821
4369,02046203613	0,00011726126
4372,0006942749	0,00011659573
4374,98092651367	0,00011468826
4377,96115875244	0,00011325553
4380,94139099121	0,00011181965
4383,92162322998	0,0001096471
4386,90185546875	0,00010685928
4389,88208770752	0,00010453857
4392,86231994629	0,0001016546
4395,84255218506	9,8365547E-5
4398,82278442383	9,5105549E-5
4401,8030166626	9,1945934E-5
4404,78324890137	9,0500025E-5
4407,76348114014	8,8359791E-5
4410,74371337891	8,688369E-5
4413,72394561768	8,5564369E-5
4416,70417785645	8,6132452E-5
4419,68441009521	8,669534E-5
4422,66464233398	8,6380407E-5
4425,64487457275	8,8701918E-5
4428,62510681152	8,802589E-5
4431,60533905029	8,8437544E-5
4434,58557128906	8,7675217E-5
4437,56580352783	8,7068572E-5
4440,5460357666	8,5813346E-5
4443,52626800537	8,5490904E-5
4446,50650024414	8,5201747E-5
4449,48673248291	8,5013254E-5
4452,46696472168	8,5679554E-5
4455,44719696045	8,5599959E-5
4458,42742919922	8,465262E-5
4461,40766143799	8,4941316E-5
4464,38789367676	8,3844996E-5
4467,36812591553	8,5022341E-5
4470,3483581543	8,4866922E-5
4473,32859039307	8,4406374E-5
4476,30882263184	8,3897559E-5
4479,28905487061	8,4050123E-5
4482,26928710937	8,2628548E-5
4485,24951934814	8,3033554E-5
4488,22975158691	8,1750828E-5
4491,20998382568	8,2146022E-5
4494,19021606445	8,2626301E-5
4497,17044830322	8,1897058E-5
4500,15068054199	8,135365E-5
4503,13091278076	8,110538E-5
4506,11114501953	8,0064362E-5
4509,0913772583	8,1174935E-5
4512,07160949707	7,9713695E-5
4515,05184173584	7,9813412E-5
4518,03207397461	7,9314931E-5
4521,01230621338	8,0149468E-5
4523,99253845215	8,0016668E-5
4526,97277069092	7,8756106E-5
4529,95300292969	7,8840881E-5
4532,93323516846	7,9738887E-5
4535,91346740723	7,8929225E-5
4538,893699646	7,8408736E-5
4541,87393188477	7,7942996E-5
4544,85416412354	7,8032617E-5
4547,8343963623	7,7499543E-5
4550,81462860107	7,6871911E-5
4553,79486083984	7,6297299E-5
4556,77509307861	7,6059362E-5
4559,75532531738	7,6802262E-5
4562,73555755615	7,6199239E-5
4565,71578979492	7,564238E-5
4568,69602203369	7,5157976E-5
4571,67625427246	7,4301147E-5
4574,65648651123	7,494541E-5
4577,63671875	7,4823335E-5
4580,61695098877	7,4066157E-5
4583,59718322754	7,439719E-5
4586,57741546631	7,3805645E-5
4589,55764770508	7,3212036E-5
4592,53787994385	7,2924461E-5
4595,51811218262	7,3689763E-5
4598,49834442139	7,2744108E-5
4601,47857666016	7,2328021E-5
4604,45880889893	7,1783843E-5
4607,4390411377	7,2102846E-5
4610,41927337646	7,1742835E-5
4613,39950561523	7,0710077E-5
4616,379737854	7,134044E-5
4619,35997009277	7,1584433E-5
4622,34020233154	7,0541693E-5
4625,32043457031	6,980875E-5
4628,30066680908	7,0134191E-5
4631,28089904785	6,9942251E-5
4634,26113128662	6,9254342E-5
4637,24136352539	6,9723396E-5
4640,22159576416	6,8466749E-5
4643,20182800293	6,9244987E-5
4646,1820602417	6,901099E-5
4649,16229248047	6,8655635E-5
4652,14252471924	6,8749336E-5
4655,12275695801	6,7574772E-5
4658,10298919678	6,6731444E-5
4661,08322143555	6,7115013E-5
4664,06345367432	6,8084558E-5
4667,04368591309	6,631492E-5
4670,02391815186	6,6724105E-5
4673,00415039063	6,6455698E-5
4675,98438262939	6,6551275E-5
4678,96461486816	6,6422049E-5
4681,94484710693	6,5579258E-5
4684,9250793457	6,6543417E-5
4687,90531158447	6,6794955E-5
4690,88554382324	6,537559E-5
4693,86577606201	6,5607534E-5
4696,84600830078	6,4082654E-5
4699,82624053955	6,5001418E-5
4702,80647277832	6,4648306E-5
4705,78670501709	6,444795E-5
4708,76693725586	6,4908094E-5
4711,74716949463	6,3434895E-5
4714,7274017334	6,3347527E-5
4717,70763397217	6,3194954E-5
4720,68786621094	6,3775793E-5
4723,66809844971	6,3713299E-5
4726,64833068848	6,218132E-5
4729,62856292725	6,3272751E-5
4732,60879516602	6,1662909E-5
4735,58902740479	6,2155543E-5
4738,56925964355	6,0565934E-5
4741,54949188232	6,1758404E-5
4744,52972412109	6,1326478E-5
4747,50995635986	6,1766548E-5
4750,49018859863	6,2049695E-5
4753,4704208374	6,0555752E-5
4756,45065307617	6,0813178E-5
4759,43088531494	6,0031228E-5
4762,41111755371	5,9898217E-5
4765,39134979248	6,0749532E-5
4768,37158203125	5,9572576E-5
4771,35181427002	6,02107E-5
4774,33204650879	6,0767393E-5
4777,31227874756	5,9233619E-5
4780,29251098633	5,9365787E-5
4783,2727432251	5,9049517E-5
4786,25297546387	5,9578221E-5
4789,23320770264	5,8968945E-5
4792,21343994141	5,9224962E-5
4795,19367218018	5,913616E-5
4798,17390441895	5,7758681E-5
4801,15413665771	5,867865E-5
4804,13436889648	5,921459E-5
4807,11460113525	5,8075141E-5
4810,09483337402	5,8564118E-5
4813,07506561279	5,7801819E-5
4816,05529785156	5,8470056E-5
4819,03553009033	5,7630604E-5
4822,0157623291	5,7759225E-5
4824,99599456787	5,7268935E-5
4827,97622680664	5,6181379E-5
4830,95645904541	5,6916575E-5
4833,93669128418	5,7288232E-5
4836,91692352295	5,6603291E-5
4839,89715576172	5,6887727E-5
4842,87738800049	5,6302704E-5
4845,85762023926	5,628389E-5
4848,83785247803	5,5896437E-5
4851,8180847168	5,6204397E-5
4854,79831695557	5,6640357E-5
4857,77854919434	5,6013916E-5
4860,75878143311	5,5398127E-5
4863,73901367188	5,6403967E-5
4866,71924591064	5,5837769E-5
4869,69947814941	5,508395E-5
4872,67971038818	5,5430259E-5
4875,65994262695	5,6274963E-5
4878,64017486572	5,5241664E-5
4881,62040710449	5,5151003E-5
4884,60063934326	5,5459748E-5
4887,58087158203	5,5590041E-5
4890,5611038208	5,5731828E-5
4893,54133605957	5,4789544E-5
4896,52156829834	5,4766009E-5
4899,50180053711	5,4624323E-5
4902,48203277588	5,3750774E-5
4905,46226501465	5,4407767E-5
4908,44249725342	5,4875297E-5
4911,42272949219	5,3929923E-5
4914,40296173096	5,3220078E-5
4917,38319396973	5,4137256E-5
4920,3634262085	5,4254844E-5
4923,34365844727	5,3235108E-5
4926,32389068604	5,3583692E-5
4929,3041229248	5,3035629E-5
4932,28435516357	5,2001847E-5
4935,26458740234	5,3152945E-5
4938,24481964111	5,2943892E-5
4941,22505187988	5,2537988E-5
4944,20528411865	5,2526526E-5
4947,18551635742	5,1763339E-5
4950,16574859619	5,2276801E-5
4953,14598083496	5,1990515E-5
4956,12621307373	5,0866797E-5
4959,1064453125	5,0732426E-5
4962,08667755127	5,0130726E-5
4965,06690979004	5,0342352E-5
4968,04714202881	5,0529223E-5
4971,02737426758	5,0319225E-5
4974,00760650635	5,1238645E-5
4976,98783874512	5,0622313E-5
4979,96807098389	5,0062848E-5
4982,94830322266	5,0448911E-5
4985,92853546143	5,0041195E-5
4988,9087677002	5,1029046E-5
4991,88899993897	4,9513109E-5
4994,86923217773	4,8848136E-5
4997,8494644165	4,9259018E-5
5000,82969665527	4,9284114E-5
5003,80992889404	4,7872711E-5
5006,79016113281	4,8867217E-5
5009,77039337158	4,8541632E-5
5012,75062561035	4,8421272E-5
5015,73085784912	4,787843E-5
5018,71109008789	4,7981799E-5
5021,69132232666	4,8067692E-5
5024,67155456543	4,7093307E-5
5027,6517868042	4,6074422E-5
5030,63201904297	4,6715978E-5
5033,61225128174	4,7106472E-5
5036,59248352051	4,6871819E-5
5039,57271575928	4,6112073E-5
5042,55294799805	4,628246E-5
5045,53318023682	4,6024908E-5
5048,51341247559	4,5381304E-5
5051,49364471436	4,51073E-5
5054,47387695313	4,5570786E-5
5057,45410919189	4,436501E-5
5060,43434143066	4,5223557E-5
5063,41457366943	4,4251446E-5
5066,3948059082	4,3709225E-5
5069,37503814697	4,3323361E-5
5072,35527038574	4,2724131E-5
5075,33550262451	4,2332646E-5
5078,31573486328	4,1190255E-5
5081,29596710205	4,0599195E-5
5084,27619934082	4,0646729E-5
5087,25643157959	3,983787E-5
5090,23666381836	3,8823502E-5
5093,21689605713	3,833784E-5
5096,1971282959	3,7997596E-5
5099,17736053467	3,6122917E-5
5102,15759277344	3,5416425E-5
5105,13782501221	3,473397E-5
5108,11805725098	3,4775876E-5
5111,09828948975	3,4441372E-5
5114,07852172852	3,3704842E-5
5117,05875396729	3,3436948E-5
5120,03898620605	3,3269999E-5
5123,01921844482	3,3670553E-5
5125,99945068359	3,3490723E-5
5128,97968292236	3,3509036E-5
5131,95991516113	3,36489E-5
5134,9401473999	3,3073689E-5
5137,92037963867	3,2751324E-5
5140,90061187744	3,247647E-5
5143,88084411621	3,1437737E-5
5146,86107635498	3,2854446E-5
5149,84130859375	3,1934217E-5
5152,82154083252	3,149165E-5
5155,80177307129	3,2528678E-5
5158,78200531006	3,1139724E-5
5161,76223754883	3,1319362E-5
5164,7424697876	3,1242438E-5
5167,72270202637	3,0107286E-5
5170,70293426514	3,1032329E-5
5173,68316650391	3,1180987E-5
5176,66339874268	3,0645877E-5
5179,64363098145	3,0977388E-5
5182,62386322022	3,0668439E-5
5185,60409545898	3,0591675E-5
5188,58432769775	3,0196462E-5
5191,56455993652	3,1111703E-5
5194,54479217529	3,0986454E-5
5197,52502441406	3,1317974E-5
5200,50525665283	3,0836592E-5
5203,4854888916	3,0276648E-5
5206,46572113037	3,1203988E-5
5209,44595336914	3,3236417E-5
5212,42618560791	3,2379608E-5
5215,40641784668	3,2890466E-5
5218,38665008545	3,4298152E-5
5221,36688232422	3,4198686E-5
5224,34711456299	3,4974831E-5
5227,32734680176	3,5747978E-5
5230,30757904053	3,6834139E-5
5233,2878112793	3,7857772E-5
5236,26804351807	3,8059223E-5
5239,24827575684	3,8893198E-5
5242,22850799561	3,9470212E-5
5245,20874023438	4,0516605E-5
5248,18897247314	4,2621286E-5
5251,16920471191	4,2381285E-5
5254,14943695068	4,3736991E-5
5257,12966918945	4,4546628E-5
5260,10990142822	4,6082494E-5
5263,09013366699	4,7131804E-5
5266,07036590576	4,848139E-5
5269,05059814453	5,0118684E-5
5272,0308303833	5,0673341E-5
5275,01106262207	5,2022563E-5
5277,99129486084	5,3717007E-5
5280,97152709961	5,4781867E-5
5283,95175933838	5,4999391E-5
5286,93199157715	5,5392253E-5
5289,91222381592	5,6775754E-5
5292,89245605469	5,7218612E-5
5295,87268829346	5,6314374E-5
5298,85292053223	5,7278359E-5
5301,833152771	5,7522519E-5
5304,81338500977	5,8042923E-5
5307,79361724854	5,8606667E-5
5310,7738494873	5,8041906E-5
5313,75408172607	5,7244623E-5
5316,73431396484	5,7180226E-5
5319,71454620361	5,6508321E-5
5322,69477844238	5,6950006E-5
5325,67501068115	5,6877545E-5
5328,65524291992	5,692628E-5
5331,63547515869	5,755594E-5
5334,61570739746	5,6332067E-5
5337,59593963623	5,6831987E-5
5340,576171875	5,7016877E-5
5343,55640411377	5,6278879E-5
5346,53663635254	5,7020859E-5
5349,51686859131	5,5566805E-5
5352,49710083008	5,6021872E-5
5355,47733306885	5,6145414E-5
5358,45756530762	5,6064121E-5
5361,43779754639	5,5175718E-5
5364,41802978516	5,6097116E-5
5367,39826202393	5,5672011E-5
5370,3784942627	5,4706326E-5
5373,35872650146	5,5687214E-5
5376,33895874023	5,6012671E-5
5379,319190979	5,493921E-5
5382,29942321777	5,4953672E-5
5385,27965545654	5,5029631E-5
5388,25988769531	5,4014503E-5
5391,24011993408	5,3690845E-5
5394,22035217285	5,3876632E-5
5397,20058441162	5,368182E-5
5400,18081665039	5,3056794E-5
5403,16104888916	5,2012823E-5
5406,14128112793	5,3380891E-5
5409,1215133667	5,2721258E-5
5412,10174560547	5,2291477E-5
5415,08197784424	5,2791934E-5
5418,06221008301	5,1647524E-5
5421,04244232178	5,220222E-5
5424,02267456055	5,1099587E-5
5427,00290679932	5,1848439E-5
5429,98313903809	5,1772072E-5
5432,96337127686	5,1562905E-5
5435,94360351562	5,1499786E-5
5438,92383575439	5,1933213E-5
5441,90406799316	5,1118988E-5
5444,88430023193	5,1317177E-5
5447,8645324707	5,0304588E-5
5450,84476470947	5,0463508E-5
5453,82499694824	5,1780444E-5
5456,80522918701	5,1110028E-5
5459,78546142578	5,1459472E-5
5462,76569366455	5,1124918E-5
5465,74592590332	5,1035231E-5
5468,72615814209	5,0399278E-5
5471,70639038086	5,0832385E-5
5474,68662261963	5,1146262E-5
5477,6668548584	5,1006106E-5
5480,64708709717	5,033363E-5
5483,62731933594	5,0954179E-5
5486,60755157471	5,0980486E-5
5489,58778381348	5,0753733E-5
5492,56801605225	5,0818225E-5
5495,54824829102	5,066752E-5
5498,52848052978	4,9614475E-5
5501,50871276855	5,0772124E-5
5504,48894500732	5,0997505E-5
5507,46917724609	5,0194549E-5
5510,44940948486	5,017992E-5
5513,42964172363	5,0413418E-5
5516,4098739624	5,0714188E-5
5519,39010620117	5,0024857E-5
5522,37033843994	5,0605457E-5
5525,35057067871	5,0824079E-5
5528,33080291748	4,9581741E-5
5531,31103515625	5,0580912E-5
5534,29126739502	5,0554433E-5
5537,27149963379	5,0445067E-5
5540,25173187256	5,1489784E-5
5543,23196411133	5,0593735E-5
5546,2121963501	5,1012293E-5
5549,19242858887	5,0409479E-5
5552,17266082764	5,1658935E-5
5555,15289306641	5,0442436E-5
5558,13312530518	5,0499845E-5
5561,11335754395	5,0514769E-5
5564,09358978271	5,1471392E-5
5567,07382202148	5,2014703E-5
5570,05405426025	5,1413425E-5
5573,03428649902	5,1617326E-5
5576,01451873779	5,0680815E-5
5578,99475097656	5,1731545E-5
5581,97498321533	5,2093519E-5
5584,9552154541	5,2063269E-5
5587,93544769287	5,2948178E-5
5590,91567993164	5,2285171E-5
5593,89591217041	5,2204597E-5
5596,87614440918	5,2026628E-5
5599,85637664795	5,2307785E-5
5602,83660888672	5,2514601E-5
5605,81684112549	5,3061312E-5
5608,79707336426	5,1945288E-5
5611,77730560303	5,2248824E-5
5614,7575378418	5,2751389E-5
5617,73777008057	5,3055918E-5
5620,71800231934	5,403114E-5
5623,69823455811	5,4433494E-5
5626,67846679687	5,4005123E-5
5629,65869903564	5,3531152E-5
5632,63893127441	5,326659E-5
5635,61916351318	5,2922599E-5
5638,59939575195	5,3710768E-5
5641,57962799072	5,3727501E-5
5644,55986022949	5,456564E-5
5647,54009246826	5,46837E-5
5650,52032470703	5,4519018E-5
5653,5005569458	5,4826798E-5
5656,48078918457	5,4630324E-5
5659,46102142334	5,5639947E-5
5662,44125366211	5,5567049E-5
5665,42148590088	5,6123357E-5
5668,40171813965	5,5937075E-5
5671,38195037842	5,6613498E-5
5674,36218261719	5,6629679E-5
5677,34241485596	5,7828252E-5
5680,32264709473	5,7039696E-5
5683,3028793335	5,6934556E-5
5686,28311157227	5,7916046E-5
5689,26334381103	5,7897088E-5
5692,2435760498	5,8141174E-5
5695,22380828857	5,8882781E-5
5698,20404052734	5,8424449E-5
5701,18427276611	5,8007649E-5
5704,16450500488	5,803409E-5
5707,14473724365	5,8502042E-5
5710,12496948242	5,810785E-5
5713,10520172119	5,8460313E-5
5716,08543395996	5,7692898E-5
5719,06566619873	5,8793156E-5
5722,0458984375	5,9416591E-5
5725,02613067627	5,8301351E-5
5728,00636291504	5,8262129E-5
5730,98659515381	5,8258261E-5
5733,96682739258	5,7325982E-5
5736,94705963135	5,7232808E-5
5739,92729187012	5,6442061E-5
5742,90752410889	5,546167E-5
5745,88775634766	5,4319396E-5
5748,86798858643	5,2668671E-5
5751,8482208252	5,1295427E-5
5754,82845306396	4,9902628E-5
5757,80868530273	4,8362487E-5
5760,7889175415	4,6594576E-5
5763,76914978027	4,4120894E-5
5766,74938201904	4,15854E-5
5769,72961425781	3,8540122E-5
5772,70984649658	3,5787482E-5
5775,69007873535	3,2632645E-5
5778,67031097412	2,8753016E-5
5781,65054321289	2,5641947E-5
5784,63077545166	2,2873218E-5
5787,61100769043	1,9398121E-5
5790,5912399292	1,8565732E-5
5793,57147216797	1,6208361E-5
5796,55170440674	1,6987042E-5
5799,53193664551	1,8707093E-5
5802,51216888428	1,8584662E-5
5805,49240112305	2,0643042E-5
5808,47263336182	2,0318906E-5
5811,45286560059	2,1396557E-5
5814,43309783935	2,2596088E-5
5817,41333007812	2,2156108E-5
5820,39356231689	2,2654161E-5
5823,37379455566	2,3776625E-5
5826,35402679443	2,414174E-5
5829,3342590332	2,5406334E-5
5832,31449127197	2,5965415E-5
5835,29472351074	2,5992691E-5
5838,27495574951	2,6663376E-5
5841,25518798828	2,6684241E-5
5844,23542022705	2,8032051E-5
5847,21565246582	2,7657731E-5
5850,19588470459	2,7698828E-5
5853,17611694336	2,7545287E-5
5856,15634918213	2,7174124E-5
5859,1365814209	2,8022548E-5
5862,11681365967	2,7863645E-5
5865,09704589844	2,8158539E-5
5868,07727813721	2,8634416E-5
5871,05751037598	2,7968409E-5
5874,03774261475	2,9056013E-5
5877,01797485352	2,8291383E-5
5879,99820709229	2,9148379E-5
5882,97843933105	2,8883867E-5
5885,95867156982	3,0476716E-5
5888,93890380859	2,9517703E-5
5891,91913604736	3,0624557E-5
5894,89936828613	2,9815984E-5
5897,8796005249	3,0480455E-5
5900,85983276367	2,9549138E-5
5903,84006500244	3,0498382E-5
5906,82029724121	3,0597413E-5
5909,80052947998	3,1423277E-5
5912,78076171875	3,0691404E-5
5915,76099395752	2,9976112E-5
5918,74122619629	3,0508811E-5
5921,72145843506	3,0967608E-5
5924,70169067383	3,0964744E-5
5927,6819229126	3,1927158E-5
5930,66215515137	3,0851082E-5
5933,64238739014	3,1285202E-5
5936,62261962891	3,1733403E-5
5939,60285186768	3,0986579E-5
5942,58308410644	3,1852411E-5
5945,56331634521	3,1689308E-5
[truncated: 30,772 more rows]
