# Supplementary material for: Predicting the Durability of Solid Fired Bricks Using NDT Electroacoustic Methods
Source: Materials (Basel). 2022 Aug 25;15(17):5882. doi: 10.3390/ma15175882 (PMC9457344; doi:10.3390/ma15175882)
Supplement: Supplementary file 1 [file materials-15-05882-s001.zip › 10.S0_FT.csv]

ASCII data file created with TiePie Multi Channel software. www.tiepie.com.
2021-04-01 09:47:01 369m
Frequency	FFT1
Hz	V
0	0,00054914729
2,98023223876953	0,00019628413
5,96046447753906	0,00019685689
8,94069671630859	0,00017420701
11,9209289550781	0,00017680641
14,9011611938477	0,00019201341
17,8813934326172	0,00016949964
20,8616256713867	0,0001809849
23,8418579101562	0,0001794267
26,8220901489258	0,0001825381
29,8023223876953	0,0001960696
32,7825546264648	0,00021115183
35,7627868652344	0,00019661782
38,7430191040039	0,00018997804
41,7232513427734	0,00019637695
44,703483581543	0,0001914341
47,6837158203125	0,00018405181
50,663948059082	0,00018806212
53,6441802978516	0,00018335685
56,6244125366211	0,00018500173
59,6046447753906	0,0001823531
62,5848770141602	0,00017385067
65,5651092529297	0,00017034046
68,5453414916992	0,00017568808
71,5255737304687	0,00017890489
74,5058059692383	0,00017003104
77,4860382080078	0,00017620819
80,4662704467773	0,0001805769
83,4465026855469	0,00018267856
86,4267349243164	0,00017896596
89,4069671630859	0,00018084437
92,3871994018555	0,00017658699
95,367431640625	0,00017289525
98,3476638793945	0,00016706194
101,327896118164	0,00016584363
104,308128356934	0,00016707561
107,288360595703	0,00017236625
110,268592834473	0,00017527101
113,248825073242	0,00018070473
116,229057312012	0,00018320077
119,209289550781	0,00017918183
122,189521789551	0,00017749595
125,16975402832	0,00017894289
128,14998626709	0,00016400579
131,130218505859	0,00015843815
134,110450744629	0,00015472314
137,090682983398	0,00015843292
140,070915222168	0,00016570037
143,051147460938	0,00017131771
146,031379699707	0,00017608114
149,011611938477	0,00017502215
151,991844177246	0,00017437866
154,972076416016	0,00017208316
157,952308654785	0,00016876158
160,932540893555	0,0001584858
163,912773132324	0,00015668265
166,893005371094	0,00015674883
169,873237609863	0,00015635351
172,853469848633	0,00016595372
175,833702087402	0,00017127203
178,813934326172	0,000174375
181,794166564941	0,00017463295
184,774398803711	0,00017185518
187,75463104248	0,00016414848
190,73486328125	0,00015678751
193,71509552002	0,00015203242
196,695327758789	0,00014888437
199,675559997559	0,00014851215
202,655792236328	0,0001578585
205,636024475098	0,0001641924
208,616256713867	0,00016619904
211,596488952637	0,00016994341
214,576721191406	0,00016763142
217,556953430176	0,00016470678
220,537185668945	0,00015558108
223,517417907715	0,00014632753
226,497650146484	0,00014081794
229,477882385254	0,00013942572
232,458114624023	0,00014188407
235,438346862793	0,00014720943
238,418579101562	0,00015503032
241,398811340332	0,00016393972
244,379043579102	0,00016203015
247,359275817871	0,0001580495
250,339508056641	0,00015039222
253,31974029541	0,00014228221
256,29997253418	0,00013340966
259,280204772949	0,00012864578
262,260437011719	0,00013137684
265,240669250488	0,00014013785
268,220901489258	0,00014735798
271,201133728027	0,00015834552
274,181365966797	0,00016035666
277,161598205566	0,00016145689
280,141830444336	0,00015608557
283,122062683105	0,0001466256
286,102294921875	0,00013769154
289,082527160645	0,00012966584
292,062759399414	0,00012733201
295,042991638184	0,00013221293
298,023223876953	0,00014256719
301,003456115723	0,00014963871
303,983688354492	0,00015679748
306,963920593262	0,0001587007
309,944152832031	0,00015652039
312,924385070801	0,00014633191
315,90461730957	0,00014046273
318,88484954834	0,00012978217
321,865081787109	0,00012355169
324,845314025879	0,0001245526
327,825546264648	0,00013207251
330,805778503418	0,000143684
333,786010742188	0,00015005398
336,766242980957	0,00015382483
339,746475219727	0,00015374387
342,726707458496	0,00014762386
345,706939697266	0,00014104678
348,687171936035	0,00013163011
351,667404174805	0,00012458563
354,647636413574	0,00012189143
357,627868652344	0,00012557464
360,608100891113	0,00013422819
363,588333129883	0,00014435265
366,568565368652	0,00015196989
369,548797607422	0,00015512773
372,529029846191	0,00015182427
375,509262084961	0,00014565978
378,48949432373	0,00013595627
381,4697265625	0,00012624385
384,44995880127	0,00012029312
387,430191040039	0,00011951279
390,410423278809	0,00012782292
393,390655517578	0,00013574928
396,370887756348	0,00014369176
399,351119995117	0,00015032226
402,331352233887	0,0001510082
405,311584472656	0,00014772079
408,291816711426	0,00014027575
411,272048950195	0,00012776922
414,252281188965	0,0001204195
417,232513427734	0,0001155343
420,212745666504	0,00011909333
423,192977905273	0,0001272559
426,173210144043	0,00013580974
429,153442382812	0,00014471473
432,133674621582	0,0001493338
435,113906860352	0,00014914999
438,094139099121	0,0001411949
441,074371337891	0,00013165713
444,05460357666	0,00012284908
447,03483581543	0,00011629668
450,015068054199	0,00011238349
452,995300292969	0,00012027368
455,975532531738	0,00012997187
458,955764770508	0,00014040555
461,935997009277	0,00014514388
464,916229248047	0,00014634365
467,896461486816	0,00014477753
470,876693725586	0,00013722005
473,856925964355	0,00012669557
476,837158203125	0,00011752088
479,817390441895	0,00011245191
482,797622680664	0,00011430221
485,777854919434	0,00012138369
488,758087158203	0,00013247873
491,738319396973	0,00014265528
494,718551635742	0,00014574419
497,698783874512	0,00014879864
500,679016113281	0,00014245491
503,659248352051	0,00013292903
506,63948059082	0,00012332916
509,61971282959	0,00011494641
512,599945068359	0,00011191243
515,580177307129	0,00011758658
518,560409545898	0,00012530964
521,540641784668	0,00013521512
524,520874023438	0,0001430349
527,501106262207	0,00014703484
530,481338500977	0,00014475273
533,461570739746	0,00013854979
536,441802978516	0,00012826872
539,422035217285	0,00011881826
542,402267456055	0,00011303812
545,382499694824	0,00011088884
548,362731933594	0,00011808945
551,342964172363	0,00012809075
554,323196411133	0,0001375128
557,303428649902	0,00014379954
560,283660888672	0,00014619032
563,263893127441	0,0001410565
566,244125366211	0,00013254234
569,22435760498	0,00012285782
572,20458984375	0,00011443673
575,18482208252	0,00010989859
578,165054321289	0,00011086297
581,145286560059	0,00012028914
584,125518798828	0,00013128172
587,105751037598	0,00013991109
590,085983276367	0,00014451317
593,066215515137	0,00014310045
596,046447753906	0,00013861652
599,026679992676	0,00012862664
602,006912231445	0,00011762858
604,987144470215	0,00011021556
607,967376708984	0,00010712823
610,947608947754	0,00011113008
613,927841186523	0,00013514087
616,908073425293	0,00013317519
619,888305664062	0,00014116618
622,868537902832	0,00014406797
625,848770141602	0,00014209384
628,829002380371	0,00013545766
631,809234619141	0,00012344142
634,78946685791	0,00011294827
637,76969909668	0,000108085
640,749931335449	0,0001097244
643,730163574219	0,00011624037
646,710395812988	0,00012773042
649,690628051758	0,0001361361
652,670860290527	0,00014199074
655,651092529297	0,00014367965
658,631324768066	0,00013930935
661,611557006836	0,00013089552
664,591789245606	0,00011957577
667,572021484375	0,00011177888
670,552253723145	0,0001080788
673,532485961914	0,00011227456
676,512718200684	0,00012005721
679,492950439453	0,000130663
682,473182678223	0,00014134993
685,453414916992	0,00014450771
688,433647155762	0,00014249987
691,413879394531	0,00013772086
694,394111633301	0,00012686264
697,37434387207	0,00011738299
700,35457611084	0,00010809136
703,334808349609	0,00010933368
706,315040588379	0,00011644571
709,295272827148	0,00012455237
712,275505065918	0,00013486963
715,255737304687	0,00014168054
718,235969543457	0,00014416013
721,216201782227	0,00014081701
724,196434020996	0,00013438506
727,176666259766	0,00012485557
730,156898498535	0,00011428353
733,137130737305	0,00010953069
736,117362976074	0,00011164893
739,097595214844	0,00011956775
742,077827453613	0,00012846572
745,058059692383	0,00013696319
748,038291931152	0,00014216266
751,018524169922	0,00014399466
753,998756408691	0,00013925369
756,978988647461	0,00013030171
759,959220886231	0,00012024542
762,939453125	0,00011087465
765,919685363769	0,00011023362
768,899917602539	0,00011350769
771,880149841309	0,0001225582
774,860382080078	0,00013305539
777,840614318848	0,00014240616
780,820846557617	0,00014388208
783,801078796387	0,00014322434
786,781311035156	0,0001352953
789,761543273926	0,00012582582
792,741775512695	0,00011703924
795,722007751465	0,00011123466
798,702239990234	0,00011111237
801,682472229004	0,00011676756
804,662704467773	0,00012667926
807,642936706543	0,00013746219
810,623168945313	0,00014354652
813,603401184082	0,00014475527
816,583633422852	0,00014205627
819,563865661621	0,00013453499
822,544097900391	0,00012385908
825,52433013916	0,00011501874
828,50456237793	0,00011174496
831,484794616699	0,00011251996
834,465026855469	0,00012134854
837,445259094238	0,00013118519
840,425491333008	0,00014065063
843,405723571777	0,00014532492
846,385955810547	0,00014514094
849,366188049316	0,00014020925
852,346420288086	0,00013227926
855,326652526855	0,00012286003
858,306884765625	0,00011509123
861,287117004394	0,00011249794
864,267349243164	0,00011735543
867,247581481934	0,00012639057
870,227813720703	0,00013457879
873,208045959473	0,00014342507
876,188278198242	0,00014765894
879,168510437012	0,00014457216
882,148742675781	0,00013815003
885,128974914551	0,00012901381
888,10920715332	0,00012096109
891,08943939209	0,00011401842
894,069671630859	0,00011534005
897,049903869629	0,00012170817
900,030136108398	0,00013105343
903,010368347168	0,00014031447
905,990600585938	0,00014800943
908,970832824707	0,00014861521
911,951065063477	0,00014563681
914,931297302246	0,00013773344
917,911529541016	0,00012740231
920,891761779785	0,00011934801
923,871994018555	0,00011669951
926,852226257324	0,0001197764
929,832458496094	0,00012640328
932,812690734863	0,00013484673
935,792922973633	0,00014379506
938,773155212402	0,00014751473
941,753387451172	0,00014905817
944,733619689941	0,00014361777
947,713851928711	0,00013505215
950,69408416748	0,00012650738
953,67431640625	0,00011926497
956,65454864502	0,00011754851
959,634780883789	0,00012241611
962,615013122559	0,00013239281
965,595245361328	0,00014078921
968,575477600098	0,00014823203
971,555709838867	0,00015175885
974,535942077637	0,00014875216
977,516174316406	0,00014271652
980,496406555176	0,00013480693
983,476638793945	0,00012476198
986,456871032715	0,0001211274
989,437103271484	0,00012058449
992,417335510254	0,0001274523
995,397567749023	0,00013616393
998,377799987793	0,00014586313
1001,35803222656	0,0001510872
1004,33826446533	0,00015270943
1007,3184967041	0,00014978083
1010,29872894287	0,00014114297
1013,27896118164	0,00013234196
1016,25919342041	0,00012429336
1019,23942565918	0,0001212042
1022,21965789795	0,00012413017
1025,19989013672	0,00013205133
1028,18012237549	0,00014070994
1031,16035461426	0,00015082473
1034,14058685303	0,00015448149
1037,1208190918	0,00015473191
1040,10105133057	0,00014859412
1043,08128356934	0,00013942687
1046,06151580811	0,0001322067
1049,04174804688	0,00012561171
1052,02198028564	0,00012458768
1055,00221252441	0,00012905737
1057,98244476318	0,00013886416
1060,96267700195	0,00014824728
1063,94290924072	0,00015429551
1066,92314147949	0,00015635207
1069,90337371826	0,00015488864
1072,88360595703	0,00015005483
1075,8638381958	0,00013950775
1078,84407043457	0,00013328972
1081,82430267334	0,00012675606
1084,80453491211	0,00012944864
1087,78476715088	0,00013417531
1090,76499938965	0,00014428842
1093,74523162842	0,00015249321
1096,72546386719	0,00015820992
1099,70569610596	0,00015967877
1102,68592834473	0,00015577543
1105,6661605835	0,0001485646
1108,64639282227	0,00013951681
1111,62662506104	0,00013298056
1114,6068572998	0,00013006652
1117,58708953857	0,00013353982
1120,56732177734	0,00014059855
1123,54755401611	0,00014909222
1126,52778625488	0,00015864885
1129,50801849365	0,00016172571
1132,48825073242	0,00016222874
1135,46848297119	0,00015676631
1138,44871520996	0,0001477685
1141,42894744873	0,00014069316
1144,4091796875	0,00013569248
1147,38941192627	0,00013400813
1150,36964416504	0,00013848915
1153,34987640381	0,00014761671
1156,33010864258	0,00015577002
1159,31034088135	0,0001612219
1162,29057312012	0,00016488119
1165,27080535889	0,00016434039
1168,25103759766	0,00015718842
1171,23126983643	0,00014814342
1174,2115020752	0,00014148362
1177,19173431396	0,00013763203
1180,17196655273	0,00013822192
1183,1521987915	0,00014503733
1186,13243103027	0,00015305704
1189,11266326904	0,0001620474
1192,09289550781	0,00016776364
1195,07312774658	0,00016785529
1198,05335998535	0,00016630037
1201,03359222412	0,00015883816
1204,01382446289	0,00014991356
1206,99405670166	0,00014318242
1209,97428894043	0,0001415544
1212,9545211792	0,00014431456
1215,93475341797	0,00015126811
1218,91498565674	0,00016152966
1221,89521789551	0,00016778266
1224,87545013428	0,0001720904
1227,85568237305	0,00017147138
1230,83591461182	0,00016733818
1233,81614685059	0,00016034751
1236,79637908936	0,00015236335
1239,77661132812	0,00014614498
1242,75684356689	0,00014564103
1245,73707580566	0,00014999991
1248,71730804443	0,00015914205
1251,6975402832	0,00016601429
1254,67777252197	0,00017250196
1257,65800476074	0,00017566489
1260,63823699951	0,00017438228
1263,61846923828	0,00016880087
1266,59870147705	0,00016103636
1269,57893371582	0,00015466456
1272,55916595459	0,00015032187
1275,53939819336	0,00015053733
1278,51963043213	0,00015762642
1281,4998626709	0,00016637126
1284,48009490967	0,00017407189
1287,46032714844	0,00017889687
1290,44055938721	0,00018064669
1293,42079162598	0,0001764006
1296,40102386475	0,00017156775
1299,38125610352	0,00016504905
1302,36148834229	0,00015761557
1305,34172058105	0,00015509346
1308,32195281982	0,00015798492
1311,30218505859	0,00016582829
1314,28241729736	0,00017389011
1317,26264953613	0,00018163549
1320,2428817749	0,00018444146
1323,22311401367	0,00018587807
1326,20334625244	0,00018138814
1329,18357849121	0,00017419543
1332,16381072998	0,00016821774
1335,14404296875	0,00016157825
1338,12427520752	0,00016165556
1341,10450744629	0,00016615265
1344,08473968506	0,00017299465
1347,06497192383	0,00018149373
1350,0452041626	0,0001892281
1353,02543640137	0,00019148053
1356,00566864014	0,00018946678
1358,98590087891	0,00018412298
1361,96613311768	0,00017881058
1364,94636535645	0,00017091047
1367,92659759521	0,00016736777
1370,90682983398	0,000168088
1373,88706207275	0,00017413565
1376,86729431152	0,00018229294
1379,84752655029	0,00019034659
1382,82775878906	0,00019547824
1385,80799102783	0,00019841079
1388,7882232666	0,00019482078
1391,76845550537	0,00019049464
1394,74868774414	0,0001827594
1397,72891998291	0,00017758884
1400,70915222168	0,00017491054
1403,68938446045	0,00017682327
1406,66961669922	0,00018621149
1409,64984893799	0,00019480483
1412,63008117676	0,0002006877
1415,61031341553	0,00020553996
1418,5905456543	0,00020706221
1421,57077789307	0,00020315804
1424,55101013184	0,00019636805
1427,53124237061	0,00019053776
1430,51147460938	0,00018610862
1433,49170684814	0,00018517587
1436,47193908691	0,00018881911
1439,45217132568	0,00019737355
1442,43240356445	0,0002060163
1445,41263580322	0,00021108422
1448,39286804199	0,00021533752
1451,37310028076	0,00021404334
1454,35333251953	0,00020873046
1457,3335647583	0,00020173279
1460,31379699707	0,00019547007
1463,29402923584	0,00019209571
1466,27426147461	0,00019324119
1469,25449371338	0,00019839461
1472,23472595215	0,00020673224
1475,21495819092	0,00021540927
1478,19519042969	0,0002212221
1481,17542266846	0,0002229331
1484,15565490723	0,00022180537
1487,135887146	0,00021715566
1490,11611938477	0,00020915703
1493,09635162354	0,0002042936
1496,0765838623	0,00020204526
1499,05681610107	0,00020405409
1502,03704833984	0,00021025543
1505,01728057861	0,00021856922
1507,99751281738	0,00022727261
1510,97774505615	0,0002337296
1513,95797729492	0,00023327395
1516,93820953369	0,00023028908
1519,91844177246	0,00022508592
1522,89867401123	0,00021816996
1525,87890625	0,00021566552
1528,85913848877	0,00021215894
1531,83937072754	0,00021711359
1534,81960296631	0,00022562934
1537,79983520508	0,00023446766
1540,78006744385	0,00024192791
1543,76029968262	0,00024466539
1546,74053192139	0,00024616395
1549,72076416016	0,00024223238
1552,70099639893	0,00023614074
1555,6812286377	0,00022991772
1558,66146087646	0,00022675077
1561,64169311523	0,00022821648
1564,621925354	0,00023222682
1567,60215759277	0,00024003098
1570,58238983154	0,00024973841
1573,56262207031	0,00025693371
1576,54285430908	0,00026040193
1579,52308654785	0,00025876504
1582,50331878662	0,00025518136
1585,48355102539	0,00024981262
1588,46378326416	0,00024409337
1591,44401550293	0,00024092304
1594,4242477417	0,00024337103
1597,40447998047	0,00025025523
1600,38471221924	0,00025852984
1603,36494445801	0,00026876547
1606,34517669678	0,00027490798
1609,32540893555	0,00027585271
1612,30564117432	0,00027568801
1615,28587341309	0,00026941063
1618,26610565186	0,00026451789
1621,24633789062	0,00025881682
1624,22657012939	0,00025940665
1627,20680236816	0,00026217795
1630,18703460693	0,00027017636
1633,1672668457	0,00027975156
1636,14749908447	0,0002879041
1639,12773132324	0,00029494197
1642,10796356201	0,0002955359
1645,08819580078	0,00029418867
1648,06842803955	0,00028919544
1651,04866027832	0,00028347376
1654,02889251709	0,00028006959
1657,00912475586	0,00028031326
1659,98935699463	0,00028545584
1662,9695892334	0,00029382751
1665,94982147217	0,00030387233
1668,93005371094	0,00031105319
1671,91028594971	0,00031758735
1674,89051818848	0,00031764839
1677,87075042725	0,00031436438
1680,85098266602	0,00030796196
1683,83121490479	0,00030112477
1686,81144714355	0,00029901433
1689,79167938232	0,0003006127
1692,77191162109	0,0003055947
1695,75214385986	0,00031537081
1698,73237609863	0,00032594938
1701,7126083374	0,00033543893
1704,69284057617	0,00034079071
1707,67307281494	0,0003430241
1710,65330505371	0,00034105675
1713,63353729248	0,00033697074
1716,61376953125	0,00033387732
1719,59400177002	0,0003322951
1722,57423400879	0,0003373272
1725,55446624756	0,00034683312
1728,53469848633	0,00035837597
1731,5149307251	0,00037041054
1734,49516296387	0,0003788385
1737,47539520264	0,00038440363
1740,45562744141	0,00038482967
1743,43585968018	0,00038215936
1746,41609191895	0,00037797732
1749,39632415771	0,0003764578
1752,37655639648	0,00037719319
1755,35678863525	0,00038457172
1758,33702087402	0,00039497113
1761,31725311279	0,00041025074
1764,29748535156	0,00042308168
1767,27771759033	0,00043289765
1770,2579498291	0,00043801061
1773,23818206787	0,00043837921
1776,21841430664	0,00043617313
1779,19864654541	0,0004330007
1782,17887878418	0,00043319611
1785,15911102295	0,0004384765
1788,13934326172	0,00044799336
1791,11957550049	0,00046241063
1794,09980773926	0,00047901648
1797,08003997803	0,00049450365
1800,0602722168	0,00050610311
1803,04050445557	0,00051333313
1806,02073669434	0,00051454411
1809,00096893311	0,00051484061
1811,98120117187	0,00051193938
1814,96143341064	0,0005161816
1817,94166564941	0,00052432356
1820,92189788818	0,00053940524
1823,90213012695	0,00055884918
1826,88236236572	0,00058100966
1829,86259460449	0,00060104277
1832,84282684326	0,00061645981
1835,82305908203	0,00062722378
1838,8032913208	0,00063310331
1841,78352355957	0,0006350391
1844,76375579834	0,00064087411
1847,74398803711	0,00065014603
1850,72422027588	0,00066557851
1853,70445251465	0,00068736141
1856,68468475342	0,00071797518
1859,66491699219	0,00074972072
1862,64514923096	0,00077997728
1865,62538146973	0,00080596194
1868,6056137085	0,00082653643
1871,58584594727	0,00084314582
1874,56607818604	0,00085446826
1877,5463104248	0,00087143846
1880,52654266357	0,00089387549
1883,50677490234	0,00092761691
1886,48700714111	0,00097065592
1889,46723937988	0,0010256185
1892,44747161865	0,0010826259
1895,42770385742	0,0011401929
1898,40793609619	0,0011968248
1901,38816833496	0,0012459659
1904,36840057373	0,0012936491
1907,3486328125	0,0013406101
1910,32886505127	0,001393943
1913,30909729004	0,0014599334
1916,28932952881	0,0015430602
1919,26956176758	0,0016480622
1922,24979400635	0,0017719317
1925,23002624512	0,0019093871
1928,21025848389	0,0020578161
1931,19049072266	0,0022093148
1934,17072296143	0,0023598228
1937,1509552002	0,0025043701
1940,13118743896	0,0026429176
1943,11141967773	0,0027743208
1946,0916519165	0,002899299
1949,07188415527	0,0030187863
1952,05211639404	0,0031229333
1955,03234863281	0,0031950445
1958,01258087158	0,0031991394
1960,99281311035	0,0030908684
1963,97304534912	0,0027997188
1966,95327758789	0,0022297458
1969,93350982666	0,001392369
1972,91374206543	0,00078038225
1975,8939743042	0,0007522833
1978,87420654297	0,00072935382
1981,85443878174	0,00068637231
1984,83467102051	0,00065938095
1987,81490325928	0,00063051674
1990,79513549805	0,00059588505
1993,77536773682	0,00055201405
1996,75559997559	0,00050029517
1999,73583221436	0,00044503945
2002,71606445313	0,00038886343
2005,69629669189	0,0003372709
2008,67652893066	0,00029685928
2011,65676116943	0,00026718918
2014,6369934082	0,00024711918
2017,61722564697	0,00023469229
2020,59745788574	0,00022147627
2023,57769012451	0,00020477769
2026,55792236328	0,00018486793
2029,53815460205	0,00016034394
2032,51838684082	0,00013291804
2035,49861907959	0,00010642331
2038,47885131836	7,8945705E-5
2041,45908355713	5,6219064E-5
2044,4393157959	3,97343E-5
2047,41954803467	2,8594739E-5
2050,39978027344	2,0786177E-5
2053,38001251221	1,5185977E-5
2056,36024475098	1,3004402E-5
2059,34047698975	2,3824705E-5
2062,32070922852	4,1513328E-5
2065,30094146729	6,2423657E-5
2068,28117370605	8,2452766E-5
2071,26140594482	0,00010479838
2074,24163818359	0,00012338272
2077,22187042236	0,00014088491
2080,20210266113	0,00015772119
2083,1823348999	0,00016997289
2086,16256713867	0,00018546731
2089,14279937744	0,00020118886
2092,12303161621	0,00021726345
2095,10326385498	0,00023580357
2098,08349609375	0,00025771811
2101,06372833252	0,00027847014
2104,04396057129	0,00030295476
2107,02419281006	0,00032654389
2110,00442504883	0,00034927286
2112,9846572876	0,00037231971
2115,96488952637	0,00039623776
2118,94512176514	0,00042027488
2121,92535400391	0,00044415417
2124,90558624268	0,00047181752
2127,88581848145	0,00049820437
2130,86605072021	0,000529833
2133,84628295898	0,00056427256
2136,82651519775	0,00059849746
2139,80674743652	0,00064080182
2142,78697967529	0,00068247489
2145,76721191406	0,00072972331
2148,74744415283	0,00077876748
2151,7276763916	0,00083027868
2154,70790863037	0,00088509459
2157,68814086914	0,00094316217
2160,66837310791	0,0010058686
2163,64860534668	0,0010743886
2166,62883758545	0,0011528277
2169,60906982422	0,0012397185
2172,58930206299	0,0013409595
2175,56953430176	0,0014557533
2178,54976654053	0,0015849214
2181,5299987793	0,0017265043
2184,51023101807	0,0018835636
2187,49046325684	0,0020548799
2190,47069549561	0,0022393877
2193,45092773438	0,002442162
2196,43115997314	0,0026646935
2199,41139221191	0,0029048752
2202,39162445068	0,0031683981
2205,37185668945	0,0034467238
2208,35208892822	0,0037358057
2211,33232116699	0,0040093785
2214,31255340576	0,0042334345
2217,29278564453	0,0043295525
2220,2730178833	0,0041691304
2223,25325012207	0,0035794664
2226,23348236084	0,0026066931
2229,21371459961	0,001964836
2232,19394683838	0,0017646882
2235,17417907715	0,001625633
2238,15441131592	0,0015047865
2241,13464355469	0,0014045749
2244,11487579346	0,0013204778
2247,09510803223	0,0012456524
2250,075340271	0,0011751181
2253,05557250977	0,0011087452
2256,03580474854	0,0010465307
2259,0160369873	0,0009883736
2261,99626922607	0,00093777853
2264,97650146484	0,0008949707
2267,95673370361	0,0008605435
2270,93696594238	0,00083520833
2273,91719818115	0,00081247301
2276,89743041992	0,00079382744
2279,87766265869	0,00077073824
2282,85789489746	0,00074521713
2285,83812713623	0,00071966427
2288,818359375	0,0006918937
2291,79859161377	0,00066527749
2294,77882385254	0,00064195622
2297,75905609131	0,00062168217
2300,73928833008	0,00060811628
2303,71952056885	0,00059732175
2306,69975280762	0,0005895333
2309,67998504639	0,00057985016
2312,66021728516	0,00056859601
2315,64044952393	0,00055648348
2318,6206817627	0,00054147941
2321,60091400146	0,00052581626
2324,58114624023	0,00050990344
2327,561378479	0,00049627098
2330,54161071777	0,00048644254
2333,52184295654	0,00047871976
2336,50207519531	0,00047319458
2339,48230743408	0,00046702996
2342,46253967285	0,00046211874
2345,44277191162	0,00045656358
2348,42300415039	0,00044676132
2351,40323638916	0,00043678256
2354,38346862793	0,00042533198
2357,3637008667	0,00041375622
2360,34393310547	0,00040536776
2363,32416534424	0,00039799125
2366,30439758301	0,00039275445
2369,28462982178	0,00038988858
2372,26486206055	0,00038778974
2375,24509429932	0,00038358006
2378,22532653809	0,00037945303
2381,20555877686	0,00037171148
2384,18579101562	0,00036484851
2387,16602325439	0,00035539174
2390,14625549316	0,00034688098
2393,12648773193	0,00034140415
2396,1067199707	0,00033626914
2399,08695220947	0,00033276242
2402,06718444824	0,00033045772
2405,04741668701	0,00032910764
2408,02764892578	0,00032621905
2411,00788116455	0,00032232432
2413,98811340332	0,00031571016
2416,96834564209	0,00030867915
2419,94857788086	0,00030140833
2422,92881011963	0,00029602857
2425,9090423584	0,000290303
2428,88927459717	0,00028600064
2431,86950683594	0,00028330483
2434,84973907471	0,00028236031
2437,82997131348	0,00028028304
2440,81020355225	0,00027899122
2443,79043579102	0,00027504234
2446,77066802979	0,00027106007
2449,75090026855	0,00026540072
2452,73113250732	0,00026019664
2455,71136474609	0,00025612843
2458,69159698486	0,00025349431
2461,67182922363	0,00025234388
2464,6520614624	0,00025507606
2467,63229370117	0,00025613339
2470,61252593994	0,00025704657
2473,59275817871	0,00025750175
2476,57299041748	0,00025589361
2479,55322265625	0,00025121324
2482,53345489502	0,00024563138
2485,51368713379	0,00023925007
2488,49391937256	0,00023659986
2491,47415161133	0,00023465527
2494,4543838501	0,0002323631
2497,43461608887	0,00023188345
2500,41484832764	0,00023122444
2503,39508056641	0,00023008127
2506,37531280518	0,00022946364
2509,35554504395	0,00022608306
2512,33577728271	0,00022318089
2515,31600952148	0,00021974163
2518,29624176025	0,00021674659
2521,27647399902	0,00021373853
2524,25670623779	0,00021069943
2527,23693847656	0,00021034944
2530,21717071533	0,00021023075
2533,1974029541	0,0002106108
2536,17763519287	0,00021056774
2539,15786743164	0,00020869025
2542,13809967041	0,00020591815
2545,11833190918	0,00020250215
2548,09856414795	0,00019938299
2551,07879638672	0,00019766153
2554,05902862549	0,00019374655
2557,03926086426	0,00019200803
2560,01949310303	0,00019126034
2562,9997253418	0,00019210799
2565,97995758057	0,00019073657
2568,96018981934	0,00019163455
2571,94042205811	0,00019077813
2574,92065429687	0,00018921435
2577,90088653564	0,00018655754
2580,88111877441	0,00018336395
2583,86135101318	0,0001808891
2586,84158325195	0,00017821053
2589,82181549072	0,00017655463
2592,80204772949	0,00017621648
2595,78227996826	0,00017672773
2598,76251220703	0,00017584517
2601,7427444458	0,0001763367
2604,72297668457	0,00017472994
2607,70320892334	0,0001718222
2610,68344116211	0,0001708231
2613,66367340088	0,00016833242
2616,64390563965	0,00016597639
2619,62413787842	0,00016386122
2622,60437011719	0,00016369254
2625,58460235596	0,00016264002
2628,56483459473	0,00016431165
2631,5450668335	0,00016216769
2634,52529907227	0,00016218907
2637,50553131104	0,00016175263
2640,4857635498	0,00015938493
2643,46599578857	0,00015702138
2646,44622802734	0,00015498298
2649,42646026611	0,00015317854
2652,40669250488	0,00015132176
2655,38692474365	0,00015112933
2658,36715698242	0,00015057127
2661,34738922119	0,00015090231
2664,32762145996	0,0001514545
2667,30785369873	0,00015089117
2670,2880859375	0,00014945186
2673,26831817627	0,00014852367
2676,24855041504	0,00014671012
2679,22878265381	0,00014299247
2682,20901489258	0,0001414257
2685,18924713135	0,00014024302
2688,16947937012	0,00013965261
2691,14971160889	0,00013991934
2694,12994384766	0,00014026193
2697,11017608643	0,00014041073
2700,0904083252	0,00013976526
2703,07064056396	0,00013876676
2706,05087280273	0,00013729783
2709,0311050415	0,00013610787
2712,01133728027	0,00013256631
2714,99156951904	0,000132278
2717,97180175781	0,00013078265
2720,95203399658	0,0001312638
2723,93226623535	0,00013180177
2726,91249847412	0,00013215884
2729,89273071289	0,00013269292
2732,87296295166	0,00013272473
2735,85319519043	0,00013131071
2738,8334274292	0,0001300967
2741,81365966797	0,00012924794
2744,79389190674	0,00012708575
2747,77412414551	0,00012609198
2750,75435638428	0,00012638703
2753,73458862305	0,00012508938
2756,71482086182	0,00012570113
2759,69505310059	0,00012527218
2762,67528533936	0,00012563522
2765,65551757813	0,00012535413
2768,63574981689	0,00012517152
2771,61598205566	0,00012403642
2774,59621429443	0,00012204717
2777,5764465332	0,00012004793
2780,55667877197	0,00011848862
2783,53691101074	0,00011762066
2786,51714324951	0,00011829426
2789,49737548828	0,00011779067
2792,47760772705	0,00011839272
2795,45783996582	0,0001189542
2798,43807220459	0,0001178251
2801,41830444336	0,00011699728
2804,39853668213	0,00011503253
2807,3787689209	0,0001133598
2810,35900115967	0,00011241242
2813,33923339844	0,00011243989
2816,31946563721	0,00011125912
2819,29969787598	0,00011179613
2822,27993011475	0,00011097036
2825,26016235352	0,00011237165
2828,24039459229	0,00011210781
2831,22062683105	0,00011274736
2834,20085906982	0,00011019062
2837,18109130859	0,00010953384
2840,16132354736	0,00010667488
2843,14155578613	0,00010739233
2846,1217880249	0,00010602457
2849,10202026367	0,00010513497
2852,08225250244	0,0001054863
2855,06248474121	0,00010498052
2858,04271697998	0,00010719674
2861,02294921875	0,00010586624
2864,00318145752	0,00010634574
2866,98341369629	0,0001052844
2869,96364593506	0,0001030994
2872,94387817383	0,00010225548
2875,9241104126	0,00010140848
2878,90434265137	0,00010105697
2881,88457489014	9,9810883E-5
2884,86480712891	0,00010068603
2887,84503936768	0,00010015868
2890,82527160645	0,00010112394
2893,80550384521	9,9928882E-5
2896,78573608398	0,0001004788
2899,76596832275	9,9987826E-5
2902,74620056152	9,883357E-5
2905,72643280029	9,7585078E-5
2908,70666503906	9,5390437E-5
2911,68689727783	9,5874492E-5
2914,6671295166	9,4269769E-5
2917,64736175537	9,546597E-5
2920,62759399414	9,4985892E-5
2923,60782623291	9,6003383E-5
2926,58805847168	9,6784219E-5
2929,56829071045	9,5354234E-5
2932,54852294922	9,4855787E-5
2935,52875518799	9,372484E-5
2938,50898742676	9,2446235E-5
2941,48921966553	9,0601782E-5
2944,4694519043	9,0645817E-5
2947,44968414307	8,9973511E-5
2950,42991638184	8,9962406E-5
2953,41014862061	9,1264685E-5
2956,39038085937	9,1716485E-5
2959,37061309814	9,2134193E-5
2962,35084533691	9,0264801E-5
2965,33107757568	9,0146033E-5
2968,31130981445	8,8386631E-5
2971,29154205322	8,7216778E-5
2974,27177429199	8,6893765E-5
2977,25200653076	8,6004575E-5
2980,23223876953	8,6554405E-5
2983,2124710083	8,6098533E-5
2986,19270324707	8,752763E-5
2989,17293548584	8,7568816E-5
2992,15316772461	8,6331132E-5
2995,13339996338	8,6741308E-5
2998,11363220215	8,5470009E-5
3001,09386444092	8,4717058E-5
3004,07409667969	8,3645309E-5
3007,05432891846	8,2599734E-5
3010,03456115723	8,1832114E-5
3013,014793396	8,2692631E-5
3015,99502563477	8,2780975E-5
3018,97525787354	8,3375177E-5
3021,9554901123	8,353907E-5
3024,93572235107	8,3063981E-5
3027,91595458984	8,1751055E-5
3030,89618682861	8,0722443E-5
3033,87641906738	7,8438924E-5
3036,85665130615	7,8368611E-5
3039,83688354492	7,6703828E-5
3042,81711578369	7,6787105E-5
3045,79734802246	7,6319624E-5
3048,77758026123	7,881427E-5
3051,7578125	7,5342835E-5
3054,73804473877	7,9249838E-5
3057,71827697754	7,8258548E-5
3060,69850921631	7,798742E-5
3063,67874145508	7,6610037E-5
3066,65897369385	7,4508806E-5
3069,63920593262	7,4788678E-5
3072,61943817139	7,385255E-5
3075,59967041016	7,3212605E-5
3078,57990264893	7,3834509E-5
3081,5601348877	7,4511782E-5
3084,54036712646	7,3684004E-5
3087,52059936523	7,4529258E-5
3090,500831604	7,4220469E-5
3093,48106384277	7,3982427E-5
3096,46129608154	7,2895532E-5
3099,44152832031	7,1610296E-5
3102,42176055908	7,0862149E-5
3105,40199279785	6,9542576E-5
3108,38222503662	6,9970044E-5
3111,36245727539	7,0723172E-5
3114,34268951416	7,1194583E-5
3117,32292175293	7,1308219E-5
3120,3031539917	7,0186306E-5
3123,28338623047	7,0268983E-5
3126,26361846924	7,0021763E-5
3129,24385070801	6,9275149E-5
3132,22408294678	6,8678895E-5
3135,20431518555	6,6485072E-5
3138,18454742432	6,6544468E-5
3141,16477966309	6,6669789E-5
3144,14501190186	6,743219E-5
3147,12524414063	6,8705061E-5
3150,10547637939	6,8007731E-5
3153,08570861816	6,6790088E-5
3156,06594085693	6,6972796E-5
3159,0461730957	6,7210549E-5
3162,02640533447	6,5913223E-5
3165,00663757324	6,4154288E-5
3167,98686981201	6,2874985E-5
3170,96710205078	6,3535409E-5
3173,94733428955	6,3758609E-5
3176,92756652832	6,3274678E-5
3179,90779876709	6,5406033E-5
3182,88803100586	6,5128378E-5
3185,86826324463	6,4109654E-5
3188,8484954834	6,4528097E-5
3191,82872772217	6,335165E-5
3194,80895996094	6,1728218E-5
3197,78919219971	6,0813585E-5
3200,76942443848	6,0190327E-5
3203,74965667725	6,1266107E-5
3206,72988891602	5,9849511E-5
3209,71012115479	6,149108E-5
3212,69035339355	6,1746736E-5
3215,67058563232	6,1743967E-5
3218,65081787109	6,2831139E-5
3221,63105010986	6,1454663E-5
3224,61128234863	6,0183062E-5
3227,5915145874	5,8522088E-5
3230,57174682617	5,8383437E-5
3233,55197906494	5,6400105E-5
3236,53221130371	5,8001247E-5
3239,51244354248	5,6966006E-5
3242,49267578125	5,8660729E-5
3245,47290802002	5,9442176E-5
3248,45314025879	6,0327498E-5
3251,43337249756	5,8691443E-5
3254,41360473633	5,8552318E-5
3257,3938369751	5,8061976E-5
3260,37406921387	5,5687877E-5
3263,35430145264	5,3681683E-5
3266,33453369141	5,3693362E-5
3269,31476593018	5,4402089E-5
3272,29499816895	5,652529E-5
3275,27523040771	5,6502042E-5
3278,25546264648	5,7687665E-5
3281,23569488525	5,8032714E-5
3284,21592712402	5,8253865E-5
3287,19615936279	5,5414534E-5
3290,17639160156	5,4188933E-5
3293,15662384033	5,3564185E-5
3296,1368560791	5,1477748E-5
3299,11708831787	5,215785E-5
3302,09732055664	5,2778035E-5
3305,07755279541	5,3479941E-5
3308,05778503418	5,4906948E-5
3311,03801727295	5,488913E-5
3314,01824951172	5,5967759E-5
3316,99848175049	5,4163716E-5
3319,97871398926	5,3429379E-5
3322,95894622803	5,1326483E-5
3325,9391784668	5,0918244E-5
3328,91941070557	5,0113679E-5
3331,89964294434	4,9778961E-5
3334,87987518311	5,0531604E-5
3337,86010742188	5,1455066E-5
3340,84033966064	5,2432782E-5
3343,82057189941	5,3170747E-5
3346,80080413818	5,4227615E-5
3349,78103637695	5,2125327E-5
3352,76126861572	5,0687542E-5
3355,74150085449	5,0430363E-5
3358,72173309326	4,7302521E-5
3361,70196533203	4,798722E-5
3364,6821975708	4,7629947E-5
3367,66242980957	4,8850741E-5
3370,64266204834	4,988487E-5
3373,62289428711	5,1114429E-5
3376,60312652588	5,1621501E-5
3379,58335876465	5,0687711E-5
3382,56359100342	4,9419199E-5
3385,54382324219	4,7006865E-5
3388,52405548096	4,7789977E-5
3391,50428771973	4,5783917E-5
3394,4845199585	4,5167682E-5
3397,46475219727	4,628183E-5
3400,44498443604	4,6966939E-5
3403,4252166748	4,7887193E-5
3406,40544891357	4,8864122E-5
3409,38568115234	4,9205165E-5
3412,36591339111	4,7694753E-5
3415,34614562988	4,7117514E-5
3418,32637786865	4,6166323E-5
3421,30661010742	4,4543237E-5
3424,28684234619	4,3655663E-5
3427,26707458496	4,2946543E-5
3430,24730682373	4,4097852E-5
3433,2275390625	4,5395745E-5
3436,20777130127	4,6221477E-5
3439,18800354004	4,7506556E-5
3442,16823577881	4,6946371E-5
3445,14846801758	4,6126158E-5
3448,12870025635	4,3904176E-5
3451,10893249512	4,3486237E-5
3454,08916473389	4,1985219E-5
3457,06939697266	4,188266E-5
3460,04962921143	4,2529451E-5
3463,0298614502	4,3964042E-5
3466,01009368897	4,4284903E-5
3468,99032592773	4,5557674E-5
3471,9705581665	4,610463E-5
3474,95079040527	4,5916989E-5
3477,93102264404	4,4486701E-5
3480,91125488281	4,43565E-5
3483,89148712158	4,1793477E-5
3486,87171936035	4,0502534E-5
3489,85195159912	4,0501759E-5
3492,83218383789	4,1666222E-5
3495,81241607666	4,2276759E-5
3498,79264831543	4,3314347E-5
3501,7728805542	4,4454668E-5
3504,75311279297	4,5021702E-5
3507,73334503174	4,420583E-5
3510,71357727051	4,261498E-5
3513,69380950928	4,1211796E-5
3516,67404174805	4,0351869E-5
3519,65427398682	3,9943226E-5
3522,63450622559	3,9546503E-5
3525,61473846436	4,1164216E-5
3528,59497070313	4,2452261E-5
3531,57520294189	4,4410781E-5
3534,55543518066	4,4747386E-5
3537,53566741943	4,4300772E-5
3540,5158996582	4,4322529E-5
3543,49613189697	4,2444813E-5
3546,47636413574	3,9939221E-5
3549,45659637451	4,0278674E-5
3552,43682861328	3,9726078E-5
3555,41706085205	3,8948866E-5
3558,39729309082	4,1194199E-5
3561,37752532959	4,2697891E-5
3564,35775756836	4,4592354E-5
3567,33798980713	4,3597021E-5
3570,3182220459	4,3780509E-5
3573,29845428467	4,2534119E-5
3576,27868652344	4,0657214E-5
3579,25891876221	3,9342952E-5
3582,23915100098	3,8321199E-5
3585,21938323975	3,7151012E-5
3588,19961547852	3,8858285E-5
3591,17984771729	4,0021423E-5
3594,16007995605	4,1324433E-5
3597,14031219482	4,2182636E-5
3600,12054443359	4,312284E-5
3603,10077667236	4,1731112E-5
3606,08100891113	4,0061771E-5
3609,0612411499	3,9464204E-5
3612,04147338867	3,8838716E-5
3615,02170562744	3,68409E-5
3618,00193786621	3,8650665E-5
3620,98217010498	3,8787036E-5
3623,96240234375	4,1658863E-5
3626,94263458252	4,2828274E-5
3629,92286682129	4,3129055E-5
3632,90309906006	4,3281163E-5
3635,88333129883	4,2782089E-5
3638,8635635376	4,2313834E-5
3641,84379577637	3,9221805E-5
3644,82402801514	3,8904643E-5
3647,80426025391	3,91037E-5
3650,78449249268	4,0073893E-5
3653,76472473145	4,1572103E-5
3656,74495697022	4,4152245E-5
3659,72518920898	4,5194009E-5
3662,70542144775	4,4723439E-5
3665,68565368652	4,6160401E-5
3668,66588592529	4,4202394E-5
3671,64611816406	4,1882086E-5
3674,62635040283	4,0886393E-5
3677,6065826416	3,9799718E-5
3680,58681488037	4,0399475E-5
3683,56704711914	4,1349169E-5
3686,54727935791	4,2660432E-5
3689,52751159668	4,5921319E-5
3692,50774383545	4,5763394E-5
3695,48797607422	4,625319E-5
3698,46820831299	4,6656325E-5
3701,44844055176	4,4451131E-5
3704,42867279053	4,3178145E-5
3707,4089050293	4,2036454E-5
3710,38913726807	4,1326899E-5
3713,36936950684	4,3369594E-5
3716,34960174561	4,4696194E-5
3719,32983398438	4,6611057E-5
3722,31006622314	4,7814008E-5
3725,29029846191	5,0542871E-5
3728,27053070068	4,9999484E-5
3731,25076293945	4,9544142E-5
3734,23099517822	4,7345102E-5
3737,21122741699	4,5201965E-5
3740,19145965576	4,6468064E-5
3743,17169189453	4,5967578E-5
3746,1519241333	4,6455368E-5
3749,13215637207	4,9439975E-5
3752,11238861084	5,1177806E-5
3755,09262084961	5,3217313E-5
3758,07285308838	5,4962689E-5
3761,05308532715	5,4562099E-5
3764,03331756592	5,3437361E-5
3767,01354980469	5,2547287E-5
3769,99378204346	5,0439088E-5
3772,97401428223	4,9979928E-5
3775,954246521	5,1738301E-5
3778,93447875977	5,31486E-5
3781,91471099854	5,5976832E-5
3784,8949432373	5,9049442E-5
3787,87517547607	6,0869538E-5
3790,85540771484	6,2285629E-5
3793,83563995361	6,2918727E-5
3796,81587219238	6,1666812E-5
3799,79610443115	6,0043763E-5
3802,77633666992	5,8506099E-5
3805,75656890869	5,7207135E-5
3808,73680114746	5,7583178E-5
3811,71703338623	5,9972872E-5
3814,697265625	6,2031829E-5
3817,67749786377	6,3731027E-5
3820,65773010254	6,5826255E-5
3823,63796234131	6,5414322E-5
3826,61819458008	6,3232287E-5
3829,59842681885	6,1196243E-5
3832,57865905762	5,5603283E-5
3835,55889129639	5,1918171E-5
3838,53912353516	4,44992E-5
3841,51935577393	3,8366571E-5
3844,4995880127	3,3934509E-5
3847,47982025146	2,8366192E-5
3850,46005249023	2,6830694E-5
3853,440284729	2,3971916E-5
3856,42051696777	2,5000314E-5
3859,40074920654	2,7085773E-5
3862,38098144531	3,1111378E-5
3865,36121368408	3,4027985E-5
3868,34144592285	3,5304242E-5
3871,32167816162	3,5463815E-5
3874,30191040039	3,4263842E-5
3877,28214263916	3,6358476E-5
3880,26237487793	4,1533143E-5
3883,2426071167	4,5218288E-5
3886,22283935547	4,8437597E-5
3889,20307159424	5,2566201E-5
3892,18330383301	5,5917926E-5
3895,16353607178	5,9389281E-5
3898,14376831055	6,2138362E-5
3901,12400054932	6,6223589E-5
3904,10423278809	7,1301667E-5
3907,08446502686	7,3495298E-5
3910,06469726562	7,5240178E-5
3913,04492950439	7,6818238E-5
3916,02516174316	7,6617819E-5
3919,00539398193	7,4702138E-5
3921,9856262207	7,2044296E-5
3924,96585845947	6,9401412E-5
3927,94609069824	6,7128316E-5
3930,92632293701	6,7867564E-5
3933,90655517578	6,8433366E-5
3936,88678741455	7,2148196E-5
3939,86701965332	7,6115585E-5
3942,84725189209	7,9448913E-5
3945,82748413086	8,1380017E-5
3948,80771636963	8,346257E-5
3951,7879486084	8,3765439E-5
3954,76818084717	8,2703556E-5
3957,74841308594	8,2140202E-5
3960,72864532471	8,3904726E-5
3963,70887756348	8,5460242E-5
3966,68910980225	8,7843079E-5
3969,66934204102	9,3384444E-5
3972,64957427978	9,7592487E-5
3975,62980651855	0,00010174425
3978,61003875732	0,00010394109
3981,59027099609	0,0001054573
3984,57050323486	0,00010652276
3987,55073547363	0,00010671308
3990,5309677124	0,00010507022
3993,51119995117	0,00010721857
3996,49143218994	0,00010925962
3999,47166442871	0,00011510572
4002,45189666748	0,00011972452
4005,43212890625	0,00012342447
4008,41236114502	0,00012733343
4011,39259338379	0,00012875743
4014,37282562256	0,00012865415
4017,35305786133	0,00012604082
4020,3332901001	0,00012294575
4023,31352233887	0,00011683064
4026,29375457764	0,00011150208
4029,27398681641	0,00010813126
4032,25421905518	0,00010612251
4035,23445129395	0,00010526894
4038,21468353271	0,00010389162
4041,19491577148	0,00010337815
4044,17514801025	0,00010122262
4047,15538024902	9,6499544E-5
4050,13561248779	9,0820149E-5
4053,11584472656	8,6789071E-5
4056,09607696533	8,5893131E-5
4059,0763092041	8,8468266E-5
4062,05654144287	9,25368E-5
4065,03677368164	9,8275216E-5
4068,01700592041	0,0001003773
4070,99723815918	0,00010176824
4073,97747039795	0,00010169504
4076,95770263672	0,00010137786
4079,93793487549	0,00010077928
4082,91816711426	0,00010106639
4085,89839935303	9,9359537E-5
4088,8786315918	0,0001000639
4091,85886383057	0,00010133289
4094,83909606934	0,0001048335
4097,81932830811	0,00010923021
4100,79956054687	0,00011367967
4103,77979278564	0,00011881899
4106,76002502441	0,00012039016
4109,74025726318	0,00012172224
4112,72048950195	0,00012213969
4115,70072174072	0,00012161145
4118,68095397949	0,00012185832
4121,66118621826	0,00012294164
4124,64141845703	0,00012683656
4127,6216506958	0,00013285706
4130,60188293457	0,00013938181
4133,58211517334	0,00014785592
4136,56234741211	0,00015420944
4139,54257965088	0,00015782719
4142,52281188965	0,0001612061
4145,50304412842	0,00016281709
4148,48327636719	0,00016359214
4151,46350860596	0,00016526301
4154,44374084473	0,0001699395
4157,4239730835	0,00017720806
4160,40420532227	0,00018701434
4163,38443756103	0,00019816318
4166,3646697998	0,00021062877
4169,34490203857	0,00022021399
4172,32513427734	0,00022762028
4175,30536651611	0,00023256233
4178,28559875488	0,00023336901
4181,26583099365	0,00023494839
4184,24606323242	0,00023781238
4187,22629547119	0,00024291931
4190,20652770996	0,00025239756
4193,18675994873	0,00026734386
4196,1669921875	0,00028515907
4199,14722442627	0,00030325197
4202,12745666504	0,00031998568
4205,10768890381	0,00033400252
4208,08792114258	0,00034624711
4211,06815338135	0,00035489438
4214,04838562012	0,00036416013
4217,02861785889	0,00037683623
4220,00885009766	0,00039361289
4222,98908233643	0,00041646303
4225,9693145752	0,00044545573
4228,94954681396	0,00047825461
4231,92977905273	0,00050858778
4234,9100112915	0,00053589399
4237,89024353027	0,00055491601
4240,87047576904	0,00056395676
4243,85070800781	0,00056347452
4246,83094024658	0,00055752092
4249,81117248535	0,00054530847
4252,79140472412	0,00053714427
4255,77163696289	0,00053493478
4258,75186920166	0,00053593031
4261,73210144043	0,00053932149
4264,7123336792	0,00053216593
4267,69256591797	0,00051175111
4270,67279815674	0,00047449456
4273,65303039551	0,00042636342
4276,63326263428	0,00037549152
4279,61349487305	0,00033657441
4282,59372711182	0,00031432775
4285,57395935059	0,00030906359
4288,55419158936	0,00031032868
4291,53442382812	0,00031208876
4294,51465606689	0,00030941959
4297,49488830566	0,00029919855
4300,47512054443	0,00028260497
4303,4553527832	0,00026271199
4306,43558502197	0,00024310998
4309,41581726074	0,00022550441
4312,39604949951	0,00021531692
4315,37628173828	0,00021134693
4318,35651397705	0,00021178004
4321,33674621582	0,00021611886
4324,31697845459	0,00021554786
4327,29721069336	0,00021436285
4330,27744293213	0,00020784719
4333,2576751709	0,00019929498
4336,23790740967	0,00018831375
4339,21813964844	0,00017686939
4342,19837188721	0,00017041669
4345,17860412598	0,00016618622
4348,15883636475	0,00016512639
4351,13906860352	0,00016775602
4354,11930084229	0,00016921992
4357,09953308105	0,00017079193
4360,07976531982	0,00016946206
4363,05999755859	0,00016465109
4366,04022979736	0,00015815395
4369,02046203613	0,00015107615
4372,0006942749	0,00014598262
4374,98092651367	0,00014146657
4377,96115875244	0,00014081653
4380,94139099121	0,0001432291
4383,92162322998	0,00014850253
4386,90185546875	0,00015075493
4389,88208770752	0,00015473184
4392,86231994629	0,0001553942
4395,84255218506	0,00015466868
4398,82278442383	0,00015383456
4401,8030166626	0,00015255728
4404,78324890137	0,00015083335
4407,76348114014	0,00015060255
4410,74371337891	0,00015352364
4413,72394561768	0,00015793326
4416,70417785645	0,0001620409
4419,68441009521	0,00016400599
4422,66464233398	0,00016532434
4425,64487457275	0,00016354119
4428,62510681152	0,00015898885
4431,60533905029	0,00015316845
4434,58557128906	0,00014716701
4437,56580352783	0,00013974968
4440,5460357666	0,00013468644
4443,52626800537	0,00013306948
4446,50650024414	0,00013080936
4449,48673248291	0,00012963844
4452,46696472168	0,00012711209
4455,44719696045	0,00012466489
4458,42742919922	0,00011901397
4461,40766143799	0,00011267495
4464,38789367676	0,00010620773
4467,36812591553	0,00010150407
4470,3483581543	9,7525212E-5
4473,32859039307	9,5320966E-5
4476,30882263184	9,5272587E-5
4479,28905487061	9,7390024E-5
4482,26928710937	0,00010000845
4485,24951934814	0,00010038858
4488,22975158691	0,00010126638
4491,20998382568	0,00010039099
4494,19021606445	9,7449036E-5
4497,17044830322	9,3634749E-5
4500,15068054199	9,0644238E-5
4503,13091278076	8,8780324E-5
4506,11114501953	8,6063034E-5
4509,0913772583	8,629431E-5
4512,07160949707	8,740723E-5
4515,05184173584	8,8193001E-5
4518,03207397461	8,8559021E-5
4521,01230621338	8,7320475E-5
4523,99253845215	8,6483895E-5
4526,97277069092	8,3390821E-5
4529,95300292969	8,1126965E-5
4532,93323516846	7,7177086E-5
4535,91346740723	7,595049E-5
4538,893699646	7,6498493E-5
4541,87393188477	7,6430544E-5
4544,85416412354	7,7441943E-5
4547,8343963623	7,917854E-5
4550,81462860107	7,8274628E-5
4553,79486083984	7,8715672E-5
4556,77509307861	7,7245159E-5
4559,75532531738	7,5441634E-5
4562,73555755615	7,3137906E-5
4565,71578979492	7,0628914E-5
4568,69602203369	6,981678E-5
4571,67625427246	6,9984875E-5
4574,65648651123	7,1226546E-5
4577,63671875	7,1476409E-5
4580,61695098877	7,3764518E-5
4583,59718322754	7,3279797E-5
4586,57741546631	7,3861288E-5
4589,55764770508	7,1250252E-5
4592,53787994385	6,9997744E-5
4595,51811218262	6,7447463E-5
4598,49834442139	6,7560336E-5
4601,47857666016	6,5118024E-5
4604,45880889893	6,6101066E-5
4607,4390411377	6,795858E-5
4610,41927337646	6,961045E-5
4613,39950561523	6,950365E-5
4616,379737854	6,9767612E-5
4619,35997009277	6,9590267E-5
4622,34020233154	6,7515103E-5
4625,32043457031	6,6121724E-5
4628,30066680908	6,3228811E-5
4631,28089904785	6,3216965E-5
4634,26113128662	6,1856223E-5
4637,24136352539	6,2629472E-5
4640,22159576416	6,4326951E-5
4643,20182800293	6,473496E-5
4646,1820602417	6,6794565E-5
4649,16229248047	6,6438035E-5
4652,14252471924	6,5588579E-5
4655,12275695801	6,4478614E-5
4658,10298919678	6,2707139E-5
4661,08322143555	6,1750172E-5
4664,06345367432	6,1289389E-5
4667,04368591309	6,173323E-5
4670,02391815186	6,2374947E-5
4673,00415039063	6,3467179E-5
4675,98438262939	6,5460258E-5
4678,96461486816	6,6701155E-5
4681,94484710693	6,6695663E-5
4684,9250793457	6,5316379E-5
4687,90531158447	6,3431921E-5
4690,88554382324	6,2868387E-5
4693,86577606201	6,2652563E-5
4696,84600830078	6,0677772E-5
4699,82624053955	6,0604094E-5
4702,80647277832	6,1516122E-5
4705,78670501709	6,0927315E-5
4708,76693725586	6,1218197E-5
4711,74716949463	6,1715282E-5
4714,7274017334	6,0103135E-5
4717,70763397217	5,870265E-5
4720,68786621094	5,749697E-5
4723,66809844971	5,6421629E-5
4726,64833068848	5,5225952E-5
4729,62856292725	5,4207882E-5
4732,60879516602	5,4788007E-5
4735,58902740479	5,6516156E-5
4738,56925964355	5,755013E-5
4741,54949188232	5,8026597E-5
4744,52972412109	5,7846924E-5
4747,50995635986	5,81426E-5
4750,49018859863	5,7080479E-5
4753,4704208374	5,5797436E-5
4756,45065307617	5,5115473E-5
4759,43088531494	5,4209291E-5
4762,41111755371	5,3525523E-5
4765,39134979248	5,5231995E-5
4768,37158203125	5,5072563E-5
4771,35181427002	5,5930305E-5
4774,33204650879	5,6520616E-5
4777,31227874756	5,6926143E-5
4780,29251098633	5,7620272E-5
4783,2727432251	5,6185077E-5
4786,25297546387	5,4425301E-5
4789,23320770264	5,3924304E-5
4792,21343994141	5,265371E-5
4795,19367218018	5,2286173E-5
4798,17390441895	5,3442562E-5
4801,15413665771	5,5919182E-5
4804,13436889648	5,5405474E-5
4807,11460113525	5,5927164E-5
4810,09483337402	5,6730426E-5
4813,07506561279	5,6337688E-5
4816,05529785156	5,5789462E-5
4819,03553009033	5,4373877E-5
4822,0157623291	5,3202972E-5
4824,99599456787	5,2493731E-5
4827,97622680664	5,3034067E-5
4830,95645904541	5,3744545E-5
4833,93669128418	5,375235E-5
4836,91692352295	5,5583902E-5
4839,89715576172	5,6005199E-5
4842,87738800049	5,5330315E-5
4845,85762023926	5,4324762E-5
4848,83785247803	5,367788E-5
4851,8180847168	5,2725635E-5
4854,79831695557	5,255551E-5
4857,77854919434	5,1276239E-5
4860,75878143311	5,1766456E-5
4863,73901367188	5,1510017E-5
4866,71924591064	5,3872577E-5
4869,69947814941	5,475596E-5
4872,67971038818	5,5457637E-5
4875,65994262695	5,4755514E-5
4878,64017486572	5,3820056E-5
4881,62040710449	5,2915737E-5
4884,60063934326	5,1071254E-5
4887,58087158203	5,1230415E-5
4890,5611038208	5,0377751E-5
4893,54133605957	5,0528442E-5
4896,52156829834	5,1516394E-5
4899,50180053711	5,2617946E-5
4902,48203277588	5,3814698E-5
4905,46226501465	5,4179248E-5
4908,44249725342	5,3090348E-5
4911,42272949219	5,2337796E-5
4914,40296173096	5,1361586E-5
4917,38319396973	5,072614E-5
4920,3634262085	4,9943993E-5
4923,34365844727	5,0097004E-5
4926,32389068604	5,0728034E-5
4929,3041229248	5,1841562E-5
4932,28435516357	5,2814525E-5
4935,26458740234	5,3507385E-5
4938,24481964111	5,4694993E-5
4941,22505187988	5,3131186E-5
4944,20528411865	5,2893884E-5
4947,18551635742	5,2104346E-5
4950,16574859619	5,0876721E-5
4953,14598083496	4,9052278E-5
4956,12621307373	5,0149224E-5
4959,1064453125	5,0561981E-5
4962,08667755127	5,2290032E-5
4965,06690979004	5,3363192E-5
4968,04714202881	5,4219918E-5
4971,02737426758	5,4106281E-5
4974,00760650635	5,4190344E-5
4976,98783874512	5,3880474E-5
4979,96807098389	5,2519981E-5
4982,94830322266	5,1983087E-5
4985,92853546143	5,2638927E-5
4988,9087677002	5,2409167E-5
4991,88899993897	5,3456078E-5
4994,86923217773	5,5339724E-5
4997,8494644165	5,696686E-5
5000,82969665527	5,8016768E-5
5003,80992889404	5,8366948E-5
5006,79016113281	5,8441797E-5
5009,77039337158	5,8294258E-5
5012,75062561035	5,7026209E-5
5015,73085784912	5,6260389E-5
5018,71109008789	5,6371319E-5
5021,69132232666	5,7100105E-5
5024,67155456543	5,8723731E-5
5027,6517868042	6,0539337E-5
5030,63201904297	6,2673372E-5
5033,61225128174	6,302222E-5
5036,59248352051	6,3529228E-5
5039,57271575928	6,4701012E-5
5042,55294799805	6,2645068E-5
5045,53318023682	6,2089676E-5
5048,51341247559	6,0396019E-5
5051,49364471436	5,9369544E-5
5054,47387695313	5,9923748E-5
5057,45410919189	6,1099573E-5
5060,43434143066	6,3967321E-5
5063,41457366943	6,5412142E-5
5066,3948059082	6,5390466E-5
5069,37503814697	6,5798825E-5
5072,35527038574	6,3025715E-5
5075,33550262451	5,9195872E-5
5078,31573486328	5,4018012E-5
5081,29596710205	5,100933E-5
5084,27619934082	4,9704471E-5
5087,25643157959	4,9685812E-5
5090,23666381836	5,1014515E-5
5093,21689605713	5,331553E-5
5096,1971282959	5,3602613E-5
5099,17736053467	5,1187874E-5
5102,15759277344	4,758639E-5
5105,13782501221	4,4534687E-5
5108,11805725098	4,1063654E-5
5111,09828948975	4,0336006E-5
5114,07852172852	3,8708812E-5
5117,05875396729	4,0732999E-5
5120,03898620605	4,2209669E-5
5123,01921844482	4,4338114E-5
5125,99945068359	4,467317E-5
5128,97968292236	4,4095878E-5
5131,95991516113	4,3544678E-5
5134,9401473999	4,1617202E-5
5137,92037963867	4,0220214E-5
5140,90061187744	3,8126686E-5
5143,88084411621	3,7737711E-5
5146,86107635498	3,8322506E-5
5149,84130859375	4,0800857E-5
5152,82154083252	4,1237675E-5
5155,80177307129	4,3005844E-5
5158,78200531006	4,2765215E-5
5161,76223754883	4,3439062E-5
5164,7424697876	4,143801E-5
5167,72270202637	4,0132818E-5
5170,70293426514	3,9738687E-5
5173,68316650391	3,7764682E-5
5176,66339874268	3,8503149E-5
5179,64363098145	3,9105145E-5
5182,62386322022	4,1252003E-5
5185,60409545898	4,1905532E-5
5188,58432769775	4,3765383E-5
5191,56455993652	4,4309813E-5
5194,54479217529	4,2453047E-5
5197,52502441406	4,1324152E-5
5200,50525665283	3,9305527E-5
5203,4854888916	3,9281882E-5
5206,46572113037	3,7593379E-5
5209,44595336914	3,7744546E-5
5212,42618560791	3,9289974E-5
5215,40641784668	4,0947662E-5
5218,38665008545	4,2769228E-5
5221,36688232422	4,3137415E-5
5224,34711456299	4,2794345E-5
5227,32734680176	4,2602239E-5
5230,30757904053	4,1104535E-5
5233,2878112793	3,8944316E-5
5236,26804351807	3,8501383E-5
5239,24827575684	3,7531956E-5
5242,22850799561	3,8757469E-5
5245,20874023438	4,0271937E-5
5248,18897247314	4,1064541E-5
5251,16920471191	4,2124367E-5
5254,14943695068	4,2835183E-5
5257,12966918945	4,1815546E-5
5260,10990142822	3,886147E-5
5263,09013366699	3,8517281E-5
5266,07036590576	3,7277238E-5
5269,05059814453	3,4890518E-5
5272,0308303833	3,4573579E-5
5275,01106262207	3,5526234E-5
5277,99129486084	3,723234E-5
5280,97152709961	3,6758254E-5
5283,95175933838	3,699336E-5
5286,93199157715	3,5863801E-5
5289,91222381592	3,5207455E-5
5292,89245605469	3,3291527E-5
5295,87268829346	2,9635715E-5
5298,85292053223	2,868315E-5
5301,833152771	2,7725767E-5
5304,81338500977	2,6832811E-5
5307,79361724854	2,6676002E-5
5310,7738494873	2,6726944E-5
5313,75408172607	2,6687837E-5
5316,73431396484	2,6540217E-5
5319,71454620361	2,5858914E-5
5322,69477844238	2,432276E-5
5325,67501068115	2,3182006E-5
5328,65524291992	2,1881564E-5
5331,63547515869	2,1148346E-5
5334,61570739746	2,2114822E-5
5337,59593963623	2,3136642E-5
5340,576171875	2,39867E-5
5343,55640411377	2,4839178E-5
5346,53663635254	2,5712743E-5
5349,51686859131	2,575202E-5
5352,49710083008	2,6060583E-5
5355,47733306885	2,4839504E-5
5358,45756530762	2,3473545E-5
5361,43779754639	2,3154797E-5
5364,41802978516	2,4205657E-5
5367,39826202393	2,3782208E-5
5370,3784942627	2,5060466E-5
5373,35872650146	2,5512094E-5
5376,33895874023	2,6527861E-5
5379,319190979	2,6725254E-5
5382,29942321777	2,6006241E-5
5385,27965545654	2,5622834E-5
5388,25988769531	2,4329789E-5
5391,24011993408	2,4652573E-5
5394,22035217285	2,4113038E-5
5397,20058441162	2,5129182E-5
5400,18081665039	2,5666826E-5
5403,16104888916	2,5941912E-5
5406,14128112793	2,6363945E-5
5409,1215133667	2,6406509E-5
5412,10174560547	2,6812785E-5
5415,08197784424	2,6625376E-5
5418,06221008301	2,5805956E-5
5421,04244232178	2,545279E-5
5424,02267456055	2,6019972E-5
5427,00290679932	2,6225944E-5
5429,98313903809	2,6606143E-5
5432,96337127686	2,6598986E-5
5435,94360351562	2,6423318E-5
5438,92383575439	2,711804E-5
5441,90406799316	2,7431309E-5
5444,88430023193	2,7416717E-5
5447,8645324707	2,6245753E-5
5450,84476470947	2,739312E-5
5453,82499694824	2,7170282E-5
5456,80522918701	2,7972314E-5
5459,78546142578	2,7978848E-5
5462,76569366455	2,7195824E-5
5465,74592590332	2,7213622E-5
5468,72615814209	2,81113E-5
5471,70639038086	2,7469846E-5
5474,68662261963	2,7363465E-5
5477,6668548584	2,731045E-5
5480,64708709717	2,7678143E-5
5483,62731933594	2,7628051E-5
5486,60755157471	2,8522512E-5
5489,58778381348	2,6421225E-5
5492,56801605225	2,7055408E-5
5495,54824829102	2,6486549E-5
5498,52848052978	2,7429107E-5
5501,50871276855	2,6897458E-5
5504,48894500732	2,7185565E-5
5507,46917724609	2,7972043E-5
5510,44940948486	2,83062E-5
5513,42964172363	2,7917576E-5
5516,4098739624	2,7979962E-5
5519,39010620117	2,8253584E-5
5522,37033843994	2,7465023E-5
5525,35057067871	2,7701674E-5
5528,33080291748	2,6559046E-5
5531,31103515625	2,6529039E-5
5534,29126739502	2,6611132E-5
5537,27149963379	2,724821E-5
5540,25173187256	2,7559562E-5
5543,23196411133	2,8618403E-5
5546,2121963501	2,6695349E-5
5549,19242858887	2,8475134E-5
5552,17266082764	2,7350318E-5
5555,15289306641	2,7927264E-5
5558,13312530518	2,6778334E-5
5561,11335754395	2,6964311E-5
5564,09358978271	2,7379714E-5
5567,07382202148	2,710924E-5
5570,05405426025	2,7414948E-5
5573,03428649902	2,9162338E-5
5576,01451873779	2,7407941E-5
5578,99475097656	2,9363604E-5
5581,97498321533	2,9462827E-5
5584,9552154541	2,8389559E-5
5587,93544769287	2,8975998E-5
5590,91567993164	2,8010282E-5
5593,89591217041	2,7864231E-5
5596,87614440918	2,8633548E-5
5599,85637664795	2,9122032E-5
5602,83660888672	2,9979116E-5
5605,81684112549	2,9999461E-5
5608,79707336426	3,0843159E-5
5611,77730560303	3,1261676E-5
5614,7575378418	3,0808159E-5
5617,73777008057	2,9037667E-5
5620,71800231934	2,9933765E-5
5623,69823455811	2,9087158E-5
5626,67846679687	2,9258069E-5
5629,65869903564	2,8947817E-5
5632,63893127441	3,1300958E-5
5635,61916351318	3,252399E-5
5638,59939575195	3,2394389E-5
5641,57962799072	3,4376415E-5
5644,55986022949	3,4282456E-5
5647,54009246826	3,3478243E-5
5650,52032470703	3,2421363E-5
5653,5005569458	3,1946202E-5
5656,48078918457	3,1541602E-5
5659,46102142334	3,2656137E-5
5662,44125366211	3,3547367E-5
5665,42148590088	3,5228485E-5
5668,40171813965	3,7880005E-5
5671,38195037842	3,8804851E-5
5674,36218261719	3,8652305E-5
5677,34241485596	3,9246313E-5
5680,32264709473	3,9849067E-5
5683,3028793335	3,8634318E-5
5686,28311157227	3,8864181E-5
5689,26334381103	3,8956023E-5
5692,2435760498	4,0169502E-5
5695,22380828857	4,3747237E-5
5698,20404052734	4,5461031E-5
5701,18427276611	4,829107E-5
5704,16450500488	4,9978077E-5
5707,14473724365	5,1729513E-5
5710,12496948242	5,1963213E-5
5713,10520172119	5,1452063E-5
5716,08543395996	5,0323365E-5
5719,06566619873	5,0511512E-5
5722,0458984375	5,127063E-5
5725,02613067627	5,5710507E-5
5728,00636291504	5,8182851E-5
5730,98659515381	6,1566997E-5
5733,96682739258	6,5543569E-5
5736,94705963135	6,7397329E-5
5739,92729187012	6,7688049E-5
5742,90752410889	6,5403736E-5
5745,88775634766	6,3314657E-5
5748,86798858643	5,9683403E-5
5751,8482208252	5,8633651E-5
5754,82845306396	5,7795961E-5
5757,80868530273	6,0109042E-5
5760,7889175415	6,3232843E-5
5763,76914978027	6,5203273E-5
5766,74938201904	6,5356393E-5
5769,72961425781	6,2977333E-5
5772,70984649658	5,7785171E-5
5775,69007873535	4,9448183E-5
5778,67031097412	4,1419534E-5
5781,65054321289	3,7380231E-5
5784,63077545166	3,9241551E-5
5787,61100769043	4,2923687E-5
5790,5912399292	4,7332121E-5
5793,57147216797	4,8803899E-5
5796,55170440674	4,6700084E-5
5799,53193664551	4,2801406E-5
5802,51216888428	3,8198853E-5
5805,49240112305	3,2817004E-5
5808,47263336182	3,0402931E-5
5811,45286560059	3,0377294E-5
5814,43309783935	3,0166757E-5
5817,41333007812	3,2934622E-5
5820,39356231689	3,3668824E-5
5823,37379455566	3,3916478E-5
5826,35402679443	3,2055228E-5
5829,3342590332	2,944525E-5
5832,31449127197	2,6579024E-5
5835,29472351074	2,1900612E-5
5838,27495574951	1,9184453E-5
5841,25518798828	1,8136857E-5
5844,23542022705	1,8631117E-5
5847,21565246582	1,9601894E-5
5850,19588470459	2,1340816E-5
5853,17611694336	2,4035296E-5
5856,15634918213	2,3982364E-5
5859,1365814209	2,4198524E-5
5862,11681365967	2,3970682E-5
5865,09704589844	2,3939736E-5
5868,07727813721	2,5537246E-5
5871,05751037598	2,6561539E-5
5874,03774261475	2,8096162E-5
5877,01797485352	2,9965154E-5
5879,99820709229	3,0824263E-5
5882,97843933105	3,218629E-5
5885,95867156982	3,1441479E-5
5888,93890380859	3,0163981E-5
5891,91913604736	2,8076452E-5
5894,89936828613	2,7716673E-5
5897,8796005249	2,7070731E-5
5900,85983276367	2,7692329E-5
5903,84006500244	2,7604424E-5
5906,82029724121	2,9323895E-5
5909,80052947998	2,9864024E-5
5912,78076171875	3,0501107E-5
5915,76099395752	3,1001249E-5
5918,74122619629	3,0708998E-5
5921,72145843506	2,9279333E-5
5924,70169067383	2,955057E-5
5927,6819229126	2,7707592E-5
5930,66215515137	2,7886642E-5
5933,64238739014	2,81082E-5
5936,62261962891	2,9055843E-5
5939,60285186768	2,9046584E-5
5942,58308410644	3,0071019E-5
5945,56331634521	3,0875595E-5
[truncated: 30,772 more rows]
