# Supplementary material for: Predicting the Durability of Solid Fired Bricks Using NDT Electroacoustic Methods
Source: Materials (Basel). 2022 Aug 25;15(17):5882. doi: 10.3390/ma15175882 (PMC9457344; doi:10.3390/ma15175882)
Supplement: Supplementary file 1 [file materials-15-05882-s001.zip › 11-NV0_FL.csv]

ASCII data file created with TiePie Multi Channel software. www.tiepie.com.
2021-08-03 07:37:42 726m
Frequency	FFT1
Hz	V
0	0,00093782285
2,98023223876953	0,0001217389
5,96046447753906	0,0001195704
8,94069671630859	0,00012335492
11,9209289550781	0,00012889939
14,9011611938477	0,00014111703
17,8813934326172	0,00013780923
20,8616256713867	0,00012825916
23,8418579101562	0,00013563465
26,8220901489258	0,00013531511
29,8023223876953	0,00013382698
32,7825546264648	0,00012727809
35,7627868652344	0,00013379479
38,7430191040039	0,00013201754
41,7232513427734	0,0001262906
44,703483581543	0,00013928245
47,6837158203125	0,00012117274
50,663948059082	0,0001349699
53,6441802978516	0,00012472384
56,6244125366211	0,00012708821
59,6046447753906	0,00012783114
62,5848770141602	0,00012144382
65,5651092529297	0,0001270454
68,5453414916992	0,00013047492
71,5255737304687	0,0001314882
74,5058059692383	0,00013541492
77,4860382080078	0,00012858482
80,4662704467773	0,00012671704
83,4465026855469	0,00012075062
86,4267349243164	0,00012497429
89,4069671630859	0,0001216121
92,3871994018555	0,00012213557
95,367431640625	0,00011769868
98,3476638793945	0,00012172234
101,327896118164	0,00012370165
104,308128356934	0,00012253161
107,288360595703	0,00011775158
110,268592834473	0,00011551324
113,248825073242	0,0001207081
116,229057312012	0,00011661228
119,209289550781	0,00011818723
122,189521789551	0,00011784832
125,16975402832	0,00011940869
128,14998626709	0,00011983248
131,130218505859	0,00011903352
134,110450744629	0,00011950458
137,090682983398	0,00011584119
140,070915222168	0,0001138968
143,051147460938	0,00011783826
146,031379699707	0,00011501849
149,011611938477	0,00011122779
151,991844177246	0,00011346211
154,972076416016	0,00011084117
157,952308654785	0,00011209013
160,932540893555	0,00011368241
163,912773132324	0,00010990693
166,893005371094	0,00011174879
169,873237609863	0,00011081646
172,853469848633	0,00010967896
175,833702087402	0,00011420629
178,813934326172	0,00011081289
181,794166564941	0,00011110505
184,774398803711	0,00011110744
187,75463104248	0,00011179472
190,73486328125	0,00011111259
193,71509552002	0,00011059587
196,695327758789	0,00011193349
199,675559997559	0,00011154699
202,655792236328	0,00011243182
205,636024475098	0,00011269941
208,616256713867	0,00011129503
211,596488952637	0,00011121171
214,576721191406	0,00010938883
217,556953430176	0,0001073307
220,537185668945	0,0001066493
223,517417907715	0,00010520375
226,497650146484	0,00010630191
229,477882385254	0,00010329224
232,458114624023	0,0001033349
235,438346862793	0,00010335325
238,418579101562	0,00010261591
241,398811340332	0,00010195807
244,379043579102	0,00010079692
247,359275817871	9,9981537E-5
250,339508056641	0,00010036992
253,31974029541	0,0001007574
256,29997253418	9,9802634E-5
259,280204772949	0,00010005326
262,260437011719	9,930632E-5
265,240669250488	9,8729279E-5
268,220901489258	9,7646606E-5
271,201133728027	9,6501874E-5
274,181365966797	9,881779E-5
277,161598205566	9,6048001E-5
280,141830444336	9,6018642E-5
283,122062683105	9,6934718E-5
286,102294921875	9,3692203E-5
289,082527160645	9,6468627E-5
292,062759399414	9,4607949E-5
295,042991638184	9,4871164E-5
298,023223876953	9,6206027E-5
301,003456115723	9,5526687E-5
303,983688354492	9,3102598E-5
306,963920593262	9,3830923E-5
309,944152832031	9,5728462E-5
312,924385070801	9,4972506E-5
315,90461730957	9,4507876E-5
318,88484954834	9,2201385E-5
321,865081787109	9,3885849E-5
324,845314025879	9,2464854E-5
327,825546264648	9,4770416E-5
330,805778503418	9,4647999E-5
333,786010742188	9,3285138E-5
336,766242980957	9,3888326E-5
339,746475219727	9,4265297E-5
342,726707458496	9,3217653E-5
345,706939697266	9,3835671E-5
348,687171936035	9,2179272E-5
351,667404174805	9,329563E-5
354,647636413574	9,1905225E-5
357,627868652344	9,1584368E-5
360,608100891113	9,1362785E-5
363,588333129883	9,1655441E-5
366,568565368652	8,9373008E-5
369,548797607422	9,0787494E-5
372,529029846191	8,8245144E-5
375,509262084961	8,8523453E-5
378,48949432373	8,783668E-5
381,4697265625	8,6568096E-5
384,44995880127	8,7403186E-5
387,430191040039	8,5637891E-5
390,410423278809	8,5735122E-5
393,390655517578	8,369943E-5
396,370887756348	8,5231225E-5
399,351119995117	8,552518E-5
402,331352233887	8,5627741E-5
405,311584472656	8,3614329E-5
408,291816711426	8,4075984E-5
411,272048950195	8,3464004E-5
414,252281188965	8,3304519E-5
417,232513427734	8,2919826E-5
420,212745666504	8,1379509E-5
423,192977905273	8,1663896E-5
426,173210144043	8,3718451E-5
429,153442382812	8,2987287E-5
432,133674621582	8,2461557E-5
435,113906860352	8,190681E-5
438,094139099121	8,1919562E-5
441,074371337891	7,9750466E-5
444,05460357666	8,1293952E-5
447,03483581543	7,9867398E-5
450,015068054199	7,9250462E-5
452,995300292969	7,9083178E-5
455,975532531738	7,8824424E-5
458,955764770508	7,8974404E-5
461,935997009277	7,8600433E-5
464,916229248047	7,9120757E-5
467,896461486816	7,8881751E-5
470,876693725586	7,7390095E-5
473,856925964355	7,6754207E-5
476,837158203125	7,626228E-5
479,817390441895	7,619071E-5
482,797622680664	7,8200472E-5
485,777854919434	7,7747763E-5
488,758087158203	7,925024E-5
491,738319396973	7,7416695E-5
494,718551635742	7,775081E-5
497,698783874512	7,5843417E-5
500,679016113281	7,5491394E-5
503,659248352051	7,558208E-5
506,63948059082	7,6272411E-5
509,61971282959	7,4922961E-5
512,599945068359	7,6048798E-5
515,580177307129	7,5604147E-5
518,560409545898	7,4974281E-5
521,540641784668	7,6283592E-5
524,520874023438	7,4466647E-5
527,501106262207	7,4335128E-5
530,481338500977	7,3697424E-5
533,461570739746	7,3086432E-5
536,441802978516	7,220598E-5
539,422035217285	7,4709621E-5
542,402267456055	7,2516328E-5
545,382499694824	7,2771409E-5
548,362731933594	7,2344047E-5
551,342964172363	7,2741023E-5
554,323196411133	7,1157751E-5
557,303428649902	7,1789737E-5
560,283660888672	7,1118319E-5
563,263893127441	7,0879887E-5
566,244125366211	7,0326677E-5
569,22435760498	6,9357531E-5
572,20458984375	6,9739339E-5
575,18482208252	7,0217307E-5
578,165054321289	7,0521868E-5
581,145286560059	6,8656604E-5
584,125518798828	7,0118965E-5
587,105751037598	6,9311254E-5
590,085983276367	6,9624683E-5
593,066215515137	6,867493E-5
596,046447753906	6,9419605E-5
599,026679992676	6,7714184E-5
602,006912231445	6,801752E-5
604,987144470215	6,9483077E-5
607,967376708984	6,8507031E-5
610,947608947754	6,8658511E-5
613,927841186523	6,8631156E-5
616,908073425293	6,7536306E-5
619,888305664062	6,7892288E-5
622,868537902832	6,814075E-5
625,848770141602	6,790965E-5
628,829002380371	6,6933759E-5
631,809234619141	6,6627983E-5
634,78946685791	6,7117711E-5
637,76969909668	6,7077552E-5
640,749931335449	6,7308853E-5
643,730163574219	6,756485E-5
646,710395812988	6,7443775E-5
649,690628051758	6,7681348E-5
652,670860290527	6,6741027E-5
655,651092529297	6,6516553E-5
658,631324768066	6,7516981E-5
661,611557006836	6,5787048E-5
664,591789245606	6,4055625E-5
667,572021484375	6,7574644E-5
670,552253723145	6,7022182E-5
673,532485961914	5,969528E-5
676,512718200684	6,0544457E-5
679,492950439453	6,6658499E-5
682,473182678223	6,6697733E-5
685,453414916992	6,7921991E-5
688,433647155762	6,6958445E-5
691,413879394531	6,7725645E-5
694,394111633301	6,6004995E-5
697,37434387207	6,5177539E-5
700,35457611084	6,5852046E-5
703,334808349609	6,5970696E-5
706,315040588379	6,5523928E-5
709,295272827148	6,5653625E-5
712,275505065918	6,5604198E-5
715,255737304687	6,5744259E-5
718,235969543457	6,4596926E-5
721,216201782227	6,6326987E-5
724,196434020996	6,6224538E-5
727,176666259766	6,5050231E-5
730,156898498535	6,4932603E-5
733,137130737305	6,4660089E-5
736,117362976074	6,5391912E-5
739,097595214844	6,4849769E-5
742,077827453613	6,5223112E-5
745,058059692383	6,4267773E-5
748,038291931152	6,5057332E-5
751,018524169922	6,4410036E-5
753,998756408691	6,4466921E-5
756,978988647461	6,377729E-5
759,959220886231	6,4051246E-5
762,939453125	6,3730237E-5
765,919685363769	6,4290527E-5
768,899917602539	6,4491617E-5
771,880149841309	6,3861116E-5
774,860382080078	6,3548225E-5
777,840614318848	6,3311462E-5
780,820846557617	6,518441E-5
783,801078796387	6,2631703E-5
786,781311035156	6,3594039E-5
789,761543273926	6,442607E-5
792,741775512695	6,3649501E-5
795,722007751465	6,4663551E-5
798,702239990234	6,4837808E-5
801,682472229004	6,4013416E-5
804,662704467773	6,3309214E-5
807,642936706543	6,5938393E-5
810,623168945313	6,3579178E-5
813,603401184082	6,4909091E-5
816,583633422852	6,4678271E-5
819,563865661621	6,4555083E-5
822,544097900391	6,4582636E-5
825,52433013916	6,5513158E-5
828,50456237793	6,5448359E-5
831,484794616699	6,6195477E-5
834,465026855469	6,4622219E-5
837,445259094238	6,4604411E-5
840,425491333008	6,5230948E-5
843,405723571777	6,5701265E-5
846,385955810547	6,4949662E-5
849,366188049316	6,6258989E-5
852,346420288086	6,5720901E-5
855,326652526855	6,5075893E-5
858,306884765625	6,5219471E-5
861,287117004394	6,4791815E-5
864,267349243164	6,4844672E-5
867,247581481934	6,5235951E-5
870,227813720703	6,4424592E-5
873,208045959473	6,5559617E-5
876,188278198242	6,4565692E-5
879,168510437012	6,4421256E-5
882,148742675781	6,5388756E-5
885,128974914551	6,3848921E-5
888,10920715332	6,3543707E-5
891,08943939209	6,4236449E-5
894,069671630859	6,4351073E-5
897,049903869629	6,3998319E-5
900,030136108398	6,5022861E-5
903,010368347168	6,4682684E-5
905,990600585938	6,4087256E-5
908,970832824707	6,2993972E-5
911,951065063477	6,3405663E-5
914,931297302246	6,2961311E-5
917,911529541016	6,4091202E-5
920,891761779785	6,3720674E-5
923,871994018555	6,3265626E-5
926,852226257324	6,2862681E-5
929,832458496094	6,2000481E-5
932,812690734863	6,1785289E-5
935,792922973633	6,4070072E-5
938,773155212402	6,2430872E-5
941,753387451172	6,2592523E-5
944,733619689941	6,2556495E-5
947,713851928711	6,2798267E-5
950,69408416748	6,4513564E-5
953,67431640625	6,1264123E-5
956,65454864502	6,2051166E-5
959,634780883789	6,2354672E-5
962,615013122559	6,1762918E-5
965,595245361328	6,2438278E-5
968,575477600098	6,3032722E-5
971,555709838867	6,2872842E-5
974,535942077637	6,3000048E-5
977,516174316406	6,2519847E-5
980,496406555176	6,1144434E-5
983,476638793945	6,3104839E-5
986,456871032715	6,1800096E-5
989,437103271484	6,3781356E-5
992,417335510254	6,1409745E-5
995,397567749023	6,1678378E-5
998,377799987793	6,2127344E-5
1001,35803222656	6,266036E-5
1004,33826446533	6,3074586E-5
1007,3184967041	6,2811195E-5
1010,29872894287	6,3033981E-5
1013,27896118164	6,2136131E-5
1016,25919342041	6,2069822E-5
1019,23942565918	6,1746756E-5
1022,21965789795	6,1259757E-5
1025,19989013672	6,2005724E-5
1028,18012237549	6,09032E-5
1031,16035461426	6,139786E-5
1034,14058685303	6,3037688E-5
1037,1208190918	6,1468031E-5
1040,10105133057	6,133057E-5
1043,08128356934	6,2721495E-5
1046,06151580811	6,1701937E-5
1049,04174804688	6,2534692E-5
1052,02198028564	5,9880733E-5
1055,00221252441	6,0599736E-5
1057,98244476318	6,1244663E-5
1060,96267700195	6,0357983E-5
1063,94290924072	6,0895836E-5
1066,92314147949	6,1386363E-5
1069,90337371826	6,2014623E-5
1072,88360595703	6,0326135E-5
1075,8638381958	6,0966146E-5
1078,84407043457	5,994646E-5
1081,82430267334	6,0139924E-5
1084,80453491211	6,1502958E-5
1087,78476715088	5,9791348E-5
1090,76499938965	6,0898177E-5
1093,74523162842	6,0895805E-5
1096,72546386719	6,0141655E-5
1099,70569610596	5,9817787E-5
1102,68592834473	6,0245524E-5
1105,6661605835	5,9959136E-5
1108,64639282227	6,1147342E-5
1111,62662506104	5,9329257E-5
1114,6068572998	6,0059473E-5
1117,58708953857	5,9169097E-5
1120,56732177734	6,0237164E-5
1123,54755401611	6,0265579E-5
1126,52778625488	5,9377078E-5
1129,50801849365	5,9485106E-5
1132,48825073242	5,8987014E-5
1135,46848297119	5,9069529E-5
1138,44871520996	5,8702726E-5
1141,42894744873	5,94768E-5
1144,4091796875	5,8655433E-5
1147,38941192627	5,9283078E-5
1150,36964416504	5,6767961E-5
1153,34987640381	5,8226694E-5
1156,33010864258	5,7123514E-5
1159,31034088135	5,7649679E-5
1162,29057312012	5,8323936E-5
1165,27080535889	5,9629549E-5
1168,25103759766	5,8650349E-5
1171,23126983643	5,7768727E-5
1174,2115020752	5,7266805E-5
1177,19173431396	5,9205456E-5
1180,17196655273	5,700978E-5
1183,1521987915	5,8113909E-5
1186,13243103027	5,8065688E-5
1189,11266326904	5,739528E-5
1192,09289550781	5,7827885E-5
1195,07312774658	5,7760714E-5
1198,05335998535	5,7136435E-5
1201,03359222412	5,7554636E-5
1204,01382446289	5,7023214E-5
1206,99405670166	5,768598E-5
1209,97428894043	5,7334606E-5
1212,9545211792	5,7496448E-5
1215,93475341797	5,6994517E-5
1218,91498565674	5,804108E-5
1221,89521789551	5,6917481E-5
1224,87545013428	5,6651918E-5
1227,85568237305	5,8516795E-5
1230,83591461182	5,6977518E-5
1233,81614685059	5,765081E-5
1236,79637908936	5,7480497E-5
1239,77661132812	5,6470418E-5
1242,75684356689	5,8354232E-5
1245,73707580566	5,6819896E-5
1248,71730804443	5,6009273E-5
1251,6975402832	5,6603379E-5
1254,67777252197	5,619708E-5
1257,65800476074	5,5753713E-5
1260,63823699951	5,7276008E-5
1263,61846923828	5,7434861E-5
1266,59870147705	5,6350255E-5
1269,57893371582	5,6637632E-5
1272,55916595459	5,6974236E-5
1275,53939819336	5,6086495E-5
1278,51963043213	5,6373622E-5
1281,4998626709	5,6211527E-5
1284,48009490967	5,5655105E-5
1287,46032714844	5,5802731E-5
1290,44055938721	5,7124813E-5
1293,42079162598	5,5887052E-5
1296,40102386475	5,4726784E-5
1299,38125610352	5,6696689E-5
1302,36148834229	5,6686178E-5
1305,34172058105	5,5386474E-5
1308,32195281982	5,5955187E-5
1311,30218505859	5,5339621E-5
1314,28241729736	5,5287876E-5
1317,26264953613	5,481492E-5
1320,2428817749	5,5828629E-5
1323,22311401367	5,6301989E-5
1326,20334625244	5,67278E-5
1329,18357849121	5,5569487E-5
1332,16381072998	5,6394498E-5
1335,14404296875	5,5521388E-5
1338,12427520752	5,6106265E-5
1341,10450744629	5,6784755E-5
1344,08473968506	5,709834E-5
1347,06497192383	5,7579655E-5
1350,0452041626	5,8367347E-5
1353,02543640137	5,727435E-5
1356,00566864014	5,7666225E-5
1358,98590087891	5,8678229E-5
1361,96613311768	5,9263952E-5
1364,94636535645	6,0101159E-5
1367,92659759521	6,0737957E-5
1370,90682983398	6,3076997E-5
1373,88706207275	6,4484264E-5
1376,86729431152	6,6677235E-5
1379,84752655029	6,8488866E-5
1382,82775878906	6,9559568E-5
1385,80799102783	7,3040703E-5
1388,7882232666	7,7143814E-5
1391,76845550537	8,0015989E-5
1394,74868774414	8,3634662E-5
1397,72891998291	8,7694091E-5
1400,70915222168	9,3519505E-5
1403,68938446045	9,8272426E-5
1406,66961669922	0,00010445397
1409,64984893799	0,00011182702
1412,63008117676	0,00011848107
1415,61031341553	0,00012566273
1418,5905456543	0,00013474833
1421,57077789307	0,00014130934
1424,55101013184	0,00014760061
1427,53124237061	0,00014981919
1430,51147460938	0,00015068619
1433,49170684814	0,00014675257
1436,47193908691	0,00013977783
1439,45217132568	0,00013029693
1442,43240356445	0,00012168545
1445,41263580322	0,00011477444
1448,39286804199	0,00010851834
1451,37310028076	0,00010595167
1454,35333251953	0,00010061003
1457,3335647583	9,8015945E-5
1460,31379699707	9,4728024E-5
1463,29402923584	9,3186349E-5
1466,27426147461	9,0157653E-5
1469,25449371338	9,0262102E-5
1472,23472595215	8,7909816E-5
1475,21495819092	8,6310042E-5
1478,19519042969	8,5639213E-5
1481,17542266846	8,4246916E-5
1484,15565490723	8,2991603E-5
1487,135887146	8,2878343E-5
1490,11611938477	8,1200031E-5
1493,09635162354	8,1807755E-5
1496,0765838623	8,2188646E-5
1499,05681610107	7,985368E-5
1502,03704833984	7,9900645E-5
1505,01728057861	7,8285608E-5
1507,99751281738	7,9713126E-5
1510,97774505615	7,8638928E-5
1513,95797729492	7,7374696E-5
1516,93820953369	7,7494113E-5
1519,91844177246	7,6870024E-5
1522,89867401123	7,7339995E-5
1525,87890625	7,7052424E-5
1528,85913848877	7,6505462E-5
1531,83937072754	7,7324621E-5
1534,81960296631	7,6077736E-5
1537,79983520508	7,5620026E-5
1540,78006744385	7,5387679E-5
1543,76029968262	7,549399E-5
1546,74053192139	7,5453482E-5
1549,72076416016	7,3903862E-5
1552,70099639893	7,5726501E-5
1555,6812286377	7,4359545E-5
1558,66146087646	7,4366228E-5
1561,64169311523	7,3680412E-5
1564,621925354	7,3911738E-5
1567,60215759277	7,3976226E-5
1570,58238983154	7,3383632E-5
1573,56262207031	7,3487882E-5
1576,54285430908	7,2532427E-5
1579,52308654785	7,3739664E-5
1582,50331878662	7,4490667E-5
1585,48355102539	7,4405527E-5
1588,46378326416	7,3352225E-5
1591,44401550293	7,3557282E-5
1594,4242477417	7,3350962E-5
1597,40447998047	7,3496967E-5
1600,38471221924	7,3171134E-5
1603,36494445801	7,2810725E-5
1606,34517669678	7,2768231E-5
1609,32540893555	7,3133603E-5
1612,30564117432	7,3133619E-5
1615,28587341309	7,2762539E-5
1618,26610565186	7,3485393E-5
1621,24633789062	7,2472914E-5
1624,22657012939	7,2142072E-5
1627,20680236816	7,234284E-5
1630,18703460693	7,2816848E-5
1633,1672668457	7,2761669E-5
1636,14749908447	7,2764564E-5
1639,12773132324	7,3550559E-5
1642,10796356201	7,2967516E-5
1645,08819580078	7,269114E-5
1648,06842803955	7,3736906E-5
1651,04866027832	7,2451479E-5
1654,02889251709	7,3484303E-5
1657,00912475586	7,3290081E-5
1659,98935699463	7,3642082E-5
1662,9695892334	7,3263372E-5
1665,94982147217	7,275035E-5
1668,93005371094	7,2804891E-5
1671,91028594971	7,3279713E-5
1674,89051818848	7,2034646E-5
1677,87075042725	7,1971595E-5
1680,85098266602	7,2330078E-5
1683,83121490479	7,2590756E-5
1686,81144714355	7,2328921E-5
1689,79167938232	7,2277089E-5
1692,77191162109	7,3161586E-5
1695,75214385986	7,2758631E-5
1698,73237609863	7,4193585E-5
1701,7126083374	7,3471175E-5
1704,69284057617	7,265304E-5
1707,67307281494	7,2891971E-5
1710,65330505371	7,3673813E-5
1713,63353729248	7,3460097E-5
1716,61376953125	7,4351374E-5
1719,59400177002	7,3217304E-5
1722,57423400879	7,2697452E-5
1725,55446624756	7,4046301E-5
1728,53469848633	7,3235567E-5
1731,5149307251	7,3799135E-5
1734,49516296387	7,2484784E-5
1737,47539520264	7,3069852E-5
1740,45562744141	7,4080568E-5
1743,43585968018	7,3455937E-5
1746,41609191895	7,4769482E-5
1749,39632415771	7,3833722E-5
1752,37655639648	7,3546004E-5
1755,35678863525	7,4570526E-5
1758,33702087402	7,4277641E-5
1761,31725311279	7,4049407E-5
1764,29748535156	7,3985831E-5
1767,27771759033	7,4494039E-5
1770,2579498291	7,3145941E-5
1773,23818206787	7,5275819E-5
1776,21841430664	7,4153193E-5
1779,19864654541	7,4611044E-5
1782,17887878418	7,4927615E-5
1785,15911102295	7,4336359E-5
1788,13934326172	7,4448644E-5
1791,11957550049	7,3393915E-5
1794,09980773926	7,3766116E-5
1797,08003997803	7,5478488E-5
1800,0602722168	7,4412947E-5
1803,04050445557	7,5813265E-5
1806,02073669434	7,3848654E-5
1809,00096893311	7,4877836E-5
1811,98120117187	7,4764184E-5
1814,96143341064	7,4933861E-5
1817,94166564941	7,5907909E-5
1820,92189788818	7,4488375E-5
1823,90213012695	7,5025618E-5
1826,88236236572	7,4671334E-5
1829,86259460449	7,446675E-5
1832,84282684326	7,448198E-5
1835,82305908203	7,4192172E-5
1838,8032913208	7,3993124E-5
1841,78352355957	7,5287663E-5
1844,76375579834	7,3617889E-5
1847,74398803711	7,4031188E-5
1850,72422027588	7,3590457E-5
1853,70445251465	7,474858E-5
1856,68468475342	7,3831031E-5
1859,66491699219	7,3836918E-5
1862,64514923096	7,3634932E-5
1865,62538146973	7,5057743E-5
1868,6056137085	7,4037057E-5
1871,58584594727	7,3937038E-5
1874,56607818604	7,4324197E-5
1877,5463104248	7,3410378E-5
1880,52654266357	7,3413621E-5
1883,50677490234	7,4321722E-5
1886,48700714111	7,4291783E-5
1889,46723937988	7,4060678E-5
1892,44747161865	7,3295726E-5
1895,42770385742	7,3351008E-5
1898,40793609619	7,3847596E-5
1901,38816833496	7,2873749E-5
1904,36840057373	7,3696308E-5
1907,3486328125	7,4569361E-5
1910,32886505127	7,3490501E-5
1913,30909729004	7,3775325E-5
1916,28932952881	7,3238426E-5
1919,26956176758	7,3775229E-5
1922,24979400635	7,2599566E-5
1925,23002624512	7,3459365E-5
1928,21025848389	7,3661062E-5
1931,19049072266	7,3566837E-5
1934,17072296143	7,4006386E-5
1937,1509552002	7,4138366E-5
1940,13118743896	7,4507525E-5
1943,11141967773	7,4495158E-5
1946,0916519165	7,4376608E-5
1949,07188415527	7,4734892E-5
1952,05211639404	7,5075593E-5
1955,03234863281	7,5127733E-5
1958,01258087158	7,4663317E-5
1960,99281311035	7,3976133E-5
1963,97304534912	7,5491482E-5
1966,95327758789	7,6481503E-5
1969,93350982666	7,6081051E-5
1972,91374206543	7,5508229E-5
1975,8939743042	7,6336687E-5
1978,87420654297	7,730921E-5
1981,85443878174	7,6888239E-5
1984,83467102051	7,6922283E-5
1987,81490325928	7,6364993E-5
1990,79513549805	7,7434528E-5
1993,77536773682	7,7920612E-5
1996,75559997559	7,7364962E-5
1999,73583221436	7,7525454E-5
2002,71606445313	7,8138995E-5
2005,69629669189	7,8678246E-5
2008,67652893066	7,7273346E-5
2011,65676116943	7,8730782E-5
2014,6369934082	7,9835164E-5
2017,61722564697	8,0510851E-5
2020,59745788574	7,9351467E-5
2023,57769012451	7,9043316E-5
2026,55792236328	7,8383376E-5
2029,53815460205	7,8712761E-5
2032,51838684082	8,0738078E-5
2035,49861907959	7,9820725E-5
2038,47885131836	7,9221957E-5
2041,45908355713	8,0837258E-5
2044,4393157959	8,0353771E-5
2047,41954803467	8,1868898E-5
2050,39978027344	8,0412579E-5
2053,38001251221	7,9169557E-5
2056,36024475098	8,0551296E-5
2059,34047698975	7,9955349E-5
2062,32070922852	8,0101011E-5
2065,30094146729	7,9795134E-5
2068,28117370605	8,0228501E-5
2071,26140594482	7,9871921E-5
2074,24163818359	7,9203766E-5
2077,22187042236	8,0481032E-5
2080,20210266113	8,0339604E-5
2083,1823348999	7,9756708E-5
2086,16256713867	7,988417E-5
2089,14279937744	7,9671453E-5
2092,12303161621	8,0401118E-5
2095,10326385498	7,9994135E-5
2098,08349609375	8,0598508E-5
2101,06372833252	8,0202299E-5
2104,04396057129	7,995947E-5
2107,02419281006	7,9816219E-5
2110,00442504883	8,0217785E-5
2112,9846572876	7,9435342E-5
2115,96488952637	7,9243848E-5
2118,94512176514	7,9837228E-5
2121,92535400391	7,9398259E-5
2124,90558624268	7,9877824E-5
2127,88581848145	8,0647881E-5
2130,86605072021	8,0022677E-5
2133,84628295898	8,008737E-5
2136,82651519775	8,0142458E-5
2139,80674743652	8,027882E-5
2142,78697967529	8,0046319E-5
2145,76721191406	7,943963E-5
2148,74744415283	7,9918231E-5
2151,7276763916	7,9179999E-5
2154,70790863037	8,0523526E-5
2157,68814086914	7,8683762E-5
2160,66837310791	8,000821E-5
2163,64860534668	7,9757042E-5
2166,62883758545	8,0390012E-5
2169,60906982422	7,9697463E-5
2172,58930206299	7,9433431E-5
2175,56953430176	7,9227068E-5
2178,54976654053	7,9418433E-5
2181,5299987793	8,0045391E-5
2184,51023101807	7,9306687E-5
2187,49046325684	7,9331197E-5
2190,47069549561	7,9558969E-5
2193,45092773438	7,9349558E-5
2196,43115997314	7,9498958E-5
2199,41139221191	7,8965434E-5
2202,39162445068	7,9198326E-5
2205,37185668945	7,9613899E-5
2208,35208892822	7,8644644E-5
2211,33232116699	7,9999833E-5
2214,31255340576	7,9404552E-5
2217,29278564453	8,0341897E-5
2220,2730178833	7,9441173E-5
2223,25325012207	8,0250868E-5
2226,23348236084	7,912434E-5
2229,21371459961	8,0118877E-5
2232,19394683838	8,0096566E-5
2235,17417907715	8,026192E-5
2238,15441131592	7,9590382E-5
2241,13464355469	8,1316962E-5
2244,11487579346	8,0285052E-5
2247,09510803223	8,0440689E-5
2250,075340271	7,9713756E-5
2253,05557250977	8,0386785E-5
2256,03580474854	8,0519435E-5
2259,0160369873	8,026269E-5
2261,99626922607	8,0111408E-5
2264,97650146484	7,9954571E-5
2267,95673370361	8,1526248E-5
2270,93696594238	8,1521805E-5
2273,91719818115	8,0972462E-5
2276,89743041992	8,1038905E-5
2279,87766265869	8,1085655E-5
2282,85789489746	8,1570953E-5
2285,83812713623	8,1280025E-5
2288,818359375	8,1638465E-5
2291,79859161377	8,1230328E-5
2294,77882385254	8,0673955E-5
2297,75905609131	8,2017185E-5
2300,73928833008	8,0878405E-5
2303,71952056885	8,1721211E-5
2306,69975280762	8,143122E-5
2309,67998504639	8,0374011E-5
2312,66021728516	8,1478733E-5
2315,64044952393	8,210661E-5
2318,6206817627	8,2030878E-5
2321,60091400146	8,1666886E-5
2324,58114624023	8,1811304E-5
2327,561378479	8,2706481E-5
2330,54161071777	8,1678346E-5
2333,52184295654	8,2171621E-5
2336,50207519531	8,3165367E-5
2339,48230743408	8,1880623E-5
2342,46253967285	8,3193643E-5
2345,44277191162	8,1538541E-5
2348,42300415039	8,2962251E-5
2351,40323638916	8,201845E-5
2354,38346862793	8,2630697E-5
2357,3637008667	8,1997366E-5
2360,34393310547	8,3224129E-5
2363,32416534424	8,1998242E-5
2366,30439758301	8,2834567E-5
2369,28462982178	8,3102034E-5
2372,26486206055	8,3913247E-5
2375,24509429932	8,2584472E-5
2378,22532653809	8,2499209E-5
2381,20555877686	8,4201529E-5
2384,18579101562	8,293921E-5
2387,16602325439	8,3327616E-5
2390,14625549316	8,2758376E-5
2393,12648773193	8,2623265E-5
2396,1067199707	8,192432E-5
2399,08695220947	8,2987776E-5
2402,06718444824	8,4411706E-5
2405,04741668701	8,2822629E-5
2408,02764892578	8,3637144E-5
2411,00788116455	8,2679499E-5
2413,98811340332	8,2877923E-5
2416,96834564209	8,2216546E-5
2419,94857788086	8,2331646E-5
2422,92881011963	8,2276064E-5
2425,9090423584	8,2746873E-5
2428,88927459717	8,1825609E-5
2431,86950683594	8,3271099E-5
2434,84973907471	8,2297413E-5
2437,82997131348	8,1596047E-5
2440,81020355225	8,3082619E-5
2443,79043579102	8,1473259E-5
2446,77066802979	8,1163182E-5
2449,75090026855	8,1268939E-5
2452,73113250732	8,2057595E-5
2455,71136474609	8,3012295E-5
2458,69159698486	8,1822077E-5
2461,67182922363	8,2015885E-5
2464,6520614624	8,2285586E-5
2467,63229370117	8,1676169E-5
2470,61252593994	8,3379245E-5
2473,59275817871	8,5080421E-5
2476,57299041748	8,3889802E-5
2479,55322265625	8,5172101E-5
2482,53345489502	8,7196782E-5
2485,51368713379	8,7867276E-5
2488,49391937256	8,9812473E-5
2491,47415161133	9,154429E-5
2494,4543838501	9,3736785E-5
2497,43461608887	9,4586797E-5
2500,41484832764	9,6194546E-5
2503,39508056641	9,7082802E-5
2506,37531280518	9,845231E-5
2509,35554504395	9,962978E-5
2512,33577728271	0,00010027017
2515,31600952148	0,00010155518
2518,29624176025	0,00010038157
2521,27647399902	0,00010104882
2524,25670623779	0,00010185166
2527,23693847656	0,00010186984
2530,21717071533	0,00010271074
2533,1974029541	0,00010241868
2536,17763519287	0,00010184962
2539,15786743164	0,0001021897
2542,13809967041	0,00010307194
2545,11833190918	0,0001033822
2548,09856414795	0,00010276134
2551,07879638672	0,00010265936
2554,05902862549	0,00010275501
2557,03926086426	0,00010301921
2560,01949310303	0,00010290219
2562,9997253418	0,00010276184
2565,97995758057	0,00010266466
2568,96018981934	0,00010306459
2571,94042205811	0,00010333487
2574,92065429687	0,00010328109
2577,90088653564	0,00010364055
2580,88111877441	0,00010425029
2583,86135101318	0,00010379674
2586,84158325195	0,00010354469
2589,82181549072	0,00010417891
2592,80204772949	0,00010438428
2595,78227996826	0,00010450765
2598,76251220703	0,00010428463
2601,7427444458	0,00010461841
2604,72297668457	0,00010529327
2607,70320892334	0,00010521604
2610,68344116211	0,00010598231
2613,66367340088	0,00010514979
2616,64390563965	0,00010477174
2619,62413787842	0,00010617527
2622,60437011719	0,00010511774
2625,58460235596	0,00010503326
2628,56483459473	0,00010588089
2631,5450668335	0,00010622987
2634,52529907227	0,00010584991
2637,50553131104	0,00010686557
2640,4857635498	0,00010563248
2643,46599578857	0,00010575966
2646,44622802734	0,00010640687
2649,42646026611	0,00010662979
2652,40669250488	0,00010620421
2655,38692474365	0,00010719242
2658,36715698242	0,00010769537
2661,34738922119	0,00010671116
2664,32762145996	0,00010669249
2667,30785369873	0,00010671121
2670,2880859375	0,00010730119
2673,26831817627	0,00010748146
2676,24855041504	0,00010737428
2679,22878265381	0,00010825926
2682,20901489258	0,00010787609
2685,18924713135	0,00010644166
2688,16947937012	0,00010688427
2691,14971160889	0,00010820232
2694,12994384766	0,00010789057
2697,11017608643	0,00010786904
2700,0904083252	0,0001076081
2703,07064056396	0,00010774471
2706,05087280273	0,00010798428
2709,0311050415	0,00010805099
2712,01133728027	0,00010927666
2714,99156951904	0,00010865761
2717,97180175781	0,00010855641
2720,95203399658	0,00010941154
2723,93226623535	0,000109213
2726,91249847412	0,00010923505
2729,89273071289	0,00010969479
2732,87296295166	0,0001089802
2735,85319519043	0,00010969061
2738,8334274292	0,00011059742
2741,81365966797	0,00011126429
2744,79389190674	0,0001108666
2747,77412414551	0,00011104258
2750,75435638428	0,00011100724
2753,73458862305	0,00011104866
2756,71482086182	0,00011200915
2759,69505310059	0,00011219552
2762,67528533936	0,00011250195
2765,65551757813	0,00011310255
2768,63574981689	0,00011335922
2771,61598205566	0,00011401604
2774,59621429443	0,00011499073
2777,5764465332	0,00011421985
2780,55667877197	0,00011464424
2783,53691101074	0,00011554568
2786,51714324951	0,00011536059
2789,49737548828	0,00011690796
2792,47760772705	0,00011750808
2795,45783996582	0,00011877892
2798,43807220459	0,00011716293
2801,41830444336	0,00011790213
2804,39853668213	0,00011851962
2807,3787689209	0,00011917807
2810,35900115967	0,00011903316
2813,33923339844	0,00011958134
2816,31946563721	0,00012039153
2819,29969787598	0,00012150644
2822,27993011475	0,00012164662
2825,26016235352	0,00012252346
2828,24039459229	0,00012273908
2831,22062683105	0,00012380707
2834,20085906982	0,00012447382
2837,18109130859	0,00012423138
2840,16132354736	0,00012429488
2843,14155578613	0,00012571959
2846,1217880249	0,0001266489
2849,10202026367	0,00012679477
2852,08225250244	0,00012617641
2855,06248474121	0,00012659176
2858,04271697998	0,00012711825
2861,02294921875	0,00012832538
2864,00318145752	0,00012859777
2866,98341369629	0,00012910545
2869,96364593506	0,00012749876
2872,94387817383	0,00012874518
2875,9241104126	0,00012926116
2878,90434265137	0,000129977
2881,88457489014	0,00013062132
2884,86480712891	0,00013043432
2887,84503936768	0,00013101235
2890,82527160645	0,00013174745
2893,80550384521	0,00013144732
2896,78573608398	0,00013343888
2899,76596832275	0,00013448254
2902,74620056152	0,00013398948
2905,72643280029	0,00013417358
2908,70666503906	0,00013520631
2911,68689727783	0,00013487413
2914,6671295166	0,00013577391
2917,64736175537	0,00013583723
2920,62759399414	0,00013585525
2923,60782623291	0,00013770326
2926,58805847168	0,00013773652
2929,56829071045	0,00013828047
2932,54852294922	0,00013800341
2935,52875518799	0,00013992312
2938,50898742676	0,00013908238
2941,48921966553	0,00014005214
2944,4694519043	0,00013998852
2947,44968414307	0,00014165421
2950,42991638184	0,00014228794
2953,41014862061	0,00014267009
2956,39038085937	0,00014369879
2959,37061309814	0,00014326519
2962,35084533691	0,00014558506
2965,33107757568	0,0001446966
2968,31130981445	0,00014552997
2971,29154205322	0,00014612208
2974,27177429199	0,00014722297
2977,25200653076	0,00014664511
2980,23223876953	0,00014750425
2983,2124710083	0,00014864114
2986,19270324707	0,00014933315
2989,17293548584	0,00014974397
2992,15316772461	0,00015122021
2995,13339996338	0,000150619
2998,11363220215	0,00015195209
3001,09386444092	0,00015250604
3004,07409667969	0,00015382632
3007,05432891846	0,00015380978
3010,03456115723	0,00015451485
3013,014793396	0,00015546153
3015,99502563477	0,0001557543
3018,97525787354	0,00015789766
3021,9554901123	0,00015739134
3024,93572235107	0,00015835765
3027,91595458984	0,00015916524
3030,89618682861	0,00015948192
3033,87641906738	0,00015986375
3036,85665130615	0,00016033275
3039,83688354492	0,00016149549
3042,81711578369	0,00016299212
3045,79734802246	0,00016410373
3048,77758026123	0,00016524979
3051,7578125	0,00016517392
3054,73804473877	0,00016532012
3057,71827697754	0,00016754307
3060,69850921631	0,00016734781
3063,67874145508	0,00016951193
3066,65897369385	0,00017031799
3069,63920593262	0,00017039219
3072,61943817139	0,00017230182
3075,59967041016	0,00017208311
3078,57990264893	0,00017470715
3081,5601348877	0,00017615625
3084,54036712646	0,00017575814
3087,52059936523	0,00017651435
3090,500831604	0,00017686169
3093,48106384277	0,00017712309
3096,46129608154	0,00018007427
3099,44152832031	0,00018073826
3102,42176055908	0,00018161338
3105,40199279785	0,0001830994
3108,38222503662	0,00018485048
3111,36245727539	0,00018495118
3114,34268951416	0,00018619656
3117,32292175293	0,00018797991
3120,3031539917	0,00018918323
3123,28338623047	0,00018992404
3126,26361846924	0,00019055514
3129,24385070801	0,0001917671
3132,22408294678	0,00019326129
3135,20431518555	0,00019356184
3138,18454742432	0,00019455676
3141,16477966309	0,00019780881
3144,14501190186	0,00019899105
3147,12524414063	0,00020022213
3150,10547637939	0,00020124603
3153,08570861816	0,00020243763
3156,06594085693	0,00020343041
3159,0461730957	0,0002053862
3162,02640533447	0,00020766011
3165,00663757324	0,00020935916
3167,98686981201	0,0002099346
3170,96710205078	0,00021187281
3173,94733428955	0,00021219747
3176,92756652832	0,00021462874
3179,90779876709	0,00021656369
3182,88803100586	0,00021745437
3185,86826324463	0,0002194251
3188,8484954834	0,00022124205
3191,82872772217	0,00022232631
3194,80895996094	0,00022426529
3197,78919219971	0,00022554281
3200,76942443848	0,0002286438
3203,74965667725	0,00022979158
3206,72988891602	0,00023258676
3209,71012115479	0,00023335462
3212,69035339355	0,00023445357
3215,67058563232	0,00023659686
3218,65081787109	0,00023954999
3221,63105010986	0,00024100444
3224,61128234863	0,00024301325
3227,5915145874	0,00024466065
3230,57174682617	0,00024509046
3233,55197906494	0,00024738509
3236,53221130371	0,00024865675
3239,51244354248	0,00025032575
3242,49267578125	0,00025231202
3245,47290802002	0,00025336173
3248,45314025879	0,00025567827
3251,43337249756	0,00025615207
3254,41360473633	0,00025821747
3257,3938369751	0,00025797355
3260,37406921387	0,00026010782
3263,35430145264	0,00025936049
3266,33453369141	0,00026022941
3269,31476593018	0,00026084765
3272,29499816895	0,00025995679
3275,27523040771	0,00026076154
3278,25546264648	0,00025984743
3281,23569488525	0,00025920441
3284,21592712402	0,00025887694
3287,19615936279	0,00025700922
3290,17639160156	0,00025503822
3293,15662384033	0,00025347962
3296,1368560791	0,00025000788
3299,11708831787	0,00024599124
3302,09732055664	0,00024351553
3305,07755279541	0,0002371184
3308,05778503418	0,00023192407
3311,03801727295	0,00022576205
3314,01824951172	0,00022017891
3316,99848175049	0,00021285793
3319,97871398926	0,00020528937
3322,95894622803	0,0001978616
3325,9391784668	0,00019079914
3328,91941070557	0,00018263329
3331,89964294434	0,00017596131
3334,87987518311	0,00016943465
3337,86010742188	0,0001636891
3340,84033966064	0,00015887108
3343,82057189941	0,00015405635
3346,80080413818	0,00015107251
3349,78103637695	0,00014712387
3352,76126861572	0,00014443278
3355,74150085449	0,00014337723
3358,72173309326	0,00014207862
3361,70196533203	0,00014172508
3364,6821975708	0,00014119985
3367,66242980957	0,00014109918
3370,64266204834	0,00014205051
3373,62289428711	0,00014230556
3376,60312652588	0,00014381579
3379,58335876465	0,00014546706
3382,56359100342	0,00014591366
3385,54382324219	0,00014752585
3388,52405548096	0,00014901504
3391,50428771973	0,00014974422
3394,4845199585	0,00015312697
3397,46475219727	0,00015372989
3400,44498443604	0,00015568178
3403,4252166748	0,0001578108
3406,40544891357	0,00015999162
3409,38568115234	0,00016230655
3412,36591339111	0,00016422279
3415,34614562988	0,000164147
3418,32637786865	0,00016718905
3421,30661010742	0,00016928162
3424,28684234619	0,0001707902
3427,26707458496	0,00017368172
3430,24730682373	0,0001757927
3433,2275390625	0,00017703664
3436,20777130127	0,00017926839
3439,18800354004	0,00018221135
3442,16823577881	0,00018431717
3445,14846801758	0,0001872093
3448,12870025635	0,00018742133
3451,10893249512	0,00018994271
3454,08916473389	0,0001933653
3457,06939697266	0,00019460159
3460,04962921143	0,00019685221
3463,0298614502	0,00019887347
3466,01009368897	0,0002011489
3468,99032592773	0,00020360724
3471,9705581665	0,00020617463
3474,95079040527	0,00020817242
3477,93102264404	0,00021028459
3480,91125488281	0,00021348737
3483,89148712158	0,00021582424
3486,87171936035	0,00021623605
3489,85195159912	0,00021978646
3492,83218383789	0,00022209141
3495,81241607666	0,00022437574
3498,79264831543	0,00022567249
3501,7728805542	0,00022989551
3504,75311279297	0,00023115676
3507,73334503174	0,00023350681
3510,71357727051	0,00023656587
3513,69380950928	0,00023955971
3516,67404174805	0,00024244227
3519,65427398682	0,00024413018
3522,63450622559	0,00024711327
3525,61473846436	0,00024934529
3528,59497070313	0,00025360958
3531,57520294189	0,00025477841
3534,55543518066	0,00025765262
3537,53566741943	0,0002609026
3540,5158996582	0,00026354433
3543,49613189697	0,00026627792
3546,47636413574	0,00026906607
3549,45659637451	0,00027266368
3552,43682861328	0,00027565718
3555,41706085205	0,000277633
3558,39729309082	0,00028120419
3561,37752532959	0,00028465724
3564,35775756836	0,00028682999
3567,33798980713	0,00029080628
3570,3182220459	0,00029289996
3573,29845428467	0,00029702809
3576,27868652344	0,00030021846
3579,25891876221	0,00030433282
3582,23915100098	0,00030680647
3585,21938323975	0,00031089675
3588,19961547852	0,00031371838
3591,17984771729	0,00031671288
3594,16007995605	0,00032065602
3597,14031219482	0,00032520421
3600,12054443359	0,00032853625
3603,10077667236	0,0003324359
3606,08100891113	0,00033620678
3609,0612411499	0,00034024358
3612,04147338867	0,00034516255
3615,02170562744	0,00034756428
3618,00193786621	0,00035215697
3620,98217010498	0,00035750327
3623,96240234375	0,00036123574
3626,94263458252	0,00036604478
3629,92286682129	0,00036964204
3632,90309906006	0,00037496778
3635,88333129883	0,00037956945
3638,8635635376	0,00038501309
3641,84379577637	0,00038938289
3644,82402801514	0,00039458954
3647,80426025391	0,00039960128
3650,78449249268	0,00040485164
3653,76472473145	0,00041052183
3656,74495697022	0,00041647426
3659,72518920898	0,00042132123
3662,70542144775	0,00042753233
3665,68565368652	0,00043223576
3668,66588592529	0,00043884351
3671,64611816406	0,00044550693
3674,62635040283	0,0004520691
3677,6065826416	0,00045671217
3680,58681488037	0,00046445489
3683,56704711914	0,0004714621
3686,54727935791	0,00047818003
3689,52751159668	0,00048506716
3692,50774383545	0,00049206656
3695,48797607422	0,00050006521
3698,46820831299	0,0005069166
3701,44844055176	0,00051505529
3704,42867279053	0,00052291108
3707,4089050293	0,00053138895
3710,38913726807	0,00054086522
3713,36936950684	0,00054912759
3716,34960174561	0,00055786561
3719,32983398438	0,00056801844
3722,31006622314	0,00057672742
3725,29029846191	0,00058678891
3728,27053070068	0,00059614475
3731,25076293945	0,00060733461
3734,23099517822	0,00061855575
3737,21122741699	0,00062883275
3740,19145965576	0,00064034716
3743,17169189453	0,00065240284
3746,1519241333	0,00066465433
3749,13215637207	0,00067681152
3752,11238861084	0,00068869738
3755,09262084961	0,00070266583
3758,07285308838	0,00071615003
3761,05308532715	0,00072973737
3764,03331756592	0,00074540035
3767,01354980469	0,00075984944
3769,99378204346	0,0007740423
3772,97401428223	0,00079070488
3775,954246521	0,00080689863
3778,93447875977	0,00082367717
3781,91471099854	0,0008416303
3784,8949432373	0,00085887144
3787,87517547607	0,00087819159
3790,85540771484	0,0008982524
3793,83563995361	0,00091856013
3796,81587219238	0,00093860815
3799,79610443115	0,00095947182
3802,77633666992	0,00098147092
3805,75656890869	0,0010040084
3808,73680114746	0,0010269452
3811,71703338623	0,0010515851
3814,697265625	0,001076525
3817,67749786377	0,0011017362
3820,65773010254	0,0011274687
3823,63796234131	0,0011541516
3826,61819458008	0,0011822754
3829,59842681885	0,0012101854
3832,57865905762	0,0012386248
3835,55889129639	0,0012675192
3838,53912353516	0,0012981569
3841,51935577393	0,0013271986
3844,4995880127	0,0013571503
3847,47982025146	0,0013873226
3850,46005249023	0,0014179532
3853,440284729	0,00144632
3856,42051696777	0,0014760192
3859,40074920654	0,0015035301
3862,38098144531	0,0015313479
3865,36121368408	0,0015550038
3868,34144592285	0,0015781719
3871,32167816162	0,0015977627
3874,30191040039	0,0016172782
3877,28214263916	0,0016315515
3880,26237487793	0,0016399926
3883,2426071167	0,0016465067
3886,22283935547	0,0016494879
3889,20307159424	0,0016458004
3892,18330383301	0,0016383072
3895,16353607178	0,0016270697
3898,14376831055	0,0016106036
3901,12400054932	0,0015894041
3904,10423278809	0,001565313
3907,08446502686	0,0015362113
3910,06469726562	0,0015052916
3913,04492950439	0,0014730692
3916,02516174316	0,001438209
3919,00539398193	0,0014019792
3921,9856262207	0,0013673367
3924,96585845947	0,001329746
3927,94609069824	0,0012942766
3930,92632293701	0,0012586369
3933,90655517578	0,0012242534
3936,88678741455	0,0011900826
3939,86701965332	0,001157735
3942,84725189209	0,0011253024
3945,82748413086	0,0010954191
3948,80771636963	0,001065947
3951,7879486084	0,0010368598
3954,76818084717	0,0010109526
3957,74841308594	0,00098451826
3960,72864532471	0,00095925342
3963,70887756348	0,00093674562
3966,68910980225	0,00091227848
3969,66934204102	0,00089215223
3972,64957427978	0,00087053681
3975,62980651855	0,00085042
3978,61003875732	0,00083077456
3981,59027099609	0,00081136407
3984,57050323486	0,00079420578
3987,55073547363	0,00077765306
3990,5309677124	0,00076083091
3993,51119995117	0,00074474776
3996,49143218994	0,00072947209
3999,47166442871	0,0007149218
4002,45189666748	0,00070103109
4005,43212890625	0,00068706286
4008,41236114502	0,00067475698
4011,39259338379	0,00066082553
4014,37282562256	0,00065018651
4017,35305786133	0,00063731573
4020,3332901001	0,00062795225
4023,31352233887	0,00061560438
4026,29375457764	0,00060536672
4029,27398681641	0,00059474372
4032,25421905518	0,00058526865
4035,23445129395	0,00057510179
4038,21468353271	0,00056583406
4041,19491577148	0,00055664497
4044,17514801025	0,00054764945
4047,15538024902	0,00054016062
4050,13561248779	0,00053222712
4053,11584472656	0,00052385459
4056,09607696533	0,00051609489
4059,0763092041	0,00050857847
4062,05654144287	0,00050200891
4065,03677368164	0,00049398565
4068,01700592041	0,00048790192
4070,99723815918	0,00048045378
4073,97747039795	0,00047450616
4076,95770263672	0,0004688618
4079,93793487549	0,00046270499
4082,91816711426	0,00045650691
4085,89839935303	0,00044965778
4088,8786315918	0,00044430575
4091,85886383057	0,00043877747
4094,83909606934	0,00043418681
4097,81932830811	0,00042873454
4100,79956054687	0,00042373848
4103,77979278564	0,0004191274
4106,76002502441	0,00041404018
4109,74025726318	0,00040877547
4112,72048950195	0,00040421044
4115,70072174072	0,00040033387
4118,68095397949	0,00039525686
4121,66118621826	0,00039204029
4124,64141845703	0,00038698122
4127,6216506958	0,00038184817
4130,60188293457	0,00037827035
4133,58211517334	0,00037477456
4136,56234741211	0,0003705343
4139,54257965088	0,00036661359
4142,52281188965	0,0003628254
4145,50304412842	0,00035910827
4148,48327636719	0,00035630607
4151,46350860596	0,00035270479
4154,44374084473	0,00035068851
4157,4239730835	0,00034608989
4160,40420532227	0,0003439867
4163,38443756103	0,00033986346
4166,3646697998	0,0003364343
4169,34490203857	0,00033418647
4172,32513427734	0,00033065844
4175,30536651611	0,00032838355
4178,28559875488	0,00032530508
4181,26583099365	0,00032251991
4184,24606323242	0,00031964412
4187,22629547119	0,00031795739
4190,20652770996	0,00031534323
4193,18675994873	0,00031206056
4196,1669921875	0,00031016251
4199,14722442627	0,00030707877
4202,12745666504	0,000305092
4205,10768890381	0,00030331596
4208,08792114258	0,00030076832
4211,06815338135	0,00029869063
4214,04838562012	0,00029692102
4217,02861785889	0,00029594342
4220,00885009766	0,00029224114
4222,98908233643	0,00029104998
4225,9693145752	0,00028842196
4228,94954681396	0,00028721851
4231,92977905273	0,00028420131
4234,9100112915	0,00028363103
4237,89024353027	0,00028152452
4240,87047576904	0,00027942824
4243,85070800781	0,00027803526
4246,83094024658	0,0002756953
4249,81117248535	0,00027428695
4252,79140472412	0,00027127781
4255,77163696289	0,00027066648
4258,75186920166	0,00026870515
4261,73210144043	0,00026532197
4264,7123336792	0,00026466613
4267,69256591797	0,00026306323
4270,67279815674	0,00026021377
4273,65303039551	0,00025796908
4276,63326263428	0,00025664587
4279,61349487305	0,00025448826
4282,59372711182	0,0002526886
4285,57395935059	0,00025140156
4288,55419158936	0,00024931707
4291,53442382812	0,00024717884
4294,51465606689	0,00024653257
4297,49488830566	0,00024431401
4300,47512054443	0,00024289431
4303,4553527832	0,00023990614
4306,43558502197	0,00023853945
4309,41581726074	0,00023661532
4312,39604949951	0,000234424
4315,37628173828	0,00023376148
4318,35651397705	0,00023178493
4321,33674621582	0,00023008482
4324,31697845459	0,00022863447
4327,29721069336	0,00022744433
4330,27744293213	0,00022562619
4333,2576751709	0,00022461185
4336,23790740967	0,00022333671
4339,21813964844	0,00022196689
4342,19837188721	0,00022031747
4345,17860412598	0,00021811919
4348,15883636475	0,00021790949
4351,13906860352	0,00021690828
4354,11930084229	0,00021545784
4357,09953308105	0,00021350862
4360,07976531982	0,00021231506
4363,05999755859	0,00021024905
4366,04022979736	0,00020932863
4369,02046203613	0,0002079569
4372,0006942749	0,00020633938
4374,98092651367	0,00020503525
4377,96115875244	0,000203813
4380,94139099121	0,00020300193
4383,92162322998	0,00020118343
4386,90185546875	0,00020058754
4389,88208770752	0,0001987082
4392,86231994629	0,00019731212
4395,84255218506	0,00019575835
4398,82278442383	0,00019469299
4401,8030166626	0,00019307538
4404,78324890137	0,00019147473
4407,76348114014	0,00018960768
4410,74371337891	0,00018991904
4413,72394561768	0,00018658898
4416,70417785645	0,00018611108
4419,68441009521	0,00018431754
4422,66464233398	0,00018328715
4425,64487457275	0,00018105789
4428,62510681152	0,00017908077
4431,60533905029	0,00017760492
4434,58557128906	0,00017642244
4437,56580352783	0,0001748747
4440,5460357666	0,00017379184
4443,52626800537	0,0001716278
4446,50650024414	0,00017041982
4449,48673248291	0,00016795224
4452,46696472168	0,00016630555
4455,44719696045	0,00016538669
4458,42742919922	0,00016364977
4461,40766143799	0,00016362334
4464,38789367676	0,00016222165
4467,36812591553	0,00015990324
4470,3483581543	0,00015861449
4473,32859039307	0,00015770393
4476,30882263184	0,00015635871
4479,28905487061	0,00015590145
4482,26928710937	0,0001539974
4485,24951934814	0,00015264028
4488,22975158691	0,00015187439
4491,20998382568	0,00015150795
4494,19021606445	0,00014974708
4497,17044830322	0,00014920034
4500,15068054199	0,00014803353
4503,13091278076	0,00014688447
4506,11114501953	0,00014748501
4509,0913772583	0,00014546266
4512,07160949707	0,00014478726
4515,05184173584	0,00014351022
4518,03207397461	0,00014302919
4521,01230621338	0,00014224543
4523,99253845215	0,00014176969
4526,97277069092	0,00014106972
4529,95300292969	0,0001409573
4532,93323516846	0,00013970648
4535,91346740723	0,00013930889
4538,893699646	0,00013772153
4541,87393188477	0,00013667016
4544,85416412354	0,00013651691
4547,8343963623	0,00013703809
4550,81462860107	0,0001345502
4553,79486083984	0,00013502972
4556,77509307861	0,00013353189
4559,75532531738	0,00013373008
4562,73555755615	0,00013355261
4565,71578979492	0,00013319602
4568,69602203369	0,00013229426
4571,67625427246	0,00013129265
4574,65648651123	0,00013130545
4577,63671875	0,00013026473
4580,61695098877	0,00013006251
4583,59718322754	0,00012926941
4586,57741546631	0,00012950368
4589,55764770508	0,00012852163
4592,53787994385	0,00012773963
4595,51811218262	0,00012702241
4598,49834442139	0,00012650928
4601,47857666016	0,00012598919
4604,45880889893	0,00012661104
4607,4390411377	0,00012459074
4610,41927337646	0,00012435384
4613,39950561523	0,00012470908
4616,379737854	0,00012355548
4619,35997009277	0,00012332232
4622,34020233154	0,00012281371
4625,32043457031	0,00012244731
4628,30066680908	0,00012236835
4631,28089904785	0,000121095
4634,26113128662	0,00012073839
4637,24136352539	0,00011996494
4640,22159576416	0,00011906867
4643,20182800293	0,00011931689
4646,1820602417	0,00011875781
4649,16229248047	0,00011864345
4652,14252471924	0,0001173783
4655,12275695801	0,00011741625
4658,10298919678	0,00011675551
4661,08322143555	0,00011644758
4664,06345367432	0,00011621598
4667,04368591309	0,00011561005
4670,02391815186	0,00011623311
4673,00415039063	0,00011545812
4675,98438262939	0,00011447873
4678,96461486816	0,0001142428
4681,94484710693	0,00011319185
4684,9250793457	0,00011339614
4687,90531158447	0,00011396597
4690,88554382324	0,00011255199
4693,86577606201	0,00011305092
4696,84600830078	0,00011101524
4699,82624053955	0,00011152671
4702,80647277832	0,00011114808
4705,78670501709	0,00011084409
4708,76693725586	0,00011023422
4711,74716949463	0,00011033802
4714,7274017334	0,00011031539
4717,70763397217	0,00010859386
4720,68786621094	0,00010904797
4723,66809844971	0,00010937485
4726,64833068848	0,00010815308
4729,62856292725	0,0001079016
4732,60879516602	0,0001075107
4735,58902740479	0,00010756286
4738,56925964355	0,00010720352
4741,54949188232	0,00010736993
4744,52972412109	0,00010594292
4747,50995635986	0,00010579675
4750,49018859863	0,00010597388
4753,4704208374	0,00010598645
4756,45065307617	0,0001058069
4759,43088531494	0,00010420119
4762,41111755371	0,00010453894
4765,39134979248	0,00010410884
4768,37158203125	0,00010284798
4771,35181427002	0,00010285871
4774,33204650879	0,00010281736
4777,31227874756	0,00010327757
4780,29251098633	0,00010176098
4783,2727432251	0,00010119969
4786,25297546387	0,00010087024
4789,23320770264	0,00010047949
4792,21343994141	9,9891829E-5
4795,19367218018	9,9139904E-5
4798,17390441895	9,959109E-5
4801,15413665771	9,9313144E-5
4804,13436889648	9,8017606E-5
4807,11460113525	9,7597323E-5
4810,09483337402	9,8229995E-5
4813,07506561279	9,8224003E-5
4816,05529785156	9,6134205E-5
4819,03553009033	9,5882832E-5
4822,0157623291	9,5317376E-5
4824,99599456787	9,5780782E-5
4827,97622680664	9,4960445E-5
4830,95645904541	9,457521E-5
4833,93669128418	9,4204933E-5
4836,91692352295	9,4007747E-5
4839,89715576172	9,255361E-5
4842,87738800049	9,3053341E-5
4845,85762023926	9,3296889E-5
4848,83785247803	9,1762182E-5
4851,8180847168	9,0945703E-5
4854,79831695557	9,1277511E-5
4857,77854919434	9,1120447E-5
4860,75878143311	8,9013983E-5
4863,73901367188	8,9924314E-5
4866,71924591064	8,9506693E-5
4869,69947814941	8,848678E-5
4872,67971038818	8,8172651E-5
4875,65994262695	8,893583E-5
4878,64017486572	8,711953E-5
4881,62040710449	8,7461546E-5
4884,60063934326	8,6718702E-5
4887,58087158203	8,6933501E-5
4890,5611038208	8,6368912E-5
4893,54133605957	8,5624358E-5
4896,52156829834	8,4489711E-5
4899,50180053711	8,4502213E-5
4902,48203277588	8,4708432E-5
4905,46226501465	8,440175E-5
4908,44249725342	8,3745082E-5
4911,42272949219	8,3132428E-5
4914,40296173096	8,2584482E-5
4917,38319396973	8,2465778E-5
4920,3634262085	8,1914422E-5
4923,34365844727	8,0776821E-5
4926,32389068604	8,1194464E-5
4929,3041229248	8,0896217E-5
4932,28435516357	8,0609906E-5
4935,26458740234	7,9891443E-5
4938,24481964111	7,8833761E-5
4941,22505187988	7,9869408E-5
4944,20528411865	7,8387382E-5
4947,18551635742	7,7844055E-5
4950,16574859619	7,8122387E-5
4953,14598083496	7,7485928E-5
4956,12621307373	7,8005386E-5
4959,1064453125	7,6827273E-5
4962,08667755127	7,6115398E-5
4965,06690979004	7,617869E-5
4968,04714202881	7,5734251E-5
4971,02737426758	7,6087312E-5
4974,00760650635	7,5260409E-5
4976,98783874512	7,525734E-5
4979,96807098389	7,5093387E-5
4982,94830322266	7,4857438E-5
4985,92853546143	7,4383231E-5
4988,9087677002	7,5612496E-5
4991,88899993897	7,5371753E-5
4994,86923217773	7,4601262E-5
4997,8494644165	7,5507177E-5
5000,82969665527	7,5102281E-5
5003,80992889404	7,4986098E-5
5006,79016113281	7,5807667E-5
5009,77039337158	7,6762142E-5
5012,75062561035	7,6042976E-5
5015,73085784912	7,6842747E-5
5018,71109008789	7,7254846E-5
5021,69132232666	7,7706607E-5
5024,67155456543	7,8467352E-5
5027,6517868042	7,9141309E-5
5030,63201904297	7,9256267E-5
5033,61225128174	7,9787019E-5
5036,59248352051	8,1173174E-5
5039,57271575928	8,1408025E-5
5042,55294799805	8,081719E-5
5045,53318023682	8,1394059E-5
5048,51341247559	8,1728611E-5
5051,49364471436	8,3465888E-5
5054,47387695313	8,2787863E-5
5057,45410919189	8,2214275E-5
5060,43434143066	8,3183629E-5
5063,41457366943	8,3325655E-5
5066,3948059082	8,3401276E-5
5069,37503814697	8,3954885E-5
5072,35527038574	8,5187066E-5
5075,33550262451	8,4724954E-5
5078,31573486328	8,4880896E-5
5081,29596710205	8,607511E-5
5084,27619934082	8,60127E-5
5087,25643157959	8,5091272E-5
5090,23666381836	8,5650604E-5
5093,21689605713	8,6097921E-5
5096,1971282959	8,597043E-5
5099,17736053467	8,6556009E-5
5102,15759277344	8,6751487E-5
5105,13782501221	8,5437246E-5
5108,11805725098	8,5752625E-5
5111,09828948975	8,5580298E-5
5114,07852172852	8,6889127E-5
5117,05875396729	8,6790773E-5
5120,03898620605	8,5791651E-5
5123,01921844482	8,5198906E-5
5125,99945068359	8,5252099E-5
5128,97968292236	8,5900932E-5
5131,95991516113	8,5573197E-5
5134,9401473999	8,4715522E-5
5137,92037963867	8,4767573E-5
5140,90061187744	8,573078E-5
5143,88084411621	8,5424532E-5
5146,86107635498	8,5007326E-5
5149,84130859375	8,5412937E-5
5152,82154083252	8,5238073E-5
5155,80177307129	8,48389E-5
5158,78200531006	8,384646E-5
5161,76223754883	8,3831911E-5
5164,7424697876	8,420978E-5
5167,72270202637	8,387294E-5
5170,70293426514	8,4713496E-5
5173,68316650391	8,3049E-5
5176,66339874268	8,4028189E-5
5179,64363098145	8,2601333E-5
5182,62386322022	8,2650743E-5
5185,60409545898	8,247589E-5
5188,58432769775	8,3063852E-5
5191,56455993652	8,2917106E-5
5194,54479217529	8,2183854E-5
5197,52502441406	8,2530371E-5
5200,50525665283	8,330284E-5
5203,4854888916	8,1960401E-5
5206,46572113037	8,1718316E-5
5209,44595336914	8,2039767E-5
5212,42618560791	8,1102193E-5
5215,40641784668	8,1034838E-5
5218,38665008545	8,1453965E-5
5221,36688232422	8,1416078E-5
5224,34711456299	8,1443798E-5
5227,32734680176	8,1656079E-5
5230,30757904053	8,1637975E-5
5233,2878112793	8,1204043E-5
5236,26804351807	8,1344921E-5
5239,24827575684	8,0763732E-5
5242,22850799561	8,0306612E-5
5245,20874023438	8,0903695E-5
5248,18897247314	8,0766404E-5
5251,16920471191	8,0391657E-5
5254,14943695068	7,9656997E-5
5257,12966918945	7,9522354E-5
5260,10990142822	7,876749E-5
5263,09013366699	7,9427578E-5
5266,07036590576	7,9211043E-5
5269,05059814453	7,8821718E-5
5272,0308303833	7,8650598E-5
5275,01106262207	7,8866466E-5
5277,99129486084	7,7773237E-5
5280,97152709961	7,8327143E-5
5283,95175933838	7,8880197E-5
5286,93199157715	7,8803654E-5
5289,91222381592	7,7876083E-5
5292,89245605469	7,8094171E-5
5295,87268829346	7,7853856E-5
5298,85292053223	7,723622E-5
5301,833152771	7,6766552E-5
5304,81338500977	7,671038E-5
5307,79361724854	7,6316293E-5
5310,7738494873	7,6024926E-5
5313,75408172607	7,5631305E-5
5316,73431396484	7,6030799E-5
5319,71454620361	7,5555592E-5
5322,69477844238	7,596395E-5
5325,67501068115	7,4469049E-5
5328,65524291992	7,573461E-5
5331,63547515869	7,4869353E-5
5334,61570739746	7,5126844E-5
5337,59593963623	7,4386208E-5
5340,576171875	7,3942214E-5
5343,55640411377	7,564885E-5
5346,53663635254	7,4663146E-5
5349,51686859131	7,4338688E-5
5352,49710083008	7,422798E-5
5355,47733306885	7,4083163E-5
5358,45756530762	7,4636954E-5
5361,43779754639	7,4345994E-5
5364,41802978516	7,3821102E-5
5367,39826202393	7,4281222E-5
5370,3784942627	7,3410857E-5
5373,35872650146	7,3288091E-5
5376,33895874023	7,4297331E-5
5379,319190979	7,4011771E-5
5382,29942321777	7,3608603E-5
5385,27965545654	7,336244E-5
5388,25988769531	7,3346121E-5
5391,24011993408	7,2623441E-5
5394,22035217285	7,3086726E-5
5397,20058441162	7,3477871E-5
5400,18081665039	7,2599574E-5
5403,16104888916	7,2242076E-5
5406,14128112793	7,1674684E-5
5409,1215133667	7,2911577E-5
5412,10174560547	7,3007772E-5
5415,08197784424	7,2224147E-5
5418,06221008301	7,2156516E-5
5421,04244232178	7,2499822E-5
5424,02267456055	7,1788822E-5
5427,00290679932	7,1861823E-5
5429,98313903809	7,2246384E-5
5432,96337127686	7,2215292E-5
5435,94360351562	7,2311652E-5
5438,92383575439	7,2373482E-5
5441,90406799316	7,1479403E-5
5444,88430023193	7,1385199E-5
5447,8645324707	7,2237164E-5
5450,84476470947	7,2279227E-5
5453,82499694824	7,1618636E-5
5456,80522918701	7,1920367E-5
5459,78546142578	7,1872481E-5
5462,76569366455	7,0937672E-5
5465,74592590332	7,0940031E-5
5468,72615814209	7,1396259E-5
5471,70639038086	7,062368E-5
5474,68662261963	7,1715817E-5
5477,6668548584	7,1324047E-5
5480,64708709717	7,0926975E-5
5483,62731933594	7,1536514E-5
5486,60755157471	7,0780307E-5
5489,58778381348	7,1264381E-5
5492,56801605225	7,1123734E-5
5495,54824829102	7,1608248E-5
5498,52848052978	7,0309611E-5
5501,50871276855	7,0755971E-5
5504,48894500732	6,979719E-5
5507,46917724609	7,0918022E-5
5510,44940948486	7,1012572E-5
5513,42964172363	7,1544609E-5
5516,4098739624	7,1284664E-5
5519,39010620117	7,1150795E-5
5522,37033843994	7,0563966E-5
5525,35057067871	7,1640614E-5
5528,33080291748	7,088136E-5
5531,31103515625	7,051018E-5
5534,29126739502	6,9825968E-5
5537,27149963379	7,0097086E-5
5540,25173187256	7,0136177E-5
5543,23196411133	7,0182721E-5
5546,2121963501	7,0632977E-5
5549,19242858887	7,0225772E-5
5552,17266082764	7,0514362E-5
5555,15289306641	6,9730299E-5
5558,13312530518	7,0594194E-5
5561,11335754395	7,0900964E-5
5564,09358978271	7,0189535E-5
5567,07382202148	7,0068326E-5
5570,05405426025	7,1028942E-5
5573,03428649902	6,9813222E-5
5576,01451873779	6,9789955E-5
5578,99475097656	6,9690076E-5
5581,97498321533	6,9752642E-5
5584,9552154541	7,0283302E-5
5587,93544769287	6,9549282E-5
5590,91567993164	6,8880011E-5
5593,89591217041	6,8714455E-5
5596,87614440918	6,8711756E-5
5599,85637664795	6,8198705E-5
5602,83660888672	6,8427516E-5
5605,81684112549	6,8488042E-5
5608,79707336426	6,8962184E-5
5611,77730560303	6,87112E-5
5614,7575378418	6,7637516E-5
5617,73777008057	6,740126E-5
5620,71800231934	6,8603041E-5
5623,69823455811	6,7095566E-5
5626,67846679687	6,7119729E-5
5629,65869903564	6,5612359E-5
5632,63893127441	6,6629075E-5
5635,61916351318	6,5631122E-5
5638,59939575195	6,6220014E-5
5641,57962799072	6,570363E-5
5644,55986022949	6,4971504E-5
5647,54009246826	6,4277899E-5
5650,52032470703	6,333054E-5
5653,5005569458	6,3589372E-5
5656,48078918457	6,3247288E-5
5659,46102142334	6,198095E-5
5662,44125366211	6,203701E-5
5665,42148590088	6,1223873E-5
5668,40171813965	6,1775743E-5
5671,38195037842	6,0333824E-5
5674,36218261719	6,0110596E-5
5677,34241485596	6,0223733E-5
5680,32264709473	5,9755169E-5
5683,3028793335	6,0309116E-5
5686,28311157227	5,815588E-5
5689,26334381103	5,8134141E-5
5692,2435760498	5,8802636E-5
5695,22380828857	5,6929889E-5
5698,20404052734	5,7465689E-5
5701,18427276611	5,6957689E-5
5704,16450500488	5,6389465E-5
5707,14473724365	5,6077931E-5
5710,12496948242	5,6781213E-5
5713,10520172119	5,5254556E-5
5716,08543395996	5,6225027E-5
5719,06566619873	5,6020029E-5
5722,0458984375	5,4976739E-5
5725,02613067627	5,4551063E-5
5728,00636291504	5,5192089E-5
5730,98659515381	5,5008621E-5
5733,96682739258	5,4644528E-5
5736,94705963135	5,3911233E-5
5739,92729187012	5,3193855E-5
5742,90752410889	5,3717512E-5
5745,88775634766	5,3327354E-5
5748,86798858643	5,299193E-5
5751,8482208252	5,380907E-5
5754,82845306396	5,3240699E-5
5757,80868530273	5,2498051E-5
5760,7889175415	5,280184E-5
5763,76914978027	5,2000753E-5
5766,74938201904	5,275933E-5
5769,72961425781	5,1563848E-5
5772,70984649658	5,2100791E-5
5775,69007873535	5,144315E-5
5778,67031097412	5,169941E-5
5781,65054321289	5,1459763E-5
5784,63077545166	5,0569618E-5
5787,61100769043	5,117334E-5
5790,5912399292	5,0417769E-5
5793,57147216797	5,051212E-5
5796,55170440674	5,0206548E-5
5799,53193664551	5,0501224E-5
5802,51216888428	5,0041012E-5
5805,49240112305	5,0247644E-5
5808,47263336182	4,9844588E-5
5811,45286560059	5,000112E-5
5814,43309783935	4,9445407E-5
5817,41333007812	5,0107244E-5
5820,39356231689	4,9744095E-5
5823,37379455566	4,9359987E-5
5826,35402679443	5,0226896E-5
5829,3342590332	4,9349642E-5
5832,31449127197	4,8993085E-5
5835,29472351074	4,9665957E-5
5838,27495574951	4,9441163E-5
5841,25518798828	5,0093087E-5
5844,23542022705	4,9441039E-5
5847,21565246582	4,9778867E-5
5850,19588470459	4,8928277E-5
5853,17611694336	4,88693E-5
5856,15634918213	4,9825199E-5
5859,1365814209	4,9256805E-5
5862,11681365967	4,9619424E-5
5865,09704589844	4,9322554E-5
5868,07727813721	4,8869934E-5
5871,05751037598	4,8509438E-5
5874,03774261475	4,8075674E-5
5877,01797485352	4,9592862E-5
5879,99820709229	4,9587124E-5
5882,97843933105	4,9671649E-5
5885,95867156982	5,0182413E-5
5888,93890380859	4,9744772E-5
5891,91913604736	4,9746807E-5
5894,89936828613	5,0173568E-5
5897,8796005249	4,9845136E-5
5900,85983276367	5,0492773E-5
5903,84006500244	4,9997887E-5
5906,82029724121	4,9381225E-5
5909,80052947998	4,9283193E-5
5912,78076171875	4,974765E-5
5915,76099395752	4,8923129E-5
5918,74122619629	4,898372E-5
5921,72145843506	4,9094241E-5
5924,70169067383	4,996546E-5
5927,6819229126	5,0156177E-5
5930,66215515137	4,9314361E-5
5933,64238739014	5,0693463E-5
5936,62261962891	5,0382783E-5
5939,60285186768	4,9394972E-5
5942,58308410644	4,9634979E-5
5945,56331634521	4,9967071E-5
[truncated: 30,772 more rows]
