# Supplementary material for: Predicting the Durability of Solid Fired Bricks Using NDT Electroacoustic Methods
Source: Materials (Basel). 2022 Aug 25;15(17):5882. doi: 10.3390/ma15175882 (PMC9457344; doi:10.3390/ma15175882)
Supplement: Supplementary file 1 [file materials-15-05882-s001.zip › 11-NV0_FT.csv]

ASCII data file created with TiePie Multi Channel software. www.tiepie.com.
2021-08-03 07:39:05 377m
Frequency	FFT1
Hz	V
0	0,00064275005
2,98023223876953	0,00012830045
5,96046447753906	0,00012704442
8,94069671630859	0,00012545151
11,9209289550781	0,00014301653
14,9011611938477	0,00016128219
17,8813934326172	0,00013133109
20,8616256713867	0,000143015
23,8418579101562	0,0001854464
26,8220901489258	0,0001542575
29,8023223876953	0,00014778168
32,7825546264648	0,00013763041
35,7627868652344	0,00014064977
38,7430191040039	0,00014451035
41,7232513427734	0,00014403725
44,703483581543	0,00014361781
47,6837158203125	0,00014153975
50,663948059082	0,00014323969
53,6441802978516	0,00014272086
56,6244125366211	0,00014160199
59,6046447753906	0,00013727682
62,5848770141602	0,00013324423
65,5651092529297	0,00013524787
68,5453414916992	0,00014296078
71,5255737304687	0,00014230627
74,5058059692383	0,00013965112
77,4860382080078	0,00013932192
80,4662704467773	0,00013922099
83,4465026855469	0,00013535118
86,4267349243164	0,00013061401
89,4069671630859	0,00012813125
92,3871994018555	0,00013305988
95,367431640625	0,00013583202
98,3476638793945	0,00013403981
101,327896118164	0,00013250054
104,308128356934	0,00013643534
107,288360595703	0,0001408049
110,268592834473	0,00013486955
113,248825073242	0,00013526025
116,229057312012	0,00013589851
119,209289550781	0,00013944339
122,189521789551	0,00014057041
125,16975402832	0,00013528799
128,14998626709	0,00013939771
131,130218505859	0,00013411129
134,110450744629	0,00013167353
137,090682983398	0,00013191522
140,070915222168	0,00012892309
143,051147460938	0,00012926302
146,031379699707	0,00012863204
149,011611938477	0,00012726007
151,991844177246	0,00012392654
154,972076416016	0,00012337475
157,952308654785	0,00012489183
160,932540893555	0,00012508431
163,912773132324	0,00012598295
166,893005371094	0,00012901726
169,873237609863	0,00012826514
172,853469848633	0,00013275964
175,833702087402	0,00013960041
178,813934326172	0,00013630171
181,794166564941	0,00013741577
184,774398803711	0,00013683714
187,75463104248	0,00013676818
190,73486328125	0,00013260462
193,71509552002	0,00012755386
196,695327758789	0,00012684626
199,675559997559	0,00012907659
202,655792236328	0,00012746399
205,636024475098	0,00012109414
208,616256713867	0,00012166611
211,596488952637	0,00012194719
214,576721191406	0,0001213225
217,556953430176	0,00011961987
220,537185668945	0,00012116819
223,517417907715	0,00012025108
226,497650146484	0,00012116465
229,477882385254	0,00012183915
232,458114624023	0,00012071173
235,438346862793	0,00012131803
238,418579101562	0,00012335162
241,398811340332	0,00012251437
244,379043579102	0,00012110074
247,359275817871	0,00012172309
250,339508056641	0,00011992793
253,31974029541	0,00012050656
256,29997253418	0,00011960556
259,280204772949	0,00011897535
262,260437011719	0,00011902233
265,240669250488	0,00012044242
268,220901489258	0,00011951263
271,201133728027	0,00012018194
274,181365966797	0,0001221868
277,161598205566	0,00012261657
280,141830444336	0,00011901177
283,122062683105	0,00011780516
286,102294921875	0,00011690077
289,082527160645	0,00011605404
292,062759399414	0,00011423096
295,042991638184	0,00011414437
298,023223876953	0,00011368174
301,003456115723	0,0001133687
303,983688354492	0,0001116685
306,963920593262	0,00011248603
309,944152832031	0,00011252473
312,924385070801	0,00011048203
315,90461730957	0,00010982506
318,88484954834	0,00010859135
321,865081787109	0,00011161383
324,845314025879	0,0001093786
327,825546264648	0,00010875869
330,805778503418	0,00011010455
333,786010742188	0,00011104688
336,766242980957	0,00011110793
339,746475219727	0,00010762819
342,726707458496	0,00010865731
345,706939697266	0,00010843885
348,687171936035	0,00010956284
351,667404174805	0,00010936092
354,647636413574	0,00010654652
357,627868652344	0,00010955282
360,608100891113	0,00011133852
363,588333129883	0,0001114931
366,568565368652	0,00011111424
369,548797607422	0,00011144432
372,529029846191	0,00011194669
375,509262084961	0,00011039354
378,48949432373	0,00011017686
381,4697265625	0,00010938406
384,44995880127	0,00011015605
387,430191040039	0,00010897799
390,410423278809	0,00010854489
393,390655517578	0,00010670733
396,370887756348	0,00010616786
399,351119995117	0,00010747036
402,331352233887	0,00010569149
405,311584472656	0,00010777024
408,291816711426	0,00010660524
411,272048950195	0,00010499455
414,252281188965	0,00010505107
417,232513427734	0,00010551479
420,212745666504	0,00010369522
423,192977905273	0,00010533914
426,173210144043	0,0001042995
429,153442382812	0,00010375296
432,133674621582	0,00010357922
435,113906860352	0,00010498067
438,094139099121	0,00010291672
441,074371337891	0,00010412628
444,05460357666	0,00010417567
447,03483581543	0,00010299737
450,015068054199	0,00010354438
452,995300292969	0,00010362614
455,975532531738	0,00010454602
458,955764770508	0,00010338501
461,935997009277	0,00010549813
464,916229248047	0,00010426573
467,896461486816	0,00010483515
470,876693725586	0,0001070746
473,856925964355	0,00010541085
476,837158203125	0,00010712468
479,817390441895	0,00010549184
482,797622680664	0,00010796091
485,777854919434	0,00010723204
488,758087158203	0,00010863236
491,738319396973	0,00010780137
494,718551635742	0,00010913508
497,698783874512	0,00010971466
500,679016113281	0,00011174482
503,659248352051	0,00011082537
506,63948059082	0,00011240929
509,61971282959	0,00011226393
512,599945068359	0,00011412094
515,580177307129	0,0001131548
518,560409545898	0,00011308631
521,540641784668	0,00011322837
524,520874023438	0,00011213701
527,501106262207	0,00011220253
530,481338500977	0,00011192206
533,461570739746	0,00011085132
536,441802978516	0,00011079065
539,422035217285	0,00011035304
542,402267456055	0,00011155898
545,382499694824	0,00010978391
548,362731933594	0,00010953372
551,342964172363	0,00010996997
554,323196411133	0,00010947858
557,303428649902	0,00010866247
560,283660888672	0,00010816839
563,263893127441	0,00010769808
566,244125366211	0,00010788845
569,22435760498	0,00010911083
572,20458984375	0,00010857262
575,18482208252	0,00010769162
578,165054321289	0,00010765759
581,145286560059	0,00010704118
584,125518798828	0,00010717958
587,105751037598	0,00010795107
590,085983276367	0,00010645301
593,066215515137	0,00010848665
596,046447753906	0,00010771443
599,026679992676	0,00010811252
602,006912231445	0,0001087422
604,987144470215	0,00010720153
607,967376708984	0,00010780046
610,947608947754	0,00010840788
613,927841186523	0,00010880774
616,908073425293	0,00010841719
619,888305664062	0,0001085993
622,868537902832	0,00010845535
625,848770141602	0,0001088747
628,829002380371	0,00010850278
631,809234619141	0,00010893607
634,78946685791	0,00010977808
637,76969909668	0,00010793442
640,749931335449	0,00010814272
643,730163574219	0,00011054562
646,710395812988	0,00010925533
649,690628051758	0,00010908897
652,670860290527	0,00010806464
655,651092529297	0,00010814079
658,631324768066	0,00010982907
661,611557006836	0,00011398926
664,591789245606	0,00010112384
667,572021484375	0,00010477557
670,552253723145	0,00010720317
673,532485961914	0,00010591377
676,512718200684	0,00010732715
679,492950439453	0,00010903844
682,473182678223	0,00010861259
685,453414916992	0,00010530799
688,433647155762	0,00010670858
691,413879394531	0,00010927817
694,394111633301	0,00010908991
697,37434387207	0,00010883011
700,35457611084	0,00010770222
703,334808349609	0,00010895943
706,315040588379	0,00010781999
709,295272827148	0,00010868348
712,275505065918	0,00010773651
715,255737304687	0,00010756966
718,235969543457	0,00010786096
721,216201782227	0,00010847429
724,196434020996	0,00010805954
727,176666259766	0,00010855628
730,156898498535	0,00010969434
733,137130737305	0,0001081411
736,117362976074	0,00010977614
739,097595214844	0,00010833835
742,077827453613	0,0001083686
745,058059692383	0,00010983114
748,038291931152	0,00010978012
751,018524169922	0,00010974854
753,998756408691	0,00011019788
756,978988647461	0,00010981759
759,959220886231	0,00011101615
762,939453125	0,00011100179
765,919685363769	0,00011092417
768,899917602539	0,00011201885
771,880149841309	0,00011192631
774,860382080078	0,00011160806
777,840614318848	0,0001115257
780,820846557617	0,00011271644
783,801078796387	0,00011200565
786,781311035156	0,00011247965
789,761543273926	0,00011275123
792,741775512695	0,00011337922
795,722007751465	0,00011285915
798,702239990234	0,00011386858
801,682472229004	0,00011346262
804,662704467773	0,00011395415
807,642936706543	0,00011517332
810,623168945313	0,00011570433
813,603401184082	0,0001155139
816,583633422852	0,00011650291
819,563865661621	0,00011675628
822,544097900391	0,00011694204
825,52433013916	0,00011736167
828,50456237793	0,00011675238
831,484794616699	0,00011746445
834,465026855469	0,00011727224
837,445259094238	0,00011732519
840,425491333008	0,00011811586
843,405723571777	0,00011901378
846,385955810547	0,0001173607
849,366188049316	0,00011791667
852,346420288086	0,00011934099
855,326652526855	0,0001193414
858,306884765625	0,0001204348
861,287117004394	0,00012065933
864,267349243164	0,00012047388
867,247581481934	0,00012076692
870,227813720703	0,00012129571
873,208045959473	0,00012151586
876,188278198242	0,00012269323
879,168510437012	0,00012138076
882,148742675781	0,00012330263
885,128974914551	0,00012306438
888,10920715332	0,00012458481
891,08943939209	0,00012457366
894,069671630859	0,00012429436
897,049903869629	0,00012572619
900,030136108398	0,00012466779
903,010368347168	0,00012590349
905,990600585938	0,00012543739
908,970832824707	0,00012662947
911,951065063477	0,00012633962
914,931297302246	0,00012589332
917,911529541016	0,00012787976
920,891761779785	0,00012865664
923,871994018555	0,00012851338
926,852226257324	0,0001284585
929,832458496094	0,00012964556
932,812690734863	0,00012851793
935,792922973633	0,00012971882
938,773155212402	0,00013014643
941,753387451172	0,00013025354
944,733619689941	0,00013263337
947,713851928711	0,00013120418
950,69408416748	0,0001319577
953,67431640625	0,00013327901
956,65454864502	0,0001336439
959,634780883789	0,00013352555
962,615013122559	0,00013412273
965,595245361328	0,00013330768
968,575477600098	0,00013444173
971,555709838867	0,0001356338
974,535942077637	0,00013585796
977,516174316406	0,00013672003
980,496406555176	0,00013615515
983,476638793945	0,00013788409
986,456871032715	0,00013798254
989,437103271484	0,00013854685
992,417335510254	0,00014043496
995,397567749023	0,0001389229
998,377799987793	0,0001406755
1001,35803222656	0,00014179927
1004,33826446533	0,0001427684
1007,3184967041	0,00014283177
1010,29872894287	0,00014321545
1013,27896118164	0,00014369974
1016,25919342041	0,00014488675
1019,23942565918	0,00014466199
1022,21965789795	0,00014534364
1025,19989013672	0,00014602924
1028,18012237549	0,00014685077
1031,16035461426	0,00014940563
1034,14058685303	0,00014886209
1037,1208190918	0,00014897234
1040,10105133057	0,00014983493
1043,08128356934	0,0001508596
1046,06151580811	0,0001507238
1049,04174804688	0,00015193414
1052,02198028564	0,00015341156
1055,00221252441	0,00015320863
1057,98244476318	0,00015385968
1060,96267700195	0,00015445771
1063,94290924072	0,00015616764
1066,92314147949	0,00015739295
1069,90337371826	0,00015809304
1072,88360595703	0,00015768939
1075,8638381958	0,00015980554
1078,84407043457	0,00016079948
1081,82430267334	0,00016131043
1084,80453491211	0,00016146095
1087,78476715088	0,00016329222
1090,76499938965	0,00016366899
1093,74523162842	0,00016556563
1096,72546386719	0,00016563215
1099,70569610596	0,00016659735
1102,68592834473	0,0001687548
1105,6661605835	0,00016927424
1108,64639282227	0,0001710696
1111,62662506104	0,00017138581
1114,6068572998	0,00017128638
1117,58708953857	0,00017291123
1120,56732177734	0,00017518446
1123,54755401611	0,00017544239
1126,52778625488	0,00017622696
1129,50801849365	0,00017859568
1132,48825073242	0,00017940017
1135,46848297119	0,00018075388
1138,44871520996	0,00018218212
1141,42894744873	0,000183007
1144,4091796875	0,00018441843
1147,38941192627	0,00018607798
1150,36964416504	0,00018689335
1153,34987640381	0,00018755482
1156,33010864258	0,00018838906
1159,31034088135	0,00019167569
1162,29057312012	0,00019323894
1165,27080535889	0,00019317232
1168,25103759766	0,00019540072
1171,23126983643	0,00019749193
1174,2115020752	0,00019780167
1177,19173431396	0,00020075369
1180,17196655273	0,00020189969
1183,1521987915	0,0002037281
1186,13243103027	0,00020671271
1189,11266326904	0,00020527885
1192,09289550781	0,00020776421
1195,07312774658	0,00020866295
1198,05335998535	0,00021263446
1201,03359222412	0,00021236067
1204,01382446289	0,00021499585
1206,99405670166	0,00021631169
1209,97428894043	0,00021951368
1212,9545211792	0,000221498
1215,93475341797	0,00022338928
1218,91498565674	0,00022337381
1221,89521789551	0,00022732358
1224,87545013428	0,00022855575
1227,85568237305	0,00023182325
1230,83591461182	0,00023366251
1233,81614685059	0,00023559165
1236,79637908936	0,00023935149
1239,77661132812	0,00024221467
1242,75684356689	0,00024381893
1245,73707580566	0,00024847707
1248,71730804443	0,00025040705
1251,6975402832	0,00025478307
1254,67777252197	0,00025745088
1257,65800476074	0,00026049921
1260,63823699951	0,0002624914
1263,61846923828	0,00026737466
1266,59870147705	0,00027114625
1269,57893371582	0,00027332917
1272,55916595459	0,00027724357
1275,53939819336	0,00028214992
1278,51963043213	0,00028606961
1281,4998626709	0,00029048421
1284,48009490967	0,00029463597
1287,46032714844	0,00029769963
1290,44055938721	0,00030366581
1293,42079162598	0,00030731263
1296,40102386475	0,00031412657
1299,38125610352	0,00031897413
1302,36148834229	0,00032540742
1305,34172058105	0,00033104116
1308,32195281982	0,00033722683
1311,30218505859	0,0003431707
1314,28241729736	0,00035033257
1317,26264953613	0,00035651696
1320,2428817749	0,00036464653
1323,22311401367	0,00037168004
1326,20334625244	0,00038104361
1329,18357849121	0,00038693678
1332,16381072998	0,00039730248
1335,14404296875	0,00040658421
1338,12427520752	0,0004159044
1341,10450744629	0,00042701916
1344,08473968506	0,00043894803
1347,06497192383	0,00045095329
1350,0452041626	0,00046362559
1353,02543640137	0,00047626427
1356,00566864014	0,00049122299
1358,98590087891	0,00050686369
1361,96613311768	0,00052288882
1364,94636535645	0,00053915996
1367,92659759521	0,00055737215
1370,90682983398	0,00057608398
1373,88706207275	0,00059507162
1376,86729431152	0,00061680936
1379,84752655029	0,0006385392
1382,82775878906	0,00066119863
1385,80799102783	0,00068531808
1388,7882232666	0,00070699435
1391,76845550537	0,00072814518
1394,74868774414	0,00075117618
1397,72891998291	0,00077023556
1400,70915222168	0,00078782417
1403,68938446045	0,0007988466
1406,66961669922	0,0008040625
1409,64984893799	0,00079958045
1412,63008117676	0,00078244697
1415,61031341553	0,00075131124
1418,5905456543	0,00070327652
1421,57077789307	0,00064034673
1424,55101013184	0,00055906417
1427,53124237061	0,00047282451
1430,51147460938	0,00039168222
1433,49170684814	0,00032125509
1436,47193908691	0,0002668576
1439,45217132568	0,00022442993
1442,43240356445	0,00019242978
1445,41263580322	0,00016635408
1448,39286804199	0,00014641223
1451,37310028076	0,00012834798
1454,35333251953	0,0001164975
1457,3335647583	0,00010903355
1460,31379699707	0,00010762409
1463,29402923584	0,00010919576
1466,27426147461	0,00011302796
1469,25449371338	0,00012158455
1472,23472595215	0,00013034741
1475,21495819092	0,00014162334
1478,19519042969	0,00015334775
1481,17542266846	0,00016581038
1484,15565490723	0,00017912023
1487,135887146	0,00019249028
1490,11611938477	0,00020507164
1493,09635162354	0,00021990114
1496,0765838623	0,00023412083
1499,05681610107	0,00024933788
1502,03704833984	0,00026315016
1505,01728057861	0,00028045358
1507,99751281738	0,00029645991
1510,97774505615	0,00031355521
1513,95797729492	0,0003308436
1516,93820953369	0,00034804059
1519,91844177246	0,00036826338
1522,89867401123	0,00038863683
1525,87890625	0,00040877054
1528,85913848877	0,00043176013
1531,83937072754	0,00045546358
1534,81960296631	0,00047971581
1537,79983520508	0,00050639162
1540,78006744385	0,0005347695
1543,76029968262	0,00056565985
1546,74053192139	0,00059801574
1549,72076416016	0,00063249359
1552,70099639893	0,00067167186
1555,6812286377	0,00071341588
1558,66146087646	0,00075872981
1561,64169311523	0,00080912287
1564,621925354	0,00086316007
1567,60215759277	0,00092436558
1570,58238983154	0,00098985574
1573,56262207031	0,0010626516
1576,54285430908	0,0011439367
1579,52308654785	0,00123579
1582,50331878662	0,0013377916
1585,48355102539	0,0014505465
1588,46378326416	0,0015741503
1591,44401550293	0,0017131306
1594,4242477417	0,0018660188
1597,40447998047	0,0020309017
1600,38471221924	0,0022055926
1603,36494445801	0,0023887708
1606,34517669678	0,0025678875
1609,32540893555	0,0027298779
1612,30564117432	0,0028507682
1615,28587341309	0,0028986817
1618,26610565186	0,0028281249
1621,24633789062	0,0026088692
1624,22657012939	0,0022766661
1627,20680236816	0,0019379825
1630,18703460693	0,0016705399
1633,1672668457	0,0014824646
1636,14749908447	0,001344274
1639,12773132324	0,0012347023
1642,10796356201	0,0011397999
1645,08819580078	0,0010595702
1648,06842803955	0,0009921342
1651,04866027832	0,00093249125
1654,02889251709	0,0008797521
1657,00912475586	0,00083282914
1659,98935699463	0,00079098499
1662,9695892334	0,00075345388
1665,94982147217	0,00071969359
1668,93005371094	0,00068859261
1671,91028594971	0,00065907028
1674,89051818848	0,00063267744
1677,87075042725	0,00060935445
1680,85098266602	0,00058771257
1683,83121490479	0,00056609865
1686,81144714355	0,00054687857
1689,79167938232	0,00052965883
1692,77191162109	0,00051097132
1695,75214385986	0,00049552051
1698,73237609863	0,00048157207
1701,7126083374	0,00046765756
1704,69284057617	0,00045415519
1707,67307281494	0,00044199357
1710,65330505371	0,00042924884
1713,63353729248	0,00041806246
1716,61376953125	0,00040921951
1719,59400177002	0,00039794641
1722,57423400879	0,00038870446
1725,55446624756	0,00037977347
1728,53469848633	0,00037077665
1731,5149307251	0,00036182822
1734,49516296387	0,00035441297
1737,47539520264	0,00034663262
1740,45562744141	0,00033994366
1743,43585968018	0,00033271388
1746,41609191895	0,00032616066
1749,39632415771	0,00031848843
1752,37655639648	0,00031285058
1755,35678863525	0,00030696845
1758,33702087402	0,000300952
1761,31725311279	0,00029752206
1764,29748535156	0,00029143242
1767,27771759033	0,00028578351
1770,2579498291	0,00027957369
1773,23818206787	0,00027423299
1776,21841430664	0,0002711201
1779,19864654541	0,00026680237
1782,17887878418	0,00026182747
1785,15911102295	0,00025745004
1788,13934326172	0,0002540297
1791,11957550049	0,00025017368
1794,09980773926	0,00024542407
1797,08003997803	0,00024196576
1800,0602722168	0,00023876582
1803,04050445557	0,00023563974
1806,02073669434	0,00023216445
1809,00096893311	0,00022925045
1811,98120117187	0,00022538069
1814,96143341064	0,00022171375
1817,94166564941	0,00021695304
1820,92189788818	0,00021509632
1823,90213012695	0,00021192351
1826,88236236572	0,00020949803
1829,86259460449	0,00020643545
1832,84282684326	0,00020322052
1835,82305908203	0,00020031105
1838,8032913208	0,00019838278
1841,78352355957	0,0001957155
1844,76375579834	0,00019229939
1847,74398803711	0,00019159619
1850,72422027588	0,0001877377
1853,70445251465	0,00018530543
1856,68468475342	0,0001837415
1859,66491699219	0,00018180621
1862,64514923096	0,00018008371
1865,62538146973	0,00017687749
1868,6056137085	0,00017546947
1871,58584594727	0,00017291748
1874,56607818604	0,00016986303
1877,5463104248	0,00016910496
1880,52654266357	0,00016656535
1883,50677490234	0,00016598149
1886,48700714111	0,0001626172
1889,46723937988	0,00016256409
1892,44747161865	0,00016139286
1895,42770385742	0,00015863055
1898,40793609619	0,00015724913
1901,38816833496	0,0001561193
1904,36840057373	0,00015390807
1907,3486328125	0,0001528012
1910,32886505127	0,00015129444
1913,30909729004	0,00014947263
1916,28932952881	0,00014738739
1919,26956176758	0,00014543215
1922,24979400635	0,00014412372
1925,23002624512	0,00014258267
1928,21025848389	0,00014240981
1931,19049072266	0,00013977979
1934,17072296143	0,00013923729
1937,1509552002	0,00013727477
1940,13118743896	0,00013709055
1943,11141967773	0,00013578396
1946,0916519165	0,000134101
1949,07188415527	0,00013235483
1952,05211639404	0,00013280104
1955,03234863281	0,00012989733
1958,01258087158	0,00012927712
1960,99281311035	0,00012901841
1963,97304534912	0,00012761881
1966,95327758789	0,0001259765
1969,93350982666	0,00012490721
1972,91374206543	0,00012288379
1975,8939743042	0,00012189581
1978,87420654297	0,00012152789
1981,85443878174	0,00012013721
1984,83467102051	0,00011950507
1987,81490325928	0,00011782462
1990,79513549805	0,0001177445
1993,77536773682	0,00011551702
1996,75559997559	0,00011590584
1999,73583221436	0,000115534
2002,71606445313	0,00011523085
2005,69629669189	0,00011258704
2008,67652893066	0,00011191472
2011,65676116943	0,00011156855
2014,6369934082	0,00011139547
2017,61722564697	0,00010962452
2020,59745788574	0,00010908843
2023,57769012451	0,00010959151
2026,55792236328	0,0001082842
2029,53815460205	0,00010681533
2032,51838684082	0,00010514138
2035,49861907959	0,00010559913
2038,47885131836	0,00010560026
2041,45908355713	0,00010494673
2044,4393157959	0,00010380811
2047,41954803467	0,00010261002
2050,39978027344	0,00010122074
2053,38001251221	0,00010068968
2056,36024475098	9,9141369E-5
2059,34047698975	9,958165E-5
2062,32070922852	9,9156291E-5
2065,30094146729	9,7980733E-5
2068,28117370605	9,7074401E-5
2071,26140594482	9,7975498E-5
2074,24163818359	9,5270797E-5
2077,22187042236	9,585145E-5
2080,20210266113	9,5934602E-5
2083,1823348999	9,4098713E-5
2086,16256713867	9,3404313E-5
2089,14279937744	9,2733673E-5
2092,12303161621	9,2620225E-5
2095,10326385498	9,1233123E-5
2098,08349609375	9,0796185E-5
2101,06372833252	9,0342412E-5
2104,04396057129	8,9898769E-5
2107,02419281006	8,9246106E-5
2110,00442504883	8,7404948E-5
2112,9846572876	8,7812986E-5
2115,96488952637	8,8953754E-5
2118,94512176514	8,6967358E-5
2121,92535400391	8,6091304E-5
2124,90558624268	8,5475279E-5
2127,88581848145	8,5262515E-5
2130,86605072021	8,4844126E-5
2133,84628295898	8,4792745E-5
2136,82651519775	8,4705926E-5
2139,80674743652	8,2961185E-5
2142,78697967529	8,2976525E-5
2145,76721191406	8,2175942E-5
2148,74744415283	8,2315347E-5
2151,7276763916	8,201986E-5
2154,70790863037	8,1549883E-5
2157,68814086914	8,0603372E-5
2160,66837310791	8,0864703E-5
2163,64860534668	7,9777435E-5
2166,62883758545	7,8250938E-5
2169,60906982422	7,8476983E-5
2172,58930206299	7,8577109E-5
2175,56953430176	7,8122217E-5
2178,54976654053	7,7777408E-5
2181,5299987793	7,717765E-5
2184,51023101807	7,6955992E-5
2187,49046325684	7,5993164E-5
2190,47069549561	7,6544894E-5
2193,45092773438	7,7156567E-5
2196,43115997314	7,5542578E-5
2199,41139221191	7,4581207E-5
2202,39162445068	7,5203904E-5
2205,37185668945	7,4127014E-5
2208,35208892822	7,3840247E-5
2211,33232116699	7,4983601E-5
2214,31255340576	7,4150005E-5
2217,29278564453	7,1693713E-5
2220,2730178833	7,2130734E-5
2223,25325012207	7,2445637E-5
2226,23348236084	7,1923737E-5
2229,21371459961	7,2098492E-5
2232,19394683838	7,1335945E-5
2235,17417907715	7,0827114E-5
2238,15441131592	7,0491283E-5
2241,13464355469	6,9669198E-5
2244,11487579346	7,0459666E-5
2247,09510803223	7,0170468E-5
2250,075340271	6,885254E-5
2253,05557250977	6,8899211E-5
2256,03580474854	6,9746925E-5
2259,0160369873	6,8734726E-5
2261,99626922607	6,9112907E-5
2264,97650146484	6,7491098E-5
2267,95673370361	6,7898226E-5
2270,93696594238	6,7499983E-5
2273,91719818115	6,6680444E-5
2276,89743041992	6,6065738E-5
2279,87766265869	6,7372619E-5
2282,85789489746	6,6847842E-5
2285,83812713623	6,6066553E-5
2288,818359375	6,6357126E-5
2291,79859161377	6,5722792E-5
2294,77882385254	6,5852259E-5
2297,75905609131	6,6815307E-5
2300,73928833008	6,4519309E-5
2303,71952056885	6,6224531E-5
2306,69975280762	6,5588351E-5
2309,67998504639	6,4039473E-5
2312,66021728516	6,4625015E-5
2315,64044952393	6,4656288E-5
2318,6206817627	6,3133522E-5
2321,60091400146	6,317147E-5
2324,58114624023	6,3857762E-5
2327,561378479	6,4224951E-5
2330,54161071777	6,3697573E-5
2333,52184295654	6,4627026E-5
2336,50207519531	6,4000274E-5
2339,48230743408	6,2717888E-5
2342,46253967285	6,3798124E-5
2345,44277191162	6,3484956E-5
2348,42300415039	6,2039879E-5
2351,40323638916	6,359626E-5
2354,38346862793	6,3048278E-5
2357,3637008667	6,2177568E-5
2360,34393310547	6,4036127E-5
2363,32416534424	6,2495246E-5
2366,30439758301	6,3264108E-5
2369,28462982178	6,2433709E-5
2372,26486206055	6,3380059E-5
2375,24509429932	6,2641738E-5
2378,22532653809	6,1863351E-5
2381,20555877686	6,3035927E-5
2384,18579101562	6,3704749E-5
2387,16602325439	6,2300281E-5
2390,14625549316	6,2959387E-5
2393,12648773193	6,2938458E-5
2396,1067199707	6,4096093E-5
2399,08695220947	6,2864336E-5
2402,06718444824	6,3709963E-5
2405,04741668701	6,3765532E-5
2408,02764892578	6,5324853E-5
2411,00788116455	6,491456E-5
2413,98811340332	6,4788416E-5
2416,96834564209	6,4848718E-5
2419,94857788086	6,4229481E-5
2422,92881011963	6,4663707E-5
2425,9090423584	6,5051349E-5
2428,88927459717	6,4957536E-5
2431,86950683594	6,5358996E-5
2434,84973907471	6,4990887E-5
2437,82997131348	6,5345139E-5
2440,81020355225	6,5492388E-5
2443,79043579102	6,5061613E-5
2446,77066802979	6,4608467E-5
2449,75090026855	6,3637969E-5
2452,73113250732	6,3383066E-5
2455,71136474609	6,2103907E-5
2458,69159698486	6,1219331E-5
2461,67182922363	6,1107583E-5
2464,6520614624	5,9616832E-5
2467,63229370117	5,6389076E-5
2470,61252593994	5,4616639E-5
2473,59275817871	5,265375E-5
2476,57299041748	4,8785056E-5
2479,55322265625	4,5496517E-5
2482,53345489502	4,1652995E-5
2485,51368713379	3,7637507E-5
2488,49391937256	3,4300447E-5
2491,47415161133	2,9411149E-5
2494,4543838501	2,520849E-5
2497,43461608887	2,1230225E-5
2500,41484832764	1,9001371E-5
2503,39508056641	1,4812939E-5
2506,37531280518	1,2426627E-5
2509,35554504395	9,3115601E-6
2512,33577728271	6,9971682E-6
2515,31600952148	5,620615E-6
2518,29624176025	3,3605474E-6
2521,27647399902	2,9697173E-6
2524,25670623779	2,3580797E-6
2527,23693847656	1,491101E-6
2530,21717071533	3,1162249E-6
2533,1974029541	3,2666892E-6
2536,17763519287	5,218305E-6
2539,15786743164	5,1910698E-6
2542,13809967041	6,8517465E-6
2545,11833190918	7,3524019E-6
2548,09856414795	7,7333483E-6
2551,07879638672	7,831548E-6
2554,05902862549	8,2564855E-6
2557,03926086426	7,7782947E-6
2560,01949310303	8,9807983E-6
2562,9997253418	9,6606509E-6
2565,97995758057	1,0240697E-5
2568,96018981934	1,0798779E-5
2571,94042205811	1,0125456E-5
2574,92065429687	1,0692273E-5
2577,90088653564	1,0612719E-5
2580,88111877441	1,0675118E-5
2583,86135101318	1,2799802E-5
2586,84158325195	1,1856259E-5
2589,82181549072	1,1577964E-5
2592,80204772949	1,1538042E-5
2595,78227996826	1,1413269E-5
2598,76251220703	1,1696617E-5
2601,7427444458	1,3142843E-5
2604,72297668457	1,2274752E-5
2607,70320892334	1,2784851E-5
2610,68344116211	1,186779E-5
2613,66367340088	1,3086062E-5
2616,64390563965	1,219009E-5
2619,62413787842	1,2033245E-5
2622,60437011719	1,2500063E-5
2625,58460235596	1,2149855E-5
2628,56483459473	1,2984103E-5
2631,5450668335	1,2951639E-5
2634,52529907227	1,2863812E-5
2637,50553131104	1,1960437E-5
2640,4857635498	1,2318348E-5
2643,46599578857	1,0951517E-5
2646,44622802734	1,2051429E-5
2649,42646026611	1,1946331E-5
2652,40669250488	1,2855869E-5
2655,38692474365	1,2030789E-5
2658,36715698242	1,2106881E-5
2661,34738922119	1,2192713E-5
2664,32762145996	1,1748673E-5
2667,30785369873	1,1045563E-5
2670,2880859375	1,1236143E-5
2673,26831817627	1,1545949E-5
2676,24855041504	1,1078639E-5
2679,22878265381	1,1354019E-5
2682,20901489258	1,0818374E-5
2685,18924713135	1,029357E-5
2688,16947937012	1,1061988E-5
2691,14971160889	1,0030187E-5
2694,12994384766	1,1126787E-5
2697,11017608643	9,6407665E-6
2700,0904083252	1,0493182E-5
2703,07064056396	9,4432265E-6
2706,05087280273	9,5479227E-6
2709,0311050415	9,9551679E-6
2712,01133728027	1,0171582E-5
2714,99156951904	9,5225528E-6
2717,97180175781	8,3504895E-6
2720,95203399658	9,2512332E-6
2723,93226623535	9,0021992E-6
2726,91249847412	9,7386711E-6
2729,89273071289	8,1409091E-6
2732,87296295166	8,035294E-6
2735,85319519043	7,1935137E-6
2738,8334274292	7,7156101E-6
2741,81365966797	7,9014837E-6
2744,79389190674	7,8594768E-6
2747,77412414551	6,4802535E-6
2750,75435638428	7,2002532E-6
2753,73458862305	7,2587764E-6
2756,71482086182	5,9763556E-6
2759,69505310059	6,6463598E-6
2762,67528533936	5,539146E-6
2765,65551757813	5,768558E-6
2768,63574981689	5,9142261E-6
2771,61598205566	4,8206752E-6
2774,59621429443	5,0821137E-6
2777,5764465332	5,2983519E-6
2780,55667877197	4,8963434E-6
2783,53691101074	3,8160562E-6
2786,51714324951	4,2012591E-6
2789,49737548828	5,1172606E-6
2792,47760772705	3,8603617E-6
2795,45783996582	3,1609098E-6
2798,43807220459	4,0624574E-6
2801,41830444336	3,6559424E-6
2804,39853668213	3,8745048E-6
2807,3787689209	4,0647506E-6
2810,35900115967	2,7997526E-6
2813,33923339844	3,5310954E-6
2816,31946563721	3,7258124E-6
2819,29969787598	3,8165698E-6
2822,27993011475	3,1752364E-6
2825,26016235352	2,3765292E-6
2828,24039459229	2,9361927E-6
2831,22062683105	3,3312678E-6
2834,20085906982	2,6980504E-6
2837,18109130859	1,4673311E-6
2840,16132354736	1,966559E-6
2843,14155578613	2,3092465E-6
2846,1217880249	3,1191609E-6
2849,10202026367	2,5793725E-6
2852,08225250244	2,6542308E-6
2855,06248474121	3,1773512E-6
2858,04271697998	3,0094635E-6
2861,02294921875	2,4979854E-6
2864,00318145752	3,5018829E-6
2866,98341369629	3,039563E-6
2869,96364593506	3,4096958E-6
2872,94387817383	4,3997007E-6
2875,9241104126	4,0236126E-6
2878,90434265137	5,2976085E-6
2881,88457489014	5,157661E-6
2884,86480712891	5,2308959E-6
2887,84503936768	6,2331111E-6
2890,82527160645	6,2621512E-6
2893,80550384521	5,8251952E-6
2896,78573608398	7,0301181E-6
2899,76596832275	8,3919548E-6
2902,74620056152	8,2718882E-6
2905,72643280029	8,6350707E-6
2908,70666503906	1,0196748E-5
2911,68689727783	1,0324907E-5
2914,6671295166	1,0013155E-5
2917,64736175537	1,009032E-5
2920,62759399414	1,0394844E-5
2923,60782623291	1,1168202E-5
2926,58805847168	1,0917661E-5
2929,56829071045	1,3015737E-5
2932,54852294922	1,2507018E-5
2935,52875518799	1,3052702E-5
2938,50898742676	1,3488588E-5
2941,48921966553	1,325679E-5
2944,4694519043	1,3994295E-5
2947,44968414307	1,5385231E-5
2950,42991638184	1,4850445E-5
2953,41014862061	1,6203699E-5
2956,39038085937	1,6037392E-5
2959,37061309814	1,7541337E-5
2962,35084533691	1,761795E-5
2965,33107757568	1,84673E-5
2968,31130981445	1,9726803E-5
2971,29154205322	2,0019359E-5
2974,27177429199	2,0404754E-5
2977,25200653076	2,1158178E-5
2980,23223876953	2,2126602E-5
2983,2124710083	2,3546984E-5
2986,19270324707	2,3495877E-5
2989,17293548584	2,4649502E-5
2992,15316772461	2,5083806E-5
2995,13339996338	2,6134767E-5
2998,11363220215	2,7434837E-5
3001,09386444092	2,7680582E-5
3004,07409667969	2,8451192E-5
3007,05432891846	2,8608519E-5
3010,03456115723	3,0395314E-5
3013,014793396	3,0556112E-5
3015,99502563477	3,2317306E-5
3018,97525787354	3,1210294E-5
3021,9554901123	3,2986339E-5
3024,93572235107	3,3824628E-5
3027,91595458984	3,3603921E-5
3030,89618682861	3,403485E-5
3033,87641906738	3,4982623E-5
3036,85665130615	3,6295368E-5
3039,83688354492	3,5037159E-5
3042,81711578369	3,5842196E-5
3045,79734802246	3,6751345E-5
3048,77758026123	3,7096867E-5
3051,7578125	3,9287717E-5
3054,73804473877	3,9905302E-5
3057,71827697754	3,9141291E-5
3060,69850921631	4,1289439E-5
3063,67874145508	4,1733758E-5
3066,65897369385	4,2835782E-5
3069,63920593262	4,4048425E-5
3072,61943817139	4,6776662E-5
3075,59967041016	4,807993E-5
3078,57990264893	4,883092E-5
3081,5601348877	4,99033E-5
3084,54036712646	5,0265695E-5
3087,52059936523	5,2187998E-5
3090,500831604	5,3633843E-5
3093,48106384277	5,5702592E-5
3096,46129608154	5,6895067E-5
3099,44152832031	5,9863107E-5
3102,42176055908	6,0872754E-5
3105,40199279785	6,4224409E-5
3108,38222503662	6,4840453E-5
3111,36245727539	6,66357E-5
3114,34268951416	7,0141554E-5
3117,32292175293	7,0676794E-5
3120,3031539917	7,4223046E-5
3123,28338623047	7,6585517E-5
3126,26361846924	7,8505831E-5
3129,24385070801	8,1846613E-5
3132,22408294678	8,5444143E-5
3135,20431518555	8,6945302E-5
3138,18454742432	8,9760919E-5
3141,16477966309	9,4064577E-5
3144,14501190186	9,7321443E-5
3147,12524414063	0,00010222741
3150,10547637939	0,00010416306
3153,08570861816	0,00010866801
3156,06594085693	0,00011336202
3159,0461730957	0,00011708691
3162,02640533447	0,0001210823
3165,00663757324	0,0001281369
3167,98686981201	0,00013333498
3170,96710205078	0,00014042931
3173,94733428955	0,00014628719
3176,92756652832	0,00015282613
3179,90779876709	0,0001583861
3182,88803100586	0,00016668505
3185,86826324463	0,00017419775
3188,8484954834	0,00018253783
3191,82872772217	0,00019088125
3194,80895996094	0,00019942538
3197,78919219971	0,00020824083
3200,76942443848	0,00021769804
3203,74965667725	0,00022837168
3206,72988891602	0,00023783218
3209,71012115479	0,00024777132
3212,69035339355	0,00025886238
3215,67058563232	0,00026755292
3218,65081787109	0,0002774648
3221,63105010986	0,00028460469
3224,61128234863	0,00029134858
3227,5915145874	0,0002966892
3230,57174682617	0,00030140302
3233,55197906494	0,00030466574
3236,53221130371	0,0003041
3239,51244354248	0,00030069311
3242,49267578125	0,00029562062
3245,47290802002	0,00028695576
3248,45314025879	0,00027782589
3251,43337249756	0,00026693492
3254,41360473633	0,00025610087
3257,3938369751	0,00024506806
3260,37406921387	0,00023205719
3263,35430145264	0,00021926502
3266,33453369141	0,00020784823
3269,31476593018	0,00019652937
3272,29499816895	0,00018796302
3275,27523040771	0,00017853423
3278,25546264648	0,00016960221
3281,23569488525	0,00016155301
3284,21592712402	0,00015384211
3287,19615936279	0,00014711986
3290,17639160156	0,0001405823
3293,15662384033	0,0001338443
3296,1368560791	0,00012870777
3299,11708831787	0,00012224673
3302,09732055664	0,00011820071
3305,07755279541	0,0001132666
3308,05778503418	0,00010840451
3311,03801727295	0,00010476214
3314,01824951172	0,00010109072
3316,99848175049	9,8114186E-5
3319,97871398926	9,5357439E-5
3322,95894622803	9,28815E-5
3325,9391784668	9,0374014E-5
3328,91941070557	8,7488136E-5
3331,89964294434	8,542664E-5
3334,87987518311	8,3523508E-5
3337,86010742188	8,2375941E-5
3340,84033966064	8,10205E-5
3343,82057189941	7,8921868E-5
3346,80080413818	7,7573156E-5
3349,78103637695	7,6585398E-5
3352,76126861572	7,4730267E-5
3355,74150085449	7,345692E-5
3358,72173309326	7,2418424E-5
3361,70196533203	7,2126573E-5
3364,6821975708	7,0509405E-5
3367,66242980957	6,9805236E-5
3370,64266204834	6,8218985E-5
3373,62289428711	6,645735E-5
3376,60312652588	6,5127785E-5
3379,58335876465	6,4573219E-5
3382,56359100342	6,3145167E-5
3385,54382324219	6,2626502E-5
3388,52405548096	6,2127393E-5
3391,50428771973	6,0511918E-5
3394,4845199585	5,988343E-5
3397,46475219727	5,8825482E-5
3400,44498443604	5,8194455E-5
3403,4252166748	5,7633694E-5
3406,40544891357	5,660343E-5
3409,38568115234	5,5668906E-5
3412,36591339111	5,5636186E-5
3415,34614562988	5,5498013E-5
3418,32637786865	5,4987199E-5
3421,30661010742	5,3215796E-5
3424,28684234619	5,177693E-5
3427,26707458496	5,2522267E-5
3430,24730682373	5,1019584E-5
3433,2275390625	5,1421215E-5
3436,20777130127	5,0781533E-5
3439,18800354004	4,8928756E-5
3442,16823577881	4,9236824E-5
3445,14846801758	4,8591938E-5
3448,12870025635	4,7934591E-5
3451,10893249512	4,7412107E-5
3454,08916473389	4,757846E-5
3457,06939697266	4,6272153E-5
3460,04962921143	4,6013526E-5
3463,0298614502	4,4771732E-5
3466,01009368897	4,4851608E-5
3468,99032592773	4,4366516E-5
3471,9705581665	4,354722E-5
3474,95079040527	4,3680536E-5
3477,93102264404	4,3414615E-5
3480,91125488281	4,2761982E-5
3483,89148712158	4,1569366E-5
3486,87171936035	4,1293828E-5
3489,85195159912	4,117203E-5
3492,83218383789	3,9775045E-5
3495,81241607666	4,0791539E-5
3498,79264831543	3,9252238E-5
3501,7728805542	3,8650368E-5
3504,75311279297	3,8757797E-5
3507,73334503174	3,8400408E-5
3510,71357727051	3,8072287E-5
3513,69380950928	3,6970499E-5
3516,67404174805	3,7525785E-5
3519,65427398682	3,6812768E-5
3522,63450622559	3,6311873E-5
3525,61473846436	3,6426052E-5
3528,59497070313	3,480503E-5
3531,57520294189	3,5096794E-5
3534,55543518066	3,3854431E-5
3537,53566741943	3,4551753E-5
3540,5158996582	3,3679306E-5
3543,49613189697	3,4331754E-5
3546,47636413574	3,3660846E-5
3549,45659637451	3,2714261E-5
3552,43682861328	3,2529444E-5
3555,41706085205	3,145314E-5
3558,39729309082	3,2215066E-5
3561,37752532959	3,1318659E-5
3564,35775756836	3,1427713E-5
3567,33798980713	3,0991814E-5
3570,3182220459	3,0414989E-5
3573,29845428467	3,0440474E-5
3576,27868652344	2,991017E-5
3579,25891876221	2,98408E-5
3582,23915100098	2,9250292E-5
3585,21938323975	2,9329986E-5
3588,19961547852	2,8757295E-5
3591,17984771729	2,8526803E-5
3594,16007995605	2,7473976E-5
3597,14031219482	2,7315622E-5
3600,12054443359	2,6843957E-5
3603,10077667236	2,749571E-5
3606,08100891113	2,6462832E-5
3609,0612411499	2,7817932E-5
3612,04147338867	2,5977818E-5
3615,02170562744	2,6348053E-5
3618,00193786621	2,5594042E-5
3620,98217010498	2,5130406E-5
3623,96240234375	2,5072517E-5
3626,94263458252	2,4411092E-5
3629,92286682129	2,384399E-5
3632,90309906006	2,4283128E-5
3635,88333129883	2,3478498E-5
3638,8635635376	2,3296619E-5
3641,84379577637	2,3697767E-5
3644,82402801514	2,2704403E-5
3647,80426025391	2,1846168E-5
3650,78449249268	2,2305803E-5
3653,76472473145	2,1760758E-5
3656,74495697022	2,226604E-5
3659,72518920898	2,1482849E-5
3662,70542144775	2,0924719E-5
3665,68565368652	2,0366637E-5
3668,66588592529	2,0999872E-5
3671,64611816406	2,0021278E-5
3674,62635040283	1,9036173E-5
3677,6065826416	2,0051664E-5
3680,58681488037	1,8960451E-5
3683,56704711914	1,9212076E-5
3686,54727935791	1,7710227E-5
3689,52751159668	1,7806224E-5
3692,50774383545	1,8701638E-5
3695,48797607422	1,6968392E-5
3698,46820831299	1,6391379E-5
3701,44844055176	1,6257364E-5
3704,42867279053	1,6696445E-5
3707,4089050293	1,6343375E-5
3710,38913726807	1,6043398E-5
3713,36936950684	1,4987046E-5
3716,34960174561	1,537529E-5
3719,32983398438	1,4423938E-5
3722,31006622314	1,4296888E-5
3725,29029846191	1,3037839E-5
3728,27053070068	1,3820236E-5
3731,25076293945	1,3071255E-5
3734,23099517822	1,2069739E-5
3737,21122741699	1,1631538E-5
3740,19145965576	1,0549938E-5
3743,17169189453	1,0977341E-5
3746,1519241333	1,0365331E-5
3749,13215637207	1,105517E-5
3752,11238861084	1,0058784E-5
3755,09262084961	8,9058239E-6
3758,07285308838	8,1897839E-6
3761,05308532715	6,9720518E-6
3764,03331756592	6,9644697E-6
3767,01354980469	6,4725796E-6
3769,99378204346	6,3160182E-6
3772,97401428223	5,6933327E-6
3775,954246521	4,1942435E-6
3778,93447875977	4,0311872E-6
3781,91471099854	4,2636204E-6
3784,8949432373	2,9367434E-6
3787,87517547607	3,1568001E-6
3790,85540771484	1,5737406E-6
3793,83563995361	2,5855915E-6
3796,81587219238	2,2640636E-6
3799,79610443115	3,9557752E-6
3802,77633666992	5,1689615E-6
3805,75656890869	4,7219657E-6
3808,73680114746	5,6170271E-6
3811,71703338623	8,521288E-6
3814,697265625	7,8795192E-6
3817,67749786377	1,0702406E-5
3820,65773010254	1,0661987E-5
3823,63796234131	1,2061687E-5
3826,61819458008	1,3599022E-5
3829,59842681885	1,5612901E-5
3832,57865905762	1,605035E-5
3835,55889129639	1,8296252E-5
3838,53912353516	1,9972204E-5
3841,51935577393	2,2200666E-5
3844,4995880127	2,2193604E-5
3847,47982025146	2,4335114E-5
3850,46005249023	2,6117531E-5
3853,440284729	2,7506275E-5
3856,42051696777	2,9045028E-5
3859,40074920654	3,0187083E-5
3862,38098144531	3,1782245E-5
3865,36121368408	3,2946048E-5
3868,34144592285	3,4223173E-5
3871,32167816162	3,6087936E-5
3874,30191040039	3,6577049E-5
3877,28214263916	3,8728096E-5
3880,26237487793	3,9328154E-5
3883,2426071167	3,9850738E-5
3886,22283935547	4,0742001E-5
3889,20307159424	4,1971311E-5
3892,18330383301	4,1041589E-5
3895,16353607178	4,2494158E-5
3898,14376831055	4,3316026E-5
3901,12400054932	4,3638815E-5
3904,10423278809	4,3256985E-5
3907,08446502686	4,3818362E-5
3910,06469726562	4,2645095E-5
3913,04492950439	4,2419657E-5
3916,02516174316	4,3078122E-5
3919,00539398193	4,2143323E-5
3921,9856262207	4,223551E-5
3924,96585845947	4,2413299E-5
3927,94609069824	4,107451E-5
3930,92632293701	4,0528962E-5
3933,90655517578	4,1100088E-5
3936,88678741455	4,0139251E-5
3939,86701965332	4,031816E-5
3942,84725189209	4,0682603E-5
3945,82748413086	4,0420061E-5
3948,80771636963	3,9262871E-5
3951,7879486084	3,913056E-5
3954,76818084717	3,8712303E-5
3957,74841308594	3,8003256E-5
3960,72864532471	3,7675414E-5
3963,70887756348	3,695856E-5
3966,68910980225	3,642202E-5
3969,66934204102	3,643272E-5
3972,64957427978	3,5473797E-5
3975,62980651855	3,5857743E-5
3978,61003875732	3,5124447E-5
3981,59027099609	3,5048567E-5
3984,57050323486	3,4468532E-5
3987,55073547363	3,3245583E-5
3990,5309677124	3,3487257E-5
3993,51119995117	3,3620026E-5
3996,49143218994	3,3603809E-5
3999,47166442871	3,3817945E-5
4002,45189666748	3,2781255E-5
4005,43212890625	3,3148833E-5
4008,41236114502	3,2239408E-5
4011,39259338379	3,1319121E-5
4014,37282562256	3,1800856E-5
4017,35305786133	3,1307297E-5
4020,3332901001	3,2078624E-5
4023,31352233887	3,0420677E-5
4026,29375457764	3,1633241E-5
4029,27398681641	3,1501817E-5
4032,25421905518	3,0427259E-5
4035,23445129395	3,0984652E-5
4038,21468353271	3,0832553E-5
4041,19491577148	3,0745956E-5
4044,17514801025	3,0263677E-5
4047,15538024902	2,9919623E-5
4050,13561248779	2,9363168E-5
4053,11584472656	2,8315271E-5
4056,09607696533	2,9248978E-5
4059,0763092041	2,8474013E-5
4062,05654144287	2,7645065E-5
4065,03677368164	2,8742633E-5
4068,01700592041	2,8488077E-5
4070,99723815918	2,730856E-5
4073,97747039795	2,8001045E-5
4076,95770263672	2,7531404E-5
4079,93793487549	2,7834215E-5
4082,91816711426	2,7808638E-5
4085,89839935303	2,6944401E-5
4088,8786315918	2,6664972E-5
4091,85886383057	2,6350121E-5
4094,83909606934	2,6843126E-5
4097,81932830811	2,6441449E-5
4100,79956054687	2,5655497E-5
4103,77979278564	2,6243261E-5
4106,76002502441	2,5817869E-5
4109,74025726318	2,5794431E-5
4112,72048950195	2,5458703E-5
4115,70072174072	2,4495972E-5
4118,68095397949	2,4581553E-5
4121,66118621826	2,3859221E-5
4124,64141845703	2,3680929E-5
4127,6216506958	2,3746313E-5
4130,60188293457	2,2631744E-5
4133,58211517334	2,3163059E-5
4136,56234741211	2,2643774E-5
4139,54257965088	2,2147718E-5
4142,52281188965	2,0235964E-5
4145,50304412842	2,1734208E-5
4148,48327636719	2,1030283E-5
4151,46350860596	2,0776562E-5
4154,44374084473	1,9547926E-5
4157,4239730835	1,8758072E-5
4160,40420532227	1,9797246E-5
4163,38443756103	2,0019315E-5
4166,3646697998	1,8474968E-5
4169,34490203857	1,8537849E-5
4172,32513427734	1,7431271E-5
4175,30536651611	1,7384848E-5
4178,28559875488	1,6597417E-5
4181,26583099365	1,7122174E-5
4184,24606323242	1,6269144E-5
4187,22629547119	1,5638509E-5
4190,20652770996	1,5628092E-5
4193,18675994873	1,5713834E-5
4196,1669921875	1,5610535E-5
4199,14722442627	1,5192548E-5
4202,12745666504	1,5295314E-5
4205,10768890381	1,5850086E-5
4208,08792114258	1,6010603E-5
4211,06815338135	1,7043375E-5
4214,04838562012	1,6636083E-5
4217,02861785889	1,7323593E-5
4220,00885009766	1,8379602E-5
4222,98908233643	1,9390239E-5
4225,9693145752	1,9919332E-5
4228,94954681396	2,1217134E-5
4231,92977905273	2,2844389E-5
4234,9100112915	2,3295678E-5
4237,89024353027	2,4704454E-5
4240,87047576904	2,5850857E-5
4243,85070800781	2,5206534E-5
4246,83094024658	2,7584702E-5
4249,81117248535	2,7107468E-5
4252,79140472412	2,809419E-5
4255,77163696289	2,9045257E-5
4258,75186920166	2,9291817E-5
4261,73210144043	2,9039918E-5
4264,7123336792	2,8996324E-5
4267,69256591797	2,9452343E-5
4270,67279815674	2,960361E-5
4273,65303039551	2,8989402E-5
4276,63326263428	2,9863852E-5
4279,61349487305	2,9305757E-5
4282,59372711182	2,8966252E-5
4285,57395935059	2,9808212E-5
4288,55419158936	2,8056663E-5
4291,53442382812	2,8457602E-5
4294,51465606689	2,9001955E-5
4297,49488830566	2,8789284E-5
4300,47512054443	2,8045563E-5
4303,4553527832	2,8866074E-5
4306,43558502197	2,8554714E-5
4309,41581726074	2,8714559E-5
4312,39604949951	2,7748743E-5
4315,37628173828	2,8219412E-5
4318,35651397705	2,7468792E-5
4321,33674621582	2,7646066E-5
4324,31697845459	2,7688629E-5
4327,29721069336	2,7512054E-5
4330,27744293213	2,7407231E-5
4333,2576751709	2,7012454E-5
4336,23790740967	2,7300992E-5
4339,21813964844	2,6598934E-5
4342,19837188721	2,624455E-5
4345,17860412598	2,6225512E-5
4348,15883636475	2,5940311E-5
4351,13906860352	2,555859E-5
4354,11930084229	2,4605775E-5
4357,09953308105	2,4897577E-5
4360,07976531982	2,4847292E-5
4363,05999755859	2,368673E-5
4366,04022979736	2,4078088E-5
4369,02046203613	2,5252129E-5
4372,0006942749	2,4280402E-5
4374,98092651367	2,3529061E-5
4377,96115875244	2,3610929E-5
4380,94139099121	2,3777358E-5
4383,92162322998	2,3135595E-5
4386,90185546875	2,2654236E-5
4389,88208770752	2,2874587E-5
4392,86231994629	2,2456555E-5
4395,84255218506	2,1767599E-5
4398,82278442383	2,1453911E-5
4401,8030166626	2,1309883E-5
4404,78324890137	2,073635E-5
4407,76348114014	2,1214279E-5
4410,74371337891	2,0508511E-5
4413,72394561768	1,9606335E-5
4416,70417785645	1,872507E-5
4419,68441009521	1,8247684E-5
4422,66464233398	1,7633571E-5
4425,64487457275	1,7777112E-5
4428,62510681152	1,6013112E-5
4431,60533905029	1,5665775E-5
4434,58557128906	1,4380223E-5
4437,56580352783	1,4904968E-5
4440,5460357666	1,366679E-5
4443,52626800537	1,3215819E-5
4446,50650024414	1,2374932E-5
4449,48673248291	1,2254536E-5
4452,46696472168	1,1848693E-5
4455,44719696045	1,1895335E-5
4458,42742919922	1,1545513E-5
4461,40766143799	1,1537357E-5
4464,38789367676	1,1606666E-5
4467,36812591553	1,2348062E-5
4470,3483581543	1,2164464E-5
4473,32859039307	1,3171663E-5
4476,30882263184	1,2128541E-5
4479,28905487061	1,2063699E-5
4482,26928710937	1,2202352E-5
4485,24951934814	1,1752488E-5
4488,22975158691	1,1606582E-5
4491,20998382568	1,1740032E-5
4494,19021606445	1,1922745E-5
4497,17044830322	1,1580267E-5
4500,15068054199	1,1752798E-5
4503,13091278076	1,1516776E-5
4506,11114501953	1,1220306E-5
4509,0913772583	1,1836715E-5
4512,07160949707	1,1927112E-5
4515,05184173584	1,1909453E-5
4518,03207397461	1,2066054E-5
4521,01230621338	1,193666E-5
4523,99253845215	1,130047E-5
4526,97277069092	1,2184769E-5
4529,95300292969	1,084144E-5
4532,93323516846	1,2391937E-5
4535,91346740723	1,0811925E-5
4538,893699646	1,1180087E-5
4541,87393188477	1,1326184E-5
4544,85416412354	1,1069056E-5
4547,8343963623	1,1530214E-5
4550,81462860107	1,1639286E-5
4553,79486083984	1,1783855E-5
4556,77509307861	1,187845E-5
4559,75532531738	1,1578195E-5
4562,73555755615	1,1799324E-5
4565,71578979492	1,1238393E-5
4568,69602203369	1,0709289E-5
4571,67625427246	1,0864896E-5
4574,65648651123	1,1751079E-5
4577,63671875	1,0848429E-5
4580,61695098877	1,1309508E-5
4583,59718322754	1,149514E-5
4586,57741546631	1,0776736E-5
4589,55764770508	1,147228E-5
4592,53787994385	1,0869012E-5
4595,51811218262	1,0803861E-5
4598,49834442139	1,1053458E-5
4601,47857666016	1,0470091E-5
4604,45880889893	1,0341246E-5
4607,4390411377	1,0802197E-5
4610,41927337646	9,9923506E-6
4613,39950561523	9,5576377E-6
4616,379737854	1,0248717E-5
4619,35997009277	9,9341999E-6
4622,34020233154	8,6666802E-6
4625,32043457031	9,0659319E-6
4628,30066680908	8,8224715E-6
4631,28089904785	9,3841024E-6
4634,26113128662	9,7277821E-6
4637,24136352539	9,1102927E-6
4640,22159576416	8,0414534E-6
4643,20182800293	8,3922952E-6
4646,1820602417	9,2332332E-6
4649,16229248047	9,7692062E-6
4652,14252471924	9,9151284E-6
4655,12275695801	9,5864265E-6
4658,10298919678	9,8163388E-6
4661,08322143555	9,7243686E-6
4664,06345367432	8,6366989E-6
4667,04368591309	9,6197645E-6
4670,02391815186	9,5894499E-6
4673,00415039063	9,9014368E-6
4675,98438262939	9,3428671E-6
4678,96461486816	8,4942023E-6
4681,94484710693	9,0152242E-6
4684,9250793457	8,3526306E-6
4687,90531158447	7,0931526E-6
4690,88554382324	9,0311349E-6
4693,86577606201	7,9328255E-6
4696,84600830078	8,2054039E-6
4699,82624053955	8,466099E-6
4702,80647277832	7,4031971E-6
4705,78670501709	9,472153E-6
4708,76693725586	8,1258228E-6
4711,74716949463	8,2963123E-6
4714,7274017334	8,9672575E-6
4717,70763397217	8,7099651E-6
4720,68786621094	8,7466196E-6
4723,66809844971	8,888308E-6
4726,64833068848	7,7186729E-6
4729,62856292725	9,2131492E-6
4732,60879516602	8,2818482E-6
4735,58902740479	9,3405587E-6
4738,56925964355	8,6979547E-6
4741,54949188232	8,8198102E-6
4744,52972412109	9,1964599E-6
4747,50995635986	8,4407176E-6
4750,49018859863	8,3961778E-6
4753,4704208374	8,6922384E-6
4756,45065307617	1,0108305E-5
4759,43088531494	9,7138372E-6
4762,41111755371	1,0034836E-5
4765,39134979248	9,7259183E-6
4768,37158203125	8,9944935E-6
4771,35181427002	1,0297366E-5
4774,33204650879	9,6321337E-6
4777,31227874756	1,0351027E-5
4780,29251098633	1,0710359E-5
4783,2727432251	1,1060227E-5
4786,25297546387	9,9678203E-6
4789,23320770264	1,129508E-5
4792,21343994141	1,0907431E-5
4795,19367218018	1,1784592E-5
4798,17390441895	1,1616101E-5
4801,15413665771	1,0901323E-5
4804,13436889648	1,1804436E-5
4807,11460113525	1,2064871E-5
4810,09483337402	1,2471611E-5
4813,07506561279	1,1778849E-5
4816,05529785156	1,1001622E-5
4819,03553009033	1,1509032E-5
4822,0157623291	1,0794479E-5
4824,99599456787	8,443792E-6
4827,97622680664	9,4199757E-6
4830,95645904541	8,6831284E-6
4833,93669128418	7,592228E-6
4836,91692352295	5,8140997E-6
4839,89715576172	5,1963622E-6
4842,87738800049	4,5845771E-6
4845,85762023926	3,1142378E-6
4848,83785247803	3,1000934E-6
4851,8180847168	2,1273732E-6
4854,79831695557	1,4354507E-6
4857,77854919434	1,1636443E-6
4860,75878143311	1,8649272E-6
4863,73901367188	1,5539361E-6
4866,71924591064	2,0961631E-6
4869,69947814941	2,3063301E-6
4872,67971038818	3,1658269E-6
4875,65994262695	4,1982278E-6
4878,64017486572	3,6038222E-6
4881,62040710449	4,7409646E-6
4884,60063934326	5,8398364E-6
4887,58087158203	6,5334992E-6
4890,5611038208	7,3339982E-6
4893,54133605957	8,0749614E-6
4896,52156829834	9,1755895E-6
4899,50180053711	9,5932077E-6
4902,48203277588	9,9286827E-6
4905,46226501465	1,0544631E-5
4908,44249725342	1,1427667E-5
4911,42272949219	1,1788801E-5
4914,40296173096	1,301651E-5
4917,38319396973	1,339279E-5
4920,3634262085	1,4373727E-5
4923,34365844727	1,5395992E-5
4926,32389068604	1,5532057E-5
4929,3041229248	1,6224781E-5
4932,28435516357	1,5812266E-5
4935,26458740234	1,7492408E-5
4938,24481964111	1,6615841E-5
4941,22505187988	1,7737412E-5
4944,20528411865	1,8534496E-5
4947,18551635742	1,9094846E-5
4950,16574859619	1,9250934E-5
4953,14598083496	2,0657959E-5
4956,12621307373	2,0203184E-5
4959,1064453125	2,0801596E-5
4962,08667755127	2,1107208E-5
4965,06690979004	2,1948638E-5
4968,04714202881	2,3318895E-5
4971,02737426758	2,251781E-5
4974,00760650635	2,3372374E-5
4976,98783874512	2,3421147E-5
4979,96807098389	2,2929802E-5
4982,94830322266	2,5241113E-5
4985,92853546143	2,5167464E-5
4988,9087677002	2,5383663E-5
4991,88899993897	2,6588952E-5
4994,86923217773	2,6503158E-5
4997,8494644165	2,7193385E-5
5000,82969665527	2,6173793E-5
5003,80992889404	2,6733849E-5
5006,79016113281	2,653964E-5
5009,77039337158	2,7870759E-5
5012,75062561035	2,8713379E-5
5015,73085784912	2,9033897E-5
5018,71109008789	2,9083009E-5
5021,69132232666	2,954497E-5
5024,67155456543	2,9627023E-5
5027,6517868042	2,9612165E-5
5030,63201904297	3,0492433E-5
5033,61225128174	2,9977757E-5
5036,59248352051	2,9385083E-5
5039,57271575928	3,0678389E-5
5042,55294799805	3,1352508E-5
5045,53318023682	3,0841585E-5
5048,51341247559	3,0784817E-5
5051,49364471436	2,9522029E-5
5054,47387695313	3,036923E-5
5057,45410919189	2,9693779E-5
5060,43434143066	2,9690251E-5
5063,41457366943	2,9140893E-5
5066,3948059082	2,8630564E-5
5069,37503814697	2,83334E-5
5072,35527038574	2,7939589E-5
5075,33550262451	2,7574607E-5
5078,31573486328	2,7612599E-5
5081,29596710205	2,7393877E-5
5084,27619934082	2,6097077E-5
5087,25643157959	2,7101844E-5
5090,23666381836	2,6622966E-5
5093,21689605713	2,731835E-5
5096,1971282959	2,6675683E-5
5099,17736053467	2,6143572E-5
5102,15759277344	2,6541487E-5
5105,13782501221	2,6455636E-5
5108,11805725098	2,5879599E-5
5111,09828948975	2,604865E-5
5114,07852172852	2,4754703E-5
5117,05875396729	2,4827302E-5
5120,03898620605	2,4791205E-5
5123,01921844482	2,4880232E-5
5125,99945068359	2,4035714E-5
5128,97968292236	2,4579181E-5
5131,95991516113	2,4452201E-5
5134,9401473999	2,4838937E-5
5137,92037963867	2,3865612E-5
5140,90061187744	2,3961125E-5
5143,88084411621	2,3689813E-5
5146,86107635498	2,4474837E-5
5149,84130859375	2,4027191E-5
5152,82154083252	2,3402222E-5
5155,80177307129	2,3687385E-5
5158,78200531006	2,2797666E-5
5161,76223754883	2,390899E-5
5164,7424697876	2,2374869E-5
5167,72270202637	2,2786629E-5
5170,70293426514	2,1852752E-5
5173,68316650391	2,1816156E-5
5176,66339874268	2,2924339E-5
5179,64363098145	2,3128102E-5
5182,62386322022	2,2057008E-5
5185,60409545898	2,1358712E-5
5188,58432769775	2,1819395E-5
5191,56455993652	2,1556202E-5
5194,54479217529	2,1863475E-5
5197,52502441406	2,207124E-5
5200,50525665283	2,1118422E-5
5203,4854888916	2,0852476E-5
5206,46572113037	2,1855001E-5
5209,44595336914	2,0979698E-5
5212,42618560791	2,1316259E-5
5215,40641784668	2,1456999E-5
5218,38665008545	2,0787945E-5
5221,36688232422	2,0704474E-5
5224,34711456299	2,028503E-5
5227,32734680176	2,0890873E-5
5230,30757904053	2,0357786E-5
5233,2878112793	2,0179699E-5
5236,26804351807	1,9730981E-5
5239,24827575684	2,0968446E-5
5242,22850799561	2,0804963E-5
5245,20874023438	2,0058183E-5
5248,18897247314	2,0157688E-5
5251,16920471191	1,9870213E-5
5254,14943695068	2,0006373E-5
5257,12966918945	1,9698094E-5
5260,10990142822	2,0235295E-5
5263,09013366699	1,9549473E-5
5266,07036590576	2,0070543E-5
5269,05059814453	2,0047831E-5
5272,0308303833	1,8767878E-5
5275,01106262207	1,9119816E-5
5277,99129486084	1,9683116E-5
5280,97152709961	1,9429799E-5
5283,95175933838	1,9126401E-5
5286,93199157715	1,8598495E-5
5289,91222381592	1,8312773E-5
5292,89245605469	1,845561E-5
5295,87268829346	1,8068085E-5
5298,85292053223	1,7976201E-5
5301,833152771	1,8603352E-5
5304,81338500977	1,8286317E-5
5307,79361724854	1,7909277E-5
5310,7738494873	1,702735E-5
5313,75408172607	1,7713716E-5
5316,73431396484	1,7894953E-5
5319,71454620361	1,8264393E-5
5322,69477844238	1,7500159E-5
5325,67501068115	1,7486413E-5
5328,65524291992	1,7098882E-5
5331,63547515869	1,7410661E-5
5334,61570739746	1,7517152E-5
5337,59593963623	1,6819314E-5
5340,576171875	1,6904826E-5
5343,55640411377	1,6256304E-5
5346,53663635254	1,5923969E-5
5349,51686859131	1,6493762E-5
5352,49710083008	1,6318731E-5
5355,47733306885	1,5758272E-5
5358,45756530762	1,5148983E-5
5361,43779754639	1,5362806E-5
5364,41802978516	1,5621645E-5
5367,39826202393	1,6550181E-5
5370,3784942627	1,5409959E-5
5373,35872650146	1,5431371E-5
5376,33895874023	1,5531509E-5
5379,319190979	1,5497167E-5
5382,29942321777	1,512739E-5
5385,27965545654	1,6387312E-5
5388,25988769531	1,5354818E-5
5391,24011993408	1,5906276E-5
5394,22035217285	1,429452E-5
5397,20058441162	1,5202758E-5
5400,18081665039	1,5297431E-5
5403,16104888916	1,4844388E-5
5406,14128112793	1,5068948E-5
5409,1215133667	1,520175E-5
5412,10174560547	1,4553046E-5
5415,08197784424	1,5334241E-5
5418,06221008301	1,3952035E-5
5421,04244232178	1,4779133E-5
5424,02267456055	1,4869106E-5
5427,00290679932	1,4478313E-5
5429,98313903809	1,5334803E-5
5432,96337127686	1,4783839E-5
5435,94360351562	1,3465291E-5
5438,92383575439	1,3720104E-5
5441,90406799316	1,3200942E-5
5444,88430023193	1,4166773E-5
5447,8645324707	1,3796277E-5
5450,84476470947	1,3253827E-5
5453,82499694824	1,2838788E-5
5456,80522918701	1,3078158E-5
5459,78546142578	1,3138102E-5
5462,76569366455	1,2880187E-5
5465,74592590332	1,120645E-5
5468,72615814209	1,1405729E-5
5471,70639038086	1,1829585E-5
5474,68662261963	1,0882604E-5
5477,6668548584	1,1238577E-5
5480,64708709717	9,8425214E-6
5483,62731933594	1,0430069E-5
5486,60755157471	9,4585204E-6
5489,58778381348	9,5265362E-6
5492,56801605225	9,0558126E-6
5495,54824829102	8,7498852E-6
5498,52848052978	8,5369238E-6
5501,50871276855	9,055197E-6
5504,48894500732	7,7332773E-6
5507,46917724609	7,6472809E-6
5510,44940948486	8,7757043E-6
5513,42964172363	8,0299942E-6
5516,4098739624	6,2655731E-6
5519,39010620117	7,9099435E-6
5522,37033843994	6,9172175E-6
5525,35057067871	6,9366782E-6
5528,33080291748	7,0211016E-6
5531,31103515625	7,2590691E-6
5534,29126739502	7,5727205E-6
5537,27149963379	6,762927E-6
5540,25173187256	6,0585694E-6
5543,23196411133	7,0132939E-6
5546,2121963501	5,8080216E-6
5549,19242858887	6,5063598E-6
5552,17266082764	4,7703112E-6
5555,15289306641	6,4893408E-6
5558,13312530518	4,5564226E-6
5561,11335754395	5,8658271E-6
5564,09358978271	5,3787125E-6
5567,07382202148	5,2543839E-6
5570,05405426025	4,5420127E-6
5573,03428649902	4,4125684E-6
5576,01451873779	3,8972217E-6
5578,99475097656	5,0436021E-6
5581,97498321533	3,5252052E-6
5584,9552154541	3,505361E-6
5587,93544769287	3,345314E-6
5590,91567993164	3,3512993E-6
5593,89591217041	3,9037105E-6
5596,87614440918	2,2696909E-6
5599,85637664795	3,6389677E-6
5602,83660888672	3,3304356E-6
5605,81684112549	2,6810731E-6
5608,79707336426	3,3859511E-6
5611,77730560303	3,2882852E-6
5614,7575378418	3,040563E-6
5617,73777008057	4,3672093E-6
5620,71800231934	4,6851779E-6
5623,69823455811	5,2934816E-6
5626,67846679687	5,759867E-6
5629,65869903564	6,7813043E-6
5632,63893127441	8,0345741E-6
5635,61916351318	7,8557111E-6
5638,59939575195	7,7962789E-6
5641,57962799072	7,5593985E-6
5644,55986022949	8,9612464E-6
5647,54009246826	9,6164178E-6
5650,52032470703	1,0216536E-5
5653,5005569458	1,0563585E-5
5656,48078918457	1,1185041E-5
5659,46102142334	1,0634863E-5
5662,44125366211	1,1246238E-5
5665,42148590088	1,1177955E-5
5668,40171813965	1,1087484E-5
5671,38195037842	1,1738079E-5
5674,36218261719	1,291186E-5
5677,34241485596	1,2242359E-5
5680,32264709473	1,2860406E-5
5683,3028793335	1,2354021E-5
5686,28311157227	1,259863E-5
5689,26334381103	1,3717998E-5
5692,2435760498	1,3154239E-5
5695,22380828857	1,3687405E-5
5698,20404052734	1,3651375E-5
5701,18427276611	1,4350355E-5
5704,16450500488	1,4839848E-5
5707,14473724365	1,4094994E-5
5710,12496948242	1,4230553E-5
5713,10520172119	1,465282E-5
5716,08543395996	1,4749794E-5
5719,06566619873	1,4581737E-5
5722,0458984375	1,4464079E-5
5725,02613067627	1,4167422E-5
5728,00636291504	1,394492E-5
5730,98659515381	1,4552741E-5
5733,96682739258	1,5034E-5
5736,94705963135	1,4486344E-5
5739,92729187012	1,42755E-5
5742,90752410889	1,451616E-5
5745,88775634766	1,5303909E-5
5748,86798858643	1,494084E-5
5751,8482208252	1,5201157E-5
5754,82845306396	1,4713268E-5
5757,80868530273	1,4978364E-5
5760,7889175415	1,4896203E-5
5763,76914978027	1,4684755E-5
5766,74938201904	1,543218E-5
5769,72961425781	1,4687327E-5
5772,70984649658	1,4975488E-5
5775,69007873535	1,5258631E-5
5778,67031097412	1,467423E-5
5781,65054321289	1,5192377E-5
5784,63077545166	1,450875E-5
5787,61100769043	1,4026648E-5
5790,5912399292	1,4509215E-5
5793,57147216797	1,3624415E-5
5796,55170440674	1,4621403E-5
5799,53193664551	1,4179088E-5
5802,51216888428	1,3712101E-5
5805,49240112305	1,4462855E-5
5808,47263336182	1,4044285E-5
5811,45286560059	1,3675165E-5
5814,43309783935	1,378582E-5
5817,41333007812	1,3851629E-5
5820,39356231689	1,4464798E-5
5823,37379455566	1,3338318E-5
5826,35402679443	1,3272871E-5
5829,3342590332	1,4698343E-5
5832,31449127197	1,4017992E-5
5835,29472351074	1,4153475E-5
5838,27495574951	1,4584841E-5
5841,25518798828	1,4140691E-5
5844,23542022705	1,457672E-5
5847,21565246582	1,5359805E-5
5850,19588470459	1,4630691E-5
5853,17611694336	1,5280074E-5
5856,15634918213	1,4555906E-5
5859,1365814209	1,4775655E-5
5862,11681365967	1,4344281E-5
5865,09704589844	1,430888E-5
5868,07727813721	1,3963445E-5
5871,05751037598	1,4449029E-5
5874,03774261475	1,4958824E-5
5877,01797485352	1,5288821E-5
5879,99820709229	1,5070609E-5
5882,97843933105	1,5008455E-5
5885,95867156982	1,5160981E-5
5888,93890380859	1,3752451E-5
5891,91913604736	1,450702E-5
5894,89936828613	1,4928536E-5
5897,8796005249	1,4397707E-5
5900,85983276367	1,4981662E-5
5903,84006500244	1,5069891E-5
5906,82029724121	1,5626137E-5
5909,80052947998	1,4700296E-5
5912,78076171875	1,4787982E-5
5915,76099395752	1,5070517E-5
5918,74122619629	1,4453933E-5
5921,72145843506	1,4948035E-5
5924,70169067383	1,4966333E-5
5927,6819229126	1,4714651E-5
5930,66215515137	1,4541968E-5
5933,64238739014	1,5464545E-5
5936,62261962891	1,4620321E-5
5939,60285186768	1,5303551E-5
5942,58308410644	1,4858889E-5
5945,56331634521	1,4478763E-5
[truncated: 30,772 more rows]
