# Supplementary material for: Predicting the Durability of Solid Fired Bricks Using NDT Electroacoustic Methods
Source: Materials (Basel). 2022 Aug 25;15(17):5882. doi: 10.3390/ma15175882 (PMC9457344; doi:10.3390/ma15175882)
Supplement: Supplementary file 1 [file materials-15-05882-s001.zip › 11-S0_FL.csv]

ASCII data file created with TiePie Multi Channel software. www.tiepie.com.
2021-08-02 08:57:17 525m
Frequency	FFT1
Hz	V
0	0,012530915
2,98023223876953	0,00029073463
5,96046447753906	0,00028850948
8,94069671630859	0,00029062123
11,9209289550781	0,00029114075
14,9011611938477	0,00028455912
17,8813934326172	0,00035163533
20,8616256713867	0,00028172425
23,8418579101562	0,00026740392
26,8220901489258	0,00025842943
29,8023223876953	0,00024014473
32,7825546264648	0,0002425984
35,7627868652344	0,00023675176
38,7430191040039	0,00021661978
41,7232513427734	0,00022734847
44,703483581543	0,00021048455
47,6837158203125	0,00021461486
50,663948059082	0,00020973905
53,6441802978516	0,00020275637
56,6244125366211	0,00019749449
59,6046447753906	0,00019455189
62,5848770141602	0,00018936994
65,5651092529297	0,0001874063
68,5453414916992	0,00018370285
71,5255737304687	0,00018537101
74,5058059692383	0,00018136382
77,4860382080078	0,00017937455
80,4662704467773	0,00017245631
83,4465026855469	0,00016740494
86,4267349243164	0,00016413121
89,4069671630859	0,00016199116
92,3871994018555	0,00015524712
95,367431640625	0,00015283596
98,3476638793945	0,00015418041
101,327896118164	0,00015129293
104,308128356934	0,00015268957
107,288360595703	0,00014716283
110,268592834473	0,00014425754
113,248825073242	0,00014003121
116,229057312012	0,00013784422
119,209289550781	0,00013847369
122,189521789551	0,00013675975
125,16975402832	0,00013571134
128,14998626709	0,00013089246
131,130218505859	0,00013448967
134,110450744629	0,00013130059
137,090682983398	0,00012848222
140,070915222168	0,00013055911
143,051147460938	0,00012750121
146,031379699707	0,00012446142
149,011611938477	0,00012018835
151,991844177246	0,00012148462
154,972076416016	0,00011898359
157,952308654785	0,00011740498
160,932540893555	0,00011527452
163,912773132324	0,00011719932
166,893005371094	0,00011190866
169,873237609863	0,00011312805
172,853469848633	0,00011228808
175,833702087402	0,00011067891
178,813934326172	0,00011031261
181,794166564941	0,00010997348
184,774398803711	0,00011116181
187,75463104248	0,00010630089
190,73486328125	0,00010403464
193,71509552002	0,00010211598
196,695327758789	0,00010169133
199,675559997559	9,7951883E-5
202,655792236328	9,6292502E-5
205,636024475098	9,8104171E-5
208,616256713867	9,7034481E-5
211,596488952637	0,00010048566
214,576721191406	9,8526147E-5
217,556953430176	9,699016E-5
220,537185668945	9,5677683E-5
223,517417907715	9,7837452E-5
226,497650146484	9,7400414E-5
229,477882385254	9,6629618E-5
232,458114624023	9,7540896E-5
235,438346862793	0,00010052508
238,418579101562	9,9195524E-5
241,398811340332	0,00010388154
244,379043579102	0,00010428981
247,359275817871	0,00010760745
250,339508056641	0,00010886851
253,31974029541	0,00011053868
256,29997253418	0,00011250767
259,280204772949	0,00011308892
262,260437011719	0,00011365369
265,240669250488	0,00011666699
268,220901489258	0,00011412513
271,201133728027	0,00011262582
274,181365966797	0,000110247
277,161598205566	0,00010763725
280,141830444336	0,00010515971
283,122062683105	0,00010208546
286,102294921875	0,00010134785
289,082527160645	9,7994623E-5
292,062759399414	9,5879925E-5
295,042991638184	9,3901962E-5
298,023223876953	9,1947564E-5
301,003456115723	9,18185E-5
303,983688354492	9,0396192E-5
306,963920593262	9,2216298E-5
309,944152832031	8,7187985E-5
312,924385070801	9,0610189E-5
315,90461730957	9,0777876E-5
318,88484954834	9,185834E-5
321,865081787109	9,189996E-5
324,845314025879	9,2940455E-5
327,825546264648	9,4280876E-5
330,805778503418	9,4224804E-5
333,786010742188	9,4581653E-5
336,766242980957	9,320277E-5
339,746475219727	9,3268272E-5
342,726707458496	9,4325702E-5
345,706939697266	9,4704165E-5
348,687171936035	9,6354026E-5
351,667404174805	9,8085013E-5
354,647636413574	9,8642891E-5
357,627868652344	9,8697233E-5
360,608100891113	0,00010132581
363,588333129883	0,00010197057
366,568565368652	0,00010394539
369,548797607422	0,00010501646
372,529029846191	0,00010595354
375,509262084961	0,00010656694
378,48949432373	0,00010694072
381,4697265625	0,00010703113
384,44995880127	0,00010695189
387,430191040039	0,00010806404
390,410423278809	0,0001065717
393,390655517578	0,00010958099
396,370887756348	0,00010842881
399,351119995117	0,00010960564
402,331352233887	0,00010847905
405,311584472656	0,00010993565
408,291816711426	0,00011312914
411,272048950195	0,00011224827
414,252281188965	0,00011480145
417,232513427734	0,00011443849
420,212745666504	0,00011613772
423,192977905273	0,00011698172
426,173210144043	0,00011952679
429,153442382812	0,00011932037
432,133674621582	0,00012052259
435,113906860352	0,00012434979
438,094139099121	0,00012639848
441,074371337891	0,00012850498
444,05460357666	0,00013346282
447,03483581543	0,00013639847
450,015068054199	0,00014385261
452,995300292969	0,00014603798
455,975532531738	0,0001509421
458,955764770508	0,00015761833
461,935997009277	0,00016552361
464,916229248047	0,00017149338
467,896461486816	0,00018045443
470,876693725586	0,00018527964
473,856925964355	0,00019271653
476,837158203125	0,00019751243
479,817390441895	0,00020204944
482,797622680664	0,00020030707
485,777854919434	0,00019816267
488,758087158203	0,00019414054
491,738319396973	0,00019062585
494,718551635742	0,00018306215
497,698783874512	0,00017499461
500,679016113281	0,0001688666
503,659248352051	0,00016024808
506,63948059082	0,00015394554
509,61971282959	0,00014417478
512,599945068359	0,00013734037
515,580177307129	0,00013107868
518,560409545898	0,00012565969
521,540641784668	0,00011880544
524,520874023438	0,00011545906
527,501106262207	0,00011020037
530,481338500977	0,00011036687
533,461570739746	0,00010569591
536,441802978516	0,00010386335
539,422035217285	0,00010262817
542,402267456055	9,9065471E-5
545,382499694824	9,8589154E-5
548,362731933594	9,833643E-5
551,342964172363	9,5437906E-5
554,323196411133	9,7075991E-5
557,303428649902	9,5181123E-5
560,283660888672	9,473607E-5
563,263893127441	9,330506E-5
566,244125366211	9,346831E-5
569,22435760498	9,297299E-5
572,20458984375	9,1379623E-5
575,18482208252	9,3632618E-5
578,165054321289	9,4004341E-5
581,145286560059	9,1465076E-5
584,125518798828	9,1682543E-5
587,105751037598	9,1730541E-5
590,085983276367	9,1392153E-5
593,066215515137	9,034516E-5
596,046447753906	8,9257472E-5
599,026679992676	8,7753847E-5
602,006912231445	8,6710025E-5
604,987144470215	8,4586196E-5
607,967376708984	8,2159904E-5
610,947608947754	8,1677449E-5
613,927841186523	8,0028388E-5
616,908073425293	7,6724408E-5
619,888305664062	7,6428165E-5
622,868537902832	7,4651785E-5
625,848770141602	7,2546138E-5
628,829002380371	6,972204E-5
631,809234619141	6,7831286E-5
634,78946685791	6,5599205E-5
637,76969909668	6,319533E-5
640,749931335449	6,1089427E-5
643,730163574219	5,8679178E-5
646,710395812988	5,4682475E-5
649,690628051758	5,1844151E-5
652,670860290527	5,0491823E-5
655,651092529297	4,8671965E-5
658,631324768066	4,5569421E-5
661,611557006836	4,2759608E-5
664,591789245606	4,2055391E-5
667,572021484375	4,1927613E-5
670,552253723145	4,1602328E-5
673,532485961914	4,0632568E-5
676,512718200684	4,2448803E-5
679,492950439453	4,3140777E-5
682,473182678223	4,6447608E-5
685,453414916992	4,9250469E-5
688,433647155762	5,2178833E-5
691,413879394531	5,5719843E-5
694,394111633301	6,0005025E-5
697,37434387207	6,4343041E-5
700,35457611084	6,6881943E-5
703,334808349609	7,1180099E-5
706,315040588379	7,2410303E-5
709,295272827148	7,6540837E-5
712,275505065918	7,8955969E-5
715,255737304687	8,0247868E-5
718,235969543457	8,2265629E-5
721,216201782227	8,4468555E-5
724,196434020996	8,5610931E-5
727,176666259766	8,5381658E-5
730,156898498535	8,7652229E-5
733,137130737305	9,0159901E-5
736,117362976074	8,8415825E-5
739,097595214844	9,162438E-5
742,077827453613	9,3893819E-5
745,058059692383	9,6185947E-5
748,038291931152	9,5575487E-5
751,018524169922	9,8444586E-5
753,998756408691	0,00010013715
756,978988647461	0,00010137422
759,959220886231	0,000102494
762,939453125	0,00010405411
765,919685363769	0,00010553353
768,899917602539	0,00010664818
771,880149841309	0,00010755985
774,860382080078	0,00010793611
777,840614318848	0,00011034944
780,820846557617	0,00011063013
783,801078796387	0,00011249486
786,781311035156	0,00011153112
789,761543273926	0,00011316199
792,741775512695	0,00011364516
795,722007751465	0,00011298084
798,702239990234	0,00011415022
801,682472229004	0,00011335017
804,662704467773	0,00011356153
807,642936706543	0,00011245353
810,623168945313	0,00010918864
813,603401184082	0,000111151
816,583633422852	0,0001095665
819,563865661621	0,00010411367
822,544097900391	0,00010850299
825,52433013916	0,00010707052
828,50456237793	0,00010358871
831,484794616699	9,2320666E-5
834,465026855469	9,5520146E-5
837,445259094238	9,073629E-5
840,425491333008	9,0270269E-5
843,405723571777	8,7817124E-5
846,385955810547	8,7091668E-5
849,366188049316	8,6903796E-5
852,346420288086	8,7257972E-5
855,326652526855	8,8048191E-5
858,306884765625	8,7360099E-5
861,287117004394	8,5607432E-5
864,267349243164	8,8041974E-5
867,247581481934	8,9729718E-5
870,227813720703	8,8209935E-5
873,208045959473	8,7928904E-5
876,188278198242	8,9241538E-5
879,168510437012	8,9983255E-5
882,148742675781	9,1068845E-5
885,128974914551	8,8826631E-5
888,10920715332	8,9866101E-5
891,08943939209	9,0760883E-5
894,069671630859	9,0946873E-5
897,049903869629	9,2426045E-5
900,030136108398	9,1627237E-5
903,010368347168	9,2326878E-5
905,990600585938	9,3825845E-5
908,970832824707	9,2683409E-5
911,951065063477	9,2684609E-5
914,931297302246	9,384269E-5
917,911529541016	9,3943999E-5
920,891761779785	9,4156569E-5
923,871994018555	9,4554813E-5
926,852226257324	9,4434894E-5
929,832458496094	9,4234157E-5
932,812690734863	9,5389799E-5
935,792922973633	9,4413883E-5
938,773155212402	9,5825345E-5
941,753387451172	9,6419408E-5
944,733619689941	9,7280082E-5
947,713851928711	9,7951443E-5
950,69408416748	9,9954127E-5
953,67431640625	9,9404001E-5
956,65454864502	9,9155286E-5
959,634780883789	0,00010064851
962,615013122559	0,00010325058
965,595245361328	0,00010226459
968,575477600098	0,00010210111
971,555709838867	0,00010275917
974,535942077637	0,00010292237
977,516174316406	0,00010297701
980,496406555176	0,00010285706
983,476638793945	0,00010277818
986,456871032715	0,00010364631
989,437103271484	0,00010409924
992,417335510254	0,00010371612
995,397567749023	0,000103802
998,377799987793	0,00010495324
1001,35803222656	0,00010418115
1004,33826446533	0,00010504332
1007,3184967041	0,00010405019
1010,29872894287	0,00010555353
1013,27896118164	0,00010515448
1016,25919342041	0,00010353818
1019,23942565918	0,00010518968
1022,21965789795	0,00010153617
1025,19989013672	0,00010116055
1028,18012237549	0,00010032992
1031,16035461426	0,0001015673
1034,14058685303	0,00010203062
1037,1208190918	0,00010252675
1040,10105133057	0,00010235485
1043,08128356934	0,0001042966
1046,06151580811	0,00010558816
1049,04174804688	0,00010745436
1052,02198028564	0,00010624779
1055,00221252441	0,00010767747
1057,98244476318	0,00011177268
1060,96267700195	0,00011472799
1063,94290924072	0,0001164454
1066,92314147949	0,00012184144
1069,90337371826	0,00012498511
1072,88360595703	0,00012834143
1075,8638381958	0,00013303729
1078,84407043457	0,00013900041
1081,82430267334	0,00014528382
1084,80453491211	0,00015204645
1087,78476715088	0,00015850461
1090,76499938965	0,0001607821
1093,74523162842	0,00016385367
1096,72546386719	0,00016469652
1099,70569610596	0,00016370347
1102,68592834473	0,00016046185
1105,6661605835	0,00015589696
1108,64639282227	0,00014999052
1111,62662506104	0,0001451529
1114,6068572998	0,00014136891
1117,58708953857	0,00013651275
1120,56732177734	0,0001335719
1123,54755401611	0,00012988598
1126,52778625488	0,00012728185
1129,50801849365	0,00012351038
1132,48825073242	0,00012202367
1135,46848297119	0,00012122369
1138,44871520996	0,00011911361
1141,42894744873	0,00011845083
1144,4091796875	0,00011804129
1147,38941192627	0,00011596172
1150,36964416504	0,00011527919
1153,34987640381	0,00011632957
1156,33010864258	0,00011701786
1159,31034088135	0,00011658072
1162,29057312012	0,00011686634
1165,27080535889	0,00011903781
1168,25103759766	0,0001180139
1171,23126983643	0,00012046029
1174,2115020752	0,00012292392
1177,19173431396	0,00012471751
1180,17196655273	0,00012510705
1183,1521987915	0,00012798658
1186,13243103027	0,00013129909
1189,11266326904	0,00013266664
1192,09289550781	0,00013726237
1195,07312774658	0,00013999162
1198,05335998535	0,0001446896
1201,03359222412	0,00014671233
1204,01382446289	0,000151345
1206,99405670166	0,00015582027
1209,97428894043	0,00016070394
1212,9545211792	0,00016529891
1215,93475341797	0,00017265044
1218,91498565674	0,00017781452
1221,89521789551	0,00018555329
1224,87545013428	0,00019484984
1227,85568237305	0,0002034843
1230,83591461182	0,00021300737
1233,81614685059	0,000223546
1236,79637908936	0,00023627603
1239,77661132812	0,0002502816
1242,75684356689	0,00026380181
1245,73707580566	0,00028020454
1248,71730804443	0,00029720135
1251,6975402832	0,00031822829
1254,67777252197	0,00034023111
1257,65800476074	0,0003644916
1260,63823699951	0,00039269019
1263,61846923828	0,00042223001
1266,59870147705	0,00045627188
1269,57893371582	0,00049318565
1272,55916595459	0,00053599429
1275,53939819336	0,00058068051
1278,51963043213	0,00063279454
1281,4998626709	0,00068798908
1284,48009490967	0,00074835292
1287,46032714844	0,00081363114
1290,44055938721	0,00088606656
1293,42079162598	0,00096078383
1296,40102386475	0,0010401084
1299,38125610352	0,0011200957
1302,36148834229	0,0012012266
1305,34172058105	0,0012762784
1308,32195281982	0,0013391774
1311,30218505859	0,0013855813
1314,28241729736	0,0014009047
1317,26264953613	0,0013728926
1320,2428817749	0,0012870783
1323,22311401367	0,0011245093
1326,20334625244	0,0008726266
1329,18357849121	0,00053599735
1332,16381072998	0,00026020221
1335,14404296875	0,00046016011
1338,12427520752	0,00061565239
1341,10450744629	0,00048522479
1344,08473968506	0,0004251284
1347,06497192383	0,0004012967
1350,0452041626	0,00038033158
1353,02543640137	0,00036153863
1356,00566864014	0,00034855781
1358,98590087891	0,00033292775
1361,96613311768	0,00031952966
1364,94636535645	0,00030775874
1367,92659759521	0,00029772791
1370,90682983398	0,00028922896
1373,88706207275	0,00028109974
1376,86729431152	0,00027213579
1379,84752655029	0,0002641292
1382,82775878906	0,00025834067
1385,80799102783	0,00025113045
1388,7882232666	0,00024594814
1391,76845550537	0,00024066914
1394,74868774414	0,00023479767
1397,72891998291	0,00023003853
1400,70915222168	0,00022446662
1403,68938446045	0,00021863925
1406,66961669922	0,00021473231
1409,64984893799	0,00021227544
1412,63008117676	0,00020711167
1415,61031341553	0,0002028887
1418,5905456543	0,00020117163
1421,57077789307	0,00019754693
1424,55101013184	0,00019495904
1427,53124237061	0,00019126246
1430,51147460938	0,00018912445
1433,49170684814	0,00018550426
1436,47193908691	0,00018365003
1439,45217132568	0,00018133328
1442,43240356445	0,00017794439
1445,41263580322	0,00017523773
1448,39286804199	0,00017332849
1451,37310028076	0,00017297288
1454,35333251953	0,00017040788
1457,3335647583	0,00016917373
1460,31379699707	0,00016824588
1463,29402923584	0,00016702174
1466,27426147461	0,00016593267
1469,25449371338	0,00016416109
1472,23472595215	0,00016227449
1475,21495819092	0,0001618291
1478,19519042969	0,00016030035
1481,17542266846	0,00015863615
1484,15565490723	0,00015643979
1487,135887146	0,00015536001
1490,11611938477	0,00015596322
1493,09635162354	0,00015428984
1496,0765838623	0,00015366703
1499,05681610107	0,00015345969
1502,03704833984	0,00015301685
1505,01728057861	0,00015209814
1507,99751281738	0,00015191513
1510,97774505615	0,00015138873
1513,95797729492	0,00015027212
1516,93820953369	0,00014914977
1519,91844177246	0,00014983026
1522,89867401123	0,00014779397
1525,87890625	0,00014825655
1528,85913848877	0,00014663821
1531,83937072754	0,00014607227
1534,81960296631	0,00014430113
1537,79983520508	0,00014281317
1540,78006744385	0,0001396249
1543,76029968262	0,00013775877
1546,74053192139	0,00013464741
1549,72076416016	0,00013143736
1552,70099639893	0,00013064968
1555,6812286377	0,00013012281
1558,66146087646	0,00012892603
1561,64169311523	0,00012539258
1564,621925354	0,00012559431
1567,60215759277	0,00012476218
1570,58238983154	0,00012216047
1573,56262207031	0,00012066266
1576,54285430908	0,00011855184
1579,52308654785	0,00011864995
1582,50331878662	0,00011755938
1585,48355102539	0,00011695589
1588,46378326416	0,00011712265
1591,44401550293	0,0001176907
1594,4242477417	0,00011721928
1597,40447998047	0,00011839273
1600,38471221924	0,00011831546
1603,36494445801	0,00011650641
1606,34517669678	0,00011489906
1609,32540893555	0,00011540722
1612,30564117432	0,00011622867
1615,28587341309	0,00011743332
1618,26610565186	0,00011882136
1621,24633789062	0,00012137357
1624,22657012939	0,00012542475
1627,20680236816	0,00012634806
1630,18703460693	0,00012156595
1633,1672668457	0,00011788609
1636,14749908447	0,00012053753
1639,12773132324	0,00011935702
1642,10796356201	0,00011972892
1645,08819580078	0,00011979599
1648,06842803955	0,00011828669
1651,04866027832	0,00011991122
1654,02889251709	0,00011914194
1657,00912475586	0,00011994131
1659,98935699463	0,00012100234
1662,9695892334	0,00012022099
1665,94982147217	0,00012069694
1668,93005371094	0,00012225005
1671,91028594971	0,00012216087
1674,89051818848	0,00012266635
1677,87075042725	0,00012288951
1680,85098266602	0,00012431107
1683,83121490479	0,00012578436
1686,81144714355	0,00012681873
1689,79167938232	0,00012853832
1692,77191162109	0,00013126448
1695,75214385986	0,00013269307
1698,73237609863	0,00013489186
1701,7126083374	0,0001379683
1704,69284057617	0,00014029592
1707,67307281494	0,00014394337
1710,65330505371	0,00014659857
1713,63353729248	0,00014872352
1716,61376953125	0,00015254937
1719,59400177002	0,0001563774
1722,57423400879	0,00015897497
1725,55446624756	0,00016250931
1728,53469848633	0,00016845492
1731,5149307251	0,00017178475
1734,49516296387	0,00017662057
1737,47539520264	0,00018149086
1740,45562744141	0,0001855319
1743,43585968018	0,00019190323
1746,41609191895	0,00019820043
1749,39632415771	0,00020274329
1752,37655639648	0,00020854981
1755,35678863525	0,00021537104
1758,33702087402	0,00022165249
1761,31725311279	0,00022603445
1764,29748535156	0,00023195748
1767,27771759033	0,00023812542
1770,2579498291	0,00024286712
1773,23818206787	0,00024765552
1776,21841430664	0,00025139553
1779,19864654541	0,00025407746
1782,17887878418	0,00025678693
1785,15911102295	0,00025711618
1788,13934326172	0,00025682176
1791,11957550049	0,00025387459
1794,09980773926	0,00025150391
1797,08003997803	0,00024592589
1800,0602722168	0,00024132984
1803,04050445557	0,00023492348
1806,02073669434	0,00022944426
1809,00096893311	0,00022332393
1811,98120117187	0,00021634989
1814,96143341064	0,00021126243
1817,94166564941	0,00020607287
1820,92189788818	0,00020062412
1823,90213012695	0,00019555599
1826,88236236572	0,00019301829
1829,86259460449	0,00018795791
1832,84282684326	0,00018472536
1835,82305908203	0,00018169674
1838,8032913208	0,00017769029
1841,78352355957	0,00017522028
1844,76375579834	0,00017298126
1847,74398803711	0,00017006577
1850,72422027588	0,00016780754
1853,70445251465	0,00016480771
1856,68468475342	0,00016342163
1859,66491699219	0,00016089091
1862,64514923096	0,00015825338
1865,62538146973	0,00015654256
1868,6056137085	0,00015399726
1871,58584594727	0,00015333918
1874,56607818604	0,00015086255
1877,5463104248	0,00014925753
1880,52654266357	0,00014848261
1883,50677490234	0,00014523196
1886,48700714111	0,00014434829
1889,46723937988	0,00014378346
1892,44747161865	0,00014192029
1895,42770385742	0,00014014125
1898,40793609619	0,00014024317
1901,38816833496	0,00013875004
1904,36840057373	0,00013731377
1907,3486328125	0,00013672639
1910,32886505127	0,00013591889
1913,30909729004	0,00013696145
1916,28932952881	0,00013733976
1919,26956176758	0,0001372753
1922,24979400635	0,00013732512
1925,23002624512	0,00013820676
1928,21025848389	0,00013889206
1931,19049072266	0,00014104506
1934,17072296143	0,000141647
1937,1509552002	0,00014328227
1940,13118743896	0,00014465952
1943,11141967773	0,00014601909
1946,0916519165	0,00014624726
1949,07188415527	0,00014724231
1952,05211639404	0,00014784323
1955,03234863281	0,00014876083
1958,01258087158	0,00014812327
1960,99281311035	0,00014766091
1963,97304534912	0,00014715002
1966,95327758789	0,00014774394
1969,93350982666	0,00014720251
1972,91374206543	0,00014617522
1975,8939743042	0,00014619451
1978,87420654297	0,00014529935
1981,85443878174	0,00014536665
1984,83467102051	0,00014387583
1987,81490325928	0,00014469277
1990,79513549805	0,00014352556
1993,77536773682	0,0001429868
1996,75559997559	0,00014165479
1999,73583221436	0,00014145431
2002,71606445313	0,00014199386
2005,69629669189	0,00014237954
2008,67652893066	0,00014080125
2011,65676116943	0,00014290083
2014,6369934082	0,00014355379
2017,61722564697	0,00014275509
2020,59745788574	0,00014317617
2023,57769012451	0,000142868
2026,55792236328	0,000143404
2029,53815460205	0,00014291978
2032,51838684082	0,00014344254
2035,49861907959	0,00014254833
2038,47885131836	0,00014320464
2041,45908355713	0,00014369283
2044,4393157959	0,00014336326
2047,41954803467	0,00014350058
2050,39978027344	0,00014359194
2053,38001251221	0,00014296775
2056,36024475098	0,0001435382
2059,34047698975	0,00014304482
2062,32070922852	0,00014281613
2065,30094146729	0,00014257098
2068,28117370605	0,00014321596
2071,26140594482	0,00014319203
2074,24163818359	0,00014237442
2077,22187042236	0,00014131151
2080,20210266113	0,00014316839
2083,1823348999	0,0001430896
2086,16256713867	0,00014078693
2089,14279937744	0,00014195273
2092,12303161621	0,00013995505
2095,10326385498	0,00014089167
2098,08349609375	0,0001402405
2101,06372833252	0,00013868602
2104,04396057129	0,00013883129
2107,02419281006	0,00013932805
2110,00442504883	0,00013805182
2112,9846572876	0,00013797328
2115,96488952637	0,00013589851
2118,94512176514	0,00013572677
2121,92535400391	0,00013567328
2124,90558624268	0,00013604261
2127,88581848145	0,00013585333
2130,86605072021	0,00013523947
2133,84628295898	0,00013568655
2136,82651519775	0,0001353726
2139,80674743652	0,00013555126
2142,78697967529	0,00013664134
2145,76721191406	0,00013744355
2148,74744415283	0,00013717934
2151,7276763916	0,00013856918
2154,70790863037	0,00013620492
2157,68814086914	0,00013679469
2160,66837310791	0,00013623594
2163,64860534668	0,00013686238
2166,62883758545	0,00013530253
2169,60906982422	0,0001362868
2172,58930206299	0,00013624337
2175,56953430176	0,00013524478
2178,54976654053	0,00013672285
2181,5299987793	0,00013544531
2184,51023101807	0,00013671063
2187,49046325684	0,00013687182
2190,47069549561	0,00013625125
2193,45092773438	0,0001361989
2196,43115997314	0,00013642861
2199,41139221191	0,00013525781
2202,39162445068	0,00013568919
2205,37185668945	0,00013435553
2208,35208892822	0,00013442655
2211,33232116699	0,00013414699
2214,31255340576	0,00013466713
2217,29278564453	0,00013386484
2220,2730178833	0,0001335567
2223,25325012207	0,0001343251
2226,23348236084	0,00013335187
2229,21371459961	0,00013440046
2232,19394683838	0,00013404693
2235,17417907715	0,00013445415
2238,15441131592	0,00013492772
2241,13464355469	0,0001348378
2244,11487579346	0,000135414
2247,09510803223	0,00013593795
2250,075340271	0,00013737135
2253,05557250977	0,00013810895
2256,03580474854	0,0001394366
2259,0160369873	0,00013937889
2261,99626922607	0,00014040586
2264,97650146484	0,00014282047
2267,95673370361	0,00014377332
2270,93696594238	0,00014374044
2273,91719818115	0,00014480732
2276,89743041992	0,00014684804
2279,87766265869	0,00014837447
2282,85789489746	0,00015081848
2285,83812713623	0,00015184248
2288,818359375	0,00015518153
2291,79859161377	0,00015664207
2294,77882385254	0,00015933845
2297,75905609131	0,00016208243
2300,73928833008	0,00016355167
2303,71952056885	0,00016650199
2306,69975280762	0,00016721353
2309,67998504639	0,0001692993
2312,66021728516	0,00016976092
2315,64044952393	0,00017114699
2318,6206817627	0,00017166181
2321,60091400146	0,00017226165
2324,58114624023	0,00017176599
2327,561378479	0,00017126836
2330,54161071777	0,00017128686
2333,52184295654	0,00017045065
2336,50207519531	0,00016902109
2339,48230743408	0,00016791471
2342,46253967285	0,00016660292
2345,44277191162	0,00016639808
2348,42300415039	0,0001663942
2351,40323638916	0,00016556158
2354,38346862793	0,0001658872
2357,3637008667	0,0001641716
2360,34393310547	0,00016438515
2363,32416534424	0,00016217756
2366,30439758301	0,00016198463
2369,28462982178	0,00015998598
2372,26486206055	0,00016108534
2375,24509429932	0,00015976547
2378,22532653809	0,00015885481
2381,20555877686	0,0001589034
2384,18579101562	0,00015858904
2387,16602325439	0,00015741279
2390,14625549316	0,00015750905
2393,12648773193	0,00015723784
2396,1067199707	0,00015898306
2399,08695220947	0,00015945392
2402,06718444824	0,00016013369
2405,04741668701	0,00016216772
2408,02764892578	0,00016310931
2411,00788116455	0,00016453363
2413,98811340332	0,00016700597
2416,96834564209	0,00016872503
2419,94857788086	0,00017125938
2422,92881011963	0,00017175978
2425,9090423584	0,0001727436
2428,88927459717	0,00017480466
2431,86950683594	0,00017550928
2434,84973907471	0,00017532684
2437,82997131348	0,00017763429
2440,81020355225	0,00017727079
2443,79043579102	0,00017774463
2446,77066802979	0,00017926893
2449,75090026855	0,00018015198
2452,73113250732	0,0001795178
2455,71136474609	0,00017916731
2458,69159698486	0,00017963982
2461,67182922363	0,00018095968
2464,6520614624	0,00017986718
2467,63229370117	0,00018093753
2470,61252593994	0,00018075814
2473,59275817871	0,00018175866
2476,57299041748	0,00018086673
2479,55322265625	0,00018157518
2482,53345489502	0,00018309928
2485,51368713379	0,00018321777
2488,49391937256	0,00018335027
2491,47415161133	0,00018455281
2494,4543838501	0,00018554347
2497,43461608887	0,00018607956
2500,41484832764	0,00018730348
2503,39508056641	0,00018876909
2506,37531280518	0,00018986127
2509,35554504395	0,00019234453
2512,33577728271	0,00019366032
2515,31600952148	0,00019601641
2518,29624176025	0,00019913778
2521,27647399902	0,00020135419
2524,25670623779	0,00020477694
2527,23693847656	0,00020687058
2530,21717071533	0,00020995273
2533,1974029541	0,00021421821
2536,17763519287	0,0002175261
2539,15786743164	0,00022036809
2542,13809967041	0,00022565641
2545,11833190918	0,00022904196
2548,09856414795	0,00023410095
2551,07879638672	0,00023777899
2554,05902862549	0,00024268495
2557,03926086426	0,00024691189
2560,01949310303	0,00025320681
2562,9997253418	0,0002578083
2565,97995758057	0,00026231597
2568,96018981934	0,00026827005
2571,94042205811	0,00027464005
2574,92065429687	0,00027996566
2577,90088653564	0,00028510101
2580,88111877441	0,00029105773
2583,86135101318	0,00029663387
2586,84158325195	0,00030170584
2589,82181549072	0,00030613722
2592,80204772949	0,00031166528
2595,78227996826	0,0003159469
2598,76251220703	0,00032016349
2601,7427444458	0,00032300292
2604,72297668457	0,00032488863
2607,70320892334	0,00032312376
2610,68344116211	0,00032182018
2613,66367340088	0,00032096826
2616,64390563965	0,00031570008
2619,62413787842	0,0003090973
2622,60437011719	0,00030084238
2625,58460235596	0,00029034317
2628,56483459473	0,00027815226
2631,5450668335	0,00026329536
2634,52529907227	0,0002481957
2637,50553131104	0,00023262598
2640,4857635498	0,00021699723
2643,46599578857	0,00020329213
2646,44622802734	0,0001919433
2649,42646026611	0,00018556826
2652,40669250488	0,00018156756
2655,38692474365	0,00018052221
2658,36715698242	0,00018049717
2661,34738922119	0,00018226642
2664,32762145996	0,00018253183
2667,30785369873	0,00018310023
2670,2880859375	0,00018364403
2673,26831817627	0,00018294324
2676,24855041504	0,00018145758
2679,22878265381	0,0001807791
2682,20901489258	0,00017989382
2685,18924713135	0,00018059517
2688,16947937012	0,00017832294
2691,14971160889	0,00017819915
2694,12994384766	0,00017739016
2697,11017608643	0,00017619399
2700,0904083252	0,00017598906
2703,07064056396	0,00017487436
2706,05087280273	0,0001737251
2709,0311050415	0,00017379636
2712,01133728027	0,00017341131
2714,99156951904	0,00017159319
2717,97180175781	0,0001719159
2720,95203399658	0,00017146705
2723,93226623535	0,00017123298
2726,91249847412	0,00017044823
2729,89273071289	0,00016958422
2732,87296295166	0,00017021243
2735,85319519043	0,00016883497
2738,8334274292	0,00016859954
2741,81365966797	0,00016706171
2744,79389190674	0,00016665722
2747,77412414551	0,00016594855
2750,75435638428	0,00016648657
2753,73458862305	0,00016486364
2756,71482086182	0,00016497424
2759,69505310059	0,0001627827
2762,67528533936	0,00016287102
2765,65551757813	0,00016172625
2768,63574981689	0,00016072096
2771,61598205566	0,0001599959
2774,59621429443	0,00015947908
2777,5764465332	0,00015808073
2780,55667877197	0,00015793062
2783,53691101074	0,0001568375
2786,51714324951	0,00015499612
2789,49737548828	0,00015483732
2792,47760772705	0,00015386283
2795,45783996582	0,00015179087
2798,43807220459	0,00015209758
2801,41830444336	0,00015171084
2804,39853668213	0,00015010492
2807,3787689209	0,00014951745
2810,35900115967	0,00014828883
2813,33923339844	0,00014776419
2816,31946563721	0,00014744338
2819,29969787598	0,00014780434
2822,27993011475	0,00014824561
2825,26016235352	0,00014699174
2828,24039459229	0,00014703895
2831,22062683105	0,00014798341
2834,20085906982	0,00014817144
2837,18109130859	0,00014859733
2840,16132354736	0,00014892164
2843,14155578613	0,00014841769
2846,1217880249	0,00014792283
2849,10202026367	0,00014902038
2852,08225250244	0,00014913648
2855,06248474121	0,000149359
2858,04271697998	0,00014896997
2861,02294921875	0,00014856987
2864,00318145752	0,00014916031
2866,98341369629	0,000149296
2869,96364593506	0,00015026634
2872,94387817383	0,00014917388
2875,9241104126	0,00014893628
2878,90434265137	0,00014845157
2881,88457489014	0,00014839004
2884,86480712891	0,00014592987
2887,84503936768	0,00014429999
2890,82527160645	0,00014327313
2893,80550384521	0,00014186053
2896,78573608398	0,00013995315
2899,76596832275	0,00013876195
2902,74620056152	0,00013743841
2905,72643280029	0,00013573947
2908,70666503906	0,00013476982
2911,68689727783	0,00013356372
2914,6671295166	0,00013302947
2917,64736175537	0,00013218585
2920,62759399414	0,00013069079
2923,60782623291	0,00013164291
2926,58805847168	0,00013081868
2929,56829071045	0,00012954679
2932,54852294922	0,00012920967
2935,52875518799	0,00012973812
2938,50898742676	0,00012904418
2941,48921966553	0,00012991417
2944,4694519043	0,00012993108
2947,44968414307	0,00013087964
2950,42991638184	0,00013082797
2953,41014862061	0,00013289562
2956,39038085937	0,00013546752
2959,37061309814	0,00013782839
2962,35084533691	0,00013889273
2965,33107757568	0,00014197073
2968,31130981445	0,00014671492
2971,29154205322	0,00015018275
2974,27177429199	0,00015601086
2977,25200653076	0,00016070351
2980,23223876953	0,00016807078
2983,2124710083	0,00017294856
2986,19270324707	0,00018002717
2989,17293548584	0,00018790699
2992,15316772461	0,00019631203
2995,13339996338	0,00020375875
2998,11363220215	0,00021251623
3001,09386444092	0,00022433521
3004,07409667969	0,00023389156
3007,05432891846	0,00024548029
3010,03456115723	0,0002559219
3013,014793396	0,00026939152
3015,99502563477	0,0002833333
3018,97525787354	0,00029645141
3021,9554901123	0,00031034368
3024,93572235107	0,00032687822
3027,91595458984	0,00034443511
3030,89618682861	0,0003603462
3033,87641906738	0,00037872112
3036,85665130615	0,00039846824
3039,83688354492	0,00041821952
3042,81711578369	0,00043981385
3045,79734802246	0,00046215385
3048,77758026123	0,00048522914
3051,7578125	0,00051022326
3054,73804473877	0,00053750083
3057,71827697754	0,00056446739
3060,69850921631	0,00059355072
3063,67874145508	0,00062318083
3066,65897369385	0,0006547667
3069,63920593262	0,00068847706
3072,61943817139	0,00072280753
3075,59967041016	0,00076002231
3078,57990264893	0,00079607583
3081,5601348877	0,0008321755
3084,54036712646	0,00087003842
3087,52059936523	0,00090612733
3090,500831604	0,00093996931
3093,48106384277	0,00097303245
3096,46129608154	0,0010020428
3099,44152832031	0,0010252552
3102,42176055908	0,001041967
3105,40199279785	0,0010486653
3108,38222503662	0,0010456329
3111,36245727539	0,001030284
3114,34268951416	0,00099967785
3117,32292175293	0,00095607011
3120,3031539917	0,00090371039
3123,28338623047	0,00084551533
3126,26361846924	0,00079097742
3129,24385070801	0,00074682662
3132,22408294678	0,00071488312
3135,20431518555	0,00069515606
3138,18454742432	0,00068118133
3141,16477966309	0,0006658687
3144,14501190186	0,00065374967
3147,12524414063	0,00064291433
3150,10547637939	0,00063499977
3153,08570861816	0,00062815933
3156,06594085693	0,00062190711
3159,0461730957	0,00061574475
3162,02640533447	0,00061098388
3165,00663757324	0,00060784277
3167,98686981201	0,00060382908
3170,96710205078	0,00059930017
3173,94733428955	0,00059579047
3176,92756652832	0,0005930765
3179,90779876709	0,00059041883
3182,88803100586	0,00058782526
3185,86826324463	0,00058548591
3188,8484954834	0,00058511414
3191,82872772217	0,00058251523
3194,80895996094	0,00058300786
3197,78919219971	0,00058239609
3200,76942443848	0,00058192315
3203,74965667725	0,00058169803
3206,72988891602	0,00058262568
3209,71012115479	0,0005825304
3212,69035339355	0,00058319969
3215,67058563232	0,00058309955
3218,65081787109	0,00058350162
3221,63105010986	0,00058381454
3224,61128234863	0,00058541339
3227,5915145874	0,00058658626
3230,57174682617	0,00058800812
3233,55197906494	0,00058893589
3236,53221130371	0,00059131582
3239,51244354248	0,00059194677
3242,49267578125	0,00059190779
3245,47290802002	0,00059072918
3248,45314025879	0,00058869773
3251,43337249756	0,00058400544
3254,41360473633	0,00058201495
3257,3938369751	0,00058109264
3260,37406921387	0,00058292294
3263,35430145264	0,0005838462
3266,33453369141	0,00058593304
3269,31476593018	0,00058789874
3272,29499816895	0,00058979787
3275,27523040771	0,00059121033
3278,25546264648	0,00059340214
3281,23569488525	0,00059500161
3284,21592712402	0,00059657136
3287,19615936279	0,00059877595
3290,17639160156	0,00060147351
3293,15662384033	0,00060248536
3296,1368560791	0,00060503272
3299,11708831787	0,00060703619
3302,09732055664	0,00060966389
3305,07755279541	0,00061482487
3308,05778503418	0,00061531968
3311,03801727295	0,00061931474
3314,01824951172	0,00062347671
3316,99848175049	0,00062598488
3319,97871398926	0,00062958056
3322,95894622803	0,00063375774
3325,9391784668	0,00063674364
3328,91941070557	0,00064032996
3331,89964294434	0,00064374793
3334,87987518311	0,00064789445
3337,86010742188	0,0006516288
3340,84033966064	0,00065613619
3343,82057189941	0,00065895773
3346,80080413818	0,00066294238
3349,78103637695	0,00066735706
3352,76126861572	0,00067146494
3355,74150085449	0,00067563651
3358,72173309326	0,00067897383
3361,70196533203	0,00068347233
3364,6821975708	0,00068769409
3367,66242980957	0,00069136991
3370,64266204834	0,00069624603
3373,62289428711	0,00070149631
3376,60312652588	0,00070649723
3379,58335876465	0,00071243721
3382,56359100342	0,00071839643
3385,54382324219	0,00072402189
3388,52405548096	0,00072997542
3391,50428771973	0,00073750706
3394,4845199585	0,00074346347
3397,46475219727	0,00074935344
3400,44498443604	0,00075633879
3403,4252166748	0,00076188376
3406,40544891357	0,00076884129
3409,38568115234	0,00077618112
3412,36591339111	0,00078241466
3415,34614562988	0,00078725884
3418,32637786865	0,00079564276
3421,30661010742	0,00080128975
3424,28684234619	0,00080862332
3427,26707458496	0,00081545821
3430,24730682373	0,00082361571
3433,2275390625	0,00083109187
3436,20777130127	0,00083997335
3439,18800354004	0,00084776633
3442,16823577881	0,00085508464
3445,14846801758	0,00086322107
3448,12870025635	0,00087303653
3451,10893249512	0,00088180484
3454,08916473389	0,00089012161
3457,06939697266	0,00090002113
3460,04962921143	0,00091066447
3463,0298614502	0,00092003125
3466,01009368897	0,00093021191
3468,99032592773	0,00094188222
3471,9705581665	0,00095297343
3474,95079040527	0,00096266512
3477,93102264404	0,00097318452
3480,91125488281	0,00098697871
3483,89148712158	0,00099847892
3486,87171936035	0,0010108244
3489,85195159912	0,0010228538
3492,83218383789	0,0010363746
3495,81241607666	0,0010474896
3498,79264831543	0,0010624036
3501,7728805542	0,0010772824
3504,75311279297	0,0010934186
3507,73334503174	0,0011108905
3510,71357727051	0,0011290788
3513,69380950928	0,0011474535
3516,67404174805	0,0011688756
3519,65427398682	0,0011893856
3522,63450622559	0,0012099911
3525,61473846436	0,001230533
3528,59497070313	0,0012506429
3531,57520294189	0,001270736
3534,55543518066	0,0012915635
3537,53566741943	0,0013131086
3540,5158996582	0,0013338217
3543,49613189697	0,0013561142
3546,47636413574	0,0013798657
3549,45659637451	0,0014035074
3552,43682861328	0,0014277909
3555,41706085205	0,001454385
3558,39729309082	0,0014806986
3561,37752532959	0,0015082345
3564,35775756836	0,0015373207
3567,33798980713	0,0015664501
3570,3182220459	0,0015982253
3573,29845428467	0,0016300389
3576,27868652344	0,00166269
3579,25891876221	0,001697809
3582,23915100098	0,0017347541
3585,21938323975	0,0017733325
3588,19961547852	0,0018124196
3591,17984771729	0,0018538143
3594,16007995605	0,001896189
3597,14031219482	0,0019411632
3600,12054443359	0,0019885653
3603,10077667236	0,0020370231
3606,08100891113	0,0020877651
3609,0612411499	0,0021406475
3612,04147338867	0,0021951465
3615,02170562744	0,0022514665
3618,00193786621	0,0023113103
3620,98217010498	0,0023746472
3623,96240234375	0,0024402735
3626,94263458252	0,002511161
3629,92286682129	0,0025834019
3632,90309906006	0,0026604798
3635,88333129883	0,0027426992
3638,8635635376	0,0028277063
3641,84379577637	0,002918343
3644,82402801514	0,0030136233
3647,80426025391	0,0031141005
3650,78449249268	0,0032197698
3653,76472473145	0,0033314545
3656,74495697022	0,0034473239
3659,72518920898	0,0035701983
3662,70542144775	0,0036993838
3665,68565368652	0,0038332508
3668,66588592529	0,0039724192
3671,64611816406	0,0041188571
3674,62635040283	0,004271724
3677,6065826416	0,0044320993
3680,58681488037	0,0045973013
3683,56704711914	0,0047690217
3686,54727935791	0,0049448272
3689,52751159668	0,0051211098
3692,50774383545	0,005301185
3695,48797607422	0,0054784331
3698,46820831299	0,0056512214
3701,44844055176	0,005813868
3704,42867279053	0,0059662587
3707,4089050293	0,0061024608
3710,38913726807	0,006211001
3713,36936950684	0,0062865376
3716,34960174561	0,0063162546
3719,32983398438	0,006288408
3722,31006622314	0,0061932935
3725,29029846191	0,0060147487
3728,27053070068	0,0057436984
3731,25076293945	0,0053677256
3734,23099517822	0,0048784228
3737,21122741699	0,0042781922
3740,19145965576	0,0035910918
3743,17169189453	0,0028716717
3746,1519241333	0,0022403279
3749,13215637207	0,0019006256
3752,11238861084	0,0019657984
3755,09262084961	0,0022262865
3758,07285308838	0,0023754121
3761,05308532715	0,0022779986
3764,03331756592	0,0020587629
3767,01354980469	0,001963753
3769,99378204346	0,0019270648
3772,97401428223	0,0018671918
3775,954246521	0,0018097846
3778,93447875977	0,0017576244
3781,91471099854	0,0017061981
3784,8949432373	0,0016590318
3787,87517547607	0,0016116761
3790,85540771484	0,0015675642
3793,83563995361	0,0015263391
3796,81587219238	0,0014865838
3799,79610443115	0,0014488156
3802,77633666992	0,0014127066
3805,75656890869	0,0013807742
3808,73680114746	0,0013474389
3811,71703338623	0,0013190713
3814,697265625	0,0012874865
3817,67749786377	0,0012578495
3820,65773010254	0,0012272347
3823,63796234131	0,0011988819
3826,61819458008	0,0011699135
3829,59842681885	0,0011429954
3832,57865905762	0,0011172071
3835,55889129639	0,0010912057
3838,53912353516	0,0010687736
3841,51935577393	0,0010443483
3844,4995880127	0,0010241159
3847,47982025146	0,0010028593
3850,46005249023	0,00098343479
3853,440284729	0,00096350357
3856,42051696777	0,00094376488
3859,40074920654	0,00092644925
3862,38098144531	0,00090789005
3865,36121368408	0,00088996282
3868,34144592285	0,00087175334
3871,32167816162	0,00085433808
3874,30191040039	0,00083602647
3877,28214263916	0,00081910544
3880,26237487793	0,00080227672
3883,2426071167	0,00078528471
3886,22283935547	0,00076926827
3889,20307159424	0,00075158946
3892,18330383301	0,0007355098
3895,16353607178	0,00071920497
3898,14376831055	0,00070318246
3901,12400054932	0,00068657174
3904,10423278809	0,00067057649
3907,08446502686	0,00065653741
3910,06469726562	0,00063945932
3913,04492950439	0,0006255247
3916,02516174316	0,00061224848
3919,00539398193	0,00060033037
3921,9856262207	0,0005895026
3924,96585845947	0,00057868618
3927,94609069824	0,00057067805
3930,92632293701	0,00056648314
3933,90655517578	0,00056051576
3936,88678741455	0,00055822456
3939,86701965332	0,00055655923
3942,84725189209	0,00055713401
3945,82748413086	0,0005572837
3948,80771636963	0,00055899727
3951,7879486084	0,00055918798
3954,76818084717	0,00055595429
3957,74841308594	0,0005519814
3960,72864532471	0,00054478422
3963,70887756348	0,00053423588
3966,68910980225	0,00052041369
3969,66934204102	0,00050450987
3972,64957427978	0,0004882413
3975,62980651855	0,00047230555
3978,61003875732	0,00045992505
3981,59027099609	0,00044919776
3984,57050323486	0,00044158493
3987,55073547363	0,00043635155
3990,5309677124	0,00042967063
3993,51119995117	0,00041914909
3996,49143218994	0,00040881224
3999,47166442871	0,0003966525
4002,45189666748	0,00038826695
4005,43212890625	0,00037859192
4008,41236114502	0,00036999794
4011,39259338379	0,00036212033
4014,37282562256	0,00035238858
4017,35305786133	0,00034398496
4020,3332901001	0,00033734567
4023,31352233887	0,00032785143
4026,29375457764	0,00032170441
4029,27398681641	0,00031176679
4032,25421905518	0,00030544486
4035,23445129395	0,00029859688
4038,21468353271	0,00029166775
4041,19491577148	0,00028654889
4044,17514801025	0,0002822826
4047,15538024902	0,00027962471
4050,13561248779	0,00027902972
4053,11584472656	0,00027959068
4056,09607696533	0,0002829612
4059,0763092041	0,00028752062
4062,05654144287	0,0002961629
4065,03677368164	0,00030527607
4068,01700592041	0,0003162528
4070,99723815918	0,00033119996
4073,97747039795	0,00034501757
4076,95770263672	0,00035992864
4079,93793487549	0,00037432613
4082,91816711426	0,00038718998
4085,89839935303	0,00039754685
4088,8786315918	0,00040193248
4091,85886383057	0,00040068632
4094,83909606934	0,00039173201
4097,81932830811	0,00037848284
4100,79956054687	0,00036201972
4103,77979278564	0,00035016048
4106,76002502441	0,00034308284
4109,74025726318	0,00034287273
4112,72048950195	0,00034348364
4115,70072174072	0,00034248511
4118,68095397949	0,00033791199
4121,66118621826	0,00033513275
4124,64141845703	0,00033211204
4127,6216506958	0,00033231614
4130,60188293457	0,00033028827
4133,58211517334	0,00032980484
4136,56234741211	0,00033031017
4139,54257965088	0,00033243675
4142,52281188965	0,00033490585
4145,50304412842	0,00033874226
4148,48327636719	0,00034323039
4151,46350860596	0,00034989039
4154,44374084473	0,00035796446
4157,4239730835	0,00036669953
4160,40420532227	0,00037855072
4163,38443756103	0,00039154223
4166,3646697998	0,00040536183
4169,34490203857	0,00042357003
4172,32513427734	0,00044302618
4175,30536651611	0,0004631104
4178,28559875488	0,00048722391
4181,26583099365	0,0005121357
4184,24606323242	0,00053748125
4187,22629547119	0,0005656434
4190,20652770996	0,00059391335
4193,18675994873	0,00062300532
4196,1669921875	0,00065135706
4199,14722442627	0,00067785864
4202,12745666504	0,00070096585
4205,10768890381	0,00071699679
4208,08792114258	0,00072393394
4211,06815338135	0,00071494267
4214,04838562012	0,00068668227
4217,02861785889	0,00064062827
4220,00885009766	0,00058877972
4222,98908233643	0,00054510899
4225,9693145752	0,00051813092
4228,94954681396	0,00050143389
4231,92977905273	0,00049031474
4234,9100112915	0,00048357808
4237,89024353027	0,00047563822
4240,87047576904	0,00047098573
4243,85070800781	0,00046630971
4246,83094024658	0,00046240084
4249,81117248535	0,00045762121
4252,79140472412	0,00045393833
4255,77163696289	0,000450373
4258,75186920166	0,00044751639
4261,73210144043	0,00044269909
4264,7123336792	0,00043869492
4267,69256591797	0,00043463446
4270,67279815674	0,00043083274
4273,65303039551	0,00042636197
4276,63326263428	0,00042074742
4279,61349487305	0,00041714649
4282,59372711182	0,00041326589
4285,57395935059	0,0004111585
4288,55419158936	0,0004100398
4291,53442382812	0,00040910871
4294,51465606689	0,00040735588
4297,49488830566	0,00040500429
4300,47512054443	0,00040287837
4303,4553527832	0,00040136753
4306,43558502197	0,00039928916
4309,41581726074	0,00039768286
4312,39604949951	0,00039662162
4315,37628173828	0,00039521986
4318,35651397705	0,00039358538
4321,33674621582	0,00039302055
4324,31697845459	0,00039191176
4327,29721069336	0,00039152915
4330,27744293213	0,00039062585
4333,2576751709	0,00038889386
4336,23790740967	0,00038773929
4339,21813964844	0,00038675323
4342,19837188721	0,00038456681
4345,17860412598	0,00038401565
4348,15883636475	0,00038238266
4351,13906860352	0,000381553
4354,11930084229	0,00037917524
4357,09953308105	0,00037813849
4360,07976531982	0,00037649124
4363,05999755859	0,0003738215
4366,04022979736	0,00037090184
4369,02046203613	0,00037002455
4372,0006942749	0,00036538736
4374,98092651367	0,00036332462
4377,96115875244	0,00035982155
4380,94139099121	0,00035590116
4383,92162322998	0,00035300106
4386,90185546875	0,00034911241
4389,88208770752	0,00034431444
4392,86231994629	0,00033972067
4395,84255218506	0,00033552943
4398,82278442383	0,00033058896
4401,8030166626	0,00032666975
4404,78324890137	0,00032183604
4407,76348114014	0,0003164675
4410,74371337891	0,0003108916
4413,72394561768	0,00030753174
4416,70417785645	0,00030325191
4419,68441009521	0,00029772816
4422,66464233398	0,00029478673
4425,64487457275	0,0002910667
4428,62510681152	0,00028762598
4431,60533905029	0,00028466033
4434,58557128906	0,00028164136
4437,56580352783	0,00027862843
4440,5460357666	0,00027573413
4443,52626800537	0,00027438319
4446,50650024414	0,00027184089
4449,48673248291	0,000270327
4452,46696472168	0,00026683637
4455,44719696045	0,00026593403
4458,42742919922	0,00026402377
4461,40766143799	0,00026394092
4464,38789367676	0,00026336547
4467,36812591553	0,00026133579
4470,3483581543	0,00026112038
4473,32859039307	0,00025943969
4476,30882263184	0,00025926808
4479,28905487061	0,00025826639
4482,26928710937	0,00025817947
4485,24951934814	0,00025697657
4488,22975158691	0,00025753476
4491,20998382568	0,00025565401
4494,19021606445	0,00025575484
4497,17044830322	0,00025449245
4500,15068054199	0,00025484148
4503,13091278076	0,00025354766
4506,11114501953	0,00025294091
4509,0913772583	0,00025308454
4512,07160949707	0,00025389025
4515,05184173584	0,00025214546
4518,03207397461	0,00025191433
4521,01230621338	0,00025140502
4523,99253845215	0,00025162393
4526,97277069092	0,00024992299
4529,95300292969	0,00024951237
4532,93323516846	0,00024831741
4535,91346740723	0,00024675938
4538,893699646	0,00024618255
4541,87393188477	0,00024428516
4544,85416412354	0,00024258783
4547,8343963623	0,00024177027
4550,81462860107	0,00023952777
4553,79486083984	0,00023682832
4556,77509307861	0,00023649197
4559,75532531738	0,00023498394
4562,73555755615	0,00023353153
4565,71578979492	0,00023287695
4568,69602203369	0,00023142873
4571,67625427246	0,00023080111
4574,65648651123	0,00022970074
4577,63671875	0,00022897452
4580,61695098877	0,00022952958
4583,59718322754	0,00022773641
4586,57741546631	0,00022820312
4589,55764770508	0,00022639705
4592,53787994385	0,00022564305
4595,51811218262	0,00022488348
4598,49834442139	0,00022341511
4601,47857666016	0,00022349067
4604,45880889893	0,00022247046
4607,4390411377	0,00021999167
4610,41927337646	0,00022063867
4613,39950561523	0,0002189367
4616,379737854	0,00022022582
4619,35997009277	0,00021846469
4622,34020233154	0,00021876721
4625,32043457031	0,00021778045
4628,30066680908	0,00021671831
4631,28089904785	0,00021641765
4634,26113128662	0,00021402171
4637,24136352539	0,00021363106
4640,22159576416	0,00021251871
4643,20182800293	0,00021167269
4646,1820602417	0,00020969998
4649,16229248047	0,00020992655
4652,14252471924	0,00020914568
4655,12275695801	0,00020646457
4658,10298919678	0,00020683645
4661,08322143555	0,00020512057
4664,06345367432	0,00020554016
4667,04368591309	0,00020505174
4670,02391815186	0,00020500598
4673,00415039063	0,00020444404
4675,98438262939	0,00020384795
4678,96461486816	0,00020445461
4681,94484710693	0,00020427819
4684,9250793457	0,00020336127
4687,90531158447	0,00020361412
4690,88554382324	0,00020393998
4693,86577606201	0,00020369614
4696,84600830078	0,00020310282
4699,82624053955	0,00020395516
4702,80647277832	0,00020486092
4705,78670501709	0,00020398487
4708,76693725586	0,00020577773
4711,74716949463	0,00020608273
4714,7274017334	0,00020552208
4717,70763397217	0,00020668145
4720,68786621094	0,00020643788
4723,66809844971	0,00020690555
4726,64833068848	0,0002080847
4729,62856292725	0,00020966263
4732,60879516602	0,0002096493
4735,58902740479	0,00021046312
4738,56925964355	0,00021066996
4741,54949188232	0,00021121683
4744,52972412109	0,00021124448
4747,50995635986	0,0002113565
4750,49018859863	0,00021160709
4753,4704208374	0,00021140681
4756,45065307617	0,00021113306
4759,43088531494	0,00021028968
4762,41111755371	0,0002112328
4765,39134979248	0,00021013078
4768,37158203125	0,00021041919
4771,35181427002	0,00021074491
4774,33204650879	0,00021097344
4777,31227874756	0,00021243572
4780,29251098633	0,00021205762
4783,2727432251	0,00021209056
4786,25297546387	0,00021385452
4789,23320770264	0,00021431455
4792,21343994141	0,00021490923
4795,19367218018	0,00021772558
4798,17390441895	0,00021729788
4801,15413665771	0,00021837704
4804,13436889648	0,00021978389
4807,11460113525	0,00022146639
4810,09483337402	0,00022114286
4813,07506561279	0,00022136253
4816,05529785156	0,00022192645
4819,03553009033	0,0002230803
4822,0157623291	0,00022483615
4824,99599456787	0,00022501805
4827,97622680664	0,00022702814
4830,95645904541	0,00022870828
4833,93669128418	0,00023064929
4836,91692352295	0,00023201762
4839,89715576172	0,00023469299
4842,87738800049	0,00023631959
4845,85762023926	0,00023837479
4848,83785247803	0,00024082674
4851,8180847168	0,00024196781
4854,79831695557	0,00024347692
4857,77854919434	0,00024623566
4860,75878143311	0,00024830443
4863,73901367188	0,00025105228
4866,71924591064	0,00025342817
4869,69947814941	0,00025588262
4872,67971038818	0,00025946013
4875,65994262695	0,00026385255
4878,64017486572	0,0002672726
4881,62040710449	0,00027131627
4884,60063934326	0,00027630278
4887,58087158203	0,00028248164
4890,5611038208	0,00028791234
4893,54133605957	0,00029513927
4896,52156829834	0,00030430336
4899,50180053711	0,0003147691
4902,48203277588	0,00032402465
4905,46226501465	0,00033373592
4908,44249725342	0,00034356895
4911,42272949219	0,00035151085
4914,40296173096	0,00035651742
4917,38319396973	0,00035793879
4920,3634262085	0,00035245676
4923,34365844727	0,00033971946
4926,32389068604	0,00031686275
4929,3041229248	0,00028274386
4932,28435516357	0,00024077193
4935,26458740234	0,00019294563
4938,24481964111	0,00015114471
4941,22505187988	0,00012290606
4944,20528411865	0,00011566579
4947,18551635742	0,00011738705
4950,16574859619	0,00012428363
4953,14598083496	0,00012794661
4956,12621307373	0,00012871073
4959,1064453125	0,00012647377
4962,08667755127	0,00012370423
4965,06690979004	0,00012160327
4968,04714202881	0,00011851461
4971,02737426758	0,00011605623
4974,00760650635	0,00011438733
4976,98783874512	0,00011285528
4979,96807098389	0,00011217207
4982,94830322266	0,00011095981
4985,92853546143	0,00010916296
4988,9087677002	0,00010723885
4991,88899993897	0,00010675885
4994,86923217773	0,00010564999
4997,8494644165	0,00010530335
5000,82969665527	0,00010359099
5003,80992889404	0,00010250329
5006,79016113281	0,00010280854
5009,77039337158	0,00010099925
5012,75062561035	9,9294462E-5
5015,73085784912	9,6985345E-5
5018,71109008789	9,6456583E-5
5021,69132232666	9,5695571E-5
5024,67155456543	9,5104286E-5
5027,6517868042	9,4019745E-5
5030,63201904297	9,5538514E-5
5033,61225128174	9,8697539E-5
5036,59248352051	0,00010366166
5039,57271575928	0,00011243612
5042,55294799805	0,00012278949
5045,53318023682	0,00013561223
5048,51341247559	0,00015045687
5051,49364471436	0,00016452602
5054,47387695313	0,00017705218
5057,45410919189	0,00018431477
5060,43434143066	0,00018606418
5063,41457366943	0,00017961935
5066,3948059082	0,00016899378
5069,37503814697	0,00015832963
5072,35527038574	0,00015493377
5075,33550262451	0,00015494345
5078,31573486328	0,00015457887
5081,29596710205	0,0001529235
5084,27619934082	0,00015293738
5087,25643157959	0,00015030304
5090,23666381836	0,00014985502
5093,21689605713	0,0001483585
5096,1971282959	0,00014678671
5099,17736053467	0,00014585566
5102,15759277344	0,00014504386
5105,13782501221	0,00014447129
5108,11805725098	0,00014242878
5111,09828948975	0,00014217366
5114,07852172852	0,00014038335
5117,05875396729	0,00014116053
5120,03898620605	0,00014003522
5123,01921844482	0,00014042418
5125,99945068359	0,00014027539
5128,97968292236	0,00013912182
5131,95991516113	0,00013835157
5134,9401473999	0,00013852179
5137,92037963867	0,00013779139
5140,90061187744	0,00013658916
5143,88084411621	0,00013692346
5146,86107635498	0,00013549795
5149,84130859375	0,00013367494
5152,82154083252	0,00013321202
5155,80177307129	0,0001334113
5158,78200531006	0,00013158643
5161,76223754883	0,00013076951
5164,7424697876	0,00012892527
5167,72270202637	0,00012913463
5170,70293426514	0,00012764859
5173,68316650391	0,0001270208
5176,66339874268	0,00012631495
5179,64363098145	0,00012740647
5182,62386322022	0,00012567133
5185,60409545898	0,0001255403
5188,58432769775	0,00012522606
5191,56455993652	0,00012506175
5194,54479217529	0,00012485879
5197,52502441406	0,00012367341
5200,50525665283	0,00012263537
5203,4854888916	0,00012199974
5206,46572113037	0,00012109275
5209,44595336914	0,00012047516
5212,42618560791	0,00012037263
5215,40641784668	0,0001195647
5218,38665008545	0,0001194507
5221,36688232422	0,00011804991
5224,34711456299	0,00011814479
5227,32734680176	0,00011779303
5230,30757904053	0,00011764094
5233,2878112793	0,00011599366
5236,26804351807	0,00011630951
5239,24827575684	0,00011581344
5242,22850799561	0,00011538846
5245,20874023438	0,00011312
5248,18897247314	0,00011345413
5251,16920471191	0,00011147724
5254,14943695068	0,00011188017
5257,12966918945	0,00011039306
5260,10990142822	0,00010973315
5263,09013366699	0,00010762671
5266,07036590576	0,00010695131
5269,05059814453	0,00010502828
5272,0308303833	0,00010384483
5275,01106262207	0,0001039184
5277,99129486084	0,00010198893
5280,97152709961	0,00010089691
5283,95175933838	0,00010006944
5286,93199157715	9,7615572E-5
5289,91222381592	9,7111649E-5
5292,89245605469	9,5630017E-5
5295,87268829346	9,383023E-5
5298,85292053223	9,1508858E-5
5301,833152771	8,9455095E-5
5304,81338500977	8,801799E-5
5307,79361724854	8,5353623E-5
5310,7738494873	8,4269617E-5
5313,75408172607	8,1703726E-5
5316,73431396484	7,9878741E-5
5319,71454620361	7,8349744E-5
5322,69477844238	7,5958223E-5
5325,67501068115	7,3264281E-5
5328,65524291992	7,1338179E-5
5331,63547515869	6,9502068E-5
5334,61570739746	6,6597779E-5
5337,59593963623	6,430607E-5
5340,576171875	6,1143269E-5
5343,55640411377	5,8859754E-5
5346,53663635254	5,6781697E-5
5349,51686859131	5,5039043E-5
5352,49710083008	5,1173602E-5
5355,47733306885	4,808468E-5
5358,45756530762	4,5437157E-5
5361,43779754639	4,2490328E-5
5364,41802978516	4,1566277E-5
5367,39826202393	3,91326E-5
5370,3784942627	3,7551794E-5
5373,35872650146	3,7029484E-5
5376,33895874023	3,8124913E-5
5379,319190979	3,7440613E-5
5382,29942321777	4,0726378E-5
5385,27965545654	4,3837781E-5
5388,25988769531	4,9422628E-5
5391,24011993408	5,4456822E-5
5394,22035217285	6,0328071E-5
5397,20058441162	6,7186998E-5
5400,18081665039	7,2395805E-5
5403,16104888916	7,9912846E-5
5406,14128112793	8,5750615E-5
5409,1215133667	9,2133684E-5
5412,10174560547	9,7065217E-5
5415,08197784424	0,00010352582
5418,06221008301	0,00010626796
5421,04244232178	0,00010955638
5424,02267456055	0,00011036979
5427,00290679932	0,00011027333
5429,98313903809	0,00010726282
5432,96337127686	0,00010449206
5435,94360351562	0,00010015167
5438,92383575439	9,2906116E-5
5441,90406799316	8,7067235E-5
5444,88430023193	8,1258464E-5
5447,8645324707	7,641317E-5
5450,84476470947	7,3414663E-5
5453,82499694824	7,1556781E-5
5456,80522918701	7,0089528E-5
5459,78546142578	7,0388893E-5
5462,76569366455	6,821351E-5
5465,74592590332	6,6628272E-5
5468,72615814209	6,3964016E-5
5471,70639038086	6,1603246E-5
5474,68662261963	5,9159171E-5
5477,6668548584	5,6877658E-5
5480,64708709717	5,3484391E-5
5483,62731933594	5,1904294E-5
5486,60755157471	4,8166794E-5
5489,58778381348	4,4916547E-5
5492,56801605225	4,1110871E-5
5495,54824829102	3,7782825E-5
5498,52848052978	3,3364969E-5
5501,50871276855	3,1146115E-5
5504,48894500732	2,7461048E-5
5507,46917724609	2,6747904E-5
5510,44940948486	2,5282728E-5
5513,42964172363	2,6694773E-5
5516,4098739624	2,8434858E-5
5519,39010620117	3,1883249E-5
5522,37033843994	3,5112561E-5
5525,35057067871	3,8176299E-5
5528,33080291748	4,208325E-5
5531,31103515625	4,3299412E-5
5534,29126739502	4,6039243E-5
5537,27149963379	4,6665402E-5
5540,25173187256	4,985846E-5
5543,23196411133	4,9430475E-5
5546,2121963501	5,085432E-5
5549,19242858887	5,0828191E-5
5552,17266082764	5,0685551E-5
5555,15289306641	5,1319605E-5
5558,13312530518	5,1842486E-5
5561,11335754395	5,1061618E-5
5564,09358978271	5,0684261E-5
5567,07382202148	5,1734011E-5
5570,05405426025	5,2084686E-5
5573,03428649902	5,1852326E-5
5576,01451873779	5,1520202E-5
5578,99475097656	5,1177612E-5
5581,97498321533	5,2036018E-5
5584,9552154541	5,1899683E-5
5587,93544769287	5,1508841E-5
5590,91567993164	5,1536187E-5
5593,89591217041	5,177517E-5
5596,87614440918	5,2036627E-5
5599,85637664795	5,3369582E-5
5602,83660888672	5,3275781E-5
5605,81684112549	5,4427419E-5
5608,79707336426	5,4728334E-5
5611,77730560303	5,5876341E-5
5614,7575378418	5,6477132E-5
5617,73777008057	5,8440461E-5
5620,71800231934	6,0317915E-5
5623,69823455811	6,0507043E-5
5626,67846679687	6,3634388E-5
5629,65869903564	6,457202E-5
5632,63893127441	6,67446E-5
5635,61916351318	6,8407644E-5
5638,59939575195	7,0898647E-5
5641,57962799072	7,2760228E-5
5644,55986022949	7,5100642E-5
5647,54009246826	7,6973816E-5
5650,52032470703	7,9150076E-5
5653,5005569458	8,1509315E-5
5656,48078918457	8,4583523E-5
5659,46102142334	8,5855999E-5
5662,44125366211	8,82817E-5
5665,42148590088	9,1772171E-5
5668,40171813965	9,4482471E-5
5671,38195037842	9,6957079E-5
5674,36218261719	0,0001003929
5677,34241485596	0,00010386478
5680,32264709473	0,00010662267
5683,3028793335	0,00011039111
5686,28311157227	0,00011392725
5689,26334381103	0,00011753207
5692,2435760498	0,00011975654
5695,22380828857	0,00012233876
5698,20404052734	0,00012544602
5701,18427276611	0,00012719065
5704,16450500488	0,00013004881
5707,14473724365	0,00013070812
5710,12496948242	0,00013165131
5713,10520172119	0,00013133994
5716,08543395996	0,000131194
5719,06566619873	0,00012966676
5722,0458984375	0,00012744812
5725,02613067627	0,00012489878
5728,00636291504	0,0001217062
5730,98659515381	0,00011707664
5733,96682739258	0,00011336021
5736,94705963135	0,00010777355
5739,92729187012	0,00010237826
5742,90752410889	9,7660797E-5
5745,88775634766	9,3268954E-5
5748,86798858643	9,0245551E-5
5751,8482208252	8,7839215E-5
5754,82845306396	8,6870726E-5
5757,80868530273	8,6803187E-5
5760,7889175415	8,8077029E-5
5763,76914978027	8,7984637E-5
5766,74938201904	8,943916E-5
5769,72961425781	8,8183418E-5
5772,70984649658	8,8682992E-5
5775,69007873535	8,7304734E-5
5778,67031097412	8,7810255E-5
5781,65054321289	8,5494782E-5
5784,63077545166	8,4736046E-5
5787,61100769043	8,4113716E-5
5790,5912399292	8,434407E-5
5793,57147216797	8,4921908E-5
5796,55170440674	8,4108808E-5
5799,53193664551	8,353471E-5
5802,51216888428	8,3654769E-5
5805,49240112305	8,295707E-5
5808,47263336182	8,3505677E-5
5811,45286560059	8,3739802E-5
5814,43309783935	8,423421E-5
5817,41333007812	8,4040543E-5
5820,39356231689	8,3823952E-5
5823,37379455566	8,422453E-5
5826,35402679443	8,4927361E-5
5829,3342590332	8,5009457E-5
5832,31449127197	8,5482226E-5
5835,29472351074	8,6167272E-5
5838,27495574951	8,6713634E-5
5841,25518798828	8,5368516E-5
5844,23542022705	8,6311789E-5
5847,21565246582	8,6878783E-5
5850,19588470459	8,6261278E-5
5853,17611694336	8,6467321E-5
5856,15634918213	8,5857381E-5
5859,1365814209	8,5715328E-5
5862,11681365967	8,5690201E-5
5865,09704589844	8,6223472E-5
5868,07727813721	8,5807933E-5
5871,05751037598	8,4816638E-5
5874,03774261475	8,4774564E-5
5877,01797485352	8,4723128E-5
5879,99820709229	8,4074698E-5
5882,97843933105	8,345224E-5
5885,95867156982	8,3902231E-5
5888,93890380859	8,4059889E-5
5891,91913604736	8,4033419E-5
5894,89936828613	8,4622832E-5
5897,8796005249	8,5846302E-5
5900,85983276367	8,5561393E-5
5903,84006500244	8,6187774E-5
5906,82029724121	8,6748853E-5
5909,80052947998	8,6495203E-5
5912,78076171875	8,6611961E-5
5915,76099395752	8,7230332E-5
5918,74122619629	8,805052E-5
5921,72145843506	8,8256391E-5
5924,70169067383	8,7986543E-5
5927,6819229126	8,8895309E-5
5930,66215515137	8,8500896E-5
5933,64238739014	8,8492086E-5
5936,62261962891	8,8432862E-5
5939,60285186768	8,7899367E-5
5942,58308410644	8,7171872E-5
5945,56331634521	8,6346115E-5
[truncated: 30,772 more rows]
