# Supplementary material for: Predicting the Durability of Solid Fired Bricks Using NDT Electroacoustic Methods
Source: Materials (Basel). 2022 Aug 25;15(17):5882. doi: 10.3390/ma15175882 (PMC9457344; doi:10.3390/ma15175882)
Supplement: Supplementary file 1 [file materials-15-05882-s001.zip › 11-S0_FT.csv]

ASCII data file created with TiePie Multi Channel software. www.tiepie.com.
2021-08-02 09:00:28 888m
Frequency	FFT1
Hz	V
0	0,0011593431
2,98023223876953	9,5313323E-5
5,96046447753906	5,4138645E-5
8,94069671630859	6,6809275E-5
11,9209289550781	7,8463218E-5
14,9011611938477	9,2429918E-5
17,8813934326172	0,00015290814
20,8616256713867	0,00011359462
23,8418579101562	0,00012779491
26,8220901489258	0,00012379969
29,8023223876953	0,00013217862
32,7825546264648	0,00012861696
35,7627868652344	0,00012507873
38,7430191040039	0,00012053093
41,7232513427734	0,00011596175
44,703483581543	0,00012717746
47,6837158203125	0,00013171556
50,663948059082	0,00012715908
53,6441802978516	0,00011975418
56,6244125366211	0,00012141366
59,6046447753906	0,00011928116
62,5848770141602	0,00011541539
65,5651092529297	0,00012074527
68,5453414916992	0,00011382466
71,5255737304687	0,00012123617
74,5058059692383	0,00011568989
77,4860382080078	0,00011085586
80,4662704467773	0,00011549256
83,4465026855469	0,00011141347
86,4267349243164	0,00012025965
89,4069671630859	0,00012301464
92,3871994018555	0,0001189088
95,367431640625	0,00011680448
98,3476638793945	0,00011873291
101,327896118164	0,0001141545
104,308128356934	0,00011368454
107,288360595703	0,00011457672
110,268592834473	0,00011556758
113,248825073242	0,00012037754
116,229057312012	0,00011903504
119,209289550781	0,00011917549
122,189521789551	0,00012283657
125,16975402832	0,0001207964
128,14998626709	0,00012124666
131,130218505859	0,00012619559
134,110450744629	0,00012275275
137,090682983398	0,00012410726
140,070915222168	0,00012042133
143,051147460938	0,00011893206
146,031379699707	0,00011367003
149,011611938477	0,00011106859
151,991844177246	0,00011225055
154,972076416016	0,00010976976
157,952308654785	0,00010831721
160,932540893555	0,00010888207
163,912773132324	0,00010924678
166,893005371094	0,00010717335
169,873237609863	0,00010785297
172,853469848633	0,00010538563
175,833702087402	0,00010032387
178,813934326172	9,9647025E-5
181,794166564941	9,5904338E-5
184,774398803711	9,750141E-5
187,75463104248	9,813456E-5
190,73486328125	9,4187911E-5
193,71509552002	9,5836102E-5
196,695327758789	9,7209476E-5
199,675559997559	9,5141081E-5
202,655792236328	9,4102128E-5
205,636024475098	9,4317074E-5
208,616256713867	9,3120416E-5
211,596488952637	9,5340255E-5
214,576721191406	9,7610369E-5
217,556953430176	9,741705E-5
220,537185668945	9,7493382E-5
223,517417907715	9,5262733E-5
226,497650146484	9,7420839E-5
229,477882385254	9,8979631E-5
232,458114624023	9,5059448E-5
235,438346862793	9,656904E-5
238,418579101562	9,5492771E-5
241,398811340332	9,5390757E-5
244,379043579102	9,4845973E-5
247,359275817871	9,5407784E-5
250,339508056641	9,2734192E-5
253,31974029541	9,2627266E-5
256,29997253418	9,2055531E-5
259,280204772949	9,0085669E-5
262,260437011719	9,0180306E-5
265,240669250488	8,891045E-5
268,220901489258	8,5879752E-5
271,201133728027	8,7722719E-5
274,181365966797	8,6663569E-5
277,161598205566	8,5064872E-5
280,141830444336	8,2977735E-5
283,122062683105	8,3356444E-5
286,102294921875	8,2362093E-5
289,082527160645	8,1970204E-5
292,062759399414	8,1521234E-5
295,042991638184	8,3279838E-5
298,023223876953	8,1475627E-5
301,003456115723	8,1204097E-5
303,983688354492	7,9616939E-5
306,963920593262	8,0621531E-5
309,944152832031	7,814797E-5
312,924385070801	7,6463215E-5
315,90461730957	7,7086256E-5
318,88484954834	8,0873997E-5
321,865081787109	7,952236E-5
324,845314025879	7,9131489E-5
327,825546264648	7,680741E-5
330,805778503418	7,6196593E-5
333,786010742188	7,8299158E-5
336,766242980957	7,6312971E-5
339,746475219727	7,4590246E-5
342,726707458496	7,5375486E-5
345,706939697266	7,6480637E-5
348,687171936035	7,6217868E-5
351,667404174805	7,3386772E-5
354,647636413574	7,3808622E-5
357,627868652344	7,3864223E-5
360,608100891113	7,2474497E-5
363,588333129883	7,2479514E-5
366,568565368652	7,3457249E-5
369,548797607422	7,3893029E-5
372,529029846191	7,3539019E-5
375,509262084961	7,0364602E-5
378,48949432373	7,2656454E-5
381,4697265625	7,1818208E-5
384,44995880127	7,0528094E-5
387,430191040039	6,9767946E-5
390,410423278809	6,9736196E-5
393,390655517578	6,936174E-5
396,370887756348	6,8350928E-5
399,351119995117	6,9385986E-5
402,331352233887	6,9330101E-5
405,311584472656	6,8935097E-5
408,291816711426	6,7640834E-5
411,272048950195	6,9233316E-5
414,252281188965	6,8096369E-5
417,232513427734	6,7792528E-5
420,212745666504	6,8439744E-5
423,192977905273	6,6508415E-5
426,173210144043	6,7914602E-5
429,153442382812	6,6822501E-5
432,133674621582	6,7828973E-5
435,113906860352	6,6617536E-5
438,094139099121	6,6265503E-5
441,074371337891	6,6613747E-5
444,05460357666	6,6893185E-5
447,03483581543	6,7005163E-5
450,015068054199	6,8276677E-5
452,995300292969	6,6041383E-5
455,975532531738	6,4316469E-5
458,955764770508	6,6486514E-5
461,935997009277	6,5845769E-5
464,916229248047	6,315833E-5
467,896461486816	6,483729E-5
470,876693725586	6,4876557E-5
473,856925964355	6,3996536E-5
476,837158203125	6,3326397E-5
479,817390441895	6,3870347E-5
482,797622680664	6,0266425E-5
485,777854919434	6,3522278E-5
488,758087158203	6,2249726E-5
491,738319396973	6,2263718E-5
494,718551635742	6,2943214E-5
497,698783874512	6,1256482E-5
500,679016113281	6,1412731E-5
503,659248352051	6,1291119E-5
506,63948059082	5,9963995E-5
509,61971282959	6,0828832E-5
512,599945068359	6,075864E-5
515,580177307129	5,9976032E-5
518,560409545898	6,1260624E-5
521,540641784668	6,0367848E-5
524,520874023438	6,1629432E-5
527,501106262207	6,0843809E-5
530,481338500977	6,1798006E-5
533,461570739746	6,11598E-5
536,441802978516	5,9521015E-5
539,422035217285	5,9765296E-5
542,402267456055	6,0210165E-5
545,382499694824	5,9098622E-5
548,362731933594	5,8756225E-5
551,342964172363	6,0604516E-5
554,323196411133	5,9270115E-5
557,303428649902	5,9417843E-5
560,283660888672	5,8543329E-5
563,263893127441	5,9709865E-5
566,244125366211	5,9753165E-5
569,22435760498	5,9252942E-5
572,20458984375	6,1071997E-5
575,18482208252	6,0418141E-5
578,165054321289	5,880962E-5
581,145286560059	5,7981051E-5
584,125518798828	5,8352499E-5
587,105751037598	5,7910678E-5
590,085983276367	5,8365965E-5
593,066215515137	5,8087846E-5
596,046447753906	5,7599898E-5
599,026679992676	5,8495244E-5
602,006912231445	5,8535461E-5
604,987144470215	5,7448352E-5
607,967376708984	5,9444897E-5
610,947608947754	5,7837454E-5
613,927841186523	5,8705008E-5
616,908073425293	5,7025693E-5
619,888305664062	5,6993949E-5
622,868537902832	5,8548951E-5
625,848770141602	5,8204266E-5
628,829002380371	5,8011014E-5
631,809234619141	5,6553234E-5
634,78946685791	5,8166824E-5
637,76969909668	5,703782E-5
640,749931335449	5,7163495E-5
643,730163574219	5,7777513E-5
646,710395812988	5,6699605E-5
649,690628051758	5,5734351E-5
652,670860290527	5,7483277E-5
655,651092529297	5,6539405E-5
658,631324768066	5,7662127E-5
661,611557006836	5,649987E-5
664,591789245606	5,637712E-5
667,572021484375	5,5808319E-5
670,552253723145	5,674128E-5
673,532485961914	5,5622386E-5
676,512718200684	5,6867301E-5
679,492950439453	5,5613688E-5
682,473182678223	5,7289193E-5
685,453414916992	5,7268399E-5
688,433647155762	5,7635333E-5
691,413879394531	5,4366206E-5
694,394111633301	5,6361096E-5
697,37434387207	5,6760439E-5
700,35457611084	5,5696913E-5
703,334808349609	5,5832155E-5
706,315040588379	5,4870783E-5
709,295272827148	5,4094883E-5
712,275505065918	5,4249528E-5
715,255737304687	5,3007574E-5
718,235969543457	5,3689439E-5
721,216201782227	5,2162965E-5
724,196434020996	5,2150271E-5
727,176666259766	5,1721888E-5
730,156898498535	5,1272569E-5
733,137130737305	5,1105205E-5
736,117362976074	4,9846521E-5
739,097595214844	5,0106419E-5
742,077827453613	5,1282494E-5
745,058059692383	5,3457593E-5
748,038291931152	5,1425113E-5
751,018524169922	5,4964831E-5
753,998756408691	5,5326806E-5
756,978988647461	5,6218385E-5
759,959220886231	5,538192E-5
762,939453125	5,7535217E-5
765,919685363769	5,8050741E-5
768,899917602539	5,790392E-5
771,880149841309	5,7693328E-5
774,860382080078	5,8079688E-5
777,840614318848	5,9725098E-5
780,820846557617	5,9684291E-5
783,801078796387	5,9891137E-5
786,781311035156	6,0175685E-5
789,761543273926	6,0731108E-5
792,741775512695	6,0129516E-5
795,722007751465	6,0841574E-5
798,702239990234	6,2024552E-5
801,682472229004	6,1104069E-5
804,662704467773	6,1998961E-5
807,642936706543	6,2029424E-5
810,623168945313	6,2849265E-5
813,603401184082	6,2983205E-5
816,583633422852	6,3526216E-5
819,563865661621	6,3231059E-5
822,544097900391	6,39168E-5
825,52433013916	6,4574988E-5
828,50456237793	6,3869109E-5
831,484794616699	6,3609692E-5
834,465026855469	6,4939958E-5
837,445259094238	6,441842E-5
840,425491333008	6,441356E-5
843,405723571777	6,5606912E-5
846,385955810547	6,6304109E-5
849,366188049316	6,5149553E-5
852,346420288086	6,4216513E-5
855,326652526855	6,6737468E-5
858,306884765625	6,5697146E-5
861,287117004394	6,7440143E-5
864,267349243164	6,673165E-5
867,247581481934	6,8257314E-5
870,227813720703	6,648229E-5
873,208045959473	6,4531487E-5
876,188278198242	6,4840621E-5
879,168510437012	6,4431805E-5
882,148742675781	6,3796518E-5
885,128974914551	6,2388411E-5
888,10920715332	6,0206674E-5
891,08943939209	5,9221834E-5
894,069671630859	5,5840361E-5
897,049903869629	5,5874925E-5
900,030136108398	5,4415065E-5
903,010368347168	5,3728683E-5
905,990600585938	5,2166886E-5
908,970832824707	5,3042589E-5
911,951065063477	5,4760307E-5
914,931297302246	5,2017839E-5
917,911529541016	5,5011221E-5
920,891761779785	5,3381606E-5
923,871994018555	5,6719743E-5
926,852226257324	5,5089477E-5
929,832458496094	5,4409985E-5
932,812690734863	5,4515551E-5
935,792922973633	5,4440186E-5
938,773155212402	5,6232316E-5
941,753387451172	5,6270083E-5
944,733619689941	5,6439772E-5
947,713851928711	5,7348245E-5
950,69408416748	5,7393961E-5
953,67431640625	5,669875E-5
956,65454864502	5,6963447E-5
959,634780883789	5,7916242E-5
962,615013122559	5,7754637E-5
965,595245361328	5,8586601E-5
968,575477600098	5,9262978E-5
971,555709838867	5,853167E-5
974,535942077637	5,8446472E-5
977,516174316406	5,8604933E-5
980,496406555176	5,6385396E-5
983,476638793945	5,8752024E-5
986,456871032715	5,7085722E-5
989,437103271484	5,7645834E-5
992,417335510254	5,7158661E-5
995,397567749023	5,748496E-5
998,377799987793	5,7605631E-5
1001,35803222656	5,9302937E-5
1004,33826446533	5,7852041E-5
1007,3184967041	5,8014052E-5
1010,29872894287	5,8338344E-5
1013,27896118164	5,8772734E-5
1016,25919342041	5,8706634E-5
1019,23942565918	6,0427609E-5
1022,21965789795	6,1057092E-5
1025,19989013672	6,0790743E-5
1028,18012237549	6,0914721E-5
1031,16035461426	6,0056089E-5
1034,14058685303	6,1248015E-5
1037,1208190918	6,2179294E-5
1040,10105133057	6,2944087E-5
1043,08128356934	6,3077933E-5
1046,06151580811	6,3383376E-5
1049,04174804688	6,3233193E-5
1052,02198028564	6,3198187E-5
1055,00221252441	6,3796669E-5
1057,98244476318	6,3234434E-5
1060,96267700195	6,4843286E-5
1063,94290924072	6,5146826E-5
1066,92314147949	6,5595407E-5
1069,90337371826	6,5439293E-5
1072,88360595703	6,550023E-5
1075,8638381958	6,6422492E-5
1078,84407043457	6,5153362E-5
1081,82430267334	6,6528473E-5
1084,80453491211	6,6711186E-5
1087,78476715088	6,7453835E-5
1090,76499938965	6,7262208E-5
1093,74523162842	6,6942213E-5
1096,72546386719	6,8294837E-5
1099,70569610596	6,8507772E-5
1102,68592834473	6,9761877E-5
1105,6661605835	7,050524E-5
1108,64639282227	7,0422212E-5
1111,62662506104	7,2304876E-5
1114,6068572998	7,2079732E-5
1117,58708953857	7,246675E-5
1120,56732177734	7,3441209E-5
1123,54755401611	7,2859545E-5
1126,52778625488	7,4880392E-5
1129,50801849365	7,5080023E-5
1132,48825073242	7,4201957E-5
1135,46848297119	7,5385693E-5
1138,44871520996	7,6586091E-5
1141,42894744873	7,6017105E-5
1144,4091796875	7,6627207E-5
1147,38941192627	7,5755387E-5
1150,36964416504	7,882006E-5
1153,34987640381	7,8158488E-5
1156,33010864258	7,9146087E-5
1159,31034088135	7,8875256E-5
1162,29057312012	8,1509187E-5
1165,27080535889	8,0570443E-5
1168,25103759766	8,0901331E-5
1171,23126983643	8,1796154E-5
1174,2115020752	8,1496752E-5
1177,19173431396	8,205771E-5
1180,17196655273	8,3717022E-5
1183,1521987915	8,4267901E-5
1186,13243103027	8,4972134E-5
1189,11266326904	8,5386611E-5
1192,09289550781	8,6625762E-5
1195,07312774658	8,6965302E-5
1198,05335998535	8,6652978E-5
1201,03359222412	8,8035896E-5
1204,01382446289	8,8705322E-5
1206,99405670166	8,9797661E-5
1209,97428894043	9,098698E-5
1212,9545211792	9,228283E-5
1215,93475341797	9,4366734E-5
1218,91498565674	9,252381E-5
1221,89521789551	9,4716585E-5
1224,87545013428	9,5850868E-5
1227,85568237305	9,6526808E-5
1230,83591461182	9,7372014E-5
1233,81614685059	9,7841075E-5
1236,79637908936	9,9318305E-5
1239,77661132812	9,9514972E-5
1242,75684356689	0,00010088239
1245,73707580566	0,000103709
1248,71730804443	0,00010487941
1251,6975402832	0,00010448273
1254,67777252197	0,00010608757
1257,65800476074	0,0001078403
1260,63823699951	0,00010735114
1263,61846923828	0,00010981735
1266,59870147705	0,00011106582
1269,57893371582	0,00011222164
1272,55916595459	0,00011326636
1275,53939819336	0,0001157255
1278,51963043213	0,000117258
1281,4998626709	0,00012065073
1284,48009490967	0,00012131749
1287,46032714844	0,00012380665
1290,44055938721	0,00012611166
1293,42079162598	0,00012963349
1296,40102386475	0,0001324689
1299,38125610352	0,00013746065
1302,36148834229	0,00014038022
1305,34172058105	0,00014519233
1308,32195281982	0,00014871396
1311,30218505859	0,00015373633
1314,28241729736	0,00015972155
1317,26264953613	0,00016738303
1320,2428817749	0,00017463967
1323,22311401367	0,00018116732
1326,20334625244	0,00019193941
1329,18357849121	0,00020245868
1332,16381072998	0,00021692518
1335,14404296875	0,00022993393
1338,12427520752	0,00024499827
1341,10450744629	0,00026088303
1344,08473968506	0,00027369526
1347,06497192383	0,00027992286
1350,0452041626	0,00027146053
1353,02543640137	0,0002349558
1356,00566864014	0,00015267033
1358,98590087891	4,9740245E-5
1361,96613311768	8,3480972E-5
1364,94636535645	9,262788E-5
1367,92659759521	9,404166E-5
1370,90682983398	9,7586777E-5
1373,88706207275	9,6576277E-5
1376,86729431152	0,0001004948
1379,84752655029	0,00010152993
1382,82775878906	0,00010337712
1385,80799102783	0,00010620313
1388,7882232666	0,00010742256
1391,76845550537	0,00011063152
1394,74868774414	0,000112398
1397,72891998291	0,00011615188
1400,70915222168	0,00011699504
1403,68938446045	0,00011850422
1406,66961669922	0,00012050821
1409,64984893799	0,00012339078
1412,63008117676	0,0001262999
1415,61031341553	0,00012831615
1418,5905456543	0,00012981582
1421,57077789307	0,00013320589
1424,55101013184	0,00013481694
1427,53124237061	0,00013670723
1430,51147460938	0,00013969904
1433,49170684814	0,0001407952
1436,47193908691	0,00014371801
1439,45217132568	0,00014622221
1442,43240356445	0,00015003614
1445,41263580322	0,00015253437
1448,39286804199	0,00015540238
1451,37310028076	0,00015801346
1454,35333251953	0,00016084598
1457,3335647583	0,00016400548
1460,31379699707	0,00016700481
1463,29402923584	0,00017146271
1466,27426147461	0,0001738704
1469,25449371338	0,00017755367
1472,23472595215	0,00018169165
1475,21495819092	0,00018496157
1478,19519042969	0,00018754175
1481,17542266846	0,00019146996
1484,15565490723	0,00019615694
1487,135887146	0,00020060815
1490,11611938477	0,000205404
1493,09635162354	0,00020933289
1496,0765838623	0,00021340272
1499,05681610107	0,00022075242
1502,03704833984	0,00022475585
1505,01728057861	0,00023300319
1507,99751281738	0,0002372515
1510,97774505615	0,00024276951
1513,95797729492	0,00024860428
1516,93820953369	0,00025718175
1519,91844177246	0,00026409856
1522,89867401123	0,00027198145
1525,87890625	0,00028144504
1528,85913848877	0,00029017544
1531,83937072754	0,00029918454
1534,81960296631	0,00030751965
1537,79983520508	0,00031945153
1540,78006744385	0,00032963392
1543,76029968262	0,00034165211
1546,74053192139	0,00035446199
1549,72076416016	0,0003668753
1552,70099639893	0,00038087691
1555,6812286377	0,00039459892
1558,66146087646	0,00041216166
1561,64169311523	0,00043149045
1564,621925354	0,00045178738
1567,60215759277	0,00047517151
1570,58238983154	0,00049991521
1573,56262207031	0,0005287512
1576,54285430908	0,00056010645
1579,52308654785	0,00059585515
1582,50331878662	0,00063609964
1585,48355102539	0,00068318982
1588,46378326416	0,00073560653
1591,44401550293	0,00079607837
1594,4242477417	0,00086589975
1597,40447998047	0,00094935018
1600,38471221924	0,0010475258
1603,36494445801	0,0011651984
1606,34517669678	0,0013059609
1609,32540893555	0,0014790987
1612,30564117432	0,0016883984
1615,28587341309	0,0019509146
1618,26610565186	0,0022744428
1621,24633789062	0,0026745567
1624,22657012939	0,0031564782
1627,20680236816	0,0037003167
1630,18703460693	0,0041902277
1633,1672668457	0,004271147
1636,14749908447	0,0031883852
1639,12773132324	0,0018330898
1642,10796356201	0,0014130259
1645,08819580078	0,001214032
1648,06842803955	0,0010653289
1651,04866027832	0,00094765919
1654,02889251709	0,00085620722
1657,00912475586	0,00078117033
1659,98935699463	0,00071881481
1662,9695892334	0,00066785497
1665,94982147217	0,0006217307
1668,93005371094	0,00058249391
1671,91028594971	0,0005484995
1674,89051818848	0,00051845184
1677,87075042725	0,0004902388
1680,85098266602	0,00046579658
1683,83121490479	0,00044232795
1686,81144714355	0,00042269519
1689,79167938232	0,0004038607
1692,77191162109	0,00038621433
1695,75214385986	0,00036990603
1698,73237609863	0,00035472655
1701,7126083374	0,00034017108
1704,69284057617	0,00032837647
1707,67307281494	0,00031686585
1710,65330505371	0,00030516514
1713,63353729248	0,00029481747
1716,61376953125	0,00028600037
1719,59400177002	0,0002767723
1722,57423400879	0,0002688656
1725,55446624756	0,00026184043
1728,53469848633	0,00025640791
1731,5149307251	0,00024868265
1734,49516296387	0,00024292879
1737,47539520264	0,00023542374
1740,45562744141	0,00023067574
1743,43585968018	0,00022588815
1746,41609191895	0,00021974638
1749,39632415771	0,00021563583
1752,37655639648	0,00021021909
1755,35678863525	0,0002054418
1758,33702087402	0,00019960762
1761,31725311279	0,0001966738
1764,29748535156	0,00019265536
1767,27771759033	0,00018812119
1770,2579498291	0,00018541399
1773,23818206787	0,00018033989
1776,21841430664	0,00017767219
1779,19864654541	0,00017434129
1782,17887878418	0,00017040498
1785,15911102295	0,0001670319
1788,13934326172	0,00016443799
1791,11957550049	0,00016122952
1794,09980773926	0,00015858078
1797,08003997803	0,00015568577
1800,0602722168	0,00015235015
1803,04050445557	0,00015110977
1806,02073669434	0,000148041
1809,00096893311	0,00014469269
1811,98120117187	0,00014228761
1814,96143341064	0,00014073944
1817,94166564941	0,00013738695
1820,92189788818	0,00013538746
1823,90213012695	0,00013332134
1826,88236236572	0,00013074066
1829,86259460449	0,000128304
1832,84282684326	0,00012625771
1835,82305908203	0,00012549144
1838,8032913208	0,00012286658
1841,78352355957	0,00012192872
1844,76375579834	0,00011876408
1847,74398803711	0,0001201787
1850,72422027588	0,00011815356
1853,70445251465	0,00011698144
1856,68468475342	0,00011506773
1859,66491699219	0,00011356176
1862,64514923096	0,00011285643
1865,62538146973	0,0001121707
1868,6056137085	0,00011032406
1871,58584594727	0,00010887597
1874,56607818604	0,00010812504
1877,5463104248	0,00010550181
1880,52654266357	0,00010452024
1883,50677490234	0,00010351961
1886,48700714111	0,00010133886
1889,46723937988	0,00010006825
1892,44747161865	9,9213302E-5
1895,42770385742	9,6508004E-5
1898,40793609619	9,6180962E-5
1901,38816833496	9,4844517E-5
1904,36840057373	9,3100484E-5
1907,3486328125	9,2311199E-5
1910,32886505127	9,0810171E-5
1913,30909729004	8,9038298E-5
1916,28932952881	8,8754106E-5
1919,26956176758	8,9730082E-5
1922,24979400635	8,9011267E-5
1925,23002624512	8,9042314E-5
1928,21025848389	8,8427912E-5
1931,19049072266	8,7489137E-5
1934,17072296143	8,6655069E-5
1937,1509552002	8,6100262E-5
1940,13118743896	8,4345079E-5
1943,11141967773	8,3470327E-5
1946,0916519165	8,3319793E-5
1949,07188415527	8,3807721E-5
1952,05211639404	8,11086E-5
1955,03234863281	8,0938375E-5
1958,01258087158	7,9602987E-5
1960,99281311035	7,9769036E-5
1963,97304534912	7,7321584E-5
1966,95327758789	7,7132723E-5
1969,93350982666	7,7586523E-5
1972,91374206543	7,6664171E-5
1975,8939743042	7,6203859E-5
1978,87420654297	7,5574812E-5
1981,85443878174	7,4310516E-5
1984,83467102051	7,4936718E-5
1987,81490325928	7,4249785E-5
1990,79513549805	7,2434218E-5
1993,77536773682	7,2947826E-5
1996,75559997559	7,1718185E-5
1999,73583221436	7,1073801E-5
2002,71606445313	7,0495338E-5
2005,69629669189	6,8866316E-5
2008,67652893066	6,8572971E-5
2011,65676116943	6,814257E-5
2014,6369934082	6,7713646E-5
2017,61722564697	6,7806517E-5
2020,59745788574	6,691219E-5
2023,57769012451	6,6352408E-5
2026,55792236328	6,4726702E-5
2029,53815460205	6,6025733E-5
2032,51838684082	6,4616397E-5
2035,49861907959	6,409735E-5
2038,47885131836	6,3814195E-5
2041,45908355713	6,3355905E-5
2044,4393157959	6,2546187E-5
2047,41954803467	6,2224171E-5
2050,39978027344	6,1790616E-5
2053,38001251221	6,1148669E-5
2056,36024475098	6,1793865E-5
2059,34047698975	6,0325224E-5
2062,32070922852	6,1538345E-5
2065,30094146729	6,0379205E-5
2068,28117370605	6,0422321E-5
2071,26140594482	5,996607E-5
2074,24163818359	5,9032309E-5
2077,22187042236	5,7579626E-5
2080,20210266113	5,7533377E-5
2083,1823348999	5,7621471E-5
2086,16256713867	5,7066701E-5
2089,14279937744	5,7614897E-5
2092,12303161621	5,6642267E-5
2095,10326385498	5,4516852E-5
2098,08349609375	5,5212307E-5
2101,06372833252	5,5140892E-5
2104,04396057129	5,4374574E-5
2107,02419281006	5,408751E-5
2110,00442504883	5,2522401E-5
2112,9846572876	5,2861807E-5
2115,96488952637	5,3385532E-5
2118,94512176514	5,2312389E-5
2121,92535400391	5,2248342E-5
2124,90558624268	5,1620919E-5
2127,88581848145	5,2175877E-5
2130,86605072021	5,0748352E-5
2133,84628295898	4,9973052E-5
2136,82651519775	5,0408783E-5
2139,80674743652	5,0325712E-5
2142,78697967529	4,988845E-5
2145,76721191406	5,0604202E-5
2148,74744415283	5,0207515E-5
2151,7276763916	4,8567424E-5
2154,70790863037	4,7920198E-5
2157,68814086914	4,91643E-5
2160,66837310791	4,9297509E-5
2163,64860534668	4,7645006E-5
2166,62883758545	4,8115322E-5
2169,60906982422	4,7242914E-5
2172,58930206299	4,694473E-5
2175,56953430176	4,6483696E-5
2178,54976654053	4,6930407E-5
2181,5299987793	4,5728874E-5
2184,51023101807	4,6483628E-5
2187,49046325684	4,4723654E-5
2190,47069549561	4,5455016E-5
2193,45092773438	4,5800299E-5
2196,43115997314	4,4122243E-5
2199,41139221191	4,5364921E-5
2202,39162445068	4,4838238E-5
2205,37185668945	4,4753986E-5
2208,35208892822	4,2968627E-5
2211,33232116699	4,3617398E-5
2214,31255340576	4,3895347E-5
2217,29278564453	4,2574018E-5
2220,2730178833	4,4105612E-5
2223,25325012207	4,4550465E-5
2226,23348236084	4,3986277E-5
2229,21371459961	4,4335088E-5
2232,19394683838	4,4243365E-5
2235,17417907715	4,374616E-5
2238,15441131592	4,2809467E-5
2241,13464355469	4,3195956E-5
2244,11487579346	4,3392502E-5
2247,09510803223	4,2370702E-5
2250,075340271	4,3334283E-5
2253,05557250977	4,3397872E-5
2256,03580474854	4,3368479E-5
2259,0160369873	4,2771985E-5
2261,99626922607	4,2933269E-5
2264,97650146484	4,2884801E-5
2267,95673370361	4,3799831E-5
2270,93696594238	4,4130478E-5
2273,91719818115	4,4628748E-5
2276,89743041992	4,5959652E-5
2279,87766265869	4,5229653E-5
2282,85789489746	4,5578997E-5
2285,83812713623	4,5969528E-5
2288,818359375	4,6658853E-5
2291,79859161377	4,563209E-5
2294,77882385254	4,7396154E-5
2297,75905609131	4,7991675E-5
2300,73928833008	4,9156429E-5
2303,71952056885	4,8672639E-5
2306,69975280762	4,9896901E-5
2309,67998504639	5,0198252E-5
2312,66021728516	5,2346922E-5
2315,64044952393	5,3193541E-5
2318,6206817627	5,4227087E-5
2321,60091400146	5,4935332E-5
2324,58114624023	5,5459151E-5
2327,561378479	5,7224121E-5
2330,54161071777	5,9121451E-5
2333,52184295654	6,0186542E-5
2336,50207519531	6,224978E-5
2339,48230743408	6,4343747E-5
2342,46253967285	6,5033661E-5
2345,44277191162	6,6395265E-5
2348,42300415039	6,663965E-5
2351,40323638916	6,9467657E-5
2354,38346862793	6,9247602E-5
2357,3637008667	7,0375188E-5
2360,34393310547	6,9271461E-5
2363,32416534424	6,7846179E-5
2366,30439758301	6,5749703E-5
2369,28462982178	6,1007086E-5
2372,26486206055	5,3949852E-5
2375,24509429932	4,6592823E-5
2378,22532653809	3,7420596E-5
2381,20555877686	2,805485E-5
2384,18579101562	2,4077729E-5
2387,16602325439	2,3922963E-5
2390,14625549316	2,193769E-5
2393,12648773193	2,0138183E-5
2396,1067199707	1,8527134E-5
2399,08695220947	1,8495017E-5
2402,06718444824	1,7371747E-5
2405,04741668701	1,5387109E-5
2408,02764892578	1,6020345E-5
2411,00788116455	1,4624469E-5
2413,98811340332	1,3275903E-5
2416,96834564209	1,3398956E-5
2419,94857788086	1,4094954E-5
2422,92881011963	1,2089829E-5
2425,9090423584	1,4105103E-5
2428,88927459717	1,3535982E-5
2431,86950683594	1,354944E-5
2434,84973907471	1,2784315E-5
2437,82997131348	1,3578595E-5
2440,81020355225	1,5165305E-5
2443,79043579102	1,5223564E-5
2446,77066802979	1,4060506E-5
2449,75090026855	1,4550366E-5
2452,73113250732	1,5550626E-5
2455,71136474609	1,51214E-5
2458,69159698486	1,5441028E-5
2461,67182922363	1,5440018E-5
2464,6520614624	1,4870892E-5
2467,63229370117	1,4145603E-5
2470,61252593994	1,5390685E-5
2473,59275817871	1,5869135E-5
2476,57299041748	1,6020395E-5
2479,55322265625	1,5541041E-5
2482,53345489502	1,5061673E-5
2485,51368713379	1,5853346E-5
2488,49391937256	1,5180418E-5
2491,47415161133	1,5214922E-5
2494,4543838501	1,5477598E-5
2497,43461608887	1,5914943E-5
2500,41484832764	1,5802225E-5
2503,39508056641	1,5866635E-5
2506,37531280518	1,6024522E-5
2509,35554504395	1,7049206E-5
2512,33577728271	1,7233292E-5
2515,31600952148	1,7837343E-5
2518,29624176025	1,8800702E-5
2521,27647399902	1,7393942E-5
2524,25670623779	1,8904801E-5
2527,23693847656	1,9220887E-5
2530,21717071533	1,8075764E-5
2533,1974029541	1,8032342E-5
2536,17763519287	1,8717907E-5
2539,15786743164	1,7808319E-5
2542,13809967041	1,8819764E-5
2545,11833190918	1,8354396E-5
2548,09856414795	1,7464347E-5
2551,07879638672	1,8740432E-5
2554,05902862549	1,81955E-5
2557,03926086426	1,8434877E-5
2560,01949310303	1,7509383E-5
2562,9997253418	1,7947198E-5
2565,97995758057	1,8076967E-5
2568,96018981934	1,6292247E-5
2571,94042205811	1,5842716E-5
2574,92065429687	1,6188129E-5
2577,90088653564	1,6279476E-5
2580,88111877441	1,6037619E-5
2583,86135101318	1,5787667E-5
2586,84158325195	1,5845468E-5
2589,82181549072	1,65041E-5
2592,80204772949	1,5403009E-5
2595,78227996826	1,6125745E-5
2598,76251220703	1,4789352E-5
2601,7427444458	1,4935154E-5
2604,72297668457	1,4848571E-5
2607,70320892334	1,5718771E-5
2610,68344116211	1,5364908E-5
2613,66367340088	1,3880308E-5
2616,64390563965	1,4972726E-5
2619,62413787842	1,3414123E-5
2622,60437011719	1,5391884E-5
2625,58460235596	1,414173E-5
2628,56483459473	1,499707E-5
2631,5450668335	1,5591222E-5
2634,52529907227	1,4694576E-5
2637,50553131104	1,498603E-5
2640,4857635498	1,4332681E-5
2643,46599578857	1,5032751E-5
2646,44622802734	1,4655893E-5
2649,42646026611	1,3663064E-5
2652,40669250488	1,3043275E-5
2655,38692474365	1,386442E-5
2658,36715698242	1,4702671E-5
2661,34738922119	1,395125E-5
2664,32762145996	1,3643517E-5
2667,30785369873	1,514396E-5
2670,2880859375	1,4101064E-5
2673,26831817627	1,3935834E-5
2676,24855041504	1,4563492E-5
2679,22878265381	1,4713995E-5
2682,20901489258	1,4039661E-5
2685,18924713135	1,4194034E-5
2688,16947937012	1,4814218E-5
2691,14971160889	1,5007724E-5
2694,12994384766	1,3955705E-5
2697,11017608643	1,4009519E-5
2700,0904083252	1,383515E-5
2703,07064056396	1,4290444E-5
2706,05087280273	1,3337314E-5
2709,0311050415	1,4206704E-5
2712,01133728027	1,3358622E-5
2714,99156951904	1,4242761E-5
2717,97180175781	1,3913246E-5
2720,95203399658	1,4593909E-5
2723,93226623535	1,4788742E-5
2726,91249847412	1,4648763E-5
2729,89273071289	1,5637415E-5
2732,87296295166	1,4742609E-5
2735,85319519043	1,6730012E-5
2738,8334274292	1,5989497E-5
2741,81365966797	1,5506734E-5
2744,79389190674	1,5100617E-5
2747,77412414551	1,6489968E-5
2750,75435638428	1,6415009E-5
2753,73458862305	1,6256974E-5
2756,71482086182	1,6235344E-5
2759,69505310059	1,6041647E-5
2762,67528533936	1,5820433E-5
2765,65551757813	1,7149449E-5
2768,63574981689	1,8217123E-5
2771,61598205566	1,7148668E-5
2774,59621429443	1,7396018E-5
2777,5764465332	1,7191777E-5
2780,55667877197	1,6982867E-5
2783,53691101074	1,7327166E-5
2786,51714324951	1,8001561E-5
2789,49737548828	1,7526961E-5
2792,47760772705	1,7355293E-5
2795,45783996582	1,7399185E-5
2798,43807220459	1,8494107E-5
2801,41830444336	1,8420267E-5
2804,39853668213	1,8499055E-5
2807,3787689209	1,8459663E-5
2810,35900115967	1,8334131E-5
2813,33923339844	1,8983779E-5
2816,31946563721	1,8353798E-5
2819,29969787598	1,7746447E-5
2822,27993011475	1,6927886E-5
2825,26016235352	1,8508612E-5
2828,24039459229	1,8484714E-5
2831,22062683105	1,7740275E-5
2834,20085906982	1,8624064E-5
2837,18109130859	1,822503E-5
2840,16132354736	1,8639708E-5
2843,14155578613	1,9556332E-5
2846,1217880249	2,0053704E-5
2849,10202026367	1,9731976E-5
2852,08225250244	1,9589935E-5
2855,06248474121	2,0111025E-5
2858,04271697998	2,1219232E-5
2861,02294921875	2,0957324E-5
2864,00318145752	2,0991752E-5
2866,98341369629	2,1575608E-5
2869,96364593506	2,1316866E-5
2872,94387817383	2,0867791E-5
2875,9241104126	2,1264316E-5
2878,90434265137	2,0799236E-5
2881,88457489014	2,274494E-5
2884,86480712891	2,1343805E-5
2887,84503936768	2,0723783E-5
2890,82527160645	2,1423345E-5
2893,80550384521	2,1546491E-5
2896,78573608398	2,1295102E-5
2899,76596832275	2,0887015E-5
2902,74620056152	2,1474623E-5
2905,72643280029	2,060577E-5
2908,70666503906	2,097566E-5
2911,68689727783	2,31569E-5
2914,6671295166	2,3586534E-5
2917,64736175537	2,3541585E-5
2920,62759399414	2,3228216E-5
2923,60782623291	2,5812449E-5
2926,58805847168	2,4999202E-5
2929,56829071045	2,6226222E-5
2932,54852294922	2,6198904E-5
2935,52875518799	2,6000566E-5
2938,50898742676	2,7288796E-5
2941,48921966553	2,7525836E-5
2944,4694519043	2,7739583E-5
2947,44968414307	2,9324499E-5
2950,42991638184	3,010674E-5
2953,41014862061	2,9673985E-5
2956,39038085937	3,1647446E-5
2959,37061309814	3,1977153E-5
2962,35084533691	3,4533062E-5
2965,33107757568	3,5770207E-5
2968,31130981445	3,5658233E-5
2971,29154205322	3,6589061E-5
2974,27177429199	3,6933431E-5
2977,25200653076	3,8554414E-5
2980,23223876953	3,7498499E-5
2983,2124710083	3,8513382E-5
2986,19270324707	3,8246694E-5
2989,17293548584	3,8976068E-5
2992,15316772461	3,9235941E-5
2995,13339996338	4,0268826E-5
2998,11363220215	4,0746217E-5
3001,09386444092	4,2125858E-5
3004,07409667969	4,4226512E-5
3007,05432891846	4,4440987E-5
3010,03456115723	4,4724296E-5
3013,014793396	4,5705117E-5
3015,99502563477	4,7027283E-5
3018,97525787354	4,8039883E-5
3021,9554901123	4,8560773E-5
3024,93572235107	4,9581995E-5
3027,91595458984	5,0327656E-5
3030,89618682861	5,2445481E-5
3033,87641906738	5,2957111E-5
3036,85665130615	5,477169E-5
3039,83688354492	5,5882357E-5
3042,81711578369	5,82321E-5
3045,79734802246	5,9247144E-5
3048,77758026123	6,1706698E-5
3051,7578125	6,3786951E-5
3054,73804473877	6,6438151E-5
3057,71827697754	6,7001629E-5
3060,69850921631	6,9157159E-5
3063,67874145508	7,082563E-5
3066,65897369385	7,2918752E-5
3069,63920593262	7,5245469E-5
3072,61943817139	7,8353861E-5
3075,59967041016	7,94332E-5
3078,57990264893	8,1019402E-5
3081,5601348877	8,4073767E-5
3084,54036712646	8,8559421E-5
3087,52059936523	8,9816335E-5
3090,500831604	9,3716272E-5
3093,48106384277	9,5810369E-5
3096,46129608154	0,00010030775
3099,44152832031	0,00010553849
3102,42176055908	0,00010855267
3105,40199279785	0,00011348117
3108,38222503662	0,00011817872
3111,36245727539	0,00012477872
3114,34268951416	0,00012967846
3117,32292175293	0,00013655054
3120,3031539917	0,00014242969
3123,28338623047	0,00015056925
3126,26361846924	0,00015870924
3129,24385070801	0,00016657326
3132,22408294678	0,00017563714
3135,20431518555	0,00018553856
3138,18454742432	0,00019621231
3141,16477966309	0,00020855099
3144,14501190186	0,00022087525
3147,12524414063	0,00023396122
3150,10547637939	0,00024796116
3153,08570861816	0,0002618775
3156,06594085693	0,00027842008
3159,0461730957	0,00029527947
3162,02640533447	0,00031010653
3165,00663757324	0,00032669292
3167,98686981201	0,00034200734
3170,96710205078	0,00035344474
3173,94733428955	0,00036394017
3176,92756652832	0,00036564736
3179,90779876709	0,00036361249
3182,88803100586	0,00035346286
3185,86826324463	0,00033789654
3188,8484954834	0,00031698612
3191,82872772217	0,00028997762
3194,80895996094	0,00026484854
3197,78919219971	0,00023861385
3200,76942443848	0,0002147453
3203,74965667725	0,00019357313
3206,72988891602	0,00017616652
3209,71012115479	0,0001609926
3212,69035339355	0,00014844854
3215,67058563232	0,00013905925
3218,65081787109	0,00012962187
3221,63105010986	0,00012183988
3224,61128234863	0,00011606744
3227,5915145874	0,00011340486
3230,57174682617	0,00010937959
3233,55197906494	0,00010920115
3236,53221130371	0,00011043967
3239,51244354248	0,00011488135
3242,49267578125	0,00012194889
3245,47290802002	0,00013068813
3248,45314025879	0,00014180232
3251,43337249756	0,00015506357
3254,41360473633	0,00016810565
3257,3938369751	0,00017655293
3260,37406921387	0,00017954363
3263,35430145264	0,00017478372
3266,33453369141	0,00015972946
3269,31476593018	0,00014367767
3272,29499816895	0,00012743103
3275,27523040771	0,00011588008
3278,25546264648	0,00010567487
3281,23569488525	9,6122777E-5
3284,21592712402	8,8917725E-5
3287,19615936279	8,6471595E-5
3290,17639160156	8,1479702E-5
3293,15662384033	7,770852E-5
3296,1368560791	7,5019774E-5
3299,11708831787	7,2310257E-5
3302,09732055664	6,9793505E-5
3305,07755279541	6,8133551E-5
3308,05778503418	6,6716367E-5
3311,03801727295	6,4318284E-5
3314,01824951172	6,0506763E-5
3316,99848175049	6,0566584E-5
3319,97871398926	5,9646423E-5
3322,95894622803	5,7200533E-5
3325,9391784668	5,5906373E-5
3328,91941070557	5,4139044E-5
3331,89964294434	5,3495136E-5
3334,87987518311	5,2503371E-5
3337,86010742188	5,1354384E-5
3340,84033966064	5,1611361E-5
3343,82057189941	5,2081375E-5
3346,80080413818	5,2370112E-5
3349,78103637695	5,2921201E-5
3352,76126861572	5,1740002E-5
3355,74150085449	5,1028989E-5
3358,72173309326	5,0558809E-5
3361,70196533203	5,052411E-5
3364,6821975708	4,9755111E-5
3367,66242980957	4,9756125E-5
3370,64266204834	4,771315E-5
3373,62289428711	4,7654053E-5
3376,60312652588	4,7051422E-5
3379,58335876465	4,6232216E-5
3382,56359100342	4,6269867E-5
3385,54382324219	4,5065765E-5
3388,52405548096	4,5101573E-5
3391,50428771973	4,4533296E-5
3394,4845199585	4,398407E-5
3397,46475219727	4,3492299E-5
3400,44498443604	4,3555169E-5
3403,4252166748	4,285926E-5
3406,40544891357	4,1516574E-5
3409,38568115234	4,3301112E-5
3412,36591339111	4,1646915E-5
3415,34614562988	4,1932653E-5
3418,32637786865	4,0098542E-5
3421,30661010742	4,0032935E-5
3424,28684234619	3,9136676E-5
3427,26707458496	3,9338369E-5
3430,24730682373	3,7115483E-5
3433,2275390625	3,7064517E-5
3436,20777130127	3,7078409E-5
3439,18800354004	3,6754859E-5
3442,16823577881	3,5677904E-5
3445,14846801758	3,5508129E-5
3448,12870025635	3,4170516E-5
3451,10893249512	3,3962646E-5
3454,08916473389	3,3246189E-5
3457,06939697266	3,2681769E-5
3460,04962921143	3,1281494E-5
3463,0298614502	3,0448737E-5
3466,01009368897	3,0884055E-5
3468,99032592773	2,9938145E-5
3471,9705581665	3,0089115E-5
3474,95079040527	3,0486418E-5
3477,93102264404	3,0119192E-5
3480,91125488281	2,9941446E-5
3483,89148712158	2,9779108E-5
3486,87171936035	3,0795733E-5
3489,85195159912	3,0966415E-5
3492,83218383789	3,001229E-5
3495,81241607666	2,9952194E-5
3498,79264831543	2,9990461E-5
3501,7728805542	2,9755426E-5
3504,75311279297	3,0213216E-5
3507,73334503174	2,9331254E-5
3510,71357727051	2,9526005E-5
3513,69380950928	2,8851493E-5
3516,67404174805	2,8909076E-5
3519,65427398682	2,733605E-5
3522,63450622559	2,844813E-5
3525,61473846436	2,7827795E-5
3528,59497070313	2,7274214E-5
3531,57520294189	2,8035797E-5
3534,55543518066	2,7384483E-5
3537,53566741943	2,6358491E-5
3540,5158996582	2,6152259E-5
3543,49613189697	2,5848962E-5
3546,47636413574	2,5434575E-5
3549,45659637451	2,5624513E-5
3552,43682861328	2,5295948E-5
3555,41706085205	2,4935094E-5
3558,39729309082	2,518886E-5
3561,37752532959	2,5879145E-5
3564,35775756836	2,4835094E-5
3567,33798980713	2,4286861E-5
3570,3182220459	2,5192241E-5
3573,29845428467	2,5477521E-5
3576,27868652344	2,5493764E-5
3579,25891876221	2,6214673E-5
3582,23915100098	2,4926967E-5
3585,21938323975	2,5384055E-5
3588,19961547852	2,6010924E-5
3591,17984771729	2,5828551E-5
3594,16007995605	2,6012247E-5
3597,14031219482	2,6325948E-5
3600,12054443359	2,5828863E-5
3603,10077667236	2,5845611E-5
3606,08100891113	2,585123E-5
3609,0612411499	2,6565044E-5
3612,04147338867	2,5388436E-5
3615,02170562744	2,6593557E-5
3618,00193786621	2,6073966E-5
3620,98217010498	2,5694005E-5
3623,96240234375	2,6535062E-5
3626,94263458252	2,7078755E-5
3629,92286682129	2,7224926E-5
3632,90309906006	2,7794232E-5
3635,88333129883	2,8507939E-5
3638,8635635376	2,8068271E-5
3641,84379577637	2,8573898E-5
3644,82402801514	2,8271504E-5
3647,80426025391	2,8414873E-5
3650,78449249268	2,859397E-5
3653,76472473145	2,93837E-5
3656,74495697022	2,9837265E-5
3659,72518920898	3,0918326E-5
3662,70542144775	3,0273899E-5
3665,68565368652	3,1593645E-5
3668,66588592529	3,0740833E-5
3671,64611816406	3,1863541E-5
3674,62635040283	3,1911673E-5
3677,6065826416	3,175274E-5
3680,58681488037	3,3335644E-5
3683,56704711914	3,2424789E-5
3686,54727935791	3,3213087E-5
3689,52751159668	3,3562645E-5
3692,50774383545	3,4622669E-5
3695,48797607422	3,4182349E-5
3698,46820831299	3,468391E-5
3701,44844055176	3,5664228E-5
3704,42867279053	3,6251285E-5
3707,4089050293	3,685484E-5
3710,38913726807	3,7872435E-5
3713,36936950684	3,8750912E-5
3716,34960174561	4,0220258E-5
3719,32983398438	4,0544113E-5
3722,31006622314	4,1781439E-5
3725,29029846191	4,3544324E-5
3728,27053070068	4,4957191E-5
3731,25076293945	4,5972692E-5
3734,23099517822	4,8451688E-5
3737,21122741699	5,027679E-5
3740,19145965576	5,260346E-5
3743,17169189453	5,5897383E-5
3746,1519241333	5,7709462E-5
3749,13215637207	6,0763222E-5
3752,11238861084	6,4134028E-5
3755,09262084961	6,6989869E-5
3758,07285308838	7,0053589E-5
3761,05308532715	7,4514432E-5
3764,03331756592	7,9595732E-5
3767,01354980469	8,3820709E-5
3769,99378204346	8,8357206E-5
3772,97401428223	9,3697118E-5
3775,954246521	9,9689835E-5
3778,93447875977	0,00010519503
3781,91471099854	0,0001086295
3784,8949432373	0,00011185439
3787,87517547607	0,00011445427
3790,85540771484	0,00011332707
3793,83563995361	0,00010911275
3796,81587219238	0,0001005824
3799,79610443115	8,9258082E-5
3802,77633666992	7,7399796E-5
3805,75656890869	6,5685634E-5
3808,73680114746	5,8637139E-5
3811,71703338623	5,4430608E-5
3814,697265625	4,9785349E-5
3817,67749786377	4,9037821E-5
3820,65773010254	4,5108986E-5
3823,63796234131	4,3625867E-5
3826,61819458008	4,0542959E-5
3829,59842681885	3,9615814E-5
3832,57865905762	3,8716081E-5
3835,55889129639	3,6027495E-5
3838,53912353516	3,5545241E-5
3841,51935577393	3,3694502E-5
3844,4995880127	3,3521362E-5
3847,47982025146	3,2639158E-5
3850,46005249023	3,2325598E-5
3853,440284729	3,177396E-5
3856,42051696777	3,0777063E-5
3859,40074920654	3,0523697E-5
3862,38098144531	2,9951238E-5
3865,36121368408	2,91862E-5
3868,34144592285	3,046935E-5
3871,32167816162	2,7489673E-5
3874,30191040039	2,8016093E-5
3877,28214263916	2,790709E-5
3880,26237487793	2,6952216E-5
3883,2426071167	2,7404913E-5
3886,22283935547	2,6119267E-5
3889,20307159424	2,5080615E-5
3892,18330383301	2,5789573E-5
3895,16353607178	2,3607573E-5
3898,14376831055	2,3642076E-5
3901,12400054932	2,3772347E-5
3904,10423278809	2,4231349E-5
3907,08446502686	2,3323322E-5
3910,06469726562	2,45098E-5
3913,04492950439	2,3571737E-5
3916,02516174316	2,3515796E-5
3919,00539398193	2,4828267E-5
3921,9856262207	2,3814913E-5
3924,96585845947	2,4051859E-5
3927,94609069824	2,4168332E-5
3930,92632293701	2,5385471E-5
3933,90655517578	2,4550037E-5
3936,88678741455	2,5074512E-5
3939,86701965332	2,6019789E-5
3942,84725189209	2,6133051E-5
3945,82748413086	2,6479955E-5
3948,80771636963	2,7038147E-5
3951,7879486084	2,6965681E-5
3954,76818084717	2,6182256E-5
3957,74841308594	2,7912069E-5
3960,72864532471	2,737914E-5
3963,70887756348	2,7199247E-5
3966,68910980225	2,8332166E-5
3969,66934204102	2,8766276E-5
3972,64957427978	2,8373098E-5
3975,62980651855	2,8227366E-5
3978,61003875732	2,7786975E-5
3981,59027099609	2,8162591E-5
3984,57050323486	2,8627221E-5
3987,55073547363	2,8101067E-5
3990,5309677124	2,7530874E-5
3993,51119995117	2,9087621E-5
3996,49143218994	2,8714217E-5
3999,47166442871	2,772834E-5
4002,45189666748	2,6128937E-5
4005,43212890625	2,5540348E-5
4008,41236114502	2,3973902E-5
4011,39259338379	2,2355259E-5
4014,37282562256	2,2283418E-5
4017,35305786133	2,1562232E-5
4020,3332901001	2,063301E-5
4023,31352233887	1,8890478E-5
4026,29375457764	1,8506655E-5
4029,27398681641	1,7679875E-5
4032,25421905518	1,7767565E-5
4035,23445129395	1,7671395E-5
4038,21468353271	1,7322814E-5
4041,19491577148	1,6603108E-5
4044,17514801025	1,7542926E-5
4047,15538024902	1,6436224E-5
4050,13561248779	1,5964511E-5
4053,11584472656	1,557527E-5
4056,09607696533	1,5000385E-5
4059,0763092041	1,5652603E-5
4062,05654144287	1,4969631E-5
4065,03677368164	1,4179357E-5
4068,01700592041	1,447093E-5
4070,99723815918	1,5179482E-5
4073,97747039795	1,4316802E-5
4076,95770263672	1,4289878E-5
4079,93793487549	1,3649493E-5
4082,91816711426	1,4753253E-5
4085,89839935303	1,3462231E-5
4088,8786315918	1,3326056E-5
4091,85886383057	1,2790401E-5
4094,83909606934	1,3767235E-5
4097,81932830811	1,2092646E-5
4100,79956054687	1,2881577E-5
4103,77979278564	1,1958359E-5
4106,76002502441	1,2539379E-5
4109,74025726318	1,2734762E-5
4112,72048950195	1,3923352E-5
4115,70072174072	1,4380386E-5
4118,68095397949	1,7958008E-5
4121,66118621826	1,9418366E-5
4124,64141845703	2,3142196E-5
4127,6216506958	2,463957E-5
4130,60188293457	2,9018358E-5
4133,58211517334	3,3948234E-5
4136,56234741211	3,7989731E-5
4139,54257965088	4,1380759E-5
4142,52281188965	4,4568778E-5
4145,50304412842	4,3965539E-5
4148,48327636719	4,0416834E-5
4151,46350860596	3,7676745E-5
4154,44374084473	3,309915E-5
4157,4239730835	3,0969257E-5
4160,40420532227	2,9741903E-5
4163,38443756103	2,8959031E-5
4166,3646697998	2,8487107E-5
4169,34490203857	2,6846064E-5
4172,32513427734	2,6924377E-5
4175,30536651611	2,6417597E-5
4178,28559875488	2,5117548E-5
4181,26583099365	2,5834238E-5
4184,24606323242	2,5466452E-5
4187,22629547119	2,5135582E-5
4190,20652770996	2,5809024E-5
4193,18675994873	2,5758251E-5
4196,1669921875	2,7235302E-5
4199,14722442627	2,7176832E-5
4202,12745666504	2,9647244E-5
4205,10768890381	2,9222308E-5
4208,08792114258	3,14218E-5
4211,06815338135	3,4713274E-5
4214,04838562012	3,6989265E-5
4217,02861785889	4,0753789E-5
4220,00885009766	4,3618036E-5
4222,98908233643	4,5704744E-5
4225,9693145752	5,0682933E-5
4228,94954681396	5,3781683E-5
4231,92977905273	5,8728492E-5
4234,9100112915	6,2967695E-5
4237,89024353027	6,8623024E-5
4240,87047576904	7,2739517E-5
4243,85070800781	7,5094411E-5
4246,83094024658	7,7410434E-5
4249,81117248535	7,8160101E-5
4252,79140472412	7,5867132E-5
4255,77163696289	7,4358039E-5
4258,75186920166	6,9270087E-5
4261,73210144043	6,489936E-5
4264,7123336792	5,9349934E-5
4267,69256591797	5,4455462E-5
4270,67279815674	5,1279695E-5
4273,65303039551	4,7459367E-5
4276,63326263428	4,7659533E-5
4279,61349487305	4,5164045E-5
4282,59372711182	4,402667E-5
4285,57395935059	4,2927479E-5
4288,55419158936	4,222001E-5
4291,53442382812	4,0642511E-5
4294,51465606689	4,0067295E-5
4297,49488830566	3,9125285E-5
4300,47512054443	3,9984014E-5
4303,4553527832	3,93161E-5
4306,43558502197	3,833297E-5
4309,41581726074	3,8544853E-5
4312,39604949951	3,8837496E-5
4315,37628173828	3,8808766E-5
4318,35651397705	3,835602E-5
4321,33674621582	3,8635851E-5
4324,31697845459	3,76143E-5
4327,29721069336	3,8422796E-5
4330,27744293213	3,8447453E-5
4333,2576751709	3,7945046E-5
4336,23790740967	3,8644865E-5
4339,21813964844	3,8004616E-5
4342,19837188721	3,9207922E-5
4345,17860412598	3,9048449E-5
4348,15883636475	3,881632E-5
4351,13906860352	3,875396E-5
4354,11930084229	3,9320418E-5
4357,09953308105	3,9522747E-5
4360,07976531982	3,9205288E-5
4363,05999755859	3,9423728E-5
4366,04022979736	3,9278535E-5
4369,02046203613	4,0086089E-5
4372,0006942749	3,9482074E-5
4374,98092651367	3,9241311E-5
4377,96115875244	3,9571969E-5
4380,94139099121	3,933661E-5
4383,92162322998	3,9120572E-5
4386,90185546875	3,8038938E-5
4389,88208770752	3,9113169E-5
4392,86231994629	3,9428178E-5
4395,84255218506	3,8942352E-5
4398,82278442383	3,9029219E-5
4401,8030166626	3,7944302E-5
4404,78324890137	3,9037541E-5
4407,76348114014	3,7519576E-5
4410,74371337891	3,9738145E-5
4413,72394561768	3,8415383E-5
4416,70417785645	3,7513493E-5
4419,68441009521	3,7788577E-5
4422,66464233398	3,8611961E-5
4425,64487457275	3,7086938E-5
4428,62510681152	3,7758996E-5
4431,60533905029	3,8244848E-5
4434,58557128906	3,7792802E-5
4437,56580352783	3,8306149E-5
4440,5460357666	3,9451851E-5
4443,52626800537	3,8304422E-5
4446,50650024414	3,8127353E-5
4449,48673248291	3,8442595E-5
4452,46696472168	3,8621169E-5
4455,44719696045	3,8029725E-5
4458,42742919922	3,906834E-5
4461,40766143799	3,8821594E-5
4464,38789367676	3,862186E-5
4467,36812591553	3,8761608E-5
4470,3483581543	3,8465407E-5
4473,32859039307	3,840475E-5
4476,30882263184	3,8549817E-5
4479,28905487061	3,8598083E-5
4482,26928710937	3,9126252E-5
4485,24951934814	3,8844054E-5
4488,22975158691	3,8568578E-5
4491,20998382568	3,9153116E-5
4494,19021606445	3,8806658E-5
4497,17044830322	3,9138571E-5
4500,15068054199	3,8980008E-5
4503,13091278076	3,9174777E-5
4506,11114501953	3,8886411E-5
4509,0913772583	3,8529438E-5
4512,07160949707	3,9774056E-5
4515,05184173584	3,9550379E-5
4518,03207397461	3,9352956E-5
4521,01230621338	4,0353763E-5
4523,99253845215	4,0473412E-5
4526,97277069092	4,059167E-5
4529,95300292969	4,0791755E-5
4532,93323516846	4,0351476E-5
4535,91346740723	4,1104214E-5
4538,893699646	4,0809415E-5
4541,87393188477	4,1029787E-5
4544,85416412354	4,0924902E-5
4547,8343963623	4,1623678E-5
4550,81462860107	4,0519496E-5
4553,79486083984	4,1341488E-5
4556,77509307861	4,2146357E-5
4559,75532531738	4,0689957E-5
4562,73555755615	4,0653874E-5
4565,71578979492	4,0649197E-5
4568,69602203369	4,1813847E-5
4571,67625427246	4,1686407E-5
4574,65648651123	4,1578438E-5
4577,63671875	4,1458595E-5
4580,61695098877	4,2051301E-5
4583,59718322754	4,1421389E-5
4586,57741546631	4,2102735E-5
4589,55764770508	4,1768802E-5
4592,53787994385	4,2250016E-5
4595,51811218262	4,2063395E-5
4598,49834442139	4,2777408E-5
4601,47857666016	4,1626609E-5
4604,45880889893	4,1301344E-5
4607,4390411377	4,1181318E-5
4610,41927337646	4,0416307E-5
4613,39950561523	4,1284494E-5
4616,379737854	4,1426041E-5
4619,35997009277	4,2927582E-5
4622,34020233154	4,3126509E-5
4625,32043457031	4,3380055E-5
4628,30066680908	4,3835547E-5
4631,28089904785	4,3781676E-5
4634,26113128662	4,318981E-5
4637,24136352539	4,3547801E-5
4640,22159576416	4,4103719E-5
4643,20182800293	4,4016656E-5
4646,1820602417	4,4378091E-5
4649,16229248047	4,4022924E-5
4652,14252471924	4,4581811E-5
4655,12275695801	4,41514E-5
4658,10298919678	4,4779465E-5
4661,08322143555	4,4908578E-5
4664,06345367432	4,5624158E-5
4667,04368591309	4,5434112E-5
4670,02391815186	4,4930366E-5
4673,00415039063	4,5265217E-5
4675,98438262939	4,5066445E-5
4678,96461486816	4,4940122E-5
4681,94484710693	4,4409629E-5
4684,9250793457	4,4682343E-5
4687,90531158447	4,4757805E-5
4690,88554382324	4,5494342E-5
4693,86577606201	4,4860734E-5
4696,84600830078	4,4425868E-5
4699,82624053955	4,5644217E-5
4702,80647277832	4,4950704E-5
4705,78670501709	4,4733712E-5
4708,76693725586	4,6271653E-5
4711,74716949463	4,5538761E-5
4714,7274017334	4,4831468E-5
4717,70763397217	4,5509438E-5
4720,68786621094	4,5691951E-5
4723,66809844971	4,6327509E-5
4726,64833068848	4,5850307E-5
4729,62856292725	4,7171957E-5
4732,60879516602	4,7235484E-5
4735,58902740479	4,8385276E-5
4738,56925964355	4,8562591E-5
4741,54949188232	4,8771086E-5
4744,52972412109	5,0696464E-5
4747,50995635986	4,9999464E-5
4750,49018859863	5,1365028E-5
4753,4704208374	5,2580735E-5
4756,45065307617	5,2785794E-5
4759,43088531494	5,3550586E-5
4762,41111755371	5,4151073E-5
4765,39134979248	5,4436091E-5
4768,37158203125	5,411667E-5
4771,35181427002	5,5748701E-5
4774,33204650879	5,5907062E-5
4777,31227874756	5,6228019E-5
4780,29251098633	5,7504565E-5
4783,2727432251	5,8689656E-5
4786,25297546387	6,0044452E-5
4789,23320770264	6,1340341E-5
4792,21343994141	6,2290821E-5
4795,19367218018	6,4080123E-5
4798,17390441895	6,5780572E-5
4801,15413665771	6,7982986E-5
4804,13436889648	7,0923026E-5
4807,11460113525	7,3075996E-5
4810,09483337402	7,4508269E-5
4813,07506561279	7,6665296E-5
4816,05529785156	7,8713733E-5
4819,03553009033	8,0698887E-5
4822,0157623291	8,2860811E-5
4824,99599456787	8,2292277E-5
4827,97622680664	8,4619707E-5
4830,95645904541	8,5336213E-5
4833,93669128418	8,6225938E-5
4836,91692352295	8,7220679E-5
4839,89715576172	8,7643069E-5
4842,87738800049	8,9966754E-5
4845,85762023926	9,0229083E-5
4848,83785247803	8,9726638E-5
4851,8180847168	9,1803689E-5
4854,79831695557	9,2733554E-5
4857,77854919434	9,3027604E-5
4860,75878143311	9,3851228E-5
4863,73901367188	9,3914276E-5
4866,71924591064	9,4410199E-5
4869,69947814941	9,4883904E-5
4872,67971038818	9,4232809E-5
4875,65994262695	9,4525701E-5
4878,64017486572	9,7759798E-5
4881,62040710449	9,9896805E-5
4884,60063934326	0,00010341102
4887,58087158203	0,00010920935
4890,5611038208	0,00011942214
4893,54133605957	0,00012944472
4896,52156829834	0,00013881626
4899,50180053711	0,0001437908
4902,48203277588	0,00014442145
4905,46226501465	0,00014248018
4908,44249725342	0,00014587475
4911,42272949219	0,00015068987
4914,40296173096	0,00015389056
4917,38319396973	0,00015904987
4920,3634262085	0,00016421565
4923,34365844727	0,00017013627
4926,32389068604	0,00017497834
4929,3041229248	0,00018040845
4932,28435516357	0,00018657893
4935,26458740234	0,00019174378
4938,24481964111	0,00019837895
4941,22505187988	0,00020488898
4944,20528411865	0,00021062764
4947,18551635742	0,00021674876
4950,16574859619	0,00022288886
4953,14598083496	0,00022661494
4956,12621307373	0,0002301485
4959,1064453125	0,00023016253
4962,08667755127	0,00022996296
4965,06690979004	0,00022395597
4968,04714202881	0,00021767549
4971,02737426758	0,0002054386
4974,00760650635	0,00019004213
4976,98783874512	0,00017064373
4979,96807098389	0,00014842651
4982,94830322266	0,00012759509
4985,92853546143	0,00010607958
4988,9087677002	9,0062379E-5
4991,88899993897	7,7560958E-5
4994,86923217773	7,0723651E-5
4997,8494644165	6,7283066E-5
5000,82969665527	6,5702591E-5
5003,80992889404	6,5385031E-5
5006,79016113281	6,5237107E-5
5009,77039337158	6,7958625E-5
5012,75062561035	7,0465697E-5
5015,73085784912	7,5087078E-5
5018,71109008789	7,883128E-5
5021,69132232666	8,3970119E-5
5024,67155456543	8,9477649E-5
5027,6517868042	9,6482716E-5
5030,63201904297	0,00010293784
5033,61225128174	0,00011058498
5036,59248352051	0,00011788079
5039,57271575928	0,00012587325
5042,55294799805	0,00013479481
5045,53318023682	0,00014549947
5048,51341247559	0,00015579364
5051,49364471436	0,00016713956
5054,47387695313	0,00017911776
5057,45410919189	0,00019131462
5060,43434143066	0,00020739482
5063,41457366943	0,00022163068
5066,3948059082	0,00023654238
5069,37503814697	0,00025372806
5072,35527038574	0,0002714563
5075,33550262451	0,00028610367
5078,31573486328	0,00030138997
5081,29596710205	0,00031672881
5084,27619934082	0,00032779572
5087,25643157959	0,00033607693
5090,23666381836	0,00033934252
5093,21689605713	0,0003345429
5096,1971282959	0,00032609402
5099,17736053467	0,00031061623
5102,15759277344	0,0002878317
5105,13782501221	0,00026777217
5108,11805725098	0,00024291331
5111,09828948975	0,00021981223
5114,07852172852	0,00020087652
5117,05875396729	0,00018381703
5120,03898620605	0,00017064395
5123,01921844482	0,00015940957
5125,99945068359	0,00014830405
5128,97968292236	0,00013980863
5131,95991516113	0,00013297942
5134,9401473999	0,00012515683
5137,92037963867	0,00011940686
5140,90061187744	0,00011229407
5143,88084411621	0,00010768324
5146,86107635498	0,0001024537
5149,84130859375	9,843599E-5
5152,82154083252	9,4253765E-5
5155,80177307129	9,1444229E-5
5158,78200531006	8,7964044E-5
5161,76223754883	8,5114527E-5
5164,7424697876	8,2597245E-5
5167,72270202637	8,0142838E-5
5170,70293426514	7,764419E-5
5173,68316650391	7,4797508E-5
5176,66339874268	7,227964E-5
5179,64363098145	6,9127469E-5
5182,62386322022	6,6706353E-5
5185,60409545898	6,6109389E-5
5188,58432769775	6,2980759E-5
5191,56455993652	6,1331822E-5
5194,54479217529	5,8937283E-5
5197,52502441406	5,7387098E-5
5200,50525665283	5,5729482E-5
5203,4854888916	5,4316859E-5
5206,46572113037	5,3380666E-5
5209,44595336914	5,1576481E-5
5212,42618560791	5,089766E-5
5215,40641784668	4,9262502E-5
5218,38665008545	4,7040725E-5
5221,36688232422	4,7302769E-5
5224,34711456299	4,5572836E-5
5227,32734680176	4,4513506E-5
5230,30757904053	4,3672476E-5
5233,2878112793	4,1001346E-5
5236,26804351807	4,0487376E-5
5239,24827575684	4,0266243E-5
5242,22850799561	3,8214602E-5
5245,20874023438	3,6741014E-5
5248,18897247314	3,5391319E-5
5251,16920471191	3,3362975E-5
5254,14943695068	3,3437652E-5
5257,12966918945	3,2164028E-5
5260,10990142822	3,1366254E-5
5263,09013366699	3,0708365E-5
5266,07036590576	2,9553531E-5
5269,05059814453	2,8867163E-5
5272,0308303833	2,8066857E-5
5275,01106262207	2,7976304E-5
5277,99129486084	2,6094465E-5
5280,97152709961	2,5680739E-5
5283,95175933838	2,5320448E-5
5286,93199157715	2,4078516E-5
5289,91222381592	2,4256936E-5
5292,89245605469	2,3249519E-5
5295,87268829346	2,2877092E-5
5298,85292053223	2,1465481E-5
5301,833152771	2,0377666E-5
5304,81338500977	2,0221692E-5
5307,79361724854	1,9434995E-5
5310,7738494873	1,9160044E-5
5313,75408172607	1,7351852E-5
5316,73431396484	1,6937322E-5
5319,71454620361	1,5767849E-5
5322,69477844238	1,4866833E-5
5325,67501068115	1,5266803E-5
5328,65524291992	1,3865797E-5
5331,63547515869	1,3459356E-5
5334,61570739746	1,3852038E-5
5337,59593963623	1,2387542E-5
5340,576171875	1,1328009E-5
5343,55640411377	1,0935896E-5
5346,53663635254	1,100753E-5
5349,51686859131	1,1181524E-5
5352,49710083008	1,0560824E-5
5355,47733306885	1,0340953E-5
5358,45756530762	1,0980621E-5
5361,43779754639	1,0313463E-5
5364,41802978516	9,7896137E-6
5367,39826202393	9,8821843E-6
5370,3784942627	9,8246213E-6
5373,35872650146	9,9353184E-6
5376,33895874023	1,0685678E-5
5379,319190979	1,0559713E-5
5382,29942321777	1,1074718E-5
5385,27965545654	1,190959E-5
5388,25988769531	1,2640503E-5
5391,24011993408	1,3884802E-5
5394,22035217285	1,4713136E-5
5397,20058441162	1,5159965E-5
5400,18081665039	1,5327744E-5
5403,16104888916	1,6173845E-5
5406,14128112793	1,8530522E-5
5409,1215133667	1,888964E-5
5412,10174560547	2,0137101E-5
5415,08197784424	2,1003678E-5
5418,06221008301	2,1660634E-5
5421,04244232178	2,3644009E-5
5424,02267456055	2,4742023E-5
5427,00290679932	2,6654668E-5
5429,98313903809	2,8308389E-5
5432,96337127686	3,0134626E-5
5435,94360351562	3,2246484E-5
5438,92383575439	3,4509366E-5
5441,90406799316	3,5287556E-5
5444,88430023193	3,8846255E-5
5447,8645324707	4,1671917E-5
5450,84476470947	4,4945134E-5
5453,82499694824	4,6846022E-5
5456,80522918701	5,0323418E-5
5459,78546142578	5,3222475E-5
5462,76569366455	5,6217428E-5
5465,74592590332	5,9932085E-5
5468,72615814209	6,43786E-5
5471,70639038086	6,9436856E-5
5474,68662261963	7,4357735E-5
5477,6668548584	8,0478353E-5
5480,64708709717	8,5973717E-5
5483,62731933594	9,1616265E-5
5486,60755157471	9,9459628E-5
5489,58778381348	0,0001061796
5492,56801605225	0,00011337991
5495,54824829102	0,00012077473
5498,52848052978	0,00012854105
5501,50871276855	0,00013660619
5504,48894500732	0,00014370764
5507,46917724609	0,00015085294
5510,44940948486	0,00015639394
5513,42964172363	0,00016200344
5516,4098739624	0,00016226929
5519,39010620117	0,00016114874
5522,37033843994	0,00015614928
5525,35057067871	0,00014896431
5528,33080291748	0,00013788255
5531,31103515625	0,00012522339
5534,29126739502	0,00011187597
5537,27149963379	0,00010232722
5540,25173187256	9,3417526E-5
5543,23196411133	8,8391567E-5
5546,2121963501	8,2892205E-5
5549,19242858887	8,0142885E-5
5552,17266082764	7,6599973E-5
5555,15289306641	7,339971E-5
5558,13312530518	7,1841509E-5
5561,11335754395	6,9391944E-5
5564,09358978271	6,7148607E-5
5567,07382202148	6,4902735E-5
5570,05405426025	6,2963877E-5
5573,03428649902	6,0512179E-5
5576,01451873779	5,9141059E-5
5578,99475097656	5,7022639E-5
5581,97498321533	5,5856855E-5
5584,9552154541	5,4788635E-5
5587,93544769287	5,501335E-5
5590,91567993164	5,2634814E-5
5593,89591217041	5,1782896E-5
5596,87614440918	4,9932044E-5
5599,85637664795	5,041162E-5
5602,83660888672	4,9424136E-5
5605,81684112549	4,8975159E-5
5608,79707336426	4,9144578E-5
5611,77730560303	4,8423343E-5
5614,7575378418	4,8196075E-5
5617,73777008057	4,8235613E-5
5620,71800231934	4,8462987E-5
5623,69823455811	4,8473492E-5
5626,67846679687	4,7532004E-5
5629,65869903564	4,7300997E-5
5632,63893127441	4,5684617E-5
5635,61916351318	4,5074144E-5
5638,59939575195	4,4588511E-5
5641,57962799072	4,3302841E-5
5644,55986022949	4,2480207E-5
5647,54009246826	4,2532046E-5
5650,52032470703	4,2793754E-5
5653,5005569458	4,1421182E-5
5656,48078918457	4,2046476E-5
5659,46102142334	4,1555239E-5
5662,44125366211	4,1427526E-5
5665,42148590088	3,9591075E-5
5668,40171813965	3,9452044E-5
5671,38195037842	3,9978631E-5
5674,36218261719	3,9328529E-5
5677,34241485596	3,8986448E-5
5680,32264709473	3,8685245E-5
5683,3028793335	3,7989435E-5
5686,28311157227	3,8723464E-5
5689,26334381103	3,789849E-5
5692,2435760498	3,7521701E-5
5695,22380828857	3,7367484E-5
5698,20404052734	3,7781849E-5
5701,18427276611	3,7504628E-5
5704,16450500488	3,6420315E-5
5707,14473724365	3,6368145E-5
5710,12496948242	3,6043302E-5
5713,10520172119	3,5218418E-5
5716,08543395996	3,494429E-5
5719,06566619873	3,3741199E-5
5722,0458984375	3,3622438E-5
5725,02613067627	3,3865933E-5
5728,00636291504	3,3604958E-5
5730,98659515381	3,3430279E-5
5733,96682739258	3,2823932E-5
5736,94705963135	3,4241535E-5
5739,92729187012	3,219252E-5
5742,90752410889	3,235813E-5
5745,88775634766	3,267382E-5
5748,86798858643	3,1532808E-5
5751,8482208252	3,1487664E-5
5754,82845306396	3,0186839E-5
5757,80868530273	3,0866588E-5
5760,7889175415	3,0676976E-5
5763,76914978027	2,9812361E-5
5766,74938201904	2,9028856E-5
5769,72961425781	2,9162707E-5
5772,70984649658	2,8574695E-5
5775,69007873535	2,8135283E-5
5778,67031097412	2,815521E-5
5781,65054321289	2,6786508E-5
5784,63077545166	2,7527482E-5
5787,61100769043	2,6735863E-5
5790,5912399292	2,6341911E-5
5793,57147216797	2,5814719E-5
5796,55170440674	2,5804538E-5
5799,53193664551	2,5359965E-5
5802,51216888428	2,6670334E-5
5805,49240112305	2,5100229E-5
5808,47263336182	2,4987085E-5
5811,45286560059	2,5117217E-5
5814,43309783935	2,4678891E-5
5817,41333007812	2,4607092E-5
5820,39356231689	2,5018977E-5
5823,37379455566	2,3863156E-5
5826,35402679443	2,4698307E-5
5829,3342590332	2,4425982E-5
5832,31449127197	2,4238565E-5
5835,29472351074	2,4866863E-5
5838,27495574951	2,4486888E-5
5841,25518798828	2,3320031E-5
5844,23542022705	2,3876301E-5
5847,21565246582	2,4758751E-5
5850,19588470459	2,4430557E-5
5853,17611694336	2,3984669E-5
5856,15634918213	2,4939774E-5
5859,1365814209	2,360218E-5
5862,11681365967	2,5013059E-5
5865,09704589844	2,3579697E-5
5868,07727813721	2,3976162E-5
5871,05751037598	2,5234268E-5
5874,03774261475	2,4493369E-5
5877,01797485352	2,4410407E-5
5879,99820709229	2,3488915E-5
5882,97843933105	2,4628932E-5
5885,95867156982	2,4129577E-5
5888,93890380859	2,4915947E-5
5891,91913604736	2,3696794E-5
5894,89936828613	2,3925425E-5
5897,8796005249	2,3772066E-5
5900,85983276367	2,3219736E-5
5903,84006500244	2,350325E-5
5906,82029724121	2,4021419E-5
5909,80052947998	2,4297631E-5
5912,78076171875	2,4126452E-5
5915,76099395752	2,3678445E-5
5918,74122619629	2,3601394E-5
5921,72145843506	2,3819694E-5
5924,70169067383	2,3699806E-5
5927,6819229126	2,4639567E-5
5930,66215515137	2,4405375E-5
5933,64238739014	2,4445106E-5
5936,62261962891	2,43213E-5
5939,60285186768	2,4295758E-5
5942,58308410644	2,427968E-5
5945,56331634521	2,543541E-5
[truncated: 30,772 more rows]
