# Supplementary material for: Predicting the Durability of Solid Fired Bricks Using NDT Electroacoustic Methods
Source: Materials (Basel). 2022 Aug 25;15(17):5882. doi: 10.3390/ma15175882 (PMC9457344; doi:10.3390/ma15175882)
Supplement: Supplementary file 1 [file materials-15-05882-s001.zip › 12-NV0_FL.csv]

ASCII data file created with TiePie Multi Channel software. www.tiepie.com.
2021-08-03 07:42:00 993m
Frequency	FFT1
Hz	V
0	0,0013029233
2,98023223876953	0,00013610249
5,96046447753906	0,00013564399
8,94069671630859	0,00012733996
11,9209289550781	0,0001335012
14,9011611938477	0,000183052
17,8813934326172	0,00015496188
20,8616256713867	0,00015541212
23,8418579101562	0,00017565998
26,8220901489258	0,00016820795
29,8023223876953	0,00017162599
32,7825546264648	0,00015330172
35,7627868652344	0,00015029438
38,7430191040039	0,00014885184
41,7232513427734	0,00015505368
44,703483581543	0,00015709598
47,6837158203125	0,00016333209
50,663948059082	0,0001645644
53,6441802978516	0,00015453556
56,6244125366211	0,00015709862
59,6046447753906	0,00016489641
62,5848770141602	0,00016125309
65,5651092529297	0,00015181521
68,5453414916992	0,00015782516
71,5255737304687	0,00015322076
74,5058059692383	0,00015431668
77,4860382080078	0,00016004013
80,4662704467773	0,00015636595
83,4465026855469	0,00015684512
86,4267349243164	0,00016139036
89,4069671630859	0,00016193336
92,3871994018555	0,00015451854
95,367431640625	0,00016152084
98,3476638793945	0,00015763628
101,327896118164	0,00015774199
104,308128356934	0,00015428804
107,288360595703	0,00015322572
110,268592834473	0,00015586896
113,248825073242	0,00015691169
116,229057312012	0,00015412021
119,209289550781	0,0001535662
122,189521789551	0,00015232946
125,16975402832	0,00015193574
128,14998626709	0,00015098474
131,130218505859	0,00015180858
134,110450744629	0,00015238035
137,090682983398	0,00015329734
140,070915222168	0,00015758052
143,051147460938	0,00015784801
146,031379699707	0,00015953651
149,011611938477	0,0001619455
151,991844177246	0,00016172772
154,972076416016	0,00016398191
157,952308654785	0,00016069807
160,932540893555	0,00016192243
163,912773132324	0,00015885646
166,893005371094	0,00015791492
169,873237609863	0,00015901569
172,853469848633	0,00015602576
175,833702087402	0,00015588394
178,813934326172	0,00015728082
181,794166564941	0,00015646398
184,774398803711	0,00015440825
187,75463104248	0,00014924292
190,73486328125	0,00015065246
193,71509552002	0,00014976306
196,695327758789	0,0001488828
199,675559997559	0,000153082
202,655792236328	0,00015078931
205,636024475098	0,00014757976
208,616256713867	0,00014985731
211,596488952637	0,00015106075
214,576721191406	0,00014993717
217,556953430176	0,00014947617
220,537185668945	0,00014791178
223,517417907715	0,00014825499
226,497650146484	0,00014757077
229,477882385254	0,00014674878
232,458114624023	0,00014477222
235,438346862793	0,00014410335
238,418579101562	0,00014144436
241,398811340332	0,00013930177
244,379043579102	0,00013882836
247,359275817871	0,00013953074
250,339508056641	0,00013492873
253,31974029541	0,00013266163
256,29997253418	0,00013274879
259,280204772949	0,00013039247
262,260437011719	0,00012836351
265,240669250488	0,00012845381
268,220901489258	0,00012945897
271,201133728027	0,00012601502
274,181365966797	0,00012714117
277,161598205566	0,00012679203
280,141830444336	0,00012686999
283,122062683105	0,00012647334
286,102294921875	0,00012615294
289,082527160645	0,00012708107
292,062759399414	0,00013119015
295,042991638184	0,00013246067
298,023223876953	0,0001323451
301,003456115723	0,00013106327
303,983688354492	0,00013399242
306,963920593262	0,00013675746
309,944152832031	0,00013666245
312,924385070801	0,00013333727
315,90461730957	0,00013150497
318,88484954834	0,00013102985
321,865081787109	0,00012796309
324,845314025879	0,00012842728
327,825546264648	0,00012516574
330,805778503418	0,00012633701
333,786010742188	0,00012475766
336,766242980957	0,00012444819
339,746475219727	0,00012232531
342,726707458496	0,00012300191
345,706939697266	0,00012269321
348,687171936035	0,00011796369
351,667404174805	0,00011905316
354,647636413574	0,00011791693
357,627868652344	0,00011758652
360,608100891113	0,00011895159
363,588333129883	0,00011735664
366,568565368652	0,00011749772
369,548797607422	0,00011691845
372,529029846191	0,00011801786
375,509262084961	0,00011612433
378,48949432373	0,00011769453
381,4697265625	0,00011655172
384,44995880127	0,00011773163
387,430191040039	0,00011654033
390,410423278809	0,00011863422
393,390655517578	0,00011741275
396,370887756348	0,00011830551
399,351119995117	0,00011811533
402,331352233887	0,00011845863
405,311584472656	0,00011831709
408,291816711426	0,00011589503
411,272048950195	0,000114152
414,252281188965	0,00011366755
417,232513427734	0,00011150674
420,212745666504	0,00011053841
423,192977905273	0,0001093527
426,173210144043	0,00010775314
429,153442382812	0,00010780988
432,133674621582	0,0001091739
435,113906860352	0,0001100065
438,094139099121	0,00011258509
441,074371337891	0,00011242074
444,05460357666	0,00011520536
447,03483581543	0,00011595432
450,015068054199	0,00011959268
452,995300292969	0,00011621759
455,975532531738	0,00011443991
458,955764770508	0,00011173615
461,935997009277	0,00011136826
464,916229248047	0,00010692716
467,896461486816	0,0001047102
470,876693725586	0,00010522315
473,856925964355	0,00010425833
476,837158203125	0,00010409578
479,817390441895	0,00010085727
482,797622680664	0,00010323815
485,777854919434	0,00010329985
488,758087158203	0,00010227547
491,738319396973	0,00010016522
494,718551635742	9,9624952E-5
497,698783874512	9,767393E-5
500,679016113281	9,824675E-5
503,659248352051	9,9432202E-5
506,63948059082	9,8855272E-5
509,61971282959	9,6998599E-5
512,599945068359	9,785549E-5
515,580177307129	9,5365489E-5
518,560409545898	9,521894E-5
521,540641784668	9,5941056E-5
524,520874023438	9,4752504E-5
527,501106262207	9,3793954E-5
530,481338500977	9,5097554E-5
533,461570739746	9,3565196E-5
536,441802978516	9,5072122E-5
539,422035217285	9,560836E-5
542,402267456055	9,5875775E-5
545,382499694824	9,7148747E-5
548,362731933594	9,6251404E-5
551,342964172363	9,5826018E-5
554,323196411133	9,41789E-5
557,303428649902	9,3464962E-5
560,283660888672	9,3082181E-5
563,263893127441	9,2278987E-5
566,244125366211	9,1034424E-5
569,22435760498	9,1209189E-5
572,20458984375	9,0083007E-5
575,18482208252	8,9241555E-5
578,165054321289	8,9952785E-5
581,145286560059	9,0101086E-5
584,125518798828	8,9087543E-5
587,105751037598	8,8519181E-5
590,085983276367	8,7281089E-5
593,066215515137	8,7352217E-5
596,046447753906	8,7088456E-5
599,026679992676	8,7299232E-5
602,006912231445	8,6022755E-5
604,987144470215	8,5219515E-5
607,967376708984	8,3507927E-5
610,947608947754	8,4015301E-5
613,927841186523	8,3670358E-5
616,908073425293	8,3927632E-5
619,888305664062	8,2602581E-5
622,868537902832	8,1664096E-5
625,848770141602	8,2589457E-5
628,829002380371	7,7695335E-5
631,809234619141	8,4591856E-5
634,78946685791	7,882666E-5
637,76969909668	7,2941741E-5
640,749931335449	7,8202643E-5
643,730163574219	7,8761969E-5
646,710395812988	7,8428152E-5
649,690628051758	7,667705E-5
652,670860290527	7,6448841E-5
655,651092529297	7,647286E-5
658,631324768066	7,6542221E-5
661,611557006836	7,8680301E-5
664,591789245606	7,7810071E-5
667,572021484375	7,8167696E-5
670,552253723145	7,7915466E-5
673,532485961914	7,8033561E-5
676,512718200684	7,7334648E-5
679,492950439453	7,4669113E-5
682,473182678223	7,5813438E-5
685,453414916992	7,2750689E-5
688,433647155762	7,1686764E-5
691,413879394531	6,9777649E-5
694,394111633301	7,0339062E-5
697,37434387207	7,0974714E-5
700,35457611084	7,0843945E-5
703,334808349609	7,1937548E-5
706,315040588379	7,3379842E-5
709,295272827148	7,2887881E-5
712,275505065918	7,1766221E-5
715,255737304687	7,3038852E-5
718,235969543457	7,1656209E-5
721,216201782227	7,1167856E-5
724,196434020996	7,0633531E-5
727,176666259766	7,1182431E-5
730,156898498535	7,3069291E-5
733,137130737305	7,3094585E-5
736,117362976074	7,466475E-5
739,097595214844	7,5161178E-5
742,077827453613	7,6145501E-5
745,058059692383	7,7433773E-5
748,038291931152	7,6439186E-5
751,018524169922	7,790649E-5
753,998756408691	7,8806822E-5
756,978988647461	7,7789043E-5
759,959220886231	7,7795068E-5
762,939453125	7,909152E-5
765,919685363769	7,8160248E-5
768,899917602539	7,7117857E-5
771,880149841309	7,7949599E-5
774,860382080078	7,7935635E-5
777,840614318848	7,9135163E-5
780,820846557617	7,828847E-5
783,801078796387	7,7604535E-5
786,781311035156	8,0018476E-5
789,761543273926	8,0351647E-5
792,741775512695	7,7849866E-5
795,722007751465	8,0585873E-5
798,702239990234	7,973354E-5
801,682472229004	7,8364666E-5
804,662704467773	7,7798668E-5
807,642936706543	7,7327445E-5
810,623168945313	7,6564406E-5
813,603401184082	7,6517483E-5
816,583633422852	7,5928665E-5
819,563865661621	7,4401444E-5
822,544097900391	7,3202622E-5
825,52433013916	7,1502988E-5
828,50456237793	7,1103789E-5
831,484794616699	6,9148006E-5
834,465026855469	6,9345212E-5
837,445259094238	6,8851177E-5
840,425491333008	7,0231916E-5
843,405723571777	7,1771556E-5
846,385955810547	7,325518E-5
849,366188049316	7,4538426E-5
852,346420288086	7,4704164E-5
855,326652526855	7,5729373E-5
858,306884765625	7,5883593E-5
861,287117004394	7,6355537E-5
864,267349243164	7,515689E-5
867,247581481934	7,543083E-5
870,227813720703	7,4797509E-5
873,208045959473	7,5691312E-5
876,188278198242	7,5173229E-5
879,168510437012	7,6310879E-5
882,148742675781	7,6765179E-5
885,128974914551	7,8541205E-5
888,10920715332	7,9773544E-5
891,08943939209	7,8771568E-5
894,069671630859	7,9775769E-5
897,049903869629	8,2531724E-5
900,030136108398	8,0959556E-5
903,010368347168	8,2009062E-5
905,990600585938	7,8766008E-5
908,970832824707	7,9386453E-5
911,951065063477	7,8456591E-5
914,931297302246	7,6732783E-5
917,911529541016	7,7202455E-5
920,891761779785	7,5943002E-5
923,871994018555	7,6243548E-5
926,852226257324	7,6424868E-5
929,832458496094	7,6218599E-5
932,812690734863	7,7654039E-5
935,792922973633	7,692814E-5
938,773155212402	7,561137E-5
941,753387451172	7,4057111E-5
944,733619689941	7,3905014E-5
947,713851928711	7,0822893E-5
950,69408416748	7,0424556E-5
953,67431640625	6,9288118E-5
956,65454864502	7,1199281E-5
959,634780883789	7,0053444E-5
962,615013122559	7,1511995E-5
965,595245361328	7,1080343E-5
968,575477600098	7,1751073E-5
971,555709838867	7,2242772E-5
974,535942077637	7,2027436E-5
977,516174316406	7,0229004E-5
980,496406555176	7,1406768E-5
983,476638793945	7,1067438E-5
986,456871032715	7,267205E-5
989,437103271484	7,1891768E-5
992,417335510254	7,3904583E-5
995,397567749023	7,3052844E-5
998,377799987793	7,2730145E-5
1001,35803222656	7,4039174E-5
1004,33826446533	7,5546359E-5
1007,3184967041	7,4528726E-5
1010,29872894287	7,4896226E-5
1013,27896118164	7,4224569E-5
1016,25919342041	7,4798759E-5
1019,23942565918	7,6301404E-5
1022,21965789795	7,5600978E-5
1025,19989013672	7,7053065E-5
1028,18012237549	7,6018513E-5
1031,16035461426	7,7718791E-5
1034,14058685303	7,7463572E-5
1037,1208190918	7,684973E-5
1040,10105133057	7,7821073E-5
1043,08128356934	7,735604E-5
1046,06151580811	7,724705E-5
1049,04174804688	7,6957382E-5
1052,02198028564	7,6316697E-5
1055,00221252441	7,4682723E-5
1057,98244476318	7,4438511E-5
1060,96267700195	7,4599526E-5
1063,94290924072	7,3463203E-5
1066,92314147949	7,3419084E-5
1069,90337371826	7,3831832E-5
1072,88360595703	7,2057119E-5
1075,8638381958	7,2541958E-5
1078,84407043457	7,3022745E-5
1081,82430267334	7,1912235E-5
1084,80453491211	7,2607414E-5
1087,78476715088	7,1039814E-5
1090,76499938965	7,1084149E-5
1093,74523162842	7,2082413E-5
1096,72546386719	7,2549547E-5
1099,70569610596	7,3018302E-5
1102,68592834473	7,1732953E-5
1105,6661605835	7,3284936E-5
1108,64639282227	7,2827928E-5
1111,62662506104	7,3504384E-5
1114,6068572998	7,4062285E-5
1117,58708953857	7,4019704E-5
1120,56732177734	7,3671847E-5
1123,54755401611	7,5039048E-5
1126,52778625488	7,794529E-5
1129,50801849365	7,8647483E-5
1132,48825073242	7,9971354E-5
1135,46848297119	8,0984061E-5
1138,44871520996	8,1974173E-5
1141,42894744873	8,2077729E-5
1144,4091796875	8,2509011E-5
1147,38941192627	8,2248304E-5
1150,36964416504	8,1667284E-5
1153,34987640381	8,1309037E-5
1156,33010864258	8,1357347E-5
1159,31034088135	7,9715709E-5
1162,29057312012	7,9142153E-5
1165,27080535889	7,886473E-5
1168,25103759766	7,8142732E-5
1171,23126983643	7,7039227E-5
1174,2115020752	7,7752432E-5
1177,19173431396	7,6631207E-5
1180,17196655273	7,583999E-5
1183,1521987915	7,534376E-5
1186,13243103027	7,5589484E-5
1189,11266326904	7,4764006E-5
1192,09289550781	7,4619893E-5
1195,07312774658	7,3590849E-5
1198,05335998535	7,2021659E-5
1201,03359222412	7,0580856E-5
1204,01382446289	6,9161227E-5
1206,99405670166	6,7826128E-5
1209,97428894043	6,5544352E-5
1212,9545211792	6,3847073E-5
1215,93475341797	6,1933096E-5
1218,91498565674	6,1505584E-5
1221,89521789551	6,0838028E-5
1224,87545013428	6,0337425E-5
1227,85568237305	5,9266212E-5
1230,83591461182	6,1517586E-5
1233,81614685059	6,1583549E-5
1236,79637908936	6,1877035E-5
1239,77661132812	6,4002574E-5
1242,75684356689	6,5706608E-5
1245,73707580566	6,6375961E-5
1248,71730804443	6,6523385E-5
1251,6975402832	6,5938277E-5
1254,67777252197	6,773053E-5
1257,65800476074	6,8387132E-5
1260,63823699951	6,9244618E-5
1263,61846923828	6,8472167E-5
1266,59870147705	6,9404427E-5
1269,57893371582	6,9809787E-5
1272,55916595459	7,1175704E-5
1275,53939819336	7,1852601E-5
1278,51963043213	7,3350946E-5
1281,4998626709	7,339506E-5
1284,48009490967	7,4121868E-5
1287,46032714844	7,5251633E-5
1290,44055938721	7,6593519E-5
1293,42079162598	7,7061707E-5
1296,40102386475	7,7938325E-5
1299,38125610352	7,7740468E-5
1302,36148834229	7,9324092E-5
1305,34172058105	7,9967284E-5
1308,32195281982	8,0665399E-5
1311,30218505859	8,1416547E-5
1314,28241729736	8,0202819E-5
1317,26264953613	8,1416775E-5
1320,2428817749	8,0727268E-5
1323,22311401367	8,3216473E-5
1326,20334625244	8,3033373E-5
1329,18357849121	8,2464308E-5
1332,16381072998	8,3194893E-5
1335,14404296875	8,2893529E-5
1338,12427520752	8,3576802E-5
1341,10450744629	8,393877E-5
1344,08473968506	8,4074199E-5
1347,06497192383	8,4223388E-5
1350,0452041626	8,4623542E-5
1353,02543640137	8,4105768E-5
1356,00566864014	8,3606378E-5
1358,98590087891	8,5628174E-5
1361,96613311768	8,5738569E-5
1364,94636535645	8,5958242E-5
1367,92659759521	8,506731E-5
1370,90682983398	8,5117619E-5
1373,88706207275	8,4387603E-5
1376,86729431152	8,3647182E-5
1379,84752655029	8,2358258E-5
1382,82775878906	8,011421E-5
1385,80799102783	7,8880807E-5
1388,7882232666	7,7158094E-5
1391,76845550537	7,6453868E-5
1394,74868774414	7,3151889E-5
1397,72891998291	7,4466389E-5
1400,70915222168	7,4170431E-5
1403,68938446045	7,3166274E-5
1406,66961669922	7,387341E-5
1409,64984893799	7,5434903E-5
1412,63008117676	7,6703906E-5
1415,61031341553	7,6871234E-5
1418,5905456543	7,9135068E-5
1421,57077789307	8,1023128E-5
1424,55101013184	8,0692944E-5
1427,53124237061	8,2107006E-5
1430,51147460938	8,2212297E-5
1433,49170684814	8,2292702E-5
1436,47193908691	8,3247383E-5
1439,45217132568	8,2973451E-5
1442,43240356445	8,362184E-5
1445,41263580322	8,3434785E-5
1448,39286804199	8,3406867E-5
1451,37310028076	8,3495385E-5
1454,35333251953	8,500654E-5
1457,3335647583	8,5528817E-5
1460,31379699707	8,4856758E-5
1463,29402923584	8,6159621E-5
1466,27426147461	8,5241655E-5
1469,25449371338	8,6337173E-5
1472,23472595215	8,6103355E-5
1475,21495819092	8,6517379E-5
1478,19519042969	8,5492794E-5
1481,17542266846	8,4421449E-5
1484,15565490723	8,4666112E-5
1487,135887146	8,3530601E-5
1490,11611938477	8,2660678E-5
1493,09635162354	8,2052386E-5
1496,0765838623	8,3339951E-5
1499,05681610107	8,1860088E-5
1502,03704833984	8,4221013E-5
1505,01728057861	8,5471007E-5
1507,99751281738	8,6791208E-5
1510,97774505615	8,8183958E-5
1513,95797729492	8,8556053E-5
1516,93820953369	9,0044433E-5
1519,91844177246	9,1298913E-5
1522,89867401123	9,1951142E-5
1525,87890625	9,3242869E-5
1528,85913848877	9,6168275E-5
1531,83937072754	9,5935065E-5
1534,81960296631	9,7590207E-5
1537,79983520508	9,9856805E-5
1540,78006744385	9,9690493E-5
1543,76029968262	0,00010232715
1546,74053192139	0,00010181495
1549,72076416016	0,00010365157
1552,70099639893	0,00010213188
1555,6812286377	0,00010411482
1558,66146087646	0,00010455359
1561,64169311523	0,00010424957
1564,621925354	0,00010413255
1567,60215759277	0,00010513447
1570,58238983154	0,00010357279
1573,56262207031	0,00010483811
1576,54285430908	0,00010526676
1579,52308654785	0,00010478628
1582,50331878662	0,00010386202
1585,48355102539	0,00010445237
1588,46378326416	0,00010300642
1591,44401550293	0,00010183205
1594,4242477417	0,00010152425
1597,40447998047	0,00010186422
1600,38471221924	0,00010144162
1603,36494445801	0,00010141769
1606,34517669678	0,00010084491
1609,32540893555	9,97349E-5
1612,30564117432	9,9872107E-5
1615,28587341309	0,00010050338
1618,26610565186	9,9245167E-5
1621,24633789062	0,00010078129
1624,22657012939	0,0001002067
1627,20680236816	0,00010112535
1630,18703460693	0,00010033351
1633,1672668457	0,00010211488
1636,14749908447	0,00010260115
1639,12773132324	0,00010338494
1642,10796356201	0,00010508075
1645,08819580078	0,00010524436
1648,06842803955	0,00010803368
1651,04866027832	0,00010982745
1654,02889251709	0,00011127476
1657,00912475586	0,00011465116
1659,98935699463	0,00011641411
1662,9695892334	0,00011968142
1665,94982147217	0,00012126292
1668,93005371094	0,00012237718
1671,91028594971	0,00012643529
1674,89051818848	0,00012844426
1677,87075042725	0,00012902989
1680,85098266602	0,00013149583
1683,83121490479	0,00013490118
1686,81144714355	0,00013661274
1689,79167938232	0,00013789249
1692,77191162109	0,00013969971
1695,75214385986	0,00013989816
1698,73237609863	0,0001395139
1701,7126083374	0,00013974033
1704,69284057617	0,00013945572
1707,67307281494	0,00013915858
1710,65330505371	0,00013755082
1713,63353729248	0,00013823081
1716,61376953125	0,00013816903
1719,59400177002	0,0001384223
1722,57423400879	0,00013864581
1725,55446624756	0,00013933856
1728,53469848633	0,00014106845
1731,5149307251	0,00014052583
1734,49516296387	0,00014214493
1737,47539520264	0,00014189126
1740,45562744141	0,0001442244
1743,43585968018	0,00014669627
1746,41609191895	0,00014674262
1749,39632415771	0,00014848639
1752,37655639648	0,00014973816
1755,35678863525	0,00015117879
1758,33702087402	0,00015365435
1761,31725311279	0,00015610679
1764,29748535156	0,00015861892
1767,27771759033	0,00015941094
1770,2579498291	0,00016200578
1773,23818206787	0,0001646239
1776,21841430664	0,00016606087
1779,19864654541	0,00016885063
1782,17887878418	0,00017256784
1785,15911102295	0,00017489864
1788,13934326172	0,00017816896
1791,11957550049	0,00018097314
1794,09980773926	0,00018347483
1797,08003997803	0,0001848338
1800,0602722168	0,00018588918
1803,04050445557	0,00018554481
1806,02073669434	0,00018508659
1809,00096893311	0,00018563955
1811,98120117187	0,00018870874
1814,96143341064	0,00019152742
1817,94166564941	0,00019367719
1820,92189788818	0,00019560412
1823,90213012695	0,00019553202
1826,88236236572	0,00019710091
1829,86259460449	0,00019608421
1832,84282684326	0,00019851759
1835,82305908203	0,00019868495
1838,8032913208	0,00020067129
1841,78352355957	0,00020461932
1844,76375579834	0,00021072861
1847,74398803711	0,00021574611
1850,72422027588	0,00022213039
1853,70445251465	0,00023049663
1856,68468475342	0,00023606793
1859,66491699219	0,00024531488
1862,64514923096	0,00025332525
1865,62538146973	0,00026140782
1868,6056137085	0,00027032948
1871,58584594727	0,00027991782
1874,56607818604	0,0002902436
1877,5463104248	0,0003017201
1880,52654266357	0,00031424188
1883,50677490234	0,0003274935
1886,48700714111	0,00034202714
1889,46723937988	0,00035748577
1892,44747161865	0,00037535126
1895,42770385742	0,00039639193
1898,40793609619	0,00041852155
1901,38816833496	0,00044722299
1904,36840057373	0,00048015993
1907,3486328125	0,00051772597
1910,32886505127	0,00056292285
1913,30909729004	0,00061424155
1916,28932952881	0,00067395712
1919,26956176758	0,00074378633
1922,24979400635	0,00082579676
1925,23002624512	0,00092171232
1928,21025848389	0,0010326904
1931,19049072266	0,0011693739
1934,17072296143	0,0013326082
1937,1509552002	0,0015298232
1940,13118743896	0,0017595326
1943,11141967773	0,0019832742
1946,0916519165	0,0020997067
1949,07188415527	0,0019289218
1952,05211639404	0,001505191
1955,03234863281	0,0011633482
1958,01258087158	0,00094968268
1960,99281311035	0,00079988121
1963,97304534912	0,00068808846
1966,95327758789	0,00059687196
1969,93350982666	0,00052323381
1972,91374206543	0,00046102189
1975,8939743042	0,0004099525
1978,87420654297	0,00036571011
1981,85443878174	0,00032906283
1984,83467102051	0,00029734061
1987,81490325928	0,00026975711
1990,79513549805	0,00024728126
1993,77536773682	0,00022758366
1996,75559997559	0,00021085536
1999,73583221436	0,00019395426
2002,71606445313	0,00017825045
2005,69629669189	0,000164898
2008,67652893066	0,00015371877
2011,65676116943	0,00014472258
2014,6369934082	0,0001353648
2017,61722564697	0,00012797516
2020,59745788574	0,00012124083
2023,57769012451	0,00011405905
2026,55792236328	0,00010809352
2029,53815460205	0,00010320919
2032,51838684082	9,7585329E-5
2035,49861907959	9,2965003E-5
2038,47885131836	8,6711582E-5
2041,45908355713	8,3236438E-5
2044,4393157959	7,8947948E-5
2047,41954803467	7,7023983E-5
2050,39978027344	7,670447E-5
2053,38001251221	7,8227133E-5
2056,36024475098	8,4167014E-5
2059,34047698975	9,4316394E-5
2062,32070922852	0,00010822473
2065,30094146729	0,00012800564
2068,28117370605	0,00015301001
2071,26140594482	0,00018660065
2074,24163818359	0,00022832663
2077,22187042236	0,00028171542
2080,20210266113	0,00036026226
2083,1823348999	0,00047271392
2086,16256713867	0,0006330816
2089,14279937744	0,00079855617
2092,12303161621	0,00074353578
2095,10326385498	0,00054535037
2098,08349609375	0,00042484805
2101,06372833252	0,00035041253
2104,04396057129	0,00030101333
2107,02419281006	0,00026362237
2110,00442504883	0,00023554696
2112,9846572876	0,00021202134
2115,96488952637	0,00019312201
2118,94512176514	0,00017862653
2121,92535400391	0,00016530164
2124,90558624268	0,0001543478
2127,88581848145	0,00014399937
2130,86605072021	0,00013671424
2133,84628295898	0,00012875829
2136,82651519775	0,00012187112
2139,80674743652	0,00011536238
2142,78697967529	0,0001118516
2145,76721191406	0,00010650616
2148,74744415283	0,00010341623
2151,7276763916	9,8508166E-5
2154,70790863037	9,600846E-5
2157,68814086914	9,2267477E-5
2160,66837310791	8,9419012E-5
2163,64860534668	8,8242527E-5
2166,62883758545	8,4965456E-5
2169,60906982422	8,3328655E-5
2172,58930206299	8,1147885E-5
2175,56953430176	8,0033538E-5
2178,54976654053	7,7793061E-5
2181,5299987793	7,676121E-5
2184,51023101807	7,5549358E-5
2187,49046325684	7,3214792E-5
2190,47069549561	7,2488876E-5
2193,45092773438	7,1488752E-5
2196,43115997314	6,915232E-5
2199,41139221191	6,8160084E-5
2202,39162445068	6,5163617E-5
2205,37185668945	6,377849E-5
2208,35208892822	6,2802919E-5
2211,33232116699	6,0072651E-5
2214,31255340576	6,0311291E-5
2217,29278564453	5,914351E-5
2220,2730178833	5,8788997E-5
2223,25325012207	5,8621313E-5
2226,23348236084	5,9391305E-5
2229,21371459961	5,9442505E-5
2232,19394683838	5,9999073E-5
2235,17417907715	5,9259428E-5
2238,15441131592	5,941565E-5
2241,13464355469	6,0220284E-5
2244,11487579346	6,0077014E-5
2247,09510803223	5,8936722E-5
2250,075340271	6,0658573E-5
2253,05557250977	5,8845859E-5
2256,03580474854	5,9386991E-5
2259,0160369873	5,8528467E-5
2261,99626922607	5,7012985E-5
2264,97650146484	5,5863674E-5
2267,95673370361	5,4804946E-5
2270,93696594238	5,3648792E-5
2273,91719818115	5,3452709E-5
2276,89743041992	5,2271639E-5
2279,87766265869	5,1216483E-5
2282,85789489746	4,9870095E-5
2285,83812713623	5,0138273E-5
2288,818359375	4,9691635E-5
2291,79859161377	4,9122581E-5
2294,77882385254	4,9814927E-5
2297,75905609131	4,9102673E-5
2300,73928833008	4,7908431E-5
2303,71952056885	4,824159E-5
2306,69975280762	4,7257703E-5
2309,67998504639	4,7164345E-5
2312,66021728516	4,6428338E-5
2315,64044952393	4,5265546E-5
2318,6206817627	4,4952706E-5
2321,60091400146	4,466979E-5
2324,58114624023	4,3246421E-5
2327,561378479	4,1310037E-5
2330,54161071777	4,1187491E-5
2333,52184295654	4,0358732E-5
2336,50207519531	3,9332672E-5
2339,48230743408	3,848013E-5
2342,46253967285	3,6021335E-5
2345,44277191162	3,5925771E-5
2348,42300415039	3,4639268E-5
2351,40323638916	3,4626007E-5
2354,38346862793	3,1971599E-5
2357,3637008667	3,0698975E-5
2360,34393310547	2,7883144E-5
2363,32416534424	2,7397818E-5
2366,30439758301	2,4716259E-5
2369,28462982178	2,5100092E-5
2372,26486206055	2,5156204E-5
2375,24509429932	2,6780628E-5
2378,22532653809	2,7624462E-5
2381,20555877686	2,9369433E-5
2384,18579101562	3,176857E-5
2387,16602325439	3,2873224E-5
2390,14625549316	3,6723178E-5
2393,12648773193	3,6538659E-5
2396,1067199707	3,8481683E-5
2399,08695220947	3,8302973E-5
2402,06718444824	3,7841456E-5
2405,04741668701	3,6937605E-5
2408,02764892578	3,7769913E-5
2411,00788116455	3,7528139E-5
2413,98811340332	3,6222E-5
2416,96834564209	3,7204693E-5
2419,94857788086	3,7773973E-5
2422,92881011963	3,8527948E-5
2425,9090423584	3,8129407E-5
2428,88927459717	3,7587257E-5
2431,86950683594	3,9470667E-5
2434,84973907471	3,8809706E-5
2437,82997131348	3,9725695E-5
2440,81020355225	4,0914088E-5
2443,79043579102	4,0570672E-5
2446,77066802979	4,1550537E-5
2449,75090026855	4,2017696E-5
2452,73113250732	4,231295E-5
2455,71136474609	4,3076411E-5
2458,69159698486	4,4046591E-5
2461,67182922363	4,4971538E-5
2464,6520614624	4,5098808E-5
2467,63229370117	4,6253005E-5
2470,61252593994	4,5728576E-5
2473,59275817871	4,6011736E-5
2476,57299041748	4,6828081E-5
2479,55322265625	4,8296978E-5
2482,53345489502	4,73537E-5
2485,51368713379	4,8469489E-5
2488,49391937256	4,8287589E-5
2491,47415161133	4,9070204E-5
2494,4543838501	4,90857E-5
2497,43461608887	5,0077868E-5
2500,41484832764	5,1178584E-5
2503,39508056641	5,053456E-5
2506,37531280518	5,1624703E-5
2509,35554504395	5,218875E-5
2512,33577728271	5,2339132E-5
2515,31600952148	5,2972939E-5
2518,29624176025	5,3785058E-5
2521,27647399902	5,3478322E-5
2524,25670623779	5,5616758E-5
2527,23693847656	5,537751E-5
2530,21717071533	5,4881759E-5
2533,1974029541	5,620771E-5
2536,17763519287	5,7226111E-5
2539,15786743164	5,8330837E-5
2542,13809967041	5,7958028E-5
2545,11833190918	5,8153537E-5
2548,09856414795	5,8738466E-5
2551,07879638672	5,856307E-5
2554,05902862549	5,8427734E-5
2557,03926086426	5,8976783E-5
2560,01949310303	5,9504107E-5
2562,9997253418	5,9044716E-5
2565,97995758057	5,9238595E-5
2568,96018981934	5,8156738E-5
2571,94042205811	6,0115757E-5
2574,92065429687	6,00745E-5
2577,90088653564	5,9909635E-5
2580,88111877441	6,0885871E-5
2583,86135101318	6,2434343E-5
2586,84158325195	6,1967298E-5
2589,82181549072	6,2796039E-5
2592,80204772949	6,3341082E-5
2595,78227996826	6,6022338E-5
2598,76251220703	6,6539443E-5
2601,7427444458	6,8295999E-5
2604,72297668457	7,0157911E-5
2607,70320892334	7,0841838E-5
2610,68344116211	7,2724926E-5
2613,66367340088	7,5012518E-5
2616,64390563965	7,529921E-5
2619,62413787842	7,754027E-5
2622,60437011719	7,9598602E-5
2625,58460235596	8,1704617E-5
2628,56483459473	8,2478972E-5
2631,5450668335	8,3682226E-5
2634,52529907227	8,4196724E-5
2637,50553131104	8,3429713E-5
2640,4857635498	8,3093993E-5
2643,46599578857	8,1032417E-5
2646,44622802734	8,0209788E-5
2649,42646026611	7,7157427E-5
2652,40669250488	7,5689069E-5
2655,38692474365	7,3534252E-5
2658,36715698242	7,1487142E-5
2661,34738922119	6,9567971E-5
2664,32762145996	6,8152137E-5
2667,30785369873	6,7024724E-5
2670,2880859375	6,4993748E-5
2673,26831817627	6,4367793E-5
2676,24855041504	6,2611375E-5
2679,22878265381	6,1461825E-5
2682,20901489258	6,2338788E-5
2685,18924713135	6,0069999E-5
2688,16947937012	5,984416E-5
2691,14971160889	6,0985505E-5
2694,12994384766	6,1318671E-5
2697,11017608643	6,1586783E-5
2700,0904083252	6,2493791E-5
2703,07064056396	6,3603243E-5
2706,05087280273	6,3786693E-5
2709,0311050415	6,4047577E-5
2712,01133728027	6,4850475E-5
2714,99156951904	6,3564536E-5
2717,97180175781	6,3162288E-5
2720,95203399658	6,2742668E-5
2723,93226623535	6,1773526E-5
2726,91249847412	6,1336341E-5
2729,89273071289	6,1068919E-5
2732,87296295166	6,2939633E-5
2735,85319519043	6,1772453E-5
2738,8334274292	6,330928E-5
2741,81365966797	6,2465798E-5
2744,79389190674	6,3200087E-5
2747,77412414551	6,3624583E-5
2750,75435638428	6,4274973E-5
2753,73458862305	6,42317E-5
2756,71482086182	6,5517772E-5
2759,69505310059	6,5000102E-5
2762,67528533936	6,779446E-5
2765,65551757813	6,7593176E-5
2768,63574981689	6,94285E-5
2771,61598205566	7,0351915E-5
2774,59621429443	7,1058287E-5
2777,5764465332	7,2074789E-5
2780,55667877197	7,2582485E-5
2783,53691101074	7,3058869E-5
2786,51714324951	7,46378E-5
2789,49737548828	7,4346879E-5
2792,47760772705	7,6135847E-5
2795,45783996582	7,5991446E-5
2798,43807220459	7,7544964E-5
2801,41830444336	7,6602904E-5
2804,39853668213	7,563218E-5
2807,3787689209	7,711432E-5
2810,35900115967	7,7096909E-5
2813,33923339844	7,7690705E-5
2816,31946563721	7,6241568E-5
2819,29969787598	7,6994481E-5
2822,27993011475	7,7409255E-5
2825,26016235352	7,7168175E-5
2828,24039459229	7,6863773E-5
2831,22062683105	7,8113775E-5
2834,20085906982	7,7491668E-5
2837,18109130859	7,7818276E-5
2840,16132354736	7,970564E-5
2843,14155578613	7,9986709E-5
2846,1217880249	8,0314613E-5
2849,10202026367	8,1005582E-5
2852,08225250244	8,1897714E-5
2855,06248474121	8,3385471E-5
2858,04271697998	8,3741279E-5
2861,02294921875	8,407946E-5
2864,00318145752	8,4659173E-5
2866,98341369629	8,5939563E-5
2869,96364593506	8,5957304E-5
2872,94387817383	8,7313267E-5
2875,9241104126	8,7463136E-5
2878,90434265137	8,8719068E-5
2881,88457489014	8,9009431E-5
2884,86480712891	8,8841467E-5
2887,84503936768	8,9531783E-5
2890,82527160645	8,9913833E-5
2893,80550384521	9,0218318E-5
2896,78573608398	9,0141419E-5
2899,76596832275	9,130619E-5
2902,74620056152	9,2346986E-5
2905,72643280029	9,4052927E-5
2908,70666503906	9,4530616E-5
2911,68689727783	9,397431E-5
2914,6671295166	9,5091407E-5
2917,64736175537	9,5725742E-5
2920,62759399414	9,5645762E-5
2923,60782623291	9,6972831E-5
2926,58805847168	9,7868248E-5
2929,56829071045	9,9436215E-5
2932,54852294922	0,00010045483
2935,52875518799	0,00010187977
2938,50898742676	0,00010408108
2941,48921966553	0,00010533474
2944,4694519043	0,00010707704
2947,44968414307	0,0001078341
2950,42991638184	0,00010748125
2953,41014862061	0,00010742052
2956,39038085937	0,0001100636
2959,37061309814	0,00011038981
2962,35084533691	0,00011227492
2965,33107757568	0,00011362509
2968,31130981445	0,00011401664
2971,29154205322	0,00011554511
2974,27177429199	0,00011800926
2977,25200653076	0,00011908775
2980,23223876953	0,00012072633
2983,2124710083	0,00012274903
2986,19270324707	0,00012546814
2989,17293548584	0,00012683595
2992,15316772461	0,00012750476
2995,13339996338	0,00012974231
2998,11363220215	0,00013251442
3001,09386444092	0,00013541033
3004,07409667969	0,00013749281
3007,05432891846	0,00014058093
3010,03456115723	0,00014241159
3013,014793396	0,00014577534
3015,99502563477	0,00014866492
3018,97525787354	0,00015273614
3021,9554901123	0,00015613799
3024,93572235107	0,00016111295
3027,91595458984	0,00016519139
3030,89618682861	0,00017149749
3033,87641906738	0,00017597938
3036,85665130615	0,00018310177
3039,83688354492	0,0001905762
3042,81711578369	0,00019852258
3045,79734802246	0,00020662091
3048,77758026123	0,00021649111
3051,7578125	0,00022749557
3054,73804473877	0,00023990307
3057,71827697754	0,00025503766
3060,69850921631	0,00027145817
3063,67874145508	0,00029126317
3066,65897369385	0,00031337654
3069,63920593262	0,00033979596
3072,61943817139	0,00037078748
3075,59967041016	0,00040579762
3078,57990264893	0,00044279022
3081,5601348877	0,00047792861
3084,54036712646	0,00050217699
3087,52059936523	0,00050218607
3090,500831604	0,00046179932
3093,48106384277	0,00038445794
3096,46129608154	0,00030329918
3099,44152832031	0,00024041761
3102,42176055908	0,00019646726
3105,40199279785	0,00016201929
3108,38222503662	0,00013528872
3111,36245727539	0,0001142848
3114,34268951416	9,7188902E-5
3117,32292175293	8,3850139E-5
3120,3031539917	7,1336313E-5
3123,28338623047	6,29927E-5
3126,26361846924	5,3767877E-5
3129,24385070801	4,5675154E-5
3132,22408294678	3,9060508E-5
3135,20431518555	3,2645767E-5
3138,18454742432	2,8902591E-5
3141,16477966309	2,3591427E-5
3144,14501190186	1,8596027E-5
3147,12524414063	1,5296941E-5
3150,10547637939	1,2801441E-5
3153,08570861816	1,1406961E-5
3156,06594085693	1,163109E-5
3159,0461730957	1,2860971E-5
3162,02640533447	1,3966216E-5
3165,00663757324	1,5709808E-5
3167,98686981201	1,8984399E-5
3170,96710205078	2,1295026E-5
3173,94733428955	2,2577305E-5
3176,92756652832	2,4491359E-5
3179,90779876709	2,4558216E-5
3182,88803100586	2,733721E-5
3185,86826324463	2,9276098E-5
3188,8484954834	3,1095262E-5
3191,82872772217	3,3096543E-5
3194,80895996094	3,8554174E-5
3197,78919219971	4,0697709E-5
3200,76942443848	4,457935E-5
3203,74965667725	4,7263676E-5
3206,72988891602	5,0196637E-5
3209,71012115479	5,0340099E-5
3212,69035339355	5,290661E-5
3215,67058563232	5,4742676E-5
3218,65081787109	5,5864687E-5
3221,63105010986	5,5879577E-5
3224,61128234863	5,799062E-5
3227,5915145874	5,9003732E-5
3230,57174682617	6,0850201E-5
3233,55197906494	6,0549719E-5
3236,53221130371	6,1262572E-5
3239,51244354248	6,0937538E-5
3242,49267578125	6,1930554E-5
3245,47290802002	6,2605968E-5
3248,45314025879	6,3032059E-5
3251,43337249756	6,4262998E-5
3254,41360473633	6,5073331E-5
3257,3938369751	6,4992412E-5
3260,37406921387	6,6361794E-5
3263,35430145264	6,705452E-5
3266,33453369141	6,7552103E-5
3269,31476593018	6,8166615E-5
3272,29499816895	6,7391129E-5
3275,27523040771	6,8248185E-5
3278,25546264648	6,7882804E-5
3281,23569488525	6,7944416E-5
3284,21592712402	6,821311E-5
3287,19615936279	6,9338013E-5
3290,17639160156	6,8654195E-5
3293,15662384033	7,1100815E-5
3296,1368560791	7,1929107E-5
3299,11708831787	7,3075719E-5
3302,09732055664	7,3536903E-5
3305,07755279541	7,3983217E-5
3308,05778503418	7,556929E-5
3311,03801727295	7,5559551E-5
3314,01824951172	7,614684E-5
3316,99848175049	7,6370363E-5
3319,97871398926	7,7010623E-5
3322,95894622803	7,606167E-5
3325,9391784668	7,5896197E-5
3328,91941070557	7,5871324E-5
3331,89964294434	7,5686734E-5
3334,87987518311	7,6234194E-5
3337,86010742188	7,65092E-5
3340,84033966064	7,6080357E-5
3343,82057189941	7,8260959E-5
3346,80080413818	7,9238624E-5
3349,78103637695	8,0789042E-5
3352,76126861572	8,2343784E-5
3355,74150085449	8,4220719E-5
3358,72173309326	8,42663E-5
3361,70196533203	8,4999066E-5
3364,6821975708	8,5532339E-5
3367,66242980957	8,587317E-5
3370,64266204834	8,6565301E-5
3373,62289428711	8,7031898E-5
3376,60312652588	8,8236333E-5
3379,58335876465	8,8630402E-5
3382,56359100342	8,9611907E-5
3385,54382324219	9,0527443E-5
3388,52405548096	9,1673658E-5
3391,50428771973	9,1851043E-5
3394,4845199585	9,3319654E-5
3397,46475219727	9,4173578E-5
3400,44498443604	9,3257839E-5
3403,4252166748	9,5444753E-5
3406,40544891357	9,5935064E-5
3409,38568115234	9,623887E-5
3412,36591339111	9,6901695E-5
3415,34614562988	9,7486716E-5
3418,32637786865	9,8223535E-5
3421,30661010742	9,9963028E-5
3424,28684234619	0,00010005575
3427,26707458496	0,00010044209
3430,24730682373	0,00010131229
3433,2275390625	0,00010209399
3436,20777130127	0,00010133604
3439,18800354004	0,00010210839
3442,16823577881	0,00010293795
3445,14846801758	0,00010339038
3448,12870025635	0,0001035465
3451,10893249512	0,00010484007
3454,08916473389	0,0001053325
3457,06939697266	0,00010626589
3460,04962921143	0,0001058039
3463,0298614502	0,00010733968
3466,01009368897	0,00010742097
3468,99032592773	0,00010690364
3471,9705581665	0,00010754609
3474,95079040527	0,00010690178
3477,93102264404	0,00010862271
3480,91125488281	0,00010778479
3483,89148712158	0,0001079513
3486,87171936035	0,00010907391
3489,85195159912	0,00010932528
3492,83218383789	0,00010834857
3495,81241607666	0,00010820804
3498,79264831543	0,00010983315
3501,7728805542	0,00010808291
3504,75311279297	0,00010852835
3507,73334503174	0,00010812027
3510,71357727051	0,0001078111
3513,69380950928	0,00010625816
3516,67404174805	0,00010524155
3519,65427398682	0,00010428041
3522,63450622559	0,00010221207
3525,61473846436	0,00010132414
3528,59497070313	9,9728492E-5
3531,57520294189	9,9888611E-5
3534,55543518066	9,7973196E-5
3537,53566741943	9,8808828E-5
3540,5158996582	9,8959195E-5
3543,49613189697	0,00010060105
3546,47636413574	0,00010210184
3549,45659637451	0,00010332461
3552,43682861328	0,00010543723
3555,41706085205	0,000107463
3558,39729309082	0,00010848025
3561,37752532959	0,00011123166
3564,35775756836	0,00011215408
3567,33798980713	0,0001135676
3570,3182220459	0,00011352971
3573,29845428467	0,00011475174
3576,27868652344	0,00011658921
3579,25891876221	0,00011805003
3582,23915100098	0,00011748774
3585,21938323975	0,00011889832
3588,19961547852	0,00012076288
3591,17984771729	0,00012113237
3594,16007995605	0,00012200314
3597,14031219482	0,00012336693
3600,12054443359	0,00012394284
3603,10077667236	0,00012476946
3606,08100891113	0,00012334638
3609,0612411499	0,00012581518
3612,04147338867	0,00012457124
3615,02170562744	0,00012542101
3618,00193786621	0,00012447369
3620,98217010498	0,0001261945
3623,96240234375	0,00012690817
3626,94263458252	0,00012733407
3629,92286682129	0,00012696104
3632,90309906006	0,00012712248
3635,88333129883	0,00012804898
3638,8635635376	0,00012737074
3641,84379577637	0,00012762178
3644,82402801514	0,00012854472
3647,80426025391	0,00012803142
3650,78449249268	0,00012829488
3653,76472473145	0,00012882845
3656,74495697022	0,00012946846
3659,72518920898	0,00013000637
3662,70542144775	0,00013146127
3665,68565368652	0,00013158497
3668,66588592529	0,00013414893
3671,64611816406	0,0001342455
3674,62635040283	0,00013481863
3677,6065826416	0,00013594862
3680,58681488037	0,00013642414
3683,56704711914	0,00013628651
3686,54727935791	0,00013762087
3689,52751159668	0,00013847357
3692,50774383545	0,00013970687
3695,48797607422	0,00013962485
3698,46820831299	0,00014026558
3701,44844055176	0,00014126759
3704,42867279053	0,00014287326
3707,4089050293	0,00014458154
3710,38913726807	0,00014415536
3713,36936950684	0,00014598938
3716,34960174561	0,0001471835
3719,32983398438	0,00014858035
3722,31006622314	0,00015038724
3725,29029846191	0,00015184513
3728,27053070068	0,00015246987
3731,25076293945	0,00015331553
3734,23099517822	0,00015432803
3737,21122741699	0,00015542783
3740,19145965576	0,00015618922
3743,17169189453	0,00015763208
3746,1519241333	0,00015662555
3749,13215637207	0,00015906593
3752,11238861084	0,00015933908
3755,09262084961	0,00016057165
3758,07285308838	0,00016002046
3761,05308532715	0,00016268939
3764,03331756592	0,00016349992
3767,01354980469	0,0001640897
3769,99378204346	0,00016654755
3772,97401428223	0,00016728659
3775,954246521	0,00016964072
3778,93447875977	0,00016982577
3781,91471099854	0,00017169336
3784,8949432373	0,00017277452
3787,87517547607	0,00017335099
3790,85540771484	0,00017506233
3793,83563995361	0,00017619004
3796,81587219238	0,00017660189
3799,79610443115	0,00017903032
3802,77633666992	0,00017881731
3805,75656890869	0,00018130093
3808,73680114746	0,00018247253
3811,71703338623	0,00018491466
3814,697265625	0,00018583527
3817,67749786377	0,00018663421
3820,65773010254	0,00018791794
3823,63796234131	0,00018980122
3826,61819458008	0,00019166337
3829,59842681885	0,00019272981
3832,57865905762	0,00019467854
3835,55889129639	0,00019604597
3838,53912353516	0,00019735176
3841,51935577393	0,00019868233
3844,4995880127	0,00019993452
3847,47982025146	0,00020136995
3850,46005249023	0,00020189985
3853,440284729	0,00020275785
3856,42051696777	0,00020404286
3859,40074920654	0,00020416439
3862,38098144531	0,00020602025
3865,36121368408	0,00020533152
3868,34144592285	0,00020639971
3871,32167816162	0,00020750502
3874,30191040039	0,00020934965
3877,28214263916	0,00020833633
3880,26237487793	0,00021047633
3883,2426071167	0,0002122769
3886,22283935547	0,00021316798
3889,20307159424	0,00021460474
3892,18330383301	0,00021682727
3895,16353607178	0,00021838486
3898,14376831055	0,00022329038
3901,12400054932	0,00022831259
3904,10423278809	0,00023254413
3907,08446502686	0,00023729221
3910,06469726562	0,00024279987
3913,04492950439	0,00024735466
3916,02516174316	0,00025133691
3919,00539398193	0,0002571505
3921,9856262207	0,00026213763
3924,96585845947	0,00026753267
3927,94609069824	0,0002738765
3930,92632293701	0,00028016905
3933,90655517578	0,00028822179
3936,88678741455	0,00029657927
3939,86701965332	0,00030537373
3942,84725189209	0,00031647874
3945,82748413086	0,00032603176
3948,80771636963	0,00033781724
3951,7879486084	0,00034982323
3954,76818084717	0,00036161528
3957,74841308594	0,00037384778
3960,72864532471	0,00038488087
3963,70887756348	0,00039584308
3966,68910980225	0,00040403831
3969,66934204102	0,00040688979
3972,64957427978	0,00040258315
3975,62980651855	0,00038660314
3978,61003875732	0,00035954609
3981,59027099609	0,00032346353
3984,57050323486	0,00029062703
3987,55073547363	0,00026854087
3990,5309677124	0,00025461919
3993,51119995117	0,00024596802
3996,49143218994	0,00024146112
3999,47166442871	0,00024018631
4002,45189666748	0,0002398929
4005,43212890625	0,00024189235
4008,41236114502	0,00024327482
4011,39259338379	0,00024659166
4014,37282562256	0,00024941376
4017,35305786133	0,00025306632
4020,3332901001	0,00025575319
4023,31352233887	0,00025821597
4026,29375457764	0,00026216943
4029,27398681641	0,00026339179
4032,25421905518	0,00026394625
4035,23445129395	0,00026552956
4038,21468353271	0,00026640111
4041,19491577148	0,0002702017
4044,17514801025	0,00027326643
4047,15538024902	0,00027693185
4050,13561248779	0,00028033233
4053,11584472656	0,00028519766
4056,09607696533	0,00028805001
4059,0763092041	0,00029221159
4062,05654144287	0,00029541239
4065,03677368164	0,00029843265
4068,01700592041	0,00030241539
4070,99723815918	0,00030624477
4073,97747039795	0,00030982863
4076,95770263672	0,00031339814
4079,93793487549	0,00031751689
4082,91816711426	0,00032136232
4085,89839935303	0,00032503095
4088,8786315918	0,0003289913
4091,85886383057	0,00033448887
4094,83909606934	0,00033899721
4097,81932830811	0,00034361884
4100,79956054687	0,0003477299
4103,77979278564	0,00035229518
4106,76002502441	0,0003574182
4109,74025726318	0,00036227966
4112,72048950195	0,00036589507
4115,70072174072	0,00037132542
4118,68095397949	0,00037658807
4121,66118621826	0,00038231548
4124,64141845703	0,00038849899
4127,6216506958	0,00039375241
4130,60188293457	0,00039981699
4133,58211517334	0,00040642813
4136,56234741211	0,00041274549
4139,54257965088	0,00041875534
4142,52281188965	0,00042748835
4145,50304412842	0,00043336915
4148,48327636719	0,00044093209
4151,46350860596	0,00044927385
4154,44374084473	0,00045769955
4157,4239730835	0,00046611428
4160,40420532227	0,00047645963
4163,38443756103	0,00048467152
4166,3646697998	0,00049563826
4169,34490203857	0,00050433451
4172,32513427734	0,00051292347
4175,30536651611	0,00052104786
4178,28559875488	0,00052871643
4181,26583099365	0,00053591227
4184,24606323242	0,00054428573
4187,22629547119	0,00055261395
4190,20652770996	0,00056219386
4193,18675994873	0,00057130753
4196,1669921875	0,00058102241
4199,14722442627	0,00059095838
4202,12745666504	0,00060213199
4205,10768890381	0,00061573455
4208,08792114258	0,00063191462
4211,06815338135	0,00064669623
4214,04838562012	0,00066128977
4217,02861785889	0,0006774781
4220,00885009766	0,0006933116
4222,98908233643	0,00071031358
4225,9693145752	0,00072851158
4228,94954681396	0,00074851024
4231,92977905273	0,00076925526
4234,9100112915	0,00079263634
4237,89024353027	0,00081753451
4240,87047576904	0,00084149561
4243,85070800781	0,00086817213
4246,83094024658	0,00089634454
4249,81117248535	0,00092514749
4252,79140472412	0,00095556957
4255,77163696289	0,00099087517
4258,75186920166	0,0010254369
4261,73210144043	0,0010649202
4264,7123336792	0,0011075289
4267,69256591797	0,0011532658
4270,67279815674	0,0012068009
4273,65303039551	0,0012634686
4276,63326263428	0,0013293609
4279,61349487305	0,0014047907
4282,59372711182	0,0014912502
4285,57395935059	0,0015920367
4288,55419158936	0,0017091226
4291,53442382812	0,0018475067
4294,51465606689	0,0020103721
4297,49488830566	0,0022011402
4300,47512054443	0,00241971
4303,4553527832	0,0026725455
4306,43558502197	0,002953387
4309,41581726074	0,0032563299
4312,39604949951	0,0035796906
4315,37628173828	0,0039141914
4318,35651397705	0,004255541
4321,33674621582	0,0046094133
4324,31697845459	0,0049739741
4327,29721069336	0,0053454392
4330,27744293213	0,0057033122
4333,2576751709	0,0060239051
4336,23790740967	0,006259065
4339,21813964844	0,0063243682
4342,19837188721	0,0061619393
4345,17860412598	0,0057557055
4348,15883636475	0,0051790417
4351,13906860352	0,0045764878
4354,11930084229	0,0040398568
4357,09953308105	0,0035954001
4360,07976531982	0,0032324381
4363,05999755859	0,0029279232
4366,04022979736	0,0026743002
4369,02046203613	0,0024568707
4372,0006942749	0,0022709029
4374,98092651367	0,0021108706
4377,96115875244	0,0019691958
4380,94139099121	0,0018442858
4383,92162322998	0,001734121
4386,90185546875	0,0016355625
4389,88208770752	0,0015472735
4392,86231994629	0,0014675711
4395,84255218506	0,0013953186
4398,82278442383	0,0013293805
4401,8030166626	0,0012690171
4404,78324890137	0,001213617
4407,76348114014	0,0011633515
4410,74371337891	0,0011156827
4413,72394561768	0,0010723352
4416,70417785645	0,0010330255
4419,68441009521	0,00099606617
4422,66464233398	0,00096165631
4425,64487457275	0,00092873172
4428,62510681152	0,00089848787
4431,60533905029	0,00086892764
4434,58557128906	0,00084172629
4437,56580352783	0,00081571172
4440,5460357666	0,00079099042
4443,52626800537	0,0007676824
4446,50650024414	0,0007446626
4449,48673248291	0,00072394943
4452,46696472168	0,0007040392
4455,44719696045	0,00068441259
4458,42742919922	0,0006658253
4461,40766143799	0,00065015382
4464,38789367676	0,00063404624
4467,36812591553	0,00062026172
4470,3483581543	0,0006061485
4473,32859039307	0,0005938687
4476,30882263184	0,0005809619
4479,28905487061	0,00057005671
4482,26928710937	0,00055830825
4485,24951934814	0,00054725679
4488,22975158691	0,00053517156
4491,20998382568	0,00052269215
4494,19021606445	0,00051022074
4497,17044830322	0,0004978205
4500,15068054199	0,00048757582
4503,13091278076	0,00047689928
4506,11114501953	0,00046603011
4509,0913772583	0,00045686684
4512,07160949707	0,00044806086
4515,05184173584	0,00043893444
4518,03207397461	0,00043072422
4521,01230621338	0,00042197884
4523,99253845215	0,00041451441
4526,97277069092	0,00040634912
4529,95300292969	0,00039870431
4532,93323516846	0,00039147137
4535,91346740723	0,00038334953
4538,893699646	0,00037490438
4541,87393188477	0,00036811615
4544,85416412354	0,00036156919
4547,8343963623	0,00035414364
4550,81462860107	0,00034754211
4553,79486083984	0,00034080644
4556,77509307861	0,00033550839
4559,75532531738	0,00032966122
4562,73555755615	0,00032333074
4565,71578979492	0,00031774661
4568,69602203369	0,00031344373
4571,67625427246	0,00030701767
4574,65648651123	0,00030267747
4577,63671875	0,00029735311
4580,61695098877	0,00029167128
4583,59718322754	0,0002867939
4586,57741546631	0,00028173799
4589,55764770508	0,00027663818
4592,53787994385	0,00027234248
4595,51811218262	0,00026671126
4598,49834442139	0,00026203596
4601,47857666016	0,00025829283
4604,45880889893	0,00025316034
4607,4390411377	0,00024866377
4610,41927337646	0,00024300966
4613,39950561523	0,00023980447
4616,379737854	0,00023486877
4619,35997009277	0,00023115441
4622,34020233154	0,00022616443
4625,32043457031	0,00022208475
4628,30066680908	0,00021790226
4631,28089904785	0,00021177421
4634,26113128662	0,0002087252
4637,24136352539	0,00020354227
4640,22159576416	0,00019829077
4643,20182800293	0,000193845
4646,1820602417	0,00018840744
4649,16229248047	0,00018506899
4652,14252471924	0,00017868838
4655,12275695801	0,00017394093
4658,10298919678	0,00016873558
4661,08322143555	0,00016379657
4664,06345367432	0,00015824192
4667,04368591309	0,00015274944
4670,02391815186	0,00014727545
4673,00415039063	0,00014015678
4675,98438262939	0,00013488264
4678,96461486816	0,0001296173
4681,94484710693	0,0001221811
4684,9250793457	0,00011662023
4687,90531158447	0,00011108378
4690,88554382324	0,00010427092
4693,86577606201	9,7151737E-5
4696,84600830078	9,1406066E-5
4699,82624053955	8,4113909E-5
4702,80647277832	7,6754804E-5
4705,78670501709	6,8012861E-5
4708,76693725586	6,0442981E-5
4711,74716949463	5,0017138E-5
4714,7274017334	3,963644E-5
4717,70763397217	2,9074357E-5
4720,68786621094	1,811878E-5
4723,66809844971	6,2592193E-6
4726,64833068848	8,176798E-6
4729,62856292725	2,3521688E-5
4732,60879516602	3,9559145E-5
4735,58902740479	5,6326764E-5
4738,56925964355	7,4831656E-5
4741,54949188232	9,7505568E-5
4744,52972412109	0,00012061498
4747,50995635986	0,00014686608
4750,49018859863	0,00017578334
4753,4704208374	0,00020878822
4756,45065307617	0,00024677176
4759,43088531494	0,0002910033
4762,41111755371	0,0003389385
4765,39134979248	0,00039592738
4768,37158203125	0,00045900123
4771,35181427002	0,00053031295
4774,33204650879	0,0006078459
4777,31227874756	0,00068924262
4780,29251098633	0,00076879647
4783,2727432251	0,00083440084
4786,25297546387	0,00087363651
4789,23320770264	0,00087281328
4792,21343994141	0,00083062593
4795,19367218018	0,00076601307
4798,17390441895	0,00069879592
4801,15413665771	0,000640722
4804,13436889648	0,00059209185
4807,11460113525	0,00055224509
4810,09483337402	0,00051978264
4813,07506561279	0,00049071748
4816,05529785156	0,00046616946
4819,03553009033	0,0004463443
4822,0157623291	0,0004281885
4824,99599456787	0,00041181356
4827,97622680664	0,00039796082
4830,95645904541	0,00038411026
4833,93669128418	0,0003718083
4836,91692352295	0,00036093006
4839,89715576172	0,00035051525
4842,87738800049	0,0003409697
4845,85762023926	0,00033301374
4848,83785247803	0,00032297479
4851,8180847168	0,00031453774
4854,79831695557	0,00030648367
4857,77854919434	0,00029906929
4860,75878143311	0,0002901549
4863,73901367188	0,00028169358
4866,71924591064	0,00027501825
4869,69947814941	0,00026692018
4872,67971038818	0,00026000567
4875,65994262695	0,00025185354
4878,64017486572	0,00024470392
4881,62040710449	0,00023719492
4884,60063934326	0,00023091796
4887,58087158203	0,00022283384
4890,5611038208	0,00021575053
4893,54133605957	0,0002085229
4896,52156829834	0,00020050339
4899,50180053711	0,00019376816
4902,48203277588	0,00018648778
4905,46226501465	0,00018115014
4908,44249725342	0,00017523148
4911,42272949219	0,00017042294
4914,40296173096	0,00016852534
4917,38319396973	0,00016901468
4920,3634262085	0,00017373466
4923,34365844727	0,00018122214
4926,32389068604	0,00019158163
4929,3041229248	0,00020417419
4932,28435516357	0,00021787912
4935,26458740234	0,00023112634
4938,24481964111	0,00024137997
4941,22505187988	0,00025097799
4944,20528411865	0,00025776309
4947,18551635742	0,00026083388
4950,16574859619	0,00026385132
4953,14598083496	0,0002646018
4956,12621307373	0,00026401275
4959,1064453125	0,00026416033
4962,08667755127	0,00026186662
4965,06690979004	0,00025955874
4968,04714202881	0,00025932324
4971,02737426758	0,00025743249
4974,00760650635	0,00025506954
4976,98783874512	0,00025383305
4979,96807098389	0,00025285262
4982,94830322266	0,00025144919
4985,92853546143	0,00024954938
4988,9087677002	0,00024926495
4991,88899993897	0,00024770613
4994,86923217773	0,00024657075
4997,8494644165	0,00024627384
5000,82969665527	0,00024653333
5003,80992889404	0,00024675176
5006,79016113281	0,00024763589
5009,77039337158	0,00024867884
5012,75062561035	0,00024832401
5015,73085784912	0,00024910072
5018,71109008789	0,00024855037
5021,69132232666	0,00024939313
5024,67155456543	0,00024917542
5027,6517868042	0,000248092
5030,63201904297	0,00024676716
5033,61225128174	0,00024709691
5036,59248352051	0,00024487113
5039,57271575928	0,0002436745
5042,55294799805	0,00024107973
5045,53318023682	0,0002388242
5048,51341247559	0,00023614011
5051,49364471436	0,000235349
5054,47387695313	0,00023295489
5057,45410919189	0,00023227849
5060,43434143066	0,00023116032
5063,41457366943	0,00023146276
5066,3948059082	0,00023188044
5069,37503814697	0,00023163117
5072,35527038574	0,00023079086
5075,33550262451	0,00023155425
5078,31573486328	0,0002311427
5081,29596710205	0,00023070999
5084,27619934082	0,00023067749
5087,25643157959	0,00023021372
5090,23666381836	0,00023125389
5093,21689605713	0,00023049314
5096,1971282959	0,00023157881
5099,17736053467	0,00023123978
5102,15759277344	0,00023083326
5105,13782501221	0,00023158752
5108,11805725098	0,00023158006
5111,09828948975	0,00023235847
5114,07852172852	0,00023238159
5117,05875396729	0,00023198025
5120,03898620605	0,00023310517
5123,01921844482	0,00023211044
5125,99945068359	0,00023347688
5128,97968292236	0,00023383056
5131,95991516113	0,00023399327
5134,9401473999	0,00023336825
5137,92037963867	0,00023482943
5140,90061187744	0,00023490448
5143,88084411621	0,00023532312
5146,86107635498	0,00023622281
5149,84130859375	0,0002382812
5152,82154083252	0,00023949521
5155,80177307129	0,00024160713
5158,78200531006	0,00024382078
5161,76223754883	0,00024535319
5164,7424697876	0,00024807345
5167,72270202637	0,00024993572
5170,70293426514	0,00025266612
5173,68316650391	0,00025565211
5176,66339874268	0,00025863875
5179,64363098145	0,00026106661
5182,62386322022	0,00026284512
5185,60409545898	0,00026526538
5188,58432769775	0,00026740452
5191,56455993652	0,00026822928
5194,54479217529	0,00027136104
5197,52502441406	0,00027197324
5200,50525665283	0,00027535367
5203,4854888916	0,00027723227
5206,46572113037	0,0002785384
5209,44595336914	0,00028056289
5212,42618560791	0,00028351832
5215,40641784668	0,00028662932
5218,38665008545	0,00028849001
5221,36688232422	0,00029104432
5224,34711456299	0,0002930767
5227,32734680176	0,00029530334
5230,30757904053	0,00029713885
5233,2878112793	0,0002978467
5236,26804351807	0,00030154491
5239,24827575684	0,00030505372
5242,22850799561	0,00030766645
5245,20874023438	0,0003110517
5248,18897247314	0,00031480486
5251,16920471191	0,00032026695
5254,14943695068	0,00032477945
5257,12966918945	0,00032887361
5260,10990142822	0,0003344435
5263,09013366699	0,00033962368
5266,07036590576	0,00034479947
5269,05059814453	0,00035150631
5272,0308303833	0,00035633785
5275,01106262207	0,00036165442
5277,99129486084	0,00036707721
5280,97152709961	0,00037327499
5283,95175933838	0,0003779573
5286,93199157715	0,00038416005
5289,91222381592	0,00038904686
5292,89245605469	0,00039254428
5295,87268829346	0,00039772225
5298,85292053223	0,00040086733
5301,833152771	0,00040472107
5304,81338500977	0,00040934955
5307,79361724854	0,00040970579
5310,7738494873	0,0004105719
5313,75408172607	0,00041024153
5316,73431396484	0,0004084959
5319,71454620361	0,00040598121
5322,69477844238	0,00040216931
5325,67501068115	0,00039807301
5328,65524291992	0,0003917602
5331,63547515869	0,00038464821
5334,61570739746	0,00037677357
5337,59593963623	0,00036703237
5340,576171875	0,00035732223
5343,55640411377	0,00034644829
5346,53663635254	0,0003347255
5349,51686859131	0,00032280501
5352,49710083008	0,00030986387
5355,47733306885	0,00029842545
5358,45756530762	0,00028637397
5361,43779754639	0,00027482255
5364,41802978516	0,00026407713
5367,39826202393	0,00025203968
5370,3784942627	0,00024178535
5373,35872650146	0,00023202912
5376,33895874023	0,00022322832
5379,319190979	0,00021499885
5382,29942321777	0,0002066247
5385,27965545654	0,00019909169
5388,25988769531	0,00019239337
5391,24011993408	0,00018684564
5394,22035217285	0,00018169878
5397,20058441162	0,00017535488
5400,18081665039	0,00017109814
5403,16104888916	0,0001665049
5406,14128112793	0,00016207801
5409,1215133667	0,00015789729
5412,10174560547	0,00015395645
5415,08197784424	0,00015092567
5418,06221008301	0,0001465681
5421,04244232178	0,00014324298
5424,02267456055	0,00013997276
5427,00290679932	0,00013724423
5429,98313903809	0,00013327362
5432,96337127686	0,00013117188
5435,94360351562	0,00012733952
5438,92383575439	0,00012519107
5441,90406799316	0,00012261111
5444,88430023193	0,00011909614
5447,8645324707	0,00011720723
5450,84476470947	0,00011460549
5453,82499694824	0,00011099718
5456,80522918701	0,00010773496
5459,78546142578	0,00010479146
5462,76569366455	0,00010098036
5465,74592590332	9,7408664E-5
5468,72615814209	9,371288E-5
5471,70639038086	9,2124366E-5
5474,68662261963	8,7940982E-5
5477,6668548584	8,7034521E-5
5480,64708709717	8,5594158E-5
5483,62731933594	8,4978298E-5
5486,60755157471	8,5519617E-5
5489,58778381348	8,6257386E-5
5492,56801605225	8,789724E-5
5495,54824829102	8,8541379E-5
5498,52848052978	9,0776214E-5
5501,50871276855	9,0188827E-5
5504,48894500732	9,118276E-5
5507,46917724609	9,157446E-5
5510,44940948486	9,1355414E-5
5513,42964172363	9,0166916E-5
5516,4098739624	9,0401709E-5
5519,39010620117	9,1319658E-5
5522,37033843994	9,0951369E-5
5525,35057067871	9,1571908E-5
5528,33080291748	8,9683272E-5
5531,31103515625	9,1021686E-5
5534,29126739502	9,1526426E-5
5537,27149963379	9,1376954E-5
5540,25173187256	9,1333495E-5
5543,23196411133	9,2875092E-5
5546,2121963501	9,3616623E-5
5549,19242858887	9,3560193E-5
5552,17266082764	9,4056486E-5
5555,15289306641	9,5747843E-5
5558,13312530518	9,5456594E-5
5561,11335754395	9,672725E-5
5564,09358978271	9,555279E-5
5567,07382202148	9,5260223E-5
5570,05405426025	9,3055756E-5
5573,03428649902	9,1274329E-5
5576,01451873779	8,8598456E-5
5578,99475097656	8,4186421E-5
5581,97498321533	8,0404998E-5
5584,9552154541	7,5282223E-5
5587,93544769287	7,1310899E-5
5590,91567993164	6,6291715E-5
5593,89591217041	6,1815889E-5
5596,87614440918	5,9474119E-5
5599,85637664795	5,891656E-5
5602,83660888672	5,6512812E-5
5605,81684112549	5,7104765E-5
5608,79707336426	5,8237443E-5
5611,77730560303	5,9036365E-5
5614,7575378418	6,1722036E-5
5617,73777008057	6,1887992E-5
5620,71800231934	6,3762667E-5
5623,69823455811	6,4611008E-5
5626,67846679687	6,5581418E-5
5629,65869903564	6,6241074E-5
5632,63893127441	6,6699931E-5
5635,61916351318	6,8948116E-5
5638,59939575195	6,9227349E-5
5641,57962799072	6,9832193E-5
5644,55986022949	6,9520002E-5
5647,54009246826	7,0440039E-5
5650,52032470703	7,1195626E-5
5653,5005569458	7,2008879E-5
5656,48078918457	7,0300401E-5
5659,46102142334	7,2302038E-5
5662,44125366211	7,2966048E-5
5665,42148590088	7,2982038E-5
5668,40171813965	7,3428983E-5
5671,38195037842	7,4432748E-5
5674,36218261719	7,5665868E-5
5677,34241485596	7,602375E-5
5680,32264709473	7,5513864E-5
5683,3028793335	7,6335423E-5
5686,28311157227	7,7488939E-5
5689,26334381103	7,8732148E-5
5692,2435760498	7,8858002E-5
5695,22380828857	7,9743446E-5
5698,20404052734	8,0380618E-5
5701,18427276611	8,1361449E-5
5704,16450500488	8,1307212E-5
5707,14473724365	8,2351E-5
5710,12496948242	8,3118587E-5
5713,10520172119	8,4589852E-5
5716,08543395996	8,5542288E-5
5719,06566619873	8,877015E-5
5722,0458984375	9,0228012E-5
5725,02613067627	9,2646962E-5
5728,00636291504	9,5757209E-5
5730,98659515381	9,6436053E-5
5733,96682739258	9,9630067E-5
5736,94705963135	0,00010156619
5739,92729187012	0,00010400137
5742,90752410889	0,00010622815
5745,88775634766	0,00010803676
5748,86798858643	0,00011141609
5751,8482208252	0,0001138419
5754,82845306396	0,00011612528
5757,80868530273	0,00011973842
5760,7889175415	0,00012361573
5763,76914978027	0,0001284714
5766,74938201904	0,00013329633
5769,72961425781	0,00013997936
5772,70984649658	0,00014433581
5775,69007873535	0,00015020735
5778,67031097412	0,0001550104
5781,65054321289	0,00015994767
5784,63077545166	0,0001659976
5787,61100769043	0,00017021135
5790,5912399292	0,00017393599
5793,57147216797	0,00017863239
5796,55170440674	0,00018251678
5799,53193664551	0,00018676042
5802,51216888428	0,00018906379
5805,49240112305	0,00019111398
5808,47263336182	0,00019408203
5811,45286560059	0,00019363897
5814,43309783935	0,00019165999
5817,41333007812	0,00018948782
5820,39356231689	0,00018447714
5823,37379455566	0,00017953177
5826,35402679443	0,00017388155
5829,3342590332	0,00016753441
5832,31449127197	0,0001619409
5835,29472351074	0,00015561287
5838,27495574951	0,00014969305
5841,25518798828	0,00014382042
5844,23542022705	0,00013669385
5847,21565246582	0,00013060923
5850,19588470459	0,00012528381
5853,17611694336	0,00012111101
5856,15634918213	0,0001171027
5859,1365814209	0,00011326222
5862,11681365967	0,00010929933
5865,09704589844	0,00010700151
5868,07727813721	0,00010262891
5871,05751037598	0,00010042183
5874,03774261475	9,8224673E-5
5877,01797485352	9,662812E-5
5879,99820709229	9,3735063E-5
5882,97843933105	9,2403767E-5
5885,95867156982	8,9364642E-5
5888,93890380859	8,5813924E-5
5891,91913604736	8,443417E-5
5894,89936828613	8,2462801E-5
5897,8796005249	8,0737412E-5
5900,85983276367	7,8111244E-5
5903,84006500244	7,6621457E-5
5906,82029724121	7,4721255E-5
5909,80052947998	7,3033799E-5
5912,78076171875	7,1856817E-5
5915,76099395752	7,2662636E-5
5918,74122619629	7,1276245E-5
5921,72145843506	7,0906804E-5
5924,70169067383	7,1702669E-5
5927,6819229126	7,003337E-5
5930,66215515137	6,8768148E-5
5933,64238739014	6,8301398E-5
5936,62261962891	6,6935239E-5
5939,60285186768	6,5815886E-5
5942,58308410644	6,4561843E-5
5945,56331634521	6,2978026E-5
[truncated: 30,772 more rows]
