# Supplementary material for: Predicting the Durability of Solid Fired Bricks Using NDT Electroacoustic Methods
Source: Materials (Basel). 2022 Aug 25;15(17):5882. doi: 10.3390/ma15175882 (PMC9457344; doi:10.3390/ma15175882)
Supplement: Supplementary file 1 [file materials-15-05882-s001.zip › 12-NV0_FT.csv]

ASCII data file created with TiePie Multi Channel software. www.tiepie.com.
2021-08-03 07:43:05 016m
Frequency	FFT1
Hz	V
0	0,0012231711
2,98023223876953	4,0784494E-5
5,96046447753906	4,2580039E-5
8,94069671630859	4,5174061E-5
11,9209289550781	5,0460616E-5
14,9011611938477	5,8255471E-5
17,8813934326172	4,1542403E-5
20,8616256713867	4,5325163E-5
23,8418579101562	5,8617028E-5
26,8220901489258	4,6377485E-5
29,8023223876953	4,330745E-5
32,7825546264648	7,0966354E-5
35,7627868652344	5,6264854E-5
38,7430191040039	4,866904E-5
41,7232513427734	4,9249847E-5
44,703483581543	4,3738573E-5
47,6837158203125	4,6980918E-5
50,663948059082	4,4710331E-5
53,6441802978516	4,6475744E-5
56,6244125366211	4,6447525E-5
59,6046447753906	4,8766672E-5
62,5848770141602	4,3970192E-5
65,5651092529297	5,1069022E-5
68,5453414916992	4,9056102E-5
71,5255737304687	4,9924271E-5
74,5058059692383	4,3543728E-5
77,4860382080078	4,2614546E-5
80,4662704467773	4,5902673E-5
83,4465026855469	4,3927916E-5
86,4267349243164	4,4053132E-5
89,4069671630859	4,2029969E-5
92,3871994018555	4,2676707E-5
95,367431640625	4,6864162E-5
98,3476638793945	4,1370266E-5
101,327896118164	4,5671479E-5
104,308128356934	4,7095305E-5
107,288360595703	4,7093202E-5
110,268592834473	4,6016818E-5
113,248825073242	4,6184556E-5
116,229057312012	4,936985E-5
119,209289550781	4,6739269E-5
122,189521789551	5,0102707E-5
125,16975402832	5,1552524E-5
128,14998626709	4,6080976E-5
131,130218505859	4,6441294E-5
134,110450744629	4,9263095E-5
137,090682983398	4,5177116E-5
140,070915222168	4,5436279E-5
143,051147460938	4,2946041E-5
146,031379699707	4,5043701E-5
149,011611938477	4,4256169E-5
151,991844177246	4,4247289E-5
154,972076416016	4,348844E-5
157,952308654785	4,1767042E-5
160,932540893555	4,2527433E-5
163,912773132324	4,176756E-5
166,893005371094	4,2051242E-5
169,873237609863	3,9327328E-5
172,853469848633	3,8768583E-5
175,833702087402	4,094296E-5
178,813934326172	4,0431465E-5
181,794166564941	4,2461581E-5
184,774398803711	4,1760365E-5
187,75463104248	4,2045507E-5
190,73486328125	4,2515659E-5
193,71509552002	4,2695025E-5
196,695327758789	4,1677877E-5
199,675559997559	4,3752959E-5
202,655792236328	4,2200461E-5
205,636024475098	4,2102497E-5
208,616256713867	4,329085E-5
211,596488952637	4,4207464E-5
214,576721191406	4,2672722E-5
217,556953430176	4,2238339E-5
220,537185668945	3,8662055E-5
223,517417907715	3,9234512E-5
226,497650146484	3,8675597E-5
229,477882385254	3,7833406E-5
232,458114624023	3,6830049E-5
235,438346862793	3,7634433E-5
238,418579101562	3,6521578E-5
241,398811340332	3,8030092E-5
244,379043579102	3,7416357E-5
247,359275817871	3,6724018E-5
250,339508056641	3,8783732E-5
253,31974029541	3,6386175E-5
256,29997253418	3,6376785E-5
259,280204772949	3,6672389E-5
262,260437011719	3,7887516E-5
265,240669250488	3,7316128E-5
268,220901489258	3,8865878E-5
271,201133728027	3,6605636E-5
274,181365966797	3,8724228E-5
277,161598205566	3,888039E-5
280,141830444336	3,9025087E-5
283,122062683105	3,8330933E-5
286,102294921875	3,8277293E-5
289,082527160645	3,656857E-5
292,062759399414	3,9074923E-5
295,042991638184	3,6801334E-5
298,023223876953	3,7645172E-5
301,003456115723	3,8913817E-5
303,983688354492	3,701629E-5
306,963920593262	3,8609211E-5
309,944152832031	3,7311698E-5
312,924385070801	3,6818996E-5
315,90461730957	3,6901638E-5
318,88484954834	3,5076287E-5
321,865081787109	3,5908909E-5
324,845314025879	3,5068752E-5
327,825546264648	3,382642E-5
330,805778503418	3,5011497E-5
333,786010742188	3,4547652E-5
336,766242980957	3,5706838E-5
339,746475219727	3,297671E-5
342,726707458496	3,5210106E-5
345,706939697266	3,5543046E-5
348,687171936035	3,4960006E-5
351,667404174805	3,5202557E-5
354,647636413574	3,4454564E-5
357,627868652344	3,3732186E-5
360,608100891113	3,4572888E-5
363,588333129883	3,5934524E-5
366,568565368652	3,5473114E-5
369,548797607422	3,6481781E-5
372,529029846191	3,6143255E-5
375,509262084961	3,4775604E-5
378,48949432373	3,5106893E-5
381,4697265625	3,5259442E-5
384,44995880127	3,399899E-5
387,430191040039	3,4351349E-5
390,410423278809	3,4237423E-5
393,390655517578	3,5085541E-5
396,370887756348	3,3222605E-5
399,351119995117	3,3733008E-5
402,331352233887	3,376189E-5
405,311584472656	3,3823014E-5
408,291816711426	3,3710898E-5
411,272048950195	3,384424E-5
414,252281188965	3,4492641E-5
417,232513427734	3,3960238E-5
420,212745666504	3,5465562E-5
423,192977905273	3,5183186E-5
426,173210144043	3,4255257E-5
429,153442382812	3,3217124E-5
432,133674621582	3,5835748E-5
435,113906860352	3,3900917E-5
438,094139099121	3,3974075E-5
441,074371337891	3,4633742E-5
444,05460357666	3,5057273E-5
447,03483581543	3,4958897E-5
450,015068054199	3,6115993E-5
452,995300292969	3,6809875E-5
455,975532531738	3,404502E-5
458,955764770508	3,5292215E-5
461,935997009277	3,6962995E-5
464,916229248047	3,5590546E-5
467,896461486816	3,6623383E-5
470,876693725586	3,4882433E-5
473,856925964355	3,4719507E-5
476,837158203125	3,4297447E-5
479,817390441895	3,4044636E-5
482,797622680664	3,6016677E-5
485,777854919434	3,4474121E-5
488,758087158203	3,5688073E-5
491,738319396973	3,5796719E-5
494,718551635742	3,535316E-5
497,698783874512	3,404504E-5
500,679016113281	3,4170905E-5
503,659248352051	3,4964486E-5
506,63948059082	3,4553422E-5
509,61971282959	3,4384436E-5
512,599945068359	3,5097558E-5
515,580177307129	3,506959E-5
518,560409545898	3,4143361E-5
521,540641784668	3,5834018E-5
524,520874023438	3,3168097E-5
527,501106262207	3,4562936E-5
530,481338500977	3,4326682E-5
533,461570739746	3,4167777E-5
536,441802978516	3,4296459E-5
539,422035217285	3,4312336E-5
542,402267456055	3,3953061E-5
545,382499694824	3,3219314E-5
548,362731933594	3,4136719E-5
551,342964172363	3,4789739E-5
554,323196411133	3,3840511E-5
557,303428649902	3,4533274E-5
560,283660888672	3,3876745E-5
563,263893127441	3,3347093E-5
566,244125366211	3,3393578E-5
569,22435760498	3,2208594E-5
572,20458984375	3,1878877E-5
575,18482208252	3,2538704E-5
578,165054321289	3,3392393E-5
581,145286560059	3,2437409E-5
584,125518798828	3,4256757E-5
587,105751037598	3,2131784E-5
590,085983276367	3,3004211E-5
593,066215515137	3,2772094E-5
596,046447753906	3,1417877E-5
599,026679992676	3,214484E-5
602,006912231445	3,1744784E-5
604,987144470215	3,1389564E-5
607,967376708984	2,9938326E-5
610,947608947754	3,2764114E-5
613,927841186523	3,0880406E-5
616,908073425293	3,1391086E-5
619,888305664062	3,1972943E-5
622,868537902832	2,9135924E-5
625,848770141602	2,215031E-5
628,829002380371	3,0669387E-5
631,809234619141	3,474217E-5
634,78946685791	3,1872602E-5
637,76969909668	3,1353238E-5
640,749931335449	3,1099418E-5
643,730163574219	3,1745413E-5
646,710395812988	3,0875293E-5
649,690628051758	3,0456483E-5
652,670860290527	3,1103443E-5
655,651092529297	3,0109924E-5
658,631324768066	3,0561577E-5
661,611557006836	3,017455E-5
664,591789245606	3,0782838E-5
667,572021484375	3,0632861E-5
670,552253723145	3,0088621E-5
673,532485961914	3,0260127E-5
676,512718200684	3,0764725E-5
679,492950439453	3,0444685E-5
682,473182678223	3,1046196E-5
685,453414916992	3,0835287E-5
688,433647155762	2,9451106E-5
691,413879394531	3,263225E-5
694,394111633301	3,0172857E-5
697,37434387207	3,0180147E-5
700,35457611084	3,0631997E-5
703,334808349609	3,0158172E-5
706,315040588379	3,0327203E-5
709,295272827148	2,8589678E-5
712,275505065918	2,9637919E-5
715,255737304687	2,9206807E-5
718,235969543457	3,0692914E-5
721,216201782227	2,9524093E-5
724,196434020996	2,8769776E-5
727,176666259766	2,9994997E-5
730,156898498535	3,0158639E-5
733,137130737305	3,0449676E-5
736,117362976074	2,8858262E-5
739,097595214844	2,9894274E-5
742,077827453613	2,9883538E-5
745,058059692383	2,9428105E-5
748,038291931152	2,9262367E-5
751,018524169922	2,9977632E-5
753,998756408691	2,8762926E-5
756,978988647461	2,7705018E-5
759,959220886231	3,0293197E-5
762,939453125	3,0322671E-5
765,919685363769	2,8692587E-5
768,899917602539	2,775907E-5
771,880149841309	3,0506401E-5
774,860382080078	2,8721022E-5
777,840614318848	2,9966051E-5
780,820846557617	2,8824304E-5
783,801078796387	2,920919E-5
786,781311035156	2,801258E-5
789,761543273926	2,9180387E-5
792,741775512695	3,0039838E-5
795,722007751465	2,8409761E-5
798,702239990234	2,9761718E-5
801,682472229004	2,7967058E-5
804,662704467773	2,8631503E-5
807,642936706543	2,9045425E-5
810,623168945313	2,8408707E-5
813,603401184082	2,9135236E-5
816,583633422852	2,9879226E-5
819,563865661621	2,9220189E-5
822,544097900391	2,6625576E-5
825,52433013916	2,8324483E-5
828,50456237793	2,8855614E-5
831,484794616699	2,8891909E-5
834,465026855469	2,8740555E-5
837,445259094238	2,8742513E-5
840,425491333008	2,8172894E-5
843,405723571777	2,910446E-5
846,385955810547	2,9271121E-5
849,366188049316	2,698213E-5
852,346420288086	2,9508612E-5
855,326652526855	2,8416333E-5
858,306884765625	2,9562166E-5
861,287117004394	2,7934636E-5
864,267349243164	2,8246922E-5
867,247581481934	2,7473125E-5
870,227813720703	2,8126998E-5
873,208045959473	2,8266908E-5
876,188278198242	2,8192901E-5
879,168510437012	2,8949745E-5
882,148742675781	2,8901655E-5
885,128974914551	2,8477696E-5
888,10920715332	2,913027E-5
891,08943939209	2,8459866E-5
894,069671630859	2,826992E-5
897,049903869629	2,9134529E-5
900,030136108398	2,747881E-5
903,010368347168	2,8837837E-5
905,990600585938	3,0080277E-5
908,970832824707	2,7988443E-5
911,951065063477	2,844381E-5
914,931297302246	2,8399635E-5
917,911529541016	2,8189599E-5
920,891761779785	2,8171176E-5
923,871994018555	2,7899805E-5
926,852226257324	2,89581E-5
929,832458496094	2,919854E-5
932,812690734863	2,8269886E-5
935,792922973633	2,8453503E-5
938,773155212402	2,9147478E-5
941,753387451172	2,8443774E-5
944,733619689941	2,8465501E-5
947,713851928711	2,9769424E-5
950,69408416748	2,9453143E-5
953,67431640625	2,9237997E-5
956,65454864502	3,0225878E-5
959,634780883789	3,0428004E-5
962,615013122559	2,9941752E-5
965,595245361328	2,8892246E-5
968,575477600098	3,0839333E-5
971,555709838867	2,8993298E-5
974,535942077637	3,0477461E-5
977,516174316406	2,9476019E-5
980,496406555176	2,7840031E-5
983,476638793945	2,9898874E-5
986,456871032715	3,0032905E-5
989,437103271484	3,0434489E-5
992,417335510254	2,8165724E-5
995,397567749023	2,8596392E-5
998,377799987793	2,9650248E-5
1001,35803222656	2,8743919E-5
1004,33826446533	2,9560761E-5
1007,3184967041	2,9160812E-5
1010,29872894287	2,9278519E-5
1013,27896118164	3,0951211E-5
1016,25919342041	2,9405546E-5
1019,23942565918	3,0080974E-5
1022,21965789795	3,0551826E-5
1025,19989013672	2,9679693E-5
1028,18012237549	3,0049078E-5
1031,16035461426	3,0701344E-5
1034,14058685303	2,9643186E-5
1037,1208190918	3,1123097E-5
1040,10105133057	3,0845142E-5
1043,08128356934	2,8942738E-5
1046,06151580811	2,9151275E-5
1049,04174804688	3,1599024E-5
1052,02198028564	2,9790953E-5
1055,00221252441	3,1423281E-5
1057,98244476318	3,0671595E-5
1060,96267700195	3,1777126E-5
1063,94290924072	2,9906409E-5
1066,92314147949	3,057557E-5
1069,90337371826	3,0920802E-5
1072,88360595703	3,0595031E-5
1075,8638381958	3,0004499E-5
1078,84407043457	3,0563229E-5
1081,82430267334	3,1487074E-5
1084,80453491211	2,9499846E-5
1087,78476715088	3,0504276E-5
1090,76499938965	3,117943E-5
1093,74523162842	3,0711047E-5
1096,72546386719	3,0800034E-5
1099,70569610596	3,0556799E-5
1102,68592834473	3,0561815E-5
1105,6661605835	3,1100501E-5
1108,64639282227	3,1097435E-5
1111,62662506104	3,1430831E-5
1114,6068572998	3,1570777E-5
1117,58708953857	3,0834874E-5
1120,56732177734	3,1515749E-5
1123,54755401611	3,2157788E-5
1126,52778625488	3,0537482E-5
1129,50801849365	3,214942E-5
1132,48825073242	3,1520937E-5
1135,46848297119	3,2613871E-5
1138,44871520996	3,1985382E-5
1141,42894744873	3,2761329E-5
1144,4091796875	3,2481832E-5
1147,38941192627	3,2580431E-5
1150,36964416504	3,1672955E-5
1153,34987640381	3,1608137E-5
1156,33010864258	3,1924157E-5
1159,31034088135	3,2513139E-5
1162,29057312012	3,1611321E-5
1165,27080535889	3,1776093E-5
1168,25103759766	3,2587103E-5
1171,23126983643	3,2450958E-5
1174,2115020752	3,2891604E-5
1177,19173431396	3,2354878E-5
1180,17196655273	3,3755799E-5
1183,1521987915	3,3601272E-5
1186,13243103027	3,1304976E-5
1189,11266326904	3,2999349E-5
1192,09289550781	3,302194E-5
1195,07312774658	3,2745685E-5
1198,05335998535	3,2941881E-5
1201,03359222412	3,2584313E-5
1204,01382446289	3,3697984E-5
1206,99405670166	3,3670053E-5
1209,97428894043	3,3326228E-5
1212,9545211792	3,4083181E-5
1215,93475341797	3,3856962E-5
1218,91498565674	3,3188463E-5
1221,89521789551	3,498422E-5
1224,87545013428	3,5401194E-5
1227,85568237305	3,4330563E-5
1230,83591461182	3,4503331E-5
1233,81614685059	3,3678733E-5
1236,79637908936	3,4412987E-5
1239,77661132812	3,3705866E-5
1242,75684356689	3,4712374E-5
1245,73707580566	3,4511472E-5
1248,71730804443	3,4624675E-5
1251,6975402832	3,4546324E-5
1254,67777252197	3,5601769E-5
1257,65800476074	3,3908918E-5
1260,63823699951	3,3993516E-5
1263,61846923828	3,5686546E-5
1266,59870147705	3,5370184E-5
1269,57893371582	3,4872327E-5
1272,55916595459	3,5398364E-5
1275,53939819336	3,513526E-5
1278,51963043213	3,5542389E-5
1281,4998626709	3,6142187E-5
1284,48009490967	3,5703432E-5
1287,46032714844	3,6386304E-5
1290,44055938721	3,4903689E-5
1293,42079162598	3,5888805E-5
1296,40102386475	3,7305952E-5
1299,38125610352	3,5732625E-5
1302,36148834229	3,6739422E-5
1305,34172058105	3,5495916E-5
1308,32195281982	3,6958251E-5
1311,30218505859	3,5471431E-5
1314,28241729736	3,618414E-5
1317,26264953613	3,6716736E-5
1320,2428817749	3,6097609E-5
1323,22311401367	3,5964908E-5
1326,20334625244	3,7109003E-5
1329,18357849121	3,8026897E-5
1332,16381072998	3,744361E-5
1335,14404296875	3,6866266E-5
1338,12427520752	3,7721831E-5
1341,10450744629	3,8164138E-5
1344,08473968506	3,6973545E-5
1347,06497192383	3,8029655E-5
1350,0452041626	3,6938974E-5
1353,02543640137	3,771389E-5
1356,00566864014	3,8174896E-5
1358,98590087891	3,8631694E-5
1361,96613311768	3,7780137E-5
1364,94636535645	3,8189257E-5
1367,92659759521	3,8057871E-5
1370,90682983398	3,8958409E-5
1373,88706207275	3,7817879E-5
1376,86729431152	3,8319494E-5
1379,84752655029	3,9743019E-5
1382,82775878906	3,9265565E-5
1385,80799102783	3,84967E-5
1388,7882232666	4,018876E-5
1391,76845550537	3,9546983E-5
1394,74868774414	3,9824729E-5
1397,72891998291	4,0628888E-5
1400,70915222168	4,0657262E-5
1403,68938446045	4,0081977E-5
1406,66961669922	4,0396137E-5
1409,64984893799	4,0392751E-5
1412,63008117676	3,9663039E-5
1415,61031341553	4,0059673E-5
1418,5905456543	4,0853678E-5
1421,57077789307	4,063328E-5
1424,55101013184	4,0660088E-5
1427,53124237061	4,1550047E-5
1430,51147460938	4,1575381E-5
1433,49170684814	4,1840503E-5
1436,47193908691	4,029345E-5
1439,45217132568	4,333579E-5
1442,43240356445	4,3291808E-5
1445,41263580322	4,1951426E-5
1448,39286804199	4,3232211E-5
1451,37310028076	4,1445287E-5
1454,35333251953	4,2710517E-5
1457,3335647583	4,2503892E-5
1460,31379699707	4,2651557E-5
1463,29402923584	4,3252044E-5
1466,27426147461	4,4181722E-5
1469,25449371338	4,4123929E-5
1472,23472595215	4,3783034E-5
1475,21495819092	4,3695518E-5
1478,19519042969	4,3305305E-5
1481,17542266846	4,4265642E-5
1484,15565490723	4,566974E-5
1487,135887146	4,461704E-5
1490,11611938477	4,4449606E-5
1493,09635162354	4,5820513E-5
1496,0765838623	4,5521283E-5
1499,05681610107	4,6250113E-5
1502,03704833984	4,4739115E-5
1505,01728057861	4,6938025E-5
1507,99751281738	4,7478164E-5
1510,97774505615	4,8238727E-5
1513,95797729492	4,8079325E-5
1516,93820953369	4,6890009E-5
1519,91844177246	4,6456275E-5
1522,89867401123	4,7804394E-5
1525,87890625	4,7585313E-5
1528,85913848877	4,7692348E-5
1531,83937072754	4,8765031E-5
1534,81960296631	4,8732552E-5
1537,79983520508	4,9855555E-5
1540,78006744385	4,9154869E-5
1543,76029968262	4,9560545E-5
1546,74053192139	4,9338213E-5
1549,72076416016	5,056527E-5
1552,70099639893	5,017127E-5
1555,6812286377	5,0579953E-5
1558,66146087646	5,0830896E-5
1561,64169311523	5,1826026E-5
1564,621925354	5,0834995E-5
1567,60215759277	5,2064773E-5
1570,58238983154	5,2090776E-5
1573,56262207031	5,2518639E-5
1576,54285430908	5,3130287E-5
1579,52308654785	5,4722092E-5
1582,50331878662	5,4021484E-5
1585,48355102539	5,3082965E-5
1588,46378326416	5,4728671E-5
1591,44401550293	5,5247798E-5
1594,4242477417	5,5621807E-5
1597,40447998047	5,4431298E-5
1600,38471221924	5,5967312E-5
1603,36494445801	5,6373348E-5
1606,34517669678	5,6534977E-5
1609,32540893555	5,6511639E-5
1612,30564117432	5,8052281E-5
1615,28587341309	5,7047105E-5
1618,26610565186	5,8149036E-5
1621,24633789062	5,8950839E-5
1624,22657012939	5,9058831E-5
1627,20680236816	5,7947853E-5
1630,18703460693	5,9365894E-5
1633,1672668457	6,0261007E-5
1636,14749908447	5,9035215E-5
1639,12773132324	6,1060697E-5
1642,10796356201	6,177996E-5
1645,08819580078	6,1808974E-5
1648,06842803955	6,289121E-5
1651,04866027832	6,3164542E-5
1654,02889251709	6,342389E-5
1657,00912475586	6,3587391E-5
1659,98935699463	6,4159548E-5
1662,9695892334	6,4442899E-5
1665,94982147217	6,5139698E-5
1668,93005371094	6,7102398E-5
1671,91028594971	6,7118222E-5
1674,89051818848	6,6528046E-5
1677,87075042725	6,8551835E-5
1680,85098266602	6,9251006E-5
1683,83121490479	6,9798532E-5
1686,81144714355	6,9138633E-5
1689,79167938232	6,9164105E-5
1692,77191162109	7,1579778E-5
1695,75214385986	7,2119548E-5
1698,73237609863	7,1670955E-5
1701,7126083374	7,359182E-5
1704,69284057617	7,3677421E-5
1707,67307281494	7,4654476E-5
1710,65330505371	7,641462E-5
1713,63353729248	7,5911827E-5
1716,61376953125	7,7020018E-5
1719,59400177002	7,7759291E-5
1722,57423400879	7,9253949E-5
1725,55446624756	8,0419341E-5
1728,53469848633	8,1196274E-5
1731,5149307251	8,2045362E-5
1734,49516296387	8,2423319E-5
1737,47539520264	8,3277271E-5
1740,45562744141	8,4816807E-5
1743,43585968018	8,4438562E-5
1746,41609191895	8,5247955E-5
1749,39632415771	8,8351643E-5
1752,37655639648	8,8582493E-5
1755,35678863525	8,9269753E-5
1758,33702087402	9,0334751E-5
1761,31725311279	9,2248654E-5
1764,29748535156	9,3936162E-5
1767,27771759033	9,4180842E-5
1770,2579498291	9,4536081E-5
1773,23818206787	9,7561202E-5
1776,21841430664	9,8531019E-5
1779,19864654541	0,00010067411
1782,17887878418	0,00010148773
1785,15911102295	0,00010320621
1788,13934326172	0,00010500516
1791,11957550049	0,00010635264
1794,09980773926	0,00010828964
1797,08003997803	0,00011018584
1800,0602722168	0,00011226464
1803,04050445557	0,00011324797
1806,02073669434	0,00011453936
1809,00096893311	0,00011676406
1811,98120117187	0,00011894385
1814,96143341064	0,000121043
1817,94166564941	0,00012327848
1820,92189788818	0,00012681268
1823,90213012695	0,00012775742
1826,88236236572	0,00013078044
1829,86259460449	0,00013279103
1832,84282684326	0,00013581336
1835,82305908203	0,00014023352
1838,8032913208	0,00014258516
1841,78352355957	0,00014549654
1844,76375579834	0,00015068963
1847,74398803711	0,00015405388
1850,72422027588	0,00015846085
1853,70445251465	0,00016124405
1856,68468475342	0,00016568908
1859,66491699219	0,00017099231
1862,64514923096	0,00017659312
1865,62538146973	0,00018099522
1868,6056137085	0,00018720903
1871,58584594727	0,000194451
1874,56607818604	0,00019962253
1877,5463104248	0,00020745681
1880,52654266357	0,00021438695
1883,50677490234	0,0002244924
1886,48700714111	0,00023298726
1889,46723937988	0,00024383678
1892,44747161865	0,00025550368
1895,42770385742	0,00026722706
1898,40793609619	0,00028252682
1901,38816833496	0,00029734604
1904,36840057373	0,00031520609
1907,3486328125	0,00033623662
1910,32886505127	0,00036022845
1913,30909729004	0,00038677526
1916,28932952881	0,00042242554
1919,26956176758	0,00046018059
1922,24979400635	0,0005083194
1925,23002624512	0,00056717151
1928,21025848389	0,00064079033
1931,19049072266	0,00073563291
1934,17072296143	0,00085940057
1937,1509552002	0,0010188022
1940,13118743896	0,0012234404
1943,11141967773	0,0014538764
1946,0916519165	0,0016240447
1949,07188415527	0,0015561849
1952,05211639404	0,0012232724
1955,03234863281	0,00091915863
1958,01258087158	0,00071953422
1960,99281311035	0,00058699213
1963,97304534912	0,00048990264
1966,95327758789	0,00041605509
1969,93350982666	0,00035698388
1972,91374206543	0,0003112097
1975,8939743042	0,00027349973
1978,87420654297	0,0002400779
1981,85443878174	0,00021233567
1984,83467102051	0,00018732181
1987,81490325928	0,00016580657
1990,79513549805	0,00014825919
1993,77536773682	0,00013072302
1996,75559997559	0,00011433171
1999,73583221436	0,00010076676
2002,71606445313	8,751589E-5
2005,69629669189	7,5431081E-5
2008,67652893066	6,3009022E-5
2011,65676116943	5,2330552E-5
2014,6369934082	4,324339E-5
2017,61722564697	3,3739296E-5
2020,59745788574	2,8473617E-5
2023,57769012451	2,6854901E-5
2026,55792236328	3,1088471E-5
2029,53815460205	3,8111487E-5
2032,51838684082	4,8296963E-5
2035,49861907959	5,9163224E-5
2038,47885131836	7,2704274E-5
2041,45908355713	8,8263957E-5
2044,4393157959	0,0001043153
2047,41954803467	0,00012192577
2050,39978027344	0,0001424974
2053,38001251221	0,00016578723
2056,36024475098	0,00019513434
2059,34047698975	0,00022898597
2062,32070922852	0,00026948009
2065,30094146729	0,0003204633
2068,28117370605	0,00038535724
2071,26140594482	0,0004741164
2074,24163818359	0,00059598481
2077,22187042236	0,00077336844
2080,20210266113	0,0010394415
2083,1823348999	0,0014238415
2086,16256713867	0,0017881107
2089,14279937744	0,0016295155
2092,12303161621	0,0011802985
2095,10326385498	0,00088655989
2098,08349609375	0,00071017136
2101,06372833252	0,00059440491
2104,04396057129	0,00051330415
2107,02419281006	0,0004508521
2110,00442504883	0,000403357
2112,9846572876	0,00036560298
2115,96488952637	0,00033461199
2118,94512176514	0,00030978783
2121,92535400391	0,00028781655
2124,90558624268	0,00027027852
2127,88581848145	0,00025267761
2130,86605072021	0,00023882821
2133,84628295898	0,00022669048
2136,82651519775	0,00021665348
2139,80674743652	0,0002041175
2142,78697967529	0,00019752381
2145,76721191406	0,0001879347
2148,74744415283	0,00018080416
2151,7276763916	0,00017399991
2154,70790863037	0,00016818735
2157,68814086914	0,00016259339
2160,66837310791	0,00015646959
2163,64860534668	0,00015246227
2166,62883758545	0,00014776307
2169,60906982422	0,00014280515
2172,58930206299	0,00013994772
2175,56953430176	0,00013454792
2178,54976654053	0,00013220891
2181,5299987793	0,00012790841
2184,51023101807	0,00012560279
2187,49046325684	0,00012289923
2190,47069549561	0,00011886856
2193,45092773438	0,00011629627
2196,43115997314	0,00011435077
2199,41139221191	0,00011068498
2202,39162445068	0,00011051445
2205,37185668945	0,00010663892
2208,35208892822	0,00010538263
2211,33232116699	0,00010301575
2214,31255340576	0,00010260064
2217,29278564453	0,00010046305
2220,2730178833	9,815687E-5
2223,25325012207	9,5785362E-5
2226,23348236084	9,5701103E-5
2229,21371459961	9,3230646E-5
2232,19394683838	9,1349008E-5
2235,17417907715	8,9848134E-5
2238,15441131592	8,7481845E-5
2241,13464355469	8,5852572E-5
2244,11487579346	8,5491778E-5
2247,09510803223	8,2287323E-5
2250,075340271	8,1782572E-5
2253,05557250977	7,9923143E-5
2256,03580474854	7,9256079E-5
2259,0160369873	7,8029791E-5
2261,99626922607	7,7251544E-5
2264,97650146484	7,5892071E-5
2267,95673370361	7,5114925E-5
2270,93696594238	7,3037732E-5
2273,91719818115	7,2703165E-5
2276,89743041992	7,1196262E-5
2279,87766265869	6,9747923E-5
2282,85789489746	6,9668799E-5
2285,83812713623	6,8905215E-5
2288,818359375	6,8101471E-5
2291,79859161377	6,6344046E-5
2294,77882385254	6,6448077E-5
2297,75905609131	6,5380369E-5
2300,73928833008	6,3372956E-5
2303,71952056885	6,21177E-5
2306,69975280762	6,2488712E-5
2309,67998504639	6,2132045E-5
2312,66021728516	6,0960263E-5
2315,64044952393	5,9946395E-5
2318,6206817627	5,9504563E-5
2321,60091400146	5,8956928E-5
2324,58114624023	5,8301867E-5
2327,561378479	5,7733213E-5
2330,54161071777	5,6378058E-5
2333,52184295654	5,6059502E-5
2336,50207519531	5,661885E-5
2339,48230743408	5,5434497E-5
2342,46253967285	5,5405824E-5
2345,44277191162	5,3742892E-5
2348,42300415039	5,435776E-5
2351,40323638916	5,294755E-5
2354,38346862793	5,1952719E-5
2357,3637008667	5,1480252E-5
2360,34393310547	5,1792027E-5
2363,32416534424	5,11158E-5
2366,30439758301	5,0493045E-5
2369,28462982178	4,9571612E-5
2372,26486206055	4,8243383E-5
2375,24509429932	4,9242428E-5
2378,22532653809	4,8798942E-5
2381,20555877686	4,7847008E-5
2384,18579101562	4,82126E-5
2387,16602325439	4,8224215E-5
2390,14625549316	4,7272069E-5
2393,12648773193	4,6604738E-5
2396,1067199707	4,6404574E-5
2399,08695220947	4,5020505E-5
2402,06718444824	4,5741016E-5
2405,04741668701	4,3944436E-5
2408,02764892578	4,4019897E-5
2411,00788116455	4,3274883E-5
2413,98811340332	4,4015668E-5
2416,96834564209	4,3031121E-5
2419,94857788086	4,231771E-5
2422,92881011963	4,191869E-5
2425,9090423584	4,2498161E-5
2428,88927459717	4,2216585E-5
2431,86950683594	4,2088528E-5
2434,84973907471	4,0078692E-5
2437,82997131348	4,1002211E-5
2440,81020355225	4,0430022E-5
2443,79043579102	3,9267275E-5
2446,77066802979	3,9062925E-5
2449,75090026855	3,925361E-5
2452,73113250732	4,0443613E-5
2455,71136474609	3,889799E-5
2458,69159698486	3,7801931E-5
2461,67182922363	3,8090042E-5
2464,6520614624	3,7346725E-5
2467,63229370117	3,7020661E-5
2470,61252593994	3,8761245E-5
2473,59275817871	3,7034179E-5
2476,57299041748	3,6744688E-5
2479,55322265625	3,7180379E-5
2482,53345489502	3,5714782E-5
2485,51368713379	3,5172456E-5
2488,49391937256	3,575345E-5
2491,47415161133	3,4994431E-5
2494,4543838501	3,6067646E-5
2497,43461608887	3,4584549E-5
2500,41484832764	3,4134212E-5
2503,39508056641	3,4550047E-5
2506,37531280518	3,3752674E-5
2509,35554504395	3,4550641E-5
2512,33577728271	3,3965394E-5
2515,31600952148	3,4053326E-5
2518,29624176025	3,3326758E-5
2521,27647399902	3,3315815E-5
2524,25670623779	3,3610311E-5
2527,23693847656	3,1986327E-5
2530,21717071533	3,2340184E-5
2533,1974029541	3,2052685E-5
2536,17763519287	3,2192698E-5
2539,15786743164	3,1951952E-5
2542,13809967041	3,1026005E-5
2545,11833190918	3,1021707E-5
2548,09856414795	3,0151365E-5
2551,07879638672	3,1288704E-5
2554,05902862549	3,0615684E-5
2557,03926086426	3,044301E-5
2560,01949310303	2,9200412E-5
2562,9997253418	2,9539003E-5
2565,97995758057	2,9493563E-5
2568,96018981934	2,9718309E-5
2571,94042205811	2,9803517E-5
2574,92065429687	2,8855414E-5
2577,90088653564	2,8783289E-5
2580,88111877441	2,8998713E-5
2583,86135101318	2,909137E-5
2586,84158325195	2,8771641E-5
2589,82181549072	2,7772671E-5
2592,80204772949	2,8195933E-5
2595,78227996826	2,6788258E-5
2598,76251220703	2,801706E-5
2601,7427444458	2,7477947E-5
2604,72297668457	2,5908043E-5
2607,70320892334	2,7615026E-5
2610,68344116211	2,6481721E-5
2613,66367340088	2,6739313E-5
2616,64390563965	2,6058559E-5
2619,62413787842	2,5675741E-5
2622,60437011719	2,606843E-5
2625,58460235596	2,6065537E-5
2628,56483459473	2,5885994E-5
2631,5450668335	2,6328426E-5
2634,52529907227	2,5978702E-5
2637,50553131104	2,5549555E-5
2640,4857635498	2,4685806E-5
2643,46599578857	2,5089289E-5
2646,44622802734	2,5558991E-5
2649,42646026611	2,5555771E-5
2652,40669250488	2,4041287E-5
2655,38692474365	2,5426065E-5
2658,36715698242	2,5091479E-5
2661,34738922119	2,4806391E-5
2664,32762145996	2,4484157E-5
2667,30785369873	2,4098311E-5
2670,2880859375	2,4473161E-5
2673,26831817627	2,3974541E-5
2676,24855041504	2,2876238E-5
2679,22878265381	2,3803181E-5
2682,20901489258	2,3790374E-5
2685,18924713135	2,3918112E-5
2688,16947937012	2,3519789E-5
2691,14971160889	2,314575E-5
2694,12994384766	2,2801892E-5
2697,11017608643	2,3556376E-5
2700,0904083252	2,2643256E-5
2703,07064056396	2,2239192E-5
2706,05087280273	2,2007809E-5
2709,0311050415	2,1245906E-5
2712,01133728027	2,1704077E-5
2714,99156951904	2,2339919E-5
2717,97180175781	2,2059626E-5
2720,95203399658	2,3045903E-5
2723,93226623535	2,1351948E-5
2726,91249847412	2,1643192E-5
2729,89273071289	2,1193238E-5
2732,87296295166	2,112501E-5
2735,85319519043	2,1281237E-5
2738,8334274292	2,1470388E-5
2741,81365966797	2,1521525E-5
2744,79389190674	2,176588E-5
2747,77412414551	2,1421877E-5
2750,75435638428	2,1054244E-5
2753,73458862305	2,0585344E-5
2756,71482086182	2,0391722E-5
2759,69505310059	2,1539609E-5
2762,67528533936	2,0381103E-5
2765,65551757813	2,0410573E-5
2768,63574981689	2,0595953E-5
2771,61598205566	2,0357659E-5
2774,59621429443	1,9846453E-5
2777,5764465332	1,9305905E-5
2780,55667877197	1,9942918E-5
2783,53691101074	1,9792688E-5
2786,51714324951	2,0543399E-5
2789,49737548828	1,9176627E-5
2792,47760772705	1,8845452E-5
2795,45783996582	2,005393E-5
2798,43807220459	1,9878128E-5
2801,41830444336	1,9626899E-5
2804,39853668213	1,8444573E-5
2807,3787689209	1,9149393E-5
2810,35900115967	1,9393089E-5
2813,33923339844	1,9150925E-5
2816,31946563721	1,8597648E-5
2819,29969787598	1,8561161E-5
2822,27993011475	1,8877111E-5
2825,26016235352	1,8653739E-5
2828,24039459229	1,9121491E-5
2831,22062683105	1,8347534E-5
2834,20085906982	1,8194857E-5
2837,18109130859	1,8210722E-5
2840,16132354736	1,8539317E-5
2843,14155578613	1,7777594E-5
2846,1217880249	1,7983522E-5
2849,10202026367	1,8521246E-5
2852,08225250244	1,8171584E-5
2855,06248474121	1,7182042E-5
2858,04271697998	1,7257676E-5
2861,02294921875	1,8675795E-5
2864,00318145752	1,6825594E-5
2866,98341369629	1,7836219E-5
2869,96364593506	1,7083287E-5
2872,94387817383	1,6455465E-5
2875,9241104126	1,674246E-5
2878,90434265137	1,8009456E-5
2881,88457489014	1,7404856E-5
2884,86480712891	1,7315983E-5
2887,84503936768	1,6892918E-5
2890,82527160645	1,7036356E-5
2893,80550384521	1,6344937E-5
2896,78573608398	1,5994794E-5
2899,76596832275	1,6888537E-5
2902,74620056152	1,6431943E-5
2905,72643280029	1,6982695E-5
2908,70666503906	1,5892414E-5
2911,68689727783	1,5803868E-5
2914,6671295166	1,6092465E-5
2917,64736175537	1,6363749E-5
2920,62759399414	1,6444543E-5
2923,60782623291	1,5877176E-5
2926,58805847168	1,5879261E-5
2929,56829071045	1,5902256E-5
2932,54852294922	1,667513E-5
2935,52875518799	1,5629854E-5
2938,50898742676	1,6260011E-5
2941,48921966553	1,6255154E-5
2944,4694519043	1,5213692E-5
2947,44968414307	1,4901708E-5
2950,42991638184	1,487938E-5
2953,41014862061	1,693404E-5
2956,39038085937	1,6237995E-5
2959,37061309814	1,557953E-5
2962,35084533691	1,4922233E-5
2965,33107757568	1,503158E-5
2968,31130981445	1,5874136E-5
2971,29154205322	1,5059507E-5
2974,27177429199	1,5845349E-5
2977,25200653076	1,5439766E-5
2980,23223876953	1,5081761E-5
2983,2124710083	1,4987152E-5
2986,19270324707	1,4213072E-5
2989,17293548584	1,473502E-5
2992,15316772461	1,4892281E-5
2995,13339996338	1,5114513E-5
2998,11363220215	1,3737896E-5
3001,09386444092	1,4582027E-5
3004,07409667969	1,4308387E-5
3007,05432891846	1,4951644E-5
3010,03456115723	1,4870589E-5
3013,014793396	1,3878202E-5
3015,99502563477	1,4603166E-5
3018,97525787354	1,5265119E-5
3021,9554901123	1,471484E-5
3024,93572235107	1,4387426E-5
3027,91595458984	1,6083457E-5
3030,89618682861	1,4635619E-5
3033,87641906738	1,3331701E-5
3036,85665130615	1,4455852E-5
3039,83688354492	1,383973E-5
3042,81711578369	1,4309822E-5
3045,79734802246	1,3675052E-5
3048,77758026123	1,3723563E-5
3051,7578125	1,5072488E-5
3054,73804473877	1,529605E-5
3057,71827697754	1,525771E-5
3060,69850921631	1,5202425E-5
3063,67874145508	1,59116E-5
3066,65897369385	1,524386E-5
3069,63920593262	1,6261636E-5
3072,61943817139	1,5986054E-5
3075,59967041016	1,7068348E-5
3078,57990264893	1,6368733E-5
3081,5601348877	1,6263618E-5
3084,54036712646	1,6276715E-5
3087,52059936523	1,6962861E-5
3090,500831604	1,3583979E-5
3093,48106384277	1,1930233E-5
3096,46129608154	9,3687748E-6
3099,44152832031	8,3191123E-6
3102,42176055908	8,1005124E-6
3105,40199279785	8,6970958E-6
3108,38222503662	8,7801239E-6
3111,36245727539	9,3444825E-6
3114,34268951416	9,2745459E-6
3117,32292175293	8,9124999E-6
3120,3031539917	9,84784E-6
3123,28338623047	8,8561574E-6
3126,26361846924	9,7038633E-6
3129,24385070801	1,0327225E-5
3132,22408294678	9,3077714E-6
3135,20431518555	8,4737209E-6
3138,18454742432	9,5513428E-6
3141,16477966309	1,0127982E-5
3144,14501190186	9,7943934E-6
3147,12524414063	9,5865437E-6
3150,10547637939	1,0036719E-5
3153,08570861816	8,9873586E-6
3156,06594085693	9,565163E-6
3159,0461730957	1,111827E-5
3162,02640533447	1,0650931E-5
3165,00663757324	1,0285281E-5
3167,98686981201	8,9658043E-6
3170,96710205078	9,9428252E-6
3173,94733428955	1,0128683E-5
3176,92756652832	9,892039E-6
3179,90779876709	9,094142E-6
3182,88803100586	9,6637336E-6
3185,86826324463	9,804403E-6
3188,8484954834	1,0228638E-5
3191,82872772217	1,0242408E-5
3194,80895996094	9,6896575E-6
3197,78919219971	9,986535E-6
3200,76942443848	9,1745203E-6
3203,74965667725	1,014888E-5
3206,72988891602	1,0228981E-5
3209,71012115479	8,8820979E-6
3212,69035339355	9,823142E-6
3215,67058563232	9,9172148E-6
3218,65081787109	9,3575417E-6
3221,63105010986	8,5544729E-6
3224,61128234863	1,0133764E-5
3227,5915145874	9,1875209E-6
3230,57174682617	9,4510052E-6
3233,55197906494	8,706562E-6
3236,53221130371	9,085235E-6
3239,51244354248	9,7586269E-6
3242,49267578125	8,8864904E-6
3245,47290802002	8,6559462E-6
3248,45314025879	9,2136465E-6
3251,43337249756	8,6482039E-6
3254,41360473633	9,3674435E-6
3257,3938369751	8,9976778E-6
3260,37406921387	8,7598639E-6
3263,35430145264	8,0014952E-6
3266,33453369141	9,067012E-6
3269,31476593018	9,3311936E-6
3272,29499816895	7,7875248E-6
3275,27523040771	8,4718285E-6
3278,25546264648	8,4688806E-6
3281,23569488525	7,965268E-6
3284,21592712402	8,7322648E-6
3287,19615936279	8,4189724E-6
3290,17639160156	9,2593788E-6
3293,15662384033	9,0419139E-6
3296,1368560791	7,6048204E-6
3299,11708831787	8,306568E-6
3302,09732055664	8,5069768E-6
3305,07755279541	8,5710289E-6
3308,05778503418	9,1458616E-6
3311,03801727295	9,1734028E-6
3314,01824951172	8,0904858E-6
3316,99848175049	8,1124997E-6
3319,97871398926	8,8046305E-6
3322,95894622803	7,4488164E-6
3325,9391784668	8,2436939E-6
3328,91941070557	7,8550793E-6
3331,89964294434	8,4309051E-6
3334,87987518311	8,1583627E-6
3337,86010742188	8,2858131E-6
3340,84033966064	6,7714637E-6
3343,82057189941	9,2427591E-6
3346,80080413818	8,1841468E-6
3349,78103637695	8,2387243E-6
3352,76126861572	8,0662531E-6
3355,74150085449	7,7406827E-6
3358,72173309326	7,4596448E-6
3361,70196533203	8,0664605E-6
3364,6821975708	7,2499947E-6
3367,66242980957	6,8949234E-6
3370,64266204834	7,5105796E-6
3373,62289428711	7,3621901E-6
3376,60312652588	6,6224298E-6
3379,58335876465	7,08323E-6
3382,56359100342	7,4634308E-6
3385,54382324219	6,9518693E-6
3388,52405548096	7,3683122E-6
3391,50428771973	7,9257821E-6
3394,4845199585	6,562546E-6
3397,46475219727	7,3167012E-6
3400,44498443604	7,650368E-6
3403,4252166748	8,2533721E-6
3406,40544891357	8,1625639E-6
3409,38568115234	6,2788642E-6
3412,36591339111	7,4277549E-6
3415,34614562988	7,4067448E-6
3418,32637786865	6,8554892E-6
3421,30661010742	7,6657774E-6
3424,28684234619	7,5583339E-6
3427,26707458496	7,2870159E-6
3430,24730682373	7,8121984E-6
3433,2275390625	7,5470386E-6
3436,20777130127	6,6255833E-6
3439,18800354004	7,4515604E-6
3442,16823577881	7,3113734E-6
3445,14846801758	7,2450276E-6
3448,12870025635	7,5654454E-6
3451,10893249512	6,3974231E-6
3454,08916473389	7,6042929E-6
3457,06939697266	6,9418723E-6
3460,04962921143	6,3231313E-6
3463,0298614502	6,3560636E-6
3466,01009368897	6,7285463E-6
3468,99032592773	6,3011701E-6
3471,9705581665	6,1960125E-6
3474,95079040527	7,0632876E-6
3477,93102264404	6,4406549E-6
3480,91125488281	5,6480931E-6
3483,89148712158	6,2385843E-6
3486,87171936035	5,7053389E-6
3489,85195159912	7,479796E-6
3492,83218383789	6,4382505E-6
3495,81241607666	7,1046812E-6
3498,79264831543	6,5898394E-6
3501,7728805542	6,3429181E-6
3504,75311279297	7,0004017E-6
3507,73334503174	6,8616039E-6
3510,71357727051	7,3553361E-6
3513,69380950928	6,9582183E-6
3516,67404174805	6,194168E-6
3519,65427398682	7,0700253E-6
3522,63450622559	6,1941304E-6
3525,61473846436	6,1065799E-6
3528,59497070313	6,2392978E-6
3531,57520294189	6,1001139E-6
3534,55543518066	6,6112801E-6
3537,53566741943	6,1156061E-6
3540,5158996582	6,5128065E-6
3543,49613189697	5,2188935E-6
3546,47636413574	6,7342883E-6
3549,45659637451	6,2503444E-6
3552,43682861328	6,1284714E-6
3555,41706085205	6,6751678E-6
3558,39729309082	5,6516603E-6
3561,37752532959	6,1905339E-6
3564,35775756836	5,3921867E-6
3567,33798980713	6,0869167E-6
3570,3182220459	5,9826336E-6
3573,29845428467	6,4101538E-6
3576,27868652344	6,2394098E-6
3579,25891876221	5,5955606E-6
3582,23915100098	5,7150596E-6
3585,21938323975	5,965318E-6
3588,19961547852	6,064813E-6
3591,17984771729	6,809201E-6
3594,16007995605	6,0325866E-6
3597,14031219482	5,1297151E-6
3600,12054443359	6,1908867E-6
3603,10077667236	6,3659429E-6
3606,08100891113	5,9336878E-6
3609,0612411499	6,1567622E-6
3612,04147338867	4,7117262E-6
3615,02170562744	5,3900787E-6
3618,00193786621	6,0296013E-6
3620,98217010498	5,7866215E-6
3623,96240234375	4,9191951E-6
3626,94263458252	5,8005593E-6
3629,92286682129	6,034603E-6
3632,90309906006	6,2138163E-6
3635,88333129883	6,0330505E-6
3638,8635635376	5,5970354E-6
3641,84379577637	4,5053415E-6
3644,82402801514	5,9230866E-6
3647,80426025391	5,8182479E-6
3650,78449249268	5,4523224E-6
3653,76472473145	5,3786546E-6
3656,74495697022	5,2754023E-6
3659,72518920898	6,1955296E-6
3662,70542144775	6,3144098E-6
3665,68565368652	5,8503822E-6
3668,66588592529	6,0046576E-6
3671,64611816406	6,613197E-6
3674,62635040283	6,8748045E-6
3677,6065826416	5,7172996E-6
3680,58681488037	6,696968E-6
3683,56704711914	6,7335374E-6
3686,54727935791	7,0302962E-6
3689,52751159668	7,2996773E-6
3692,50774383545	7,2320912E-6
3695,48797607422	6,6649216E-6
3698,46820831299	7,4300723E-6
3701,44844055176	6,872288E-6
3704,42867279053	6,8150164E-6
3707,4089050293	7,4914705E-6
3710,38913726807	7,2740538E-6
3713,36936950684	7,4096335E-6
3716,34960174561	7,2805612E-6
3719,32983398438	7,9030661E-6
3722,31006622314	8,2730168E-6
3725,29029846191	7,068824E-6
3728,27053070068	7,8551091E-6
3731,25076293945	7,0847216E-6
3734,23099517822	7,1820374E-6
3737,21122741699	7,4349146E-6
3740,19145965576	8,2559018E-6
3743,17169189453	8,2900802E-6
3746,1519241333	7,3889408E-6
3749,13215637207	8,4299006E-6
3752,11238861084	9,0345786E-6
3755,09262084961	8,266041E-6
3758,07285308838	8,4538351E-6
3761,05308532715	8,5040621E-6
3764,03331756592	8,8347781E-6
3767,01354980469	9,8113766E-6
3769,99378204346	9,2182064E-6
3772,97401428223	8,7311603E-6
3775,954246521	9,2768436E-6
3778,93447875977	1,0702651E-5
3781,91471099854	1,0859089E-5
3784,8949432373	1,0908398E-5
3787,87517547607	1,0794766E-5
3790,85540771484	1,1456445E-5
3793,83563995361	1,0960742E-5
3796,81587219238	1,187332E-5
3799,79610443115	1,1450588E-5
3802,77633666992	1,2321204E-5
3805,75656890869	1,2172999E-5
3808,73680114746	1,3561339E-5
3811,71703338623	1,3234336E-5
3814,697265625	1,2928407E-5
3817,67749786377	1,3002079E-5
3820,65773010254	1,4512514E-5
3823,63796234131	1,4129901E-5
3826,61819458008	1,4485324E-5
3829,59842681885	1,502075E-5
3832,57865905762	1,4925191E-5
3835,55889129639	1,5255712E-5
3838,53912353516	1,5551367E-5
3841,51935577393	1,6171431E-5
3844,4995880127	1,7463225E-5
3847,47982025146	1,7234914E-5
3850,46005249023	1,8758082E-5
3853,440284729	1,8027799E-5
3856,42051696777	1,8976146E-5
3859,40074920654	2,0761174E-5
3862,38098144531	2,1683639E-5
3865,36121368408	2,1375729E-5
3868,34144592285	2,2354243E-5
3871,32167816162	2,3872795E-5
3874,30191040039	2,4052109E-5
3877,28214263916	2,4887484E-5
3880,26237487793	2,5545702E-5
3883,2426071167	2,5727407E-5
3886,22283935547	2,8525057E-5
3889,20307159424	2,7759418E-5
3892,18330383301	2,9733249E-5
3895,16353607178	3,1870563E-5
3898,14376831055	3,2884164E-5
3901,12400054932	3,5574287E-5
3904,10423278809	3,7618569E-5
3907,08446502686	3,9262981E-5
3910,06469726562	4,2711639E-5
3913,04492950439	4,4374699E-5
3916,02516174316	4,79089E-5
3919,00539398193	5,1498684E-5
3921,9856262207	5,5090335E-5
3924,96585845947	5,9344558E-5
3927,94609069824	6,4522213E-5
3930,92632293701	6,9446971E-5
3933,90655517578	7,624714E-5
3936,88678741455	8,3411936E-5
3939,86701965332	9,1427224E-5
3942,84725189209	0,00010080292
3945,82748413086	0,00011065202
3948,80771636963	0,00012262492
3951,7879486084	0,00013491956
3954,76818084717	0,00014593506
3957,74841308594	0,00015663293
3960,72864532471	0,00016397323
3963,70887756348	0,00016555173
3966,68910980225	0,00015995364
3969,66934204102	0,00014966571
3972,64957427978	0,00013693375
3975,62980651855	0,00012351431
3978,61003875732	0,00011345107
3981,59027099609	0,0001017442
3984,57050323486	9,3028615E-5
3987,55073547363	8,5807736E-5
3990,5309677124	8,0287127E-5
3993,51119995117	7,4449407E-5
3996,49143218994	6,919141E-5
3999,47166442871	6,541026E-5
4002,45189666748	6,1072588E-5
4005,43212890625	5,8621007E-5
4008,41236114502	5,4854057E-5
4011,39259338379	5,2004826E-5
4014,37282562256	5,0720726E-5
4017,35305786133	4,8308997E-5
4020,3332901001	4,5813099E-5
4023,31352233887	4,4534687E-5
4026,29375457764	4,3890113E-5
4029,27398681641	4,3878296E-5
4032,25421905518	4,3159859E-5
4035,23445129395	4,1499129E-5
4038,21468353271	3,9260281E-5
4041,19491577148	3,793485E-5
4044,17514801025	3,5615168E-5
4047,15538024902	3,3303139E-5
4050,13561248779	3,3339279E-5
4053,11584472656	3,2019025E-5
4056,09607696533	3,0572297E-5
4059,0763092041	3,0161183E-5
4062,05654144287	2,974204E-5
4065,03677368164	2,8549831E-5
4068,01700592041	2,7294888E-5
4070,99723815918	2,6142332E-5
4073,97747039795	2,5707338E-5
4076,95770263672	2,5792165E-5
4079,93793487549	2,5152599E-5
4082,91816711426	2,5015532E-5
4085,89839935303	2,43362E-5
4088,8786315918	2,31263E-5
4091,85886383057	2,3150184E-5
4094,83909606934	2,3773319E-5
4097,81932830811	2,2802425E-5
4100,79956054687	2,296167E-5
4103,77979278564	2,269356E-5
4106,76002502441	2,2162843E-5
4109,74025726318	2,1906E-5
4112,72048950195	2,1493554E-5
4115,70072174072	2,0415812E-5
4118,68095397949	1,9833676E-5
4121,66118621826	2,0312894E-5
4124,64141845703	1,9704525E-5
4127,6216506958	1,8741319E-5
4130,60188293457	1,9328718E-5
4133,58211517334	1,8424472E-5
4136,56234741211	1,8939906E-5
4139,54257965088	1,8261591E-5
4142,52281188965	1,7612409E-5
4145,50304412842	1,7191383E-5
4148,48327636719	1,7540496E-5
4151,46350860596	1,7136101E-5
4154,44374084473	1,6800063E-5
4157,4239730835	1,8026048E-5
4160,40420532227	1,7099693E-5
4163,38443756103	1,6929647E-5
4166,3646697998	1,7718336E-5
4169,34490203857	1,8050294E-5
4172,32513427734	1,7567256E-5
4175,30536651611	1,7240362E-5
4178,28559875488	1,8058452E-5
4181,26583099365	1,6368639E-5
4184,24606323242	1,5929139E-5
4187,22629547119	1,4707552E-5
4190,20652770996	1,4732187E-5
4193,18675994873	1,4353526E-5
4196,1669921875	1,5059509E-5
4199,14722442627	1,4005571E-5
4202,12745666504	1,3896043E-5
4205,10768890381	1,3689815E-5
4208,08792114258	1,3921446E-5
4211,06815338135	1,2776291E-5
4214,04838562012	1,3366684E-5
4217,02861785889	1,3368187E-5
4220,00885009766	1,3798946E-5
4222,98908233643	1,2813359E-5
4225,9693145752	1,2132685E-5
4228,94954681396	1,1880809E-5
4231,92977905273	1,2651183E-5
4234,9100112915	1,2615212E-5
4237,89024353027	1,1160297E-5
4240,87047576904	1,2052672E-5
4243,85070800781	1,1381381E-5
4246,83094024658	1,1462098E-5
4249,81117248535	1,1908918E-5
4252,79140472412	1,0772699E-5
4255,77163696289	1,1206806E-5
4258,75186920166	1,1886254E-5
4261,73210144043	1,0676519E-5
4264,7123336792	1,0482129E-5
4267,69256591797	1,0457287E-5
4270,67279815674	1,0460222E-5
4273,65303039551	1,0856579E-5
4276,63326263428	1,0068839E-5
4279,61349487305	1,0628561E-5
4282,59372711182	1,1039679E-5
4285,57395935059	1,0871665E-5
4288,55419158936	1,090094E-5
4291,53442382812	1,114767E-5
4294,51465606689	1,2133641E-5
4297,49488830566	1,1858398E-5
4300,47512054443	1,3044253E-5
4303,4553527832	1,4353382E-5
4306,43558502197	1,5586697E-5
4309,41581726074	1,7735279E-5
4312,39604949951	1,9056284E-5
4315,37628173828	2,1728203E-5
4318,35651397705	2,2299648E-5
4321,33674621582	2,3903066E-5
4324,31697845459	2,5156299E-5
4327,29721069336	2,471971E-5
4330,27744293213	2,359947E-5
4333,2576751709	2,095465E-5
4336,23790740967	1,9155077E-5
4339,21813964844	1,7078146E-5
4342,19837188721	1,5109997E-5
4345,17860412598	1,5527371E-5
4348,15883636475	1,3762259E-5
4351,13906860352	1,3478736E-5
4354,11930084229	1,2201973E-5
4357,09953308105	1,284701E-5
4360,07976531982	1,2836919E-5
4363,05999755859	1,2448241E-5
4366,04022979736	1,2886331E-5
4369,02046203613	1,2995878E-5
4372,0006942749	1,2695745E-5
4374,98092651367	1,1984905E-5
4377,96115875244	1,2259171E-5
4380,94139099121	1,2253686E-5
4383,92162322998	1,2201969E-5
4386,90185546875	1,2112788E-5
4389,88208770752	1,178174E-5
4392,86231994629	1,3106043E-5
4395,84255218506	1,214126E-5
4398,82278442383	1,2183476E-5
4401,8030166626	1,1672062E-5
4404,78324890137	1,1805875E-5
4407,76348114014	1,1854169E-5
4410,74371337891	1,1211433E-5
4413,72394561768	1,0907523E-5
4416,70417785645	1,120002E-5
4419,68441009521	1,1004083E-5
4422,66464233398	1,0798473E-5
4425,64487457275	1,0274748E-5
4428,62510681152	1,0773823E-5
4431,60533905029	1,1065892E-5
4434,58557128906	1,096666E-5
4437,56580352783	1,0485902E-5
4440,5460357666	1,0504722E-5
4443,52626800537	1,0745465E-5
4446,50650024414	1,0820473E-5
4449,48673248291	1,1277384E-5
4452,46696472168	1,1010339E-5
4455,44719696045	1,1208354E-5
4458,42742919922	1,0196635E-5
4461,40766143799	1,0061353E-5
4464,38789367676	1,1052935E-5
4467,36812591553	1,0057541E-5
4470,3483581543	9,4976576E-6
4473,32859039307	9,6286443E-6
4476,30882263184	1,0563606E-5
4479,28905487061	1,1203522E-5
4482,26928710937	9,2255116E-6
4485,24951934814	1,0153933E-5
4488,22975158691	9,708784E-6
4491,20998382568	1,0122612E-5
4494,19021606445	9,69993E-6
4497,17044830322	9,497739E-6
4500,15068054199	9,4205607E-6
4503,13091278076	1,0557041E-5
4506,11114501953	1,0007723E-5
4509,0913772583	9,5572636E-6
4512,07160949707	9,8885795E-6
4515,05184173584	9,4842548E-6
4518,03207397461	8,531961E-6
4521,01230621338	8,5085455E-6
4523,99253845215	9,476891E-6
4526,97277069092	1,0371455E-5
4529,95300292969	8,8013408E-6
4532,93323516846	9,4674374E-6
4535,91346740723	9,4114895E-6
4538,893699646	9,1529337E-6
4541,87393188477	8,8593142E-6
4544,85416412354	9,1657124E-6
4547,8343963623	8,1379076E-6
4550,81462860107	8,9784244E-6
4553,79486083984	8,4143591E-6
4556,77509307861	8,7152896E-6
4559,75532531738	8,6117885E-6
4562,73555755615	8,2440261E-6
4565,71578979492	8,0587524E-6
4568,69602203369	8,8657722E-6
4571,67625427246	9,2838108E-6
4574,65648651123	8,788655E-6
4577,63671875	8,805966E-6
4580,61695098877	9,4664356E-6
4583,59718322754	9,4997022E-6
4586,57741546631	9,2224648E-6
4589,55764770508	8,854348E-6
4592,53787994385	9,4211089E-6
4595,51811218262	9,3309862E-6
4598,49834442139	8,4433718E-6
4601,47857666016	9,1738147E-6
4604,45880889893	8,4154667E-6
4607,4390411377	8,3437293E-6
4610,41927337646	9,1456498E-6
4613,39950561523	7,6162996E-6
4616,379737854	9,4317663E-6
4619,35997009277	8,3940081E-6
4622,34020233154	8,1257837E-6
4625,32043457031	8,5456531E-6
4628,30066680908	8,5305856E-6
4631,28089904785	8,0508418E-6
4634,26113128662	8,2168593E-6
4637,24136352539	8,6977324E-6
4640,22159576416	8,3007526E-6
4643,20182800293	8,7990336E-6
4646,1820602417	9,9136286E-6
4649,16229248047	8,0835583E-6
4652,14252471924	8,3595962E-6
4655,12275695801	9,2198934E-6
4658,10298919678	7,9699361E-6
4661,08322143555	8,2163772E-6
4664,06345367432	9,1456811E-6
4667,04368591309	7,9909645E-6
4670,02391815186	8,4340146E-6
4673,00415039063	7,6890277E-6
4675,98438262939	8,2453771E-6
4678,96461486816	7,9825233E-6
4681,94484710693	7,6870554E-6
4684,9250793457	8,038112E-6
4687,90531158447	8,9003518E-6
4690,88554382324	8,0181081E-6
4693,86577606201	8,4599182E-6
4696,84600830078	8,5319667E-6
4699,82624053955	8,4239038E-6
4702,80647277832	8,7142851E-6
4705,78670501709	8,1518758E-6
4708,76693725586	8,141732E-6
4711,74716949463	7,8720211E-6
4714,7274017334	8,070017E-6
4717,70763397217	8,2542343E-6
4720,68786621094	8,0980352E-6
4723,66809844971	8,6669285E-6
4726,64833068848	8,9040725E-6
4729,62856292725	8,0929044E-6
4732,60879516602	7,1321104E-6
4735,58902740479	8,5290682E-6
4738,56925964355	8,3090997E-6
4741,54949188232	8,1847802E-6
4744,52972412109	8,1103292E-6
4747,50995635986	7,7826728E-6
4750,49018859863	8,3575618E-6
4753,4704208374	8,8456372E-6
4756,45065307617	8,15453E-6
4759,43088531494	7,417745E-6
4762,41111755371	8,5377568E-6
4765,39134979248	8,4642227E-6
4768,37158203125	8,5566398E-6
4771,35181427002	7,9669759E-6
4774,33204650879	7,2360647E-6
4777,31227874756	7,6531154E-6
4780,29251098633	8,5434877E-6
4783,2727432251	7,3881492E-6
4786,25297546387	6,9779764E-6
4789,23320770264	6,1949962E-6
4792,21343994141	5,7303049E-6
4795,19367218018	6,0894975E-6
4798,17390441895	5,6644952E-6
4801,15413665771	6,2047975E-6
4804,13436889648	6,5373655E-6
4807,11460113525	6,6129547E-6
4810,09483337402	6,7848656E-6
4813,07506561279	7,4496629E-6
4816,05529785156	6,7483369E-6
4819,03553009033	6,453616E-6
4822,0157623291	6,5310003E-6
4824,99599456787	6,3092279E-6
4827,97622680664	6,8581592E-6
4830,95645904541	6,9472105E-6
4833,93669128418	8,1950357E-6
4836,91692352295	8,1247249E-6
4839,89715576172	7,861612E-6
4842,87738800049	7,4072118E-6
4845,85762023926	7,8526479E-6
4848,83785247803	7,5109351E-6
4851,8180847168	6,9045094E-6
4854,79831695557	7,196545E-6
4857,77854919434	6,8715012E-6
4860,75878143311	7,5538706E-6
4863,73901367188	6,9165739E-6
4866,71924591064	7,476295E-6
4869,69947814941	6,8966635E-6
4872,67971038818	7,2386114E-6
4875,65994262695	6,6677491E-6
4878,64017486572	6,8157069E-6
4881,62040710449	8,309278E-6
4884,60063934326	7,4841237E-6
4887,58087158203	8,1198398E-6
4890,5611038208	7,4880354E-6
4893,54133605957	7,7941989E-6
4896,52156829834	8,2834454E-6
4899,50180053711	8,2555397E-6
4902,48203277588	8,2286942E-6
4905,46226501465	7,7809374E-6
4908,44249725342	8,6066134E-6
4911,42272949219	8,9609387E-6
4914,40296173096	8,5475287E-6
4917,38319396973	7,8866958E-6
4920,3634262085	7,5939755E-6
4923,34365844727	7,601434E-6
4926,32389068604	8,0173823E-6
4929,3041229248	7,1105106E-6
4932,28435516357	5,733737E-6
4935,26458740234	3,8433505E-6
4938,24481964111	4,7067287E-6
4941,22505187988	3,7841571E-6
4944,20528411865	2,6640354E-6
4947,18551635742	1,9336413E-6
4950,16574859619	9,455391E-7
4953,14598083496	9,9333656E-7
4956,12621307373	7,2633945E-7
4959,1064453125	8,4202869E-7
4962,08667755127	1,8332371E-6
4965,06690979004	1,5622364E-6
4968,04714202881	1,4234292E-6
4971,02737426758	2,4432264E-6
4974,00760650635	2,3772827E-6
4976,98783874512	2,6678437E-6
4979,96807098389	2,9100708E-6
4982,94830322266	3,2044828E-6
4985,92853546143	3,043959E-6
4988,9087677002	3,0741159E-6
4991,88899993897	2,2784306E-6
4994,86923217773	4,0505474E-6
4997,8494644165	4,1856825E-6
5000,82969665527	3,6912127E-6
5003,80992889404	4,1738897E-6
5006,79016113281	4,4927471E-6
5009,77039337158	3,4269001E-6
5012,75062561035	3,9567151E-6
5015,73085784912	5,0130822E-6
5018,71109008789	4,3473866E-6
5021,69132232666	4,3235438E-6
5024,67155456543	3,7192578E-6
5027,6517868042	4,3557876E-6
5030,63201904297	4,080761E-6
5033,61225128174	5,2497726E-6
5036,59248352051	4,2458583E-6
5039,57271575928	4,4059535E-6
5042,55294799805	4,3388091E-6
5045,53318023682	4,9483474E-6
5048,51341247559	4,7478274E-6
5051,49364471436	4,4862877E-6
5054,47387695313	4,8255278E-6
5057,45410919189	5,0088061E-6
5060,43434143066	4,944955E-6
5063,41457366943	3,8068973E-6
5066,3948059082	4,1634617E-6
5069,37503814697	4,8967467E-6
5072,35527038574	4,4801219E-6
5075,33550262451	4,8731751E-6
5078,31573486328	4,2203372E-6
5081,29596710205	4,7698982E-6
5084,27619934082	4,8211572E-6
5087,25643157959	4,5599593E-6
5090,23666381836	4,3436544E-6
5093,21689605713	5,328882E-6
5096,1971282959	5,3961867E-6
5099,17736053467	5,1022688E-6
5102,15759277344	4,7859672E-6
5105,13782501221	5,4293772E-6
5108,11805725098	5,3335805E-6
5111,09828948975	4,4128173E-6
5114,07852172852	4,8301912E-6
5117,05875396729	5,2748428E-6
5120,03898620605	4,814205E-6
5123,01921844482	4,9906166E-6
5125,99945068359	5,3795704E-6
5128,97968292236	4,9911982E-6
5131,95991516113	4,8647294E-6
5134,9401473999	5,1557296E-6
5137,92037963867	4,1621594E-6
5140,90061187744	4,7326022E-6
5143,88084411621	4,9396343E-6
5146,86107635498	4,811457E-6
5149,84130859375	4,7133255E-6
5152,82154083252	4,8980479E-6
5155,80177307129	4,7455271E-6
5158,78200531006	4,9319012E-6
5161,76223754883	4,9283244E-6
5164,7424697876	4,2946524E-6
5167,72270202637	4,1653888E-6
5170,70293426514	4,7454006E-6
5173,68316650391	4,9676199E-6
5176,66339874268	4,6677116E-6
5179,64363098145	5,3446018E-6
5182,62386322022	5,3532766E-6
5185,60409545898	4,4817768E-6
5188,58432769775	5,7235993E-6
5191,56455993652	4,3874186E-6
5194,54479217529	5,0453921E-6
5197,52502441406	4,7897954E-6
5200,50525665283	4,8744762E-6
5203,4854888916	4,6849616E-6
5206,46572113037	4,8683999E-6
5209,44595336914	5,0662988E-6
5212,42618560791	5,539165E-6
5215,40641784668	5,6521289E-6
5218,38665008545	6,4682002E-6
5221,36688232422	5,2743633E-6
5224,34711456299	4,4506132E-6
5227,32734680176	5,0775135E-6
5230,30757904053	5,1076555E-6
5233,2878112793	4,7944291E-6
5236,26804351807	3,6615792E-6
5239,24827575684	4,3643234E-6
5242,22850799561	4,4247657E-6
5245,20874023438	4,8680625E-6
5248,18897247314	4,8153825E-6
5251,16920471191	5,1714212E-6
5254,14943695068	4,2154429E-6
5257,12966918945	4,8559975E-6
5260,10990142822	4,4026909E-6
5263,09013366699	4,6221824E-6
5266,07036590576	4,8091147E-6
5269,05059814453	4,4339748E-6
5272,0308303833	5,5004284E-6
5275,01106262207	5,2687759E-6
5277,99129486084	5,1905769E-6
5280,97152709961	5,617939E-6
5283,95175933838	5,5443971E-6
5286,93199157715	5,3742389E-6
5289,91222381592	4,3841326E-6
5292,89245605469	5,4002156E-6
5295,87268829346	4,6577807E-6
5298,85292053223	4,7658802E-6
5301,833152771	4,8564508E-6
5304,81338500977	5,4322925E-6
5307,79361724854	3,8397733E-6
5310,7738494873	5,3065515E-6
5313,75408172607	4,4847671E-6
5316,73431396484	4,7643294E-6
5319,71454620361	5,055595E-6
5322,69477844238	5,3451517E-6
5325,67501068115	4,519653E-6
5328,65524291992	5,196797E-6
5331,63547515869	5,28339E-6
5334,61570739746	4,2370341E-6
5337,59593963623	4,7946971E-6
5340,576171875	4,7949372E-6
5343,55640411377	4,9596842E-6
5346,53663635254	5,8045026E-6
5349,51686859131	4,4660384E-6
5352,49710083008	5,0926496E-6
5355,47733306885	4,7450753E-6
5358,45756530762	5,0207527E-6
5361,43779754639	4,6307632E-6
5364,41802978516	4,8418561E-6
5367,39826202393	4,5844015E-6
5370,3784942627	4,6822954E-6
5373,35872650146	5,113483E-6
5376,33895874023	4,8361756E-6
5379,319190979	4,7247632E-6
5382,29942321777	4,5709096E-6
5385,27965545654	4,5557848E-6
5388,25988769531	4,5453289E-6
5391,24011993408	5,1749881E-6
5394,22035217285	5,257121E-6
5397,20058441162	4,8082604E-6
5400,18081665039	5,0845917E-6
5403,16104888916	5,1852165E-6
5406,14128112793	5,168948E-6
5409,1215133667	5,0353769E-6
5412,10174560547	5,2495565E-6
5415,08197784424	4,2841988E-6
5418,06221008301	4,9403356E-6
5421,04244232178	3,9186892E-6
5424,02267456055	4,4367429E-6
5427,00290679932	5,1539983E-6
5429,98313903809	4,7993185E-6
5432,96337127686	4,8686202E-6
5435,94360351562	5,610773E-6
5438,92383575439	4,9982118E-6
5441,90406799316	4,1679966E-6
5444,88430023193	4,2375154E-6
5447,8645324707	4,8899112E-6
5450,84476470947	4,4703047E-6
5453,82499694824	4,3010184E-6
5456,80522918701	4,9546333E-6
5459,78546142578	4,5615038E-6
5462,76569366455	4,3562905E-6
5465,74592590332	3,730585E-6
5468,72615814209	4,6287271E-6
5471,70639038086	5,0158846E-6
5474,68662261963	4,4231788E-6
5477,6668548584	3,9683395E-6
5480,64708709717	5,3494889E-6
5483,62731933594	4,2705692E-6
5486,60755157471	3,7324461E-6
5489,58778381348	3,9147603E-6
5492,56801605225	4,9543952E-6
5495,54824829102	4,0601288E-6
5498,52848052978	4,7553541E-6
5501,50871276855	3,5473782E-6
5504,48894500732	4,5548841E-6
5507,46917724609	4,1364537E-6
5510,44940948486	4,7940514E-6
5513,42964172363	4,6445069E-6
5516,4098739624	3,4640271E-6
5519,39010620117	3,7495204E-6
5522,37033843994	3,8152464E-6
5525,35057067871	4,6232462E-6
5528,33080291748	4,3578622E-6
5531,31103515625	4,2284492E-6
5534,29126739502	4,1246889E-6
5537,27149963379	4,9150945E-6
5540,25173187256	4,9875704E-6
5543,23196411133	4,7474502E-6
5546,2121963501	4,1982592E-6
5549,19242858887	4,3126793E-6
5552,17266082764	3,8855063E-6
5555,15289306641	4,0824757E-6
5558,13312530518	3,8953545E-6
5561,11335754395	4,2985583E-6
5564,09358978271	2,8837166E-6
5567,07382202148	4,209336E-6
5570,05405426025	4,2944551E-6
5573,03428649902	4,0356434E-6
5576,01451873779	3,8061675E-6
5578,99475097656	3,9173725E-6
5581,97498321533	3,1504989E-6
5584,9552154541	4,7090294E-6
5587,93544769287	4,5758652E-6
5590,91567993164	4,0124836E-6
5593,89591217041	3,7494851E-6
5596,87614440918	4,640076E-6
5599,85637664795	3,7167131E-6
5602,83660888672	3,4983215E-6
5605,81684112549	4,0026247E-6
5608,79707336426	3,8788777E-6
5611,77730560303	4,4952946E-6
5614,7575378418	4,0949411E-6
5617,73777008057	4,0864803E-6
5620,71800231934	4,5177264E-6
5623,69823455811	3,2789213E-6
5626,67846679687	3,4312442E-6
5629,65869903564	4,0756812E-6
5632,63893127441	3,1643415E-6
5635,61916351318	4,7228844E-6
5638,59939575195	2,8124354E-6
5641,57962799072	4,0853477E-6
5644,55986022949	3,4963515E-6
5647,54009246826	4,53636E-6
5650,52032470703	3,6388799E-6
5653,5005569458	3,993466E-6
5656,48078918457	4,0214907E-6
5659,46102142334	4,1263267E-6
5662,44125366211	3,4676724E-6
5665,42148590088	3,6585517E-6
5668,40171813965	3,9493677E-6
5671,38195037842	4,3669054E-6
5674,36218261719	3,5875112E-6
5677,34241485596	3,9848436E-6
5680,32264709473	3,5210467E-6
5683,3028793335	4,3195874E-6
5686,28311157227	3,958071E-6
5689,26334381103	2,8772984E-6
5692,2435760498	3,3774668E-6
5695,22380828857	4,1750981E-6
5698,20404052734	3,7632851E-6
5701,18427276611	4,0240813E-6
5704,16450500488	3,9680996E-6
5707,14473724365	3,3764181E-6
5710,12496948242	3,1689272E-6
5713,10520172119	3,4335926E-6
5716,08543395996	3,7695556E-6
5719,06566619873	3,7690584E-6
5722,0458984375	3,9999507E-6
5725,02613067627	4,2441506E-6
5728,00636291504	4,0242873E-6
5730,98659515381	3,1406706E-6
5733,96682739258	3,5768832E-6
5736,94705963135	3,8384926E-6
5739,92729187012	4,6941513E-6
5742,90752410889	3,9848823E-6
5745,88775634766	4,7130408E-6
5748,86798858643	3,936948E-6
5751,8482208252	4,3584479E-6
5754,82845306396	4,2368871E-6
5757,80868530273	5,3780314E-6
5760,7889175415	6,0683471E-6
5763,76914978027	6,3188748E-6
5766,74938201904	5,4031896E-6
5769,72961425781	6,1832301E-6
5772,70984649658	6,9264642E-6
5775,69007873535	7,3153964E-6
5778,67031097412	6,7197077E-6
5781,65054321289	7,8765283E-6
5784,63077545166	8,8682797E-6
5787,61100769043	8,5298948E-6
5790,5912399292	9,319515E-6
5793,57147216797	9,0856086E-6
5796,55170440674	1,1358516E-5
5799,53193664551	1,0660797E-5
5802,51216888428	1,1423706E-5
5805,49240112305	1,2131963E-5
5808,47263336182	1,3057572E-5
5811,45286560059	1,3296356E-5
5814,43309783935	1,3863905E-5
5817,41333007812	1,3150451E-5
5820,39356231689	1,4656102E-5
5823,37379455566	1,4138699E-5
5826,35402679443	1,538928E-5
5829,3342590332	1,588028E-5
5832,31449127197	1,6685429E-5
5835,29472351074	1,5939233E-5
5838,27495574951	1,590916E-5
5841,25518798828	1,5855351E-5
5844,23542022705	1,61013E-5
5847,21565246582	1,609309E-5
5850,19588470459	1,567028E-5
5853,17611694336	1,5337765E-5
5856,15634918213	1,575103E-5
5859,1365814209	1,5437277E-5
5862,11681365967	1,4796023E-5
5865,09704589844	1,5162032E-5
5868,07727813721	1,577091E-5
5871,05751037598	1,6439269E-5
5874,03774261475	1,5921749E-5
5877,01797485352	1,5562671E-5
5879,99820709229	1,621912E-5
5882,97843933105	1,5689361E-5
5885,95867156982	1,4365928E-5
5888,93890380859	1,5354248E-5
5891,91913604736	1,6226346E-5
5894,89936828613	1,6152443E-5
5897,8796005249	1,6160045E-5
5900,85983276367	1,6568529E-5
5903,84006500244	1,6792031E-5
5906,82029724121	1,6370456E-5
5909,80052947998	1,6053825E-5
5912,78076171875	1,6290264E-5
5915,76099395752	1,7149244E-5
5918,74122619629	1,6783952E-5
5921,72145843506	1,7362707E-5
5924,70169067383	1,7211599E-5
5927,6819229126	1,7462854E-5
5930,66215515137	1,7231312E-5
5933,64238739014	1,8056457E-5
5936,62261962891	1,7524434E-5
5939,60285186768	1,7174488E-5
5942,58308410644	1,7756276E-5
5945,56331634521	1,7963897E-5
[truncated: 30,772 more rows]
