# Supplementary material for: Predicting the Durability of Solid Fired Bricks Using NDT Electroacoustic Methods
Source: Materials (Basel). 2022 Aug 25;15(17):5882. doi: 10.3390/ma15175882 (PMC9457344; doi:10.3390/ma15175882)
Supplement: Supplementary file 1 [file materials-15-05882-s001.zip › 12-S0_FL.csv]

ASCII data file created with TiePie Multi Channel software. www.tiepie.com.
2021-08-02 09:01:40 214m
Frequency	FFT1
Hz	V
0	0,0032350094
2,98023223876953	0,00020204896
5,96046447753906	0,00020265877
8,94069671630859	0,00023085306
11,9209289550781	0,00025233584
14,9011611938477	0,00023962499
17,8813934326172	0,00018564859
20,8616256713867	0,00025419449
23,8418579101562	0,00023670315
26,8220901489258	0,00022534518
29,8023223876953	0,0002258362
32,7825546264648	0,00023049299
35,7627868652344	0,00024661207
38,7430191040039	0,00027062088
41,7232513427734	0,00025620787
44,703483581543	0,00024545937
47,6837158203125	0,00024066937
50,663948059082	0,0002213377
53,6441802978516	0,00023027545
56,6244125366211	0,00024082743
59,6046447753906	0,00023644318
62,5848770141602	0,00023732087
65,5651092529297	0,00024017122
68,5453414916992	0,00023537346
71,5255737304687	0,00024167282
74,5058059692383	0,00024487746
77,4860382080078	0,00024787679
80,4662704467773	0,000245483
83,4465026855469	0,00024515255
86,4267349243164	0,00024007395
89,4069671630859	0,00023815024
92,3871994018555	0,00023232954
95,367431640625	0,00022607049
98,3476638793945	0,00022715065
101,327896118164	0,00022626803
104,308128356934	0,00023246764
107,288360595703	0,00024055514
110,268592834473	0,00023769895
113,248825073242	0,00023619922
116,229057312012	0,00022996469
119,209289550781	0,00022678268
122,189521789551	0,00023013112
125,16975402832	0,000232014
128,14998626709	0,00023043585
131,130218505859	0,00022853054
134,110450744629	0,00022773775
137,090682983398	0,00022988709
140,070915222168	0,00023079043
143,051147460938	0,00023633988
146,031379699707	0,00023250571
149,011611938477	0,00023723232
151,991844177246	0,00023404823
154,972076416016	0,00023980788
157,952308654785	0,00023918791
160,932540893555	0,00024619718
163,912773132324	0,00024705086
166,893005371094	0,0002490855
169,873237609863	0,00024713276
172,853469848633	0,0002500905
175,833702087402	0,00025475948
178,813934326172	0,00025827984
181,794166564941	0,00026026966
184,774398803711	0,00026169331
187,75463104248	0,00026018861
190,73486328125	0,00025643079
193,71509552002	0,00025187577
196,695327758789	0,00025161914
199,675559997559	0,00024653161
202,655792236328	0,00024165972
205,636024475098	0,00023576117
208,616256713867	0,00022951809
211,596488952637	0,00022668937
214,576721191406	0,0002225399
217,556953430176	0,00021594162
220,537185668945	0,00020785011
223,517417907715	0,00019930704
226,497650146484	0,00019095436
229,477882385254	0,00017849614
232,458114624023	0,0001699555
235,438346862793	0,00015713007
238,418579101562	0,00014677887
241,398811340332	0,00014341205
244,379043579102	0,00014560265
247,359275817871	0,00015078549
250,339508056641	0,00016172605
253,31974029541	0,00017898366
256,29997253418	0,00019820083
259,280204772949	0,0002186377
262,260437011719	0,00023737067
265,240669250488	0,00025401734
268,220901489258	0,00026700627
271,201133728027	0,00027508988
274,181365966797	0,00027603965
277,161598205566	0,00027388583
280,141830444336	0,00026843273
283,122062683105	0,00025785034
286,102294921875	0,00025225788
289,082527160645	0,00024783611
292,062759399414	0,00024593067
295,042991638184	0,00024342876
298,023223876953	0,00024471023
301,003456115723	0,00024320394
303,983688354492	0,00024294878
306,963920593262	0,00024297413
309,944152832031	0,00023984202
312,924385070801	0,0002405271
315,90461730957	0,00024404361
318,88484954834	0,0002453235
321,865081787109	0,00024763988
324,845314025879	0,00024955056
327,825546264648	0,00024922673
330,805778503418	0,00025165938
333,786010742188	0,00025305136
336,766242980957	0,00025569783
339,746475219727	0,00025368576
342,726707458496	0,0002517316
345,706939697266	0,00025242244
348,687171936035	0,00025196585
351,667404174805	0,00025016008
354,647636413574	0,00025047649
357,627868652344	0,00025266984
360,608100891113	0,000253031
363,588333129883	0,00025456554
366,568565368652	0,00025604638
369,548797607422	0,00025716725
372,529029846191	0,00025896151
375,509262084961	0,00026024222
378,48949432373	0,00026019467
381,4697265625	0,00025990056
384,44995880127	0,00026256486
387,430191040039	0,000265398
390,410423278809	0,00026771489
393,390655517578	0,00026881867
396,370887756348	0,00027113968
399,351119995117	0,00026856435
402,331352233887	0,00026872829
405,311584472656	0,00026461031
408,291816711426	0,00025927191
411,272048950195	0,00026636348
414,252281188965	0,00027040294
417,232513427734	0,00028293609
420,212745666504	0,00029964017
423,192977905273	0,00031861234
426,173210144043	0,00033647246
429,153442382812	0,00035066606
432,133674621582	0,00035713634
435,113906860352	0,00035163789
438,094139099121	0,00033441733
441,074371337891	0,00030718657
444,05460357666	0,00027379446
447,03483581543	0,00023712362
450,015068054199	0,00021282724
452,995300292969	0,00019903327
455,975532531738	0,00020518157
458,955764770508	0,00021674178
461,935997009277	0,00022540217
464,916229248047	0,00022976623
467,896461486816	0,00022873749
470,876693725586	0,0002242548
473,856925964355	0,00022169871
476,837158203125	0,00022135381
479,817390441895	0,00022295663
482,797622680664	0,00022625354
485,777854919434	0,00022795981
488,758087158203	0,000228907
491,738319396973	0,000230012
494,718551635742	0,00022843414
497,698783874512	0,00023007217
500,679016113281	0,0002281968
503,659248352051	0,00022815585
506,63948059082	0,00022808866
509,61971282959	0,00023045279
512,599945068359	0,00022840186
515,580177307129	0,00023075587
518,560409545898	0,000231307
521,540641784668	0,00023039225
524,520874023438	0,00023245386
527,501106262207	0,00023289271
530,481338500977	0,00024109565
533,461570739746	0,00024426651
536,441802978516	0,00024599267
539,422035217285	0,00024708686
542,402267456055	0,00024734431
545,382499694824	0,00024769766
548,362731933594	0,00024676335
551,342964172363	0,00024733016
554,323196411133	0,00024931427
557,303428649902	0,00025116439
560,283660888672	0,00025480443
563,263893127441	0,00025597407
566,244125366211	0,00025915829
569,22435760498	0,00025811116
572,20458984375	0,000258835
575,18482208252	0,00025558481
578,165054321289	0,00025128667
581,145286560059	0,0002477456
584,125518798828	0,0002473032
587,105751037598	0,00024856486
590,085983276367	0,00025130852
593,066215515137	0,00025453635
596,046447753906	0,00025811656
599,026679992676	0,00025732943
602,006912231445	0,00025643676
604,987144470215	0,00025697104
607,967376708984	0,00025645069
610,947608947754	0,00025713569
613,927841186523	0,00025800523
616,908073425293	0,00025697826
619,888305664062	0,00025684912
622,868537902832	0,00025591428
625,848770141602	0,00025551161
628,829002380371	0,00025362493
631,809234619141	0,00025743861
634,78946685791	0,0002574052
637,76969909668	0,00025802916
640,749931335449	0,000259371
643,730163574219	0,00025879108
646,710395812988	0,00025653662
649,690628051758	0,00025549342
652,670860290527	0,00025419418
655,651092529297	0,00025360851
658,631324768066	0,00025431118
661,611557006836	0,0002563147
664,591789245606	0,00025664275
667,572021484375	0,00025679246
670,552253723145	0,00025770037
673,532485961914	0,00025834691
676,512718200684	0,00025483879
679,492950439453	0,00025559332
682,473182678223	0,00025708227
685,453414916992	0,00025682952
688,433647155762	0,0002662687
691,413879394531	0,00026452722
694,394111633301	0,00026759833
697,37434387207	0,00025857817
700,35457611084	0,00025747037
703,334808349609	0,00025249842
706,315040588379	0,00024857677
709,295272827148	0,00024297724
712,275505065918	0,00024131291
715,255737304687	0,00023786526
718,235969543457	0,00023755706
721,216201782227	0,00023847416
724,196434020996	0,00023877706
727,176666259766	0,00024126268
730,156898498535	0,00024592012
733,137130737305	0,00024821336
736,117362976074	0,00024935197
739,097595214844	0,00025090484
742,077827453613	0,00025217691
745,058059692383	0,00025185683
748,038291931152	0,00024903614
751,018524169922	0,00024491488
753,998756408691	0,00024126972
756,978988647461	0,00023956848
759,959220886231	0,0002367389
762,939453125	0,00023328457
765,919685363769	0,00023250148
768,899917602539	0,00022913404
771,880149841309	0,0002279868
774,860382080078	0,00022486426
777,840614318848	0,00022130543
780,820846557617	0,00021666142
783,801078796387	0,00021213084
786,781311035156	0,0002072601
789,761543273926	0,00020435798
792,741775512695	0,00020374633
795,722007751465	0,00020207086
798,702239990234	0,00020270683
801,682472229004	0,00020218983
804,662704467773	0,00020032063
807,642936706543	0,00019762105
810,623168945313	0,00019482786
813,603401184082	0,00019288717
816,583633422852	0,00018779816
819,563865661621	0,0001883357
822,544097900391	0,00018326068
825,52433013916	0,00017979847
828,50456237793	0,00017868272
831,484794616699	0,00017740871
834,465026855469	0,00017764817
837,445259094238	0,00017742626
840,425491333008	0,00017581733
843,405723571777	0,0001720191
846,385955810547	0,00016789187
849,366188049316	0,00016340915
852,346420288086	0,00016010966
855,326652526855	0,00015258281
858,306884765625	0,0001508403
861,287117004394	0,00014667157
864,267349243164	0,00014307559
867,247581481934	0,00013893952
870,227813720703	0,00013598213
873,208045959473	0,00013164783
876,188278198242	0,00012866559
879,168510437012	0,00012235013
882,148742675781	0,00011872766
885,128974914551	0,00011330531
888,10920715332	0,00010919258
891,08943939209	0,00010463087
894,069671630859	0,00010124946
897,049903869629	9,9250083E-5
900,030136108398	9,5948155E-5
903,010368347168	9,6271259E-5
905,990600585938	9,6061403E-5
908,970832824707	9,6611708E-5
911,951065063477	9,5997502E-5
914,931297302246	9,5184073E-5
917,911529541016	9,5275576E-5
920,891761779785	9,4973693E-5
923,871994018555	9,3706096E-5
926,852226257324	9,4511663E-5
929,832458496094	9,1752049E-5
932,812690734863	8,9100657E-5
935,792922973633	8,6774724E-5
938,773155212402	8,1593562E-5
941,753387451172	7,9304782E-5
944,733619689941	7,7291419E-5
947,713851928711	7,6873465E-5
950,69408416748	7,7214186E-5
953,67431640625	7,7144664E-5
956,65454864502	7,752919E-5
959,634780883789	7,8140705E-5
962,615013122559	7,5214808E-5
965,595245361328	6,9051307E-5
968,575477600098	6,2301098E-5
971,555709838867	5,1560048E-5
974,535942077637	4,185191E-5
977,516174316406	3,3410944E-5
980,496406555176	2,9473545E-5
983,476638793945	3,6014794E-5
986,456871032715	4,8679899E-5
989,437103271484	6,2011585E-5
992,417335510254	7,7551449E-5
995,397567749023	8,8454395E-5
998,377799987793	9,7733679E-5
1001,35803222656	0,00010281161
1004,33826446533	0,00010294631
1007,3184967041	9,7168179E-5
1010,29872894287	9,1434265E-5
1013,27896118164	8,8206049E-5
1016,25919342041	8,7622878E-5
1019,23942565918	9,0488707E-5
1022,21965789795	9,3784034E-5
1025,19989013672	9,5288023E-5
1028,18012237549	9,8423091E-5
1031,16035461426	9,8320819E-5
1034,14058685303	0,00010234992
1037,1208190918	0,00010438096
1040,10105133057	0,00010844381
1043,08128356934	0,00010855778
1046,06151580811	0,00011355977
1049,04174804688	0,00011672649
1052,02198028564	0,00012224821
1055,00221252441	0,00012491503
1057,98244476318	0,00013055836
1060,96267700195	0,00013404851
1063,94290924072	0,00013768544
1066,92314147949	0,00014315927
1069,90337371826	0,00014711192
1072,88360595703	0,00015049071
1075,8638381958	0,00015352511
1078,84407043457	0,00015631421
1081,82430267334	0,00015793052
1084,80453491211	0,00016145795
1087,78476715088	0,00016452739
1090,76499938965	0,00016739371
1093,74523162842	0,00016987943
1096,72546386719	0,00017349052
1099,70569610596	0,00017743151
1102,68592834473	0,00018139606
1105,6661605835	0,00018745169
1108,64639282227	0,00019172248
1111,62662506104	0,00019776291
1114,6068572998	0,00020464015
1117,58708953857	0,00021199505
1120,56732177734	0,00021743532
1123,54755401611	0,00022487821
1126,52778625488	0,00022918807
1129,50801849365	0,00023552234
1132,48825073242	0,00023630889
1135,46848297119	0,00023449172
1138,44871520996	0,00022979907
1141,42894744873	0,00022347137
1144,4091796875	0,00021734401
1147,38941192627	0,0002157441
1150,36964416504	0,00021903831
1153,34987640381	0,00022315039
1156,33010864258	0,00022526965
1159,31034088135	0,00022559891
1162,29057312012	0,00022067041
1165,27080535889	0,00021127099
1168,25103759766	0,00020370433
1171,23126983643	0,00019514135
1174,2115020752	0,0001955627
1177,19173431396	0,00019943723
1180,17196655273	0,00020668814
1183,1521987915	0,00021661508
1186,13243103027	0,00022663406
1189,11266326904	0,00023244087
1192,09289550781	0,00023643433
1195,07312774658	0,00023733522
1198,05335998535	0,00023400679
1201,03359222412	0,00023061332
1204,01382446289	0,00022809456
1206,99405670166	0,00022717361
1209,97428894043	0,00022647512
1212,9545211792	0,00022723847
1215,93475341797	0,0002300938
1218,91498565674	0,00023006913
1221,89521789551	0,0002332349
1224,87545013428	0,00023422854
1227,85568237305	0,00023313538
1230,83591461182	0,00022909448
1233,81614685059	0,00022301939
1236,79637908936	0,00021553751
1239,77661132812	0,00020941325
1242,75684356689	0,00020278132
1245,73707580566	0,00019991054
1248,71730804443	0,00019988258
1251,6975402832	0,00019802476
1254,67777252197	0,00019461071
1257,65800476074	0,000193123
1260,63823699951	0,00018978939
1263,61846923828	0,00018593637
1266,59870147705	0,00018360123
1269,57893371582	0,00018253138
1272,55916595459	0,00018497856
1275,53939819336	0,00019134644
1278,51963043213	0,00019990579
1281,4998626709	0,00020951356
1284,48009490967	0,00022087971
1287,46032714844	0,00023091221
1290,44055938721	0,00023937736
1293,42079162598	0,0002483486
1296,40102386475	0,00025640442
1299,38125610352	0,00026202122
1302,36148834229	0,00026445164
1305,34172058105	0,00026491746
1308,32195281982	0,00026411787
1311,30218505859	0,00026584894
1314,28241729736	0,00026316595
1317,26264953613	0,00026248951
1320,2428817749	0,00025864713
1323,22311401367	0,00025654378
1326,20334625244	0,00025370445
1329,18357849121	0,00025303694
1332,16381072998	0,00025347435
1335,14404296875	0,00025311828
1338,12427520752	0,00025446167
1341,10450744629	0,00025608259
1344,08473968506	0,00025493014
1347,06497192383	0,00025619336
1350,0452041626	0,00025567308
1353,02543640137	0,00025645982
1356,00566864014	0,0002562481
1358,98590087891	0,0002568054
1361,96613311768	0,00025948269
1364,94636535645	0,00026006362
1367,92659759521	0,00025991915
1370,90682983398	0,00025927103
1373,88706207275	0,00025904296
1376,86729431152	0,00026032998
1379,84752655029	0,00026444473
1382,82775878906	0,00027025106
1385,80799102783	0,0002774459
1388,7882232666	0,00028662021
1391,76845550537	0,00029106714
1394,74868774414	0,00029490521
1397,72891998291	0,00029899164
1400,70915222168	0,00029863051
1403,68938446045	0,0002991744
1406,66961669922	0,00029744595
1409,64984893799	0,00029700328
1412,63008117676	0,00029638658
1415,61031341553	0,00029403562
1418,5905456543	0,00029279179
1421,57077789307	0,00029219957
1424,55101013184	0,00029278132
1427,53124237061	0,00029246949
1430,51147460938	0,00029440916
1433,49170684814	0,00029680663
1436,47193908691	0,00030005286
1439,45217132568	0,00030461023
1442,43240356445	0,00031068195
1445,41263580322	0,00031495797
1448,39286804199	0,00032074096
1451,37310028076	0,0003244979
1454,35333251953	0,00033044976
1457,3335647583	0,00033383944
1460,31379699707	0,00033723349
1463,29402923584	0,00034108488
1466,27426147461	0,00034546665
1469,25449371338	0,0003493599
1472,23472595215	0,00035187559
1475,21495819092	0,00035480329
1478,19519042969	0,00035837944
1481,17542266846	0,00036103259
1484,15565490723	0,00036222379
1487,135887146	0,00036128223
1490,11611938477	0,00035797569
1493,09635162354	0,0003531599
1496,0765838623	0,00034701809
1499,05681610107	0,00034334838
1502,03704833984	0,00033876022
1505,01728057861	0,00033868073
1507,99751281738	0,00033782999
1510,97774505615	0,00033995581
1513,95797729492	0,00033786857
1516,93820953369	0,00033747188
1519,91844177246	0,00033647045
1522,89867401123	0,00033516659
1525,87890625	0,00033517106
1528,85913848877	0,0003321266
1531,83937072754	0,00033278791
1534,81960296631	0,00032975246
1537,79983520508	0,00033120692
1540,78006744385	0,00033187847
1543,76029968262	0,00033504974
1546,74053192139	0,00033508963
1549,72076416016	0,0003361031
1552,70099639893	0,00033526464
1555,6812286377	0,0003346525
1558,66146087646	0,00033149043
1561,64169311523	0,00032577219
1564,621925354	0,00032068814
1567,60215759277	0,00031386117
1570,58238983154	0,00031022717
1573,56262207031	0,00031188503
1576,54285430908	0,00031594365
1579,52308654785	0,00032173028
1582,50331878662	0,00032457571
1585,48355102539	0,00032365029
1588,46378326416	0,00031856114
1591,44401550293	0,0003146874
1594,4242477417	0,00031198191
1597,40447998047	0,00031178629
1600,38471221924	0,00031355944
1603,36494445801	0,00031703055
1606,34517669678	0,00032026164
1609,32540893555	0,00032273872
1612,30564117432	0,00032255732
1615,28587341309	0,0003192778
1618,26610565186	0,00031612139
1621,24633789062	0,00031130214
1624,22657012939	0,00030598078
1627,20680236816	0,00030222007
1630,18703460693	0,00030164921
1633,1672668457	0,00030067157
1636,14749908447	0,00029875746
1639,12773132324	0,00029829902
1642,10796356201	0,00029833641
1645,08819580078	0,00029764886
1648,06842803955	0,00029692836
1651,04866027832	0,00029584614
1654,02889251709	0,0002948261
1657,00912475586	0,00029436889
1659,98935699463	0,00029392142
1662,9695892334	0,00029363303
1665,94982147217	0,00029494787
1668,93005371094	0,00029655226
1671,91028594971	0,00029847983
1674,89051818848	0,00029945844
1677,87075042725	0,00029781747
1680,85098266602	0,00029802026
1683,83121490479	0,00030016315
1686,81144714355	0,00030461472
1689,79167938232	0,00031151236
1692,77191162109	0,00032170514
1695,75214385986	0,00033143225
1698,73237609863	0,00034224546
1701,7126083374	0,00035316356
1704,69284057617	0,00035992257
1707,67307281494	0,00036511408
1710,65330505371	0,00036534627
1713,63353729248	0,00036664758
1716,61376953125	0,00036433482
1719,59400177002	0,00036150381
1722,57423400879	0,00036034579
1725,55446624756	0,00035843172
1728,53469848633	0,00035807126
1731,5149307251	0,00035710262
1734,49516296387	0,00035843523
1737,47539520264	0,0003624271
1740,45562744141	0,00036601634
1743,43585968018	0,00037049627
1746,41609191895	0,00037482439
1749,39632415771	0,00037783364
1752,37655639648	0,00038172919
1755,35678863525	0,0003854966
1758,33702087402	0,00038852419
1761,31725311279	0,00039246888
1764,29748535156	0,0003954831
1767,27771759033	0,00039805928
1770,2579498291	0,00040018458
1773,23818206787	0,0004020479
1776,21841430664	0,00039885595
1779,19864654541	0,00039502237
1782,17887878418	0,00039175283
1785,15911102295	0,00039353527
1788,13934326172	0,00039624619
1791,11957550049	0,00040425024
1794,09980773926	0,00041054168
1797,08003997803	0,00041484983
1800,0602722168	0,00041035314
1803,04050445557	0,00040485222
1806,02073669434	0,00039455038
1809,00096893311	0,00038627864
1811,98120117187	0,00038133752
1814,96143341064	0,00038065935
1817,94166564941	0,00038312116
1820,92189788818	0,00038791417
1823,90213012695	0,00039077585
1826,88236236572	0,00039261549
1829,86259460449	0,0003934862
1832,84282684326	0,00039353773
1835,82305908203	0,00039282982
1838,8032913208	0,00039281432
1841,78352355957	0,00039617592
1844,76375579834	0,00039749648
1847,74398803711	0,00039989128
1850,72422027588	0,00040594526
1853,70445251465	0,00041617391
1856,68468475342	0,0004246199
1859,66491699219	0,000437943
1862,64514923096	0,00045095658
1865,62538146973	0,00046337715
1868,6056137085	0,00047497114
1871,58584594727	0,0004875874
1874,56607818604	0,00049650886
1877,5463104248	0,00050538559
1880,52654266357	0,00050964946
1883,50677490234	0,0005156113
1886,48700714111	0,00051945914
1889,46723937988	0,00052293806
1892,44747161865	0,00052564927
1895,42770385742	0,00052911641
1898,40793609619	0,00053309383
1901,38816833496	0,00053668775
1904,36840057373	0,00054388212
1907,3486328125	0,000554812
1910,32886505127	0,00056524955
1913,30909729004	0,0005776273
1916,28932952881	0,00058841934
1919,26956176758	0,00059960384
1922,24979400635	0,00061270268
1925,23002624512	0,00062421621
1928,21025848389	0,00063765467
1931,19049072266	0,00064750918
1934,17072296143	0,00065975689
1937,1509552002	0,00066990347
1940,13118743896	0,00067906629
1943,11141967773	0,00068948922
1946,0916519165	0,00070184647
1949,07188415527	0,00071671886
1952,05211639404	0,00073512007
1955,03234863281	0,00074817659
1958,01258087158	0,00075352358
1960,99281311035	0,00074605342
1963,97304534912	0,0007329554
1966,95327758789	0,00071990591
1969,93350982666	0,00070770203
1972,91374206543	0,0007044215
1975,8939743042	0,00070719885
1978,87420654297	0,00071417341
1981,85443878174	0,00072739827
1984,83467102051	0,00073986093
1987,81490325928	0,00075360807
1990,79513549805	0,00076145109
1993,77536773682	0,00076652578
1996,75559997559	0,00077075461
1999,73583221436	0,000775689
2002,71606445313	0,00078208476
2005,69629669189	0,00079360619
2008,67652893066	0,00080931364
2011,65676116943	0,00083095217
2014,6369934082	0,00085545458
2017,61722564697	0,00088335801
2020,59745788574	0,00091322817
2023,57769012451	0,00094629285
2026,55792236328	0,00097990646
2029,53815460205	0,0010104514
2032,51838684082	0,0010417588
2035,49861907959	0,0010736252
2038,47885131836	0,0011042411
2041,45908355713	0,0011374347
2044,4393157959	0,0011716005
2047,41954803467	0,0012106544
2050,39978027344	0,001252732
2053,38001251221	0,0012946528
2056,36024475098	0,0013381731
2059,34047698975	0,0013827003
2062,32070922852	0,0014257477
2065,30094146729	0,0014705743
2068,28117370605	0,0015174093
2071,26140594482	0,0015655403
2074,24163818359	0,001620706
2077,22187042236	0,0016838908
2080,20210266113	0,0017530995
2083,1823348999	0,0018337615
2086,16256713867	0,0019265027
2089,14279937744	0,0020299945
2092,12303161621	0,002148676
2095,10326385498	0,0022844715
2098,08349609375	0,0024377963
2101,06372833252	0,002610416
2104,04396057129	0,0028055522
2107,02419281006	0,0030214242
2110,00442504883	0,0032706664
2112,9846572876	0,0035447844
2115,96488952637	0,0038461257
2118,94512176514	0,0041844787
2121,92535400391	0,0045494206
2124,90558624268	0,0049766639
2127,88581848145	0,0055030497
2130,86605072021	0,0062020025
2133,84628295898	0,0068951881
2136,82651519775	0,0067913785
2139,80674743652	0,0061906363
2142,78697967529	0,0055274144
2145,76721191406	0,0048239112
2148,74744415283	0,0041195341
2151,7276763916	0,0034384076
2154,70790863037	0,0028098028
2157,68814086914	0,0022484358
2160,66837310791	0,0017720063
2163,64860534668	0,0013923453
2166,62883758545	0,0011067182
2169,60906982422	0,00091518344
2172,58930206299	0,00080542082
2175,56953430176	0,00075594164
2178,54976654053	0,00073199124
2181,5299987793	0,00071106135
2184,51023101807	0,00068826117
2187,49046325684	0,00065687148
2190,47069549561	0,00061740255
2193,45092773438	0,0005756743
2196,43115997314	0,00053101324
2199,41139221191	0,0004883181
2202,39162445068	0,00044872384
2205,37185668945	0,00041547614
2208,35208892822	0,00038864302
2211,33232116699	0,0003669009
2214,31255340576	0,00034880859
2217,29278564453	0,00033787614
2220,2730178833	0,00032697374
2223,25325012207	0,00031942344
2226,23348236084	0,00030970584
2229,21371459961	0,00030075759
2232,19394683838	0,00028813526
2235,17417907715	0,00027701559
2238,15441131592	0,00026017557
2241,13464355469	0,00024398866
2244,11487579346	0,00022726226
2247,09510803223	0,00021139643
2250,075340271	0,00019998329
2253,05557250977	0,00019083209
2256,03580474854	0,00018615014
2259,0160369873	0,00018107168
2261,99626922607	0,0001790074
2264,97650146484	0,00017819192
2267,95673370361	0,00017866127
2270,93696594238	0,00017928797
2273,91719818115	0,00018010247
2276,89743041992	0,00017868238
2279,87766265869	0,00018075257
2282,85789489746	0,00017960761
2285,83812713623	0,00018065851
2288,818359375	0,00018329202
2291,79859161377	0,00019226132
2294,77882385254	0,0001983605
2297,75905609131	0,00020512655
2300,73928833008	0,00021330593
2303,71952056885	0,00022184047
2306,69975280762	0,00023862295
2309,67998504639	0,00030432235
2312,66021728516	0,00040836612
2315,64044952393	0,00034295122
2318,6206817627	0,00025182921
2321,60091400146	0,00017779747
2324,58114624023	0,00012867913
2327,561378479	0,00011125429
2330,54161071777	0,00011651906
2333,52184295654	0,00013154515
2336,50207519531	0,00014396765
2339,48230743408	0,00015117934
2342,46253967285	0,00015462613
2345,44277191162	0,00015354468
2348,42300415039	0,00014922436
2351,40323638916	0,00014448983
2354,38346862793	0,0001389069
2357,3637008667	0,00013211283
2360,34393310547	0,00012746343
2363,32416534424	0,00012062919
2366,30439758301	0,00011472738
2369,28462982178	0,0001098411
2372,26486206055	0,00010388938
2375,24509429932	9,7693545E-5
2378,22532653809	8,997254E-5
2381,20555877686	8,1351304E-5
2384,18579101562	7,3788026E-5
2387,16602325439	6,6246273E-5
2390,14625549316	6,199044E-5
2393,12648773193	5,8201558E-5
2396,1067199707	5,7765679E-5
2399,08695220947	6,0091147E-5
2402,06718444824	6,3487205E-5
2405,04741668701	6,8290042E-5
2408,02764892578	7,1543665E-5
2411,00788116455	7,2425724E-5
2413,98811340332	7,1321652E-5
2416,96834564209	6,8735279E-5
2419,94857788086	6,3556501E-5
2422,92881011963	6,1304362E-5
2425,9090423584	5,8934536E-5
2428,88927459717	6,0456322E-5
2431,86950683594	6,3630613E-5
2434,84973907471	6,8926472E-5
2437,82997131348	7,4426894E-5
2440,81020355225	7,9372296E-5
2443,79043579102	8,181132E-5
2446,77066802979	8,6103646E-5
2449,75090026855	8,8501139E-5
2452,73113250732	9,2657959E-5
2455,71136474609	9,2093188E-5
2458,69159698486	9,1303386E-5
2461,67182922363	9,4813119E-5
2464,6520614624	9,8178136E-5
2467,63229370117	0,00010353768
2470,61252593994	0,00010797
2473,59275817871	0,00010911238
2476,57299041748	0,00010881017
2479,55322265625	0,00010379704
2482,53345489502	9,8616895E-5
2485,51368713379	9,488609E-5
2488,49391937256	9,6117178E-5
2491,47415161133	0,00010364966
2494,4543838501	0,00011257899
2497,43461608887	0,00011910058
2500,41484832764	0,0001229348
2503,39508056641	0,00012475076
2506,37531280518	0,00012125778
2509,35554504395	0,00011727826
2512,33577728271	0,00011365612
2515,31600952148	0,00011020783
2518,29624176025	0,00010810669
2521,27647399902	0,0001039553
2524,25670623779	0,0001017748
2527,23693847656	9,9536582E-5
2530,21717071533	9,600043E-5
2533,1974029541	9,5040266E-5
2536,17763519287	9,1857724E-5
2539,15786743164	9,0299365E-5
2542,13809967041	8,7307816E-5
2545,11833190918	8,6372579E-5
2548,09856414795	8,3621237E-5
2551,07879638672	8,7542823E-5
2554,05902862549	9,215221E-5
2557,03926086426	9,9347126E-5
2560,01949310303	0,00010604178
2562,9997253418	0,00011138466
2565,97995758057	0,00011613681
2568,96018981934	0,00011449116
2571,94042205811	0,00011283659
2574,92065429687	0,00010788961
2577,90088653564	0,00010244751
2580,88111877441	9,8733894E-5
2583,86135101318	9,5858894E-5
2586,84158325195	9,8323775E-5
2589,82181549072	0,00010128134
2592,80204772949	0,00010660829
2595,78227996826	0,00010864965
2598,76251220703	0,00010951375
2601,7427444458	0,00010823612
2604,72297668457	0,00010546716
2607,70320892334	0,00010116403
2610,68344116211	9,9542695E-5
2613,66367340088	9,8308618E-5
2616,64390563965	9,737709E-5
2619,62413787842	9,9215125E-5
2622,60437011719	0,00010139079
2625,58460235596	0,00010528362
2628,56483459473	0,00010756698
2631,5450668335	0,00010990172
2634,52529907227	0,00011147783
2637,50553131104	0,00011394413
2640,4857635498	0,00011371416
2643,46599578857	0,00011536463
2646,44622802734	0,00011727609
2649,42646026611	0,00012089024
2652,40669250488	0,00012678924
2655,38692474365	0,00013359393
2658,36715698242	0,00014395222
2661,34738922119	0,00015271969
2664,32762145996	0,00016263341
2667,30785369873	0,0001706832
2670,2880859375	0,00017451278
2673,26831817627	0,00017661364
2676,24855041504	0,00017583668
2679,22878265381	0,00017456124
2682,20901489258	0,00017388111
2685,18924713135	0,00017642235
2688,16947937012	0,00018160249
2691,14971160889	0,00018690235
2694,12994384766	0,00019072292
2697,11017608643	0,00019246436
2700,0904083252	0,00019265322
2703,07064056396	0,00018881598
2706,05087280273	0,00018636217
2709,0311050415	0,0001867289
2712,01133728027	0,00018903969
2714,99156951904	0,00019218632
2717,97180175781	0,00019467697
2720,95203399658	0,00019618718
2723,93226623535	0,00019401139
2726,91249847412	0,00019077698
2729,89273071289	0,00018515476
2732,87296295166	0,00018026194
2735,85319519043	0,00017655521
2738,8334274292	0,00017415269
2741,81365966797	0,00017251492
2744,79389190674	0,0001720596
2747,77412414551	0,00017106576
2750,75435638428	0,000170977
2753,73458862305	0,00017405524
2756,71482086182	0,00017805908
2759,69505310059	0,00018121063
2762,67528533936	0,0001860887
2765,65551757813	0,00018961379
2768,63574981689	0,00019140979
2771,61598205566	0,00019289673
2774,59621429443	0,00019152543
2777,5764465332	0,00018934536
2780,55667877197	0,00018696272
2783,53691101074	0,00018368318
2786,51714324951	0,00018175983
2789,49737548828	0,00018082706
2792,47760772705	0,00018169396
2795,45783996582	0,00018337266
2798,43807220459	0,00018360849
2801,41830444336	0,00018489103
2804,39853668213	0,00018764639
2807,3787689209	0,00018814153
2810,35900115967	0,00019062128
2813,33923339844	0,00019439734
2816,31946563721	0,00019760258
2819,29969787598	0,00020089859
2822,27993011475	0,00020486724
2825,26016235352	0,00020824918
2828,24039459229	0,00021085102
2831,22062683105	0,00021431772
2834,20085906982	0,00021625378
2837,18109130859	0,0002157928
2840,16132354736	0,00021609246
2843,14155578613	0,00021310908
2846,1217880249	0,00021111844
2849,10202026367	0,00021082308
2852,08225250244	0,00021331705
2855,06248474121	0,0002160689
2858,04271697998	0,00022150436
2861,02294921875	0,00022308228
2864,00318145752	0,00022523549
2866,98341369629	0,00022584121
2869,96364593506	0,00022387789
2872,94387817383	0,00022010145
2875,9241104126	0,00021637041
2878,90434265137	0,00021402843
2881,88457489014	0,00021157153
2884,86480712891	0,00021032629
2887,84503936768	0,00020831728
2890,82527160645	0,00020742328
2893,80550384521	0,00020657456
2896,78573608398	0,00020679599
2899,76596832275	0,00020810003
2902,74620056152	0,00020946088
2905,72643280029	0,00020961416
2908,70666503906	0,00020920397
2911,68689727783	0,00020958657
2914,6671295166	0,00020811636
2917,64736175537	0,0002062565
2920,62759399414	0,00020644953
2923,60782623291	0,00020522628
2926,58805847168	0,00020453322
2929,56829071045	0,00020299504
2932,54852294922	0,0002037036
2935,52875518799	0,00020346994
2938,50898742676	0,00020514521
2941,48921966553	0,00020770404
2944,4694519043	0,00020795158
2947,44968414307	0,00020888795
2950,42991638184	0,00020834763
2953,41014862061	0,00020718584
2956,39038085937	0,00020578402
2959,37061309814	0,00020241554
2962,35084533691	0,00020157842
2965,33107757568	0,0001998005
2968,31130981445	0,0001996637
2971,29154205322	0,00019853841
2974,27177429199	0,00019755944
2977,25200653076	0,00019690501
2980,23223876953	0,00019585537
2983,2124710083	0,0001944825
2986,19270324707	0,00019232249
2989,17293548584	0,00018871634
2992,15316772461	0,00018575545
2995,13339996338	0,00018025282
2998,11363220215	0,00017556363
3001,09386444092	0,00017000878
3004,07409667969	0,00016486061
3007,05432891846	0,00016235608
3010,03456115723	0,00016206489
3013,014793396	0,00016521037
3015,99502563477	0,00017439136
3018,97525787354	0,00018634832
3021,9554901123	0,00019514986
3024,93572235107	0,0002004765
3027,91595458984	0,00020118154
3030,89618682861	0,00019498706
3033,87641906738	0,00018833715
3036,85665130615	0,00018624437
3039,83688354492	0,00018465569
3042,81711578369	0,00018821369
3045,79734802246	0,00019349563
3048,77758026123	0,00019792984
3051,7578125	0,0001989758
3054,73804473877	0,0001989053
3057,71827697754	0,00019661038
3060,69850921631	0,00019205896
3063,67874145508	0,00018897176
3066,65897369385	0,00018628905
3069,63920593262	0,00018421683
3072,61943817139	0,00018295707
3075,59967041016	0,00018231956
3078,57990264893	0,00017982238
3081,5601348877	0,00017833521
3084,54036712646	0,0001740946
3087,52059936523	0,00017072501
3090,500831604	0,00016530752
3093,48106384277	0,0001629508
3096,46129608154	0,0001587139
3099,44152832031	0,00015736295
3102,42176055908	0,00015539092
3105,40199279785	0,00015326091
3108,38222503662	0,00014976027
3111,36245727539	0,00014781336
3114,34268951416	0,00014451265
3117,32292175293	0,00014068107
3120,3031539917	0,00013420124
3123,28338623047	0,00013001621
3126,26361846924	0,00012315827
3129,24385070801	0,00011891596
3132,22408294678	0,00011476148
3135,20431518555	0,00011494434
3138,18454742432	0,00011513984
3141,16477966309	0,00011506387
3144,14501190186	0,00011220117
3147,12524414063	0,00010961219
3150,10547637939	0,00010690366
3153,08570861816	0,0001040073
3156,06594085693	0,00010293086
3159,0461730957	0,00010005894
3162,02640533447	9,5890323E-5
3165,00663757324	8,9259686E-5
3167,98686981201	8,2554441E-5
3170,96710205078	7,4760366E-5
3173,94733428955	6,7458109E-5
3176,92756652832	6,3698896E-5
3179,90779876709	6,1465572E-5
3182,88803100586	6,6080942E-5
3185,86826324463	7,1991135E-5
3188,8484954834	7,7989099E-5
3191,82872772217	8,6275774E-5
3194,80895996094	9,6289741E-5
3197,78919219971	0,00010900985
3200,76942443848	0,000124069
3203,74965667725	0,00014222677
3206,72988891602	0,00016326595
3209,71012115479	0,00018716576
3212,69035339355	0,00021252512
3215,67058563232	0,00024093902
3218,65081787109	0,00027329398
3221,63105010986	0,00030675628
3224,61128234863	0,00034191949
3227,5915145874	0,00037886173
3230,57174682617	0,00042020546
3233,55197906494	0,00046195719
3236,53221130371	0,00050881733
3239,51244354248	0,00055628947
3242,49267578125	0,00060926637
3245,47290802002	0,00066283365
3248,45314025879	0,00071935326
3251,43337249756	0,00077631745
3254,41360473633	0,00083283602
3257,3938369751	0,00088933775
3260,37406921387	0,00094141303
3263,35430145264	0,00099260252
3266,33453369141	0,0010381754
3269,31476593018	0,0010818327
3272,29499816895	0,0011166516
3275,27523040771	0,0011448897
3278,25546264648	0,0011634956
3281,23569488525	0,0011687203
3284,21592712402	0,0011573504
3287,19615936279	0,0011252166
3290,17639160156	0,0010651424
3293,15662384033	0,000978829
3296,1368560791	0,00086252064
3299,11708831787	0,00072716317
3302,09732055664	0,00059182271
3305,07755279541	0,00049232801
3308,05778503418	0,00045035192
3311,03801727295	0,00046467068
3314,01824951172	0,00050553785
3316,99848175049	0,00054124749
3319,97871398926	0,00056293109
3322,95894622803	0,00056790234
3325,9391784668	0,00055767515
3328,91941070557	0,00053567303
3331,89964294434	0,0005066955
3334,87987518311	0,00048016498
3337,86010742188	0,00045630221
3340,84033966064	0,00044119957
3343,82057189941	0,00043209991
3346,80080413818	0,00042830249
3349,78103637695	0,00042597278
3352,76126861572	0,00042480776
3355,74150085449	0,00042367989
3358,72173309326	0,00042143176
3361,70196533203	0,000417531
3364,6821975708	0,00041504455
3367,66242980957	0,00041101222
3370,64266204834	0,00040593168
3373,62289428711	0,00040260053
3376,60312652588	0,00039855206
3379,58335876465	0,00039430198
3382,56359100342	0,00039084126
3385,54382324219	0,00038601556
3388,52405548096	0,00038021621
3391,50428771973	0,00037292652
3394,4845199585	0,00036684105
3397,46475219727	0,00035941772
3400,44498443604	0,00035241238
3403,4252166748	0,0003448378
3406,40544891357	0,0003378642
3409,38568115234	0,00033377043
3412,36591339111	0,0003331013
3415,34614562988	0,00033292866
3418,32637786865	0,00033497231
3421,30661010742	0,00033802942
3424,28684234619	0,00033918502
3427,26707458496	0,0003411768
3430,24730682373	0,00034135191
3433,2275390625	0,00034046592
3436,20777130127	0,00033907962
3439,18800354004	0,00033517881
3442,16823577881	0,00033275223
3445,14846801758	0,00032844603
3448,12870025635	0,00032392278
3451,10893249512	0,00031877414
3454,08916473389	0,00031639591
3457,06939697266	0,00031209937
3460,04962921143	0,00030684363
3463,0298614502	0,00030031144
3466,01009368897	0,0002940091
3468,99032592773	0,00028729172
3471,9705581665	0,00028253797
3474,95079040527	0,00028021865
3477,93102264404	0,00027966569
3480,91125488281	0,00028031519
3483,89148712158	0,0002795265
3486,87171936035	0,00028089751
3489,85195159912	0,00027999094
3492,83218383789	0,00027832832
3495,81241607666	0,00027958474
3498,79264831543	0,00028064374
3501,7728805542	0,00028378838
3504,75311279297	0,00028590443
3507,73334503174	0,00028993852
3510,71357727051	0,00029174917
3513,69380950928	0,00029644265
3516,67404174805	0,00029876541
3519,65427398682	0,00030157853
3522,63450622559	0,00030391303
3525,61473846436	0,00030582044
3528,59497070313	0,00030682901
3531,57520294189	0,00030920789
3534,55543518066	0,00030917342
3537,53566741943	0,00030986908
3540,5158996582	0,0003106673
3543,49613189697	0,00030850742
3546,47636413574	0,00030768644
3549,45659637451	0,0003067837
3552,43682861328	0,00030656487
3555,41706085205	0,00030781132
3558,39729309082	0,00030682858
3561,37752532959	0,00030704825
3564,35775756836	0,00030824301
3567,33798980713	0,00031035518
3570,3182220459	0,0003105091
3573,29845428467	0,00031084798
3576,27868652344	0,00030927202
3579,25891876221	0,00030630962
3582,23915100098	0,00030521613
3585,21938323975	0,00030457246
3588,19961547852	0,00030595074
3591,17984771729	0,00031109807
3594,16007995605	0,00031430056
3597,14031219482	0,00031883174
3600,12054443359	0,0003188647
3603,10077667236	0,00031982131
3606,08100891113	0,00032097003
3609,0612411499	0,00032322797
3612,04147338867	0,00032805202
3615,02170562744	0,00033326748
3618,00193786621	0,00033795529
3620,98217010498	0,00034179616
3623,96240234375	0,00034528284
3626,94263458252	0,00034642422
3629,92286682129	0,00034837439
3632,90309906006	0,00034952244
3635,88333129883	0,00035315919
3638,8635635376	0,00035586822
3641,84379577637	0,0003589103
3644,82402801514	0,00036264358
3647,80426025391	0,0003649101
3650,78449249268	0,00036744864
3653,76472473145	0,00036980387
3656,74495697022	0,00037421504
3659,72518920898	0,00037900566
3662,70542144775	0,00038230754
3665,68565368652	0,00038874251
3668,66588592529	0,00039091588
3671,64611816406	0,00039475259
3674,62635040283	0,00039561294
3677,6065826416	0,00039576961
3680,58681488037	0,0003984288
3683,56704711914	0,00039840623
3686,54727935791	0,0004014605
3689,52751159668	0,000405156
3692,50774383545	0,00041278802
3695,48797607422	0,00042192012
3698,46820831299	0,00043320696
3701,44844055176	0,00044726307
3704,42867279053	0,00045933779
3707,4089050293	0,00047104974
3710,38913726807	0,00048080469
3713,36936950684	0,00048535212
3716,34960174561	0,00048597869
3719,32983398438	0,00048189417
3722,31006622314	0,00047324202
3725,29029846191	0,00046070626
3728,27053070068	0,00044605172
3731,25076293945	0,00043197705
3734,23099517822	0,00042351811
3737,21122741699	0,00042587627
3740,19145965576	0,00043203261
3743,17169189453	0,00044041864
3746,1519241333	0,00044648775
3749,13215637207	0,00044977037
3752,11238861084	0,00045216508
3755,09262084961	0,00045688687
3758,07285308838	0,00046055161
3761,05308532715	0,00046689085
3764,03331756592	0,00047236235
3767,01354980469	0,00047724871
3769,99378204346	0,00048399067
3772,97401428223	0,00048912737
3775,954246521	0,00049781569
3778,93447875977	0,00050182643
3781,91471099854	0,00050751412
3784,8949432373	0,00051057832
3787,87517547607	0,0005127665
3790,85540771484	0,0005134719
3793,83563995361	0,00051433105
3796,81587219238	0,00051489486
3799,79610443115	0,00051520368
3802,77633666992	0,00051446257
3805,75656890869	0,00051382873
3808,73680114746	0,00051444562
3811,71703338623	0,00051604631
3814,697265625	0,00051832841
3817,67749786377	0,00052168039
3820,65773010254	0,000524537
3823,63796234131	0,00052581334
3826,61819458008	0,00052287721
3829,59842681885	0,00052209888
3832,57865905762	0,00052519794
3835,55889129639	0,00053243144
3838,53912353516	0,00054649432
3841,51935577393	0,00056365765
3844,4995880127	0,00058444412
3847,47982025146	0,00060396274
3850,46005249023	0,00062006632
3853,440284729	0,00063091793
3856,42051696777	0,00063539185
3859,40074920654	0,00063644884
3862,38098144531	0,00063594263
3865,36121368408	0,00063288444
3868,34144592285	0,00063216617
3871,32167816162	0,00063142597
3874,30191040039	0,00062998202
3877,28214263916	0,00062953112
3880,26237487793	0,00062652218
3883,2426071167	0,00062714216
3886,22283935547	0,00062789668
3889,20307159424	0,0006296951
3892,18330383301	0,00063340846
3895,16353607178	0,00063624752
3898,14376831055	0,0006414704
3901,12400054932	0,00064312022
3904,10423278809	0,00064467201
3907,08446502686	0,00064464417
3910,06469726562	0,00064501301
3913,04492950439	0,00064477999
3916,02516174316	0,00064599397
3919,00539398193	0,00064801482
3921,9856262207	0,00065094771
3924,96585845947	0,00065465642
3927,94609069824	0,0006600156
3930,92632293701	0,00066406467
3933,90655517578	0,00066792314
3936,88678741455	0,00067026971
3939,86701965332	0,00067332589
3942,84725189209	0,00067509708
3945,82748413086	0,00067779104
3948,80771636963	0,0006805244
3951,7879486084	0,00068370695
3954,76818084717	0,00068824258
3957,74841308594	0,00069251469
3960,72864532471	0,00069676022
3963,70887756348	0,00069935035
3966,68910980225	0,00070222424
3969,66934204102	0,00070481417
3972,64957427978	0,00070846162
3975,62980651855	0,0007109035
3978,61003875732	0,00071476949
3981,59027099609	0,00071669708
3984,57050323486	0,00071921013
3987,55073547363	0,00072135184
3990,5309677124	0,00072243122
3993,51119995117	0,00072260751
3996,49143218994	0,00072250362
3999,47166442871	0,00072280722
4002,45189666748	0,00072370822
4005,43212890625	0,00072571803
4008,41236114502	0,000726486
4011,39259338379	0,00072742208
4014,37282562256	0,00072455666
4017,35305786133	0,00072301791
4020,3332901001	0,00072122089
4023,31352233887	0,00072218058
4026,29375457764	0,00072449306
4029,27398681641	0,00072797645
4032,25421905518	0,00073094734
4035,23445129395	0,00073556145
4038,21468353271	0,0007409349
4041,19491577148	0,00074795024
4044,17514801025	0,00075449948
4047,15538024902	0,00076334045
4050,13561248779	0,0007689005
4053,11584472656	0,00077553432
4056,09607696533	0,00078066569
4059,0763092041	0,00078547971
4062,05654144287	0,00079004082
4065,03677368164	0,00079403315
4068,01700592041	0,00079854975
4070,99723815918	0,00080336556
4073,97747039795	0,00080892849
4076,95770263672	0,0008157364
4079,93793487549	0,00082120304
4082,91816711426	0,00082782114
4085,89839935303	0,00083381333
4088,8786315918	0,00083745992
4091,85886383057	0,00084204011
4094,83909606934	0,00084873062
4097,81932830811	0,00085493514
4100,79956054687	0,00086344634
4103,77979278564	0,00087243012
4106,76002502441	0,00088358804
4109,74025726318	0,00089320813
4112,72048950195	0,0009008173
4115,70072174072	0,00090541681
4118,68095397949	0,00090675958
4121,66118621826	0,00090582221
4124,64141845703	0,00090427742
4127,6216506958	0,00090440772
4130,60188293457	0,00090739292
4133,58211517334	0,00091036791
4136,56234741211	0,00091568916
4139,54257965088	0,00092108507
4142,52281188965	0,00092940694
4145,50304412842	0,00093675161
4148,48327636719	0,00094367756
4151,46350860596	0,00095011532
4154,44374084473	0,00095745972
4157,4239730835	0,00096539888
4160,40420532227	0,00097312688
4163,38443756103	0,00098287019
4166,3646697998	0,00099212638
4169,34490203857	0,0010021839
4172,32513427734	0,0010129388
4175,30536651611	0,0010227496
4178,28559875488	0,0010342032
4181,26583099365	0,0010461056
4184,24606323242	0,0010600585
4187,22629547119	0,00107311
4190,20652770996	0,0010888961
4193,18675994873	0,0011025256
4196,1669921875	0,0011194579
4199,14722442627	0,001137782
4202,12745666504	0,0011594353
4205,10768890381	0,0011810191
4208,08792114258	0,0012003392
4211,06815338135	0,0012185982
4214,04838562012	0,0012367006
4217,02861785889	0,0012562931
4220,00885009766	0,0012766172
4222,98908233643	0,0012966228
4225,9693145752	0,0013140858
4228,94954681396	0,0013325229
4231,92977905273	0,0013501488
4234,9100112915	0,0013662682
4237,89024353027	0,0013852303
4240,87047576904	0,0014041852
4243,85070800781	0,0014238408
4246,83094024658	0,0014440221
4249,81117248535	0,0014642069
4252,79140472412	0,0014867748
4255,77163696289	0,0015105511
4258,75186920166	0,0015360433
4261,73210144043	0,0015654693
4264,7123336792	0,001604121
4267,69256591797	0,0016567251
4270,67279815674	0,0017224609
4273,65303039551	0,001798337
4276,63326263428	0,0018717824
4279,61349487305	0,0019414843
4282,59372711182	0,0019994264
4285,57395935059	0,002046524
4288,55419158936	0,0020817874
4291,53442382812	0,0021073163
4294,51465606689	0,0021297513
4297,49488830566	0,0021493949
4300,47512054443	0,00217363
4303,4553527832	0,0022044174
4306,43558502197	0,0022463972
4309,41581726074	0,0022970413
4312,39604949951	0,0023582074
4315,37628173828	0,0024273583
4318,35651397705	0,0025003846
4321,33674621582	0,0025788801
4324,31697845459	0,0026586868
4327,29721069336	0,0027426446
4330,27744293213	0,0028292245
4333,2576751709	0,0029180086
4336,23790740967	0,0030103494
4339,21813964844	0,003104515
4342,19837188721	0,0031962472
4345,17860412598	0,0032868459
4348,15883636475	0,003376455
4351,13906860352	0,0034579436
4354,11930084229	0,0035300906
4357,09953308105	0,0035886173
4360,07976531982	0,0036260234
4363,05999755859	0,0036323931
4366,04022979736	0,0035956478
4369,02046203613	0,0034943733
4372,0006942749	0,0033420897
4374,98092651367	0,0032561357
4377,96115875244	0,0033543642
4380,94139099121	0,003576562
4383,92162322998	0,003789418
4386,90185546875	0,0039330218
4389,88208770752	0,0040157696
4392,86231994629	0,0040829686
4395,84255218506	0,0041670408
4398,82278442383	0,0042788041
4401,8030166626	0,0044095426
4404,78324890137	0,0045474009
4407,76348114014	0,0046874798
4410,74371337891	0,0048306801
4413,72394561768	0,0049777183
4416,70417785645	0,0051332171
4419,68441009521	0,0052962156
4422,66464233398	0,0054688575
4425,64487457275	0,0056503343
4428,62510681152	0,0058416331
4431,60533905029	0,0060438828
4434,58557128906	0,0062565826
4437,56580352783	0,0064825295
4440,5460357666	0,0067209376
4443,52626800537	0,0069741431
4446,50650024414	0,0072399265
4449,48673248291	0,0075155918
4452,46696472168	0,0077998254
4455,44719696045	0,0080968432
4458,42742919922	0,0083986103
4461,40766143799	0,0087098531
4464,38789367676	0,0090224892
4467,36812591553	0,0093408125
4470,3483581543	0,0096608727
4473,32859039307	0,0099813446
4476,30882263184	0,010300015
4479,28905487061	0,010612427
4482,26928710937	0,010914369
4485,24951934814	0,01120425
4488,22975158691	0,011472707
4491,20998382568	0,011718373
4494,19021606445	0,011927499
4497,17044830322	0,012097072
4500,15068054199	0,012215749
4503,13091278076	0,012273602
4506,11114501953	0,012264277
4509,0913772583	0,012174287
4512,07160949707	0,011998794
4515,05184173584	0,011727548
4518,03207397461	0,011353541
4521,01230621338	0,010872584
4523,99253845215	0,010278972
4526,97277069092	0,0095756923
4529,95300292969	0,0087687321
4532,93323516846	0,007868979
4535,91346740723	0,0069066167
4538,893699646	0,0059210984
4541,87393188477	0,0049778311
4544,85416412354	0,004177081
4547,8343963623	0,0036485304
4550,81462860107	0,0034968798
4553,79486083984	0,0036784361
4556,77509307861	0,0040149144
4559,75532531738	0,0043148279
4562,73555755615	0,0044490474
4565,71578979492	0,0043333455
4568,69602203369	0,0039840944
4571,67625427246	0,0035265405
4574,65648651123	0,0032168487
4577,63671875	0,0032221566
4580,61695098877	0,0032952969
4583,59718322754	0,0032215152
4586,57741546631	0,0031090126
4589,55764770508	0,0030133165
4592,53787994385	0,0029272573
4595,51811218262	0,002850239
4598,49834442139	0,0027726714
4601,47857666016	0,0026987342
4604,45880889893	0,0026246361
4607,4390411377	0,0025536465
4610,41927337646	0,0024854207
4613,39950561523	0,0024217769
4616,379737854	0,0023623065
4619,35997009277	0,0023063496
4622,34020233154	0,0022530281
4625,32043457031	0,0022052039
4628,30066680908	0,0021627352
4631,28089904785	0,0021245093
4634,26113128662	0,0020905407
4637,24136352539	0,0020598074
4640,22159576416	0,002031993
4643,20182800293	0,0020039531
4646,1820602417	0,0019806934
4649,16229248047	0,0019592823
4652,14252471924	0,0019404856
4655,12275695801	0,0019271541
4658,10298919678	0,0019159263
4661,08322143555	0,0019100783
4664,06345367432	0,0019093555
4667,04368591309	0,0019125568
4670,02391815186	0,0019214869
4673,00415039063	0,0019386454
4675,98438262939	0,0019610248
4678,96461486816	0,0019927052
4681,94484710693	0,002027124
4684,9250793457	0,0020696322
4687,90531158447	0,0021206923
4690,88554382324	0,002172085
4693,86577606201	0,0022169807
4696,84600830078	0,0022527133
4699,82624053955	0,0022579489
4702,80647277832	0,0022066285
4705,78670501709	0,0020720436
4708,76693725586	0,001834834
4711,74716949463	0,0015124189
4714,7274017334	0,0011816116
4717,70763397217	0,00099210925
4720,68786621094	0,0010573929
4723,66809844971	0,0012457162
4726,64833068848	0,0013848898
4729,62856292725	0,0014126512
4732,60879516602	0,0013375486
4735,58902740479	0,0012179249
4738,56925964355	0,0011175559
4741,54949188232	0,0010770963
4744,52972412109	0,0010831871
4747,50995635986	0,0010999448
4750,49018859863	0,0011016891
4753,4704208374	0,0010879054
4756,45065307617	0,0010657469
4759,43088531494	0,0010425661
4762,41111755371	0,0010254012
4765,39134979248	0,0010100671
4768,37158203125	0,00099801399
4771,35181427002	0,00098225525
4774,33204650879	0,00096670369
4777,31227874756	0,00095337358
4780,29251098633	0,00094199637
4783,2727432251	0,00093218935
4786,25297546387	0,00092579977
4789,23320770264	0,00091657008
4792,21343994141	0,00090700037
4795,19367218018	0,0008983873
4798,17390441895	0,00088741492
4801,15413665771	0,00087740749
4804,13436889648	0,0008662968
4807,11460113525	0,00085599344
4810,09483337402	0,00084800214
4813,07506561279	0,00084021956
4816,05529785156	0,00083391516
4819,03553009033	0,00082489567
4822,0157623291	0,0008164815
4824,99599456787	0,00080784641
4827,97622680664	0,00079949079
4830,95645904541	0,000791955
4833,93669128418	0,00078420943
4836,91692352295	0,00077666373
4839,89715576172	0,00076861898
4842,87738800049	0,0007604969
4845,85762023926	0,0007534646
4848,83785247803	0,00074757629
4851,8180847168	0,00074103385
4854,79831695557	0,00073471753
4857,77854919434	0,00072696752
4860,75878143311	0,00071951647
4863,73901367188	0,00071113378
4866,71924591064	0,00070327043
4869,69947814941	0,00069707468
4872,67971038818	0,00069107266
4875,65994262695	0,00068344352
4878,64017486572	0,00067455106
4881,62040710449	0,00066640908
4884,60063934326	0,00065838824
4887,58087158203	0,00064924841
4890,5611038208	0,0006409557
4893,54133605957	0,00063344072
4896,52156829834	0,00062796782
4899,50180053711	0,00062547848
4902,48203277588	0,00062436547
4905,46226501465	0,00062127684
4908,44249725342	0,00061821119
4911,42272949219	0,00061058393
4914,40296173096	0,00059987259
4917,38319396973	0,00059119406
4920,3634262085	0,0005835448
4923,34365844727	0,00057694521
4926,32389068604	0,00057370289
4929,3041229248	0,0005683231
4932,28435516357	0,00056560797
4935,26458740234	0,00055979549
4938,24481964111	0,00055571393
4941,22505187988	0,00054958065
4944,20528411865	0,00054693222
4947,18551635742	0,00054334654
4950,16574859619	0,00054038511
4953,14598083496	0,00053790965
4956,12621307373	0,00053649737
4959,1064453125	0,00053491407
4962,08667755127	0,00053362096
4965,06690979004	0,00053134925
4968,04714202881	0,00052896868
4971,02737426758	0,00052499293
4974,00760650635	0,00051860013
4976,98783874512	0,0005146816
4979,96807098389	0,00051069557
4982,94830322266	0,0005066231
4985,92853546143	0,00050400994
4988,9087677002	0,00050135198
4991,88899993897	0,00049810735
4994,86923217773	0,00049443071
4997,8494644165	0,00048877564
5000,82969665527	0,00048320315
5003,80992889404	0,00047694127
5006,79016113281	0,00047075441
5009,77039337158	0,00046297042
5012,75062561035	0,00045569147
5015,73085784912	0,00044776882
5018,71109008789	0,00044165257
5021,69132232666	0,00043469878
5024,67155456543	0,00042944571
5027,6517868042	0,00042483008
5030,63201904297	0,00042045208
5033,61225128174	0,00041557006
5036,59248352051	0,0004107019
5039,57271575928	0,00040518177
5042,55294799805	0,00040079184
5045,53318023682	0,00039472627
5048,51341247559	0,00038936714
5051,49364471436	0,00038364712
5054,47387695313	0,0003795464
5057,45410919189	0,00037507159
5060,43434143066	0,00037269413
5063,41457366943	0,00036863654
5066,3948059082	0,00036336546
5069,37503814697	0,00035771768
5072,35527038574	0,00035048044
5075,33550262451	0,0003439861
5078,31573486328	0,00033836747
5081,29596710205	0,00033343584
5084,27619934082	0,00032845459
5087,25643157959	0,00032609862
5090,23666381836	0,00032394212
5093,21689605713	0,00032142599
5096,1971282959	0,00032089508
5099,17736053467	0,00031697643
5102,15759277344	0,00030976202
5105,13782501221	0,00030622889
5108,11805725098	0,00030426073
5111,09828948975	0,00030216984
5114,07852172852	0,0003031683
5117,05875396729	0,00030307404
5120,03898620605	0,00030462268
5123,01921844482	0,0003062287
5125,99945068359	0,00031005344
5128,97968292236	0,00031253548
5131,95991516113	0,00031742076
5134,9401473999	0,00032458934
5137,92037963867	0,00033366519
5140,90061187744	0,00034320574
5143,88084411621	0,00035367243
5146,86107635498	0,00036476063
5149,84130859375	0,00037759774
5152,82154083252	0,00039102428
5155,80177307129	0,0004060437
5158,78200531006	0,00042257337
5161,76223754883	0,00043820302
5164,7424697876	0,00045482952
5167,72270202637	0,00047231615
5170,70293426514	0,00048938476
5173,68316650391	0,00051057212
5176,66339874268	0,00053543163
5179,64363098145	0,00056201769
5182,62386322022	0,00059595067
5185,60409545898	0,00063193867
5188,58432769775	0,00067440718
5191,56455993652	0,00071854305
5194,54479217529	0,00076769051
5197,52502441406	0,00081556811
5200,50525665283	0,00086790247
5203,4854888916	0,00092341882
5206,46572113037	0,00098351144
5209,44595336914	0,0010474879
5212,42618560791	0,0011179425
5215,40641784668	0,0011903356
5218,38665008545	0,0012691321
5221,36688232422	0,0013543972
5224,34711456299	0,0014461768
5227,32734680176	0,0015475262
5230,30757904053	0,0016571858
5233,2878112793	0,0017770954
5236,26804351807	0,0019113648
5239,24827575684	0,0020556387
5242,22850799561	0,0022160109
5245,20874023438	0,0023881195
5248,18897247314	0,0025738664
5251,16920471191	0,0027732624
5254,14943695068	0,0029821201
5257,12966918945	0,0031970279
5260,10990142822	0,0034130591
5263,09013366699	0,003624149
5266,07036590576	0,0038112525
5269,05059814453	0,0039477489
5272,0308303833	0,0039559288
5275,01106262207	0,0036947797
5277,99129486084	0,0029750558
5280,97152709961	0,0019851953
5283,95175933838	0,0013535373
5286,93199157715	0,0011996826
5289,91222381592	0,001186536
5292,89245605469	0,0011596923
5295,87268829346	0,0011096147
5298,85292053223	0,0010527928
5301,833152771	0,0010022217
5304,81338500977	0,00095886936
5307,79361724854	0,00092137708
5310,7738494873	0,00088847142
5313,75408172607	0,00085951954
5316,73431396484	0,00083332624
5319,71454620361	0,00080824956
5322,69477844238	0,00078639085
5325,67501068115	0,00076566113
5328,65524291992	0,0007467036
5331,63547515869	0,00072847519
5334,61570739746	0,00071285708
5337,59593963623	0,00069720312
5340,576171875	0,00068431047
5343,55640411377	0,00067292935
5346,53663635254	0,00066180678
5349,51686859131	0,00065239988
5352,49710083008	0,00064214193
5355,47733306885	0,00063406941
5358,45756530762	0,00062417045
5361,43779754639	0,00061428686
5364,41802978516	0,00060561445
5367,39826202393	0,00059518803
5370,3784942627	0,0005855607
5373,35872650146	0,00057708161
5376,33895874023	0,00056779779
5379,319190979	0,00055818579
5382,29942321777	0,00054899181
5385,27965545654	0,00053776592
5388,25988769531	0,00052675461
5391,24011993408	0,00051510731
5394,22035217285	0,00050375331
5397,20058441162	0,00049141952
5400,18081665039	0,00048073997
5403,16104888916	0,00046858425
5406,14128112793	0,00045431138
5409,1215133667	0,00044301734
5412,10174560547	0,00043432435
5415,08197784424	0,00042983476
5418,06221008301	0,00042889053
5421,04244232178	0,00043141321
5424,02267456055	0,00043587027
5427,00290679932	0,00044009189
5429,98313903809	0,00044358915
5432,96337127686	0,00044477646
5435,94360351562	0,00044414952
5438,92383575439	0,00044001512
5441,90406799316	0,00043365053
5444,88430023193	0,00042093174
5447,8645324707	0,00040441542
5450,84476470947	0,00038192327
5453,82499694824	0,00035478662
5456,80522918701	0,00032683812
5459,78546142578	0,00030996561
5462,76569366455	0,00033588044
5465,74592590332	0,00038574392
5468,72615814209	0,00039140353
5471,70639038086	0,00035605984
5474,68662261963	0,00034348882
5477,6668548584	0,00035404593
5480,64708709717	0,00036639448
5483,62731933594	0,00036897307
5486,60755157471	0,00036744332
5489,58778381348	0,00036480736
5492,56801605225	0,00036087773
5495,54824829102	0,00035816405
5498,52848052978	0,0003540924
5501,50871276855	0,00035183637
5504,48894500732	0,00034789162
5507,46917724609	0,00034430926
5510,44940948486	0,00034145009
5513,42964172363	0,00033826732
5516,4098739624	0,00033824737
5519,39010620117	0,00033728449
5522,37033843994	0,00033535566
5525,35057067871	0,00033512314
5528,33080291748	0,00033499892
5531,31103515625	0,00033314959
5534,29126739502	0,00033054867
5537,27149963379	0,00032719679
5540,25173187256	0,00032264151
5543,23196411133	0,00031817042
5546,2121963501	0,00031360575
5549,19242858887	0,00030688751
5552,17266082764	0,00030235144
5555,15289306641	0,00029475267
5558,13312530518	0,00028778305
5561,11335754395	0,00028160131
5564,09358978271	0,00027539671
5567,07382202148	0,00027097523
5570,05405426025	0,00026975683
5573,03428649902	0,00027073985
5576,01451873779	0,00027361296
5578,99475097656	0,00027820187
5581,97498321533	0,00028373272
5584,9552154541	0,00028921662
5587,93544769287	0,00029413374
5590,91567993164	0,00029778948
5593,89591217041	0,00030244892
5596,87614440918	0,0003049024
5599,85637664795	0,00030877913
5602,83660888672	0,00031143322
5605,81684112549	0,00031510677
5608,79707336426	0,0003180324
5611,77730560303	0,0003210674
5614,7575378418	0,00032320549
5617,73777008057	0,00032435535
5620,71800231934	0,00032438397
5623,69823455811	0,0003229116
5626,67846679687	0,00032157342
5629,65869903564	0,00032176051
5632,63893127441	0,00032147325
5635,61916351318	0,00032075444
5638,59939575195	0,00032005731
5641,57962799072	0,00032032091
5644,55986022949	0,00031913317
5647,54009246826	0,00031715837
5650,52032470703	0,00031383463
5653,5005569458	0,00031209967
5656,48078918457	0,00030965151
5659,46102142334	0,00030900965
5662,44125366211	0,00030795519
5665,42148590088	0,00030823181
5668,40171813965	0,00030920397
5671,38195037842	0,00030921001
5674,36218261719	0,00031201396
5677,34241485596	0,00031454472
5680,32264709473	0,00031913706
5683,3028793335	0,00032326079
5686,28311157227	0,00032964018
5689,26334381103	0,00033470669
5692,2435760498	0,00033966732
5695,22380828857	0,00034508842
5698,20404052734	0,00034863386
5701,18427276611	0,00035180557
5704,16450500488	0,0003555376
5707,14473724365	0,00035628995
5710,12496948242	0,00035823999
5713,10520172119	0,00035879664
5716,08543395996	0,00036016597
5719,06566619873	0,0003630445
5722,0458984375	0,00036612119
5725,02613067627	0,00037181747
5728,00636291504	0,00037675328
5730,98659515381	0,00038333576
5733,96682739258	0,00039059871
5736,94705963135	0,0003950721
5739,92729187012	0,00040206042
5742,90752410889	0,00040737201
5745,88775634766	0,00041247363
5748,86798858643	0,0004196343
5751,8482208252	0,00042960645
5754,82845306396	0,00043931392
5757,80868530273	0,00044977257
5760,7889175415	0,0004621688
5763,76914978027	0,00047166036
5766,74938201904	0,00048015415
5769,72961425781	0,00048992586
5772,70984649658	0,00049924435
5775,69007873535	0,00051028224
5778,67031097412	0,00052090485
5781,65054321289	0,00053029912
5784,63077545166	0,00054192267
5787,61100769043	0,00055459214
5790,5912399292	0,00056520681
5793,57147216797	0,00057874157
5796,55170440674	0,00059096263
5799,53193664551	0,00060600481
5802,51216888428	0,00062052155
5805,49240112305	0,00063428454
5808,47263336182	0,00064994619
5811,45286560059	0,0006654794
5814,43309783935	0,00068169762
5817,41333007812	0,00069870236
5820,39356231689	0,00071389985
5823,37379455566	0,0007310711
5826,35402679443	0,0007491182
5829,3342590332	0,00076778265
5832,31449127197	0,00078621182
5835,29472351074	0,0008079052
5838,27495574951	0,00082956531
5841,25518798828	0,0008501316
5844,23542022705	0,00087136055
5847,21565246582	0,00089180163
5850,19588470459	0,0009141016
5853,17611694336	0,00093616134
5856,15634918213	0,0009590498
5859,1365814209	0,00098306581
5862,11681365967	0,0010062147
5865,09704589844	0,0010266211
5868,07727813721	0,0010489697
5871,05751037598	0,0010717696
5874,03774261475	0,0010933005
5877,01797485352	0,0011157194
5879,99820709229	0,001139912
5882,97843933105	0,0011628705
5885,95867156982	0,0011869406
5888,93890380859	0,0012107697
5891,91913604736	0,0012321487
5894,89936828613	0,0012528672
5897,8796005249	0,0012699875
5900,85983276367	0,0012844908
5903,84006500244	0,0012969954
5906,82029724121	0,0013063191
5909,80052947998	0,0013138512
5912,78076171875	0,0013189334
5915,76099395752	0,0013195046
5918,74122619629	0,0013175505
5921,72145843506	0,0013116141
5924,70169067383	0,0013018744
5927,6819229126	0,0012878166
5930,66215515137	0,0012677471
5933,64238739014	0,0012420052
5936,62261962891	0,0012092456
5939,60285186768	0,0011721248
5942,58308410644	0,0011279667
5945,56331634521	0,0010777566
[truncated: 30,772 more rows]
