# Supplementary material for: Predicting the Durability of Solid Fired Bricks Using NDT Electroacoustic Methods
Source: Materials (Basel). 2022 Aug 25;15(17):5882. doi: 10.3390/ma15175882 (PMC9457344; doi:10.3390/ma15175882)
Supplement: Supplementary file 1 [file materials-15-05882-s001.zip › 12-S0_FT.csv]

ASCII data file created with TiePie Multi Channel software. www.tiepie.com.
2021-08-02 09:03:19 123m
Frequency	FFT1
Hz	V
0	0,0019082323
2,98023223876953	0,00016765852
5,96046447753906	0,00015678494
8,94069671630859	0,00016449568
11,9209289550781	0,00014592512
14,9011611938477	0,00015339188
17,8813934326172	0,00017284839
20,8616256713867	0,00015978926
23,8418579101562	0,00016899158
26,8220901489258	0,0001496606
29,8023223876953	0,00015904069
32,7825546264648	0,00014438919
35,7627868652344	0,00015890903
38,7430191040039	0,00012998214
41,7232513427734	0,00014657929
44,703483581543	0,00014794565
47,6837158203125	0,0001406193
50,663948059082	0,00013219361
53,6441802978516	0,0001353964
56,6244125366211	0,00013773451
59,6046447753906	0,00013690738
62,5848770141602	0,00013174874
65,5651092529297	0,00013507605
68,5453414916992	0,0001343399
71,5255737304687	0,00013417163
74,5058059692383	0,00012682553
77,4860382080078	0,00012718201
80,4662704467773	0,00012718836
83,4465026855469	0,00013098017
86,4267349243164	0,00012529695
89,4069671630859	0,00012894511
92,3871994018555	0,00011993736
95,367431640625	0,00012061724
98,3476638793945	0,00012043641
101,327896118164	0,00011706469
104,308128356934	0,00011616719
107,288360595703	0,00011989973
110,268592834473	0,00011559048
113,248825073242	0,00012150316
116,229057312012	0,00011853628
119,209289550781	0,000120491
122,189521789551	0,00012177818
125,16975402832	0,00011855739
128,14998626709	0,000117179
131,130218505859	0,00011912387
134,110450744629	0,0001152979
137,090682983398	0,00011887689
140,070915222168	0,00011442508
143,051147460938	0,00011126171
146,031379699707	0,00011455247
149,011611938477	0,00011091418
151,991844177246	0,0001153517
154,972076416016	0,00011516535
157,952308654785	0,00011338224
160,932540893555	0,00011282497
163,912773132324	0,00010895608
166,893005371094	0,0001094424
169,873237609863	0,00010788191
172,853469848633	0,0001036977
175,833702087402	0,00010866244
178,813934326172	0,00010692195
181,794166564941	0,00010663259
184,774398803711	0,00010985521
187,75463104248	0,00010284559
190,73486328125	0,00010749158
193,71509552002	0,00010761311
196,695327758789	0,00010562439
199,675559997559	0,00010629179
202,655792236328	0,00010310698
205,636024475098	0,00010341977
208,616256713867	0,00010328747
211,596488952637	0,00010175156
214,576721191406	0,00010207538
217,556953430176	0,00010061898
220,537185668945	0,00010231188
223,517417907715	0,00010318971
226,497650146484	9,8252453E-5
229,477882385254	9,8924199E-5
232,458114624023	9,8529024E-5
235,438346862793	9,6732402E-5
238,418579101562	9,8278933E-5
241,398811340332	9,4851499E-5
244,379043579102	9,5381837E-5
247,359275817871	9,5529774E-5
250,339508056641	8,7128677E-5
253,31974029541	9,2441877E-5
256,29997253418	8,8609924E-5
259,280204772949	8,77937E-5
262,260437011719	8,9962733E-5
265,240669250488	8,5587831E-5
268,220901489258	9,0173073E-5
271,201133728027	8,6360205E-5
274,181365966797	8,7926271E-5
277,161598205566	8,8218589E-5
280,141830444336	8,9629826E-5
283,122062683105	8,743802E-5
286,102294921875	8,7349646E-5
289,082527160645	8,7028943E-5
292,062759399414	8,7176727E-5
295,042991638184	8,7842819E-5
298,023223876953	8,5366848E-5
301,003456115723	8,7982903E-5
303,983688354492	8,9053395E-5
306,963920593262	8,8357119E-5
309,944152832031	8,6314296E-5
312,924385070801	8,67661E-5
315,90461730957	8,6165216E-5
318,88484954834	8,6451079E-5
321,865081787109	8,6546845E-5
324,845314025879	8,3845713E-5
327,825546264648	8,507048E-5
330,805778503418	8,5222105E-5
333,786010742188	8,2923126E-5
336,766242980957	8,1251977E-5
339,746475219727	8,2526832E-5
342,726707458496	8,1943315E-5
345,706939697266	8,0953413E-5
348,687171936035	8,1672209E-5
351,667404174805	8,0761145E-5
354,647636413574	8,2456686E-5
357,627868652344	8,0676965E-5
360,608100891113	8,2421454E-5
363,588333129883	7,9724553E-5
366,568565368652	8,1295153E-5
369,548797607422	7,8056253E-5
372,529029846191	7,7703689E-5
375,509262084961	7,9371037E-5
378,48949432373	7,8247248E-5
381,4697265625	7,8285656E-5
384,44995880127	7,8636148E-5
387,430191040039	7,6749192E-5
390,410423278809	7,7493383E-5
393,390655517578	7,496454E-5
396,370887756348	7,6330217E-5
399,351119995117	7,6736266E-5
402,331352233887	7,4854457E-5
405,311584472656	7,4089365E-5
408,291816711426	7,5613793E-5
411,272048950195	7,5236112E-5
414,252281188965	7,5200622E-5
417,232513427734	7,4541544E-5
420,212745666504	7,1480195E-5
423,192977905273	7,338445E-5
426,173210144043	7,2019982E-5
429,153442382812	7,0803337E-5
432,133674621582	7,0497464E-5
435,113906860352	6,9667232E-5
438,094139099121	6,9822016E-5
441,074371337891	6,8824362E-5
444,05460357666	6,8025965E-5
447,03483581543	6,754185E-5
450,015068054199	6,6345338E-5
452,995300292969	6,8881705E-5
455,975532531738	6,8433269E-5
458,955764770508	6,7474124E-5
461,935997009277	6,7293354E-5
464,916229248047	6,8489284E-5
467,896461486816	6,786275E-5
470,876693725586	6,7604678E-5
473,856925964355	6,7520579E-5
476,837158203125	6,9725214E-5
479,817390441895	6,8675376E-5
482,797622680664	6,8009771E-5
485,777854919434	6,9187263E-5
488,758087158203	6,8111246E-5
491,738319396973	6,8463207E-5
494,718551635742	6,7937987E-5
497,698783874512	6,7970437E-5
500,679016113281	6,6877224E-5
503,659248352051	6,7221983E-5
506,63948059082	6,7157629E-5
509,61971282959	6,7118247E-5
512,599945068359	6,7232058E-5
515,580177307129	6,7346895E-5
518,560409545898	6,7119011E-5
521,540641784668	6,6937816E-5
524,520874023438	6,7830205E-5
527,501106262207	6,77524E-5
530,481338500977	6,6819751E-5
533,461570739746	6,7246069E-5
536,441802978516	6,651778E-5
539,422035217285	6,5324621E-5
542,402267456055	6,6194387E-5
545,382499694824	6,5967096E-5
548,362731933594	6,6964851E-5
551,342964172363	6,7687628E-5
554,323196411133	6,6249303E-5
557,303428649902	6,5958469E-5
560,283660888672	6,4448947E-5
563,263893127441	6,6437416E-5
566,244125366211	6,4875988E-5
569,22435760498	6,5145357E-5
572,20458984375	6,4935927E-5
575,18482208252	6,4821326E-5
578,165054321289	6,3211469E-5
581,145286560059	6,4695424E-5
584,125518798828	6,6000682E-5
587,105751037598	6,5455745E-5
590,085983276367	6,3733715E-5
593,066215515137	6,3542722E-5
596,046447753906	6,5458961E-5
599,026679992676	6,441851E-5
602,006912231445	6,3181957E-5
604,987144470215	6,4039681E-5
607,967376708984	6,3842093E-5
610,947608947754	6,5913468E-5
613,927841186523	6,4123208E-5
616,908073425293	6,4233056E-5
619,888305664062	6,4686197E-5
622,868537902832	6,5228696E-5
625,848770141602	6,4410779E-5
628,829002380371	6,4263467E-5
631,809234619141	6,3942621E-5
634,78946685791	6,2038367E-5
637,76969909668	6,3842495E-5
640,749931335449	6,3572947E-5
643,730163574219	6,4405491E-5
646,710395812988	6,3522748E-5
649,690628051758	6,3755993E-5
652,670860290527	6,3146176E-5
655,651092529297	6,3563531E-5
658,631324768066	6,2522064E-5
661,611557006836	6,3327825E-5
664,591789245606	6,4388741E-5
667,572021484375	6,5173236E-5
670,552253723145	6,5709141E-5
673,532485961914	7,1309824E-5
676,512718200684	5,8692631E-5
679,492950439453	6,4612925E-5
682,473182678223	6,3481587E-5
685,453414916992	6,3035982E-5
688,433647155762	6,3594426E-5
691,413879394531	6,4364585E-5
694,394111633301	6,3757813E-5
697,37434387207	6,4258895E-5
700,35457611084	6,3276823E-5
703,334808349609	6,3489495E-5
706,315040588379	6,2661002E-5
709,295272827148	6,3211061E-5
712,275505065918	6,2533563E-5
715,255737304687	6,1499809E-5
718,235969543457	6,3482031E-5
721,216201782227	6,2461888E-5
724,196434020996	6,175488E-5
727,176666259766	6,2041136E-5
730,156898498535	6,175529E-5
733,137130737305	6,26115E-5
736,117362976074	6,2330442E-5
739,097595214844	6,2756642E-5
742,077827453613	6,2584878E-5
745,058059692383	6,2548991E-5
748,038291931152	6,110243E-5
751,018524169922	6,3853207E-5
753,998756408691	6,2045949E-5
756,978988647461	6,2091927E-5
759,959220886231	6,4049582E-5
762,939453125	6,3797906E-5
765,919685363769	6,2231828E-5
768,899917602539	6,2727339E-5
771,880149841309	6,2162052E-5
774,860382080078	6,2889348E-5
777,840614318848	6,2939569E-5
780,820846557617	6,3022549E-5
783,801078796387	6,1534436E-5
786,781311035156	6,377518E-5
789,761543273926	6,25336E-5
792,741775512695	6,3699151E-5
795,722007751465	6,445861E-5
798,702239990234	6,3467947E-5
801,682472229004	6,3574624E-5
804,662704467773	6,4329081E-5
807,642936706543	6,3216188E-5
810,623168945313	6,4272261E-5
813,603401184082	6,3017006E-5
816,583633422852	6,218234E-5
819,563865661621	6,4080785E-5
822,544097900391	6,3801699E-5
825,52433013916	6,2773202E-5
828,50456237793	6,4024123E-5
831,484794616699	6,3462453E-5
834,465026855469	6,3586546E-5
837,445259094238	6,4206689E-5
840,425491333008	6,4093213E-5
843,405723571777	6,3234397E-5
846,385955810547	6,2720545E-5
849,366188049316	6,1933329E-5
852,346420288086	6,2327686E-5
855,326652526855	6,1840968E-5
858,306884765625	6,1793924E-5
861,287117004394	6,3373846E-5
864,267349243164	6,2396096E-5
867,247581481934	6,3074104E-5
870,227813720703	6,2309711E-5
873,208045959473	6,3319596E-5
876,188278198242	6,4454449E-5
879,168510437012	6,4416427E-5
882,148742675781	6,4606908E-5
885,128974914551	6,3616141E-5
888,10920715332	6,3404601E-5
891,08943939209	6,4965842E-5
894,069671630859	6,4940282E-5
897,049903869629	6,5671009E-5
900,030136108398	6,5614054E-5
903,010368347168	6,372918E-5
905,990600585938	6,5151522E-5
908,970832824707	6,5968452E-5
911,951065063477	6,4015139E-5
914,931297302246	6,5280854E-5
917,911529541016	6,5105543E-5
920,891761779785	6,5266708E-5
923,871994018555	6,5187719E-5
926,852226257324	6,570299E-5
929,832458496094	6,5001239E-5
932,812690734863	6,5992375E-5
935,792922973633	6,4327423E-5
938,773155212402	6,5382438E-5
941,753387451172	6,3388144E-5
944,733619689941	6,3094845E-5
947,713851928711	6,318901E-5
950,69408416748	6,3195543E-5
953,67431640625	6,311772E-5
956,65454864502	6,2703167E-5
959,634780883789	6,0517153E-5
962,615013122559	6,019045E-5
965,595245361328	6,0546657E-5
968,575477600098	6,1263918E-5
971,555709838867	5,9693292E-5
974,535942077637	6,1608669E-5
977,516174316406	6,0745398E-5
980,496406555176	6,2328519E-5
983,476638793945	6,2228296E-5
986,456871032715	6,105028E-5
989,437103271484	6,1907347E-5
992,417335510254	6,2445969E-5
995,397567749023	6,378658E-5
998,377799987793	6,1705636E-5
1001,35803222656	6,4624122E-5
1004,33826446533	6,4899469E-5
1007,3184967041	6,3759804E-5
1010,29872894287	6,5380665E-5
1013,27896118164	6,5307132E-5
1016,25919342041	6,5127927E-5
1019,23942565918	6,458505E-5
1022,21965789795	6,556315E-5
1025,19989013672	6,5098591E-5
1028,18012237549	6,4240373E-5
1031,16035461426	6,4194777E-5
1034,14058685303	6,5245276E-5
1037,1208190918	6,5326977E-5
1040,10105133057	6,5169915E-5
1043,08128356934	6,5285682E-5
1046,06151580811	6,635409E-5
1049,04174804688	6,657083E-5
1052,02198028564	6,8195339E-5
1055,00221252441	6,6289039E-5
1057,98244476318	6,760821E-5
1060,96267700195	6,737349E-5
1063,94290924072	6,8518944E-5
1066,92314147949	6,8806066E-5
1069,90337371826	6,6539224E-5
1072,88360595703	6,8690182E-5
1075,8638381958	6,767432E-5
1078,84407043457	6,9147788E-5
1081,82430267334	6,85443E-5
1084,80453491211	6,8814484E-5
1087,78476715088	6,9005228E-5
1090,76499938965	6,9881186E-5
1093,74523162842	7,0029755E-5
1096,72546386719	6,9092979E-5
1099,70569610596	6,9904842E-5
1102,68592834473	6,9066331E-5
1105,6661605835	6,9512405E-5
1108,64639282227	6,9576266E-5
1111,62662506104	7,0315725E-5
1114,6068572998	7,0703771E-5
1117,58708953857	7,0586344E-5
1120,56732177734	7,0330789E-5
1123,54755401611	7,1726833E-5
1126,52778625488	7,1238718E-5
1129,50801849365	7,1053889E-5
1132,48825073242	7,1927789E-5
1135,46848297119	7,1183403E-5
1138,44871520996	7,2076885E-5
1141,42894744873	7,1895362E-5
1144,4091796875	7,13344E-5
1147,38941192627	7,330176E-5
1150,36964416504	7,3350806E-5
1153,34987640381	7,3134293E-5
1156,33010864258	7,3534048E-5
1159,31034088135	7,3531804E-5
1162,29057312012	7,5617269E-5
1165,27080535889	7,4854417E-5
1168,25103759766	7,5142223E-5
1171,23126983643	7,587128E-5
1174,2115020752	7,4114851E-5
1177,19173431396	7,4445843E-5
1180,17196655273	7,500233E-5
1183,1521987915	7,6114302E-5
1186,13243103027	7,614767E-5
1189,11266326904	7,5401538E-5
1192,09289550781	7,4677288E-5
1195,07312774658	7,4810453E-5
1198,05335998535	7,4912009E-5
1201,03359222412	7,6239549E-5
1204,01382446289	7,4917955E-5
1206,99405670166	7,6726246E-5
1209,97428894043	7,7232398E-5
1212,9545211792	7,6427901E-5
1215,93475341797	7,7298212E-5
1218,91498565674	7,6913116E-5
1221,89521789551	7,8381971E-5
1224,87545013428	7,7206169E-5
1227,85568237305	7,880131E-5
1230,83591461182	7,7739642E-5
1233,81614685059	7,7292299E-5
1236,79637908936	7,7711538E-5
1239,77661132812	7,7503455E-5
1242,75684356689	7,8272912E-5
1245,73707580566	7,8443544E-5
1248,71730804443	7,886539E-5
1251,6975402832	7,8114931E-5
1254,67777252197	7,8999056E-5
1257,65800476074	7,8702472E-5
1260,63823699951	7,9546047E-5
1263,61846923828	7,8774114E-5
1266,59870147705	7,9538455E-5
1269,57893371582	7,9548168E-5
1272,55916595459	7,8421998E-5
1275,53939819336	7,8523712E-5
1278,51963043213	7,9723966E-5
1281,4998626709	7,9918603E-5
1284,48009490967	8,1083863E-5
1287,46032714844	8,1067368E-5
1290,44055938721	8,0254049E-5
1293,42079162598	8,0723675E-5
1296,40102386475	8,1470099E-5
1299,38125610352	8,0960064E-5
1302,36148834229	8,1884677E-5
1305,34172058105	8,0911676E-5
1308,32195281982	8,2973011E-5
1311,30218505859	8,2598773E-5
1314,28241729736	8,3151055E-5
1317,26264953613	8,3451717E-5
1320,2428817749	8,4129481E-5
1323,22311401367	8,4418988E-5
1326,20334625244	8,483797E-5
1329,18357849121	8,5614053E-5
1332,16381072998	8,5441615E-5
1335,14404296875	8,5808158E-5
1338,12427520752	8,550209E-5
1341,10450744629	8,4820208E-5
1344,08473968506	8,6882622E-5
1347,06497192383	8,6855456E-5
1350,0452041626	8,9120394E-5
1353,02543640137	8,6465694E-5
1356,00566864014	8,6446938E-5
1358,98590087891	8,6553495E-5
1361,96613311768	8,7630231E-5
1364,94636535645	8,7167662E-5
1367,92659759521	8,7890677E-5
1370,90682983398	8,7990482E-5
1373,88706207275	8,7846163E-5
1376,86729431152	8,8813716E-5
1379,84752655029	8,8778619E-5
1382,82775878906	8,9109667E-5
1385,80799102783	8,8059655E-5
1388,7882232666	8,977742E-5
1391,76845550537	8,9300292E-5
1394,74868774414	8,9044038E-5
1397,72891998291	9,1454911E-5
1400,70915222168	9,071262E-5
1403,68938446045	9,0929412E-5
1406,66961669922	9,1286811E-5
1409,64984893799	9,247163E-5
1412,63008117676	9,1050734E-5
1415,61031341553	9,2476419E-5
1418,5905456543	9,3441021E-5
1421,57077789307	9,256735E-5
1424,55101013184	9,3638297E-5
1427,53124237061	9,4033362E-5
1430,51147460938	9,3627627E-5
1433,49170684814	9,4338544E-5
1436,47193908691	9,3218834E-5
1439,45217132568	9,3962286E-5
1442,43240356445	9,4750508E-5
1445,41263580322	9,504713E-5
1448,39286804199	9,6231103E-5
1451,37310028076	9,604366E-5
1454,35333251953	9,5159702E-5
1457,3335647583	9,5640131E-5
1460,31379699707	9,6492128E-5
1463,29402923584	9,6282518E-5
1466,27426147461	9,7120516E-5
1469,25449371338	9,6630113E-5
1472,23472595215	9,713072E-5
1475,21495819092	9,6827188E-5
1478,19519042969	9,73985E-5
1481,17542266846	9,773008E-5
1484,15565490723	9,8473907E-5
1487,135887146	9,9472968E-5
1490,11611938477	9,7591461E-5
1493,09635162354	9,8820717E-5
1496,0765838623	9,953707E-5
1499,05681610107	9,9170794E-5
1502,03704833984	0,00010094046
1505,01728057861	0,00010110725
1507,99751281738	0,00010212164
1510,97774505615	0,00010145548
1513,95797729492	0,0001021318
1516,93820953369	0,00010192173
1519,91844177246	0,00010339103
1522,89867401123	0,00010328199
1525,87890625	0,00010307235
1528,85913848877	0,00010348287
1531,83937072754	0,00010400619
1534,81960296631	0,00010473127
1537,79983520508	0,00010566948
1540,78006744385	0,00010624803
1543,76029968262	0,00010645517
1546,74053192139	0,00010577755
1549,72076416016	0,00010766209
1552,70099639893	0,00010793409
1555,6812286377	0,00010807649
1558,66146087646	0,00010813582
1561,64169311523	0,00010715404
1564,621925354	0,00011000166
1567,60215759277	0,00010931677
1570,58238983154	0,00011032263
1573,56262207031	0,00011136566
1576,54285430908	0,0001103775
1579,52308654785	0,0001105839
1582,50331878662	0,00011065471
1585,48355102539	0,00011184491
1588,46378326416	0,00011148899
1591,44401550293	0,00011186804
1594,4242477417	0,00011271773
1597,40447998047	0,00011291807
1600,38471221924	0,00011408801
1603,36494445801	0,00011332275
1606,34517669678	0,0001145116
1609,32540893555	0,00011702554
1612,30564117432	0,00011627395
1615,28587341309	0,00011744619
1618,26610565186	0,00011689818
1621,24633789062	0,00011807467
1624,22657012939	0,00011840393
1627,20680236816	0,00012000016
1630,18703460693	0,00012043826
1633,1672668457	0,00012092563
1636,14749908447	0,00012150987
1639,12773132324	0,00012237979
1642,10796356201	0,00012180415
1645,08819580078	0,00012254378
1648,06842803955	0,00012335766
1651,04866027832	0,00012244143
1654,02889251709	0,00012493096
1657,00912475586	0,00012511125
1659,98935699463	0,00012588488
1662,9695892334	0,00012609239
1665,94982147217	0,00012667924
1668,93005371094	0,00012869051
1671,91028594971	0,00012769848
1674,89051818848	0,00012827621
1677,87075042725	0,0001289821
1680,85098266602	0,00012842488
1683,83121490479	0,00013116172
1686,81144714355	0,00013142446
1689,79167938232	0,00013350608
1692,77191162109	0,00013360765
1695,75214385986	0,00013382767
1698,73237609863	0,00013379846
1701,7126083374	0,00013569122
1704,69284057617	0,00013657895
1707,67307281494	0,00013644388
1710,65330505371	0,00013784608
1713,63353729248	0,00013736269
1716,61376953125	0,00013921437
1719,59400177002	0,00013959011
1722,57423400879	0,00014008854
1725,55446624756	0,00014131206
1728,53469848633	0,00014241252
1731,5149307251	0,00014270277
1734,49516296387	0,00014363986
1737,47539520264	0,0001438855
1740,45562744141	0,00014500187
1743,43585968018	0,00014534216
1746,41609191895	0,00014680582
1749,39632415771	0,00014760465
1752,37655639648	0,00014736555
1755,35678863525	0,00014868187
1758,33702087402	0,00014890626
1761,31725311279	0,00015078213
1764,29748535156	0,00015251531
1767,27771759033	0,00015387794
1770,2579498291	0,00015496725
1773,23818206787	0,00015623246
1776,21841430664	0,0001597795
1779,19864654541	0,00016192213
1782,17887878418	0,00016442357
1785,15911102295	0,00016303399
1788,13934326172	0,00016327933
1791,11957550049	0,00016464173
1794,09980773926	0,00016640213
1797,08003997803	0,00016745314
1800,0602722168	0,0001672531
1803,04050445557	0,00016944671
1806,02073669434	0,00017114576
1809,00096893311	0,00017227167
1811,98120117187	0,00017242496
1814,96143341064	0,00017504012
1817,94166564941	0,0001766658
1820,92189788818	0,00017684705
1823,90213012695	0,00017725774
1826,88236236572	0,00017962248
1829,86259460449	0,00018100939
1832,84282684326	0,00018321943
1835,82305908203	0,0001836167
1838,8032913208	0,00018610424
1841,78352355957	0,00018782273
1844,76375579834	0,00018733724
1847,74398803711	0,00019045369
1850,72422027588	0,00019113784
1853,70445251465	0,00019283959
1856,68468475342	0,00019482888
1859,66491699219	0,00019621136
1862,64514923096	0,00019832073
1865,62538146973	0,00019950821
1868,6056137085	0,00020329023
1871,58584594727	0,00020463093
1874,56607818604	0,00020502525
1877,5463104248	0,00020724652
1880,52654266357	0,00020958471
1883,50677490234	0,00021144298
1886,48700714111	0,00021429521
1889,46723937988	0,00021594248
1892,44747161865	0,0002189316
1895,42770385742	0,00022223716
1898,40793609619	0,00022344312
1901,38816833496	0,00022549212
1904,36840057373	0,00022808838
1907,3486328125	0,00023228036
1910,32886505127	0,00023445406
1913,30909729004	0,00023710898
1916,28932952881	0,00023949177
1919,26956176758	0,00024265946
1922,24979400635	0,00024551142
1925,23002624512	0,00024940198
1928,21025848389	0,00025157886
1931,19049072266	0,00025556411
1934,17072296143	0,00025892179
1937,1509552002	0,00026083898
1940,13118743896	0,00026443477
1943,11141967773	0,00026700193
1946,0916519165	0,00026906674
1949,07188415527	0,00026971635
1952,05211639404	0,00026789865
1955,03234863281	0,00026742148
1958,01258087158	0,00026945458
1960,99281311035	0,00027758546
1963,97304534912	0,00028332791
1966,95327758789	0,00028907849
1969,93350982666	0,00029483202
1972,91374206543	0,00030046641
1975,8939743042	0,00030640366
1978,87420654297	0,00031077153
1981,85443878174	0,00031711556
1984,83467102051	0,0003229236
1987,81490325928	0,00032977217
1990,79513549805	0,00033625445
1993,77536773682	0,00034286195
1996,75559997559	0,00034894797
1999,73583221436	0,00035620295
2002,71606445313	0,00036404301
2005,69629669189	0,00037140908
2008,67652893066	0,00038043457
2011,65676116943	0,00038764974
2014,6369934082	0,00039514349
2017,61722564697	0,00040517124
2020,59745788574	0,00041526761
2023,57769012451	0,00042505673
2026,55792236328	0,00043493321
2029,53815460205	0,0004468593
2032,51838684082	0,0004585708
2035,49861907959	0,00047105521
2038,47885131836	0,00048419359
2041,45908355713	0,00049963619
2044,4393157959	0,00051410296
2047,41954803467	0,00052992693
2050,39978027344	0,00054902434
2053,38001251221	0,00056831052
2056,36024475098	0,00058805116
2059,34047698975	0,00061091384
2062,32070922852	0,00063649559
2065,30094146729	0,00066345929
2068,28117370605	0,00069082441
2071,26140594482	0,00072422974
2074,24163818359	0,0007592397
2077,22187042236	0,0007983114
2080,20210266113	0,0008443738
2083,1823348999	0,00089421936
2086,16256713867	0,00095021975
2089,14279937744	0,0010168594
2092,12303161621	0,0010921564
2095,10326385498	0,0011811987
2098,08349609375	0,0012854792
2101,06372833252	0,0014109756
2104,04396057129	0,0015631751
2107,02419281006	0,0017513986
2110,00442504883	0,0019878847
2112,9846572876	0,0022899993
2115,96488952637	0,0026810693
2118,94512176514	0,0031869223
2121,92535400391	0,0038483979
2124,90558624268	0,0046755707
2127,88581848145	0,005565698
2130,86605072021	0,0060450615
2133,84628295898	0,0047993347
2136,82651519775	0,0029463019
2139,80674743652	0,0022271723
2142,78697967529	0,0018123387
2145,76721191406	0,0015198464
2148,74744415283	0,001301257
2151,7276763916	0,0011308273
2154,70790863037	0,00099652011
2157,68814086914	0,00088450451
2160,66837310791	0,0007920628
2163,64860534668	0,00071085774
2166,62883758545	0,00064458063
2169,60906982422	0,00058462637
2172,58930206299	0,00053143937
2175,56953430176	0,00048340381
2178,54976654053	0,00044197793
2181,5299987793	0,00040343889
2184,51023101807	0,00036909303
2187,49046325684	0,00033608729
2190,47069549561	0,00030743758
2193,45092773438	0,00027958437
2196,43115997314	0,00025442968
2199,41139221191	0,00022839298
2202,39162445068	0,00020636511
2205,37185668945	0,00018473598
2208,35208892822	0,00016484067
2211,33232116699	0,00014684774
2214,31255340576	0,00012944899
2217,29278564453	0,00011360882
2220,2730178833	0,00010180207
2223,25325012207	9,2156954E-5
2226,23348236084	8,7756512E-5
2229,21371459961	8,814899E-5
2232,19394683838	9,5191235E-5
2235,17417907715	0,0001049559
2238,15441131592	0,0001209252
2241,13464355469	0,00013925774
2244,11487579346	0,00016202475
2247,09510803223	0,0001853486
2250,075340271	0,00021303265
2253,05557250977	0,0002434096
2256,03580474854	0,00027581879
2259,0160369873	0,00031505783
2261,99626922607	0,00035590548
2264,97650146484	0,00040330296
2267,95673370361	0,00045706345
2270,93696594238	0,00052033273
2273,91719818115	0,00059359827
2276,89743041992	0,00068231226
2279,87766265869	0,0007890068
2282,85789489746	0,00092270587
2285,83812713623	0,0010926666
2288,818359375	0,0013156301
2291,79859161377	0,0016185149
2294,77882385254	0,0020441981
2297,75905609131	0,0026693161
2300,73928833008	0,0036017081
2303,71952056885	0,0048443606
2306,69975280762	0,0053541486
2309,67998504639	0,0038147336
2312,66021728516	0,0026699646
2315,64044952393	0,0020720027
2318,6206817627	0,0017054312
2321,60091400146	0,0014569411
2324,58114624023	0,0012748204
2327,561378479	0,0011346374
2330,54161071777	0,0010233897
2333,52184295654	0,00093494859
2336,50207519531	0,000861751
2339,48230743408	0,00079998817
2342,46253967285	0,00074753828
2345,44277191162	0,00070132173
2348,42300415039	0,00066295301
2351,40323638916	0,00062681285
2354,38346862793	0,00059571016
2357,3637008667	0,00056818506
2360,34393310547	0,00054383445
2363,32416534424	0,00052002836
2366,30439758301	0,0004990655
2369,28462982178	0,00048055443
2372,26486206055	0,00046422765
2375,24509429932	0,00044746536
2378,22532653809	0,00043320435
2381,20555877686	0,00041940598
2384,18579101562	0,00040587864
2387,16602325439	0,00039384803
2390,14625549316	0,00038250479
2393,12648773193	0,0003720891
2396,1067199707	0,00036125735
2399,08695220947	0,00035279328
2402,06718444824	0,00034331174
2405,04741668701	0,00033525859
2408,02764892578	0,00032784313
2411,00788116455	0,00031949442
2413,98811340332	0,00031323423
2416,96834564209	0,00030576453
2419,94857788086	0,00029799648
2422,92881011963	0,00029223815
2425,9090423584	0,00028640154
2428,88927459717	0,00028031381
2431,86950683594	0,00027544919
2434,84973907471	0,00027066483
2437,82997131348	0,00026587465
2440,81020355225	0,00026015167
2443,79043579102	0,0002543154
2446,77066802979	0,00025001059
2449,75090026855	0,00024564537
2452,73113250732	0,00024239147
2455,71136474609	0,00023724959
2458,69159698486	0,00023392463
2461,67182922363	0,00022958023
2464,6520614624	0,00022613848
2467,63229370117	0,00022346868
2470,61252593994	0,00022017392
2473,59275817871	0,00021948445
2476,57299041748	0,00022082239
2479,55322265625	0,00022320864
2482,53345489502	0,00022466526
2485,51368713379	0,00022177843
2488,49391937256	0,00021756981
2491,47415161133	0,00021052987
2494,4543838501	0,00020661586
2497,43461608887	0,00020186255
2500,41484832764	0,00019806814
2503,39508056641	0,00019498471
2506,37531280518	0,00019149228
2509,35554504395	0,00018915784
2512,33577728271	0,00018617775
2515,31600952148	0,00018299314
2518,29624176025	0,00018057424
2521,27647399902	0,00017766381
2524,25670623779	0,00017633331
2527,23693847656	0,00017413088
2530,21717071533	0,00017241969
2533,1974029541	0,00016885712
2536,17763519287	0,00016740319
2539,15786743164	0,0001648285
2542,13809967041	0,00016301706
2545,11833190918	0,00016063474
2548,09856414795	0,00016023156
2551,07879638672	0,00015758
2554,05902862549	0,00015467722
2557,03926086426	0,00015414486
2560,01949310303	0,00015283912
2562,9997253418	0,00015066668
2565,97995758057	0,00015028396
2568,96018981934	0,00014822851
2571,94042205811	0,00014698921
2574,92065429687	0,00014501431
2577,90088653564	0,00014363658
2580,88111877441	0,0001422889
2583,86135101318	0,00014150206
2586,84158325195	0,00014021227
2589,82181549072	0,00013831261
2592,80204772949	0,00013769202
2595,78227996826	0,00013633686
2598,76251220703	0,00013575034
2601,7427444458	0,0001340288
2604,72297668457	0,00013387978
2607,70320892334	0,00013047976
2610,68344116211	0,00013037464
2613,66367340088	0,00013001458
2616,64390563965	0,00012900056
2619,62413787842	0,00012647067
2622,60437011719	0,00012617555
2625,58460235596	0,00012380627
2628,56483459473	0,0001242824
2631,5450668335	0,00012311714
2634,52529907227	0,00012183564
2637,50553131104	0,00012145514
2640,4857635498	0,00011998777
2643,46599578857	0,00011898724
2646,44622802734	0,00011828208
2649,42646026611	0,00011838241
2652,40669250488	0,00011784327
2655,38692474365	0,00011727766
2658,36715698242	0,00011639772
2661,34738922119	0,00011418816
2664,32762145996	0,00011183277
2667,30785369873	0,00011147086
2670,2880859375	0,00011129708
2673,26831817627	0,00010959546
2676,24855041504	0,0001095511
2679,22878265381	0,00010752116
2682,20901489258	0,00010705169
2685,18924713135	0,00010641875
2688,16947937012	0,00010626953
2691,14971160889	0,0001050688
2694,12994384766	0,00010577828
2697,11017608643	0,00010353836
2700,0904083252	0,00010248467
2703,07064056396	0,00010175163
2706,05087280273	0,00010035865
2709,0311050415	0,00010094397
2712,01133728027	9,9743783E-5
2714,99156951904	9,8620955E-5
2717,97180175781	9,8733738E-5
2720,95203399658	9,839813E-5
2723,93226623535	9,8197605E-5
2726,91249847412	9,5993832E-5
2729,89273071289	9,5966399E-5
2732,87296295166	9,4734169E-5
2735,85319519043	9,420871E-5
2738,8334274292	9,3517902E-5
2741,81365966797	9,4187217E-5
2744,79389190674	9,3542474E-5
2747,77412414551	9,2269197E-5
2750,75435638428	9,2065925E-5
2753,73458862305	9,0623825E-5
2756,71482086182	8,9842023E-5
2759,69505310059	9,0179922E-5
2762,67528533936	8,9505203E-5
2765,65551757813	8,9401486E-5
2768,63574981689	8,8079048E-5
2771,61598205566	8,7905551E-5
2774,59621429443	8,7204848E-5
2777,5764465332	8,605966E-5
2780,55667877197	8,6664419E-5
2783,53691101074	8,4879717E-5
2786,51714324951	8,452579E-5
2789,49737548828	8,3598459E-5
2792,47760772705	8,3389547E-5
2795,45783996582	8,3767431E-5
2798,43807220459	8,247721E-5
2801,41830444336	8,2922849E-5
2804,39853668213	8,2142497E-5
2807,3787689209	8,2538039E-5
2810,35900115967	8,0788077E-5
2813,33923339844	8,0645711E-5
2816,31946563721	8,0523631E-5
2819,29969787598	7,9313771E-5
2822,27993011475	7,9310476E-5
2825,26016235352	7,8989209E-5
2828,24039459229	7,8200479E-5
2831,22062683105	7,7536771E-5
2834,20085906982	7,6846341E-5
2837,18109130859	7,6677947E-5
2840,16132354736	7,726885E-5
2843,14155578613	7,6348699E-5
2846,1217880249	7,6035137E-5
2849,10202026367	7,5983721E-5
2852,08225250244	7,5650429E-5
2855,06248474121	7,6640132E-5
2858,04271697998	7,4636634E-5
2861,02294921875	7,4437888E-5
2864,00318145752	7,4833033E-5
2866,98341369629	7,4916952E-5
2869,96364593506	7,3387905E-5
2872,94387817383	7,3055777E-5
2875,9241104126	7,2243515E-5
2878,90434265137	7,2661689E-5
2881,88457489014	7,2473344E-5
2884,86480712891	7,1986984E-5
2887,84503936768	7,1177089E-5
2890,82527160645	7,1234784E-5
2893,80550384521	7,010222E-5
2896,78573608398	7,0551754E-5
2899,76596832275	6,9695811E-5
2902,74620056152	6,9947077E-5
2905,72643280029	6,9405825E-5
2908,70666503906	6,7569168E-5
2911,68689727783	6,870509E-5
2914,6671295166	6,7673512E-5
2917,64736175537	6,7820675E-5
2920,62759399414	6,739668E-5
2923,60782623291	6,7041198E-5
2926,58805847168	6,7154834E-5
2929,56829071045	6,6096345E-5
2932,54852294922	6,6473915E-5
2935,52875518799	6,5654472E-5
2938,50898742676	6,6068439E-5
2941,48921966553	6,4954157E-5
2944,4694519043	6,4623858E-5
2947,44968414307	6,5031756E-5
2950,42991638184	6,5102209E-5
2953,41014862061	6,4465894E-5
2956,39038085937	6,4618743E-5
2959,37061309814	6,3897715E-5
2962,35084533691	6,3143961E-5
2965,33107757568	6,3343698E-5
2968,31130981445	6,3193642E-5
2971,29154205322	6,2608512E-5
2974,27177429199	6,2110563E-5
2977,25200653076	6,253239E-5
2980,23223876953	6,2060649E-5
2983,2124710083	6,1491114E-5
2986,19270324707	6,1330449E-5
2989,17293548584	6,0872983E-5
2992,15316772461	5,9913658E-5
2995,13339996338	6,03759E-5
2998,11363220215	6,0761611E-5
3001,09386444092	5,9425565E-5
3004,07409667969	5,9753046E-5
3007,05432891846	6,0071067E-5
3010,03456115723	5,9401858E-5
3013,014793396	5,8472138E-5
3015,99502563477	5,9623838E-5
3018,97525787354	5,8352738E-5
3021,9554901123	5,8464696E-5
3024,93572235107	5,744892E-5
3027,91595458984	5,6686125E-5
3030,89618682861	5,628489E-5
3033,87641906738	5,7256635E-5
3036,85665130615	5,6194695E-5
3039,83688354492	5,7172255E-5
3042,81711578369	5,6451139E-5
3045,79734802246	5,6390344E-5
3048,77758026123	5,6951599E-5
3051,7578125	5,6029245E-5
3054,73804473877	5,5897283E-5
3057,71827697754	5,4611229E-5
3060,69850921631	5,575482E-5
3063,67874145508	5,5834061E-5
3066,65897369385	5,5626289E-5
3069,63920593262	5,4373243E-5
3072,61943817139	5,4122205E-5
3075,59967041016	5,388201E-5
3078,57990264893	5,437698E-5
3081,5601348877	5,3576332E-5
3084,54036712646	5,3543182E-5
3087,52059936523	5,3601079E-5
3090,500831604	5,3043592E-5
3093,48106384277	5,3378794E-5
3096,46129608154	5,297142E-5
3099,44152832031	5,178264E-5
3102,42176055908	5,2188479E-5
3105,40199279785	5,2139767E-5
3108,38222503662	5,2538161E-5
3111,36245727539	5,1943751E-5
3114,34268951416	5,2578408E-5
3117,32292175293	5,2019513E-5
3120,3031539917	5,3160589E-5
3123,28338623047	5,1027497E-5
3126,26361846924	5,1993829E-5
3129,24385070801	5,156068E-5
3132,22408294678	5,1259799E-5
3135,20431518555	5,143066E-5
3138,18454742432	5,1330974E-5
3141,16477966309	5,0703934E-5
3144,14501190186	5,0378514E-5
3147,12524414063	5,1768538E-5
3150,10547637939	4,8822111E-5
3153,08570861816	4,9952048E-5
3156,06594085693	4,9567836E-5
3159,0461730957	4,9158445E-5
3162,02640533447	4,8346584E-5
3165,00663757324	4,8108804E-5
3167,98686981201	4,6888722E-5
3170,96710205078	4,7263833E-5
3173,94733428955	4,7016431E-5
3176,92756652832	4,6566993E-5
3179,90779876709	4,6535127E-5
3182,88803100586	4,611847E-5
3185,86826324463	4,5649917E-5
3188,8484954834	4,5934814E-5
3191,82872772217	4,4785674E-5
3194,80895996094	4,55831E-5
3197,78919219971	4,4781738E-5
3200,76942443848	4,4526148E-5
3203,74965667725	4,4146376E-5
3206,72988891602	4,4502084E-5
3209,71012115479	4,4002848E-5
3212,69035339355	4,4623901E-5
3215,67058563232	4,3289239E-5
3218,65081787109	4,3968085E-5
3221,63105010986	4,3508599E-5
3224,61128234863	4,2136014E-5
3227,5915145874	4,2146533E-5
3230,57174682617	4,2767353E-5
3233,55197906494	4,0410025E-5
3236,53221130371	4,0983727E-5
3239,51244354248	3,983979E-5
3242,49267578125	3,7699273E-5
3245,47290802002	3,8308388E-5
3248,45314025879	3,7375097E-5
3251,43337249756	3,677221E-5
3254,41360473633	3,5152845E-5
3257,3938369751	3,5124487E-5
3260,37406921387	3,2608281E-5
3263,35430145264	3,1659694E-5
3266,33453369141	2,9870683E-5
3269,31476593018	2,7362819E-5
3272,29499816895	2,515396E-5
3275,27523040771	2,3548572E-5
3278,25546264648	2,1255506E-5
3281,23569488525	2,0907866E-5
3284,21592712402	2,1344676E-5
3287,19615936279	2,3910221E-5
3290,17639160156	2,7701458E-5
3293,15662384033	3,2195948E-5
3296,1368560791	3,8517623E-5
3299,11708831787	4,2203206E-5
3302,09732055664	4,5236264E-5
3305,07755279541	4,705835E-5
3308,05778503418	4,7871936E-5
3311,03801727295	4,832213E-5
3314,01824951172	4,8817723E-5
3316,99848175049	4,8514024E-5
3319,97871398926	4,7787581E-5
3322,95894622803	4,8402711E-5
3325,9391784668	4,7868735E-5
3328,91941070557	4,7601053E-5
3331,89964294434	4,7589657E-5
3334,87987518311	4,7760502E-5
3337,86010742188	4,8648937E-5
3340,84033966064	4,7266061E-5
3343,82057189941	4,7173566E-5
3346,80080413818	4,720127E-5
3349,78103637695	4,6438148E-5
3352,76126861572	4,7297234E-5
3355,74150085449	4,6587599E-5
3358,72173309326	4,6458094E-5
3361,70196533203	4,5845195E-5
3364,6821975708	4,6038879E-5
3367,66242980957	4,6566533E-5
3370,64266204834	4,5437635E-5
3373,62289428711	4,5196929E-5
3376,60312652588	4,5976418E-5
3379,58335876465	4,523653E-5
3382,56359100342	4,5541678E-5
3385,54382324219	4,5379435E-5
3388,52405548096	4,5203074E-5
3391,50428771973	4,4411494E-5
3394,4845199585	4,5566882E-5
3397,46475219727	4,5477534E-5
3400,44498443604	4,5179642E-5
3403,4252166748	4,5800428E-5
3406,40544891357	4,3481237E-5
3409,38568115234	4,478541E-5
3412,36591339111	4,4322361E-5
3415,34614562988	4,374628E-5
3418,32637786865	4,412511E-5
3421,30661010742	4,3191453E-5
3424,28684234619	4,377116E-5
3427,26707458496	4,3120819E-5
3430,24730682373	4,3671644E-5
3433,2275390625	4,3874067E-5
3436,20777130127	4,3105894E-5
3439,18800354004	4,2676981E-5
3442,16823577881	4,2264842E-5
3445,14846801758	4,1034289E-5
3448,12870025635	4,2156044E-5
3451,10893249512	4,1212285E-5
3454,08916473389	4,1059085E-5
3457,06939697266	4,0845157E-5
3460,04962921143	3,9905561E-5
3463,0298614502	4,0440629E-5
3466,01009368897	3,9415849E-5
3468,99032592773	4,0019448E-5
3471,9705581665	3,9138665E-5
3474,95079040527	3,8783007E-5
3477,93102264404	3,9238431E-5
3480,91125488281	3,9052996E-5
3483,89148712158	3,8762238E-5
3486,87171936035	3,8872781E-5
3489,85195159912	3,9367528E-5
3492,83218383789	3,9387764E-5
3495,81241607666	3,9896162E-5
3498,79264831543	3,9840746E-5
3501,7728805542	4,0006911E-5
3504,75311279297	4,0912153E-5
3507,73334503174	3,962397E-5
3510,71357727051	3,9506945E-5
3513,69380950928	3,9227946E-5
3516,67404174805	3,9687343E-5
3519,65427398682	3,9512395E-5
3522,63450622559	3,9356593E-5
3525,61473846436	3,9558717E-5
3528,59497070313	3,9315207E-5
3531,57520294189	3,9961328E-5
3534,55543518066	3,977514E-5
3537,53566741943	3,8915187E-5
3540,5158996582	3,990204E-5
3543,49613189697	3,8606541E-5
3546,47636413574	3,87079E-5
3549,45659637451	3,9511447E-5
3552,43682861328	3,8324549E-5
3555,41706085205	3,8655686E-5
3558,39729309082	3,8967155E-5
3561,37752532959	3,8955865E-5
3564,35775756836	3,8847707E-5
3567,33798980713	3,8394547E-5
3570,3182220459	3,8157507E-5
3573,29845428467	3,7720501E-5
3576,27868652344	3,9120784E-5
3579,25891876221	3,7277631E-5
3582,23915100098	3,8836158E-5
3585,21938323975	3,900002E-5
3588,19961547852	3,9938253E-5
3591,17984771729	3,9243734E-5
3594,16007995605	3,8713858E-5
3597,14031219482	3,8872737E-5
3600,12054443359	3,883386E-5
3603,10077667236	3,8968401E-5
3606,08100891113	3,8039988E-5
3609,0612411499	3,8875399E-5
3612,04147338867	3,8537354E-5
3615,02170562744	3,7840459E-5
3618,00193786621	3,7591331E-5
3620,98217010498	3,7765406E-5
3623,96240234375	3,7627538E-5
3626,94263458252	3,7935307E-5
3629,92286682129	3,7375491E-5
3632,90309906006	3,7272136E-5
3635,88333129883	3,689392E-5
3638,8635635376	3,7648533E-5
3641,84379577637	3,7130051E-5
3644,82402801514	3,605395E-5
3647,80426025391	3,715245E-5
3650,78449249268	3,6675548E-5
3653,76472473145	3,6604373E-5
3656,74495697022	3,6607812E-5
3659,72518920898	3,6760556E-5
3662,70542144775	3,6470759E-5
3665,68565368652	3,5325049E-5
3668,66588592529	3,6559501E-5
3671,64611816406	3,6329284E-5
3674,62635040283	3,5773738E-5
3677,6065826416	3,675262E-5
3680,58681488037	3,6232014E-5
3683,56704711914	3,6733156E-5
3686,54727935791	3,6180353E-5
3689,52751159668	3,6386028E-5
3692,50774383545	3,6397001E-5
3695,48797607422	3,6879938E-5
3698,46820831299	3,6336968E-5
3701,44844055176	3,6958204E-5
3704,42867279053	3,5787441E-5
3707,4089050293	3,6195627E-5
3710,38913726807	3,6113889E-5
3713,36936950684	3,6738192E-5
3716,34960174561	3,623647E-5
3719,32983398438	3,6779974E-5
3722,31006622314	3,6716389E-5
3725,29029846191	3,5877068E-5
3728,27053070068	3,6130309E-5
3731,25076293945	3,6998036E-5
3734,23099517822	3,5553601E-5
3737,21122741699	3,6140262E-5
3740,19145965576	3,6734922E-5
3743,17169189453	3,6344847E-5
3746,1519241333	3,5620738E-5
3749,13215637207	3,6834481E-5
3752,11238861084	3,7268872E-5
3755,09262084961	3,7948703E-5
3758,07285308838	3,7044316E-5
3761,05308532715	3,7374912E-5
3764,03331756592	3,5872359E-5
3767,01354980469	3,715649E-5
3769,99378204346	3,7536474E-5
3772,97401428223	3,6550687E-5
3775,954246521	3,7143594E-5
3778,93447875977	3,6272423E-5
3781,91471099854	3,7080972E-5
3784,8949432373	3,6530254E-5
3787,87517547607	3,6621185E-5
3790,85540771484	3,5586272E-5
3793,83563995361	3,6545127E-5
3796,81587219238	3,6405718E-5
3799,79610443115	3,787331E-5
3802,77633666992	3,7772684E-5
3805,75656890869	3,7368317E-5
3808,73680114746	3,7447334E-5
3811,71703338623	3,7758136E-5
3814,697265625	3,7215615E-5
3817,67749786377	3,5835249E-5
3820,65773010254	3,7033242E-5
3823,63796234131	3,6755403E-5
3826,61819458008	3,7263954E-5
3829,59842681885	3,6901431E-5
3832,57865905762	3,6498288E-5
3835,55889129639	3,5787922E-5
3838,53912353516	3,6559895E-5
3841,51935577393	3,5913278E-5
3844,4995880127	3,5985822E-5
3847,47982025146	3,6429076E-5
3850,46005249023	3,6308809E-5
3853,440284729	3,6411294E-5
3856,42051696777	3,6777565E-5
3859,40074920654	3,5239868E-5
3862,38098144531	3,5965113E-5
3865,36121368408	3,676627E-5
3868,34144592285	3,5888346E-5
3871,32167816162	3,6259928E-5
3874,30191040039	3,5429447E-5
3877,28214263916	3,6748452E-5
3880,26237487793	3,5656226E-5
3883,2426071167	3,5278134E-5
3886,22283935547	3,5421614E-5
3889,20307159424	3,6354597E-5
3892,18330383301	3,5142341E-5
3895,16353607178	3,6273644E-5
3898,14376831055	3,5929986E-5
3901,12400054932	3,5811474E-5
3904,10423278809	3,6640284E-5
3907,08446502686	3,7295826E-5
3910,06469726562	3,6968154E-5
3913,04492950439	3,5432223E-5
3916,02516174316	3,7079745E-5
3919,00539398193	3,6546345E-5
3921,9856262207	3,5952988E-5
3924,96585845947	3,6823129E-5
3927,94609069824	3,6011472E-5
3930,92632293701	3,5472113E-5
3933,90655517578	3,5839E-5
3936,88678741455	3,7201505E-5
3939,86701965332	3,7061724E-5
3942,84725189209	3,7697263E-5
3945,82748413086	3,5649367E-5
3948,80771636963	3,7341243E-5
3951,7879486084	3,719524E-5
3954,76818084717	3,7016639E-5
3957,74841308594	3,781144E-5
3960,72864532471	3,7792548E-5
3963,70887756348	3,7544478E-5
3966,68910980225	3,7005182E-5
3969,66934204102	3,8207559E-5
3972,64957427978	3,8829343E-5
3975,62980651855	3,863001E-5
3978,61003875732	3,834671E-5
3981,59027099609	3,9137769E-5
3984,57050323486	3,9805039E-5
3987,55073547363	3,8748841E-5
3990,5309677124	4,0242037E-5
3993,51119995117	3,941436E-5
3996,49143218994	3,9275762E-5
3999,47166442871	3,9576626E-5
4002,45189666748	4,0075006E-5
4005,43212890625	4,0230237E-5
4008,41236114502	4,0080528E-5
4011,39259338379	4,0712879E-5
4014,37282562256	4,0833781E-5
4017,35305786133	4,0095457E-5
4020,3332901001	4,0107601E-5
4023,31352233887	4,0415817E-5
4026,29375457764	4,0029695E-5
4029,27398681641	3,9921243E-5
4032,25421905518	4,1380443E-5
4035,23445129395	4,03205E-5
4038,21468353271	4,1160732E-5
4041,19491577148	4,098332E-5
4044,17514801025	4,1872843E-5
4047,15538024902	4,143577E-5
4050,13561248779	4,1561726E-5
4053,11584472656	4,1345859E-5
4056,09607696533	4,1825773E-5
4059,0763092041	4,2461515E-5
4062,05654144287	4,1429707E-5
4065,03677368164	4,0929519E-5
4068,01700592041	4,2520197E-5
4070,99723815918	4,247613E-5
4073,97747039795	4,2654187E-5
4076,95770263672	4,2906744E-5
4079,93793487549	4,2533938E-5
4082,91816711426	4,2316104E-5
4085,89839935303	4,3285649E-5
4088,8786315918	4,3331966E-5
4091,85886383057	4,4855969E-5
4094,83909606934	4,4482715E-5
4097,81932830811	4,4500127E-5
4100,79956054687	4,5042699E-5
4103,77979278564	4,5013627E-5
4106,76002502441	4,5383433E-5
4109,74025726318	4,5121552E-5
4112,72048950195	4,5656288E-5
4115,70072174072	4,6493604E-5
4118,68095397949	4,6959167E-5
4121,66118621826	4,7119308E-5
4124,64141845703	4,7134744E-5
4127,6216506958	4,8199489E-5
4130,60188293457	4,7317373E-5
4133,58211517334	4,7492412E-5
4136,56234741211	4,8263164E-5
4139,54257965088	4,8473197E-5
4142,52281188965	4,8528425E-5
4145,50304412842	4,8505106E-5
4148,48327636719	4,8607462E-5
4151,46350860596	4,9153795E-5
4154,44374084473	4,9322544E-5
4157,4239730835	4,864408E-5
4160,40420532227	4,9047684E-5
4163,38443756103	4,9040007E-5
4166,3646697998	4,8040924E-5
4169,34490203857	4,8528565E-5
4172,32513427734	4,8928719E-5
4175,30536651611	5,1115095E-5
4178,28559875488	5,1025515E-5
4181,26583099365	5,2462402E-5
4184,24606323242	5,3387886E-5
4187,22629547119	5,4092789E-5
4190,20652770996	5,4774889E-5
4193,18675994873	5,617951E-5
4196,1669921875	5,7106637E-5
4199,14722442627	5,9284025E-5
4202,12745666504	5,9373538E-5
4205,10768890381	6,0999441E-5
4208,08792114258	6,2435041E-5
4211,06815338135	6,3248065E-5
4214,04838562012	6,3709804E-5
4217,02861785889	6,5618577E-5
4220,00885009766	6,7040185E-5
4222,98908233643	6,9648173E-5
4225,9693145752	6,8481239E-5
4228,94954681396	7,1425183E-5
4231,92977905273	7,3431633E-5
4234,9100112915	7,5485286E-5
4237,89024353027	7,8238944E-5
4240,87047576904	7,8890361E-5
4243,85070800781	8,1394429E-5
4246,83094024658	8,4325514E-5
4249,81117248535	8,5616786E-5
4252,79140472412	8,8812092E-5
4255,77163696289	8,9162592E-5
4258,75186920166	9,002503E-5
4261,73210144043	8,9675827E-5
4264,7123336792	9,3757734E-5
4267,69256591797	9,7540889E-5
4270,67279815674	0,00010132148
4273,65303039551	0,00010589046
4276,63326263428	0,00011021502
4279,61349487305	0,00011396567
4282,59372711182	0,00011890596
4285,57395935059	0,00012405396
4288,55419158936	0,00012948629
4291,53442382812	0,00013516189
4294,51465606689	0,00014186458
4297,49488830566	0,00014800558
4300,47512054443	0,00015700187
4303,4553527832	0,00016523401
4306,43558502197	0,00017528283
4309,41581726074	0,00018548258
4312,39604949951	0,00019660607
4315,37628173828	0,00020965252
4318,35651397705	0,00022374356
4321,33674621582	0,00023880836
4324,31697845459	0,00025440861
4327,29721069336	0,00027096381
4330,27744293213	0,00028719356
4333,2576751709	0,00030319223
4336,23790740967	0,00031775404
4339,21813964844	0,00032742748
4342,19837188721	0,00033124977
4345,17860412598	0,00032928219
4348,15883636475	0,00031770911
4351,13906860352	0,00030086413
4354,11930084229	0,00027890271
4357,09953308105	0,0002570522
4360,07976531982	0,00023642669
4363,05999755859	0,00021668416
4366,04022979736	0,00020042724
4369,02046203613	0,00018612426
4372,0006942749	0,00017111839
4374,98092651367	0,0001595147
4377,96115875244	0,00014814176
4380,94139099121	0,00013957747
4383,92162322998	0,00013066338
4386,90185546875	0,00012228946
4389,88208770752	0,000115293
4392,86231994629	0,0001090654
4395,84255218506	0,00010352922
4398,82278442383	9,8027953E-5
4401,8030166626	9,2626346E-5
4404,78324890137	8,7955204E-5
4407,76348114014	8,3747921E-5
4410,74371337891	7,968599E-5
4413,72394561768	7,6661209E-5
4416,70417785645	7,3853433E-5
4419,68441009521	7,2402069E-5
4422,66464233398	7,036369E-5
4425,64487457275	7,0367849E-5
4428,62510681152	7,0865942E-5
4431,60533905029	7,3271543E-5
4434,58557128906	7,3398186E-5
4437,56580352783	7,4881818E-5
4440,5460357666	6,9756928E-5
4443,52626800537	6,6671908E-5
4446,50650024414	6,3612434E-5
4449,48673248291	5,9747162E-5
4452,46696472168	5,8214764E-5
4455,44719696045	5,5773083E-5
4458,42742919922	5,4014077E-5
4461,40766143799	5,222893E-5
4464,38789367676	5,0852961E-5
4467,36812591553	4,8173485E-5
4470,3483581543	4,6952243E-5
4473,32859039307	4,4643215E-5
4476,30882263184	4,4517533E-5
4479,28905487061	4,375761E-5
4482,26928710937	4,2218512E-5
4485,24951934814	4,0907805E-5
4488,22975158691	3,9502654E-5
4491,20998382568	3,8614135E-5
4494,19021606445	3,8069619E-5
4497,17044830322	3,6726402E-5
4500,15068054199	3,5816957E-5
4503,13091278076	3,54469E-5
4506,11114501953	3,4378327E-5
4509,0913772583	3,3865998E-5
4512,07160949707	3,3621149E-5
4515,05184173584	3,2718113E-5
4518,03207397461	3,2951759E-5
4521,01230621338	3,2508865E-5
4523,99253845215	3,2954273E-5
4526,97277069092	3,2824415E-5
4529,95300292969	3,2333481E-5
4532,93323516846	3,336567E-5
4535,91346740723	3,4137559E-5
4538,893699646	3,5423193E-5
4541,87393188477	3,6477619E-5
4544,85416412354	3,6992001E-5
4547,8343963623	3,9215227E-5
4550,81462860107	4,0859749E-5
4553,79486083984	4,2116306E-5
4556,77509307861	4,2902986E-5
4559,75532531738	4,246863E-5
4562,73555755615	4,276332E-5
4565,71578979492	4,3001728E-5
4568,69602203369	4,2944724E-5
4571,67625427246	4,1726507E-5
4574,65648651123	4,0653729E-5
4577,63671875	4,0857559E-5
4580,61695098877	4,0655899E-5
4583,59718322754	3,8666933E-5
4586,57741546631	3,8258222E-5
4589,55764770508	3,8217177E-5
4592,53787994385	3,745501E-5
4595,51811218262	3,6526288E-5
4598,49834442139	3,6135811E-5
4601,47857666016	3,6520993E-5
4604,45880889893	3,8024292E-5
4607,4390411377	4,0031181E-5
4610,41927337646	4,1846595E-5
4613,39950561523	4,1999454E-5
4616,379737854	3,9485973E-5
4619,35997009277	3,7755966E-5
4622,34020233154	3,810273E-5
4625,32043457031	3,6991825E-5
4628,30066680908	3,6366273E-5
4631,28089904785	3,6997289E-5
4634,26113128662	3,6821077E-5
4637,24136352539	3,5459733E-5
4640,22159576416	3,5848163E-5
4643,20182800293	3,5259953E-5
4646,1820602417	3,6451375E-5
4649,16229248047	3,5718507E-5
4652,14252471924	3,5213939E-5
4655,12275695801	3,6939666E-5
4658,10298919678	3,651712E-5
4661,08322143555	3,7460479E-5
4664,06345367432	3,7818167E-5
4667,04368591309	3,8063081E-5
4670,02391815186	3,7990609E-5
4673,00415039063	3,8272484E-5
4675,98438262939	3,9059598E-5
4678,96461486816	3,8613517E-5
4681,94484710693	3,896154E-5
4684,9250793457	3,9403482E-5
4687,90531158447	3,7657584E-5
4690,88554382324	3,6955088E-5
4693,86577606201	3,4861305E-5
4696,84600830078	3,2014744E-5
4699,82624053955	2,7431394E-5
4702,80647277832	2,329113E-5
4705,78670501709	1,9409157E-5
4708,76693725586	1,5927351E-5
4711,74716949463	1,1463103E-5
4714,7274017334	9,2233335E-6
4717,70763397217	7,8837576E-6
4720,68786621094	7,0441828E-6
4723,66809844971	6,1783003E-6
4726,64833068848	6,3944124E-6
4729,62856292725	5,7422447E-6
4732,60879516602	6,0580412E-6
4735,58902740479	6,1298068E-6
4738,56925964355	7,1468305E-6
4741,54949188232	8,4371109E-6
4744,52972412109	8,3342165E-6
4747,50995635986	9,4749174E-6
4750,49018859863	8,9859067E-6
4753,4704208374	9,7289251E-6
4756,45065307617	1,0203177E-5
4759,43088531494	9,8625801E-6
4762,41111755371	1,0116866E-5
4765,39134979248	1,1898371E-5
4768,37158203125	1,2225445E-5
4771,35181427002	1,1363228E-5
4774,33204650879	1,2236262E-5
4777,31227874756	1,1552867E-5
4780,29251098633	1,1937637E-5
4783,2727432251	1,2602395E-5
4786,25297546387	1,2115459E-5
4789,23320770264	1,2137101E-5
4792,21343994141	1,2480181E-5
4795,19367218018	1,149665E-5
4798,17390441895	1,268182E-5
4801,15413665771	1,2884282E-5
4804,13436889648	1,3640606E-5
4807,11460113525	1,2348904E-5
4810,09483337402	1,3010285E-5
4813,07506561279	1,2973463E-5
4816,05529785156	1,3267908E-5
4819,03553009033	1,2529115E-5
4822,0157623291	1,3422592E-5
4824,99599456787	1,275849E-5
4827,97622680664	1,235293E-5
4830,95645904541	1,2546457E-5
4833,93669128418	1,240954E-5
4836,91692352295	1,3216486E-5
4839,89715576172	1,2054571E-5
4842,87738800049	1,3812838E-5
4845,85762023926	1,2579868E-5
4848,83785247803	1,3869626E-5
4851,8180847168	1,3441254E-5
4854,79831695557	1,2285129E-5
4857,77854919434	1,4072395E-5
4860,75878143311	1,2683309E-5
4863,73901367188	1,2136725E-5
4866,71924591064	1,3003019E-5
4869,69947814941	1,1861135E-5
4872,67971038818	1,1824923E-5
4875,65994262695	1,2410346E-5
4878,64017486572	1,1684171E-5
4881,62040710449	1,1208527E-5
4884,60063934326	1,0427269E-5
4887,58087158203	1,1210679E-5
4890,5611038208	1,1561209E-5
4893,54133605957	1,1326445E-5
4896,52156829834	1,128742E-5
4899,50180053711	1,1505155E-5
4902,48203277588	1,0977729E-5
4905,46226501465	1,0753164E-5
4908,44249725342	1,0860042E-5
4911,42272949219	1,1357136E-5
4914,40296173096	1,1020036E-5
4917,38319396973	1,1033967E-5
4920,3634262085	1,1309462E-5
4923,34365844727	1,2052649E-5
4926,32389068604	1,1345195E-5
4929,3041229248	1,0598537E-5
4932,28435516357	1,0924736E-5
4935,26458740234	1,1524732E-5
4938,24481964111	1,1642901E-5
4941,22505187988	1,1848541E-5
4944,20528411865	1,2017652E-5
4947,18551635742	1,1385892E-5
4950,16574859619	1,135987E-5
4953,14598083496	1,10629E-5
4956,12621307373	1,1539127E-5
4959,1064453125	1,2161665E-5
4962,08667755127	1,1796417E-5
4965,06690979004	1,1662079E-5
4968,04714202881	1,1482215E-5
4971,02737426758	1,2014088E-5
4974,00760650635	1,1238028E-5
4976,98783874512	1,2506788E-5
4979,96807098389	1,1466273E-5
4982,94830322266	1,0829382E-5
4985,92853546143	1,1618965E-5
4988,9087677002	1,0467847E-5
4991,88899993897	1,0809026E-5
4994,86923217773	9,6812378E-6
4997,8494644165	1,0189888E-5
5000,82969665527	1,0331233E-5
5003,80992889404	1,1361364E-5
5006,79016113281	1,1327362E-5
5009,77039337158	1,0808869E-5
5012,75062561035	1,1545541E-5
5015,73085784912	1,1383375E-5
5018,71109008789	1,104395E-5
5021,69132232666	1,1715199E-5
5024,67155456543	1,1266846E-5
5027,6517868042	1,1675546E-5
5030,63201904297	1,1812262E-5
5033,61225128174	1,2206265E-5
5036,59248352051	1,0879668E-5
5039,57271575928	1,1726712E-5
5042,55294799805	1,1881762E-5
5045,53318023682	1,0596682E-5
5048,51341247559	1,0461364E-5
5051,49364471436	1,1121168E-5
5054,47387695313	1,1321765E-5
5057,45410919189	1,1776601E-5
5060,43434143066	1,115712E-5
5063,41457366943	1,1498089E-5
5066,3948059082	1,1529004E-5
5069,37503814697	1,0959904E-5
5072,35527038574	1,1097681E-5
5075,33550262451	1,134437E-5
5078,31573486328	1,0989947E-5
5081,29596710205	1,1675534E-5
5084,27619934082	1,0746728E-5
5087,25643157959	1,1653047E-5
5090,23666381836	1,1515365E-5
5093,21689605713	1,119523E-5
5096,1971282959	1,1011859E-5
5099,17736053467	1,079126E-5
5102,15759277344	1,1087458E-5
5105,13782501221	1,1302242E-5
5108,11805725098	1,1714958E-5
5111,09828948975	1,1337538E-5
5114,07852172852	1,2628828E-5
5117,05875396729	1,1383645E-5
5120,03898620605	1,1209453E-5
5123,01921844482	1,1091168E-5
5125,99945068359	1,1284921E-5
5128,97968292236	1,048785E-5
5131,95991516113	1,2257613E-5
5134,9401473999	1,2159864E-5
5137,92037963867	1,0371202E-5
5140,90061187744	1,110762E-5
5143,88084411621	1,14838E-5
5146,86107635498	1,1541686E-5
5149,84130859375	1,0802039E-5
5152,82154083252	1,0096277E-5
5155,80177307129	1,0253399E-5
5158,78200531006	1,1578321E-5
5161,76223754883	9,8985036E-6
5164,7424697876	1,1043952E-5
5167,72270202637	1,0883426E-5
5170,70293426514	1,1574404E-5
5173,68316650391	1,1174253E-5
5176,66339874268	1,1230536E-5
5179,64363098145	1,193639E-5
5182,62386322022	1,2201427E-5
5185,60409545898	1,2013649E-5
5188,58432769775	1,1882438E-5
5191,56455993652	1,2432822E-5
5194,54479217529	1,1220523E-5
5197,52502441406	1,149074E-5
5200,50525665283	1,1480172E-5
5203,4854888916	1,268083E-5
5206,46572113037	1,203201E-5
5209,44595336914	1,1187148E-5
5212,42618560791	1,1554122E-5
5215,40641784668	1,2776818E-5
5218,38665008545	1,3405901E-5
5221,36688232422	1,3135718E-5
5224,34711456299	1,3044777E-5
5227,32734680176	1,1475016E-5
5230,30757904053	1,2526101E-5
5233,2878112793	1,2429887E-5
5236,26804351807	1,1852335E-5
5239,24827575684	1,2213006E-5
5242,22850799561	1,2699315E-5
5245,20874023438	1,1838348E-5
5248,18897247314	1,2892823E-5
5251,16920471191	1,2816468E-5
5254,14943695068	1,3135374E-5
5257,12966918945	1,2532916E-5
5260,10990142822	1,2764377E-5
5263,09013366699	1,1382963E-5
5266,07036590576	1,1792911E-5
5269,05059814453	1,3633694E-5
5272,0308303833	1,1654946E-5
5275,01106262207	1,0817617E-5
5277,99129486084	1,152496E-5
5280,97152709961	1,1263427E-5
5283,95175933838	1,1897686E-5
5286,93199157715	1,0798984E-5
5289,91222381592	1,0394592E-5
5292,89245605469	1,0907846E-5
5295,87268829346	1,1337006E-5
5298,85292053223	1,1927774E-5
5301,833152771	1,1659366E-5
5304,81338500977	1,1695524E-5
5307,79361724854	1,1775348E-5
5310,7738494873	1,1184288E-5
5313,75408172607	1,1443986E-5
5316,73431396484	1,1421101E-5
5319,71454620361	1,1713679E-5
5322,69477844238	1,2088795E-5
5325,67501068115	1,2089757E-5
5328,65524291992	1,2970075E-5
5331,63547515869	1,2802988E-5
5334,61570739746	1,3158435E-5
5337,59593963623	1,2948283E-5
5340,576171875	1,2525162E-5
5343,55640411377	1,2638776E-5
5346,53663635254	1,3747147E-5
5349,51686859131	1,3482411E-5
5352,49710083008	1,3329701E-5
5355,47733306885	1,3845775E-5
5358,45756530762	1,3495348E-5
5361,43779754639	1,335098E-5
5364,41802978516	1,4291333E-5
5367,39826202393	1,4466825E-5
5370,3784942627	1,4310838E-5
5373,35872650146	1,4776082E-5
5376,33895874023	1,5454487E-5
5379,319190979	1,4968703E-5
5382,29942321777	1,5167692E-5
5385,27965545654	1,4645597E-5
5388,25988769531	1,5293077E-5
5391,24011993408	1,5870899E-5
5394,22035217285	1,5914478E-5
5397,20058441162	1,6887951E-5
5400,18081665039	1,7321548E-5
5403,16104888916	1,7057607E-5
5406,14128112793	1,7310033E-5
5409,1215133667	1,8399224E-5
5412,10174560547	1,868544E-5
5415,08197784424	1,9696725E-5
5418,06221008301	1,9359022E-5
5421,04244232178	2,1342115E-5
5424,02267456055	2,1677795E-5
5427,00290679932	2,1453909E-5
5429,98313903809	2,4263414E-5
5432,96337127686	2,6063798E-5
5435,94360351562	2,8475906E-5
5438,92383575439	3,2126462E-5
5441,90406799316	3,3484699E-5
5444,88430023193	3,7368423E-5
5447,8645324707	4,1640871E-5
5450,84476470947	4,8512893E-5
5453,82499694824	5,5625681E-5
5456,80522918701	6,3123862E-5
5459,78546142578	7,2684458E-5
5462,76569366455	7,6992745E-5
5465,74592590332	7,3803131E-5
5468,72615814209	6,3147678E-5
5471,70639038086	5,1490053E-5
5474,68662261963	4,3753088E-5
5477,6668548584	3,7841846E-5
5480,64708709717	3,2512878E-5
5483,62731933594	2,954109E-5
5486,60755157471	2,504078E-5
5489,58778381348	2,4012986E-5
5492,56801605225	2,0802698E-5
5495,54824829102	1,9410313E-5
5498,52848052978	1,8177506E-5
5501,50871276855	1,5995356E-5
5504,48894500732	1,6585437E-5
5507,46917724609	1,4446352E-5
5510,44940948486	1,3902629E-5
5513,42964172363	1,3705905E-5
5516,4098739624	1,3056144E-5
5519,39010620117	1,2481998E-5
5522,37033843994	1,1970583E-5
5525,35057067871	1,2011361E-5
5528,33080291748	1,1140467E-5
5531,31103515625	1,1313807E-5
5534,29126739502	1,0782242E-5
5537,27149963379	1,0057282E-5
5540,25173187256	9,4960432E-6
5543,23196411133	1,0050698E-5
5546,2121963501	9,6990466E-6
5549,19242858887	9,1940926E-6
5552,17266082764	9,9752261E-6
5555,15289306641	1,0125811E-5
5558,13312530518	9,1051221E-6
5561,11335754395	9,3331018E-6
5564,09358978271	9,1795186E-6
5567,07382202148	9,1777235E-6
5570,05405426025	8,7882356E-6
5573,03428649902	9,4244256E-6
5576,01451873779	9,3987364E-6
5578,99475097656	8,1794026E-6
5581,97498321533	9,0134176E-6
5584,9552154541	9,2586389E-6
5587,93544769287	8,672112E-6
5590,91567993164	7,9002995E-6
5593,89591217041	8,7156509E-6
5596,87614440918	8,0985562E-6
5599,85637664795	8,5696523E-6
5602,83660888672	8,3385747E-6
5605,81684112549	8,8980817E-6
5608,79707336426	8,4908243E-6
5611,77730560303	8,6864887E-6
5614,7575378418	9,6455734E-6
5617,73777008057	9,7646122E-6
5620,71800231934	8,4933701E-6
5623,69823455811	8,9656085E-6
5626,67846679687	9,3336861E-6
5629,65869903564	8,9260511E-6
5632,63893127441	8,815297E-6
5635,61916351318	8,4507348E-6
5638,59939575195	7,5640612E-6
5641,57962799072	7,8885402E-6
5644,55986022949	6,9897362E-6
5647,54009246826	7,0549402E-6
5650,52032470703	6,9861601E-6
5653,5005569458	7,0450843E-6
5656,48078918457	6,9119835E-6
5659,46102142334	6,7399394E-6
5662,44125366211	6,7918343E-6
5665,42148590088	6,9943308E-6
5668,40171813965	6,6442377E-6
5671,38195037842	7,0249897E-6
5674,36218261719	6,8268416E-6
5677,34241485596	6,312195E-6
5680,32264709473	6,7338881E-6
5683,3028793335	7,5012896E-6
5686,28311157227	6,3991885E-6
5689,26334381103	7,0915737E-6
5692,2435760498	6,2983582E-6
5695,22380828857	6,1447217E-6
5698,20404052734	6,8030583E-6
5701,18427276611	6,974846E-6
5704,16450500488	6,724983E-6
5707,14473724365	6,7323865E-6
5710,12496948242	6,2902035E-6
5713,10520172119	6,8626135E-6
5716,08543395996	6,3594854E-6
5719,06566619873	6,533697E-6
5722,0458984375	6,6835997E-6
5725,02613067627	6,4241697E-6
5728,00636291504	6,1763409E-6
5730,98659515381	6,031611E-6
5733,96682739258	6,118973E-6
5736,94705963135	6,6758358E-6
5739,92729187012	5,9640343E-6
5742,90752410889	6,7234651E-6
5745,88775634766	6,8648296E-6
5748,86798858643	6,7375721E-6
5751,8482208252	6,6268695E-6
5754,82845306396	6,1149599E-6
5757,80868530273	6,8615147E-6
5760,7889175415	6,1805983E-6
5763,76914978027	6,9184172E-6
5766,74938201904	5,4360348E-6
5769,72961425781	6,5644925E-6
5772,70984649658	5,9160834E-6
5775,69007873535	5,5471035E-6
5778,67031097412	5,7379346E-6
5781,65054321289	6,6786715E-6
5784,63077545166	6,2700476E-6
5787,61100769043	6,6760006E-6
5790,5912399292	6,3849369E-6
5793,57147216797	6,8207827E-6
5796,55170440674	6,481566E-6
5799,53193664551	6,2623768E-6
5802,51216888428	6,1649524E-6
5805,49240112305	5,9906844E-6
5808,47263336182	6,3249867E-6
5811,45286560059	5,4661728E-6
5814,43309783935	5,8259058E-6
5817,41333007812	6,3191701E-6
5820,39356231689	6,5792743E-6
5823,37379455566	6,1316574E-6
5826,35402679443	5,6917475E-6
5829,3342590332	5,9610853E-6
5832,31449127197	6,7682783E-6
5835,29472351074	5,127931E-6
5838,27495574951	6,8673291E-6
5841,25518798828	5,1837417E-6
5844,23542022705	6,6796481E-6
5847,21565246582	5,4372554E-6
5850,19588470459	5,3423159E-6
5853,17611694336	5,7588538E-6
5856,15634918213	4,9618798E-6
5859,1365814209	5,7555037E-6
5862,11681365967	4,7512582E-6
5865,09704589844	6,1222036E-6
5868,07727813721	5,7996979E-6
5871,05751037598	5,1006024E-6
5874,03774261475	6,0154102E-6
5877,01797485352	5,5464045E-6
5879,99820709229	6,0060535E-6
5882,97843933105	5,9853888E-6
5885,95867156982	5,834528E-6
5888,93890380859	5,3614009E-6
5891,91913604736	5,1150759E-6
5894,89936828613	5,2935945E-6
5897,8796005249	4,9730375E-6
5900,85983276367	5,9165931E-6
5903,84006500244	4,5136303E-6
5906,82029724121	5,1680573E-6
5909,80052947998	5,7650656E-6
5912,78076171875	5,1615476E-6
5915,76099395752	5,1998025E-6
5918,74122619629	5,5452189E-6
5921,72145843506	5,0438505E-6
5924,70169067383	5,4785581E-6
5927,6819229126	4,7450004E-6
5930,66215515137	5,5896414E-6
5933,64238739014	4,4802934E-6
5936,62261962891	4,7414952E-6
5939,60285186768	3,9535179E-6
5942,58308410644	4,6006042E-6
5945,56331634521	4,0628798E-6
[truncated: 30,772 more rows]
