# Supplementary material for: Predicting the Durability of Solid Fired Bricks Using NDT Electroacoustic Methods
Source: Materials (Basel). 2022 Aug 25;15(17):5882. doi: 10.3390/ma15175882 (PMC9457344; doi:10.3390/ma15175882)
Supplement: Supplementary file 1 [file materials-15-05882-s001.zip › 13-NV0_FL.csv]

ASCII data file created with TiePie Multi Channel software. www.tiepie.com.
2021-08-03 07:44:54 203m
Frequency	FFT1
Hz	V
0	0,0021906521
2,98023223876953	0,00027184246
5,96046447753906	0,00027924914
8,94069671630859	0,00028369027
11,9209289550781	0,00027675426
14,9011611938477	0,00028537999
17,8813934326172	0,00030020455
20,8616256713867	0,00030704397
23,8418579101562	0,00029049243
26,8220901489258	0,00029174086
29,8023223876953	0,00030460859
32,7825546264648	0,00031739246
35,7627868652344	0,00031357737
38,7430191040039	0,00028958753
41,7232513427734	0,00028051437
44,703483581543	0,00029013
47,6837158203125	0,00028998402
50,663948059082	0,00028771302
53,6441802978516	0,00029401709
56,6244125366211	0,00028714584
59,6046447753906	0,00028082426
62,5848770141602	0,0002858719
65,5651092529297	0,00029008396
68,5453414916992	0,00029018881
71,5255737304687	0,00029127311
74,5058059692383	0,00029011357
77,4860382080078	0,00028858972
80,4662704467773	0,00029172041
83,4465026855469	0,00028835259
86,4267349243164	0,00028286497
89,4069671630859	0,00028704965
92,3871994018555	0,00028630778
95,367431640625	0,000287548
98,3476638793945	0,00028363516
101,327896118164	0,00028108521
104,308128356934	0,0002832838
107,288360595703	0,00028664813
110,268592834473	0,00028480877
113,248825073242	0,00028498348
116,229057312012	0,00028922884
119,209289550781	0,00028720279
122,189521789551	0,00028050935
125,16975402832	0,00028224861
128,14998626709	0,00028053972
131,130218505859	0,00028255701
134,110450744629	0,00027917926
137,090682983398	0,00028174993
140,070915222168	0,0002834363
143,051147460938	0,00027941575
146,031379699707	0,00027508641
149,011611938477	0,00028030392
151,991844177246	0,00027570373
154,972076416016	0,00027202882
157,952308654785	0,00027105958
160,932540893555	0,00026841563
163,912773132324	0,00026663405
166,893005371094	0,00026710799
169,873237609863	0,0002677233
172,853469848633	0,00026804465
175,833702087402	0,0002677803
178,813934326172	0,00027145255
181,794166564941	0,0002684075
184,774398803711	0,00026619234
187,75463104248	0,00026959691
190,73486328125	0,00026901716
193,71509552002	0,00026742968
196,695327758789	0,00026430797
199,675559997559	0,00026254233
202,655792236328	0,00026143006
205,636024475098	0,00026139493
208,616256713867	0,00025758869
211,596488952637	0,00025696552
214,576721191406	0,00025635322
217,556953430176	0,00025766806
220,537185668945	0,00025456563
223,517417907715	0,00025423669
226,497650146484	0,00025124887
229,477882385254	0,00024960597
232,458114624023	0,00024631574
235,438346862793	0,0002477202
238,418579101562	0,00024654518
241,398811340332	0,00024837419
244,379043579102	0,00024764529
247,359275817871	0,00024720308
250,339508056641	0,0002484956
253,31974029541	0,00024546477
256,29997253418	0,00024558001
259,280204772949	0,00024627313
262,260437011719	0,00024661817
265,240669250488	0,00024728785
268,220901489258	0,00024417747
271,201133728027	0,00024695303
274,181365966797	0,00024660448
277,161598205566	0,00024323332
280,141830444336	0,00024231273
283,122062683105	0,00024055577
286,102294921875	0,00023892284
289,082527160645	0,00023866531
292,062759399414	0,00023784775
295,042991638184	0,00023670969
298,023223876953	0,00023596845
301,003456115723	0,00023526402
303,983688354492	0,00023292131
306,963920593262	0,00023194915
309,944152832031	0,00023073931
312,924385070801	0,00023014341
315,90461730957	0,00022809578
318,88484954834	0,00022604384
321,865081787109	0,00022573594
324,845314025879	0,00022514637
327,825546264648	0,00022534597
330,805778503418	0,00022564012
333,786010742188	0,00022372208
336,766242980957	0,00022158355
339,746475219727	0,00022117843
342,726707458496	0,00022336395
345,706939697266	0,00022187283
348,687171936035	0,000221465
351,667404174805	0,00022193578
354,647636413574	0,00021962488
357,627868652344	0,00022020981
360,608100891113	0,00021919839
363,588333129883	0,00021834507
366,568565368652	0,00021656302
369,548797607422	0,0002167997
372,529029846191	0,00021693496
375,509262084961	0,0002163067
378,48949432373	0,00021483779
381,4697265625	0,00021685982
384,44995880127	0,00021555371
387,430191040039	0,000215034
390,410423278809	0,00021554894
393,390655517578	0,00021568773
396,370887756348	0,00021372103
399,351119995117	0,00021442799
402,331352233887	0,00021388545
405,311584472656	0,00021202316
408,291816711426	0,00021438518
411,272048950195	0,00021177139
414,252281188965	0,00021167132
417,232513427734	0,00021154471
420,212745666504	0,00021116622
423,192977905273	0,0002122986
426,173210144043	0,00021104036
429,153442382812	0,00021365054
432,133674621582	0,00021237151
435,113906860352	0,00021167661
438,094139099121	0,00021202097
441,074371337891	0,00021155412
444,05460357666	0,00021179748
447,03483581543	0,00021247846
450,015068054199	0,00021068348
452,995300292969	0,00021052618
455,975532531738	0,00021065277
458,955764770508	0,00021220456
461,935997009277	0,00021077197
464,916229248047	0,00021088467
467,896461486816	0,00021001727
470,876693725586	0,00020953667
473,856925964355	0,00020988614
476,837158203125	0,00020895439
479,817390441895	0,0002081216
482,797622680664	0,00020703385
485,777854919434	0,00020534097
488,758087158203	0,00020474033
491,738319396973	0,00020342081
494,718551635742	0,00020192351
497,698783874512	0,00020154108
500,679016113281	0,00020028973
503,659248352051	0,00019919383
506,63948059082	0,00019877855
509,61971282959	0,00019649835
512,599945068359	0,0001948306
515,580177307129	0,00019390099
518,560409545898	0,00019251241
521,540641784668	0,00019069311
524,520874023438	0,0001891415
527,501106262207	0,00018624262
530,481338500977	0,0001852718
533,461570739746	0,00018579067
536,441802978516	0,00018162801
539,422035217285	0,00017871027
542,402267456055	0,00018045939
545,382499694824	0,00017697946
548,362731933594	0,00017514411
551,342964172363	0,00017610829
554,323196411133	0,00017361257
557,303428649902	0,00017246663
560,283660888672	0,00017260104
563,263893127441	0,00017078227
566,244125366211	0,0001697751
569,22435760498	0,00016797536
572,20458984375	0,00016665919
575,18482208252	0,00016636424
578,165054321289	0,00016486981
581,145286560059	0,00016494122
584,125518798828	0,00016416998
587,105751037598	0,00016454026
590,085983276367	0,00016565565
593,066215515137	0,00016470396
596,046447753906	0,00016495945
599,026679992676	0,00016626856
602,006912231445	0,00016751475
604,987144470215	0,00016831528
607,967376708984	0,00017081191
610,947608947754	0,00017061089
613,927841186523	0,0001705348
616,908073425293	0,00017427881
619,888305664062	0,00018660288
622,868537902832	0,00017636415
625,848770141602	0,00017964791
628,829002380371	0,00017827123
631,809234619141	0,0001788558
634,78946685791	0,00017786698
637,76969909668	0,00017813813
640,749931335449	0,00017866019
643,730163574219	0,00017814277
646,710395812988	0,00017825242
649,690628051758	0,00017656073
652,670860290527	0,0001764029
655,651092529297	0,00017626036
658,631324768066	0,00017681007
661,611557006836	0,00017513905
664,591789245606	0,00017631995
667,572021484375	0,00017571055
670,552253723145	0,00017645136
673,532485961914	0,00017429636
676,512718200684	0,00017252502
679,492950439453	0,00017164719
682,473182678223	0,0001726742
685,453414916992	0,00017048956
688,433647155762	0,00017044213
691,413879394531	0,0001692521
694,394111633301	0,00016602581
697,37434387207	0,0001669664
700,35457611084	0,00016671217
703,334808349609	0,00016667107
706,315040588379	0,00016707656
709,295272827148	0,00016715373
712,275505065918	0,00016710142
715,255737304687	0,00016811177
718,235969543457	0,0001678106
721,216201782227	0,00016781372
724,196434020996	0,00016990956
727,176666259766	0,00016808516
730,156898498535	0,00016854875
733,137130737305	0,00016862232
736,117362976074	0,00016876879
739,097595214844	0,00016888795
742,077827453613	0,00017124246
745,058059692383	0,00017032414
748,038291931152	0,00017045196
751,018524169922	0,00017123217
753,998756408691	0,00017087889
756,978988647461	0,00017099612
759,959220886231	0,00017017441
762,939453125	0,00017071874
765,919685363769	0,00017075062
768,899917602539	0,00017061223
771,880149841309	0,00016953581
774,860382080078	0,00017069639
777,840614318848	0,00016933321
780,820846557617	0,00017019313
783,801078796387	0,00016954067
786,781311035156	0,00017046601
789,761543273926	0,0001690596
792,741775512695	0,00016915699
795,722007751465	0,00016897343
798,702239990234	0,00016944836
801,682472229004	0,00016957655
804,662704467773	0,00016928855
807,642936706543	0,00017065497
810,623168945313	0,0001695956
813,603401184082	0,00017058412
816,583633422852	0,00016924122
819,563865661621	0,00016976437
822,544097900391	0,00016950944
825,52433013916	0,00017024755
828,50456237793	0,00016980261
831,484794616699	0,00017065612
834,465026855469	0,00017168766
837,445259094238	0,00016999046
840,425491333008	0,00017025446
843,405723571777	0,00016977081
846,385955810547	0,00016990206
849,366188049316	0,00016890394
852,346420288086	0,00017044896
855,326652526855	0,00016834643
858,306884765625	0,00016935854
861,287117004394	0,00016992444
864,267349243164	0,00016875904
867,247581481934	0,00016911469
870,227813720703	0,00016845055
873,208045959473	0,00016825692
876,188278198242	0,00016873497
879,168510437012	0,00016766567
882,148742675781	0,00016814147
885,128974914551	0,00016875583
888,10920715332	0,00016656362
891,08943939209	0,00016563886
894,069671630859	0,00016572718
897,049903869629	0,00016652173
900,030136108398	0,00016699403
903,010368347168	0,0001666227
905,990600585938	0,00016681581
908,970832824707	0,00016613625
911,951065063477	0,00016530045
914,931297302246	0,00016559349
917,911529541016	0,00016568178
920,891761779785	0,00016598932
923,871994018555	0,00016404832
926,852226257324	0,0001659989
929,832458496094	0,00016488144
932,812690734863	0,00016493518
935,792922973633	0,0001642616
938,773155212402	0,0001641225
941,753387451172	0,00016541508
944,733619689941	0,0001640137
947,713851928711	0,00016381196
950,69408416748	0,00016443767
953,67431640625	0,0001637206
956,65454864502	0,00016458433
959,634780883789	0,00016244656
962,615013122559	0,00016358889
965,595245361328	0,00016391451
968,575477600098	0,00016331305
971,555709838867	0,00016182916
974,535942077637	0,000162497
977,516174316406	0,00016239334
980,496406555176	0,00016269124
983,476638793945	0,00016277198
986,456871032715	0,00016169125
989,437103271484	0,00016269301
992,417335510254	0,00016191875
995,397567749023	0,00016175511
998,377799987793	0,00016310698
1001,35803222656	0,0001621221
1004,33826446533	0,0001628892
1007,3184967041	0,00016325652
1010,29872894287	0,00016283899
1013,27896118164	0,00016348795
1016,25919342041	0,00016337134
1019,23942565918	0,00016215977
1022,21965789795	0,00016418894
1025,19989013672	0,00016363099
1028,18012237549	0,0001649945
1031,16035461426	0,00016404873
1034,14058685303	0,00016370627
1037,1208190918	0,00016534173
1040,10105133057	0,00016551394
1043,08128356934	0,00016536759
1046,06151580811	0,00016421394
1049,04174804688	0,00016563894
1052,02198028564	0,0001649697
1055,00221252441	0,00016448333
1057,98244476318	0,00016543171
1060,96267700195	0,00016562199
1063,94290924072	0,0001660729
1066,92314147949	0,00016586723
1069,90337371826	0,00016601199
1072,88360595703	0,00016545563
1075,8638381958	0,00016555794
1078,84407043457	0,00016476719
1081,82430267334	0,00016498013
1084,80453491211	0,0001649576
1087,78476715088	0,00016524045
1090,76499938965	0,00016574486
1093,74523162842	0,00016451381
1096,72546386719	0,00016381675
1099,70569610596	0,00016424864
1102,68592834473	0,00016486852
1105,6661605835	0,00016412634
1108,64639282227	0,00016389432
1111,62662506104	0,00016429434
1114,6068572998	0,00016350601
1117,58708953857	0,00016428216
1120,56732177734	0,00016500851
1123,54755401611	0,00016466442
1126,52778625488	0,00016583449
1129,50801849365	0,00016535698
1132,48825073242	0,00016611767
1135,46848297119	0,00016575667
1138,44871520996	0,00016671683
1141,42894744873	0,00016718859
1144,4091796875	0,00016753343
1147,38941192627	0,00016826846
1150,36964416504	0,00016953129
1153,34987640381	0,00016932727
1156,33010864258	0,00016926985
1159,31034088135	0,00016984593
1162,29057312012	0,00016988321
1165,27080535889	0,00016984737
1168,25103759766	0,00016981152
1171,23126983643	0,00017006959
1174,2115020752	0,00017063039
1177,19173431396	0,00017021582
1180,17196655273	0,00017093451
1183,1521987915	0,00017179177
1186,13243103027	0,00017172572
1189,11266326904	0,00017198481
1192,09289550781	0,00017359142
1195,07312774658	0,00017411441
1198,05335998535	0,00017533602
1201,03359222412	0,00017606295
1204,01382446289	0,00017861483
1206,99405670166	0,00017985164
1209,97428894043	0,0001825586
1212,9545211792	0,00018261946
1215,93475341797	0,00018427611
1218,91498565674	0,00018459232
1221,89521789551	0,00018491597
1224,87545013428	0,00018481306
1227,85568237305	0,0001849244
1230,83591461182	0,00018443901
1233,81614685059	0,00018176742
1236,79637908936	0,00018194862
1239,77661132812	0,00017991169
1242,75684356689	0,00017869739
1245,73707580566	0,00017729649
1248,71730804443	0,00017412445
1251,6975402832	0,00017321505
1254,67777252197	0,00017100714
1257,65800476074	0,000169352
1260,63823699951	0,00016587339
1263,61846923828	0,00016201656
1266,59870147705	0,0001611482
1269,57893371582	0,00015837588
1272,55916595459	0,00015442532
1275,53939819336	0,00015095164
1278,51963043213	0,00014868571
1281,4998626709	0,0001474096
1284,48009490967	0,00014577302
1287,46032714844	0,00014280453
1290,44055938721	0,00014284862
1293,42079162598	0,00014222576
1296,40102386475	0,00014249476
1299,38125610352	0,00014389118
1302,36148834229	0,00014509833
1305,34172058105	0,00014637481
1308,32195281982	0,00014934485
1311,30218505859	0,00015184074
1314,28241729736	0,00015485823
1317,26264953613	0,00015643543
1320,2428817749	0,00015888529
1323,22311401367	0,00016155799
1326,20334625244	0,00016371409
1329,18357849121	0,00016627778
1332,16381072998	0,00016726657
1335,14404296875	0,00016832576
1338,12427520752	0,00016918522
1341,10450744629	0,00017078118
1344,08473968506	0,00017171901
1347,06497192383	0,00017289238
1350,0452041626	0,00017289344
1353,02543640137	0,0001724432
1356,00566864014	0,00017403795
1358,98590087891	0,00017332367
1361,96613311768	0,00017271919
1364,94636535645	0,00017322369
1367,92659759521	0,00017397731
1370,90682983398	0,00017358042
1373,88706207275	0,00017436572
1376,86729431152	0,00017381181
1379,84752655029	0,00017501713
1382,82775878906	0,00017439833
1385,80799102783	0,00017480583
1388,7882232666	0,00017599898
1391,76845550537	0,00017703124
1394,74868774414	0,00017638425
1397,72891998291	0,00017766567
1400,70915222168	0,00017745999
1403,68938446045	0,00017775163
1406,66961669922	0,00017857918
1409,64984893799	0,00018023833
1412,63008117676	0,00017883251
1415,61031341553	0,00017999109
1418,5905456543	0,00018171634
1421,57077789307	0,00018272951
1424,55101013184	0,00018146192
1427,53124237061	0,00018200147
1430,51147460938	0,00018219055
1433,49170684814	0,00018345879
1436,47193908691	0,000183726
1439,45217132568	0,00018435695
1442,43240356445	0,00018467331
1445,41263580322	0,00018517639
1448,39286804199	0,00018634824
1451,37310028076	0,00018579185
1454,35333251953	0,00018640248
1457,3335647583	0,00018695231
1460,31379699707	0,00018861807
1463,29402923584	0,00018895491
1466,27426147461	0,00018924619
1469,25449371338	0,00018913366
1472,23472595215	0,00019125495
1475,21495819092	0,00019079908
1478,19519042969	0,00019222306
1481,17542266846	0,00019258587
1484,15565490723	0,0001932135
1487,135887146	0,00019411633
1490,11611938477	0,00019494157
1493,09635162354	0,00019454112
1496,0765838623	0,00019598402
1499,05681610107	0,00019709051
1502,03704833984	0,00019735027
1505,01728057861	0,00019868573
1507,99751281738	0,000199069
1510,97774505615	0,00019941231
1513,95797729492	0,00020087229
1516,93820953369	0,00020105811
1519,91844177246	0,0002028573
1522,89867401123	0,00020252599
1525,87890625	0,00020362734
1528,85913848877	0,00020360654
1531,83937072754	0,00020467978
1534,81960296631	0,00020614552
1537,79983520508	0,00020559149
1540,78006744385	0,00020708078
1543,76029968262	0,00020855908
1546,74053192139	0,00020826042
1549,72076416016	0,00020958103
1552,70099639893	0,0002109679
1555,6812286377	0,00021061138
1558,66146087646	0,00021146486
1561,64169311523	0,00021234779
1564,621925354	0,00021195561
1567,60215759277	0,00021342757
1570,58238983154	0,000215152
1573,56262207031	0,00021534211
1576,54285430908	0,00021666125
1579,52308654785	0,00021712271
1582,50331878662	0,00021696607
1585,48355102539	0,00022107798
1588,46378326416	0,00022109715
1591,44401550293	0,00022132489
1594,4242477417	0,00022191183
1597,40447998047	0,00022481296
1600,38471221924	0,00022496715
1603,36494445801	0,00022605524
1606,34517669678	0,00022713219
1609,32540893555	0,00022806378
1612,30564117432	0,00023011016
1615,28587341309	0,000230041
1618,26610565186	0,00023301724
1621,24633789062	0,00023329017
1624,22657012939	0,00023479196
1627,20680236816	0,00023470357
1630,18703460693	0,00023646175
1633,1672668457	0,00023745401
1636,14749908447	0,00024057225
1639,12773132324	0,00024051986
1642,10796356201	0,00024123768
1645,08819580078	0,0002438077
1648,06842803955	0,00024554906
1651,04866027832	0,00024751911
1654,02889251709	0,0002483907
1657,00912475586	0,00024925396
1659,98935699463	0,00025090965
1662,9695892334	0,0002530366
1665,94982147217	0,00025461827
1668,93005371094	0,00025750664
1671,91028594971	0,00025809084
1674,89051818848	0,00025981714
1677,87075042725	0,00026186353
1680,85098266602	0,00026384216
1683,83121490479	0,0002660993
1686,81144714355	0,0002676678
1689,79167938232	0,0002703019
1692,77191162109	0,00027199256
1695,75214385986	0,00027414443
1698,73237609863	0,00027622318
1701,7126083374	0,00027846375
1704,69284057617	0,00028178364
1707,67307281494	0,00028468688
1710,65330505371	0,00028770242
1713,63353729248	0,00029145235
1716,61376953125	0,0002937747
1719,59400177002	0,000297019
1722,57423400879	0,00029932778
1725,55446624756	0,000303109
1728,53469848633	0,00030703463
1731,5149307251	0,00031067012
1734,49516296387	0,00031383303
1737,47539520264	0,0003176632
1740,45562744141	0,00032154137
1743,43585968018	0,00032581357
1746,41609191895	0,00033098755
1749,39632415771	0,00033519255
1752,37655639648	0,00033974668
1755,35678863525	0,00034416121
1758,33702087402	0,00034927422
1761,31725311279	0,00035580945
1764,29748535156	0,00036269908
1767,27771759033	0,00036838246
1770,2579498291	0,00037458672
1773,23818206787	0,0003803545
1776,21841430664	0,00038702482
1779,19864654541	0,00039356229
1782,17887878418	0,00040128999
1785,15911102295	0,00040964813
1788,13934326172	0,00041616308
1791,11957550049	0,0004257969
1794,09980773926	0,00043345252
1797,08003997803	0,00044258699
1800,0602722168	0,0004527321
1803,04050445557	0,00046053629
1806,02073669434	0,00046999289
1809,00096893311	0,00048069591
1811,98120117187	0,00048923088
1814,96143341064	0,00049959313
1817,94166564941	0,00051145199
1820,92189788818	0,00052174897
1823,90213012695	0,00053439528
1826,88236236572	0,00054619955
1829,86259460449	0,00055881015
1832,84282684326	0,00057257475
1835,82305908203	0,00058727873
1838,8032913208	0,0006047427
1841,78352355957	0,00062151272
1844,76375579834	0,00063879384
1847,74398803711	0,0006619906
1850,72422027588	0,00068573292
1853,70445251465	0,00071043808
1856,68468475342	0,00074061438
1859,66491699219	0,00077228402
1862,64514923096	0,0008104884
1865,62538146973	0,00085409498
1868,6056137085	0,00090513542
1871,58584594727	0,0009642784
1874,56607818604	0,0010341471
1877,5463104248	0,0011118101
1880,52654266357	0,0012022129
1883,50677490234	0,0013057292
1886,48700714111	0,0014160483
1889,46723937988	0,0015216051
1892,44747161865	0,0016004763
1895,42770385742	0,0016070219
1898,40793609619	0,001502243
1901,38816833496	0,001296027
1904,36840057373	0,0010764084
1907,3486328125	0,00090653525
1910,32886505127	0,00078259116
1913,30909729004	0,00068770895
1916,28932952881	0,0006118812
1919,26956176758	0,00054819938
1922,24979400635	0,00049673911
1925,23002624512	0,00045346815
1928,21025848389	0,00041666133
1931,19049072266	0,00038747561
1934,17072296143	0,00036100474
1937,1509552002	0,00033820473
1940,13118743896	0,00031682928
1943,11141967773	0,00029850755
1946,0916519165	0,00028266376
1949,07188415527	0,00026804267
1952,05211639404	0,00025375501
1955,03234863281	0,00024178542
1958,01258087158	0,00023070559
1960,99281311035	0,00021933531
1963,97304534912	0,00021095085
1966,95327758789	0,00020137223
1969,93350982666	0,00019321497
1972,91374206543	0,0001841762
1975,8939743042	0,0001770526
1978,87420654297	0,00017059137
1981,85443878174	0,00016501655
1984,83467102051	0,00015808391
1987,81490325928	0,00015176205
1990,79513549805	0,00014730913
1993,77536773682	0,00014126208
1996,75559997559	0,00013831262
1999,73583221436	0,00013187533
2002,71606445313	0,00012795272
2005,69629669189	0,00012356156
2008,67652893066	0,00012081442
2011,65676116943	0,00011790969
2014,6369934082	0,00011274485
2017,61722564697	0,00011013239
2020,59745788574	0,00010768579
2023,57769012451	0,0001039361
2026,55792236328	0,00010150065
2029,53815460205	9,914939E-5
2032,51838684082	9,7665229E-5
2035,49861907959	9,4258381E-5
2038,47885131836	9,2428942E-5
2041,45908355713	9,0867359E-5
2044,4393157959	8,9446477E-5
2047,41954803467	8,7081814E-5
2050,39978027344	8,615064E-5
2053,38001251221	8,4428243E-5
2056,36024475098	8,2440528E-5
2059,34047698975	8,2759683E-5
2062,32070922852	8,0860739E-5
2065,30094146729	7,9603477E-5
2068,28117370605	7,9125999E-5
2071,26140594482	7,7115691E-5
2074,24163818359	7,720917E-5
2077,22187042236	7,6840429E-5
2080,20210266113	7,5841367E-5
2083,1823348999	7,4547764E-5
2086,16256713867	7,4746778E-5
2089,14279937744	7,4012249E-5
2092,12303161621	7,3860446E-5
2095,10326385498	7,3262973E-5
2098,08349609375	7,326258E-5
2101,06372833252	7,2235606E-5
2104,04396057129	7,1838262E-5
2107,02419281006	7,0733781E-5
2110,00442504883	7,0934591E-5
2112,9846572876	7,2680759E-5
2115,96488952637	7,1178974E-5
2118,94512176514	7,1722418E-5
2121,92535400391	7,1333102E-5
2124,90558624268	7,140519E-5
2127,88581848145	7,1818422E-5
2130,86605072021	7,1403326E-5
2133,84628295898	7,3040876E-5
2136,82651519775	7,1602504E-5
2139,80674743652	7,2486832E-5
2142,78697967529	7,4143937E-5
2145,76721191406	7,4158988E-5
2148,74744415283	7,4445569E-5
2151,7276763916	7,402296E-5
2154,70790863037	7,5484029E-5
2157,68814086914	7,5560977E-5
2160,66837310791	7,7216802E-5
2163,64860534668	7,6468077E-5
2166,62883758545	7,8199057E-5
2169,60906982422	7,7877326E-5
2172,58930206299	7,8872376E-5
2175,56953430176	7,9781242E-5
2178,54976654053	7,9599494E-5
2181,5299987793	8,068791E-5
2184,51023101807	8,0971402E-5
2187,49046325684	8,0540313E-5
2190,47069549561	8,1595841E-5
2193,45092773438	8,386387E-5
2196,43115997314	8,246238E-5
2199,41139221191	8,4301538E-5
2202,39162445068	8,5244643E-5
2205,37185668945	8,5969018E-5
2208,35208892822	8,8127756E-5
2211,33232116699	8,9121815E-5
2214,31255340576	9,1318235E-5
2217,29278564453	9,3953497E-5
2220,2730178833	9,2675029E-5
2223,25325012207	9,1677695E-5
2226,23348236084	8,9465437E-5
2229,21371459961	8,9578151E-5
2232,19394683838	8,9501945E-5
2235,17417907715	9,0771495E-5
2238,15441131592	9,04455E-5
2241,13464355469	9,0422714E-5
2244,11487579346	9,1545199E-5
2247,09510803223	9,2469295E-5
2250,075340271	9,248933E-5
2253,05557250977	9,3384308E-5
2256,03580474854	9,4063641E-5
2259,0160369873	9,5096615E-5
2261,99626922607	9,580137E-5
2264,97650146484	9,6548006E-5
2267,95673370361	9,7683521E-5
2270,93696594238	9,8250955E-5
2273,91719818115	9,8198979E-5
2276,89743041992	0,00010040932
2279,87766265869	0,00010158337
2282,85789489746	0,0001010369
2285,83812713623	0,00010136114
2288,818359375	0,00010254614
2291,79859161377	0,00010381796
2294,77882385254	0,00010350887
2297,75905609131	0,00010488459
2300,73928833008	0,00010539924
2303,71952056885	0,0001061474
2306,69975280762	0,00010741449
2309,67998504639	0,0001074055
2312,66021728516	0,00010832476
2315,64044952393	0,000109633
2318,6206817627	0,00010962207
2321,60091400146	0,00011105773
2324,58114624023	0,00011237175
2327,561378479	0,00011257099
2330,54161071777	0,00011261825
2333,52184295654	0,00011394818
2336,50207519531	0,00011391091
2339,48230743408	0,00011475422
2342,46253967285	0,00011627522
2345,44277191162	0,00011736029
2348,42300415039	0,00011660989
2351,40323638916	0,00011825774
2354,38346862793	0,0001186283
2357,3637008667	0,00011842385
2360,34393310547	0,0001191643
2363,32416534424	0,00011902051
2366,30439758301	0,00012031424
2369,28462982178	0,00012001674
2372,26486206055	0,00012128129
2375,24509429932	0,00012084665
2378,22532653809	0,0001210584
2381,20555877686	0,00012093655
2384,18579101562	0,00012173938
2387,16602325439	0,00012220545
2390,14625549316	0,00012351905
2393,12648773193	0,00012386406
2396,1067199707	0,0001255145
2399,08695220947	0,00012585948
2402,06718444824	0,00012698277
2405,04741668701	0,00012875112
2408,02764892578	0,00012981829
2411,00788116455	0,00013094109
2413,98811340332	0,00013303437
2416,96834564209	0,00013462919
2419,94857788086	0,00013684047
2422,92881011963	0,00013856508
2425,9090423584	0,00013955489
2428,88927459717	0,00014088121
2431,86950683594	0,00014243131
2434,84973907471	0,00014416415
2437,82997131348	0,00014574274
2440,81020355225	0,0001482679
2443,79043579102	0,00014870242
2446,77066802979	0,00015100333
2449,75090026855	0,00014997155
2452,73113250732	0,00015374657
2455,71136474609	0,00015437565
2458,69159698486	0,00015512209
2461,67182922363	0,00015645041
2464,6520614624	0,00015770308
2467,63229370117	0,00015826066
2470,61252593994	0,00015957177
2473,59275817871	0,00015969017
2476,57299041748	0,00016033417
2479,55322265625	0,00016167208
2482,53345489502	0,00016268902
2485,51368713379	0,0001613445
2488,49391937256	0,00016256661
2491,47415161133	0,00016282589
2494,4543838501	0,00016294049
2497,43461608887	0,00016330256
2500,41484832764	0,00016378759
2503,39508056641	0,00016409464
2506,37531280518	0,00016458578
2509,35554504395	0,00016464855
2512,33577728271	0,00016481425
2515,31600952148	0,00016548083
2518,29624176025	0,00016529898
2521,27647399902	0,000167549
2524,25670623779	0,00016640584
2527,23693847656	0,00016888336
2530,21717071533	0,00016705542
2533,1974029541	0,00016958508
2536,17763519287	0,00016817275
2539,15786743164	0,00016889522
2542,13809967041	0,00016966574
2545,11833190918	0,00016822874
2548,09856414795	0,00016965938
2551,07879638672	0,00016829957
2554,05902862549	0,00016655241
2557,03926086426	0,00016671682
2560,01949310303	0,00016569674
2562,9997253418	0,00016404529
2565,97995758057	0,00016385491
2568,96018981934	0,00016270005
2571,94042205811	0,00016103555
2574,92065429687	0,00016141026
2577,90088653564	0,00016045511
2580,88111877441	0,0001612499
2583,86135101318	0,00016127862
2586,84158325195	0,0001623631
2589,82181549072	0,00016504243
2592,80204772949	0,00016803084
2595,78227996826	0,00017173355
2598,76251220703	0,00017535833
2601,7427444458	0,0001785057
2604,72297668457	0,00018364882
2607,70320892334	0,00018821785
2610,68344116211	0,00019230541
2613,66367340088	0,00019712342
2616,64390563965	0,00020165751
2619,62413787842	0,00020657074
2622,60437011719	0,00021135435
2625,58460235596	0,00021512546
2628,56483459473	0,00021988521
2631,5450668335	0,00022365675
2634,52529907227	0,00022807278
2637,50553131104	0,00023201541
2640,4857635498	0,00023445331
2643,46599578857	0,0002384593
2646,44622802734	0,0002419288
2649,42646026611	0,00024504895
2652,40669250488	0,0002446194
2655,38692474365	0,00024997707
2658,36715698242	0,00025132339
2661,34738922119	0,00025362453
2664,32762145996	0,00025655324
2667,30785369873	0,00025649205
2670,2880859375	0,00025922226
2673,26831817627	0,00025992498
2676,24855041504	0,00026205586
2679,22878265381	0,00026358751
2682,20901489258	0,00026429852
2685,18924713135	0,00026543563
2688,16947937012	0,00026573626
2691,14971160889	0,00026738459
2694,12994384766	0,0002684508
2697,11017608643	0,00027047852
2700,0904083252	0,00027160233
2703,07064056396	0,00027280895
2706,05087280273	0,00027475309
2709,0311050415	0,00027630848
2712,01133728027	0,00027819054
2714,99156951904	0,00027998789
2717,97180175781	0,00028325407
2720,95203399658	0,00028386169
2723,93226623535	0,0002860755
2726,91249847412	0,00028902854
2729,89273071289	0,00029025688
2732,87296295166	0,00029285368
2735,85319519043	0,00029466769
2738,8334274292	0,00029750652
2741,81365966797	0,00029964903
2744,79389190674	0,00030266847
2747,77412414551	0,00030527012
2750,75435638428	0,00030740799
2753,73458862305	0,00030930289
2756,71482086182	0,00031248925
2759,69505310059	0,00031422473
2762,67528533936	0,0003171611
2765,65551757813	0,00031986127
2768,63574981689	0,00032201638
2771,61598205566	0,00032338765
2774,59621429443	0,00032685125
2777,5764465332	0,00033053284
2780,55667877197	0,0003328179
2783,53691101074	0,00033394004
2786,51714324951	0,00033758863
2789,49737548828	0,00033974323
2792,47760772705	0,000343063
2795,45783996582	0,00034453876
2798,43807220459	0,00034790558
2801,41830444336	0,00034996423
2804,39853668213	0,000354069
2807,3787689209	0,00035515392
2810,35900115967	0,00035874307
2813,33923339844	0,0003624271
2816,31946563721	0,00036403437
2819,29969787598	0,00036800725
2822,27993011475	0,00037006934
2825,26016235352	0,00037214896
2828,24039459229	0,00037578892
2831,22062683105	0,00037854835
2834,20085906982	0,00038334751
2837,18109130859	0,00038674467
2840,16132354736	0,00038840339
2843,14155578613	0,00039246103
2846,1217880249	0,00039555494
2849,10202026367	0,00039854348
2852,08225250244	0,00040308547
2855,06248474121	0,00040698592
2858,04271697998	0,00041086515
2861,02294921875	0,0004136339
2864,00318145752	0,00041889906
2866,98341369629	0,0004232909
2869,96364593506	0,00042655069
2872,94387817383	0,00043053295
2875,9241104126	0,00043438716
2878,90434265137	0,00043978235
2881,88457489014	0,0004436807
2884,86480712891	0,00044737442
2887,84503936768	0,00045167386
2890,82527160645	0,00045651459
2893,80550384521	0,00046042346
2896,78573608398	0,00046506388
2899,76596832275	0,00046908701
2902,74620056152	0,00047364992
2905,72643280029	0,00047943128
2908,70666503906	0,00048493431
2911,68689727783	0,00048903588
2914,6671295166	0,00049445346
2917,64736175537	0,00049891022
2920,62759399414	0,000504278
2923,60782623291	0,00050857895
2926,58805847168	0,00051492987
2929,56829071045	0,00051926831
2932,54852294922	0,00052631834
2935,52875518799	0,00053191182
2938,50898742676	0,00053771754
2941,48921966553	0,000544017
2944,4694519043	0,00055012838
2947,44968414307	0,00055581132
2950,42991638184	0,00056302942
2953,41014862061	0,00056964469
2956,39038085937	0,00057678013
2959,37061309814	0,00058410595
2962,35084533691	0,00059078258
2965,33107757568	0,00059873199
2968,31130981445	0,00060636273
2971,29154205322	0,00061437769
2974,27177429199	0,00062214855
2977,25200653076	0,00063064631
2980,23223876953	0,00063861775
2983,2124710083	0,00064674527
2986,19270324707	0,00065636254
2989,17293548584	0,00066567353
2992,15316772461	0,00067457406
2995,13339996338	0,00068562963
2998,11363220215	0,00069507996
3001,09386444092	0,00070520078
3004,07409667969	0,00071477342
3007,05432891846	0,00072613938
3010,03456115723	0,00073752968
3013,014793396	0,00074933912
3015,99502563477	0,00076147461
3018,97525787354	0,00077415669
3021,9554901123	0,0007856068
3024,93572235107	0,00079980576
3027,91595458984	0,00081432388
3030,89618682861	0,00082843822
3033,87641906738	0,00084310261
3036,85665130615	0,00085891277
3039,83688354492	0,00087292252
3042,81711578369	0,00088973235
3045,79734802246	0,00090477646
3048,77758026123	0,00092365369
3051,7578125	0,00093923937
3054,73804473877	0,00095666138
3057,71827697754	0,00097658548
3060,69850921631	0,00099517863
3063,67874145508	0,0010143129
3066,65897369385	0,0010358944
3069,63920593262	0,0010589916
3072,61943817139	0,0010792286
3075,59967041016	0,0011049609
3078,57990264893	0,0011300782
3081,5601348877	0,0011575615
3084,54036712646	0,0011866317
3087,52059936523	0,0012169087
3090,500831604	0,0012490692
3093,48106384277	0,0012829802
3096,46129608154	0,0013190093
3099,44152832031	0,0013588106
3102,42176055908	0,0014007468
3105,40199279785	0,0014449304
3108,38222503662	0,0014900318
3111,36245727539	0,0015378589
3114,34268951416	0,0015867011
3117,32292175293	0,0016384647
3120,3031539917	0,0016908293
3123,28338623047	0,0017443227
3126,26361846924	0,0017975156
3129,24385070801	0,0018534418
3132,22408294678	0,0019111338
3135,20431518555	0,0019683725
3138,18454742432	0,0020267373
3141,16477966309	0,002085694
3144,14501190186	0,0021456368
3147,12524414063	0,0022060794
3150,10547637939	0,0022677032
3153,08570861816	0,0023255157
3156,06594085693	0,0023822982
3159,0461730957	0,0024361894
3162,02640533447	0,0024843159
3165,00663757324	0,0025223641
3167,98686981201	0,002552971
3170,96710205078	0,0025671876
3173,94733428955	0,0025654388
3176,92756652832	0,0025447222
3179,90779876709	0,0025032852
3182,88803100586	0,0024437779
3185,86826324463	0,0023693723
3188,8484954834	0,0022805325
3191,82872772217	0,0021833147
3194,80895996094	0,0020834476
3197,78919219971	0,0019799998
3200,76942443848	0,0018785733
3203,74965667725	0,0017805257
3206,72988891602	0,0016860736
3209,71012115479	0,0015958975
3212,69035339355	0,0015130673
3215,67058563232	0,0014355563
3218,65081787109	0,0013615648
3221,63105010986	0,0012951953
3224,61128234863	0,0012323967
3227,5915145874	0,00117582
3230,57174682617	0,0011222491
3233,55197906494	0,0010733051
3236,53221130371	0,0010294688
3239,51244354248	0,00098657629
3242,49267578125	0,00094836388
3245,47290802002	0,00091272791
3248,45314025879	0,0008794129
3251,43337249756	0,00084716082
3254,41360473633	0,00081775286
3257,3938369751	0,00079167184
3260,37406921387	0,00076645226
3263,35430145264	0,000741642
3266,33453369141	0,00071822154
3269,31476593018	0,00069682749
3272,29499816895	0,00067758354
3275,27523040771	0,00065834047
3278,25546264648	0,00063944543
3281,23569488525	0,00062257264
3284,21592712402	0,0006067223
3287,19615936279	0,00059043445
3290,17639160156	0,00057633767
3293,15662384033	0,00056151528
3296,1368560791	0,00054970183
3299,11708831787	0,0005371587
3302,09732055664	0,00052442579
3305,07755279541	0,00051318649
3308,05778503418	0,00050386723
3311,03801727295	0,00049266884
3314,01824951172	0,00048272713
3316,99848175049	0,00047256995
3319,97871398926	0,00046296713
3322,95894622803	0,00045553164
3325,9391784668	0,00044579785
3328,91941070557	0,00043705091
3331,89964294434	0,00042918879
3334,87987518311	0,00042211253
3337,86010742188	0,00041393333
3340,84033966064	0,00040631012
3343,82057189941	0,00039860429
3346,80080413818	0,00039198959
3349,78103637695	0,00038556308
3352,76126861572	0,00037943892
3355,74150085449	0,00037357226
3358,72173309326	0,00036651754
3361,70196533203	0,00036003574
3364,6821975708	0,00035392457
3367,66242980957	0,00034942345
3370,64266204834	0,00034349277
3373,62289428711	0,00033650308
3376,60312652588	0,00033261718
3379,58335876465	0,00032767599
3382,56359100342	0,00032272772
3385,54382324219	0,00031785058
3388,52405548096	0,00031349843
3391,50428771973	0,00030811631
3394,4845199585	0,00030445533
3397,46475219727	0,00030058602
3400,44498443604	0,00029655177
3403,4252166748	0,00029204697
3406,40544891357	0,00028715207
3409,38568115234	0,00028442266
3412,36591339111	0,000280685
3415,34614562988	0,00027692605
3418,32637786865	0,00027325221
3421,30661010742	0,00027083921
3424,28684234619	0,00026615349
3427,26707458496	0,00026310444
3430,24730682373	0,00026023862
3433,2275390625	0,00025687593
3436,20777130127	0,00025396857
3439,18800354004	0,00025116433
3442,16823577881	0,0002479205
3445,14846801758	0,00024518381
3448,12870025635	0,00024170029
3451,10893249512	0,00023895642
3454,08916473389	0,00023698302
3457,06939697266	0,00023319361
3460,04962921143	0,00023024827
3463,0298614502	0,00022924765
3466,01009368897	0,00022467481
3468,99032592773	0,00022325659
3471,9705581665	0,00021987341
3474,95079040527	0,00021833306
3477,93102264404	0,00021595923
3480,91125488281	0,00021309449
3483,89148712158	0,00021113487
3486,87171936035	0,00020889711
3489,85195159912	0,00020692176
3492,83218383789	0,00020514378
3495,81241607666	0,00020391281
3498,79264831543	0,00020075304
3501,7728805542	0,00019919838
3504,75311279297	0,0001968381
3507,73334503174	0,00019452961
3510,71357727051	0,00019310913
3513,69380950928	0,00019178208
3516,67404174805	0,00018963537
3519,65427398682	0,000187703
3522,63450622559	0,00018539259
3525,61473846436	0,00018456516
3528,59497070313	0,00018250173
3531,57520294189	0,00018046118
3534,55543518066	0,00017981017
3537,53566741943	0,00017735619
3540,5158996582	0,00017583015
3543,49613189697	0,00017449964
3546,47636413574	0,00017372881
3549,45659637451	0,00017174943
3552,43682861328	0,0001695128
3555,41706085205	0,0001683728
3558,39729309082	0,00016670306
3561,37752532959	0,00016692912
3564,35775756836	0,00016398283
3567,33798980713	0,00016351155
3570,3182220459	0,00016158198
3573,29845428467	0,00016094292
3576,27868652344	0,00016010686
3579,25891876221	0,00015741511
3582,23915100098	0,00015600391
3585,21938323975	0,00015606439
3588,19961547852	0,00015361471
3591,17984771729	0,00015292491
3594,16007995605	0,00015228096
3597,14031219482	0,00015106515
3600,12054443359	0,00015011981
3603,10077667236	0,00014812441
3606,08100891113	0,00014763562
3609,0612411499	0,00014632782
3612,04147338867	0,0001441444
3615,02170562744	0,00014355608
3618,00193786621	0,00014380626
3620,98217010498	0,00014148443
3623,96240234375	0,00014071184
3626,94263458252	0,00013999581
3629,92286682129	0,00013927399
3632,90309906006	0,00013790938
3635,88333129883	0,00013758644
3638,8635635376	0,00013700541
3641,84379577637	0,00013563418
3644,82402801514	0,00013520407
3647,80426025391	0,00013387768
3650,78449249268	0,00013373936
3653,76472473145	0,000134158
3656,74495697022	0,00013281189
3659,72518920898	0,00013234775
3662,70542144775	0,0001328585
3665,68565368652	0,00013141963
3668,66588592529	0,00013033214
3671,64611816406	0,00013036607
3674,62635040283	0,00013142812
3677,6065826416	0,00013013867
3680,58681488037	0,00013004623
3683,56704711914	0,00012822738
3686,54727935791	0,00012730253
3689,52751159668	0,00012483085
3692,50774383545	0,00012237593
3695,48797607422	0,00012093377
3698,46820831299	0,00011778974
3701,44844055176	0,00011539828
3704,42867279053	0,00011229349
3707,4089050293	0,00010945323
3710,38913726807	0,00010701093
3713,36936950684	0,00010344173
3716,34960174561	9,9745955E-5
3719,32983398438	9,9386407E-5
3722,31006622314	9,6231538E-5
3725,29029846191	9,6386764E-5
3728,27053070068	9,5594592E-5
3731,25076293945	9,7308212E-5
3734,23099517822	9,8760203E-5
3737,21122741699	0,0001023012
3740,19145965576	0,00010549586
3743,17169189453	0,00010851247
3746,1519241333	0,00011309745
3749,13215637207	0,00011817024
3752,11238861084	0,00012318226
3755,09262084961	0,00012872581
3758,07285308838	0,00013366989
3761,05308532715	0,00013992344
3764,03331756592	0,00014513817
3767,01354980469	0,00015090761
3769,99378204346	0,00015719426
3772,97401428223	0,00016259157
3775,954246521	0,00016646621
3778,93447875977	0,00017094606
3781,91471099854	0,00017531116
3784,8949432373	0,00017525724
3787,87517547607	0,00017525468
3790,85540771484	0,00017300321
3793,83563995361	0,00016757283
3796,81587219238	0,00016087744
3799,79610443115	0,0001537754
3802,77633666992	0,0001471812
3805,75656890869	0,00013992546
3808,73680114746	0,00013358718
3811,71703338623	0,00012802847
3814,697265625	0,00012316048
3817,67749786377	0,00011986173
3820,65773010254	0,00011685048
3823,63796234131	0,00011355693
3826,61819458008	0,00011043758
3829,59842681885	0,00010892897
3832,57865905762	0,00010746523
3835,55889129639	0,00010569316
3838,53912353516	0,00010419441
3841,51935577393	0,00010322381
3844,4995880127	0,00010294484
3847,47982025146	0,0001007784
3850,46005249023	9,982501E-5
3853,440284729	9,9019089E-5
3856,42051696777	9,941978E-5
3859,40074920654	9,7926477E-5
3862,38098144531	9,7081253E-5
3865,36121368408	9,6678926E-5
3868,34144592285	9,5626745E-5
3871,32167816162	9,4927836E-5
3874,30191040039	9,4088694E-5
3877,28214263916	9,2809391E-5
3880,26237487793	9,2767879E-5
3883,2426071167	9,1455208E-5
3886,22283935547	9,0575146E-5
3889,20307159424	9,0571754E-5
3892,18330383301	8,7888836E-5
3895,16353607178	8,793932E-5
3898,14376831055	8,743143E-5
3901,12400054932	8,6784505E-5
3904,10423278809	8,7284562E-5
3907,08446502686	8,6400043E-5
3910,06469726562	8,5193588E-5
3913,04492950439	8,5788564E-5
3916,02516174316	8,5356816E-5
3919,00539398193	8,5656071E-5
3921,9856262207	8,5211131E-5
3924,96585845947	8,551701E-5
3927,94609069824	8,6308093E-5
3930,92632293701	8,6563869E-5
3933,90655517578	8,5707663E-5
3936,88678741455	8,7524534E-5
3939,86701965332	8,7409157E-5
3942,84725189209	9,0031232E-5
3945,82748413086	8,9127425E-5
3948,80771636963	8,9651194E-5
3951,7879486084	9,0726483E-5
3954,76818084717	9,0993026E-5
3957,74841308594	9,1388625E-5
3960,72864532471	9,1687146E-5
3963,70887756348	9,2325212E-5
3966,68910980225	9,1608197E-5
3969,66934204102	9,253023E-5
3972,64957427978	9,3458833E-5
3975,62980651855	9,4419986E-5
3978,61003875732	9,4113078E-5
3981,59027099609	9,3791301E-5
3984,57050323486	9,5143591E-5
3987,55073547363	9,4499112E-5
3990,5309677124	9,6394807E-5
3993,51119995117	9,7267432E-5
3996,49143218994	9,753195E-5
3999,47166442871	9,9628618E-5
4002,45189666748	9,9428469E-5
4005,43212890625	0,00010013475
4008,41236114502	0,00010160076
4011,39259338379	0,00010216936
4014,37282562256	0,0001025168
4017,35305786133	0,00010506426
4020,3332901001	0,0001050054
4023,31352233887	0,00010655984
4026,29375457764	0,00010632604
4029,27398681641	0,00010807705
4032,25421905518	0,00010844901
4035,23445129395	0,00011004861
4038,21468353271	0,00011120734
4041,19491577148	0,00011239317
4044,17514801025	0,00011321014
4047,15538024902	0,00011412215
4050,13561248779	0,00011351065
4053,11584472656	0,00011456406
4056,09607696533	0,00011705331
4059,0763092041	0,00011765737
4062,05654144287	0,00011822805
4065,03677368164	0,00011922934
4068,01700592041	0,00012027115
4070,99723815918	0,00012230588
4073,97747039795	0,00012244563
4076,95770263672	0,00012357326
4079,93793487549	0,00012420861
4082,91816711426	0,00012573593
4085,89839935303	0,00012624828
4088,8786315918	0,00012731574
4091,85886383057	0,0001285284
4094,83909606934	0,00012972118
4097,81932830811	0,00013172142
4100,79956054687	0,00013196673
4103,77979278564	0,00013348033
4106,76002502441	0,00013393327
4109,74025726318	0,00013501123
4112,72048950195	0,00013698104
4115,70072174072	0,0001390858
4118,68095397949	0,00013952344
4121,66118621826	0,00014114025
4124,64141845703	0,00014288275
4127,6216506958	0,00014431364
4130,60188293457	0,00014626328
4133,58211517334	0,00014738308
4136,56234741211	0,00014783357
4139,54257965088	0,00014971121
4142,52281188965	0,0001508326
4145,50304412842	0,00015250335
4148,48327636719	0,00015356755
4151,46350860596	0,00015432671
4154,44374084473	0,00015710097
4157,4239730835	0,00015842831
4160,40420532227	0,00015987914
4163,38443756103	0,00016077961
4166,3646697998	0,0001624671
4169,34490203857	0,00016336799
4172,32513427734	0,0001651313
4175,30536651611	0,00016791565
4178,28559875488	0,00016930363
4181,26583099365	0,00017102851
4184,24606323242	0,00017259259
4187,22629547119	0,00017345896
4190,20652770996	0,00017527817
4193,18675994873	0,00017735584
4196,1669921875	0,00017957879
4199,14722442627	0,0001811429
4202,12745666504	0,00018286794
4205,10768890381	0,00018503569
4208,08792114258	0,00018736865
4211,06815338135	0,00018892621
4214,04838562012	0,00019082864
4217,02861785889	0,0001938104
4220,00885009766	0,00019509647
4222,98908233643	0,00019886565
4225,9693145752	0,00019987125
4228,94954681396	0,00020322328
4231,92977905273	0,00020467564
4234,9100112915	0,00020818352
4237,89024353027	0,00021050308
4240,87047576904	0,00021346917
4243,85070800781	0,0002153115
4246,83094024658	0,00021873417
4249,81117248535	0,00022114642
4252,79140472412	0,0002236384
4255,77163696289	0,00022781097
4258,75186920166	0,00022963373
4261,73210144043	0,00023269506
4264,7123336792	0,00023556059
4267,69256591797	0,00023716454
4270,67279815674	0,00024095834
4273,65303039551	0,00024493978
4276,63326263428	0,00024808228
4279,61349487305	0,00025066285
4282,59372711182	0,0002551805
4285,57395935059	0,00025764002
4288,55419158936	0,00026151683
4291,53442382812	0,00026546864
4294,51465606689	0,00026963135
4297,49488830566	0,00027336662
4300,47512054443	0,00027713571
4303,4553527832	0,0002817867
4306,43558502197	0,00028569446
4309,41581726074	0,00029069191
4312,39604949951	0,0002954349
4315,37628173828	0,00029975112
4318,35651397705	0,00030485836
4321,33674621582	0,00031070618
4324,31697845459	0,00031550534
4327,29721069336	0,00032185973
4330,27744293213	0,00032856044
4333,2576751709	0,00033403063
4336,23790740967	0,00034166752
4339,21813964844	0,00034825733
4342,19837188721	0,00035455985
4345,17860412598	0,00036377102
4348,15883636475	0,00037199795
4351,13906860352	0,00038047858
4354,11930084229	0,00038845422
4357,09953308105	0,00039730007
4360,07976531982	0,00040649972
4363,05999755859	0,00041598895
4366,04022979736	0,00042604349
4369,02046203613	0,00043652106
4372,0006942749	0,00044545509
4374,98092651367	0,00045608892
4377,96115875244	0,00046803303
4380,94139099121	0,00047931259
4383,92162322998	0,00049089512
4386,90185546875	0,00050267599
4389,88208770752	0,00051614052
4392,86231994629	0,00052891498
4395,84255218506	0,00054347935
4398,82278442383	0,00055852794
4401,8030166626	0,00057244768
4404,78324890137	0,00058866338
4407,76348114014	0,00060600716
4410,74371337891	0,00062340527
4413,72394561768	0,00064301195
4416,70417785645	0,00066297382
4419,68441009521	0,00068491713
4422,66464233398	0,00070817313
4425,64487457275	0,00073252733
4428,62510681152	0,00076070091
4431,60533905029	0,00078922335
4434,58557128906	0,00081993327
4437,56580352783	0,0008534728
4440,5460357666	0,0008879798
4443,52626800537	0,00092535384
4446,50650024414	0,00096495603
4449,48673248291	0,0010067744
4452,46696472168	0,0010494895
4455,44719696045	0,0010917885
4458,42742919922	0,0011356543
4461,40766143799	0,0011776665
4464,38789367676	0,0012202382
4467,36812591553	0,0012578176
4470,3483581543	0,0012912959
4473,32859039307	0,0013152626
4476,30882263184	0,0013303333
4479,28905487061	0,0013307574
4482,26928710937	0,0013168376
4485,24951934814	0,0012894824
4488,22975158691	0,001250511
4491,20998382568	0,0012034198
4494,19021606445	0,0011507139
4497,17044830322	0,0010982371
4500,15068054199	0,0010444093
4503,13091278076	0,00099305057
4506,11114501953	0,00094379076
4509,0913772583	0,00089742149
4512,07160949707	0,00085594576
4515,05184173584	0,00081615583
4518,03207397461	0,00078232947
4521,01230621338	0,0007498859
4523,99253845215	0,00072120438
4526,97277069092	0,00069531757
4529,95300292969	0,00067151053
4532,93323516846	0,00065075757
4535,91346740723	0,00063164236
4538,893699646	0,00061430991
4541,87393188477	0,00059836905
4544,85416412354	0,00058418121
4547,8343963623	0,00057161822
4550,81462860107	0,00055958619
4553,79486083984	0,00054998853
4556,77509307861	0,00053973473
4559,75532531738	0,00053181482
4562,73555755615	0,0005240912
4565,71578979492	0,00051627393
4568,69602203369	0,0005098757
4571,67625427246	0,00050466747
4574,65648651123	0,0004998873
4577,63671875	0,00049527613
4580,61695098877	0,00049104015
4583,59718322754	0,00048703692
4586,57741546631	0,00048356757
4589,55764770508	0,0004805385
4592,53787994385	0,00047780587
4595,51811218262	0,00047568667
4598,49834442139	0,00047421993
4601,47857666016	0,00047144597
4604,45880889893	0,00047051822
4607,4390411377	0,0004694673
4610,41927337646	0,00046879165
4613,39950561523	0,00046736261
4616,379737854	0,00046659241
4619,35997009277	0,00046664789
4622,34020233154	0,00046560492
4625,32043457031	0,00046612694
4628,30066680908	0,00046604163
4631,28089904785	0,00046685624
4634,26113128662	0,00046638904
4637,24136352539	0,00046781083
4640,22159576416	0,00046812736
4643,20182800293	0,00046926707
4646,1820602417	0,00047030437
4649,16229248047	0,00047132233
4652,14252471924	0,00047320626
4655,12275695801	0,00047570735
4658,10298919678	0,00047681004
4661,08322143555	0,00047879346
4664,06345367432	0,00048081957
4667,04368591309	0,00048262672
4670,02391815186	0,00048546649
4673,00415039063	0,00048795261
4675,98438262939	0,00049049763
4678,96461486816	0,00049451984
4681,94484710693	0,00049615781
4684,9250793457	0,00049936799
4687,90531158447	0,00050246745
4690,88554382324	0,00050643829
4693,86577606201	0,00051005323
4696,84600830078	0,00051339736
4699,82624053955	0,00051776755
4702,80647277832	0,00052122411
4705,78670501709	0,00052439193
4708,76693725586	0,00052904404
4711,74716949463	0,00053457908
4714,7274017334	0,00053908154
4717,70763397217	0,00054263573
4720,68786621094	0,00054706174
4723,66809844971	0,00055222816
4726,64833068848	0,00055682058
4729,62856292725	0,00056234881
4732,60879516602	0,00056793322
4735,58902740479	0,00057339296
4738,56925964355	0,00057875298
4741,54949188232	0,00058470941
4744,52972412109	0,00059119449
4747,50995635986	0,00059644761
4750,49018859863	0,00060273987
4753,4704208374	0,00061030751
4756,45065307617	0,00061602582
4759,43088531494	0,00062367784
4762,41111755371	0,0006317649
4765,39134979248	0,00063925164
4768,37158203125	0,00064622096
4771,35181427002	0,00065428112
4774,33204650879	0,00066259565
4777,31227874756	0,00067126815
4780,29251098633	0,00068002734
4783,2727432251	0,00068833472
4786,25297546387	0,00069767347
4789,23320770264	0,00070647122
4792,21343994141	0,00071732588
4795,19367218018	0,00072613809
4798,17390441895	0,00073645182
4801,15413665771	0,00074804381
4804,13436889648	0,00075852251
4807,11460113525	0,00077055189
4810,09483337402	0,00078180034
4813,07506561279	0,00079348602
4816,05529785156	0,00080636225
4819,03553009033	0,00081934272
4822,0157623291	0,00083388369
4824,99599456787	0,00084738578
4827,97622680664	0,00086199176
4830,95645904541	0,00087617554
4833,93669128418	0,00089210705
4836,91692352295	0,00090811575
4839,89715576172	0,00092488835
4842,87738800049	0,00094158449
4845,85762023926	0,00096029186
4848,83785247803	0,00097938595
4851,8180847168	0,00099987545
4854,79831695557	0,001018711
4857,77854919434	0,0010396705
4860,75878143311	0,001060935
4863,73901367188	0,0010833902
4866,71924591064	0,001106388
4869,69947814941	0,001130088
4872,67971038818	0,0011551949
4875,65994262695	0,0011828886
4878,64017486572	0,0012125548
4881,62040710449	0,0012423804
4884,60063934326	0,0012732244
4887,58087158203	0,0013051045
4890,5611038208	0,001338707
4893,54133605957	0,0013749733
4896,52156829834	0,0014120663
4899,50180053711	0,0014501242
4902,48203277588	0,0014912429
4905,46226501465	0,0015347422
4908,44249725342	0,0015789962
4911,42272949219	0,0016267114
4914,40296173096	0,0016767428
4917,38319396973	0,0017290771
4920,3634262085	0,0017861237
4923,34365844727	0,0018451796
4926,32389068604	0,0019071106
4929,3041229248	0,0019728508
4932,28435516357	0,0020438497
4935,26458740234	0,0021176762
4938,24481964111	0,0021969263
4941,22505187988	0,0022813054
4944,20528411865	0,0023698925
4947,18551635742	0,0024632211
4950,16574859619	0,0025625759
4953,14598083496	0,0026676616
4956,12621307373	0,0027782528
4959,1064453125	0,0028943511
4962,08667755127	0,0030172095
4965,06690979004	0,0031436367
4968,04714202881	0,0032750724
4971,02737426758	0,0034094427
4974,00760650635	0,003544081
4976,98783874512	0,0036795342
4979,96807098389	0,003810107
4982,94830322266	0,0039308674
4985,92853546143	0,0040375003
4988,9087677002	0,0041246092
4991,88899993897	0,0041815008
4994,86923217773	0,004205077
4997,8494644165	0,0041887127
5000,82969665527	0,004129496
5003,80992889404	0,004026766
5006,79016113281	0,0038912489
5009,77039337158	0,0037272476
5012,75062561035	0,0035475867
5015,73085784912	0,0033642527
5018,71109008789	0,003185078
5021,69132232666	0,0030139899
5024,67155456543	0,0028545444
5027,6517868042	0,0027089852
5030,63201904297	0,0025768238
5033,61225128174	0,0024578516
5036,59248352051	0,0023492451
5039,57271575928	0,0022510399
5042,55294799805	0,0021637728
5045,53318023682	0,0020815424
5048,51341247559	0,0020087149
5051,49364471436	0,0019424537
5054,47387695313	0,0018816184
5057,45410919189	0,0018242992
5060,43434143066	0,0017704526
5063,41457366943	0,0017204514
5066,3948059082	0,0016711274
5069,37503814697	0,0016259157
5072,35527038574	0,0015818874
5075,33550262451	0,0015381598
5078,31573486328	0,001496233
5081,29596710205	0,001455678
5084,27619934082	0,0014154448
5087,25643157959	0,0013776948
5090,23666381836	0,0013401411
5093,21689605713	0,0013049605
5096,1971282959	0,0012702
5099,17736053467	0,00123846
5102,15759277344	0,0012067091
5105,13782501221	0,001177479
5108,11805725098	0,0011490357
5111,09828948975	0,0011236814
5114,07852172852	0,0010974095
5117,05875396729	0,0010748213
5120,03898620605	0,0010500434
5123,01921844482	0,001028572
5125,99945068359	0,0010081769
5128,97968292236	0,00099013301
5131,95991516113	0,0009713828
5134,9401473999	0,00095293402
5137,92037963867	0,00093615224
5140,90061187744	0,00092068706
5143,88084411621	0,00090486965
5146,86107635498	0,00088881284
5149,84130859375	0,0008745008
5152,82154083252	0,00086081134
5155,80177307129	0,00084572146
5158,78200531006	0,00083298367
5161,76223754883	0,00081823576
5164,7424697876	0,00080567834
5167,72270202637	0,00079325339
5170,70293426514	0,00078077111
5173,68316650391	0,00076792032
5176,66339874268	0,00075654479
5179,64363098145	0,00074640006
5182,62386322022	0,00073472099
5185,60409545898	0,00072334608
5188,58432769775	0,00071304217
5191,56455993652	0,00070384057
5194,54479217529	0,00069403056
5197,52502441406	0,00068411229
5200,50525665283	0,00067447321
5203,4854888916	0,00066554441
5206,46572113037	0,00065654158
5209,44595336914	0,00064851982
5212,42618560791	0,00064139451
5215,40641784668	0,00063294681
5218,38665008545	0,00062471506
5221,36688232422	0,00061765316
5224,34711456299	0,00060989411
5227,32734680176	0,00060267665
5230,30757904053	0,00059627125
5233,2878112793	0,00058949194
5236,26804351807	0,00058242224
5239,24827575684	0,00057688445
5242,22850799561	0,00056947624
5245,20874023438	0,00056455631
5248,18897247314	0,00055737461
5251,16920471191	0,00055153031
5254,14943695068	0,00054544607
5257,12966918945	0,00053949934
5260,10990142822	0,00053389483
5263,09013366699	0,00052922032
5266,07036590576	0,00052374265
5269,05059814453	0,0005191146
5272,0308303833	0,00051413466
5275,01106262207	0,00050852686
5277,99129486084	0,0005035448
5280,97152709961	0,00049889716
5283,95175933838	0,00049399016
5286,93199157715	0,00049007347
5289,91222381592	0,00048544091
5292,89245605469	0,00047965808
5295,87268829346	0,00047623271
5298,85292053223	0,00047097255
5301,833152771	0,00046729121
5304,81338500977	0,00046274173
5307,79361724854	0,00045987898
5310,7738494873	0,00045531738
5313,75408172607	0,00045123241
5316,73431396484	0,00044718928
5319,71454620361	0,00044353487
5322,69477844238	0,00044004449
5325,67501068115	0,00043602648
5328,65524291992	0,00043260985
5331,63547515869	0,00042822601
5334,61570739746	0,00042464144
5337,59593963623	0,00042195398
5340,576171875	0,00041890235
5343,55640411377	0,00041542599
5346,53663635254	0,00041227093
5349,51686859131	0,00040925035
5352,49710083008	0,00040524713
5355,47733306885	0,00040308848
5358,45756530762	0,0004006109
5361,43779754639	0,00039656141
5364,41802978516	0,00039284078
5367,39826202393	0,000389912
5370,3784942627	0,00038688032
5373,35872650146	0,00038384471
5376,33895874023	0,00038039079
5379,319190979	0,0003770335
5382,29942321777	0,0003758561
5385,27965545654	0,00037257496
5388,25988769531	0,00036998979
5391,24011993408	0,00036699375
5394,22035217285	0,00036479186
5397,20058441162	0,00036141382
5400,18081665039	0,00035838613
5403,16104888916	0,00035674837
5406,14128112793	0,0003532189
5409,1215133667	0,00035122213
5412,10174560547	0,00034860138
5415,08197784424	0,00034604492
5418,06221008301	0,00034450479
5421,04244232178	0,00034009268
5424,02267456055	0,0003384446
5427,00290679932	0,00033617459
5429,98313903809	0,00033418338
5432,96337127686	0,00033194494
5435,94360351562	0,00032956543
5438,92383575439	0,00032673297
5441,90406799316	0,00032440585
5444,88430023193	0,00032291004
5447,8645324707	0,00032018784
5450,84476470947	0,00031703826
5453,82499694824	0,00031524387
5456,80522918701	0,00031281029
5459,78546142578	0,00031070727
5462,76569366455	0,00030798795
5465,74592590332	0,00030585306
5468,72615814209	0,00030482877
5471,70639038086	0,00030161028
5474,68662261963	0,00029953992
5477,6668548584	0,00029769818
5480,64708709717	0,0002945363
5483,62731933594	0,00029374504
5486,60755157471	0,00029109784
5489,58778381348	0,0002889706
5492,56801605225	0,0002868972
5495,54824829102	0,00028440405
5498,52848052978	0,00028183537
5501,50871276855	0,00027989883
5504,48894500732	0,00027742117
5507,46917724609	0,00027451672
5510,44940948486	0,00027336168
5513,42964172363	0,00027053622
5516,4098739624	0,00027076606
5519,39010620117	0,00026637554
5522,37033843994	0,0002644564
5525,35057067871	0,00026179997
5528,33080291748	0,00026051417
5531,31103515625	0,00025799538
5534,29126739502	0,00025420972
5537,27149963379	0,00025337112
5540,25173187256	0,00025045096
5543,23196411133	0,00024821992
5546,2121963501	0,00024565666
5549,19242858887	0,00024346427
5552,17266082764	0,00024049163
5555,15289306641	0,00023877657
5558,13312530518	0,00023561649
5561,11335754395	0,00023324617
5564,09358978271	0,00023165685
5567,07382202148	0,00022819757
5570,05405426025	0,00022552356
5573,03428649902	0,00022240759
5576,01451873779	0,00022074912
5578,99475097656	0,00021810042
5581,97498321533	0,00021532925
5584,9552154541	0,00021227841
5587,93544769287	0,00020978769
5590,91567993164	0,00020596612
5593,89591217041	0,00020328786
5596,87614440918	0,00020109588
5599,85637664795	0,00019683951
5602,83660888672	0,00019344245
5605,81684112549	0,00019157639
5608,79707336426	0,00018787283
5611,77730560303	0,00018371116
5614,7575378418	0,0001803294
5617,73777008057	0,0001771685
5620,71800231934	0,00017409141
5623,69823455811	0,00017081903
5626,67846679687	0,00016769075
5629,65869903564	0,0001631409
5632,63893127441	0,00016210372
5635,61916351318	0,00015915687
5638,59939575195	0,00015735286
5641,57962799072	0,00015563269
5644,55986022949	0,00015586267
5647,54009246826	0,00015524736
5650,52032470703	0,00015793162
5653,5005569458	0,0001601115
5656,48078918457	0,00016521942
5659,46102142334	0,00017203443
5662,44125366211	0,00017866535
5665,42148590088	0,00018735256
5668,40171813965	0,00019752637
5671,38195037842	0,0002072604
5674,36218261719	0,00021666069
5677,34241485596	0,00022640824
5680,32264709473	0,00023557047
5683,3028793335	0,00024443645
5686,28311157227	0,00025309728
5689,26334381103	0,00025961111
5692,2435760498	0,00026887198
5695,22380828857	0,000275229
5698,20404052734	0,00028186994
5701,18427276611	0,00028570588
5704,16450500488	0,00028898124
5707,14473724365	0,00029102713
5710,12496948242	0,00029155356
5713,10520172119	0,00029249988
5716,08543395996	0,00029373879
5719,06566619873	0,00029459255
5722,0458984375	0,00029372847
5725,02613067627	0,00029537542
5728,00636291504	0,0002953706
5730,98659515381	0,00029506514
5733,96682739258	0,00029589808
5736,94705963135	0,00029553688
5739,92729187012	0,00029532051
5742,90752410889	0,00029539206
5745,88775634766	0,00029439312
5748,86798858643	0,00029414658
5751,8482208252	0,00029278695
5754,82845306396	0,00029079989
5757,80868530273	0,00029025959
5760,7889175415	0,00028886249
5763,76914978027	0,00028634731
5766,74938201904	0,00028386907
5769,72961425781	0,00028180141
5772,70984649658	0,00027878985
5775,69007873535	0,00027600779
5778,67031097412	0,0002730712
5781,65054321289	0,00027105529
5784,63077545166	0,00026864485
5787,61100769043	0,00026563951
5790,5912399292	0,0002633797
5793,57147216797	0,00026151327
5796,55170440674	0,00025803701
5799,53193664551	0,00025726821
5802,51216888428	0,00025431083
5805,49240112305	0,00025278946
5808,47263336182	0,00025153127
5811,45286560059	0,00024945283
5814,43309783935	0,00024791614
5817,41333007812	0,0002455856
5820,39356231689	0,00024431114
5823,37379455566	0,00024288885
5826,35402679443	0,00024165026
5829,3342590332	0,00024034438
5832,31449127197	0,00023951062
5835,29472351074	0,00023804636
5838,27495574951	0,00023697211
5841,25518798828	0,00023540668
5844,23542022705	0,00023502968
5847,21565246582	0,00023302226
5850,19588470459	0,00023224796
5853,17611694336	0,00023104293
5856,15634918213	0,00023019004
5859,1365814209	0,00022932781
5862,11681365967	0,00022760023
5865,09704589844	0,00022589451
5868,07727813721	0,0002250303
5871,05751037598	0,00022457495
5874,03774261475	0,00022361205
5877,01797485352	0,00022153319
5879,99820709229	0,00022062389
5882,97843933105	0,00021894981
5885,95867156982	0,00021930991
5888,93890380859	0,00021836339
5891,91913604736	0,00021671896
5894,89936828613	0,00021628481
5897,8796005249	0,00021608755
5900,85983276367	0,00021466739
5903,84006500244	0,00021325948
5906,82029724121	0,00021145414
5909,80052947998	0,00021112287
5912,78076171875	0,00020990852
5915,76099395752	0,00020931653
5918,74122619629	0,00020776378
5921,72145843506	0,00020805086
5924,70169067383	0,0002068501
5927,6819229126	0,00020506259
5930,66215515137	0,0002055337
5933,64238739014	0,00020491883
5936,62261962891	0,00020333202
5939,60285186768	0,00020338683
5942,58308410644	0,0002017047
5945,56331634521	0,00020092872
[truncated: 30,772 more rows]
