# Supplementary material for: Predicting the Durability of Solid Fired Bricks Using NDT Electroacoustic Methods
Source: Materials (Basel). 2022 Aug 25;15(17):5882. doi: 10.3390/ma15175882 (PMC9457344; doi:10.3390/ma15175882)
Supplement: Supplementary file 1 [file materials-15-05882-s001.zip › 13-NV0_FT.csv]

ASCII data file created with TiePie Multi Channel software. www.tiepie.com.
2021-08-03 07:46:41 334m
Frequency	FFT1
Hz	V
0	0,0021683179
2,98023223876953	0,0001425757
5,96046447753906	0,00011245285
8,94069671630859	9,0504278E-5
11,9209289550781	0,00010067261
14,9011611938477	0,00010245553
17,8813934326172	9,6762571E-5
20,8616256713867	0,0001027561
23,8418579101562	8,9728251E-5
26,8220901489258	9,4150245E-5
29,8023223876953	9,1033878E-5
32,7825546264648	0,00010600246
35,7627868652344	0,00011565108
38,7430191040039	0,00011298318
41,7232513427734	0,00012550955
44,703483581543	0,0001344265
47,6837158203125	0,00013027764
50,663948059082	0,00011512024
53,6441802978516	0,00011042349
56,6244125366211	0,00011003155
59,6046447753906	0,0001148365
62,5848770141602	0,00011810225
65,5651092529297	0,00011360956
68,5453414916992	0,00010659552
71,5255737304687	9,729827E-5
74,5058059692383	9,7884172E-5
77,4860382080078	9,573674E-5
80,4662704467773	9,5736883E-5
83,4465026855469	9,5594278E-5
86,4267349243164	9,4140554E-5
89,4069671630859	9,3020306E-5
92,3871994018555	9,8081303E-5
95,367431640625	9,2712681E-5
98,3476638793945	9,6566567E-5
101,327896118164	9,3604643E-5
104,308128356934	9,6345673E-5
107,288360595703	9,5282303E-5
110,268592834473	9,5705644E-5
113,248825073242	9,607418E-5
116,229057312012	8,8533796E-5
119,209289550781	9,3589983E-5
122,189521789551	9,7120113E-5
125,16975402832	9,2438876E-5
128,14998626709	9,5173345E-5
131,130218505859	0,00010090393
134,110450744629	9,8723861E-5
137,090682983398	9,9102673E-5
140,070915222168	0,00010122456
143,051147460938	9,3837757E-5
146,031379699707	9,6261515E-5
149,011611938477	9,2089888E-5
151,991844177246	9,5994832E-5
154,972076416016	9,3353579E-5
157,952308654785	9,2599312E-5
160,932540893555	9,061509E-5
163,912773132324	8,962231E-5
166,893005371094	8,9838418E-5
169,873237609863	9,1052469E-5
172,853469848633	9,1775857E-5
175,833702087402	9,0113089E-5
178,813934326172	8,6562386E-5
181,794166564941	8,6603963E-5
184,774398803711	8,5758316E-5
187,75463104248	9,0426435E-5
190,73486328125	8,6842673E-5
193,71509552002	9,1276283E-5
196,695327758789	9,0831824E-5
199,675559997559	8,8058367E-5
202,655792236328	9,002221E-5
205,636024475098	8,9634877E-5
208,616256713867	8,8093921E-5
211,596488952637	8,5828009E-5
214,576721191406	8,6348667E-5
217,556953430176	8,473019E-5
220,537185668945	8,3402621E-5
223,517417907715	8,517849E-5
226,497650146484	8,2033523E-5
229,477882385254	8,2707561E-5
232,458114624023	7,9245611E-5
235,438346862793	8,2104437E-5
238,418579101562	8,2015715E-5
241,398811340332	8,2334718E-5
244,379043579102	7,9779576E-5
247,359275817871	8,3686865E-5
250,339508056641	8,0724888E-5
253,31974029541	8,1767265E-5
256,29997253418	8,2945154E-5
259,280204772949	7,9612342E-5
262,260437011719	7,9987202E-5
265,240669250488	7,9825744E-5
268,220901489258	7,9799789E-5
271,201133728027	8,0657649E-5
274,181365966797	8,1191437E-5
277,161598205566	7,9881667E-5
280,141830444336	8,0867204E-5
283,122062683105	7,95512E-5
286,102294921875	7,7788189E-5
289,082527160645	7,7799647E-5
292,062759399414	7,7410159E-5
295,042991638184	7,8707776E-5
298,023223876953	7,7541202E-5
301,003456115723	7,575483E-5
303,983688354492	7,6197927E-5
306,963920593262	7,4663434E-5
309,944152832031	7,5149422E-5
312,924385070801	7,5655905E-5
315,90461730957	7,4066225E-5
318,88484954834	7,2647886E-5
321,865081787109	7,3187341E-5
324,845314025879	7,2467223E-5
327,825546264648	7,1938666E-5
330,805778503418	7,2233887E-5
333,786010742188	7,1371618E-5
336,766242980957	7,107629E-5
339,746475219727	6,9062409E-5
342,726707458496	7,1389439E-5
345,706939697266	7,1524934E-5
348,687171936035	7,0252663E-5
351,667404174805	7,2076211E-5
354,647636413574	7,0928855E-5
357,627868652344	7,1464727E-5
360,608100891113	7,0508067E-5
363,588333129883	7,0115118E-5
366,568565368652	7,2035347E-5
369,548797607422	7,1444815E-5
372,529029846191	7,2680521E-5
375,509262084961	7,1073434E-5
378,48949432373	7,0385124E-5
381,4697265625	7,0949184E-5
384,44995880127	7,209875E-5
387,430191040039	6,9680363E-5
390,410423278809	7,052953E-5
393,390655517578	7,0277028E-5
396,370887756348	7,0998249E-5
399,351119995117	7,0605184E-5
402,331352233887	6,8394315E-5
405,311584472656	6,9621169E-5
408,291816711426	6,9158221E-5
411,272048950195	6,9678006E-5
414,252281188965	6,8788888E-5
417,232513427734	6,8915572E-5
420,212745666504	6,9686123E-5
423,192977905273	6,9036316E-5
426,173210144043	7,0131955E-5
429,153442382812	6,8131978E-5
432,133674621582	6,7657448E-5
435,113906860352	6,6644336E-5
438,094139099121	6,8432546E-5
441,074371337891	6,9055543E-5
444,05460357666	6,8450593E-5
447,03483581543	6,9194798E-5
450,015068054199	6,7940614E-5
452,995300292969	6,7670185E-5
455,975532531738	6,751337E-5
458,955764770508	6,7937473E-5
461,935997009277	6,8114086E-5
464,916229248047	6,6924067E-5
467,896461486816	6,7833644E-5
470,876693725586	6,7266377E-5
473,856925964355	6,4856094E-5
476,837158203125	6,5970388E-5
479,817390441895	6,6953094E-5
482,797622680664	6,6861633E-5
485,777854919434	6,6974961E-5
488,758087158203	6,4441499E-5
491,738319396973	6,5141381E-5
494,718551635742	6,4414947E-5
497,698783874512	6,5011971E-5
500,679016113281	6,3788074E-5
503,659248352051	6,5263086E-5
506,63948059082	6,5568341E-5
509,61971282959	6,4357451E-5
512,599945068359	6,3643437E-5
515,580177307129	6,5073618E-5
518,560409545898	6,4466025E-5
521,540641784668	6,4891673E-5
524,520874023438	6,4403257E-5
527,501106262207	6,4706369E-5
530,481338500977	6,2819073E-5
533,461570739746	6,3434709E-5
536,441802978516	6,311173E-5
539,422035217285	6,3757787E-5
542,402267456055	6,3045425E-5
545,382499694824	6,4567406E-5
548,362731933594	6,2936151E-5
551,342964172363	6,3584858E-5
554,323196411133	6,3572302E-5
557,303428649902	6,3407508E-5
560,283660888672	6,3691478E-5
563,263893127441	6,3761168E-5
566,244125366211	6,2211366E-5
569,22435760498	6,3099689E-5
572,20458984375	6,2285253E-5
575,18482208252	6,2932201E-5
578,165054321289	6,2078501E-5
581,145286560059	6,2016253E-5
584,125518798828	6,1714861E-5
587,105751037598	6,2243939E-5
590,085983276367	6,1568912E-5
593,066215515137	6,2235954E-5
596,046447753906	6,0618418E-5
599,026679992676	6,0628061E-5
602,006912231445	6,1409098E-5
604,987144470215	6,1794996E-5
607,967376708984	6,0781147E-5
610,947608947754	6,3933835E-5
613,927841186523	6,4829391E-5
616,908073425293	6,6198292E-5
619,888305664062	6,1064899E-5
622,868537902832	6,7714199E-5
625,848770141602	5,8680613E-5
628,829002380371	6,3298575E-5
631,809234619141	6,2175737E-5
634,78946685791	6,1089923E-5
637,76969909668	6,3122181E-5
640,749931335449	6,1022815E-5
643,730163574219	6,286687E-5
646,710395812988	6,3190398E-5
649,690628051758	6,1729226E-5
652,670860290527	6,2653161E-5
655,651092529297	6,0196174E-5
658,631324768066	6,1739132E-5
661,611557006836	6,1327041E-5
664,591789245606	6,1814373E-5
667,572021484375	6,3204198E-5
670,552253723145	6,1986173E-5
673,532485961914	6,1977362E-5
676,512718200684	6,2004759E-5
679,492950439453	6,0365733E-5
682,473182678223	6,1565831E-5
685,453414916992	6,1662237E-5
688,433647155762	6,2845082E-5
691,413879394531	6,1873983E-5
694,394111633301	6,1913302E-5
697,37434387207	6,2067421E-5
700,35457611084	6,0535543E-5
703,334808349609	6,0635303E-5
706,315040588379	6,3680138E-5
709,295272827148	6,1672379E-5
712,275505065918	6,0747526E-5
715,255737304687	6,1506196E-5
718,235969543457	6,1588543E-5
721,216201782227	6,1126741E-5
724,196434020996	6,113909E-5
727,176666259766	6,0474213E-5
730,156898498535	6,1230704E-5
733,137130737305	6,2396339E-5
736,117362976074	6,0988658E-5
739,097595214844	6,1959136E-5
742,077827453613	6,2111297E-5
745,058059692383	6,1116593E-5
748,038291931152	6,1550544E-5
751,018524169922	6,232334E-5
753,998756408691	6,2282447E-5
756,978988647461	6,1837726E-5
759,959220886231	6,31823E-5
762,939453125	6,0801224E-5
765,919685363769	6,2279549E-5
768,899917602539	6,212904E-5
771,880149841309	6,3286062E-5
774,860382080078	6,0855404E-5
777,840614318848	6,1550269E-5
780,820846557617	6,1692094E-5
783,801078796387	6,1120375E-5
786,781311035156	6,1490134E-5
789,761543273926	6,122166E-5
792,741775512695	6,1896123E-5
795,722007751465	6,1954836E-5
798,702239990234	6,2165167E-5
801,682472229004	6,2486233E-5
804,662704467773	6,3574371E-5
807,642936706543	6,1742503E-5
810,623168945313	6,2672862E-5
813,603401184082	6,2558535E-5
816,583633422852	6,3092506E-5
819,563865661621	6,3390651E-5
822,544097900391	6,3674498E-5
825,52433013916	6,239287E-5
828,50456237793	6,4019275E-5
831,484794616699	6,3496838E-5
834,465026855469	6,3884032E-5
837,445259094238	6,3038221E-5
840,425491333008	6,4104945E-5
843,405723571777	6,2577419E-5
846,385955810547	6,3892271E-5
849,366188049316	6,4618934E-5
852,346420288086	6,2990791E-5
855,326652526855	6,4037425E-5
858,306884765625	6,3719716E-5
861,287117004394	6,407803E-5
864,267349243164	6,4033541E-5
867,247581481934	6,3749079E-5
870,227813720703	6,3222218E-5
873,208045959473	6,3981761E-5
876,188278198242	6,4970944E-5
879,168510437012	6,56789E-5
882,148742675781	6,3187911E-5
885,128974914551	6,3817958E-5
888,10920715332	6,4420066E-5
891,08943939209	6,4000114E-5
894,069671630859	6,4563181E-5
897,049903869629	6,4428942E-5
900,030136108398	6,4776491E-5
903,010368347168	6,4027036E-5
905,990600585938	6,4938643E-5
908,970832824707	6,491247E-5
911,951065063477	6,4606792E-5
914,931297302246	6,5261025E-5
917,911529541016	6,5665794E-5
920,891761779785	6,5939163E-5
923,871994018555	6,4737687E-5
926,852226257324	6,5649418E-5
929,832458496094	6,456904E-5
932,812690734863	6,5050548E-5
935,792922973633	6,5823841E-5
938,773155212402	6,5221295E-5
941,753387451172	6,6121258E-5
944,733619689941	6,526855E-5
947,713851928711	6,5396081E-5
950,69408416748	6,6529969E-5
953,67431640625	6,6308675E-5
956,65454864502	6,5628022E-5
959,634780883789	6,6708246E-5
962,615013122559	6,6878092E-5
965,595245361328	6,6998889E-5
968,575477600098	6,7261294E-5
971,555709838867	6,6525059E-5
974,535942077637	6,7288898E-5
977,516174316406	6,72453E-5
980,496406555176	6,7394856E-5
983,476638793945	6,6598367E-5
986,456871032715	6,6927572E-5
989,437103271484	6,6794318E-5
992,417335510254	6,8034163E-5
995,397567749023	6,7572279E-5
998,377799987793	6,776622E-5
1001,35803222656	6,6642602E-5
1004,33826446533	6,822785E-5
1007,3184967041	6,7964209E-5
1010,29872894287	6,7277667E-5
1013,27896118164	6,7264502E-5
1016,25919342041	6,7813523E-5
1019,23942565918	6,854698E-5
1022,21965789795	6,8289575E-5
1025,19989013672	6,8400054E-5
1028,18012237549	6,8307026E-5
1031,16035461426	6,8707253E-5
1034,14058685303	6,8557435E-5
1037,1208190918	6,870736E-5
1040,10105133057	6,9520333E-5
1043,08128356934	7,0283583E-5
1046,06151580811	6,7843153E-5
1049,04174804688	6,9271579E-5
1052,02198028564	6,9833789E-5
1055,00221252441	6,8374334E-5
1057,98244476318	6,9983572E-5
1060,96267700195	7,0490195E-5
1063,94290924072	6,9709622E-5
1066,92314147949	7,0107011E-5
1069,90337371826	7,1182391E-5
1072,88360595703	7,040348E-5
1075,8638381958	7,0105825E-5
1078,84407043457	7,0646759E-5
1081,82430267334	7,0714251E-5
1084,80453491211	6,9796906E-5
1087,78476715088	7,0553047E-5
1090,76499938965	7,0650129E-5
1093,74523162842	7,0580384E-5
1096,72546386719	7,1956459E-5
1099,70569610596	7,0864592E-5
1102,68592834473	7,1322091E-5
1105,6661605835	7,1491842E-5
1108,64639282227	7,2159861E-5
1111,62662506104	7,2328426E-5
1114,6068572998	7,112746E-5
1117,58708953857	7,2959657E-5
1120,56732177734	7,2006834E-5
1123,54755401611	7,1749906E-5
1126,52778625488	7,2731386E-5
1129,50801849365	7,3041635E-5
1132,48825073242	7,2405116E-5
1135,46848297119	7,343301E-5
1138,44871520996	7,3074245E-5
1141,42894744873	7,3346968E-5
1144,4091796875	7,2475424E-5
1147,38941192627	7,3646553E-5
1150,36964416504	7,366574E-5
1153,34987640381	7,3766525E-5
1156,33010864258	7,4167161E-5
1159,31034088135	7,4068029E-5
1162,29057312012	7,3849979E-5
1165,27080535889	7,5066286E-5
1168,25103759766	7,3876449E-5
1171,23126983643	7,4653339E-5
1174,2115020752	7,4164689E-5
1177,19173431396	7,5255576E-5
1180,17196655273	7,4785127E-5
1183,1521987915	7,5261602E-5
1186,13243103027	7,5939937E-5
1189,11266326904	7,6210424E-5
1192,09289550781	7,4436234E-5
1195,07312774658	7,6972753E-5
1198,05335998535	7,584392E-5
1201,03359222412	7,6232697E-5
1204,01382446289	7,6927612E-5
1206,99405670166	7,6316874E-5
1209,97428894043	7,679615E-5
1212,9545211792	7,8142967E-5
1215,93475341797	7,7169234E-5
1218,91498565674	7,9119764E-5
1221,89521789551	7,6658269E-5
1224,87545013428	7,7466971E-5
1227,85568237305	7,7758435E-5
1230,83591461182	7,7836077E-5
1233,81614685059	7,7161249E-5
1236,79637908936	7,8152168E-5
1239,77661132812	7,8602886E-5
1242,75684356689	7,845606E-5
1245,73707580566	7,8429595E-5
1248,71730804443	7,9415614E-5
1251,6975402832	7,9133095E-5
1254,67777252197	7,9512671E-5
1257,65800476074	8,0323013E-5
1260,63823699951	8,0623923E-5
1263,61846923828	8,0807017E-5
1266,59870147705	8,1149308E-5
1269,57893371582	8,1370208E-5
1272,55916595459	8,2054654E-5
1275,53939819336	8,0857975E-5
1278,51963043213	8,1957476E-5
1281,4998626709	8,2312997E-5
1284,48009490967	8,1041887E-5
1287,46032714844	8,2081112E-5
1290,44055938721	8,2709738E-5
1293,42079162598	8,1877345E-5
1296,40102386475	8,2242947E-5
1299,38125610352	8,2097924E-5
1302,36148834229	8,157398E-5
1305,34172058105	8,3449463E-5
1308,32195281982	8,3478596E-5
1311,30218505859	8,5590761E-5
1314,28241729736	8,4512543E-5
1317,26264953613	8,5945926E-5
1320,2428817749	8,4459301E-5
1323,22311401367	8,5246628E-5
1326,20334625244	8,4271239E-5
1329,18357849121	8,460128E-5
1332,16381072998	8,5406591E-5
1335,14404296875	8,5687124E-5
1338,12427520752	8,6528492E-5
1341,10450744629	8,6343742E-5
1344,08473968506	8,6683155E-5
1347,06497192383	8,6438698E-5
1350,0452041626	8,6111589E-5
1353,02543640137	8,709502E-5
1356,00566864014	8,6936181E-5
1358,98590087891	8,687341E-5
1361,96613311768	8,7991558E-5
1364,94636535645	8,965332E-5
1367,92659759521	8,9435748E-5
1370,90682983398	8,8739073E-5
1373,88706207275	9,004464E-5
1376,86729431152	9,0324602E-5
1379,84752655029	9,0876373E-5
1382,82775878906	8,994741E-5
1385,80799102783	8,9724333E-5
1388,7882232666	9,0506865E-5
1391,76845550537	9,0998916E-5
1394,74868774414	9,1408353E-5
1397,72891998291	9,1937419E-5
1400,70915222168	9,1541994E-5
1403,68938446045	9,2408488E-5
1406,66961669922	9,2959312E-5
1409,64984893799	9,1992657E-5
1412,63008117676	9,2691531E-5
1415,61031341553	9,3279537E-5
1418,5905456543	9,502843E-5
1421,57077789307	9,4475536E-5
1424,55101013184	9,388777E-5
1427,53124237061	9,4978382E-5
1430,51147460938	9,5163729E-5
1433,49170684814	9,5865433E-5
1436,47193908691	9,5142479E-5
1439,45217132568	9,6925667E-5
1442,43240356445	9,7355765E-5
1445,41263580322	9,7454635E-5
1448,39286804199	9,782924E-5
1451,37310028076	9,8717857E-5
1454,35333251953	9,6279093E-5
1457,3335647583	9,7944422E-5
1460,31379699707	9,9879051E-5
1463,29402923584	9,9177813E-5
1466,27426147461	0,00010056056
1469,25449371338	9,9525357E-5
1472,23472595215	0,00010154467
1475,21495819092	0,00010207111
1478,19519042969	0,00010061191
1481,17542266846	0,00010221037
1484,15565490723	0,00010354028
1487,135887146	0,00010435512
1490,11611938477	0,00010318657
1493,09635162354	0,00010338532
1496,0765838623	0,00010380685
1499,05681610107	0,00010524345
1502,03704833984	0,00010420555
1505,01728057861	0,00010564444
1507,99751281738	0,00010656859
1510,97774505615	0,00010538991
1513,95797729492	0,00010724242
1516,93820953369	0,00010719162
1519,91844177246	0,00010822562
1522,89867401123	0,00010888808
1525,87890625	0,00010799927
1528,85913848877	0,00011053944
1531,83937072754	0,00010961362
1534,81960296631	0,00011077996
1537,79983520508	0,0001113409
1540,78006744385	0,00011013572
1543,76029968262	0,00011101557
1546,74053192139	0,00011180017
1549,72076416016	0,00011338144
1552,70099639893	0,00011258773
1555,6812286377	0,00011324097
1558,66146087646	0,00011417969
1561,64169311523	0,0001144184
1564,621925354	0,00011448981
1567,60215759277	0,00011502158
1570,58238983154	0,00011576221
1573,56262207031	0,0001167175
1576,54285430908	0,00011694399
1579,52308654785	0,00011909439
1582,50331878662	0,00011942366
1585,48355102539	0,00011994317
1588,46378326416	0,00012078016
1591,44401550293	0,00012172867
1594,4242477417	0,00012170851
1597,40447998047	0,00012306437
1600,38471221924	0,00012487302
1603,36494445801	0,00012492664
1606,34517669678	0,00012485651
1609,32540893555	0,00012587407
1612,30564117432	0,0001265117
1615,28587341309	0,00012817987
1618,26610565186	0,00012944707
1621,24633789062	0,00012859999
1624,22657012939	0,00012981048
1627,20680236816	0,00013045053
1630,18703460693	0,00013288082
1633,1672668457	0,00013246077
1636,14749908447	0,00013369864
1639,12773132324	0,00013377056
1642,10796356201	0,00013551868
1645,08819580078	0,00013770031
1648,06842803955	0,00013699062
1651,04866027832	0,0001383105
1654,02889251709	0,00014041177
1657,00912475586	0,00013970324
1659,98935699463	0,00014192183
1662,9695892334	0,0001428605
1665,94982147217	0,00014469453
1668,93005371094	0,00014482249
1671,91028594971	0,0001460362
1674,89051818848	0,00014765159
1677,87075042725	0,0001488038
1680,85098266602	0,0001491357
1683,83121490479	0,00015097001
1686,81144714355	0,00015118388
1689,79167938232	0,00015310515
1692,77191162109	0,00015553147
1695,75214385986	0,00015532732
1698,73237609863	0,00015758934
1701,7126083374	0,00015807188
1704,69284057617	0,00015920503
1707,67307281494	0,00016196001
1710,65330505371	0,00016353121
1713,63353729248	0,00016399422
1716,61376953125	0,00016726717
1719,59400177002	0,00016842087
1722,57423400879	0,00017037505
1725,55446624756	0,00017263543
1728,53469848633	0,00017392768
1731,5149307251	0,00017548946
1734,49516296387	0,00017774153
1737,47539520264	0,00017981841
1740,45562744141	0,00018338802
1743,43585968018	0,0001843493
1746,41609191895	0,00018642365
1749,39632415771	0,00018889187
1752,37655639648	0,00019106908
1755,35678863525	0,0001938981
1758,33702087402	0,00019636166
1761,31725311279	0,0001994914
1764,29748535156	0,00020087722
1767,27771759033	0,00020497292
1770,2579498291	0,00020821035
1773,23818206787	0,00021048853
1776,21841430664	0,00021360861
1779,19864654541	0,00021746029
1782,17887878418	0,00022112334
1785,15911102295	0,00022534459
1788,13934326172	0,00022944199
1791,11957550049	0,00023222654
1794,09980773926	0,0002380688
1797,08003997803	0,00024330535
1800,0602722168	0,00024662439
1803,04050445557	0,00025191591
1806,02073669434	0,00025769274
1809,00096893311	0,00026457807
1811,98120117187	0,00027029136
1814,96143341064	0,00027770451
1817,94166564941	0,0002845334
1820,92189788818	0,00029251625
1823,90213012695	0,00030135964
1826,88236236572	0,00031022373
1829,86259460449	0,00031902611
1832,84282684326	0,00032995111
1835,82305908203	0,00034253174
1838,8032913208	0,0003558595
1841,78352355957	0,00036855652
1844,76375579834	0,00038413847
1847,74398803711	0,00040144879
1850,72422027588	0,00042150822
1853,70445251465	0,00044260544
1856,68468475342	0,00046601712
1859,66491699219	0,00049381564
1862,64514923096	0,00052537992
1865,62538146973	0,0005594049
1868,6056137085	0,00060009215
1871,58584594727	0,00064705556
1874,56607818604	0,0007006013
1877,5463104248	0,00075826118
1880,52654266357	0,00082751436
1883,50677490234	0,00089969581
1886,48700714111	0,0009665599
1889,46723937988	0,0010139583
1892,44747161865	0,0010140814
1895,42770385742	0,00093910149
1898,40793609619	0,00079569235
1901,38816833496	0,00063823264
1904,36840057373	0,00051033169
1907,3486328125	0,00042106988
1910,32886505127	0,00035248549
1913,30909729004	0,00029895588
1916,28932952881	0,00025511504
1919,26956176758	0,00021960277
1922,24979400635	0,00018868056
1925,23002624512	0,00016215043
1928,21025848389	0,00013984526
1931,19049072266	0,00011982635
1934,17072296143	0,00010101891
1937,1509552002	8,6022002E-5
1940,13118743896	7,1121827E-5
1943,11141967773	5,8756257E-5
1946,0916519165	4,7556023E-5
1949,07188415527	3,8957283E-5
1952,05211639404	3,026977E-5
1955,03234863281	2,4149411E-5
1958,01258087158	2,1910007E-5
1960,99281311035	2,3340141E-5
1963,97304534912	2,670775E-5
1966,95327758789	3,1090643E-5
1969,93350982666	3,6079285E-5
1972,91374206543	4,2115469E-5
1975,8939743042	4,7657057E-5
1978,87420654297	5,326579E-5
1981,85443878174	6,0309483E-5
1984,83467102051	6,4896748E-5
1987,81490325928	7,0894919E-5
1990,79513549805	7,5899924E-5
1993,77536773682	8,2631176E-5
1996,75559997559	8,7502639E-5
1999,73583221436	9,1911003E-5
2002,71606445313	9,7762377E-5
2005,69629669189	0,0001033457
2008,67652893066	0,00010889134
2011,65676116943	0,00011276597
2014,6369934082	0,00011908593
2017,61722564697	0,00012455839
2020,59745788574	0,00012853568
2023,57769012451	0,00013377513
2026,55792236328	0,0001397897
2029,53815460205	0,00014363287
2032,51838684082	0,0001488829
2035,49861907959	0,00015383541
2038,47885131836	0,00016026323
2041,45908355713	0,00016536649
2044,4393157959	0,00017019094
2047,41954803467	0,00017697554
2050,39978027344	0,00018282
2053,38001251221	0,00018893831
2056,36024475098	0,00019396706
2059,34047698975	0,00019956848
2062,32070922852	0,00020706465
2065,30094146729	0,00021283655
2068,28117370605	0,00021923823
2071,26140594482	0,0002269511
2074,24163818359	0,00023323318
2077,22187042236	0,00024116586
2080,20210266113	0,0002473996
2083,1823348999	0,00025437955
2086,16256713867	0,00026320149
2089,14279937744	0,00027086968
2092,12303161621	0,00028055874
2095,10326385498	0,00029015591
2098,08349609375	0,00029896286
2101,06372833252	0,00030862281
2104,04396057129	0,00032038333
2107,02419281006	0,00033012579
2110,00442504883	0,00034215772
2112,9846572876	0,00035441972
2115,96488952637	0,0003679784
2118,94512176514	0,0003810281
2121,92535400391	0,0003953735
2124,90558624268	0,00041222961
2127,88581848145	0,0004274937
2130,86605072021	0,00044727124
2133,84628295898	0,00046558497
2136,82651519775	0,00048668314
2139,80674743652	0,00050821877
2142,78697967529	0,00053255375
2145,76721191406	0,00055817177
2148,74744415283	0,00058787025
2151,7276763916	0,00061823453
2154,70790863037	0,00065248853
2157,68814086914	0,00069110593
2160,66837310791	0,00073433289
2163,64860534668	0,00078204
2166,62883758545	0,00083453454
2169,60906982422	0,00089497384
2172,58930206299	0,00096385766
2175,56953430176	0,0010428338
2178,54976654053	0,0011333552
2181,5299987793	0,0012380846
2184,51023101807	0,0013611227
2187,49046325684	0,0015104554
2190,47069549561	0,0016864696
2193,45092773438	0,0019006283
2196,43115997314	0,0021620777
2199,41139221191	0,0024757927
2202,39162445068	0,0028498342
2205,37185668945	0,0032652785
2208,35208892822	0,0036676261
2211,33232116699	0,0039299828
2214,31255340576	0,0038432649
2217,29278564453	0,0033653076
2220,2730178833	0,0027724177
2223,25325012207	0,0022974382
2226,23348236084	0,0019536443
2229,21371459961	0,0017025804
2232,19394683838	0,0015104698
2235,17417907715	0,0013563067
2238,15441131592	0,0012300008
2241,13464355469	0,0011251829
2244,11487579346	0,0010369516
2247,09510803223	0,00096014975
2250,075340271	0,00089426821
2253,05557250977	0,00083782573
2256,03580474854	0,00078654919
2259,0160369873	0,00074180306
2261,99626922607	0,0007013212
2264,97650146484	0,0006647167
2267,95673370361	0,00063403622
2270,93696594238	0,00060505864
2273,91719818115	0,00057840441
2276,89743041992	0,00055442311
2279,87766265869	0,00053027221
2282,85789489746	0,00051161665
2285,83812713623	0,00049265156
2288,818359375	0,00047437631
2291,79859161377	0,00045918933
2294,77882385254	0,00044367263
2297,75905609131	0,00042793676
2300,73928833008	0,00041479787
2303,71952056885	0,00040120258
2306,69975280762	0,00039094638
2309,67998504639	0,00037888088
2312,66021728516	0,0003679308
2315,64044952393	0,00035855062
2318,6206817627	0,00034797222
2321,60091400146	0,00033967875
2324,58114624023	0,00033145544
2327,561378479	0,00032345701
2330,54161071777	0,00031495319
2333,52184295654	0,00030762355
2336,50207519531	0,00030026733
2339,48230743408	0,00029446334
2342,46253967285	0,0002870284
2345,44277191162	0,00028032241
2348,42300415039	0,00027608812
2351,40323638916	0,00027044153
2354,38346862793	0,00026479649
2357,3637008667	0,00025996158
2360,34393310547	0,000254288
2363,32416534424	0,00024985762
2366,30439758301	0,0002448941
2369,28462982178	0,00024019713
2372,26486206055	0,00023610306
2375,24509429932	0,00023253726
2378,22532653809	0,00022742848
2381,20555877686	0,00022313503
2384,18579101562	0,0002193907
2387,16602325439	0,00021690883
2390,14625549316	0,00021225514
2393,12648773193	0,00020887879
2396,1067199707	0,00020684865
2399,08695220947	0,00020308224
2402,06718444824	0,00019957582
2405,04741668701	0,0001972876
2408,02764892578	0,00019378245
2411,00788116455	0,00019052587
2413,98811340332	0,00018728106
2416,96834564209	0,00018602494
2419,94857788086	0,00018360261
2422,92881011963	0,00018093867
2425,9090423584	0,00017725679
2428,88927459717	0,00017562523
2431,86950683594	0,00017282883
2434,84973907471	0,00017069804
2437,82997131348	0,00016846223
2440,81020355225	0,00016602407
2443,79043579102	0,00016401969
2446,77066802979	0,0001610523
2449,75090026855	0,0001604085
2452,73113250732	0,00015770331
2455,71136474609	0,00015643801
2458,69159698486	0,00015393397
2461,67182922363	0,00015292464
2464,6520614624	0,00015008914
2467,63229370117	0,00014847554
2470,61252593994	0,00014715278
2473,59275817871	0,00014587716
2476,57299041748	0,0001440215
2479,55322265625	0,00014155185
2482,53345489502	0,00014114919
2485,51368713379	0,00013912909
2488,49391937256	0,00013793162
2491,47415161133	0,00013799876
2494,4543838501	0,00013485467
2497,43461608887	0,00013509549
2500,41484832764	0,00013220339
2503,39508056641	0,00013117235
2506,37531280518	0,00012965469
2509,35554504395	0,00012927181
2512,33577728271	0,00012859914
2515,31600952148	0,00012671733
2518,29624176025	0,00012520277
2521,27647399902	0,00012413229
2524,25670623779	0,00012286582
2527,23693847656	0,0001202653
2530,21717071533	0,00011716897
2533,1974029541	0,00011732093
2536,17763519287	0,00011544769
2539,15786743164	0,00011312074
2542,13809967041	0,00011230532
2545,11833190918	0,00011074256
2548,09856414795	0,00010996666
2551,07879638672	0,00010872904
2554,05902862549	0,0001064195
2557,03926086426	0,00010634032
2560,01949310303	0,00010613442
2562,9997253418	0,00010431302
2565,97995758057	0,00010338221
2568,96018981934	0,0001021847
2571,94042205811	0,00010160818
2574,92065429687	0,0001013198
2577,90088653564	9,9655097E-5
2580,88111877441	9,8689315E-5
2583,86135101318	9,7796816E-5
2586,84158325195	9,7222068E-5
2589,82181549072	9,6846717E-5
2592,80204772949	9,5547248E-5
2595,78227996826	9,5423574E-5
2598,76251220703	9,4799084E-5
2601,7427444458	9,33616E-5
2604,72297668457	9,3097543E-5
2607,70320892334	9,2898245E-5
2610,68344116211	9,216587E-5
2613,66367340088	9,1284223E-5
2616,64390563965	9,0867516E-5
2619,62413787842	8,9437017E-5
2622,60437011719	8,8526133E-5
2625,58460235596	8,7793884E-5
2628,56483459473	8,7882281E-5
2631,5450668335	8,6318282E-5
2634,52529907227	8,6312361E-5
2637,50553131104	8,5928826E-5
2640,4857635498	8,513583E-5
2643,46599578857	8,3912637E-5
2646,44622802734	8,3681848E-5
2649,42646026611	8,3966943E-5
2652,40669250488	8,2111658E-5
2655,38692474365	8,2430283E-5
2658,36715698242	8,0515757E-5
2661,34738922119	7,9627959E-5
2664,32762145996	8,0547283E-5
2667,30785369873	7,9654918E-5
2670,2880859375	7,9228373E-5
2673,26831817627	7,861399E-5
2676,24855041504	7,7690524E-5
2679,22878265381	7,7287017E-5
2682,20901489258	7,6099679E-5
2685,18924713135	7,495327E-5
2688,16947937012	7,5462396E-5
2691,14971160889	7,5398392E-5
2694,12994384766	7,3303627E-5
2697,11017608643	7,4080672E-5
2700,0904083252	7,3677445E-5
2703,07064056396	7,2052804E-5
2706,05087280273	7,2415907E-5
2709,0311050415	7,1526451E-5
2712,01133728027	7,1056853E-5
2714,99156951904	7,1035482E-5
2717,97180175781	6,9455212E-5
2720,95203399658	7,0705873E-5
2723,93226623535	6,9763211E-5
2726,91249847412	6,9537209E-5
2729,89273071289	6,8757915E-5
2732,87296295166	6,8492675E-5
2735,85319519043	6,8042262E-5
2738,8334274292	6,786967E-5
2741,81365966797	6,7295821E-5
2744,79389190674	6,6367701E-5
2747,77412414551	6,6441759E-5
2750,75435638428	6,634645E-5
2753,73458862305	6,5568796E-5
2756,71482086182	6,5092002E-5
2759,69505310059	6,5651573E-5
2762,67528533936	6,404081E-5
2765,65551757813	6,42908E-5
2768,63574981689	6,3681852E-5
2771,61598205566	6,3391563E-5
2774,59621429443	6,2429111E-5
2777,5764465332	6,1755239E-5
2780,55667877197	6,239673E-5
2783,53691101074	6,2201609E-5
2786,51714324951	6,1063954E-5
2789,49737548828	6,1055729E-5
2792,47760772705	6,099553E-5
2795,45783996582	6,0346418E-5
2798,43807220459	6,0597907E-5
2801,41830444336	5,9886712E-5
2804,39853668213	5,9406147E-5
2807,3787689209	5,8609535E-5
2810,35900115967	5,8251967E-5
2813,33923339844	5,8413177E-5
2816,31946563721	5,7671186E-5
2819,29969787598	5,715545E-5
2822,27993011475	5,7006529E-5
2825,26016235352	5,6617307E-5
2828,24039459229	5,6154603E-5
2831,22062683105	5,6399266E-5
2834,20085906982	5,6362145E-5
2837,18109130859	5,5152148E-5
2840,16132354736	5,4780468E-5
2843,14155578613	5,529677E-5
2846,1217880249	5,4939823E-5
2849,10202026367	5,4477563E-5
2852,08225250244	5,4019894E-5
2855,06248474121	5,3858166E-5
2858,04271697998	5,3563076E-5
2861,02294921875	5,3294158E-5
2864,00318145752	5,2114818E-5
2866,98341369629	5,2468077E-5
2869,96364593506	5,3231772E-5
2872,94387817383	5,162362E-5
2875,9241104126	5,1267809E-5
2878,90434265137	5,1343425E-5
2881,88457489014	5,0598351E-5
2884,86480712891	5,1183761E-5
2887,84503936768	5,0759001E-5
2890,82527160645	5,0710421E-5
2893,80550384521	5,0668038E-5
2896,78573608398	5,0092934E-5
2899,76596832275	4,9633596E-5
2902,74620056152	4,8675473E-5
2905,72643280029	4,8786912E-5
2908,70666503906	4,8679139E-5
2911,68689727783	4,7620319E-5
2914,6671295166	4,8193923E-5
2917,64736175537	4,7123199E-5
2920,62759399414	4,7978154E-5
2923,60782623291	4,7384193E-5
2926,58805847168	4,7173793E-5
2929,56829071045	4,7478433E-5
2932,54852294922	4,6473842E-5
2935,52875518799	4,638908E-5
2938,50898742676	4,6501794E-5
2941,48921966553	4,5738173E-5
2944,4694519043	4,4902264E-5
2947,44968414307	4,6069929E-5
2950,42991638184	4,6552719E-5
2953,41014862061	4,4917311E-5
2956,39038085937	4,5739126E-5
2959,37061309814	4,4329036E-5
2962,35084533691	4,4802267E-5
2965,33107757568	4,4422902E-5
2968,31130981445	4,376172E-5
2971,29154205322	4,3350207E-5
2974,27177429199	4,3887361E-5
2977,25200653076	4,448232E-5
2980,23223876953	4,4205531E-5
2983,2124710083	4,2847488E-5
2986,19270324707	4,3382551E-5
2989,17293548584	4,2037765E-5
2992,15316772461	4,1960791E-5
2995,13339996338	4,1612565E-5
2998,11363220215	4,2964993E-5
3001,09386444092	4,1840049E-5
3004,07409667969	4,1567368E-5
3007,05432891846	4,1871979E-5
3010,03456115723	4,1485451E-5
3013,014793396	4,0993191E-5
3015,99502563477	4,0661473E-5
3018,97525787354	4,0794483E-5
3021,9554901123	3,9653567E-5
3024,93572235107	4,056E-5
3027,91595458984	4,0062271E-5
3030,89618682861	3,956803E-5
3033,87641906738	3,9097571E-5
3036,85665130615	4,0058175E-5
3039,83688354492	3,9520139E-5
3042,81711578369	3,9478842E-5
3045,79734802246	3,9662409E-5
3048,77758026123	3,8266177E-5
3051,7578125	3,8403546E-5
3054,73804473877	3,8637434E-5
3057,71827697754	3,7757568E-5
3060,69850921631	3,7076576E-5
3063,67874145508	3,7494311E-5
3066,65897369385	3,6421058E-5
3069,63920593262	3,8370745E-5
3072,61943817139	3,7345315E-5
3075,59967041016	3,7095884E-5
3078,57990264893	3,6148778E-5
3081,5601348877	3,6550709E-5
3084,54036712646	3,7282182E-5
3087,52059936523	3,5777358E-5
3090,500831604	3,6670773E-5
3093,48106384277	3,5837181E-5
3096,46129608154	3,5709535E-5
3099,44152832031	3,6057522E-5
3102,42176055908	3,5369508E-5
3105,40199279785	3,5504343E-5
3108,38222503662	3,4548807E-5
3111,36245727539	3,4487237E-5
3114,34268951416	3,4596385E-5
3117,32292175293	3,4091248E-5
3120,3031539917	3,4490717E-5
3123,28338623047	3,3956165E-5
3126,26361846924	3,280084E-5
3129,24385070801	3,2541525E-5
3132,22408294678	3,2544304E-5
3135,20431518555	3,1374798E-5
3138,18454742432	3,1581131E-5
3141,16477966309	2,9144145E-5
3144,14501190186	2,9572645E-5
3147,12524414063	2,9010832E-5
3150,10547637939	2,8033629E-5
3153,08570861816	2,6911423E-5
3156,06594085693	2,6489346E-5
3159,0461730957	2,5382002E-5
3162,02640533447	2,4180005E-5
3165,00663757324	2,5150516E-5
3167,98686981201	2,3430131E-5
3170,96710205078	2,2785752E-5
3173,94733428955	2,2124611E-5
3176,92756652832	2,3451821E-5
3179,90779876709	2,3185802E-5
3182,88803100586	2,334446E-5
3185,86826324463	2,3428779E-5
3188,8484954834	2,285979E-5
3191,82872772217	2,4875173E-5
3194,80895996094	2,4908705E-5
3197,78919219971	2,5792085E-5
3200,76942443848	2,6088967E-5
3203,74965667725	2,5340546E-5
3206,72988891602	2,5971606E-5
3209,71012115479	2,7329472E-5
3212,69035339355	2,6364345E-5
3215,67058563232	2,7329648E-5
3218,65081787109	2,7035129E-5
3221,63105010986	2,7305113E-5
3224,61128234863	2,6362909E-5
3227,5915145874	2,7168021E-5
3230,57174682617	2,6869845E-5
3233,55197906494	2,736812E-5
3236,53221130371	2,8105203E-5
3239,51244354248	2,7003526E-5
3242,49267578125	2,8618294E-5
3245,47290802002	2,6520969E-5
3248,45314025879	2,6514994E-5
3251,43337249756	2,6354298E-5
3254,41360473633	2,7726394E-5
3257,3938369751	2,7184437E-5
3260,37406921387	2,7432689E-5
3263,35430145264	2,6841832E-5
3266,33453369141	2,6434611E-5
3269,31476593018	2,6796345E-5
3272,29499816895	2,7201535E-5
3275,27523040771	2,6413079E-5
3278,25546264648	2,7056902E-5
3281,23569488525	2,6413735E-5
3284,21592712402	2,6883262E-5
3287,19615936279	2,5888538E-5
3290,17639160156	2,6421531E-5
3293,15662384033	2,5864271E-5
3296,1368560791	2,69903E-5
3299,11708831787	2,6626693E-5
3302,09732055664	2,6107454E-5
3305,07755279541	2,6170434E-5
3308,05778503418	2,5871886E-5
3311,03801727295	2,5592011E-5
3314,01824951172	2,6389746E-5
3316,99848175049	2,6137265E-5
3319,97871398926	2,573558E-5
3322,95894622803	2,5350116E-5
3325,9391784668	2,5943031E-5
3328,91941070557	2,542946E-5
3331,89964294434	2,4885089E-5
3334,87987518311	2,594254E-5
3337,86010742188	2,4666925E-5
3340,84033966064	2,6247004E-5
3343,82057189941	2,4847316E-5
3346,80080413818	2,4929143E-5
3349,78103637695	2,4731855E-5
3352,76126861572	2,4418115E-5
3355,74150085449	2,4617065E-5
3358,72173309326	2,519916E-5
3361,70196533203	2,5138417E-5
3364,6821975708	2,4354186E-5
3367,66242980957	2,4418998E-5
3370,64266204834	2,4539442E-5
3373,62289428711	2,4779364E-5
3376,60312652588	2,3625396E-5
3379,58335876465	2,398122E-5
3382,56359100342	2,5494934E-5
3385,54382324219	2,3995144E-5
3388,52405548096	2,3564588E-5
3391,50428771973	2,3242956E-5
3394,4845199585	2,3366893E-5
3397,46475219727	2,3493576E-5
3400,44498443604	2,3490743E-5
3403,4252166748	2,3969944E-5
3406,40544891357	2,3736527E-5
3409,38568115234	2,2979243E-5
3412,36591339111	2,3152526E-5
3415,34614562988	2,3804287E-5
3418,32637786865	2,3805213E-5
3421,30661010742	2,288592E-5
3424,28684234619	2,2722433E-5
3427,26707458496	2,2570126E-5
3430,24730682373	2,2922486E-5
3433,2275390625	2,2359227E-5
3436,20777130127	2,2709668E-5
3439,18800354004	2,2663387E-5
3442,16823577881	2,3137459E-5
3445,14846801758	2,2056413E-5
3448,12870025635	2,1940831E-5
3451,10893249512	2,1805408E-5
3454,08916473389	2,1503663E-5
3457,06939697266	2,1770931E-5
3460,04962921143	2,2195206E-5
3463,0298614502	2,2082836E-5
3466,01009368897	2,1671987E-5
3468,99032592773	2,1375087E-5
3471,9705581665	2,117265E-5
3474,95079040527	2,0545081E-5
3477,93102264404	2,102644E-5
3480,91125488281	2,190147E-5
3483,89148712158	2,153937E-5
3486,87171936035	2,2226994E-5
3489,85195159912	2,0891748E-5
3492,83218383789	2,0490442E-5
3495,81241607666	2,0664702E-5
3498,79264831543	1,9884249E-5
3501,7728805542	2,1085566E-5
3504,75311279297	2,0242374E-5
3507,73334503174	2,1261873E-5
3510,71357727051	2,0332052E-5
3513,69380950928	2,1124122E-5
3516,67404174805	2,0814E-5
3519,65427398682	2,1065987E-5
3522,63450622559	2,0426014E-5
3525,61473846436	2,0813711E-5
3528,59497070313	2,0184795E-5
3531,57520294189	2,028639E-5
3534,55543518066	1,9619157E-5
3537,53566741943	1,9640998E-5
3540,5158996582	2,0589088E-5
3543,49613189697	1,9930078E-5
3546,47636413574	1,9473139E-5
3549,45659637451	1,9089829E-5
3552,43682861328	1,9283015E-5
3555,41706085205	1,9380162E-5
3558,39729309082	1,9827222E-5
3561,37752532959	1,8149834E-5
3564,35775756836	1,9737296E-5
3567,33798980713	1,9465682E-5
3570,3182220459	1,9704668E-5
3573,29845428467	1,9729325E-5
3576,27868652344	1,8727042E-5
3579,25891876221	1,9762591E-5
3582,23915100098	2,0066328E-5
3585,21938323975	1,7742033E-5
3588,19961547852	1,8839026E-5
3591,17984771729	1,8879781E-5
3594,16007995605	1,9236015E-5
3597,14031219482	1,8707804E-5
3600,12054443359	1,888648E-5
3603,10077667236	1,7927115E-5
3606,08100891113	1,7792087E-5
3609,0612411499	1,8266006E-5
3612,04147338867	1,7949703E-5
3615,02170562744	1,9118735E-5
3618,00193786621	1,7303366E-5
3620,98217010498	1,8415419E-5
3623,96240234375	1,7873374E-5
3626,94263458252	1,9176823E-5
3629,92286682129	1,7571462E-5
3632,90309906006	1,7626565E-5
3635,88333129883	1,7786258E-5
3638,8635635376	1,7969875E-5
3641,84379577637	1,8102137E-5
3644,82402801514	1,8058041E-5
3647,80426025391	1,7988628E-5
3650,78449249268	1,7595666E-5
3653,76472473145	1,6943828E-5
3656,74495697022	1,7062113E-5
3659,72518920898	1,6954467E-5
3662,70542144775	1,6310222E-5
3665,68565368652	1,7554603E-5
3668,66588592529	1,7328906E-5
3671,64611816406	1,7411735E-5
3674,62635040283	1,6033475E-5
3677,6065826416	1,6283343E-5
3680,58681488037	1,6295581E-5
3683,56704711914	1,7439054E-5
3686,54727935791	1,6441194E-5
3689,52751159668	1,6478774E-5
3692,50774383545	1,5612901E-5
3695,48797607422	1,5426881E-5
3698,46820831299	1,7077388E-5
3701,44844055176	1,5586108E-5
3704,42867279053	1,640996E-5
3707,4089050293	1,5716992E-5
3710,38913726807	1,6287452E-5
3713,36936950684	1,5494391E-5
3716,34960174561	1,6119969E-5
3719,32983398438	1,5116561E-5
3722,31006622314	1,5468058E-5
3725,29029846191	1,591836E-5
3728,27053070068	1,6022114E-5
3731,25076293945	1,5661507E-5
3734,23099517822	1,4830285E-5
3737,21122741699	1,6368357E-5
3740,19145965576	1,5803262E-5
3743,17169189453	1,5553531E-5
3746,1519241333	1,5254349E-5
3749,13215637207	1,4698548E-5
3752,11238861084	1,4296935E-5
3755,09262084961	1,5043979E-5
3758,07285308838	1,4525484E-5
3761,05308532715	1,4690107E-5
3764,03331756592	1,4068913E-5
3767,01354980469	1,4843839E-5
3769,99378204346	1,3477077E-5
3772,97401428223	1,262934E-5
3775,954246521	1,3551917E-5
3778,93447875977	1,2393954E-5
3781,91471099854	1,2427396E-5
3784,8949432373	1,1989709E-5
3787,87517547607	1,2578812E-5
3790,85540771484	1,1195528E-5
3793,83563995361	1,2064477E-5
3796,81587219238	1,1598869E-5
3799,79610443115	1,1967625E-5
3802,77633666992	1,198841E-5
3805,75656890869	1,2172265E-5
3808,73680114746	1,2130443E-5
3811,71703338623	1,2745085E-5
3814,697265625	1,2905813E-5
3817,67749786377	1,1643055E-5
3820,65773010254	1,2736239E-5
3823,63796234131	1,2221448E-5
3826,61819458008	1,1806488E-5
3829,59842681885	1,2217127E-5
3832,57865905762	1,2091425E-5
3835,55889129639	1,1811277E-5
3838,53912353516	1,1389551E-5
3841,51935577393	1,1390108E-5
3844,4995880127	1,1792259E-5
3847,47982025146	1,1646562E-5
3850,46005249023	1,1890432E-5
3853,440284729	1,1485656E-5
3856,42051696777	1,2619055E-5
3859,40074920654	1,1526897E-5
3862,38098144531	1,2776129E-5
3865,36121368408	1,11714E-5
3868,34144592285	1,0661535E-5
3871,32167816162	1,2171009E-5
3874,30191040039	1,163055E-5
3877,28214263916	1,1857685E-5
3880,26237487793	1,1568799E-5
3883,2426071167	1,0522894E-5
3886,22283935547	1,090572E-5
3889,20307159424	1,1686453E-5
3892,18330383301	1,1164725E-5
3895,16353607178	1,0673663E-5
3898,14376831055	1,1336964E-5
3901,12400054932	1,1280828E-5
3904,10423278809	1,0062564E-5
3907,08446502686	1,0802203E-5
3910,06469726562	1,0496594E-5
3913,04492950439	1,0509034E-5
3916,02516174316	1,063426E-5
3919,00539398193	1,0464749E-5
3921,9856262207	1,0487615E-5
3924,96585845947	1,0944571E-5
3927,94609069824	9,899979E-6
3930,92632293701	1,116919E-5
3933,90655517578	1,0622506E-5
3936,88678741455	1,0082527E-5
3939,86701965332	1,0850619E-5
3942,84725189209	9,9366739E-6
3945,82748413086	1,086446E-5
3948,80771636963	1,0413822E-5
3951,7879486084	9,7197742E-6
3954,76818084717	9,9178809E-6
3957,74841308594	1,0449334E-5
3960,72864532471	9,9867459E-6
3963,70887756348	9,7577054E-6
3966,68910980225	8,9157348E-6
3969,66934204102	9,9331037E-6
3972,64957427978	1,0535483E-5
3975,62980651855	9,2946061E-6
3978,61003875732	1,0127149E-5
3981,59027099609	9,9456743E-6
3984,57050323486	9,8897727E-6
3987,55073547363	1,0126355E-5
3990,5309677124	9,8129481E-6
3993,51119995117	8,1386717E-6
3996,49143218994	8,3624562E-6
3999,47166442871	8,7886659E-6
4002,45189666748	8,9219272E-6
4005,43212890625	9,2094901E-6
4008,41236114502	7,1041828E-6
4011,39259338379	8,8903107E-6
4014,37282562256	8,3594705E-6
4017,35305786133	8,9754585E-6
4020,3332901001	7,4027736E-6
4023,31352233887	8,4644389E-6
4026,29375457764	9,2245445E-6
4029,27398681641	8,6247554E-6
4032,25421905518	9,053045E-6
4035,23445129395	7,9796991E-6
4038,21468353271	8,2478867E-6
4041,19491577148	7,3179567E-6
4044,17514801025	7,7341351E-6
4047,15538024902	7,9050404E-6
4050,13561248779	6,7722577E-6
4053,11584472656	7,7816169E-6
4056,09607696533	6,9898578E-6
4059,0763092041	7,4188186E-6
4062,05654144287	6,4583066E-6
4065,03677368164	6,3775246E-6
4068,01700592041	7,4275941E-6
4070,99723815918	6,3346807E-6
4073,97747039795	7,7466865E-6
4076,95770263672	8,2292978E-6
4079,93793487549	7,9625194E-6
4082,91816711426	8,5782061E-6
4085,89839935303	9,4239877E-6
4088,8786315918	1,012985E-5
4091,85886383057	1,1233842E-5
4094,83909606934	1,0920702E-5
4097,81932830811	1,3177477E-5
4100,79956054687	1,4852438E-5
4103,77979278564	1,4529021E-5
4106,76002502441	1,5944913E-5
4109,74025726318	1,4897607E-5
4112,72048950195	1,6022905E-5
4115,70072174072	1,6414163E-5
4118,68095397949	1,6894809E-5
4121,66118621826	1,5106409E-5
4124,64141845703	1,5250742E-5
4127,6216506958	1,630275E-5
4130,60188293457	1,5523508E-5
4133,58211517334	1,522764E-5
4136,56234741211	1,5028672E-5
4139,54257965088	1,5761838E-5
4142,52281188965	1,5355972E-5
4145,50304412842	1,4550151E-5
4148,48327636719	1,434978E-5
4151,46350860596	1,6071758E-5
4154,44374084473	1,5859443E-5
4157,4239730835	1,4939591E-5
4160,40420532227	1,5507885E-5
4163,38443756103	1,5955957E-5
4166,3646697998	1,6081044E-5
4169,34490203857	1,5762124E-5
4172,32513427734	1,6701886E-5
4175,30536651611	1,5500328E-5
4178,28559875488	1,6727031E-5
4181,26583099365	1,7082952E-5
4184,24606323242	1,6914363E-5
4187,22629547119	1,6424554E-5
4190,20652770996	1,6521073E-5
4193,18675994873	1,7638241E-5
4196,1669921875	1,703214E-5
4199,14722442627	1,6414589E-5
4202,12745666504	1,7299762E-5
4205,10768890381	1,7256958E-5
4208,08792114258	1,7768745E-5
4211,06815338135	1,7081693E-5
4214,04838562012	1,7990007E-5
4217,02861785889	1,8159691E-5
4220,00885009766	1,9322534E-5
4222,98908233643	1,965186E-5
4225,9693145752	1,9718127E-5
4228,94954681396	1,8762596E-5
4231,92977905273	2,0633836E-5
4234,9100112915	1,9473794E-5
4237,89024353027	2,0195815E-5
4240,87047576904	2,1355389E-5
4243,85070800781	2,064981E-5
4246,83094024658	2,0988804E-5
4249,81117248535	2,2319279E-5
4252,79140472412	2,2641841E-5
4255,77163696289	2,2726059E-5
4258,75186920166	2,4420176E-5
4261,73210144043	2,5017652E-5
4264,7123336792	2,4155299E-5
4267,69256591797	2,5734385E-5
4270,67279815674	2,5589806E-5
4273,65303039551	2,6432244E-5
4276,63326263428	2,6115953E-5
4279,61349487305	2,714253E-5
4282,59372711182	2,7839592E-5
4285,57395935059	2,7890657E-5
4288,55419158936	2,8870074E-5
4291,53442382812	2,9019829E-5
4294,51465606689	2,9867845E-5
4297,49488830566	3,0747997E-5
4300,47512054443	3,1227703E-5
4303,4553527832	3,2346736E-5
4306,43558502197	3,2043283E-5
4309,41581726074	3,4175441E-5
4312,39604949951	3,412035E-5
4315,37628173828	3,5101278E-5
4318,35651397705	3,5106318E-5
4321,33674621582	3,8358996E-5
4324,31697845459	3,7287826E-5
4327,29721069336	3,8507931E-5
4330,27744293213	3,9744135E-5
4333,2576751709	4,0444755E-5
4336,23790740967	4,1832103E-5
4339,21813964844	4,3849528E-5
4342,19837188721	4,2742223E-5
4345,17860412598	4,4623593E-5
4348,15883636475	4,5234541E-5
4351,13906860352	4,7365711E-5
4354,11930084229	4,9339633E-5
4357,09953308105	4,9610442E-5
4360,07976531982	5,1397593E-5
4363,05999755859	5,132193E-5
4366,04022979736	5,345006E-5
4369,02046203613	5,4411709E-5
4372,0006942749	5,5628348E-5
4374,98092651367	5,6280465E-5
4377,96115875244	5,8159565E-5
4380,94139099121	5,8958699E-5
4383,92162322998	5,9779408E-5
4386,90185546875	6,0770695E-5
4389,88208770752	6,0968724E-5
4392,86231994629	6,1729228E-5
4395,84255218506	6,1871949E-5
4398,82278442383	6,1135468E-5
4401,8030166626	6,0473515E-5
4404,78324890137	5,9412885E-5
4407,76348114014	5,8350772E-5
4410,74371337891	6,0037874E-5
4413,72394561768	6,4173109E-5
4416,70417785645	7,0155544E-5
4419,68441009521	7,9945441E-5
4422,66464233398	9,3195693E-5
4425,64487457275	0,00010674956
4428,62510681152	0,00012416998
4431,60533905029	0,00013831151
4434,58557128906	0,00015036227
4437,56580352783	0,00015975876
4440,5460357666	0,00016815913
4443,52626800537	0,00017421417
4446,50650024414	0,00017775086
4449,48673248291	0,00017977763
4452,46696472168	0,00018136512
4455,44719696045	0,00018044758
4458,42742919922	0,00017915845
4461,40766143799	0,00017627416
4464,38789367676	0,00017292835
4467,36812591553	0,00016906357
4470,3483581543	0,00016350377
4473,32859039307	0,0001578854
4476,30882263184	0,00015118639
4479,28905487061	0,00014483206
4482,26928710937	0,00013758475
4485,24951934814	0,0001313301
4488,22975158691	0,00012512027
4491,20998382568	0,00011884635
4494,19021606445	0,00011309658
4497,17044830322	0,00010945726
4500,15068054199	0,00010524502
4503,13091278076	9,9945729E-5
4506,11114501953	9,7082344E-5
4509,0913772583	9,3106491E-5
4512,07160949707	9,0550221E-5
4515,05184173584	8,8297799E-5
4518,03207397461	8,5392043E-5
4521,01230621338	8,2908919E-5
4523,99253845215	8,0745197E-5
4526,97277069092	7,7775419E-5
4529,95300292969	7,5954189E-5
4532,93323516846	7,3878179E-5
4535,91346740723	7,2864565E-5
4538,893699646	6,9655791E-5
4541,87393188477	6,8477648E-5
4544,85416412354	6,6756426E-5
4547,8343963623	6,5365655E-5
4550,81462860107	6,3813803E-5
4553,79486083984	6,2968648E-5
4556,77509307861	6,0696832E-5
4559,75532531738	6,0810784E-5
4562,73555755615	5,9358547E-5
4565,71578979492	5,7933307E-5
4568,69602203369	5,6753683E-5
4571,67625427246	5,6134651E-5
4574,65648651123	5,4519188E-5
4577,63671875	5,2666662E-5
4580,61695098877	5,3481294E-5
4583,59718322754	5,1752736E-5
4586,57741546631	5,0846311E-5
4589,55764770508	4,9878751E-5
4592,53787994385	4,9332364E-5
4595,51811218262	4,7967143E-5
4598,49834442139	4,8634686E-5
4601,47857666016	4,7661309E-5
4604,45880889893	4,699549E-5
4607,4390411377	4,5475922E-5
4610,41927337646	4,5865839E-5
4613,39950561523	4,4327487E-5
4616,379737854	4,4169614E-5
4619,35997009277	4,3255647E-5
4622,34020233154	4,292096E-5
4625,32043457031	4,2338954E-5
4628,30066680908	4,2749424E-5
4631,28089904785	4,1780882E-5
4634,26113128662	4,0924445E-5
4637,24136352539	4,0475367E-5
4640,22159576416	3,9456895E-5
4643,20182800293	3,9124035E-5
4646,1820602417	3,8955156E-5
4649,16229248047	3,7586501E-5
4652,14252471924	3,8073274E-5
4655,12275695801	3,6653896E-5
4658,10298919678	3,7277429E-5
4661,08322143555	3,6728407E-5
4664,06345367432	3,6337243E-5
4667,04368591309	3,5788561E-5
4670,02391815186	3,625081E-5
4673,00415039063	3,4849461E-5
4675,98438262939	3,4744424E-5
4678,96461486816	3,4059778E-5
4681,94484710693	3,4009194E-5
4684,9250793457	3,4317391E-5
4687,90531158447	3,2490632E-5
4690,88554382324	3,2718863E-5
4693,86577606201	3,2524427E-5
4696,84600830078	3,2628352E-5
4699,82624053955	3,2003958E-5
4702,80647277832	3,2185713E-5
4705,78670501709	3,0720831E-5
4708,76693725586	3,2315013E-5
4711,74716949463	3,1943798E-5
4714,7274017334	3,1053963E-5
4717,70763397217	3,134378E-5
4720,68786621094	3,0429054E-5
4723,66809844971	3,1460368E-5
4726,64833068848	3,0284075E-5
4729,62856292725	3,1494434E-5
4732,60879516602	2,9658248E-5
4735,58902740479	3,0132387E-5
4738,56925964355	2,9339331E-5
4741,54949188232	2,8981414E-5
4744,52972412109	2,9225767E-5
4747,50995635986	2,8366746E-5
4750,49018859863	2,8392244E-5
4753,4704208374	2,8390736E-5
4756,45065307617	2,8102072E-5
4759,43088531494	2,7965738E-5
4762,41111755371	2,7968045E-5
4765,39134979248	2,7829854E-5
4768,37158203125	2,7770408E-5
4771,35181427002	2,8281416E-5
4774,33204650879	2,7072316E-5
4777,31227874756	2,6640053E-5
4780,29251098633	2,7527877E-5
4783,2727432251	2,7348457E-5
4786,25297546387	2,7592105E-5
4789,23320770264	2,6240443E-5
4792,21343994141	2,6545051E-5
4795,19367218018	2,54122E-5
4798,17390441895	2,6020416E-5
4801,15413665771	2,6298985E-5
4804,13436889648	2,558048E-5
4807,11460113525	2,5518909E-5
4810,09483337402	2,6168865E-5
4813,07506561279	2,5946401E-5
4816,05529785156	2,5134433E-5
4819,03553009033	2,5036727E-5
4822,0157623291	2,5600176E-5
4824,99599456787	2,4583765E-5
4827,97622680664	2,5108345E-5
4830,95645904541	2,4988614E-5
4833,93669128418	2,3823839E-5
4836,91692352295	2,43273E-5
4839,89715576172	2,4187686E-5
4842,87738800049	2,4576789E-5
4845,85762023926	2,3567782E-5
4848,83785247803	2,4789327E-5
4851,8180847168	2,4219867E-5
4854,79831695557	2,3551308E-5
4857,77854919434	2,3657179E-5
4860,75878143311	2,4391953E-5
4863,73901367188	2,3935517E-5
4866,71924591064	2,2987382E-5
4869,69947814941	2,3454676E-5
4872,67971038818	2,3510401E-5
4875,65994262695	2,3531331E-5
4878,64017486572	2,4214921E-5
4881,62040710449	2,3747657E-5
4884,60063934326	2,4039204E-5
4887,58087158203	2,335999E-5
4890,5611038208	2,4502056E-5
4893,54133605957	2,5256909E-5
4896,52156829834	2,4483464E-5
4899,50180053711	2,4143651E-5
4902,48203277588	2,5695112E-5
4905,46226501465	2,4760233E-5
4908,44249725342	2,5724192E-5
4911,42272949219	2,5691481E-5
4914,40296173096	2,5627517E-5
4917,38319396973	2,5304102E-5
4920,3634262085	2,6330982E-5
4923,34365844727	2,644419E-5
4926,32389068604	2,7144622E-5
4929,3041229248	2,6482008E-5
4932,28435516357	2,7349499E-5
4935,26458740234	2,8740331E-5
4938,24481964111	2,9558373E-5
4941,22505187988	3,0892762E-5
4944,20528411865	3,0586058E-5
4947,18551635742	3,0861928E-5
4950,16574859619	3,2193865E-5
4953,14598083496	3,3485185E-5
4956,12621307373	3,565964E-5
4959,1064453125	3,6192309E-5
4962,08667755127	3,6797823E-5
4965,06690979004	3,8994919E-5
4968,04714202881	3,9812588E-5
4971,02737426758	4,1511311E-5
4974,00760650635	4,312168E-5
4976,98783874512	4,5369358E-5
4979,96807098389	4,6884724E-5
4982,94830322266	4,955877E-5
4985,92853546143	5,2645086E-5
4988,9087677002	5,3966976E-5
4991,88899993897	5,5162859E-5
4994,86923217773	5,698508E-5
4997,8494644165	5,8256657E-5
5000,82969665527	5,8918635E-5
5003,80992889404	5,9360432E-5
5006,79016113281	5,8563881E-5
5009,77039337158	5,8162625E-5
5012,75062561035	5,6994279E-5
5015,73085784912	5,4908557E-5
5018,71109008789	5,4936767E-5
5021,69132232666	5,3065095E-5
5024,67155456543	5,1759288E-5
5027,6517868042	4,9248758E-5
5030,63201904297	4,8035383E-5
5033,61225128174	4,6020545E-5
5036,59248352051	4,4653966E-5
5039,57271575928	4,3813817E-5
5042,55294799805	4,1697579E-5
5045,53318023682	4,0391031E-5
5048,51341247559	3,84384E-5
5051,49364471436	3,8284314E-5
5054,47387695313	3,6301922E-5
5057,45410919189	3,5826574E-5
5060,43434143066	3,4282367E-5
5063,41457366943	3,4597297E-5
5066,3948059082	3,2975622E-5
5069,37503814697	3,2643227E-5
5072,35527038574	3,1057129E-5
5075,33550262451	3,0440682E-5
5078,31573486328	2,9740802E-5
5081,29596710205	2,8573624E-5
5084,27619934082	2,8545053E-5
5087,25643157959	2,8638403E-5
5090,23666381836	2,7002435E-5
5093,21689605713	2,6657986E-5
5096,1971282959	2,6441827E-5
5099,17736053467	2,6500098E-5
5102,15759277344	2,6121622E-5
5105,13782501221	2,483135E-5
5108,11805725098	2,419224E-5
5111,09828948975	2,4904958E-5
5114,07852172852	2,3617601E-5
5117,05875396729	2,416021E-5
5120,03898620605	2,3105018E-5
5123,01921844482	2,3043979E-5
5125,99945068359	2,2717801E-5
5128,97968292236	2,2046757E-5
5131,95991516113	2,2677153E-5
5134,9401473999	2,1691358E-5
5137,92037963867	2,1626123E-5
5140,90061187744	2,1505476E-5
5143,88084411621	2,134678E-5
5146,86107635498	2,1977476E-5
5149,84130859375	2,0955979E-5
5152,82154083252	2,0516206E-5
5155,80177307129	2,0518275E-5
5158,78200531006	2,0654194E-5
5161,76223754883	1,991894E-5
5164,7424697876	2,0396631E-5
5167,72270202637	1,9889158E-5
5170,70293426514	1,8825105E-5
5173,68316650391	1,9334434E-5
5176,66339874268	1,949329E-5
5179,64363098145	1,9440187E-5
5182,62386322022	1,8919681E-5
5185,60409545898	1,9312685E-5
5188,58432769775	1,8376343E-5
5191,56455993652	1,9047404E-5
5194,54479217529	1,9694986E-5
5197,52502441406	1,9415726E-5
5200,50525665283	1,9143512E-5
5203,4854888916	1,890264E-5
5206,46572113037	1,8138176E-5
5209,44595336914	1,8039712E-5
5212,42618560791	1,8457962E-5
5215,40641784668	1,7831771E-5
5218,38665008545	1,8220488E-5
5221,36688232422	1,7285303E-5
5224,34711456299	1,7360939E-5
5227,32734680176	1,7997303E-5
5230,30757904053	1,7861251E-5
5233,2878112793	1,7256935E-5
5236,26804351807	1,6862061E-5
5239,24827575684	1,7195735E-5
5242,22850799561	1,717919E-5
5245,20874023438	1,7447804E-5
5248,18897247314	1,6906118E-5
5251,16920471191	1,7200281E-5
5254,14943695068	1,6549127E-5
5257,12966918945	1,6543112E-5
5260,10990142822	1,7036566E-5
5263,09013366699	1,624781E-5
5266,07036590576	1,6107065E-5
5269,05059814453	1,6594411E-5
5272,0308303833	1,6118499E-5
5275,01106262207	1,6801914E-5
5277,99129486084	1,6396297E-5
5280,97152709961	1,6146862E-5
5283,95175933838	1,5971741E-5
5286,93199157715	1,6073999E-5
5289,91222381592	1,5618158E-5
5292,89245605469	1,6199797E-5
5295,87268829346	1,633138E-5
5298,85292053223	1,5202221E-5
5301,833152771	1,4972517E-5
5304,81338500977	1,5826397E-5
5307,79361724854	1,5784191E-5
5310,7738494873	1,4965854E-5
5313,75408172607	1,5366808E-5
5316,73431396484	1,5514671E-5
5319,71454620361	1,4930767E-5
5322,69477844238	1,5487923E-5
5325,67501068115	1,4448625E-5
5328,65524291992	1,48703E-5
5331,63547515869	1,3934898E-5
5334,61570739746	1,463076E-5
5337,59593963623	1,4933221E-5
5340,576171875	1,3543849E-5
5343,55640411377	1,3833552E-5
5346,53663635254	1,4499774E-5
5349,51686859131	1,35148E-5
5352,49710083008	1,4082897E-5
5355,47733306885	1,4121044E-5
5358,45756530762	1,3849674E-5
5361,43779754639	1,2972207E-5
5364,41802978516	1,4326844E-5
5367,39826202393	1,3293333E-5
5370,3784942627	1,4015644E-5
5373,35872650146	1,2973366E-5
5376,33895874023	1,3885119E-5
5379,319190979	1,2749491E-5
5382,29942321777	1,3174023E-5
5385,27965545654	1,3263833E-5
5388,25988769531	1,4043617E-5
5391,24011993408	1,2078878E-5
5394,22035217285	1,3428704E-5
5397,20058441162	1,2423742E-5
5400,18081665039	1,3603814E-5
5403,16104888916	1,2656797E-5
5406,14128112793	1,3060779E-5
5409,1215133667	1,3780487E-5
5412,10174560547	1,3880649E-5
5415,08197784424	1,2017437E-5
5418,06221008301	1,2730474E-5
5421,04244232178	1,2618076E-5
5424,02267456055	1,2726426E-5
5427,00290679932	1,2332897E-5
5429,98313903809	1,2872526E-5
5432,96337127686	1,2645653E-5
5435,94360351562	1,3045286E-5
5438,92383575439	1,173515E-5
5441,90406799316	1,2714628E-5
5444,88430023193	1,2252908E-5
5447,8645324707	1,2205683E-5
5450,84476470947	1,2520768E-5
5453,82499694824	1,2020109E-5
5456,80522918701	1,3138529E-5
5459,78546142578	1,204316E-5
5462,76569366455	1,1872566E-5
5465,74592590332	1,1888111E-5
5468,72615814209	1,2008676E-5
5471,70639038086	1,1688515E-5
5474,68662261963	1,2841384E-5
5477,6668548584	1,1045704E-5
5480,64708709717	1,188207E-5
5483,62731933594	1,1281167E-5
5486,60755157471	1,177801E-5
5489,58778381348	1,218003E-5
5492,56801605225	1,1476577E-5
5495,54824829102	1,1341044E-5
5498,52848052978	1,1887814E-5
5501,50871276855	1,1068066E-5
5504,48894500732	1,0994531E-5
5507,46917724609	1,166489E-5
5510,44940948486	1,0541667E-5
5513,42964172363	1,1622034E-5
5516,4098739624	1,1501275E-5
5519,39010620117	1,0828202E-5
5522,37033843994	1,0922175E-5
5525,35057067871	1,031774E-5
5528,33080291748	1,0713271E-5
5531,31103515625	1,0315937E-5
5534,29126739502	1,0606349E-5
5537,27149963379	1,0679755E-5
5540,25173187256	1,1012131E-5
5543,23196411133	1,0776035E-5
5546,2121963501	1,018124E-5
5549,19242858887	1,0768872E-5
5552,17266082764	1,0160829E-5
5555,15289306641	1,063174E-5
5558,13312530518	1,0921715E-5
5561,11335754395	1,0726154E-5
5564,09358978271	9,8394921E-6
5567,07382202148	1,0091866E-5
5570,05405426025	9,8384669E-6
5573,03428649902	1,0602915E-5
5576,01451873779	8,7936874E-6
5578,99475097656	8,9652854E-6
5581,97498321533	8,5679412E-6
5584,9552154541	9,6024923E-6
5587,93544769287	9,2750824E-6
5590,91567993164	8,9520747E-6
5593,89591217041	8,804583E-6
5596,87614440918	8,6262417E-6
5599,85637664795	8,923148E-6
5602,83660888672	7,8622534E-6
5605,81684112549	8,9628202E-6
5608,79707336426	9,3176644E-6
5611,77730560303	8,3061614E-6
5614,7575378418	8,5963044E-6
5617,73777008057	8,0276227E-6
5620,71800231934	9,0164915E-6
5623,69823455811	7,1100085E-6
5626,67846679687	7,6204989E-6
5629,65869903564	8,0248217E-6
5632,63893127441	7,7929397E-6
5635,61916351318	6,4035554E-6
5638,59939575195	6,3345353E-6
5641,57962799072	6,3265446E-6
5644,55986022949	5,6439074E-6
5647,54009246826	5,5333814E-6
5650,52032470703	6,0515544E-6
5653,5005569458	4,4903512E-6
5656,48078918457	4,0774906E-6
5659,46102142334	4,9665915E-6
5662,44125366211	4,2556598E-6
5665,42148590088	3,8877806E-6
5668,40171813965	3,9648705E-6
5671,38195037842	3,3642951E-6
5674,36218261719	3,1061009E-6
5677,34241485596	1,7413036E-6
5680,32264709473	3,1946454E-6
5683,3028793335	1,1182796E-6
5686,28311157227	2,907244E-6
5689,26334381103	2,8700209E-6
5692,2435760498	3,5689333E-6
5695,22380828857	4,6453059E-6
5698,20404052734	5,1171492E-6
5701,18427276611	5,4464729E-6
5704,16450500488	5,4043893E-6
5707,14473724365	6,2170046E-6
5710,12496948242	5,8703591E-6
5713,10520172119	6,9562746E-6
5716,08543395996	6,406968E-6
5719,06566619873	6,2162916E-6
5722,0458984375	7,2167332E-6
5725,02613067627	6,2310722E-6
5728,00636291504	6,4417147E-6
5730,98659515381	6,8122483E-6
5733,96682739258	6,5259526E-6
5736,94705963135	6,8093952E-6
5739,92729187012	6,9362093E-6
5742,90752410889	6,5254143E-6
5745,88775634766	7,1867471E-6
5748,86798858643	7,5909755E-6
5751,8482208252	7,5401058E-6
5754,82845306396	8,0938235E-6
5757,80868530273	7,6162838E-6
5760,7889175415	7,5329421E-6
5763,76914978027	8,0301083E-6
5766,74938201904	8,298437E-6
5769,72961425781	8,3567729E-6
5772,70984649658	8,222428E-6
5775,69007873535	8,8019701E-6
5778,67031097412	9,4123536E-6
5781,65054321289	8,2622887E-6
5784,63077545166	7,7160983E-6
5787,61100769043	7,6497661E-6
5790,5912399292	8,4823054E-6
5793,57147216797	8,0885263E-6
5796,55170440674	8,2012162E-6
5799,53193664551	8,4611746E-6
5802,51216888428	9,2272579E-6
5805,49240112305	8,7246221E-6
5808,47263336182	7,6782969E-6
5811,45286560059	8,5171498E-6
5814,43309783935	8,5703168E-6
5817,41333007812	8,2860295E-6
5820,39356231689	8,1291806E-6
5823,37379455566	8,9428311E-6
5826,35402679443	9,1034738E-6
5829,3342590332	8,4983973E-6
5832,31449127197	8,9858911E-6
5835,29472351074	9,3999694E-6
5838,27495574951	9,098393E-6
5841,25518798828	8,8809837E-6
5844,23542022705	9,0363013E-6
5847,21565246582	9,6656425E-6
5850,19588470459	8,7559124E-6
5853,17611694336	9,2956274E-6
5856,15634918213	8,6908543E-6
5859,1365814209	8,5195742E-6
5862,11681365967	9,7390853E-6
5865,09704589844	9,115289E-6
5868,07727813721	9,3406729E-6
5871,05751037598	9,0215213E-6
5874,03774261475	8,9629932E-6
5877,01797485352	9,0923454E-6
5879,99820709229	9,080379E-6
5882,97843933105	8,8419393E-6
5885,95867156982	9,0619557E-6
5888,93890380859	9,3541711E-6
5891,91913604736	9,0226637E-6
5894,89936828613	9,4388996E-6
5897,8796005249	8,6394251E-6
5900,85983276367	9,8216994E-6
5903,84006500244	9,7254607E-6
5906,82029724121	9,0702981E-6
5909,80052947998	9,1127348E-6
5912,78076171875	9,1351991E-6
5915,76099395752	9,3380942E-6
5918,74122619629	8,4418299E-6
5921,72145843506	1,0304833E-5
5924,70169067383	8,4476832E-6
5927,6819229126	9,3898463E-6
5930,66215515137	8,5951476E-6
5933,64238739014	9,1301658E-6
5936,62261962891	9,2863238E-6
5939,60285186768	9,7819235E-6
5942,58308410644	9,1320671E-6
5945,56331634521	8,4077881E-6
[truncated: 30,772 more rows]
