# Supplementary material for: Predicting the Durability of Solid Fired Bricks Using NDT Electroacoustic Methods
Source: Materials (Basel). 2022 Aug 25;15(17):5882. doi: 10.3390/ma15175882 (PMC9457344; doi:10.3390/ma15175882)
Supplement: Supplementary file 1 [file materials-15-05882-s001.zip › 13-S0_FL.csv]

ASCII data file created with TiePie Multi Channel software. www.tiepie.com.
2021-08-02 09:04:43 042m
Frequency	FFT1
Hz	V
0	0,0092578256
2,98023223876953	0,00014333751
5,96046447753906	0,0001182907
8,94069671630859	0,00016030517
11,9209289550781	0,00013847896
14,9011611938477	0,00012599627
17,8813934326172	0,0001140739
20,8616256713867	9,1096513E-5
23,8418579101562	9,5001689E-5
26,8220901489258	9,0391164E-5
29,8023223876953	8,905171E-5
32,7825546264648	7,793197E-5
35,7627868652344	8,7405364E-5
38,7430191040039	8,7663144E-5
41,7232513427734	8,8996632E-5
44,703483581543	8,705164E-5
47,6837158203125	8,7999675E-5
50,663948059082	8,0890291E-5
53,6441802978516	7,5728616E-5
56,6244125366211	7,9940964E-5
59,6046447753906	8,9057491E-5
62,5848770141602	8,0702064E-5
65,5651092529297	8,3399104E-5
68,5453414916992	7,2947426E-5
71,5255737304687	8,0225741E-5
74,5058059692383	7,7703753E-5
77,4860382080078	8,0078471E-5
80,4662704467773	8,0992443E-5
83,4465026855469	8,0047293E-5
86,4267349243164	7,7115529E-5
89,4069671630859	7,8965591E-5
92,3871994018555	7,9594599E-5
95,367431640625	7,9289411E-5
98,3476638793945	8,5414825E-5
101,327896118164	8,1113656E-5
104,308128356934	8,6849757E-5
107,288360595703	8,2696425E-5
110,268592834473	8,792584E-5
113,248825073242	8,7611902E-5
116,229057312012	8,8273586E-5
119,209289550781	9,0766159E-5
122,189521789551	8,6646285E-5
125,16975402832	8,1365873E-5
128,14998626709	8,4572098E-5
131,130218505859	8,2331055E-5
134,110450744629	8,2649501E-5
137,090682983398	8,398999E-5
140,070915222168	8,1251244E-5
143,051147460938	7,837156E-5
146,031379699707	8,5416767E-5
149,011611938477	8,5121052E-5
151,991844177246	8,6994483E-5
154,972076416016	8,8623331E-5
157,952308654785	8,7333104E-5
160,932540893555	9,2717678E-5
163,912773132324	9,1202233E-5
166,893005371094	9,5039309E-5
169,873237609863	9,5467983E-5
172,853469848633	9,980796E-5
175,833702087402	9,9008277E-5
178,813934326172	9,8545059E-5
181,794166564941	9,6861616E-5
184,774398803711	9,2363984E-5
187,75463104248	9,1469605E-5
190,73486328125	8,9371156E-5
193,71509552002	8,628728E-5
196,695327758789	8,6416042E-5
199,675559997559	8,5641622E-5
202,655792236328	8,4722234E-5
205,636024475098	8,3404663E-5
208,616256713867	8,4025447E-5
211,596488952637	8,3643791E-5
214,576721191406	8,476158E-5
217,556953430176	8,4203638E-5
220,537185668945	8,4812205E-5
223,517417907715	8,4549813E-5
226,497650146484	8,6790996E-5
229,477882385254	8,728328E-5
232,458114624023	8,8121962E-5
235,438346862793	8,7506835E-5
238,418579101562	8,7113341E-5
241,398811340332	9,0599206E-5
244,379043579102	8,9865495E-5
247,359275817871	8,9761588E-5
250,339508056641	9,0171983E-5
253,31974029541	8,7750403E-5
256,29997253418	8,7361353E-5
259,280204772949	8,725131E-5
262,260437011719	8,894602E-5
265,240669250488	8,9321636E-5
268,220901489258	8,9040694E-5
271,201133728027	9,050126E-5
274,181365966797	9,0089104E-5
277,161598205566	9,0318551E-5
280,141830444336	9,2025723E-5
283,122062683105	9,2336206E-5
286,102294921875	9,3144774E-5
289,082527160645	9,0948792E-5
292,062759399414	9,2593214E-5
295,042991638184	9,0923757E-5
298,023223876953	9,1365215E-5
301,003456115723	9,3349683E-5
303,983688354492	8,9892027E-5
306,963920593262	9,1950174E-5
309,944152832031	8,9900913E-5
312,924385070801	9,2486032E-5
315,90461730957	9,3617743E-5
318,88484954834	9,431621E-5
321,865081787109	9,2471846E-5
324,845314025879	9,2577506E-5
327,825546264648	9,0099682E-5
330,805778503418	9,0427018E-5
333,786010742188	9,1061092E-5
336,766242980957	9,1598448E-5
339,746475219727	9,1961916E-5
342,726707458496	8,9610382E-5
345,706939697266	8,8885527E-5
348,687171936035	8,9045362E-5
351,667404174805	9,0033304E-5
354,647636413574	8,9107577E-5
357,627868652344	9,0551693E-5
360,608100891113	9,1792791E-5
363,588333129883	8,997655E-5
366,568565368652	9,0810713E-5
369,548797607422	8,9455167E-5
372,529029846191	9,0863008E-5
375,509262084961	8,9653196E-5
378,48949432373	8,9871132E-5
381,4697265625	9,0081116E-5
384,44995880127	8,9147211E-5
387,430191040039	8,8998425E-5
390,410423278809	8,8368408E-5
393,390655517578	8,7421051E-5
396,370887756348	8,9002042E-5
399,351119995117	8,7101066E-5
402,331352233887	8,5707125E-5
405,311584472656	8,4806208E-5
408,291816711426	8,6676061E-5
411,272048950195	8,4789635E-5
414,252281188965	8,5915914E-5
417,232513427734	8,6140485E-5
420,212745666504	8,5422359E-5
423,192977905273	8,4575082E-5
426,173210144043	8,3423521E-5
429,153442382812	8,2597789E-5
432,133674621582	8,4396127E-5
435,113906860352	8,4296338E-5
438,094139099121	8,2542392E-5
441,074371337891	8,3787659E-5
444,05460357666	8,2157405E-5
447,03483581543	8,253361E-5
450,015068054199	8,4449083E-5
452,995300292969	8,2274171E-5
455,975532531738	8,2717961E-5
458,955764770508	8,2640756E-5
461,935997009277	8,1923924E-5
464,916229248047	8,2065457E-5
467,896461486816	8,0801872E-5
470,876693725586	8,0547069E-5
473,856925964355	8,1632296E-5
476,837158203125	8,2335516E-5
479,817390441895	8,0717344E-5
482,797622680664	8,1365743E-5
485,777854919434	8,0106514E-5
488,758087158203	8,06634E-5
491,738319396973	8,0641757E-5
494,718551635742	7,993338E-5
497,698783874512	7,8764932E-5
500,679016113281	8,0205378E-5
503,659248352051	8,0116465E-5
506,63948059082	7,9534614E-5
509,61971282959	8,0122638E-5
512,599945068359	7,931672E-5
515,580177307129	7,9651254E-5
518,560409545898	8,0492407E-5
521,540641784668	7,8080504E-5
524,520874023438	8,0011907E-5
527,501106262207	7,930537E-5
530,481338500977	7,7974472E-5
533,461570739746	7,8415214E-5
536,441802978516	7,8064218E-5
539,422035217285	7,8568136E-5
542,402267456055	7,7845444E-5
545,382499694824	7,7540599E-5
548,362731933594	7,6669534E-5
551,342964172363	7,798809E-5
554,323196411133	7,6488227E-5
557,303428649902	7,6918962E-5
560,283660888672	7,5270384E-5
563,263893127441	7,573282E-5
566,244125366211	7,60993E-5
569,22435760498	7,5757971E-5
572,20458984375	7,486943E-5
575,18482208252	7,4751343E-5
578,165054321289	7,2647318E-5
581,145286560059	7,2439029E-5
584,125518798828	7,3888461E-5
587,105751037598	7,3659469E-5
590,085983276367	7,3815865E-5
593,066215515137	7,2584936E-5
596,046447753906	7,2589047E-5
599,026679992676	7,0699597E-5
602,006912231445	6,90037E-5
604,987144470215	6,8636204E-5
607,967376708984	6,8258368E-5
610,947608947754	6,6898685E-5
613,927841186523	6,6832837E-5
616,908073425293	6,8190148E-5
619,888305664062	6,6953925E-5
622,868537902832	6,9229758E-5
625,848770141602	6,7030845E-5
628,829002380371	6,8156577E-5
631,809234619141	6,8518016E-5
634,78946685791	7,041273E-5
637,76969909668	6,9338031E-5
640,749931335449	6,9953642E-5
643,730163574219	7,1318846E-5
646,710395812988	6,9883169E-5
649,690628051758	7,3594138E-5
652,670860290527	7,2495124E-5
655,651092529297	7,5659705E-5
658,631324768066	6,6192095E-5
661,611557006836	7,3774666E-5
664,591789245606	7,4178168E-5
667,572021484375	7,1914782E-5
670,552253723145	7,100903E-5
673,532485961914	7,3079115E-5
676,512718200684	7,1889017E-5
679,492950439453	7,0379578E-5
682,473182678223	7,194055E-5
685,453414916992	7,2135852E-5
688,433647155762	7,0762003E-5
691,413879394531	7,2556817E-5
694,394111633301	7,1093412E-5
697,37434387207	7,2063015E-5
700,35457611084	7,3025984E-5
703,334808349609	7,2524671E-5
706,315040588379	7,0597102E-5
709,295272827148	7,2947819E-5
712,275505065918	7,3509964E-5
715,255737304687	7,2520499E-5
718,235969543457	7,2519848E-5
721,216201782227	7,2801424E-5
724,196434020996	7,3137297E-5
727,176666259766	6,9756952E-5
730,156898498535	7,1724025E-5
733,137130737305	7,1829624E-5
736,117362976074	7,1422539E-5
739,097595214844	7,0076727E-5
742,077827453613	7,0418212E-5
745,058059692383	6,997863E-5
748,038291931152	6,8852238E-5
751,018524169922	6,5593136E-5
753,998756408691	6,6572308E-5
756,978988647461	6,734981E-5
759,959220886231	6,5912698E-5
762,939453125	6,6294965E-5
765,919685363769	6,957334E-5
768,899917602539	6,9560577E-5
771,880149841309	7,4301029E-5
774,860382080078	7,675542E-5
777,840614318848	8,0119605E-5
780,820846557617	8,4273293E-5
783,801078796387	8,7504548E-5
786,781311035156	8,9593791E-5
789,761543273926	9,1115164E-5
792,741775512695	9,2247032E-5
795,722007751465	9,0867955E-5
798,702239990234	9,0807108E-5
801,682472229004	8,8018499E-5
804,662704467773	8,6980471E-5
807,642936706543	8,3679887E-5
810,623168945313	8,1712702E-5
813,603401184082	7,9252014E-5
816,583633422852	7,6446426E-5
819,563865661621	7,5164844E-5
822,544097900391	7,5063711E-5
825,52433013916	7,4386801E-5
828,50456237793	7,1950651E-5
831,484794616699	7,3779698E-5
834,465026855469	7,2606086E-5
837,445259094238	7,2628339E-5
840,425491333008	7,1711226E-5
843,405723571777	7,099574E-5
846,385955810547	7,1362796E-5
849,366188049316	7,1488718E-5
852,346420288086	7,0089131E-5
855,326652526855	7,1576448E-5
858,306884765625	7,1166974E-5
861,287117004394	7,0033006E-5
864,267349243164	7,1448302E-5
867,247581481934	7,0920465E-5
870,227813720703	7,1707858E-5
873,208045959473	7,1153188E-5
876,188278198242	7,0968666E-5
879,168510437012	7,1431121E-5
882,148742675781	7,0681027E-5
885,128974914551	6,9790172E-5
888,10920715332	7,176241E-5
891,08943939209	7,0329052E-5
894,069671630859	7,1052262E-5
897,049903869629	7,1327622E-5
900,030136108398	7,0055945E-5
903,010368347168	7,0818243E-5
905,990600585938	6,9782111E-5
908,970832824707	7,0946231E-5
911,951065063477	7,1084204E-5
914,931297302246	7,0983052E-5
917,911529541016	7,0077273E-5
920,891761779785	7,1185705E-5
923,871994018555	7,1120619E-5
926,852226257324	7,1292716E-5
929,832458496094	7,1619446E-5
932,812690734863	7,1400003E-5
935,792922973633	7,2810745E-5
938,773155212402	7,1742725E-5
941,753387451172	7,2252767E-5
944,733619689941	7,1292581E-5
947,713851928711	7,1199265E-5
950,69408416748	7,0994504E-5
953,67431640625	7,0691445E-5
956,65454864502	7,1129793E-5
959,634780883789	7,1231406E-5
962,615013122559	7,1569129E-5
965,595245361328	7,0800709E-5
968,575477600098	6,9678197E-5
971,555709838867	7,1020911E-5
974,535942077637	6,9890266E-5
977,516174316406	7,0175485E-5
980,496406555176	6,9782696E-5
983,476638793945	7,0034458E-5
986,456871032715	7,0977093E-5
989,437103271484	7,0622532E-5
992,417335510254	7,0021795E-5
995,397567749023	7,142945E-5
998,377799987793	6,9635693E-5
1001,35803222656	6,9528552E-5
1004,33826446533	7,1094012E-5
1007,3184967041	7,0560752E-5
1010,29872894287	6,9762508E-5
1013,27896118164	6,851296E-5
1016,25919342041	7,1383012E-5
1019,23942565918	7,0490486E-5
1022,21965789795	6,9534454E-5
1025,19989013672	7,036189E-5
1028,18012237549	7,0356911E-5
1031,16035461426	6,9633334E-5
1034,14058685303	6,9276789E-5
1037,1208190918	7,1080877E-5
1040,10105133057	7,0703063E-5
1043,08128356934	7,0213555E-5
1046,06151580811	7,1071457E-5
1049,04174804688	7,0611356E-5
1052,02198028564	6,9975591E-5
1055,00221252441	7,0165516E-5
1057,98244476318	7,0711457E-5
1060,96267700195	7,045367E-5
1063,94290924072	7,087141E-5
1066,92314147949	7,2151178E-5
1069,90337371826	7,1781304E-5
1072,88360595703	7,1292069E-5
1075,8638381958	7,2233035E-5
1078,84407043457	7,254504E-5
1081,82430267334	7,1497491E-5
1084,80453491211	7,2804052E-5
1087,78476715088	7,1995112E-5
1090,76499938965	7,2925765E-5
1093,74523162842	7,0042916E-5
1096,72546386719	7,1878225E-5
1099,70569610596	7,2895627E-5
1102,68592834473	7,2601353E-5
1105,6661605835	7,1730919E-5
1108,64639282227	7,0921927E-5
1111,62662506104	7,1102377E-5
1114,6068572998	6,9953194E-5
1117,58708953857	7,0340953E-5
1120,56732177734	6,831823E-5
1123,54755401611	6,8553687E-5
1126,52778625488	6,8015253E-5
1129,50801849365	6,8899802E-5
1132,48825073242	6,9188018E-5
1135,46848297119	6,9959684E-5
1138,44871520996	7,0010486E-5
1141,42894744873	7,1437582E-5
1144,4091796875	7,2226832E-5
1147,38941192627	7,3360671E-5
1150,36964416504	7,287923E-5
1153,34987640381	7,3043204E-5
1156,33010864258	7,3425109E-5
1159,31034088135	7,368328E-5
1162,29057312012	7,3208875E-5
1165,27080535889	7,3321279E-5
1168,25103759766	7,2445722E-5
1171,23126983643	7,2743064E-5
1174,2115020752	7,2267063E-5
1177,19173431396	7,2942272E-5
1180,17196655273	7,2965012E-5
1183,1521987915	7,3395499E-5
1186,13243103027	7,3288723E-5
1189,11266326904	7,4185226E-5
1192,09289550781	7,3188861E-5
1195,07312774658	7,5923944E-5
1198,05335998535	7,4746939E-5
1201,03359222412	7,5817456E-5
1204,01382446289	7,5769437E-5
1206,99405670166	7,6332171E-5
1209,97428894043	7,5359034E-5
1212,9545211792	7,6002664E-5
1215,93475341797	7,6274489E-5
1218,91498565674	7,603624E-5
1221,89521789551	7,5119243E-5
1224,87545013428	7,553581E-5
1227,85568237305	7,5852082E-5
1230,83591461182	7,5564106E-5
1233,81614685059	7,565985E-5
1236,79637908936	7,6205582E-5
1239,77661132812	7,562149E-5
1242,75684356689	7,5685093E-5
1245,73707580566	7,6028427E-5
1248,71730804443	7,6415251E-5
1251,6975402832	7,5879411E-5
1254,67777252197	7,6703581E-5
1257,65800476074	7,5597139E-5
1260,63823699951	7,6872515E-5
1263,61846923828	7,588569E-5
1266,59870147705	7,627041E-5
1269,57893371582	7,64389E-5
1272,55916595459	7,6266048E-5
1275,53939819336	7,8744476E-5
1278,51963043213	7,6994235E-5
1281,4998626709	7,7768901E-5
1284,48009490967	7,9337804E-5
1287,46032714844	8,0373852E-5
1290,44055938721	8,0798916E-5
1293,42079162598	8,0624497E-5
1296,40102386475	8,0502315E-5
1299,38125610352	8,1670711E-5
1302,36148834229	8,0807629E-5
1305,34172058105	8,1541907E-5
1308,32195281982	8,2708717E-5
1311,30218505859	8,3013612E-5
1314,28241729736	8,2385284E-5
1317,26264953613	8,0330187E-5
1320,2428817749	8,3456962E-5
1323,22311401367	8,3967765E-5
1326,20334625244	8,2994289E-5
1329,18357849121	8,239211E-5
1332,16381072998	8,2053907E-5
1335,14404296875	8,3651195E-5
1338,12427520752	8,1948624E-5
1341,10450744629	8,4204623E-5
1344,08473968506	8,2668998E-5
1347,06497192383	8,1275098E-5
1350,0452041626	8,2187527E-5
1353,02543640137	8,2867884E-5
1356,00566864014	8,367286E-5
1358,98590087891	8,1969549E-5
1361,96613311768	8,3406014E-5
1364,94636535645	8,4285469E-5
1367,92659759521	8,5454627E-5
1370,90682983398	8,7177177E-5
1373,88706207275	8,8324002E-5
1376,86729431152	9,0305365E-5
1379,84752655029	9,3304436E-5
1382,82775878906	9,572569E-5
1385,80799102783	9,6204237E-5
1388,7882232666	9,5666843E-5
1391,76845550537	9,494314E-5
1394,74868774414	9,6131583E-5
1397,72891998291	9,4952373E-5
1400,70915222168	9,700341E-5
1403,68938446045	9,7454851E-5
1406,66961669922	9,6323804E-5
1409,64984893799	9,7768259E-5
1412,63008117676	9,7490742E-5
1415,61031341553	9,6841974E-5
1418,5905456543	9,6367922E-5
1421,57077789307	9,6070477E-5
1424,55101013184	9,6320113E-5
1427,53124237061	9,6593803E-5
1430,51147460938	9,6181271E-5
1433,49170684814	9,5130786E-5
1436,47193908691	9,4916934E-5
1439,45217132568	9,4409135E-5
1442,43240356445	9,533923E-5
1445,41263580322	9,5048781E-5
1448,39286804199	9,4503739E-5
1451,37310028076	9,4833126E-5
1454,35333251953	9,5678303E-5
1457,3335647583	9,5872792E-5
1460,31379699707	9,6829255E-5
1463,29402923584	9,6752533E-5
1466,27426147461	9,6801885E-5
1469,25449371338	9,6980749E-5
1472,23472595215	9,6862203E-5
1475,21495819092	9,6569924E-5
1478,19519042969	9,6161009E-5
1481,17542266846	9,3117177E-5
1484,15565490723	9,2910118E-5
1487,135887146	9,0805137E-5
1490,11611938477	8,9350004E-5
1493,09635162354	8,7428163E-5
1496,0765838623	8,8870837E-5
1499,05681610107	8,8975733E-5
1502,03704833984	8,9952104E-5
1505,01728057861	9,0521244E-5
1507,99751281738	9,366039E-5
1510,97774505615	9,4152302E-5
1513,95797729492	9,6811186E-5
1516,93820953369	9,8607034E-5
1519,91844177246	9,8895816E-5
1522,89867401123	0,00010033171
1525,87890625	0,00010096471
1528,85913848877	0,00010081528
1531,83937072754	0,00010060449
1534,81960296631	0,00010053328
1537,79983520508	9,9655193E-5
1540,78006744385	9,8650838E-5
1543,76029968262	9,9185433E-5
1546,74053192139	9,8446622E-5
1549,72076416016	9,7355998E-5
1552,70099639893	9,7474051E-5
1555,6812286377	9,7464362E-5
1558,66146087646	9,7239564E-5
1561,64169311523	9,783201E-5
1564,621925354	9,8145652E-5
1567,60215759277	9,8764037E-5
1570,58238983154	9,8328805E-5
1573,56262207031	9,8028918E-5
1576,54285430908	9,8328287E-5
1579,52308654785	9,9462017E-5
1582,50331878662	9,92018E-5
1585,48355102539	9,9510971E-5
1588,46378326416	9,7755955E-5
1591,44401550293	9,8751197E-5
1594,4242477417	9,9008321E-5
1597,40447998047	9,9317369E-5
1600,38471221924	9,9777519E-5
1603,36494445801	9,8402726E-5
1606,34517669678	9,972531E-5
1609,32540893555	9,7096816E-5
1612,30564117432	9,8221358E-5
1615,28587341309	9,8473243E-5
1618,26610565186	9,8546102E-5
1621,24633789062	9,831579E-5
1624,22657012939	9,8644165E-5
1627,20680236816	0,00010026053
1630,18703460693	0,00010009154
1633,1672668457	9,9696027E-5
1636,14749908447	0,00010033113
1639,12773132324	0,0001000229
1642,10796356201	0,00010149984
1645,08819580078	0,00010119139
1648,06842803955	0,00010167136
1651,04866027832	0,00010117984
1654,02889251709	0,00010194988
1657,00912475586	0,00010210389
1659,98935699463	0,00010324233
1662,9695892334	0,00010299052
1665,94982147217	0,00010292185
1668,93005371094	0,00010222498
1671,91028594971	0,00010375874
1674,89051818848	0,00010486316
1677,87075042725	0,00010415643
1680,85098266602	0,000103579
1683,83121490479	0,0001047733
1686,81144714355	0,00010693079
1689,79167938232	0,00010523702
1692,77191162109	0,00010568185
1695,75214385986	0,00010680461
1698,73237609863	0,00010672395
1701,7126083374	0,00010794153
1704,69284057617	0,00010838926
1707,67307281494	0,00010819774
1710,65330505371	0,00010884409
1713,63353729248	0,00010828437
1716,61376953125	0,0001095305
1719,59400177002	0,00011013645
1722,57423400879	0,00010999494
1725,55446624756	0,00011149597
1728,53469848633	0,00011248169
1731,5149307251	0,00011214758
1734,49516296387	0,00011163774
1737,47539520264	0,00011264609
1740,45562744141	0,00011293567
1743,43585968018	0,00011353134
1746,41609191895	0,00011479215
1749,39632415771	0,00011574713
1752,37655639648	0,00011670951
1755,35678863525	0,00011730291
1758,33702087402	0,00011749216
1761,31725311279	0,00011935712
1764,29748535156	0,00012191774
1767,27771759033	0,00012141859
1770,2579498291	0,00012318336
1773,23818206787	0,00012295745
1776,21841430664	0,0001241739
1779,19864654541	0,00012512465
1782,17887878418	0,00012625482
1785,15911102295	0,00012795496
1788,13934326172	0,00012695751
1791,11957550049	0,00012889884
1794,09980773926	0,00013021727
1797,08003997803	0,00013153193
1800,0602722168	0,00013366355
1803,04050445557	0,00013573258
1806,02073669434	0,00013746979
1809,00096893311	0,00014211226
1811,98120117187	0,00014432877
1814,96143341064	0,00014733173
1817,94166564941	0,00015039629
1820,92189788818	0,00015350599
1823,90213012695	0,00015850926
1826,88236236572	0,00016197447
1829,86259460449	0,00016561781
1832,84282684326	0,00016949142
1835,82305908203	0,00017583047
1838,8032913208	0,00018013315
1841,78352355957	0,00018784872
1844,76375579834	0,00019420184
1847,74398803711	0,0002003538
1850,72422027588	0,00020894599
1853,70445251465	0,00021657422
1856,68468475342	0,00022542637
1859,66491699219	0,000234478
1862,64514923096	0,00024172296
1865,62538146973	0,00024777824
1868,6056137085	0,00025588875
1871,58584594727	0,00026381601
1874,56607818604	0,00027301324
1877,5463104248	0,00028566936
1880,52654266357	0,00030377303
1883,50677490234	0,0003302439
1886,48700714111	0,00036706842
1889,46723937988	0,00041624984
1892,44747161865	0,00046965069
1895,42770385742	0,00051547756
1898,40793609619	0,00053525108
1901,38816833496	0,00049038124
1904,36840057373	0,00037811702
1907,3486328125	0,00028940733
1910,32886505127	0,0002386552
1913,30909729004	0,00019910535
1916,28932952881	0,00016338068
1919,26956176758	0,00013195588
1922,24979400635	0,00010755108
1925,23002624512	8,5764831E-5
1928,21025848389	6,9857291E-5
1931,19049072266	5,5558811E-5
1934,17072296143	4,7209849E-5
1937,1509552002	4,0979464E-5
1940,13118743896	3,7967713E-5
1943,11141967773	3,5613797E-5
1946,0916519165	3,3035433E-5
1949,07188415527	3,1280903E-5
1952,05211639404	3,0487926E-5
1955,03234863281	2,8714999E-5
1958,01258087158	2,6403303E-5
1960,99281311035	2,5299568E-5
1963,97304534912	2,4652924E-5
1966,95327758789	2,5494262E-5
1969,93350982666	2,4830562E-5
1972,91374206543	2,6119612E-5
1975,8939743042	2,6839444E-5
1978,87420654297	2,8714423E-5
1981,85443878174	3,0000451E-5
1984,83467102051	3,1462786E-5
1987,81490325928	3,2334844E-5
1990,79513549805	3,3520186E-5
1993,77536773682	3,347579E-5
1996,75559997559	3,5254537E-5
1999,73583221436	3,5827055E-5
2002,71606445313	3,5344793E-5
2005,69629669189	3,4633635E-5
2008,67652893066	3,5025761E-5
2011,65676116943	3,6066018E-5
2014,6369934082	3,5034669E-5
2017,61722564697	3,5667076E-5
2020,59745788574	3,594543E-5
2023,57769012451	3,5107455E-5
2026,55792236328	3,6431766E-5
2029,53815460205	3,7216623E-5
2032,51838684082	3,7743998E-5
2035,49861907959	3,8514681E-5
2038,47885131836	3,7125922E-5
2041,45908355713	3,7342318E-5
2044,4393157959	3,7328854E-5
2047,41954803467	3,7192946E-5
2050,39978027344	3,8325453E-5
2053,38001251221	3,7697619E-5
2056,36024475098	3,8249546E-5
2059,34047698975	3,7663409E-5
2062,32070922852	3,8462283E-5
2065,30094146729	3,7778757E-5
2068,28117370605	3,8219098E-5
2071,26140594482	3,7617964E-5
2074,24163818359	3,9525749E-5
2077,22187042236	3,7774435E-5
2080,20210266113	3,9229173E-5
2083,1823348999	3,9234747E-5
2086,16256713867	4,0260236E-5
2089,14279937744	4,1174978E-5
2092,12303161621	4,1254959E-5
2095,10326385498	4,0227997E-5
2098,08349609375	4,0881677E-5
2101,06372833252	4,1717005E-5
2104,04396057129	4,2241756E-5
2107,02419281006	4,1896849E-5
2110,00442504883	4,1460469E-5
2112,9846572876	4,1118881E-5
2115,96488952637	4,1785727E-5
2118,94512176514	4,2059695E-5
2121,92535400391	4,2151716E-5
2124,90558624268	4,3465791E-5
2127,88581848145	4,240305E-5
2130,86605072021	4,2162027E-5
2133,84628295898	4,4022623E-5
2136,82651519775	4,3912203E-5
2139,80674743652	4,3222781E-5
2142,78697967529	4,2915091E-5
2145,76721191406	4,3737489E-5
2148,74744415283	4,3086727E-5
2151,7276763916	4,2506869E-5
2154,70790863037	4,2699029E-5
2157,68814086914	3,9631085E-5
2160,66837310791	4,0141782E-5
2163,64860534668	3,9885229E-5
2166,62883758545	3,6744235E-5
2169,60906982422	3,5390568E-5
2172,58930206299	3,3256463E-5
2175,56953430176	3,276135E-5
2178,54976654053	3,1275466E-5
2181,5299987793	2,9337625E-5
2184,51023101807	2,6966084E-5
2187,49046325684	2,7919276E-5
2190,47069549561	2,6948559E-5
2193,45092773438	2,7192982E-5
2196,43115997314	2,625579E-5
2199,41139221191	2,5808717E-5
2202,39162445068	2,6838024E-5
2205,37185668945	2,5814734E-5
2208,35208892822	2,6508886E-5
2211,33232116699	2,6989888E-5
2214,31255340576	2,8146015E-5
2217,29278564453	2,9854537E-5
2220,2730178833	3,0075302E-5
2223,25325012207	3,1088327E-5
2226,23348236084	3,1552843E-5
2229,21371459961	3,3247284E-5
2232,19394683838	3,4421269E-5
2235,17417907715	3,4477608E-5
2238,15441131592	3,5121905E-5
2241,13464355469	3,6266068E-5
2244,11487579346	3,7190404E-5
2247,09510803223	3,8297539E-5
2250,075340271	3,8553219E-5
2253,05557250977	4,0842979E-5
2256,03580474854	4,1893741E-5
2259,0160369873	4,2797389E-5
2261,99626922607	4,3993046E-5
2264,97650146484	4,3893792E-5
2267,95673370361	4,4118725E-5
2270,93696594238	4,4695665E-5
2273,91719818115	4,4145016E-5
2276,89743041992	4,4388217E-5
2279,87766265869	4,2654732E-5
2282,85789489746	4,2050915E-5
2285,83812713623	4,2626907E-5
2288,818359375	4,5778749E-5
2291,79859161377	4,9382786E-5
2294,77882385254	5,1284573E-5
2297,75905609131	4,3969158E-5
2300,73928833008	2,1494936E-5
2303,71952056885	1,4495387E-5
2306,69975280762	2,9390302E-5
2309,67998504639	3,9949382E-5
2312,66021728516	4,874654E-5
2315,64044952393	5,3204882E-5
2318,6206817627	5,5409595E-5
2321,60091400146	5,4712844E-5
2324,58114624023	5,3768406E-5
2327,561378479	5,2156973E-5
2330,54161071777	5,0873309E-5
2333,52184295654	4,9090419E-5
2336,50207519531	4,7241548E-5
2339,48230743408	4,579514E-5
2342,46253967285	4,4779998E-5
2345,44277191162	4,6613352E-5
2348,42300415039	4,5994481E-5
2351,40323638916	4,7259842E-5
2354,38346862793	4,7445836E-5
2357,3637008667	4,8383376E-5
2360,34393310547	4,7746932E-5
2363,32416534424	4,9264207E-5
2366,30439758301	4,9178033E-5
2369,28462982178	5,0953937E-5
2372,26486206055	5,0311877E-5
2375,24509429932	5,0973592E-5
2378,22532653809	5,0559007E-5
2381,20555877686	5,0521707E-5
2384,18579101562	5,1543009E-5
2387,16602325439	5,2989749E-5
2390,14625549316	5,2457632E-5
2393,12648773193	5,3570855E-5
2396,1067199707	5,3909144E-5
2399,08695220947	5,4608482E-5
2402,06718444824	5,4386096E-5
2405,04741668701	5,4085288E-5
2408,02764892578	5,5829026E-5
2411,00788116455	5,5321339E-5
2413,98811340332	5,4798125E-5
2416,96834564209	5,5149957E-5
2419,94857788086	5,4608007E-5
2422,92881011963	5,498265E-5
2425,9090423584	5,5778798E-5
2428,88927459717	5,4548724E-5
2431,86950683594	5,5891283E-5
2434,84973907471	5,6869145E-5
2437,82997131348	5,8036742E-5
2440,81020355225	5,8164316E-5
2443,79043579102	5,9887603E-5
2446,77066802979	6,0934495E-5
2449,75090026855	6,0476689E-5
2452,73113250732	6,2879555E-5
2455,71136474609	6,360121E-5
2458,69159698486	6,4574671E-5
2461,67182922363	6,4122792E-5
2464,6520614624	6,5364808E-5
2467,63229370117	6,4644484E-5
2470,61252593994	6,5298191E-5
2473,59275817871	6,6512314E-5
2476,57299041748	6,7760279E-5
2479,55322265625	6,6972125E-5
2482,53345489502	6,7755726E-5
2485,51368713379	6,8928981E-5
2488,49391937256	6,9030611E-5
2491,47415161133	7,0963281E-5
2494,4543838501	7,1715173E-5
2497,43461608887	7,2637052E-5
2500,41484832764	7,2081167E-5
2503,39508056641	7,1434239E-5
2506,37531280518	6,8405021E-5
2509,35554504395	6,8214583E-5
2512,33577728271	6,7143079E-5
2515,31600952148	6,6061975E-5
2518,29624176025	6,5223166E-5
2521,27647399902	6,4903613E-5
2524,25670623779	6,4395958E-5
2527,23693847656	6,3165275E-5
2530,21717071533	6,4516622E-5
2533,1974029541	6,3826262E-5
2536,17763519287	6,2948977E-5
2539,15786743164	6,1738883E-5
2542,13809967041	6,322804E-5
2545,11833190918	6,255867E-5
2548,09856414795	6,1183276E-5
2551,07879638672	6,3641572E-5
2554,05902862549	6,212058E-5
2557,03926086426	6,4720948E-5
2560,01949310303	6,4618417E-5
2562,9997253418	6,5759697E-5
2565,97995758057	6,6454205E-5
2568,96018981934	6,6238192E-5
2571,94042205811	6,6726739E-5
2574,92065429687	6,762164E-5
2577,90088653564	6,7878302E-5
2580,88111877441	6,7775261E-5
2583,86135101318	6,9889339E-5
2586,84158325195	6,9162488E-5
2589,82181549072	7,0276461E-5
2592,80204772949	7,1161568E-5
2595,78227996826	7,1429141E-5
2598,76251220703	7,1489959E-5
2601,7427444458	7,2258371E-5
2604,72297668457	7,2982862E-5
2607,70320892334	7,4256534E-5
2610,68344116211	7,4015361E-5
2613,66367340088	7,5326557E-5
2616,64390563965	7,598163E-5
2619,62413787842	7,5735144E-5
2622,60437011719	7,6021839E-5
2625,58460235596	7,7625037E-5
2628,56483459473	7,6794291E-5
2631,5450668335	7,759152E-5
2634,52529907227	7,7834596E-5
2637,50553131104	7,8366345E-5
2640,4857635498	7,9621823E-5
2643,46599578857	7,9738434E-5
2646,44622802734	7,9767422E-5
2649,42646026611	8,1121628E-5
2652,40669250488	8,2648757E-5
2655,38692474365	8,2999337E-5
2658,36715698242	8,4482185E-5
2661,34738922119	8,5436273E-5
2664,32762145996	8,6684491E-5
2667,30785369873	8,7205242E-5
2670,2880859375	8,8161368E-5
2673,26831817627	8,8743474E-5
2676,24855041504	8,8609649E-5
2679,22878265381	8,9840742E-5
2682,20901489258	8,951762E-5
2685,18924713135	8,7721776E-5
2688,16947937012	8,7071965E-5
2691,14971160889	8,7771669E-5
2694,12994384766	8,6437345E-5
2697,11017608643	8,7157396E-5
2700,0904083252	8,7099406E-5
2703,07064056396	8,7988404E-5
2706,05087280273	8,8467534E-5
2709,0311050415	8,8519101E-5
2712,01133728027	8,9112834E-5
2714,99156951904	8,9245608E-5
2717,97180175781	9,0215536E-5
2720,95203399658	8,9822609E-5
2723,93226623535	9,0830868E-5
2726,91249847412	9,1474555E-5
2729,89273071289	9,2434764E-5
2732,87296295166	9,2806025E-5
2735,85319519043	9,3440017E-5
2738,8334274292	9,4162373E-5
2741,81365966797	9,5598633E-5
2744,79389190674	9,7196887E-5
2747,77412414551	9,8322914E-5
2750,75435638428	9,9478751E-5
2753,73458862305	0,00010145023
2756,71482086182	0,00010312726
2759,69505310059	0,0001041306
2762,67528533936	0,00010371817
2765,65551757813	0,00010528835
2768,63574981689	0,00010750279
2771,61598205566	0,00010993429
2774,59621429443	0,00011071969
2777,5764465332	0,00011285447
2780,55667877197	0,00011360937
2783,53691101074	0,00011513947
2786,51714324951	0,00011593675
2789,49737548828	0,0001185594
2792,47760772705	0,00011981405
2795,45783996582	0,00012261278
2798,43807220459	0,00012458962
2801,41830444336	0,00012542183
2804,39853668213	0,00012720533
2807,3787689209	0,0001294653
2810,35900115967	0,00013135868
2813,33923339844	0,00013340256
2816,31946563721	0,00013616396
2819,29969787598	0,00013712555
2822,27993011475	0,00013960423
2825,26016235352	0,00014257211
2828,24039459229	0,00014504333
2831,22062683105	0,00014658311
2834,20085906982	0,00014961503
2837,18109130859	0,00015218511
2840,16132354736	0,00015536303
2843,14155578613	0,00015770917
2846,1217880249	0,00016135267
2849,10202026367	0,00016448362
2852,08225250244	0,00016894834
2855,06248474121	0,00017241028
2858,04271697998	0,0001756739
2861,02294921875	0,00017923623
2864,00318145752	0,00018220401
2866,98341369629	0,00018617028
2869,96364593506	0,00019094363
2872,94387817383	0,00019527228
2875,9241104126	0,00019954957
2878,90434265137	0,00020410184
2881,88457489014	0,0002097144
2884,86480712891	0,00021633034
2887,84503936768	0,00022191807
2890,82527160645	0,00022687369
2893,80550384521	0,00023307488
2896,78573608398	0,00023935521
2899,76596832275	0,0002457867
2902,74620056152	0,00025234755
2905,72643280029	0,00025950625
2908,70666503906	0,00026589925
2911,68689727783	0,00027287121
2914,6671295166	0,00028051038
2917,64736175537	0,00028733561
2920,62759399414	0,00029587049
2923,60782623291	0,00030365725
2926,58805847168	0,00031265551
2929,56829071045	0,00032127183
2932,54852294922	0,00033041049
2935,52875518799	0,0003393268
2938,50898742676	0,00034936324
2941,48921966553	0,00035877968
2944,4694519043	0,00036763613
2947,44968414307	0,00037728793
2950,42991638184	0,00038730707
2953,41014862061	0,00039616096
2956,39038085937	0,00040739255
2959,37061309814	0,00041692932
2962,35084533691	0,00042674136
2965,33107757568	0,00043539369
2968,31130981445	0,00044515542
2971,29154205322	0,00045285829
2974,27177429199	0,00046093101
2977,25200653076	0,00046735944
2980,23223876953	0,00047249873
2983,2124710083	0,00047764305
2986,19270324707	0,00048017129
2989,17293548584	0,00048136623
2992,15316772461	0,00048078764
2995,13339996338	0,00047670749
2998,11363220215	0,00047153926
3001,09386444092	0,00046327314
3004,07409667969	0,000450664
3007,05432891846	0,00043456048
3010,03456115723	0,00041420982
3013,014793396	0,00038811154
3015,99502563477	0,00035594974
3018,97525787354	0,00032177735
3021,9554901123	0,00028129546
3024,93572235107	0,00023788972
3027,91595458984	0,00019686639
3030,89618682861	0,00016334546
3033,87641906738	0,00014641496
3036,85665130615	0,00014992701
3039,83688354492	0,00016608339
3042,81711578369	0,0001826771
3045,79734802246	0,00019345341
3048,77758026123	0,00019295469
3051,7578125	0,00018760665
3054,73804473877	0,00018102162
3057,71827697754	0,00017811052
3060,69850921631	0,00017529807
3063,67874145508	0,00017354199
3066,65897369385	0,00017047529
3069,63920593262	0,00016897154
3072,61943817139	0,00016588085
3075,59967041016	0,00016468344
3078,57990264893	0,00016350175
3081,5601348877	0,00016169968
3084,54036712646	0,00015863272
3087,52059936523	0,00015770964
3090,500831604	0,00015498274
3093,48106384277	0,00015288409
3096,46129608154	0,00015327287
3099,44152832031	0,00015097614
3102,42176055908	0,00014982144
3105,40199279785	0,00014835193
3108,38222503662	0,00014604708
3111,36245727539	0,00014575068
3114,34268951416	0,0001452681
3117,32292175293	0,00014316522
3120,3031539917	0,00014194642
3123,28338623047	0,00014073631
3126,26361846924	0,00014020928
3129,24385070801	0,00013934498
3132,22408294678	0,00013827603
3135,20431518555	0,00013829713
3138,18454742432	0,00013672817
3141,16477966309	0,00013579882
3144,14501190186	0,00013548458
3147,12524414063	0,00013578189
3150,10547637939	0,00013523337
3153,08570861816	0,00013429532
3156,06594085693	0,00013386241
3159,0461730957	0,00013292648
3162,02640533447	0,00013189278
3165,00663757324	0,00013211016
3167,98686981201	0,00013241778
3170,96710205078	0,00013126273
3173,94733428955	0,00013107368
3176,92756652832	0,00013192618
3179,90779876709	0,0001314774
3182,88803100586	0,0001308118
3185,86826324463	0,00013044693
3188,8484954834	0,00013128448
3191,82872772217	0,00013163146
3194,80895996094	0,00012989323
3197,78919219971	0,00013132203
3200,76942443848	0,00013131599
3203,74965667725	0,00013067753
3206,72988891602	0,00013155892
3209,71012115479	0,00013218301
3212,69035339355	0,00013290825
3215,67058563232	0,00013414931
3218,65081787109	0,0001338337
3221,63105010986	0,0001340852
3224,61128234863	0,00013615612
3227,5915145874	0,00013746566
3230,57174682617	0,00013897009
3233,55197906494	0,00014020475
3236,53221130371	0,00014223965
3239,51244354248	0,00014396093
3242,49267578125	0,00014827459
3245,47290802002	0,00015171749
3248,45314025879	0,00015555207
3251,43337249756	0,00016115597
3254,41360473633	0,00016713161
3257,3938369751	0,00017313212
3260,37406921387	0,00017959106
3263,35430145264	0,00018763938
3266,33453369141	0,00019313229
3269,31476593018	0,00019825803
3272,29499816895	0,00020334634
3275,27523040771	0,00020835913
3278,25546264648	0,00021162365
3281,23569488525	0,00021400565
3284,21592712402	0,00021396912
3287,19615936279	0,0002133028
3290,17639160156	0,00020862179
3293,15662384033	0,00020407229
3296,1368560791	0,00019918117
3299,11708831787	0,00019249297
3302,09732055664	0,0001867874
3305,07755279541	0,00018117787
3308,05778503418	0,00017460802
3311,03801727295	0,00016943401
3314,01824951172	0,00016337538
3316,99848175049	0,00015882138
3319,97871398926	0,00015429414
3322,95894622803	0,0001499906
3325,9391784668	0,00014622019
3328,91941070557	0,00014268315
3331,89964294434	0,00013829023
3334,87987518311	0,00013597808
3337,86010742188	0,00013297757
3340,84033966064	0,00013006212
3343,82057189941	0,00012736126
3346,80080413818	0,00012444343
3349,78103637695	0,0001225898
3352,76126861572	0,00012088038
3355,74150085449	0,00011923287
3358,72173309326	0,00011780938
3361,70196533203	0,0001158198
3364,6821975708	0,00011484952
3367,66242980957	0,00011316789
3370,64266204834	0,00011195278
3373,62289428711	0,00011322878
3376,60312652588	0,00011087893
3379,58335876465	0,00011089575
3382,56359100342	0,00011082564
3385,54382324219	0,00010980386
3388,52405548096	0,0001098412
3391,50428771973	0,00010900316
3394,4845199585	0,00010778674
3397,46475219727	0,00010726384
3400,44498443604	0,00010614185
3403,4252166748	0,00010454271
3406,40544891357	0,00010528656
3409,38568115234	0,00010605617
3412,36591339111	0,0001045648
3415,34614562988	0,00010451722
3418,32637786865	0,00010543012
3421,30661010742	0,00010428792
3424,28684234619	0,00010471346
3427,26707458496	0,00010241836
3430,24730682373	0,00010175205
3433,2275390625	0,00010070852
3436,20777130127	9,9465612E-5
3439,18800354004	0,00010002133
3442,16823577881	9,8842582E-5
3445,14846801758	9,8188472E-5
3448,12870025635	9,8574931E-5
3451,10893249512	9,7620892E-5
3454,08916473389	9,74343E-5
3457,06939697266	9,7844084E-5
3460,04962921143	9,8532166E-5
3463,0298614502	9,8247629E-5
3466,01009368897	9,8730656E-5
3468,99032592773	9,9460448E-5
3471,9705581665	0,00010070229
3474,95079040527	0,00010031215
3477,93102264404	0,00010099524
3480,91125488281	0,00010148524
3483,89148712158	0,00010048716
3486,87171936035	0,00010039434
3489,85195159912	9,9556458E-5
3492,83218383789	9,9523199E-5
3495,81241607666	0,00010037063
3498,79264831543	9,9714249E-5
3501,7728805542	0,00010007464
3504,75311279297	0,00010098752
3507,73334503174	0,00010135957
3510,71357727051	0,00010295445
3513,69380950928	0,00010122644
3516,67404174805	0,00010233211
3519,65427398682	0,00010279907
3522,63450622559	0,00010306062
3525,61473846436	0,00010335797
3528,59497070313	0,00010434383
3531,57520294189	0,00010400579
3534,55543518066	0,00010441791
3537,53566741943	0,00010576579
3540,5158996582	0,0001048406
3543,49613189697	0,0001046441
3546,47636413574	0,00010437542
3549,45659637451	0,00010367039
3552,43682861328	0,00010340385
3555,41706085205	0,00010286969
3558,39729309082	0,00010264395
3561,37752532959	0,00010236206
3564,35775756836	0,00010204618
3567,33798980713	0,00010145428
3570,3182220459	0,00010115011
3573,29845428467	0,00010153583
3576,27868652344	0,00010175347
3579,25891876221	0,00010130581
3582,23915100098	0,00010043293
3585,21938323975	0,00010062884
3588,19961547852	0,00010063699
3591,17984771729	9,9799327E-5
3594,16007995605	9,9768983E-5
3597,14031219482	9,835318E-5
3600,12054443359	9,8866751E-5
3603,10077667236	9,8924162E-5
3606,08100891113	9,7412619E-5
3609,0612411499	9,8834612E-5
3612,04147338867	9,8465941E-5
3615,02170562744	9,9010073E-5
3618,00193786621	9,9091672E-5
3620,98217010498	9,9299585E-5
3623,96240234375	9,9422082E-5
3626,94263458252	9,8979216E-5
3629,92286682129	9,8239578E-5
3632,90309906006	9,9640762E-5
3635,88333129883	9,9087978E-5
3638,8635635376	9,8913358E-5
3641,84379577637	9,9818278E-5
3644,82402801514	9,9259637E-5
3647,80426025391	0,00010016854
3650,78449249268	0,00010041619
3653,76472473145	0,00010085091
3656,74495697022	0,000101636
3659,72518920898	0,00010182573
3662,70542144775	0,00010119946
3665,68565368652	0,00010372407
3668,66588592529	0,00010304678
3671,64611816406	0,0001029193
3674,62635040283	0,00010330135
3677,6065826416	0,00010305996
3680,58681488037	0,00010456339
3683,56704711914	0,00010446305
3686,54727935791	0,00010456562
3689,52751159668	0,00010504093
3692,50774383545	0,00010552297
3695,48797607422	0,00010624646
3698,46820831299	0,00010564457
3701,44844055176	0,0001065195
3704,42867279053	0,0001061436
3707,4089050293	0,00010745708
3710,38913726807	0,00010666084
3713,36936950684	0,00010720315
3716,34960174561	0,00010658731
3719,32983398438	0,00010810444
3722,31006622314	0,00010761183
3725,29029846191	0,00010785053
3728,27053070068	0,00010941594
3731,25076293945	0,00011005732
3734,23099517822	0,00010943537
3737,21122741699	0,00011056968
3740,19145965576	0,0001113459
3743,17169189453	0,00011173307
3746,1519241333	0,00011280825
3749,13215637207	0,00011428844
3752,11238861084	0,0001151866
3755,09262084961	0,00011639677
3758,07285308838	0,00011724137
3761,05308532715	0,00011741287
3764,03331756592	0,00011954457
3767,01354980469	0,00012210922
3769,99378204346	0,00012360957
3772,97401428223	0,00012575284
3775,954246521	0,00012823429
3778,93447875977	0,00012896516
3781,91471099854	0,00013193179
3784,8949432373	0,00013235251
3787,87517547607	0,00013258912
3790,85540771484	0,00013292379
3793,83563995361	0,00013140557
3796,81587219238	0,00013068006
3799,79610443115	0,00012749983
3802,77633666992	0,00012344091
3805,75656890869	0,00012026155
3808,73680114746	0,00012006162
3811,71703338623	0,00011845211
3814,697265625	0,00011862764
3817,67749786377	0,00011897939
3820,65773010254	0,00011725677
3823,63796234131	0,00011876963
3826,61819458008	0,00012112413
3829,59842681885	0,00012038558
3832,57865905762	0,00012330436
3835,55889129639	0,00012396086
3838,53912353516	0,00012541976
3841,51935577393	0,0001250045
3844,4995880127	0,00012561992
3847,47982025146	0,0001260553
3850,46005249023	0,0001271637
3853,440284729	0,00012767579
3856,42051696777	0,00012745126
3859,40074920654	0,00012825761
3862,38098144531	0,0001275927
3865,36121368408	0,00012755156
3868,34144592285	0,00012742261
3871,32167816162	0,0001275484
3874,30191040039	0,00012775296
3877,28214263916	0,00012695806
3880,26237487793	0,0001272144
3883,2426071167	0,00012678297
3886,22283935547	0,00012744337
3889,20307159424	0,00012674101
3892,18330383301	0,00012864008
3895,16353607178	0,00012798044
3898,14376831055	0,00012855469
3901,12400054932	0,00012896342
3904,10423278809	0,00012943587
3907,08446502686	0,00013057592
3910,06469726562	0,00013063117
3913,04492950439	0,00013100996
3916,02516174316	0,00013220142
3919,00539398193	0,00013263393
3921,9856262207	0,00013344405
3924,96585845947	0,00013403911
3927,94609069824	0,00013444621
3930,92632293701	0,00013572144
3933,90655517578	0,00013507049
3936,88678741455	0,00013694606
3939,86701965332	0,00013662713
3942,84725189209	0,00013793345
3945,82748413086	0,0001379372
3948,80771636963	0,00013984633
3951,7879486084	0,00013909765
3954,76818084717	0,00014029782
3957,74841308594	0,00014112014
3960,72864532471	0,00014203239
3963,70887756348	0,00014168304
3966,68910980225	0,00014203817
3969,66934204102	0,00014086892
3972,64957427978	0,00014190259
3975,62980651855	0,00014081736
3978,61003875732	0,00014188479
3981,59027099609	0,00014156223
3984,57050323486	0,00014300168
3987,55073547363	0,0001433836
3990,5309677124	0,00014405101
3993,51119995117	0,00014617087
3996,49143218994	0,000146092
3999,47166442871	0,00014635419
4002,45189666748	0,00014549771
4005,43212890625	0,00014739
4008,41236114502	0,00014663943
4011,39259338379	0,00014769059
4014,37282562256	0,00014775402
4017,35305786133	0,00014903965
4020,3332901001	0,00014980235
4023,31352233887	0,0001500863
4026,29375457764	0,00015088641
4029,27398681641	0,0001518208
4032,25421905518	0,00015184943
4035,23445129395	0,00015301579
4038,21468353271	0,00015380302
4041,19491577148	0,00015594486
4044,17514801025	0,00015771463
4047,15538024902	0,00015909485
4050,13561248779	0,0001600848
4053,11584472656	0,00016170667
4056,09607696533	0,00016314925
4059,0763092041	0,0001649786
4062,05654144287	0,00016539447
4065,03677368164	0,00016670745
4068,01700592041	0,00016667567
4070,99723815918	0,00016573636
4073,97747039795	0,00016646655
4076,95770263672	0,0001660537
4079,93793487549	0,00016598581
4082,91816711426	0,00016505614
4085,89839935303	0,00016508188
4088,8786315918	0,00016618129
4091,85886383057	0,00016547565
4094,83909606934	0,00016628223
4097,81932830811	0,00016567649
4100,79956054687	0,00016691555
4103,77979278564	0,00016630276
4106,76002502441	0,0001670534
4109,74025726318	0,00016784299
4112,72048950195	0,00016869044
4115,70072174072	0,00016883035
4118,68095397949	0,00016878645
4121,66118621826	0,00017008711
4124,64141845703	0,0001703879
4127,6216506958	0,00017107878
4130,60188293457	0,00017122765
4133,58211517334	0,00017090524
4136,56234741211	0,00017095034
4139,54257965088	0,00017172924
4142,52281188965	0,00017126732
4145,50304412842	0,00017197819
4148,48327636719	0,00017346528
4151,46350860596	0,00017306138
4154,44374084473	0,00017418254
4157,4239730835	0,00017405417
4160,40420532227	0,00017530219
4163,38443756103	0,00017658619
4166,3646697998	0,00017738276
4169,34490203857	0,00017731258
4172,32513427734	0,00017814147
4175,30536651611	0,00017822961
4178,28559875488	0,00017897151
4181,26583099365	0,00017883312
4184,24606323242	0,0001792567
4187,22629547119	0,00018063684
4190,20652770996	0,0001810178
4193,18675994873	0,00018293154
4196,1669921875	0,00018322354
4199,14722442627	0,00018326841
4202,12745666504	0,00018348665
4205,10768890381	0,00018185277
4208,08792114258	0,00018315399
4211,06815338135	0,00018362725
4214,04838562012	0,00018483412
4217,02861785889	0,0001846665
4220,00885009766	0,0001851888
4222,98908233643	0,00018646983
4225,9693145752	0,00018723066
4228,94954681396	0,0001883354
4231,92977905273	0,00018796443
4234,9100112915	0,00018976763
4237,89024353027	0,00019034902
4240,87047576904	0,00019036071
4243,85070800781	0,00019046476
4246,83094024658	0,00019144867
4249,81117248535	0,00019189977
4252,79140472412	0,00019249299
4255,77163696289	0,00019303045
4258,75186920166	0,00019481026
4261,73210144043	0,00019433657
4264,7123336792	0,00019459142
4267,69256591797	0,00019599248
4270,67279815674	0,00019663465
4273,65303039551	0,00019676358
4276,63326263428	0,00019801946
4279,61349487305	0,00019740326
4282,59372711182	0,00019837045
4285,57395935059	0,00019972487
4288,55419158936	0,00019940955
4291,53442382812	0,00020093456
4294,51465606689	0,00020195307
4297,49488830566	0,0002020253
4300,47512054443	0,00020240508
4303,4553527832	0,00020341698
4306,43558502197	0,00020358779
4309,41581726074	0,00020451497
4312,39604949951	0,00020575367
4315,37628173828	0,00020704279
4318,35651397705	0,00020666761
4321,33674621582	0,0002075276
4324,31697845459	0,00020893663
4327,29721069336	0,00020835061
4330,27744293213	0,00021048207
4333,2576751709	0,00020990448
4336,23790740967	0,00021060684
4339,21813964844	0,00021200948
4342,19837188721	0,00021211088
4345,17860412598	0,00021320506
4348,15883636475	0,00021215859
4351,13906860352	0,00021500229
4354,11930084229	0,00021416754
4357,09953308105	0,00021545372
4360,07976531982	0,00021608217
4363,05999755859	0,00021602399
4366,04022979736	0,00021672428
4369,02046203613	0,00021707784
4372,0006942749	0,00021591725
4374,98092651367	0,0002166753
4377,96115875244	0,00021562315
4380,94139099121	0,00021648828
4383,92162322998	0,00021619892
4386,90185546875	0,00021547427
4389,88208770752	0,00021570077
4392,86231994629	0,00021604094
4395,84255218506	0,00021522593
4398,82278442383	0,00021584766
4401,8030166626	0,00021610153
4404,78324890137	0,00021590426
4407,76348114014	0,00021679292
4410,74371337891	0,00021658555
4413,72394561768	0,00021663718
4416,70417785645	0,00021654791
4419,68441009521	0,00021659223
4422,66464233398	0,00021659107
4425,64487457275	0,00021594574
4428,62510681152	0,00021449316
4431,60533905029	0,00021405747
4434,58557128906	0,00021314636
4437,56580352783	0,00021281018
4440,5460357666	0,00021204378
4443,52626800537	0,00021149198
4446,50650024414	0,00020931271
4449,48673248291	0,00020935622
4452,46696472168	0,00020827425
4455,44719696045	0,00020779278
4458,42742919922	0,00020677045
4461,40766143799	0,00020593705
4464,38789367676	0,00020381683
4467,36812591553	0,00020341099
4470,3483581543	0,00020219827
4473,32859039307	0,000201926
4476,30882263184	0,00020067065
4479,28905487061	0,00020034236
4482,26928710937	0,00020027732
4485,24951934814	0,00019965445
4488,22975158691	0,00019977125
4491,20998382568	0,00019853005
4494,19021606445	0,00020037582
4497,17044830322	0,00020147035
4500,15068054199	0,00020302423
4503,13091278076	0,00020687732
4506,11114501953	0,00021153739
4509,0913772583	0,00021755693
4512,07160949707	0,00022564412
4515,05184173584	0,00023535737
4518,03207397461	0,0002466217
4521,01230621338	0,00025886713
4523,99253845215	0,00027327267
4526,97277069092	0,00028576248
4529,95300292969	0,00029847948
4532,93323516846	0,00030753851
4535,91346740723	0,00031426927
4538,893699646	0,00031640524
4541,87393188477	0,00032038447
4544,85416412354	0,00032996832
4547,8343963623	0,00034091552
4550,81462860107	0,00035174552
4553,79486083984	0,00036351265
4556,77509307861	0,00037524379
4559,75532531738	0,00038794826
4562,73555755615	0,00040034669
4565,71578979492	0,00041329912
4568,69602203369	0,00042663585
4571,67625427246	0,00043840024
4574,65648651123	0,00044927027
4577,63671875	0,00045704591
4580,61695098877	0,0004583975
4583,59718322754	0,00044856775
4586,57741546631	0,00041933832
4589,55764770508	0,00037197777
4592,53787994385	0,00031463005
4595,51811218262	0,00028177569
4598,49834442139	0,00029763541
4601,47857666016	0,00033304659
4604,45880889893	0,00035164797
4607,4390411377	0,00035272908
4610,41927337646	0,00034888052
4613,39950561523	0,00034519412
4616,379737854	0,00034168045
4619,35997009277	0,00033976301
4622,34020233154	0,00033907814
4625,32043457031	0,00033994439
4628,30066680908	0,00034041006
4631,28089904785	0,00034067921
4634,26113128662	0,00034193299
4637,24136352539	0,00034460449
4640,22159576416	0,00034592554
4643,20182800293	0,00034762219
4646,1820602417	0,00034946
4649,16229248047	0,0003515739
4652,14252471924	0,00035355043
4655,12275695801	0,00035517795
4658,10298919678	0,00035743362
4661,08322143555	0,00035942038
4664,06345367432	0,0003619865
4667,04368591309	0,00036518166
4670,02391815186	0,00036935703
4673,00415039063	0,00037110983
4675,98438262939	0,00037450026
4678,96461486816	0,00037799717
4681,94484710693	0,00038010703
4684,9250793457	0,00038313332
4687,90531158447	0,00038537687
4690,88554382324	0,00038789012
4693,86577606201	0,000390965
4696,84600830078	0,00039489459
4699,82624053955	0,00039740401
4702,80647277832	0,00040181663
4705,78670501709	0,00040495761
4708,76693725586	0,00040743741
4711,74716949463	0,00041091145
4714,7274017334	0,00041424925
4717,70763397217	0,00041977501
4720,68786621094	0,00042191414
4723,66809844971	0,00042600699
4726,64833068848	0,00042937414
4729,62856292725	0,00043136285
4732,60879516602	0,00043654936
4735,58902740479	0,00043946688
4738,56925964355	0,00044397106
4741,54949188232	0,00044666414
4744,52972412109	0,00044988092
4747,50995635986	0,0004543501
4750,49018859863	0,00045688557
4753,4704208374	0,00045989498
4756,45065307617	0,00046338418
4759,43088531494	0,00046732829
4762,41111755371	0,000468816
4765,39134979248	0,00047293661
4768,37158203125	0,00047639207
4771,35181427002	0,00048026082
4774,33204650879	0,00048507705
4777,31227874756	0,00049008871
4780,29251098633	0,00049558373
4783,2727432251	0,00050225495
4786,25297546387	0,00050722777
4789,23320770264	0,00051229425
4792,21343994141	0,00051725562
4795,19367218018	0,00052319438
4798,17390441895	0,00052805068
4801,15413665771	0,00053220884
4804,13436889648	0,00053615755
4807,11460113525	0,0005414285
4810,09483337402	0,00054497446
4813,07506561279	0,00054979656
4816,05529785156	0,00055623459
4819,03553009033	0,00056015716
4822,0157623291	0,00056461375
4824,99599456787	0,00057043633
4827,97622680664	0,00057678421
4830,95645904541	0,00058307332
4833,93669128418	0,00058894152
4836,91692352295	0,00059518119
4839,89715576172	0,00060148741
4842,87738800049	0,00060881672
4845,85762023926	0,00061631065
4848,83785247803	0,0006242647
4851,8180847168	0,00063127866
4854,79831695557	0,00064040603
4857,77854919434	0,00064883925
4860,75878143311	0,00065618339
4863,73901367188	0,00066403697
4866,71924591064	0,00067315244
4869,69947814941	0,00068125995
4872,67971038818	0,00069054651
4875,65994262695	0,00069718013
4878,64017486572	0,00070659604
4881,62040710449	0,00071414985
4884,60063934326	0,00072124993
4887,58087158203	0,00073052953
4890,5611038208	0,00073790594
4893,54133605957	0,00074485324
4896,52156829834	0,00075186697
4899,50180053711	0,0007590164
4902,48203277588	0,00076544716
4905,46226501465	0,00077185648
4908,44249725342	0,00077824933
4911,42272949219	0,00078432077
4914,40296173096	0,00079111264
4917,38319396973	0,00079778434
4920,3634262085	0,00080514456
4923,34365844727	0,00081265554
4926,32389068604	0,00082075253
4929,3041229248	0,0008290979
4932,28435516357	0,0008397415
4935,26458740234	0,00085051056
4938,24481964111	0,0008614991
4941,22505187988	0,00087277241
4944,20528411865	0,0008848505
4947,18551635742	0,00089729275
4950,16574859619	0,0009086534
4953,14598083496	0,00092163239
4956,12621307373	0,00093350771
4959,1064453125	0,00094771936
4962,08667755127	0,00096099201
4965,06690979004	0,0009732528
4968,04714202881	0,00098688273
4971,02737426758	0,0010015081
4974,00760650635	0,0010154131
4976,98783874512	0,0010305209
4979,96807098389	0,0010462635
4982,94830322266	0,0010608663
4985,92853546143	0,0010769827
4988,9087677002	0,0010941397
4991,88899993897	0,0011117532
4994,86923217773	0,0011290975
4997,8494644165	0,0011485408
5000,82969665527	0,0011677903
5003,80992889404	0,0011877408
5006,79016113281	0,0012075576
5009,77039337158	0,0012288214
5012,75062561035	0,0012502254
5015,73085784912	0,0012719706
5018,71109008789	0,0012966834
5021,69132232666	0,0013192566
5024,67155456543	0,0013441009
5027,6517868042	0,0013696242
5030,63201904297	0,0013955842
5033,61225128174	0,0014230438
5036,59248352051	0,0014503809
5039,57271575928	0,0014805941
5042,55294799805	0,0015111221
5045,53318023682	0,0015426746
5048,51341247559	0,0015745618
5051,49364471436	0,0016073073
5054,47387695313	0,0016442791
5057,45410919189	0,0016807956
5060,43434143066	0,0017194046
5063,41457366943	0,0017592245
5066,3948059082	0,001802159
5069,37503814697	0,0018451349
5072,35527038574	0,0018908369
5075,33550262451	0,0019388065
5078,31573486328	0,001989302
5081,29596710205	0,0020425107
5084,27619934082	0,0020966803
5087,25643157959	0,0021554302
5090,23666381836	0,0022168012
5093,21689605713	0,0022818806
5096,1971282959	0,0023525783
5099,17736053467	0,0024268742
5102,15759277344	0,0025050276
5105,13782501221	0,0025894714
5108,11805725098	0,002680012
5111,09828948975	0,0027758789
5114,07852172852	0,0028783822
5117,05875396729	0,002988894
5120,03898620605	0,0031075118
5123,01921844482	0,0032342157
5125,99945068359	0,0033715717
5128,97968292236	0,003520705
5131,95991516113	0,0036813048
5134,9401473999	0,0038544727
5137,92037963867	0,0040419871
5140,90061187744	0,0042462342
5143,88084411621	0,0044672797
5146,86107635498	0,0047082197
5149,84130859375	0,0049683381
5152,82154083252	0,0052487727
5155,80177307129	0,0055493093
5158,78200531006	0,0058707476
5161,76223754883	0,0062055905
5164,7424697876	0,0065461328
5167,72270202637	0,0068753101
5170,70293426514	0,0071619376
5173,68316650391	0,0073463659
5176,66339874268	0,0073459535
5179,64363098145	0,0070287505
5182,62386322022	0,0062657849
5185,60409545898	0,005106355
5188,58432769775	0,0040698896
5191,56455993652	0,0035412569
5194,54479217529	0,0032410312
5197,52502441406	0,0029895588
5200,50525665283	0,0027648406
5203,4854888916	0,0025651667
5206,46572113037	0,0023898357
5209,44595336914	0,0022341018
5212,42618560791	0,0020961387
5215,40641784668	0,001974278
5218,38665008545	0,0018623912
5221,36688232422	0,0017609184
5224,34711456299	0,0016692615
5227,32734680176	0,0015866839
5230,30757904053	0,0015113443
5233,2878112793	0,0014412465
5236,26804351807	0,0013780278
5239,24827575684	0,0013212572
5242,22850799561	0,0012685244
5245,20874023438	0,0012193907
5248,18897247314	0,0011740407
5251,16920471191	0,0011330298
5254,14943695068	0,0010963341
5257,12966918945	0,0010606286
5260,10990142822	0,0010284444
5263,09013366699	0,000997413
5266,07036590576	0,00096935244
5269,05059814453	0,00094139299
5272,0308303833	0,00091593516
5275,01106262207	0,00089212812
5277,99129486084	0,00086980711
5280,97152709961	0,000847679
5283,95175933838	0,00082866874
5286,93199157715	0,00080958238
5289,91222381592	0,00079303344
5292,89245605469	0,00077594187
5295,87268829346	0,00076034941
5298,85292053223	0,00074570361
5301,833152771	0,00073079182
5304,81338500977	0,00071667737
5307,79361724854	0,00070398856
5310,7738494873	0,00069092625
5313,75408172607	0,00067949613
5316,73431396484	0,00066673924
5319,71454620361	0,00065536516
5322,69477844238	0,00064540833
5325,67501068115	0,00063551866
5328,65524291992	0,00062619637
5331,63547515869	0,0006169657
5334,61570739746	0,00060818004
5337,59593963623	0,00060079555
5340,576171875	0,00059321371
5343,55640411377	0,00058540722
5346,53663635254	0,00057779167
5349,51686859131	0,00057262345
5352,49710083008	0,00056551038
5355,47733306885	0,00055965121
5358,45756530762	0,00055474551
5361,43779754639	0,00054865265
5364,41802978516	0,00054380063
5367,39826202393	0,0005388351
5370,3784942627	0,00053428604
5373,35872650146	0,00053014992
5376,33895874023	0,00052585888
5379,319190979	0,00052159769
5382,29942321777	0,00051750672
5385,27965545654	0,00051359207
5388,25988769531	0,00050990569
5391,24011993408	0,00050666529
5394,22035217285	0,00050303671
5397,20058441162	0,00049952923
5400,18081665039	0,00049639605
5403,16104888916	0,00049339423
5406,14128112793	0,00048934522
5409,1215133667	0,00048708847
5412,10174560547	0,00048448864
5415,08197784424	0,00048053068
5418,06221008301	0,00047927802
5421,04244232178	0,00047433445
5424,02267456055	0,00047275089
5427,00290679932	0,0004690196
5429,98313903809	0,0004659398
5432,96337127686	0,00046317201
5435,94360351562	0,00046104539
5438,92383575439	0,0004585189
5441,90406799316	0,00045495244
5444,88430023193	0,00045237868
5447,8645324707	0,00044857707
5450,84476470947	0,00044562624
5453,82499694824	0,00044376129
5456,80522918701	0,0004395559
5459,78546142578	0,00043576193
5462,76569366455	0,00043222832
5465,74592590332	0,00042863161
5468,72615814209	0,0004245494
5471,70639038086	0,00042152361
5474,68662261963	0,00041671306
5477,6668548584	0,00041392676
5480,64708709717	0,00041003176
5483,62731933594	0,00040566542
5486,60755157471	0,00040030158
5489,58778381348	0,00039648649
5492,56801605225	0,00039170732
5495,54824829102	0,00038657756
5498,52848052978	0,00038217851
5501,50871276855	0,00037536817
5504,48894500732	0,00037093476
5507,46917724609	0,00036449636
5510,44940948486	0,00035925718
5513,42964172363	0,00035298836
5516,4098739624	0,00034821478
5519,39010620117	0,00034200202
5522,37033843994	0,00033713807
5525,35057067871	0,00033239151
5528,33080291748	0,0003277495
5531,31103515625	0,0003237736
5534,29126739502	0,00032154633
5537,27149963379	0,00031828514
5540,25173187256	0,00031692152
5543,23196411133	0,00031494157
5546,2121963501	0,00031347254
5549,19242858887	0,00031301393
5552,17266082764	0,00031220611
5555,15289306641	0,00031287997
5558,13312530518	0,00031331868
5561,11335754395	0,00031378005
5564,09358978271	0,00031247085
5567,07382202148	0,00031261827
5570,05405426025	0,00030997113
5573,03428649902	0,00030961696
5576,01451873779	0,00030470184
5578,99475097656	0,00030077355
5581,97498321533	0,00029359363
5584,9552154541	0,00029030568
5587,93544769287	0,00028576856
5590,91567993164	0,0002841484
5593,89591217041	0,00028225887
5596,87614440918	0,00028331545
5599,85637664795	0,00028308501
5602,83660888672	0,00028283719
5605,81684112549	0,00028347328
5608,79707336426	0,00028283554
5611,77730560303	0,00028159346
5614,7575378418	0,00028070475
5617,73777008057	0,00027982615
5620,71800231934	0,00027939709
5623,69823455811	0,00027869087
5626,67846679687	0,00027580838
5629,65869903564	0,00027395561
5632,63893127441	0,00027320314
5635,61916351318	0,00027077073
5638,59939575195	0,00026942536
5641,57962799072	0,00026776613
5644,55986022949	0,00026572654
5647,54009246826	0,0002642063
5650,52032470703	0,00026131381
5653,5005569458	0,00025970942
5656,48078918457	0,00025541712
5659,46102142334	0,00025439253
5662,44125366211	0,00025169867
5665,42148590088	0,00024862086
5668,40171813965	0,00024821101
5671,38195037842	0,00024535359
5674,36218261719	0,00024325302
5677,34241485596	0,00024037659
5680,32264709473	0,00023875714
5683,3028793335	0,00023606771
5686,28311157227	0,00023311619
5689,26334381103	0,00023141013
5692,2435760498	0,0002284074
5695,22380828857	0,00022629933
5698,20404052734	0,00022339969
5701,18427276611	0,00022219718
5704,16450500488	0,00022096826
5707,14473724365	0,00022117433
5710,12496948242	0,00022059759
5713,10520172119	0,00021976553
5716,08543395996	0,00021935022
5719,06566619873	0,00021858499
5722,0458984375	0,0002172752
5725,02613067627	0,00021623134
5728,00636291504	0,00021444472
5730,98659515381	0,00021278874
5733,96682739258	0,00021123605
5736,94705963135	0,00020701388
5739,92729187012	0,00020522119
5742,90752410889	0,0002020925
5745,88775634766	0,00019920159
5748,86798858643	0,00019538445
5751,8482208252	0,00019368892
5754,82845306396	0,00018899382
5757,80868530273	0,00018538112
5760,7889175415	0,0001822419
5763,76914978027	0,00018051312
5766,74938201904	0,00017866584
5769,72961425781	0,00017684258
5772,70984649658	0,00017724721
5775,69007873535	0,00017658033
5778,67031097412	0,00017525922
5781,65054321289	0,00017377516
5784,63077545166	0,00017299005
5787,61100769043	0,00017257276
5790,5912399292	0,00017204725
5793,57147216797	0,00017096169
5796,55170440674	0,00017129763
5799,53193664551	0,00017080204
5802,51216888428	0,00017098506
5805,49240112305	0,00017023866
5808,47263336182	0,00016955806
5811,45286560059	0,00016993925
5814,43309783935	0,00016955797
5817,41333007812	0,00017001488
5820,39356231689	0,00017098613
5823,37379455566	0,00017136122
5826,35402679443	0,00017236278
5829,3342590332	0,00017370275
5832,31449127197	0,0001765668
5835,29472351074	0,00017899933
5838,27495574951	0,00018188405
5841,25518798828	0,00018488845
5844,23542022705	0,00018681551
5847,21565246582	0,00018961895
5850,19588470459	0,0001889467
5853,17611694336	0,00018855067
5856,15634918213	0,00018547462
5859,1365814209	0,00018154291
5862,11681365967	0,00017993129
5865,09704589844	0,00017813543
5868,07727813721	0,00017782457
5871,05751037598	0,00017528143
5874,03774261475	0,00017406388
5877,01797485352	0,00017308146
5879,99820709229	0,00017029514
5882,97843933105	0,00016885118
5885,95867156982	0,00016851423
5888,93890380859	0,00016721272
5891,91913604736	0,00016541545
5894,89936828613	0,00016407055
5897,8796005249	0,00016222874
5900,85983276367	0,00016144503
5903,84006500244	0,00015994236
5906,82029724121	0,00015762296
5909,80052947998	0,00015752162
5912,78076171875	0,00015645634
5915,76099395752	0,0001553288
5918,74122619629	0,00015352374
5921,72145843506	0,00015310372
5924,70169067383	0,00015286125
5927,6819229126	0,00015163597
5930,66215515137	0,00015039696
5933,64238739014	0,00014979591
5936,62261962891	0,00014769867
5939,60285186768	0,00014771768
5942,58308410644	0,00014626241
5945,56331634521	0,0001460804
[truncated: 30,772 more rows]
