# Supplementary material for: Predicting the Durability of Solid Fired Bricks Using NDT Electroacoustic Methods
Source: Materials (Basel). 2022 Aug 25;15(17):5882. doi: 10.3390/ma15175882 (PMC9457344; doi:10.3390/ma15175882)
Supplement: Supplementary file 1 [file materials-15-05882-s001.zip › 13-S0_FT.csv]

ASCII data file created with TiePie Multi Channel software. www.tiepie.com.
2021-08-02 09:06:16 082m
Frequency	FFT1
Hz	V
0	0,0023235992
2,98023223876953	0,00022102152
5,96046447753906	0,00020569114
8,94069671630859	0,00019110049
11,9209289550781	0,0002030975
14,9011611938477	0,00020770672
17,8813934326172	0,00021226344
20,8616256713867	0,00021642831
23,8418579101562	0,00021106334
26,8220901489258	0,00020142938
29,8023223876953	0,00019215949
32,7825546264648	0,00019453226
35,7627868652344	0,00018852684
38,7430191040039	0,00018385722
41,7232513427734	0,000186336
44,703483581543	0,00018466138
47,6837158203125	0,00018706424
50,663948059082	0,00018772509
53,6441802978516	0,00018587166
56,6244125366211	0,00018447386
59,6046447753906	0,00018613563
62,5848770141602	0,00018083116
65,5651092529297	0,00018280194
68,5453414916992	0,00017882054
71,5255737304687	0,00017701672
74,5058059692383	0,00017696638
77,4860382080078	0,00017045455
80,4662704467773	0,00017288868
83,4465026855469	0,00017249252
86,4267349243164	0,0001751058
89,4069671630859	0,00017533151
92,3871994018555	0,00017197126
95,367431640625	0,00017243531
98,3476638793945	0,00017047739
101,327896118164	0,00017234015
104,308128356934	0,00016860137
107,288360595703	0,00017180921
110,268592834473	0,00016923292
113,248825073242	0,00016743517
116,229057312012	0,00017092725
119,209289550781	0,00016926517
122,189521789551	0,00016013793
125,16975402832	0,00016820192
128,14998626709	0,00016159501
131,130218505859	0,0001613663
134,110450744629	0,0001608649
137,090682983398	0,00016080503
140,070915222168	0,00016100778
143,051147460938	0,00015889852
146,031379699707	0,00016058162
149,011611938477	0,00015610444
151,991844177246	0,00015903047
154,972076416016	0,00015800163
157,952308654785	0,0001591881
160,932540893555	0,00015901136
163,912773132324	0,00015689318
166,893005371094	0,00015570173
169,873237609863	0,00015650551
172,853469848633	0,00015647768
175,833702087402	0,00015460977
178,813934326172	0,00015350644
181,794166564941	0,00015164533
184,774398803711	0,00015158795
187,75463104248	0,00015200934
190,73486328125	0,00015014373
193,71509552002	0,00014804039
196,695327758789	0,00014483664
199,675559997559	0,00014704294
202,655792236328	0,00014425384
205,636024475098	0,0001456082
208,616256713867	0,00014435051
211,596488952637	0,00014615457
214,576721191406	0,00014385517
217,556953430176	0,0001433955
220,537185668945	0,00014506065
223,517417907715	0,00014282779
226,497650146484	0,00014128344
229,477882385254	0,00014161362
232,458114624023	0,00014119989
235,438346862793	0,00014044819
238,418579101562	0,00014109648
241,398811340332	0,00014057978
244,379043579102	0,00014007222
247,359275817871	0,00013899087
250,339508056641	0,00013813692
253,31974029541	0,00013614819
256,29997253418	0,000136014
259,280204772949	0,0001351008
262,260437011719	0,00013527479
265,240669250488	0,00013361848
268,220901489258	0,00013246942
271,201133728027	0,00013431729
274,181365966797	0,00013240833
277,161598205566	0,00013063545
280,141830444336	0,00013159567
283,122062683105	0,00013078383
286,102294921875	0,00012996515
289,082527160645	0,00012993647
292,062759399414	0,00012823758
295,042991638184	0,00012846644
298,023223876953	0,00012920075
301,003456115723	0,0001273977
303,983688354492	0,00012554915
306,963920593262	0,00012653126
309,944152832031	0,00012579528
312,924385070801	0,00012756769
315,90461730957	0,00012582339
318,88484954834	0,00012527011
321,865081787109	0,0001260148
324,845314025879	0,00012430624
327,825546264648	0,00012472981
330,805778503418	0,00012361577
333,786010742188	0,00012178118
336,766242980957	0,00012251931
339,746475219727	0,00012203704
342,726707458496	0,00012113117
345,706939697266	0,00011962261
348,687171936035	0,00012025269
351,667404174805	0,00011793424
354,647636413574	0,00011665207
357,627868652344	0,00011816752
360,608100891113	0,00011664952
363,588333129883	0,0001156432
366,568565368652	0,00011360288
369,548797607422	0,00011318188
372,529029846191	0,00011105471
375,509262084961	0,00011087893
378,48949432373	0,00011133292
381,4697265625	0,00011124439
384,44995880127	0,00010943995
387,430191040039	0,00010514085
390,410423278809	0,00010171246
393,390655517578	9,6840662E-5
396,370887756348	9,479174E-5
399,351119995117	9,4972162E-5
402,331352233887	9,5244916E-5
405,311584472656	9,8270274E-5
408,291816711426	9,9927898E-5
411,272048950195	0,0001035115
414,252281188965	0,00010429469
417,232513427734	0,00010631868
420,212745666504	0,00010782904
423,192977905273	0,00010723493
426,173210144043	0,00010947043
429,153442382812	0,00010840636
432,133674621582	0,0001096574
435,113906860352	0,00010829486
438,094139099121	0,0001096596
441,074371337891	0,00011037207
444,05460357666	0,00011049111
447,03483581543	0,00011012161
450,015068054199	0,00010710574
452,995300292969	0,00011151737
455,975532531738	0,00011036127
458,955764770508	0,00011048535
461,935997009277	0,00011054846
464,916229248047	0,00010962054
467,896461486816	0,00011056761
470,876693725586	0,00011048603
473,856925964355	0,00010858211
476,837158203125	0,00011009602
479,817390441895	0,00010867507
482,797622680664	0,00010981333
485,777854919434	0,00010917909
488,758087158203	0,00010932138
491,738319396973	0,00010875801
494,718551635742	0,00010812666
497,698783874512	0,00010778371
500,679016113281	0,0001082173
503,659248352051	0,00010602234
506,63948059082	0,00010677573
509,61971282959	0,00010712278
512,599945068359	0,00010640691
515,580177307129	0,00010710305
518,560409545898	0,00010681116
521,540641784668	0,00010577982
524,520874023438	0,00010688978
527,501106262207	0,00010626296
530,481338500977	0,00010659648
533,461570739746	0,00010673337
536,441802978516	0,00010489097
539,422035217285	0,00010800601
542,402267456055	0,00010576399
545,382499694824	0,00010628886
548,362731933594	0,00010595551
551,342964172363	0,00010589905
554,323196411133	0,00010537028
557,303428649902	0,00010675891
560,283660888672	0,00010576392
563,263893127441	0,00010449041
566,244125366211	0,00010598383
569,22435760498	0,00010551269
572,20458984375	0,00010417885
575,18482208252	0,0001065806
578,165054321289	0,0001041689
581,145286560059	0,00010320465
584,125518798828	0,00010358857
587,105751037598	0,00010397558
590,085983276367	0,00010368778
593,066215515137	0,00010370443
596,046447753906	0,00010331945
599,026679992676	0,00010360496
602,006912231445	0,00010225085
604,987144470215	0,00010311829
607,967376708984	0,00010213321
610,947608947754	0,00010121663
613,927841186523	0,0001019591
616,908073425293	0,00010321833
619,888305664062	0,00010252721
622,868537902832	0,00010219265
625,848770141602	0,00010166858
628,829002380371	0,0001017011
631,809234619141	0,00010131706
634,78946685791	0,0001025988
637,76969909668	0,00010149144
640,749931335449	0,00010092688
643,730163574219	9,8665443E-5
646,710395812988	9,9819176E-5
649,690628051758	0,00010087617
652,670860290527	0,00010273715
655,651092529297	9,0923831E-5
658,631324768066	9,5753862E-5
661,611557006836	9,9532323E-5
664,591789245606	9,8648684E-5
667,572021484375	0,00010127963
670,552253723145	0,00010014064
673,532485961914	9,9733746E-5
676,512718200684	9,9585849E-5
679,492950439453	9,9655953E-5
682,473182678223	9,9754969E-5
685,453414916992	9,8971486E-5
688,433647155762	9,8986864E-5
691,413879394531	0,00010064768
694,394111633301	0,00010071216
697,37434387207	9,8654001E-5
700,35457611084	9,8982156E-5
703,334808349609	9,8437083E-5
706,315040588379	9,8809648E-5
709,295272827148	9,9315561E-5
712,275505065918	9,996454E-5
715,255737304687	9,9995091E-5
718,235969543457	9,9795195E-5
721,216201782227	0,00010009704
724,196434020996	9,9190982E-5
727,176666259766	0,00010027874
730,156898498535	0,00010176268
733,137130737305	0,00010121905
736,117362976074	0,00010072267
739,097595214844	0,00010073081
742,077827453613	9,9750618E-5
745,058059692383	9,7902992E-5
748,038291931152	9,8586648E-5
751,018524169922	9,8039382E-5
753,998756408691	9,6334443E-5
756,978988647461	9,5997034E-5
759,959220886231	9,5755547E-5
762,939453125	9,4033139E-5
765,919685363769	9,3859332E-5
768,899917602539	9,1806187E-5
771,880149841309	9,3673019E-5
774,860382080078	9,550931E-5
777,840614318848	9,5699494E-5
780,820846557617	9,6076445E-5
783,801078796387	9,6266866E-5
786,781311035156	9,6515908E-5
789,761543273926	9,5114757E-5
792,741775512695	9,5888084E-5
795,722007751465	9,6468004E-5
798,702239990234	9,7362022E-5
801,682472229004	9,5903792E-5
804,662704467773	9,6174034E-5
807,642936706543	9,7253164E-5
810,623168945313	9,6034857E-5
813,603401184082	9,6761116E-5
816,583633422852	9,6799623E-5
819,563865661621	9,6131943E-5
822,544097900391	9,7033218E-5
825,52433013916	9,6635637E-5
828,50456237793	9,6185432E-5
831,484794616699	9,7596106E-5
834,465026855469	9,7088892E-5
837,445259094238	9,6701119E-5
840,425491333008	9,6260969E-5
843,405723571777	9,6633734E-5
846,385955810547	9,5960873E-5
849,366188049316	9,721958E-5
852,346420288086	9,5574167E-5
855,326652526855	9,6425952E-5
858,306884765625	9,6295977E-5
861,287117004394	9,5631329E-5
864,267349243164	9,7166144E-5
867,247581481934	9,595306E-5
870,227813720703	9,6493248E-5
873,208045959473	9,7349536E-5
876,188278198242	9,6057521E-5
879,168510437012	9,580854E-5
882,148742675781	9,5557638E-5
885,128974914551	9,5042503E-5
888,10920715332	9,6121906E-5
891,08943939209	9,5656082E-5
894,069671630859	9,595836E-5
897,049903869629	9,630294E-5
900,030136108398	9,6498472E-5
903,010368347168	9,5688797E-5
905,990600585938	9,6109947E-5
908,970832824707	9,7109811E-5
911,951065063477	9,5642947E-5
914,931297302246	9,6648853E-5
917,911529541016	9,7038549E-5
920,891761779785	9,7324979E-5
923,871994018555	9,6630664E-5
926,852226257324	9,4773604E-5
929,832458496094	9,582868E-5
932,812690734863	9,65907E-5
935,792922973633	9,7065714E-5
938,773155212402	9,7106035E-5
941,753387451172	9,6242097E-5
944,733619689941	9,6993445E-5
947,713851928711	9,6677289E-5
950,69408416748	9,613449E-5
953,67431640625	9,6256812E-5
956,65454864502	9,6625752E-5
959,634780883789	9,6950657E-5
962,615013122559	9,5568342E-5
965,595245361328	9,6598957E-5
968,575477600098	9,6566162E-5
971,555709838867	9,7103006E-5
974,535942077637	9,5955907E-5
977,516174316406	9,614806E-5
980,496406555176	9,6556323E-5
983,476638793945	9,5607565E-5
986,456871032715	9,5839989E-5
989,437103271484	9,6299981E-5
992,417335510254	9,6310746E-5
995,397567749023	9,5792599E-5
998,377799987793	9,6900953E-5
1001,35803222656	9,6607284E-5
1004,33826446533	9,5766596E-5
1007,3184967041	9,492315E-5
1010,29872894287	9,6219933E-5
1013,27896118164	9,5684083E-5
1016,25919342041	9,6366444E-5
1019,23942565918	9,5848458E-5
1022,21965789795	9,5329772E-5
1025,19989013672	9,5517934E-5
1028,18012237549	9,7457164E-5
1031,16035461426	9,4700349E-5
1034,14058685303	9,5179651E-5
1037,1208190918	9,648026E-5
1040,10105133057	9,4926241E-5
1043,08128356934	9,6604802E-5
1046,06151580811	9,4570389E-5
1049,04174804688	9,4384403E-5
1052,02198028564	9,670686E-5
1055,00221252441	9,6156556E-5
1057,98244476318	9,6055055E-5
1060,96267700195	9,3209064E-5
1063,94290924072	9,3687998E-5
1066,92314147949	9,5880209E-5
1069,90337371826	9,5400908E-5
1072,88360595703	9,5493398E-5
1075,8638381958	9,4591631E-5
1078,84407043457	9,4551547E-5
1081,82430267334	9,3768426E-5
1084,80453491211	9,2660952E-5
1087,78476715088	9,2168782E-5
1090,76499938965	9,2912109E-5
1093,74523162842	9,2605276E-5
1096,72546386719	9,2173881E-5
1099,70569610596	9,084669E-5
1102,68592834473	9,1449386E-5
1105,6661605835	9,2773707E-5
1108,64639282227	9,4510634E-5
1111,62662506104	9,5298579E-5
1114,6068572998	9,7060128E-5
1117,58708953857	0,00010058692
1120,56732177734	0,00010173096
1123,54755401611	0,00010430573
1126,52778625488	0,00010586223
1129,50801849365	0,00010845473
1132,48825073242	0,00011016153
1135,46848297119	0,00011005025
1138,44871520996	0,00011185582
1141,42894744873	0,00011244341
1144,4091796875	0,00011279259
1147,38941192627	0,00011191951
1150,36964416504	0,00011261733
1153,34987640381	0,00011139607
1156,33010864258	0,00011220296
1159,31034088135	0,00011136536
1162,29057312012	0,00011088876
1165,27080535889	0,00011062749
1168,25103759766	0,00011109853
1171,23126983643	0,00011053888
1174,2115020752	0,00011067067
1177,19173431396	0,00011056141
1180,17196655273	0,00011138514
1183,1521987915	0,00011110137
1186,13243103027	0,00011201013
1189,11266326904	0,00011120253
1192,09289550781	0,00011160708
1195,07312774658	0,00011295479
1198,05335998535	0,00011372003
1201,03359222412	0,00011172758
1204,01382446289	0,00011199157
1206,99405670166	0,00011236077
1209,97428894043	0,00011208991
1212,9545211792	0,0001132549
1215,93475341797	0,00011289359
1218,91498565674	0,00011382709
1221,89521789551	0,00011351781
1224,87545013428	0,00011409417
1227,85568237305	0,00011452776
1230,83591461182	0,00011434682
1233,81614685059	0,00011485461
1236,79637908936	0,00011564562
1239,77661132812	0,00011613064
1242,75684356689	0,00011669394
1245,73707580566	0,00011712426
1248,71730804443	0,00011653184
1251,6975402832	0,00011716077
1254,67777252197	0,00011826075
1257,65800476074	0,00011791456
1260,63823699951	0,00011982841
1263,61846923828	0,00011848204
1266,59870147705	0,00012030973
1269,57893371582	0,00012002898
1272,55916595459	0,00012005473
1275,53939819336	0,0001205494
1278,51963043213	0,00012095955
1281,4998626709	0,00012103578
1284,48009490967	0,00012088343
1287,46032714844	0,00012140071
1290,44055938721	0,00012180848
1293,42079162598	0,00012319283
1296,40102386475	0,00012101205
1299,38125610352	0,00012273705
1302,36148834229	0,00012317374
1305,34172058105	0,00012321734
1308,32195281982	0,00012297986
1311,30218505859	0,00012387475
1314,28241729736	0,00012325414
1317,26264953613	0,00012500369
1320,2428817749	0,00012458991
1323,22311401367	0,00012415517
1326,20334625244	0,00012545764
1329,18357849121	0,00012538157
1332,16381072998	0,00012483168
1335,14404296875	0,00012709782
1338,12427520752	0,0001277157
1341,10450744629	0,00012804816
1344,08473968506	0,00012788562
1347,06497192383	0,00012848065
1350,0452041626	0,00012880785
1353,02543640137	0,00012878026
1356,00566864014	0,00012977917
1358,98590087891	0,00013044624
1361,96613311768	0,00012969202
1364,94636535645	0,00013066056
1367,92659759521	0,00013048084
1370,90682983398	0,00013114711
1373,88706207275	0,00013188265
1376,86729431152	0,000132367
1379,84752655029	0,00013268754
1382,82775878906	0,00013398824
1385,80799102783	0,00013375493
1388,7882232666	0,0001341795
1391,76845550537	0,00013484644
1394,74868774414	0,00013558959
1397,72891998291	0,00013586033
1400,70915222168	0,00013549535
1403,68938446045	0,00013479396
1406,66961669922	0,00013555217
1409,64984893799	0,00013635303
1412,63008117676	0,00013600681
1415,61031341553	0,00013749985
1418,5905456543	0,00013746204
1421,57077789307	0,00013689446
1424,55101013184	0,00013787917
1427,53124237061	0,00013776946
1430,51147460938	0,00013833932
1433,49170684814	0,00013863861
1436,47193908691	0,00013928668
1439,45217132568	0,00014032394
1442,43240356445	0,00014045613
1445,41263580322	0,00014025926
1448,39286804199	0,00014133262
1451,37310028076	0,00014111454
1454,35333251953	0,00014167776
1457,3335647583	0,00014382876
1460,31379699707	0,00014346274
1463,29402923584	0,00014378146
1466,27426147461	0,00014307868
1469,25449371338	0,00014436922
1472,23472595215	0,00014390585
1475,21495819092	0,00014461819
1478,19519042969	0,00014559801
1481,17542266846	0,00014679316
1484,15565490723	0,00014845376
1487,135887146	0,00015087085
1490,11611938477	0,00015212562
1493,09635162354	0,00015415488
1496,0765838623	0,00015644758
1499,05681610107	0,00015865601
1502,03704833984	0,00016212772
1505,01728057861	0,00016554447
1507,99751281738	0,00016398022
1510,97774505615	0,00016318834
1513,95797729492	0,00016064251
1516,93820953369	0,00015815658
1519,91844177246	0,00015855459
1522,89867401123	0,00015840955
1525,87890625	0,00016075278
1528,85913848877	0,00016213987
1531,83937072754	0,0001629669
1534,81960296631	0,00016422825
1537,79983520508	0,00016285362
1540,78006744385	0,00016321787
1543,76029968262	0,00016330535
1546,74053192139	0,00016451604
1549,72076416016	0,00016547829
1552,70099639893	0,00016589728
1555,6812286377	0,00016663786
1558,66146087646	0,00016669267
1561,64169311523	0,00017012592
1564,621925354	0,00016955793
1567,60215759277	0,0001709544
1570,58238983154	0,00017228777
1573,56262207031	0,00017190394
1576,54285430908	0,00017430519
1579,52308654785	0,00017485443
1582,50331878662	0,00017637724
1585,48355102539	0,00017724036
1588,46378326416	0,00017894344
1591,44401550293	0,00017926531
1594,4242477417	0,0001812015
1597,40447998047	0,0001817803
1600,38471221924	0,00018204368
1603,36494445801	0,00018349508
1606,34517669678	0,00018599736
1609,32540893555	0,00018638017
1612,30564117432	0,00018814814
1615,28587341309	0,00018848322
1618,26610565186	0,00019068999
1621,24633789062	0,00019216117
1624,22657012939	0,00019370744
1627,20680236816	0,00019408874
1630,18703460693	0,00019576326
1633,1672668457	0,00019785819
1636,14749908447	0,00019926938
1639,12773132324	0,00020152284
1642,10796356201	0,0002024879
1645,08819580078	0,00020467808
1648,06842803955	0,00020625834
1651,04866027832	0,00020778969
1654,02889251709	0,00021012803
1657,00912475586	0,00021068003
1659,98935699463	0,00021337438
1662,9695892334	0,00021527796
1665,94982147217	0,00021651296
1668,93005371094	0,00021790198
1671,91028594971	0,0002202909
1674,89051818848	0,00022195159
1677,87075042725	0,00022380175
1680,85098266602	0,00022606616
1683,83121490479	0,00022750723
1686,81144714355	0,00023013582
1689,79167938232	0,00023280017
1692,77191162109	0,00023400385
1695,75214385986	0,00023621609
1698,73237609863	0,00023877686
1701,7126083374	0,0002417398
1704,69284057617	0,00024430306
1707,67307281494	0,0002474226
1710,65330505371	0,00024874514
1713,63353729248	0,00025264217
1716,61376953125	0,00025533562
1719,59400177002	0,00025857352
1722,57423400879	0,00026166912
1725,55446624756	0,00026307263
1728,53469848633	0,00026720144
1731,5149307251	0,00027038573
1734,49516296387	0,00027321741
1737,47539520264	0,00027765062
1740,45562744141	0,00028019378
1743,43585968018	0,00028479488
1746,41609191895	0,00028745417
1749,39632415771	0,0002929815
1752,37655639648	0,00029731082
1755,35678863525	0,00030077074
1758,33702087402	0,00030613918
1761,31725311279	0,00031054254
1764,29748535156	0,00031569323
1767,27771759033	0,00032102926
1770,2579498291	0,0003261464
1773,23818206787	0,0003320335
1776,21841430664	0,00033745051
1779,19864654541	0,00034387293
1782,17887878418	0,00035166118
1785,15911102295	0,00035763315
1788,13934326172	0,00036462254
1791,11957550049	0,00037235685
1794,09980773926	0,00038026609
1797,08003997803	0,00038981613
1800,0602722168	0,00039781338
1803,04050445557	0,00040759642
1806,02073669434	0,00041900174
1809,00096893311	0,00042816649
1811,98120117187	0,00044200816
1814,96143341064	0,00045309404
1817,94166564941	0,00046678598
1820,92189788818	0,00048237154
1823,90213012695	0,00049760746
1826,88236236572	0,00051461309
1829,86259460449	0,0005319513
1832,84282684326	0,00055253021
1835,82305908203	0,00057517645
1838,8032913208	0,00059756957
1841,78352355957	0,00062465982
1844,76375579834	0,00065345335
1847,74398803711	0,00068523469
1850,72422027588	0,00072044891
1853,70445251465	0,00076101666
1856,68468475342	0,00080553688
1859,66491699219	0,00085545308
1862,64514923096	0,00090971292
1865,62538146973	0,00097161049
1868,6056137085	0,0010410167
1871,58584594727	0,0011170437
1874,56607818604	0,0012035816
1877,5463104248	0,001296321
1880,52654266357	0,0013997218
1883,50677490234	0,0015113387
1886,48700714111	0,001622237
1889,46723937988	0,001720666
1892,44747161865	0,0017896318
1895,42770385742	0,0017961391
1898,40793609619	0,0016854446
1901,38816833496	0,0013890345
1904,36840057373	0,0010089365
1907,3486328125	0,00073422276
1910,32886505127	0,00060363657
1913,30909729004	0,00053023184
1916,28932952881	0,00046796944
1919,26956176758	0,00041375918
1922,24979400635	0,0003728735
1925,23002624512	0,00033725091
1928,21025848389	0,00030406063
1931,19049072266	0,00027489207
1934,17072296143	0,00024987566
1937,1509552002	0,00022901491
1940,13118743896	0,00020998661
1943,11141967773	0,00019233004
1946,0916519165	0,00017658539
1949,07188415527	0,00016315382
1952,05211639404	0,00015075832
1955,03234863281	0,00014183481
1958,01258087158	0,00013252359
1960,99281311035	0,00012208594
1963,97304534912	0,00011543976
1966,95327758789	0,0001093788
1969,93350982666	0,00010534195
1972,91374206543	9,8858681E-5
1975,8939743042	9,7135405E-5
1978,87420654297	9,5541311E-5
1981,85443878174	9,3727666E-5
1984,83467102051	9,3128894E-5
1987,81490325928	9,3347749E-5
1990,79513549805	9,4260613E-5
1993,77536773682	9,6609998E-5
1996,75559997559	9,7607988E-5
1999,73583221436	0,00010153255
2002,71606445313	0,00010340973
2005,69629669189	0,00010649984
2008,67652893066	0,00010972654
2011,65676116943	0,00011265081
2014,6369934082	0,00011642161
2017,61722564697	0,0001203644
2020,59745788574	0,0001253692
2023,57769012451	0,00012718272
2026,55792236328	0,00013280055
2029,53815460205	0,0001372451
2032,51838684082	0,00014113098
2035,49861907959	0,0001449651
2038,47885131836	0,00015010296
2041,45908355713	0,00015522164
2044,4393157959	0,00015911748
2047,41954803467	0,0001632546
2050,39978027344	0,00016713093
2053,38001251221	0,00017377029
2056,36024475098	0,00017792991
2059,34047698975	0,00018240879
2062,32070922852	0,00018820792
2065,30094146729	0,00019246274
2068,28117370605	0,00019790727
2071,26140594482	0,00020347838
2074,24163818359	0,00020893251
2077,22187042236	0,00021522856
2080,20210266113	0,00021936786
2083,1823348999	0,00022507622
2086,16256713867	0,00023056994
2089,14279937744	0,00023612062
2092,12303161621	0,00024274656
2095,10326385498	0,00024911061
2098,08349609375	0,00025531439
2101,06372833252	0,0002616125
2104,04396057129	0,00026789476
2107,02419281006	0,00027413448
2110,00442504883	0,00028291338
2112,9846572876	0,00028757677
2115,96488952637	0,00029515653
2118,94512176514	0,00030381042
2121,92535400391	0,00031174069
2124,90558624268	0,00031923091
2127,88581848145	0,00032695146
2130,86605072021	0,00033583627
2133,84628295898	0,00034500741
2136,82651519775	0,00035435387
2139,80674743652	0,00036361143
2142,78697967529	0,00037313996
2145,76721191406	0,00038428026
2148,74744415283	0,00039527088
2151,7276763916	0,00040583457
2154,70790863037	0,00041722694
2157,68814086914	0,00042902129
2160,66837310791	0,00044190579
2163,64860534668	0,00045462331
2166,62883758545	0,00046882904
2169,60906982422	0,00048295966
2172,58930206299	0,00049728463
2175,56953430176	0,00051324589
2178,54976654053	0,00053079076
2181,5299987793	0,00054877537
2184,51023101807	0,0005687292
2187,49046325684	0,00058738583
2190,47069549561	0,00060895892
2193,45092773438	0,00063089156
2196,43115997314	0,00065507748
2199,41139221191	0,00068017799
2202,39162445068	0,0007090905
2205,37185668945	0,00073888041
2208,35208892822	0,00077093501
2211,33232116699	0,00080528019
2214,31255340576	0,00084326032
2217,29278564453	0,00088504336
2220,2730178833	0,00092984528
2223,25325012207	0,00098007575
2226,23348236084	0,0010354101
2229,21371459961	0,0010950887
2232,19394683838	0,0011624216
2235,17417907715	0,0012373861
2238,15441131592	0,0013221886
2241,13464355469	0,0014146191
2244,11487579346	0,0015212732
2247,09510803223	0,0016415702
2250,075340271	0,0017811698
2253,05557250977	0,0019406295
2256,03580474854	0,0021274774
2259,0160369873	0,0023446853
2261,99626922607	0,002602684
2264,97650146484	0,0029070448
2267,95673370361	0,0032703501
2270,93696594238	0,0037005576
2273,91719818115	0,0042100355
2276,89743041992	0,0048004978
2279,87766265869	0,0054517051
2282,85789489746	0,0061079521
2285,83812713623	0,0066191599
2288,818359375	0,006664882
2291,79859161377	0,0057337537
2294,77882385254	0,0040838968
2297,75905609131	0,0029437166
2300,73928833008	0,0023637565
2303,71952056885	0,0020859916
2306,69975280762	0,0019034694
2309,67998504639	0,0017342008
2312,66021728516	0,0015788887
2315,64044952393	0,0014509834
2318,6206817627	0,0013472443
2321,60091400146	0,0012595374
2324,58114624023	0,0011819669
2327,561378479	0,0011100742
2330,54161071777	0,0010472801
2333,52184295654	0,00099306785
2336,50207519531	0,00094190194
2339,48230743408	0,00089722713
2342,46253967285	0,00085527932
2345,44277191162	0,00081884588
2348,42300415039	0,00078430579
2351,40323638916	0,00075453661
2354,38346862793	0,00072469813
2357,3637008667	0,00069900404
2360,34393310547	0,00067310594
2363,32416534424	0,00065039117
2366,30439758301	0,00062860162
2369,28462982178	0,00060809062
2372,26486206055	0,00058927459
2375,24509429932	0,00057208482
2378,22532653809	0,00055426021
2381,20555877686	0,00053938117
2384,18579101562	0,00052443583
2387,16602325439	0,00050973573
2390,14625549316	0,00049690957
2393,12648773193	0,00048341841
2396,1067199707	0,00047110897
2399,08695220947	0,0004610765
2402,06718444824	0,00044867825
2405,04741668701	0,00043983762
2408,02764892578	0,00042888152
2411,00788116455	0,00042001094
2413,98811340332	0,00041087605
2416,96834564209	0,00040057272
2419,94857788086	0,00039313967
2422,92881011963	0,00038560036
2425,9090423584	0,00037674078
2428,88927459717	0,00036903816
2431,86950683594	0,00036259437
2434,84973907471	0,00035486382
2437,82997131348	0,0003492657
2440,81020355225	0,00034143179
2443,79043579102	0,00033578712
2446,77066802979	0,00032911133
2449,75090026855	0,00032298427
2452,73113250732	0,00031751576
2455,71136474609	0,00031230209
2458,69159698486	0,00030689378
2461,67182922363	0,00030115206
2464,6520614624	0,00029747651
2467,63229370117	0,00029187298
2470,61252593994	0,0002872129
2473,59275817871	0,0002829694
2476,57299041748	0,00027807633
2479,55322265625	0,00027412889
2482,53345489502	0,00026946209
2485,51368713379	0,000264755
2488,49391937256	0,00026316304
2491,47415161133	0,00025962395
2494,4543838501	0,0002545972
2497,43461608887	0,00025196902
2500,41484832764	0,0002472511
2503,39508056641	0,00024368962
2506,37531280518	0,00024175285
2509,35554504395	0,00023724092
2512,33577728271	0,00023496342
2515,31600952148	0,00023086251
2518,29624176025	0,00022716279
2521,27647399902	0,00022469362
2524,25670623779	0,00022295166
2527,23693847656	0,00021912548
2530,21717071533	0,00021522624
2533,1974029541	0,00021271948
2536,17763519287	0,00021015525
2539,15786743164	0,00020816559
2542,13809967041	0,00020576947
2545,11833190918	0,00020198997
2548,09856414795	0,00020054968
2551,07879638672	0,00019915345
2554,05902862549	0,00019489851
2557,03926086426	0,0001938611
2560,01949310303	0,00019155356
2562,9997253418	0,00019021162
2565,97995758057	0,00018678671
2568,96018981934	0,00018527115
2571,94042205811	0,00018383899
2574,92065429687	0,00018154706
2577,90088653564	0,00017775158
2580,88111877441	0,00017753773
2583,86135101318	0,00017514065
2586,84158325195	0,0001715947
2589,82181549072	0,0001710751
2592,80204772949	0,00016904292
2595,78227996826	0,00016643444
2598,76251220703	0,00016506612
2601,7427444458	0,00016439159
2604,72297668457	0,00016161872
2607,70320892334	0,00015950821
2610,68344116211	0,00015822021
2613,66367340088	0,00015605475
2616,64390563965	0,00015470685
2619,62413787842	0,00015261843
2622,60437011719	0,00015063768
2625,58460235596	0,00014966331
2628,56483459473	0,0001471847
2631,5450668335	0,00014669724
2634,52529907227	0,00014291819
2637,50553131104	0,00014169433
2640,4857635498	0,0001408515
2643,46599578857	0,00013812783
2646,44622802734	0,00013497042
2649,42646026611	0,00013414865
2652,40669250488	0,0001345601
2655,38692474365	0,00013201087
2658,36715698242	0,00013198298
2661,34738922119	0,00013082783
2664,32762145996	0,0001322893
2667,30785369873	0,00013052225
2670,2880859375	0,00012978721
2673,26831817627	0,00012621263
2676,24855041504	0,00012882009
2679,22878265381	0,00013745029
2682,20901489258	0,00015013678
2685,18924713135	0,00016109909
2688,16947937012	0,00016450945
2691,14971160889	0,00016112086
2694,12994384766	0,00015588705
2697,11017608643	0,00015169044
2700,0904083252	0,00014937736
2703,07064056396	0,00014796014
2706,05087280273	0,00014485283
2709,0311050415	0,00014142788
2712,01133728027	0,00014016218
2714,99156951904	0,00013818603
2717,97180175781	0,00013518668
2720,95203399658	0,00013383474
2723,93226623535	0,00013160806
2726,91249847412	0,00012906179
2729,89273071289	0,00012995611
2732,87296295166	0,00012738096
2735,85319519043	0,00012583925
2738,8334274292	0,00012468666
2741,81365966797	0,00012409948
2744,79389190674	0,0001218469
2747,77412414551	0,00012035348
2750,75435638428	0,00011940507
2753,73458862305	0,00011874609
2756,71482086182	0,00011790157
2759,69505310059	0,00011525026
2762,67528533936	0,00011374276
2765,65551757813	0,00011289668
2768,63574981689	0,00011235622
2771,61598205566	0,00011010197
2774,59621429443	0,0001097345
2777,5764465332	0,00010841625
2780,55667877197	0,00010793914
2783,53691101074	0,00010620569
2786,51714324951	0,00010561362
2789,49737548828	0,00010490781
2792,47760772705	0,00010377487
2795,45783996582	0,00010235776
2798,43807220459	0,00010212267
2801,41830444336	0,00010101099
2804,39853668213	9,8306152E-5
2807,3787689209	9,8872644E-5
2810,35900115967	9,9598837E-5
2813,33923339844	9,764332E-5
2816,31946563721	9,650844E-5
2819,29969787598	9,6430547E-5
2822,27993011475	9,4879821E-5
2825,26016235352	9,4470283E-5
2828,24039459229	9,3197218E-5
2831,22062683105	9,25939E-5
2834,20085906982	9,0741266E-5
2837,18109130859	9,0479044E-5
2840,16132354736	8,9954401E-5
2843,14155578613	8,8771064E-5
2846,1217880249	8,7738756E-5
2849,10202026367	8,7084304E-5
2852,08225250244	8,6828324E-5
2855,06248474121	8,5441469E-5
2858,04271697998	8,3540585E-5
2861,02294921875	8,3404737E-5
2864,00318145752	8,3677255E-5
2866,98341369629	8,1429942E-5
2869,96364593506	8,1165515E-5
2872,94387817383	7,8892972E-5
2875,9241104126	7,9133828E-5
2878,90434265137	7,815824E-5
2881,88457489014	7,7656735E-5
2884,86480712891	7,6574884E-5
2887,84503936768	7,6158938E-5
2890,82527160645	7,4182447E-5
2893,80550384521	7,4203415E-5
2896,78573608398	7,2959479E-5
2899,76596832275	7,2519518E-5
2902,74620056152	7,2193845E-5
2905,72643280029	6,9912295E-5
2908,70666503906	6,9441151E-5
2911,68689727783	6,8932684E-5
2914,6671295166	6,7634813E-5
2917,64736175537	6,7188219E-5
2920,62759399414	6,5627893E-5
2923,60782623291	6,3566791E-5
2926,58805847168	6,2880673E-5
2929,56829071045	6,1580306E-5
2932,54852294922	6,0479107E-5
2935,52875518799	5,9481686E-5
2938,50898742676	5,7564187E-5
2941,48921966553	5,7387216E-5
2944,4694519043	5,5818453E-5
2947,44968414307	5,5727181E-5
2950,42991638184	5,3244161E-5
2953,41014862061	5,1864266E-5
2956,39038085937	5,1296099E-5
2959,37061309814	5,0262828E-5
2962,35084533691	4,7917593E-5
2965,33107757568	4,786393E-5
2968,31130981445	4,6081997E-5
2971,29154205322	4,6402652E-5
2974,27177429199	4,5375887E-5
2977,25200653076	4,5153282E-5
2980,23223876953	4,5776091E-5
2983,2124710083	4,556212E-5
2986,19270324707	4,6386366E-5
2989,17293548584	4,7767319E-5
2992,15316772461	5,004503E-5
2995,13339996338	5,3538313E-5
2998,11363220215	5,6419909E-5
3001,09386444092	6,1924374E-5
3004,07409667969	6,6352445E-5
3007,05432891846	7,1200317E-5
3010,03456115723	7,7325676E-5
3013,014793396	8,3009216E-5
3015,99502563477	8,8031085E-5
3018,97525787354	9,4450192E-5
3021,9554901123	9,8693652E-5
3024,93572235107	0,00010277903
3027,91595458984	0,00010394727
3030,89618682861	0,00010561261
3033,87641906738	0,00010308928
3036,85665130615	9,7818643E-5
3039,83688354492	9,2115361E-5
3042,81711578369	8,5892466E-5
3045,79734802246	8,4182134E-5
3048,77758026123	8,3308942E-5
3051,7578125	8,3165902E-5
3054,73804473877	8,1913255E-5
3057,71827697754	7,9458214E-5
3060,69850921631	7,8870435E-5
3063,67874145508	7,8006764E-5
3066,65897369385	7,7398611E-5
3069,63920593262	7,598797E-5
3072,61943817139	7,6295364E-5
3075,59967041016	7,5265423E-5
3078,57990264893	7,4055054E-5
3081,5601348877	7,4653464E-5
3084,54036712646	7,4550622E-5
3087,52059936523	7,3708673E-5
3090,500831604	7,0883472E-5
3093,48106384277	7,1940563E-5
3096,46129608154	7,1563126E-5
3099,44152832031	7,0014986E-5
3102,42176055908	7,0301205E-5
3105,40199279785	6,8833322E-5
3108,38222503662	6,8544353E-5
3111,36245727539	6,9174912E-5
3114,34268951416	6,745077E-5
3117,32292175293	6,7298139E-5
3120,3031539917	6,721384E-5
3123,28338623047	6,6805875E-5
3126,26361846924	6,6686551E-5
3129,24385070801	6,5890229E-5
3132,22408294678	6,6289854E-5
3135,20431518555	6,5169645E-5
3138,18454742432	6,5122445E-5
3141,16477966309	6,3291119E-5
3144,14501190186	6,4012929E-5
3147,12524414063	6,3697318E-5
3150,10547637939	6,3207556E-5
3153,08570861816	6,3270718E-5
3156,06594085693	6,2528824E-5
3159,0461730957	6,1926014E-5
3162,02640533447	6,1603335E-5
3165,00663757324	6,0897959E-5
3167,98686981201	6,1187902E-5
3170,96710205078	6,1691691E-5
3173,94733428955	6,0385453E-5
3176,92756652832	5,95345E-5
3179,90779876709	5,9453525E-5
3182,88803100586	5,8956466E-5
3185,86826324463	5,8459382E-5
3188,8484954834	5,7679199E-5
3191,82872772217	5,7045243E-5
3194,80895996094	5,8167908E-5
3197,78919219971	5,7521284E-5
3200,76942443848	5,7396415E-5
3203,74965667725	5,7764006E-5
3206,72988891602	5,6482468E-5
3209,71012115479	5,5882676E-5
3212,69035339355	5,6675471E-5
3215,67058563232	5,570238E-5
3218,65081787109	5,5542729E-5
3221,63105010986	5,4693396E-5
3224,61128234863	5,4835871E-5
3227,5915145874	5,39064E-5
3230,57174682617	5,2485614E-5
3233,55197906494	5,3310638E-5
3236,53221130371	5,3461499E-5
3239,51244354248	5,2433145E-5
3242,49267578125	5,2039796E-5
3245,47290802002	5,2421208E-5
3248,45314025879	5,2731258E-5
3251,43337249756	5,1865318E-5
3254,41360473633	5,2063071E-5
3257,3938369751	5,1551217E-5
3260,37406921387	5,1154422E-5
3263,35430145264	5,1008706E-5
3266,33453369141	5,080144E-5
3269,31476593018	5,0623385E-5
3272,29499816895	5,074648E-5
3275,27523040771	4,9617033E-5
3278,25546264648	4,822699E-5
3281,23569488525	4,8533319E-5
3284,21592712402	4,7177134E-5
3287,19615936279	4,7632061E-5
3290,17639160156	4,6901448E-5
3293,15662384033	4,7097026E-5
3296,1368560791	4,5925606E-5
3299,11708831787	4,6729873E-5
3302,09732055664	4,5451733E-5
3305,07755279541	4,6337338E-5
3308,05778503418	4,595347E-5
3311,03801727295	4,515209E-5
3314,01824951172	4,5776071E-5
3316,99848175049	4,6048201E-5
3319,97871398926	4,5053348E-5
3322,95894622803	4,5337071E-5
3325,9391784668	4,473306E-5
3328,91941070557	4,4056809E-5
3331,89964294434	4,3914202E-5
3334,87987518311	4,2879349E-5
3337,86010742188	4,2567559E-5
3340,84033966064	4,4329878E-5
3343,82057189941	4,2599515E-5
3346,80080413818	4,2717353E-5
3349,78103637695	4,2622329E-5
3352,76126861572	4,1883681E-5
3355,74150085449	4,1079399E-5
3358,72173309326	4,1037006E-5
3361,70196533203	4,1738169E-5
3364,6821975708	4,131272E-5
3367,66242980957	4,0919489E-5
3370,64266204834	4,1345146E-5
3373,62289428711	4,0550474E-5
3376,60312652588	4,0943432E-5
3379,58335876465	4,1540608E-5
3382,56359100342	4,0189535E-5
3385,54382324219	4,0759141E-5
3388,52405548096	4,0823305E-5
3391,50428771973	4,1888381E-5
3394,4845199585	4,2540071E-5
3397,46475219727	4,1893971E-5
3400,44498443604	4,2510292E-5
3403,4252166748	4,2186993E-5
3406,40544891357	4,3483714E-5
3409,38568115234	4,3723964E-5
3412,36591339111	4,2723216E-5
3415,34614562988	4,1241936E-5
3418,32637786865	4,2686618E-5
3421,30661010742	4,1485479E-5
3424,28684234619	4,1158291E-5
3427,26707458496	4,0218384E-5
3430,24730682373	4,1341119E-5
3433,2275390625	4,08821E-5
3436,20777130127	4,0781971E-5
3439,18800354004	4,1222576E-5
3442,16823577881	4,0074489E-5
3445,14846801758	3,9367542E-5
3448,12870025635	3,9606304E-5
3451,10893249512	3,9245681E-5
3454,08916473389	3,8704109E-5
3457,06939697266	3,8108461E-5
3460,04962921143	3,8189171E-5
3463,0298614502	3,7984199E-5
3466,01009368897	3,7753505E-5
3468,99032592773	3,763499E-5
3471,9705581665	3,7189871E-5
3474,95079040527	3,8027594E-5
3477,93102264404	3,8403731E-5
3480,91125488281	3,809024E-5
3483,89148712158	3,7325934E-5
3486,87171936035	3,8224E-5
3489,85195159912	3,7688206E-5
3492,83218383789	3,733072E-5
3495,81241607666	3,7158894E-5
3498,79264831543	3,6386233E-5
3501,7728805542	3,6657522E-5
3504,75311279297	3,7003403E-5
3507,73334503174	3,6869237E-5
3510,71357727051	3,6741354E-5
3513,69380950928	3,5524762E-5
3516,67404174805	3,5264532E-5
3519,65427398682	3,5235268E-5
3522,63450622559	3,6008775E-5
3525,61473846436	3,5636913E-5
3528,59497070313	3,5348673E-5
3531,57520294189	3,4530392E-5
3534,55543518066	3,5074717E-5
3537,53566741943	3,4901243E-5
3540,5158996582	3,4805393E-5
3543,49613189697	3,5075957E-5
3546,47636413574	3,3051068E-5
3549,45659637451	3,3801636E-5
3552,43682861328	3,3868633E-5
3555,41706085205	3,3553298E-5
3558,39729309082	3,3016305E-5
3561,37752532959	3,2678341E-5
3564,35775756836	3,3206755E-5
3567,33798980713	3,1990207E-5
3570,3182220459	3,2174355E-5
3573,29845428467	3,2028821E-5
3576,27868652344	3,331193E-5
3579,25891876221	3,2736921E-5
3582,23915100098	3,1911572E-5
3585,21938323975	3,1468093E-5
3588,19961547852	3,1243686E-5
3591,17984771729	3,2039132E-5
3594,16007995605	3,1080281E-5
3597,14031219482	3,1305924E-5
3600,12054443359	3,045969E-5
3603,10077667236	3,0722731E-5
3606,08100891113	3,0314966E-5
3609,0612411499	2,9191912E-5
3612,04147338867	2,9607421E-5
3615,02170562744	2,9606001E-5
3618,00193786621	2,8707335E-5
3620,98217010498	2,916101E-5
3623,96240234375	2,8716271E-5
3626,94263458252	2,808917E-5
3629,92286682129	2,7943571E-5
3632,90309906006	2,8555178E-5
3635,88333129883	2,773387E-5
3638,8635635376	2,8621537E-5
3641,84379577637	2,6902933E-5
3644,82402801514	2,7373469E-5
3647,80426025391	2,6182759E-5
3650,78449249268	2,7143908E-5
3653,76472473145	2,6493192E-5
3656,74495697022	2,6902303E-5
3659,72518920898	2,6128518E-5
3662,70542144775	2,4853273E-5
3665,68565368652	2,5174691E-5
3668,66588592529	2,4357672E-5
3671,64611816406	2,331562E-5
3674,62635040283	2,4807621E-5
3677,6065826416	2,3786385E-5
3680,58681488037	2,3902837E-5
3683,56704711914	2,301769E-5
3686,54727935791	2,3340387E-5
3689,52751159668	2,1845915E-5
3692,50774383545	2,2802405E-5
3695,48797607422	2,172986E-5
3698,46820831299	2,092468E-5
3701,44844055176	2,0566852E-5
3704,42867279053	2,0298218E-5
3707,4089050293	2,0332222E-5
3710,38913726807	1,86633E-5
3713,36936950684	1,8060716E-5
3716,34960174561	1,7898359E-5
3719,32983398438	1,6594098E-5
3722,31006622314	1,7343178E-5
3725,29029846191	1,6285151E-5
3728,27053070068	1,5654038E-5
3731,25076293945	1,4198114E-5
3734,23099517822	1,294787E-5
3737,21122741699	1,2959805E-5
3740,19145965576	1,2251682E-5
3743,17169189453	1,1261592E-5
3746,1519241333	9,5948699E-6
3749,13215637207	9,0188276E-6
3752,11238861084	9,1655533E-6
3755,09262084961	8,1632221E-6
3758,07285308838	7,9279966E-6
3761,05308532715	8,922366E-6
3764,03331756592	1,079386E-5
3767,01354980469	1,2958669E-5
3769,99378204346	1,744614E-5
3772,97401428223	1,9535621E-5
3775,954246521	2,3022984E-5
3778,93447875977	2,7394847E-5
3781,91471099854	3,1755569E-5
3784,8949432373	3,6056772E-5
3787,87517547607	3,9886507E-5
3790,85540771484	4,3670586E-5
3793,83563995361	4,7059169E-5
3796,81587219238	4,69293E-5
3799,79610443115	4,729028E-5
3802,77633666992	4,4010296E-5
3805,75656890869	3,998914E-5
3808,73680114746	3,5747418E-5
3811,71703338623	3,2954805E-5
3814,697265625	3,2958246E-5
3817,67749786377	3,3338002E-5
3820,65773010254	3,4323841E-5
3823,63796234131	3,5583858E-5
3826,61819458008	3,4718024E-5
3829,59842681885	3,555853E-5
3832,57865905762	3,4652651E-5
3835,55889129639	3,4737152E-5
3838,53912353516	3,4316862E-5
3841,51935577393	3,4880388E-5
3844,4995880127	3,4439376E-5
3847,47982025146	3,5024454E-5
3850,46005249023	3,1478875E-5
3853,440284729	3,347116E-5
3856,42051696777	3,2561685E-5
3859,40074920654	3,2633698E-5
3862,38098144531	3,2059594E-5
3865,36121368408	3,1429456E-5
3868,34144592285	3,1407056E-5
3871,32167816162	3,1287134E-5
3874,30191040039	3,1066416E-5
3877,28214263916	3,0805957E-5
3880,26237487793	3,0489109E-5
3883,2426071167	3,1325186E-5
3886,22283935547	3,0462054E-5
3889,20307159424	3,0351606E-5
3892,18330383301	2,8996952E-5
3895,16353607178	2,938009E-5
3898,14376831055	2,8987358E-5
3901,12400054932	3,0007635E-5
3904,10423278809	2,9334429E-5
3907,08446502686	2,9558789E-5
3910,06469726562	2,8679445E-5
3913,04492950439	2,8687571E-5
3916,02516174316	2,8823886E-5
3919,00539398193	2,8393008E-5
3921,9856262207	2,7151637E-5
3924,96585845947	2,7876848E-5
3927,94609069824	2,8368678E-5
3930,92632293701	2,8189923E-5
3933,90655517578	2,8859058E-5
3936,88678741455	2,7139465E-5
3939,86701965332	2,7586419E-5
3942,84725189209	2,7453901E-5
3945,82748413086	2,7646273E-5
3948,80771636963	2,8628643E-5
3951,7879486084	2,6087901E-5
3954,76818084717	2,7946991E-5
3957,74841308594	2,6453514E-5
3960,72864532471	2,7229177E-5
3963,70887756348	2,7228219E-5
3966,68910980225	2,725407E-5
3969,66934204102	2,7547459E-5
3972,64957427978	2,7026377E-5
3975,62980651855	2,8238087E-5
3978,61003875732	2,6973352E-5
3981,59027099609	2,7753815E-5
3984,57050323486	2,6836658E-5
3987,55073547363	2,6069778E-5
3990,5309677124	2,8243791E-5
3993,51119995117	2,7057178E-5
3996,49143218994	2,768619E-5
3999,47166442871	2,7986714E-5
4002,45189666748	2,7333887E-5
4005,43212890625	2,7233225E-5
4008,41236114502	2,7687347E-5
4011,39259338379	2,7676934E-5
4014,37282562256	2,6660692E-5
4017,35305786133	2,8506196E-5
4020,3332901001	2,7079307E-5
4023,31352233887	2,7117099E-5
4026,29375457764	2,7917224E-5
4029,27398681641	2,8453267E-5
4032,25421905518	2,805081E-5
4035,23445129395	2,7801272E-5
4038,21468353271	2,7946332E-5
4041,19491577148	2,8729023E-5
4044,17514801025	2,7119105E-5
4047,15538024902	2,8793147E-5
4050,13561248779	2,7409177E-5
4053,11584472656	2,7644241E-5
4056,09607696533	2,7225006E-5
4059,0763092041	2,7149924E-5
4062,05654144287	2,5846043E-5
4065,03677368164	2,6767554E-5
4068,01700592041	2,5641659E-5
4070,99723815918	2,6000398E-5
4073,97747039795	2,5702152E-5
4076,95770263672	2,4845268E-5
4079,93793487549	2,481279E-5
4082,91816711426	2,432425E-5
4085,89839935303	2,3953615E-5
4088,8786315918	2,3333418E-5
4091,85886383057	2,1412319E-5
4094,83909606934	2,1259607E-5
4097,81932830811	2,1250112E-5
4100,79956054687	1,9209851E-5
4103,77979278564	1,9172503E-5
4106,76002502441	1,9021317E-5
4109,74025726318	1,7672291E-5
4112,72048950195	1,8020584E-5
4115,70072174072	1,7130846E-5
4118,68095397949	1,775445E-5
4121,66118621826	1,8735822E-5
4124,64141845703	1,8263342E-5
4127,6216506958	1,8319481E-5
4130,60188293457	1,8917504E-5
4133,58211517334	1,9791571E-5
4136,56234741211	2,0581443E-5
4139,54257965088	2,035521E-5
4142,52281188965	2,1429148E-5
4145,50304412842	2,3399485E-5
4148,48327636719	2,528453E-5
4151,46350860596	2,6912336E-5
4154,44374084473	3,0110765E-5
4157,4239730835	3,3455728E-5
4160,40420532227	3,6365108E-5
4163,38443756103	4,0280301E-5
4166,3646697998	4,4009932E-5
4169,34490203857	4,7843936E-5
4172,32513427734	5,2131659E-5
4175,30536651611	5,6049279E-5
4178,28559875488	6,0523666E-5
4181,26583099365	6,5537276E-5
4184,24606323242	7,0160261E-5
4187,22629547119	7,2810008E-5
4190,20652770996	7,4142934E-5
4193,18675994873	7,426455E-5
4196,1669921875	7,1911901E-5
4199,14722442627	6,9469675E-5
4202,12745666504	6,830812E-5
4205,10768890381	6,4767497E-5
4208,08792114258	6,6827071E-5
4211,06815338135	6,8304016E-5
4214,04838562012	6,925606E-5
4217,02861785889	6,9474142E-5
4220,00885009766	6,8644206E-5
4222,98908233643	6,9085562E-5
4225,9693145752	6,8808137E-5
4228,94954681396	6,9121835E-5
4231,92977905273	7,1160937E-5
4234,9100112915	7,1780439E-5
4237,89024353027	7,0788513E-5
4240,87047576904	7,0629671E-5
4243,85070800781	7,1283496E-5
4246,83094024658	7,1218729E-5
4249,81117248535	7,2107119E-5
4252,79140472412	7,2413954E-5
4255,77163696289	7,3683776E-5
4258,75186920166	7,4682184E-5
4261,73210144043	7,5017321E-5
4264,7123336792	7,4802162E-5
4267,69256591797	7,6418418E-5
4270,67279815674	7,7806296E-5
4273,65303039551	7,8983346E-5
4276,63326263428	7,9551122E-5
4279,61349487305	8,0543903E-5
4282,59372711182	8,265931E-5
4285,57395935059	8,2593014E-5
4288,55419158936	8,4791136E-5
4291,53442382812	8,5681766E-5
4294,51465606689	8,6995117E-5
4297,49488830566	8,8581805E-5
4300,47512054443	9,0238482E-5
4303,4553527832	9,121094E-5
4306,43558502197	9,2764693E-5
4309,41581726074	9,4343808E-5
4312,39604949951	9,6699126E-5
4315,37628173828	9,8210323E-5
4318,35651397705	9,8765534E-5
4321,33674621582	0,00010155679
4324,31697845459	0,00010305936
4327,29721069336	0,00010535779
4330,27744293213	0,00010725753
4333,2576751709	0,00010950383
4336,23790740967	0,0001121274
4339,21813964844	0,00011507577
4342,19837188721	0,00011790946
4345,17860412598	0,00011942374
4348,15883636475	0,00012241955
4351,13906860352	0,00012454452
4354,11930084229	0,00012781175
4357,09953308105	0,00013148852
4360,07976531982	0,00013351919
4363,05999755859	0,00013665816
4366,04022979736	0,00013989733
4369,02046203613	0,00014406564
4372,0006942749	0,0001465565
4374,98092651367	0,0001512257
4377,96115875244	0,00015495094
4380,94139099121	0,00015933914
4383,92162322998	0,00016397963
4386,90185546875	0,00016787152
4389,88208770752	0,00017335943
4392,86231994629	0,00017812001
4395,84255218506	0,00018418429
4398,82278442383	0,00019000653
4401,8030166626	0,00019584758
4404,78324890137	0,00020285463
4407,76348114014	0,000208817
4410,74371337891	0,00021583138
4413,72394561768	0,00022413269
4416,70417785645	0,00022966374
4419,68441009521	0,00023831556
4422,66464233398	0,00024675539
4425,64487457275	0,00025684389
4428,62510681152	0,00026492708
4431,60533905029	0,00027518115
4434,58557128906	0,0002850585
4437,56580352783	0,00029566612
4440,5460357666	0,0003061819
4443,52626800537	0,00031806695
4446,50650024414	0,00032971594
4449,48673248291	0,00034302425
4452,46696472168	0,0003563475
4455,44719696045	0,00037070741
4458,42742919922	0,00038596681
4461,40766143799	0,00040240563
4464,38789367676	0,00041725969
4467,36812591553	0,00043405915
4470,3483581543	0,00045115624
4473,32859039307	0,00046960565
4476,30882263184	0,00048707405
4479,28905487061	0,00050504013
4482,26928710937	0,00052287591
4485,24951934814	0,00053970536
4488,22975158691	0,00055522292
4491,20998382568	0,0005680981
4494,19021606445	0,00057846671
4497,17044830322	0,00058550249
4500,15068054199	0,00058739095
4503,13091278076	0,00058177146
4506,11114501953	0,00056962283
4509,0913772583	0,00054750026
4512,07160949707	0,00051701634
4515,05184173584	0,00047584326
4518,03207397461	0,00042680924
4521,01230621338	0,00037450688
4523,99253845215	0,00032759835
4526,97277069092	0,00028885968
4529,95300292969	0,00026898395
4532,93323516846	0,0002607286
4535,91346740723	0,00025497012
4538,893699646	0,00024470748
4541,87393188477	0,00023443483
4544,85416412354	0,00022661911
4547,8343963623	0,00022149279
4550,81462860107	0,00021774914
4553,79486083984	0,00021519035
4556,77509307861	0,0002096527
4559,75532531738	0,00020289657
4562,73555755615	0,00019551196
4565,71578979492	0,00018429761
4568,69602203369	0,0001686006
4571,67625427246	0,00015511304
4574,65648651123	0,00015162303
4577,63671875	0,0001714015
4580,61695098877	0,00021294132
4583,59718322754	0,00025686152
4586,57741546631	0,00027931168
4589,55764770508	0,00026441047
4592,53787994385	0,00021717358
4595,51811218262	0,00018085544
4598,49834442139	0,00017388793
4601,47857666016	0,0001746353
4604,45880889893	0,00017134932
4607,4390411377	0,00016732992
4610,41927337646	0,00016433988
4613,39950561523	0,00016310227
4616,379737854	0,00016185824
4619,35997009277	0,00015937034
4622,34020233154	0,00015986982
4625,32043457031	0,00015860564
4628,30066680908	0,00015925025
4631,28089904785	0,00015958241
4634,26113128662	0,00015955659
4637,24136352539	0,00015883456
4640,22159576416	0,00015927311
4643,20182800293	0,00015650597
4646,1820602417	0,0001553419
4649,16229248047	0,0001527911
4652,14252471924	0,00014985841
4655,12275695801	0,00014930872
4658,10298919678	0,0001469196
4661,08322143555	0,00014462141
4664,06345367432	0,00014309023
4667,04368591309	0,00014031726
4670,02391815186	0,00013895743
4673,00415039063	0,00013802987
4675,98438262939	0,00013658603
4678,96461486816	0,00013345057
4681,94484710693	0,0001327904
4684,9250793457	0,00013136162
4687,90531158447	0,00013018835
4690,88554382324	0,00012741477
4693,86577606201	0,00012756305
4696,84600830078	0,0001261457
4699,82624053955	0,00012476684
4702,80647277832	0,00012440926
4705,78670501709	0,00012359304
4708,76693725586	0,00012237874
4711,74716949463	0,00012112367
4714,7274017334	0,00012050857
4717,70763397217	0,00011930896
4720,68786621094	0,00011897669
4723,66809844971	0,00011842821
4726,64833068848	0,00011746588
4729,62856292725	0,00011645207
4732,60879516602	0,00011521491
4735,58902740479	0,00011555191
4738,56925964355	0,00011454356
4741,54949188232	0,00011426103
4744,52972412109	0,00011353819
4747,50995635986	0,00011261736
4750,49018859863	0,00011279159
4753,4704208374	0,0001128037
4756,45065307617	0,0001113833
4759,43088531494	0,00011106902
4762,41111755371	0,00011115007
4765,39134979248	0,00011003944
4768,37158203125	0,00011101684
4771,35181427002	0,0001086128
4774,33204650879	0,00010794694
4777,31227874756	0,0001076337
4780,29251098633	0,00010677507
4783,2727432251	0,00010603881
4786,25297546387	0,00010587442
4789,23320770264	0,00010465462
4792,21343994141	0,00010436058
4795,19367218018	0,00010231289
4798,17390441895	0,00010108909
4801,15413665771	9,9373325E-5
4804,13436889648	9,8566867E-5
4807,11460113525	9,8078103E-5
4810,09483337402	9,8079924E-5
4813,07506561279	9,618365E-5
4816,05529785156	9,5263259E-5
4819,03553009033	9,3093268E-5
4822,0157623291	9,2995293E-5
4824,99599456787	9,1482937E-5
4827,97622680664	8,9984706E-5
4830,95645904541	8,9645432E-5
4833,93669128418	8,8765738E-5
4836,91692352295	8,6697835E-5
4839,89715576172	8,6025819E-5
4842,87738800049	8,4814753E-5
4845,85762023926	8,4531916E-5
4848,83785247803	8,4013753E-5
4851,8180847168	8,2452419E-5
4854,79831695557	8,1374957E-5
4857,77854919434	8,0757148E-5
4860,75878143311	8,0184773E-5
4863,73901367188	7,977787E-5
4866,71924591064	7,9422869E-5
4869,69947814941	7,7941536E-5
4872,67971038818	7,8469884E-5
4875,65994262695	7,7835473E-5
4878,64017486572	7,8139778E-5
4881,62040710449	7,8332209E-5
4884,60063934326	7,7575029E-5
4887,58087158203	7,7126816E-5
4890,5611038208	7,5513348E-5
4893,54133605957	7,6539503E-5
4896,52156829834	7,4314987E-5
4899,50180053711	7,4304623E-5
4902,48203277588	7,1487613E-5
4905,46226501465	7,0378305E-5
4908,44249725342	6,8358956E-5
4911,42272949219	6,6101466E-5
4914,40296173096	6,5044606E-5
4917,38319396973	6,4416351E-5
4920,3634262085	6,2363527E-5
4923,34365844727	6,2261235E-5
4926,32389068604	6,2615092E-5
4929,3041229248	6,1080893E-5
4932,28435516357	5,9297995E-5
4935,26458740234	6,0023934E-5
4938,24481964111	5,949902E-5
4941,22505187988	5,7103925E-5
4944,20528411865	5,7396217E-5
4947,18551635742	5,5845887E-5
4950,16574859619	5,4333886E-5
4953,14598083496	5,3256855E-5
4956,12621307373	5,3913964E-5
4959,1064453125	5,3721224E-5
4962,08667755127	5,3130661E-5
4965,06690979004	5,3512148E-5
4968,04714202881	5,3858664E-5
4971,02737426758	5,4292683E-5
4974,00760650635	5,4349599E-5
4976,98783874512	5,4467367E-5
4979,96807098389	5,3878058E-5
4982,94830322266	5,3604092E-5
4985,92853546143	5,5074124E-5
4988,9087677002	5,3634828E-5
4991,88899993897	5,3906035E-5
4994,86923217773	5,348302E-5
4997,8494644165	5,3875632E-5
5000,82969665527	5,3174326E-5
5003,80992889404	5,3432308E-5
5006,79016113281	5,2477934E-5
5009,77039337158	5,1768585E-5
5012,75062561035	5,2797427E-5
5015,73085784912	5,1699164E-5
5018,71109008789	5,1674672E-5
5021,69132232666	5,1636472E-5
5024,67155456543	5,0897485E-5
5027,6517868042	5,0171878E-5
5030,63201904297	5,0936709E-5
5033,61225128174	5,0874962E-5
5036,59248352051	5,0304981E-5
5039,57271575928	5,0341335E-5
5042,55294799805	4,9005779E-5
5045,53318023682	4,9319808E-5
5048,51341247559	4,8086873E-5
5051,49364471436	4,7526395E-5
5054,47387695313	4,7326676E-5
5057,45410919189	4,7435357E-5
5060,43434143066	4,7183092E-5
5063,41457366943	4,6358411E-5
5066,3948059082	4,6158352E-5
5069,37503814697	4,5532325E-5
5072,35527038574	4,5273188E-5
5075,33550262451	4,580443E-5
5078,31573486328	4,424952E-5
5081,29596710205	4,4690329E-5
5084,27619934082	4,4347467E-5
5087,25643157959	4,4282989E-5
5090,23666381836	4,3009484E-5
5093,21689605713	4,258491E-5
5096,1971282959	4,3283142E-5
5099,17736053467	4,2531696E-5
5102,15759277344	4,2710367E-5
5105,13782501221	4,3715806E-5
5108,11805725098	4,2298956E-5
5111,09828948975	4,1947725E-5
5114,07852172852	4,1802893E-5
5117,05875396729	4,1005381E-5
5120,03898620605	4,0959423E-5
5123,01921844482	4,0436516E-5
5125,99945068359	3,9230239E-5
5128,97968292236	3,9901022E-5
5131,95991516113	3,9689117E-5
5134,9401473999	4,057331E-5
5137,92037963867	3,8270839E-5
5140,90061187744	3,8575702E-5
5143,88084411621	3,8037909E-5
5146,86107635498	3,6941929E-5
5149,84130859375	3,6456013E-5
5152,82154083252	3,5491184E-5
5155,80177307129	3,6269086E-5
5158,78200531006	3,5695176E-5
5161,76223754883	3,5282182E-5
5164,7424697876	3,4709835E-5
5167,72270202637	3,4241189E-5
5170,70293426514	3,3149446E-5
5173,68316650391	3,3272564E-5
5176,66339874268	3,3873121E-5
5179,64363098145	3,5197654E-5
5182,62386322022	3,7428276E-5
5185,60409545898	4,0295481E-5
5188,58432769775	4,3930631E-5
5191,56455993652	4,3794703E-5
5194,54479217529	4,1701027E-5
5197,52502441406	4,1221448E-5
5200,50525665283	4,0529041E-5
5203,4854888916	4,0662289E-5
5206,46572113037	4,0435545E-5
5209,44595336914	3,9663133E-5
5212,42618560791	3,9967561E-5
5215,40641784668	4,025332E-5
5218,38665008545	4,067825E-5
5221,36688232422	3,8844782E-5
5224,34711456299	3,9587375E-5
5227,32734680176	3,8728676E-5
5230,30757904053	3,8521376E-5
5233,2878112793	3,9137605E-5
5236,26804351807	3,8625057E-5
5239,24827575684	3,7969982E-5
5242,22850799561	3,7526325E-5
5245,20874023438	3,8045318E-5
5248,18897247314	3,7438481E-5
5251,16920471191	3,7360574E-5
5254,14943695068	3,6694521E-5
5257,12966918945	3,7066178E-5
5260,10990142822	3,6527225E-5
5263,09013366699	3,5973286E-5
5266,07036590576	3,564087E-5
5269,05059814453	3,5791116E-5
5272,0308303833	3,5875477E-5
5275,01106262207	3,5519835E-5
5277,99129486084	3,5626381E-5
5280,97152709961	3,5210355E-5
5283,95175933838	3,5396494E-5
5286,93199157715	3,6375124E-5
5289,91222381592	3,6203808E-5
5292,89245605469	3,6331986E-5
5295,87268829346	3,7297417E-5
5298,85292053223	3,6868468E-5
5301,833152771	3,6925023E-5
5304,81338500977	3,7887198E-5
5307,79361724854	3,6726551E-5
5310,7738494873	3,6163094E-5
5313,75408172607	3,5216305E-5
5316,73431396484	3,3908694E-5
5319,71454620361	3,3421625E-5
5322,69477844238	3,3252112E-5
5325,67501068115	3,2620554E-5
5328,65524291992	3,3204636E-5
5331,63547515869	3,411237E-5
5334,61570739746	3,4252421E-5
5337,59593963623	3,3526407E-5
5340,576171875	3,3233926E-5
5343,55640411377	3,4436226E-5
5346,53663635254	3,4637805E-5
5349,51686859131	3,4490632E-5
5352,49710083008	3,4891198E-5
5355,47733306885	3,43896E-5
5358,45756530762	3,394531E-5
5361,43779754639	3,3907372E-5
5364,41802978516	3,3819109E-5
5367,39826202393	3,3786283E-5
5370,3784942627	3,3368018E-5
5373,35872650146	3,3703389E-5
5376,33895874023	3,3456687E-5
5379,319190979	3,2705881E-5
5382,29942321777	3,3202817E-5
5385,27965545654	3,2021873E-5
5388,25988769531	3,2758747E-5
5391,24011993408	3,2551629E-5
5394,22035217285	3,2986768E-5
5397,20058441162	3,2268906E-5
5400,18081665039	3,2043447E-5
5403,16104888916	3,3162028E-5
5406,14128112793	3,3038656E-5
5409,1215133667	3,2887826E-5
5412,10174560547	3,3816822E-5
5415,08197784424	3,3436679E-5
5418,06221008301	3,217536E-5
5421,04244232178	3,3393955E-5
5424,02267456055	3,3936426E-5
5427,00290679932	3,335373E-5
5429,98313903809	3,3801046E-5
5432,96337127686	3,3375588E-5
5435,94360351562	3,2999085E-5
5438,92383575439	3,3977497E-5
5441,90406799316	3,3506466E-5
5444,88430023193	3,4108399E-5
5447,8645324707	3,4267838E-5
5450,84476470947	3,4397466E-5
5453,82499694824	3,342107E-5
5456,80522918701	3,5754699E-5
5459,78546142578	3,5581673E-5
5462,76569366455	3,5727197E-5
5465,74592590332	3,5709677E-5
5468,72615814209	3,5884707E-5
5471,70639038086	3,5241291E-5
5474,68662261963	3,6984678E-5
5477,6668548584	3,6235802E-5
5480,64708709717	3,7300237E-5
5483,62731933594	3,6617402E-5
5486,60755157471	3,6470029E-5
5489,58778381348	3,7034015E-5
5492,56801605225	3,6794099E-5
5495,54824829102	3,7211234E-5
5498,52848052978	3,8242644E-5
5501,50871276855	3,8044082E-5
5504,48894500732	3,72735E-5
5507,46917724609	3,7601153E-5
5510,44940948486	3,8150671E-5
5513,42964172363	3,8347248E-5
5516,4098739624	3,8204208E-5
5519,39010620117	3,9178794E-5
5522,37033843994	3,8789338E-5
5525,35057067871	3,9419969E-5
5528,33080291748	3,9499196E-5
5531,31103515625	4,0311657E-5
5534,29126739502	3,8721194E-5
5537,27149963379	3,9348498E-5
5540,25173187256	4,082173E-5
5543,23196411133	4,0223229E-5
5546,2121963501	3,896703E-5
5549,19242858887	3,8631962E-5
5552,17266082764	3,8632407E-5
5555,15289306641	3,7701208E-5
5558,13312530518	3,778088E-5
5561,11335754395	3,6617358E-5
5564,09358978271	3,699236E-5
5567,07382202148	3,5068299E-5
5570,05405426025	3,4239371E-5
5573,03428649902	3,3812956E-5
5576,01451873779	3,2647263E-5
5578,99475097656	3,2305418E-5
5581,97498321533	3,1758316E-5
5584,9552154541	3,0717978E-5
5587,93544769287	2,9566766E-5
5590,91567993164	2,8879544E-5
5593,89591217041	2,8473562E-5
5596,87614440918	2,7374248E-5
5599,85637664795	2,7430731E-5
5602,83660888672	2,7607805E-5
5605,81684112549	2,7339064E-5
5608,79707336426	2,6255037E-5
5611,77730560303	2,7368806E-5
5614,7575378418	2,6394039E-5
5617,73777008057	2,6190599E-5
5620,71800231934	2,5421475E-5
5623,69823455811	2,3814126E-5
5626,67846679687	2,5510658E-5
5629,65869903564	2,413407E-5
5632,63893127441	2,3879895E-5
5635,61916351318	2,3167131E-5
5638,59939575195	2,2818344E-5
5641,57962799072	2,2331405E-5
5644,55986022949	2,1639141E-5
5647,54009246826	2,1940892E-5
5650,52032470703	2,1415657E-5
5653,5005569458	2,0892657E-5
5656,48078918457	2,1947757E-5
5659,46102142334	2,2522071E-5
5662,44125366211	2,3108094E-5
5665,42148590088	2,2838835E-5
5668,40171813965	2,5486931E-5
5671,38195037842	2,5789847E-5
5674,36218261719	2,6754096E-5
5677,34241485596	2,9179876E-5
5680,32264709473	2,7302676E-5
5683,3028793335	2,8190791E-5
5686,28311157227	2,8639777E-5
5689,26334381103	2,806303E-5
5692,2435760498	2,8146029E-5
5695,22380828857	2,453389E-5
5698,20404052734	2,3873145E-5
5701,18427276611	2,4814756E-5
5704,16450500488	2,459073E-5
5707,14473724365	2,444338E-5
5710,12496948242	2,5609257E-5
5713,10520172119	2,5781702E-5
5716,08543395996	2,5477047E-5
5719,06566619873	2,5675874E-5
5722,0458984375	2,507161E-5
5725,02613067627	2,5160022E-5
5728,00636291504	2,4535029E-5
5730,98659515381	2,3995189E-5
5733,96682739258	2,3979766E-5
5736,94705963135	2,4419662E-5
5739,92729187012	2,4547773E-5
5742,90752410889	2,3727705E-5
5745,88775634766	2,457723E-5
5748,86798858643	2,3988529E-5
5751,8482208252	2,3643202E-5
5754,82845306396	2,308555E-5
5757,80868530273	2,3243351E-5
5760,7889175415	2,3241906E-5
5763,76914978027	2,2889252E-5
5766,74938201904	2,2327706E-5
5769,72961425781	2,1382312E-5
5772,70984649658	2,2094063E-5
5775,69007873535	2,1737048E-5
5778,67031097412	2,2007993E-5
5781,65054321289	2,005442E-5
5784,63077545166	2,0975852E-5
5787,61100769043	2,0139492E-5
5790,5912399292	1,9757011E-5
5793,57147216797	1,923273E-5
5796,55170440674	1,9013844E-5
5799,53193664551	1,8398484E-5
5802,51216888428	1,6912343E-5
5805,49240112305	1,6171673E-5
5808,47263336182	1,4725211E-5
5811,45286560059	1,4724406E-5
5814,43309783935	1,3163923E-5
5817,41333007812	1,235247E-5
5820,39356231689	1,149799E-5
5823,37379455566	1,1542662E-5
5826,35402679443	1,1992301E-5
5829,3342590332	1,3845942E-5
5832,31449127197	1,4754367E-5
5835,29472351074	1,6950536E-5
5838,27495574951	1,8490427E-5
5841,25518798828	2,1680567E-5
5844,23542022705	2,4110867E-5
5847,21565246582	2,55658E-5
5850,19588470459	2,7382461E-5
5853,17611694336	2,6602534E-5
5856,15634918213	2,455384E-5
5859,1365814209	2,3401036E-5
5862,11681365967	2,2813558E-5
5865,09704589844	2,1488838E-5
5868,07727813721	2,215466E-5
5871,05751037598	2,3057216E-5
5874,03774261475	2,2946668E-5
5877,01797485352	2,2214567E-5
5879,99820709229	2,1353551E-5
5882,97843933105	2,136768E-5
5885,95867156982	2,2019871E-5
5888,93890380859	2,2599109E-5
5891,91913604736	2,1696006E-5
5894,89936828613	2,3061442E-5
5897,8796005249	2,3005841E-5
5900,85983276367	2,0919081E-5
5903,84006500244	2,1639044E-5
5906,82029724121	2,2606065E-5
5909,80052947998	2,1237691E-5
5912,78076171875	2,2326584E-5
5915,76099395752	2,1449416E-5
5918,74122619629	2,1814018E-5
5921,72145843506	2,1988829E-5
5924,70169067383	2,2281976E-5
5927,6819229126	2,1885694E-5
5930,66215515137	2,2203491E-5
5933,64238739014	2,1994873E-5
5936,62261962891	2,2932541E-5
5939,60285186768	2,1514548E-5
5942,58308410644	2,2136036E-5
5945,56331634521	2,1411151E-5
[truncated: 30,772 more rows]
