# Supplementary material for: Predicting the Durability of Solid Fired Bricks Using NDT Electroacoustic Methods
Source: Materials (Basel). 2022 Aug 25;15(17):5882. doi: 10.3390/ma15175882 (PMC9457344; doi:10.3390/ma15175882)
Supplement: Supplementary file 1 [file materials-15-05882-s001.zip › 14-NV0_FL.csv]

ASCII data file created with TiePie Multi Channel software. www.tiepie.com.
2021-08-03 07:48:32 389m
Frequency	FFT1
Hz	V
0	0,00082342775
2,98023223876953	0,00019608987
5,96046447753906	0,00017594341
8,94069671630859	0,00017500352
11,9209289550781	0,00017089672
14,9011611938477	0,00017827213
17,8813934326172	0,00017490208
20,8616256713867	0,00017405359
23,8418579101562	0,00020438823
26,8220901489258	0,000187248
29,8023223876953	0,00021272092
32,7825546264648	0,00018502969
35,7627868652344	0,0001790146
38,7430191040039	0,00017587112
41,7232513427734	0,00016921754
44,703483581543	0,00017077534
47,6837158203125	0,00017822214
50,663948059082	0,0001728644
53,6441802978516	0,00017613313
56,6244125366211	0,00017302182
59,6046447753906	0,00017680104
62,5848770141602	0,00018065737
65,5651092529297	0,00017973164
68,5453414916992	0,00017936286
71,5255737304687	0,00018053845
74,5058059692383	0,00018277776
77,4860382080078	0,00018460568
80,4662704467773	0,0001899126
83,4465026855469	0,00018248398
86,4267349243164	0,0001865787
89,4069671630859	0,00018329054
92,3871994018555	0,00019443675
95,367431640625	0,00019049773
98,3476638793945	0,00019136441
101,327896118164	0,00019479422
104,308128356934	0,00019614605
107,288360595703	0,00019681786
110,268592834473	0,00019570994
113,248825073242	0,00019358158
116,229057312012	0,00019113739
119,209289550781	0,00019327584
122,189521789551	0,00019506922
125,16975402832	0,00019487353
128,14998626709	0,00019600616
131,130218505859	0,00019398752
134,110450744629	0,00019461038
137,090682983398	0,00019317992
140,070915222168	0,00019695214
143,051147460938	0,00019829442
146,031379699707	0,0001955787
149,011611938477	0,00019473369
151,991844177246	0,00019752552
154,972076416016	0,00019472241
157,952308654785	0,00019717915
160,932540893555	0,00019656429
163,912773132324	0,00019422983
166,893005371094	0,00019726025
169,873237609863	0,00019562288
172,853469848633	0,00019824314
175,833702087402	0,00019549064
178,813934326172	0,00019868881
181,794166564941	0,00019726375
184,774398803711	0,00019789505
187,75463104248	0,00019793458
190,73486328125	0,0001987665
193,71509552002	0,00019407461
196,695327758789	0,00019534797
199,675559997559	0,00019641461
202,655792236328	0,00019442842
205,636024475098	0,00019211871
208,616256713867	0,00019058702
211,596488952637	0,00019445491
214,576721191406	0,00018930609
217,556953430176	0,00019173562
220,537185668945	0,00018956278
223,517417907715	0,0001887687
226,497650146484	0,00018668618
229,477882385254	0,00018601092
232,458114624023	0,0001881516
235,438346862793	0,00018649092
238,418579101562	0,00018568062
241,398811340332	0,00018605261
244,379043579102	0,00018459285
247,359275817871	0,00018524552
250,339508056641	0,00018267656
253,31974029541	0,00018094608
256,29997253418	0,00018004628
259,280204772949	0,00017764865
262,260437011719	0,00017758908
265,240669250488	0,00017717947
268,220901489258	0,00017494547
271,201133728027	0,00017347753
274,181365966797	0,00017425748
277,161598205566	0,0001731864
280,141830444336	0,00017468497
283,122062683105	0,00017295192
286,102294921875	0,00017223656
289,082527160645	0,00017205586
292,062759399414	0,00017266336
295,042991638184	0,00017352957
298,023223876953	0,00017102805
301,003456115723	0,00016901965
303,983688354492	0,00016755976
306,963920593262	0,00016670687
309,944152832031	0,00016821355
312,924385070801	0,00016727671
315,90461730957	0,00016769935
318,88484954834	0,0001640925
321,865081787109	0,00016585103
324,845314025879	0,00016483715
327,825546264648	0,00016382273
330,805778503418	0,00016454703
333,786010742188	0,00016364305
336,766242980957	0,00016591876
339,746475219727	0,00016158699
342,726707458496	0,00016353159
345,706939697266	0,00016153047
348,687171936035	0,00016129659
351,667404174805	0,00016095839
354,647636413574	0,00016201082
357,627868652344	0,00015996972
360,608100891113	0,00015932121
363,588333129883	0,00015892022
366,568565368652	0,00015893061
369,548797607422	0,00016024345
372,529029846191	0,00015804501
375,509262084961	0,00015779326
378,48949432373	0,00015793701
381,4697265625	0,00015761684
384,44995880127	0,00015829663
387,430191040039	0,00015771063
390,410423278809	0,00015558543
393,390655517578	0,00015689674
396,370887756348	0,00015566945
399,351119995117	0,00015697627
402,331352233887	0,00015434349
405,311584472656	0,00015351509
408,291816711426	0,00015371194
411,272048950195	0,00015386193
414,252281188965	0,00015187244
417,232513427734	0,00015221663
420,212745666504	0,00015233053
423,192977905273	0,00015271274
426,173210144043	0,00015187123
429,153442382812	0,00015112397
432,133674621582	0,00015090027
435,113906860352	0,00015213069
438,094139099121	0,00015038571
441,074371337891	0,00015094895
444,05460357666	0,00015190027
447,03483581543	0,00015296912
450,015068054199	0,00015067892
452,995300292969	0,00015023205
455,975532531738	0,00015116103
458,955764770508	0,00015217973
461,935997009277	0,00015042517
464,916229248047	0,0001514394
467,896461486816	0,00014947429
470,876693725586	0,00015015341
473,856925964355	0,00014837666
476,837158203125	0,0001515597
479,817390441895	0,00015155065
482,797622680664	0,00015178577
485,777854919434	0,00015075169
488,758087158203	0,00015129738
491,738319396973	0,00015245089
494,718551635742	0,00015216516
497,698783874512	0,00015216646
500,679016113281	0,00015285923
503,659248352051	0,00015378814
506,63948059082	0,00015504242
509,61971282959	0,00015543198
512,599945068359	0,00015760096
515,580177307129	0,00015662806
518,560409545898	0,00015647559
521,540641784668	0,00015938001
524,520874023438	0,00015699841
527,501106262207	0,00015753233
530,481338500977	0,00015881155
533,461570739746	0,00015951275
536,441802978516	0,00015981624
539,422035217285	0,00016081565
542,402267456055	0,00016172332
545,382499694824	0,00016229348
548,362731933594	0,00016184218
551,342964172363	0,00016146804
554,323196411133	0,00016191868
557,303428649902	0,00016322181
560,283660888672	0,00016468134
563,263893127441	0,00016362984
566,244125366211	0,0001651485
569,22435760498	0,00016343915
572,20458984375	0,00016351474
575,18482208252	0,000161655
578,165054321289	0,00016249694
581,145286560059	0,00016320348
584,125518798828	0,00016268355
587,105751037598	0,00016257847
590,085983276367	0,00016261425
593,066215515137	0,00016299866
596,046447753906	0,00016316205
599,026679992676	0,00016277195
602,006912231445	0,00016298809
604,987144470215	0,00016262072
607,967376708984	0,00016119685
610,947608947754	0,00016237143
613,927841186523	0,00016216058
616,908073425293	0,00016139017
619,888305664062	0,00016133128
622,868537902832	0,0001605182
625,848770141602	0,00015996259
628,829002380371	0,00015856797
631,809234619141	0,00015804872
634,78946685791	0,00016058759
637,76969909668	0,00014631605
640,749931335449	0,00015102571
643,730163574219	0,00015357511
646,710395812988	0,0001516347
649,690628051758	0,00015343676
652,670860290527	0,0001510361
655,651092529297	0,00015104623
658,631324768066	0,00015188741
661,611557006836	0,0001511291
664,591789245606	0,00015221563
667,572021484375	0,00015101752
670,552253723145	0,00015130248
673,532485961914	0,00015286128
676,512718200684	0,00015173527
679,492950439453	0,00015202516
682,473182678223	0,00015078183
685,453414916992	0,00015187786
688,433647155762	0,00015198336
691,413879394531	0,00015362855
694,394111633301	0,00015263156
697,37434387207	0,0001527901
700,35457611084	0,00015425186
703,334808349609	0,0001533717
706,315040588379	0,00015527912
709,295272827148	0,00015667246
712,275505065918	0,00015690148
715,255737304687	0,00015775563
718,235969543457	0,00015834956
721,216201782227	0,00015875983
724,196434020996	0,00015807951
727,176666259766	0,00016060566
730,156898498535	0,00016053976
733,137130737305	0,00015998109
736,117362976074	0,00016109812
739,097595214844	0,00016136573
742,077827453613	0,00016295605
745,058059692383	0,00016065815
748,038291931152	0,00016156623
751,018524169922	0,00016016959
753,998756408691	0,0001622456
756,978988647461	0,000161609
759,959220886231	0,0001611561
762,939453125	0,00016089427
765,919685363769	0,00016160643
768,899917602539	0,00016188809
771,880149841309	0,00016128452
774,860382080078	0,00016251243
777,840614318848	0,00016257071
780,820846557617	0,00016249752
783,801078796387	0,00016168022
786,781311035156	0,00016168476
789,761543273926	0,0001608511
792,741775512695	0,00015828385
795,722007751465	0,00015703007
798,702239990234	0,00015560825
801,682472229004	0,00015341709
804,662704467773	0,00014968501
807,642936706543	0,00014506422
810,623168945313	0,00014146946
813,603401184082	0,00013589218
816,583633422852	0,00012899118
819,563865661621	0,00012337177
822,544097900391	0,00011460053
825,52433013916	0,00010527635
828,50456237793	9,7583401E-5
831,484794616699	8,6771877E-5
834,465026855469	7,6319226E-5
837,445259094238	6,5798658E-5
840,425491333008	5,6792713E-5
843,405723571777	5,2217167E-5
846,385955810547	5,852485E-5
849,366188049316	7,1987713E-5
852,346420288086	9,4610891E-5
855,326652526855	0,00011864288
858,306884765625	0,00014152367
861,287117004394	0,00015522133
864,267349243164	0,00015326836
867,247581481934	0,00014013675
870,227813720703	0,0001339221
873,208045959473	0,00013401382
876,188278198242	0,00013234777
879,168510437012	0,00013445743
882,148742675781	0,00013520712
885,128974914551	0,00013652455
888,10920715332	0,00013644966
891,08943939209	0,0001392377
894,069671630859	0,00013998153
897,049903869629	0,00014069843
900,030136108398	0,0001414766
903,010368347168	0,00014277114
905,990600585938	0,00014390091
908,970832824707	0,00014570354
911,951065063477	0,00014693793
914,931297302246	0,00014784753
917,911529541016	0,00014887977
920,891761779785	0,00015021584
923,871994018555	0,00015245612
926,852226257324	0,00015328188
929,832458496094	0,00015379194
932,812690734863	0,00015556463
935,792922973633	0,00015691857
938,773155212402	0,00015910383
941,753387451172	0,00015985084
944,733619689941	0,00016066807
947,713851928711	0,00016179121
950,69408416748	0,00016366803
953,67431640625	0,0001654195
956,65454864502	0,00016576115
959,634780883789	0,00016780831
962,615013122559	0,00016812498
965,595245361328	0,00016883825
968,575477600098	0,00016957554
971,555709838867	0,00017109422
974,535942077637	0,00017255403
977,516174316406	0,00017171681
980,496406555176	0,00017382352
983,476638793945	0,00017475403
986,456871032715	0,00017475728
989,437103271484	0,000175629
992,417335510254	0,00017661592
995,397567749023	0,00017694579
998,377799987793	0,00017868123
1001,35803222656	0,00017748806
1004,33826446533	0,00017887981
1007,3184967041	0,00017818016
1010,29872894287	0,00017889056
1013,27896118164	0,00017657989
1016,25919342041	0,00017718697
1019,23942565918	0,00017853396
1022,21965789795	0,00017806206
1025,19989013672	0,00018029366
1028,18012237549	0,00018057781
1031,16035461426	0,00018182734
1034,14058685303	0,00018145448
1037,1208190918	0,00018340005
1040,10105133057	0,00018453712
1043,08128356934	0,00018487389
1046,06151580811	0,00018591316
1049,04174804688	0,00018713273
1052,02198028564	0,00018736282
1055,00221252441	0,00019082731
1057,98244476318	0,00019104309
1060,96267700195	0,00019124829
1063,94290924072	0,00019342874
1066,92314147949	0,00019478498
1069,90337371826	0,00019547986
1072,88360595703	0,00019646127
1075,8638381958	0,00019706458
1078,84407043457	0,0001987513
1081,82430267334	0,0001995307
1084,80453491211	0,0002023908
1087,78476715088	0,0002022668
1090,76499938965	0,00020171921
1093,74523162842	0,00020302581
1096,72546386719	0,00020450434
1099,70569610596	0,00020548771
1102,68592834473	0,00020676132
1105,6661605835	0,00020784135
1108,64639282227	0,00020860646
1111,62662506104	0,00020911071
1114,6068572998	0,00021055445
1117,58708953857	0,00021073045
1120,56732177734	0,00021177434
1123,54755401611	0,00021122173
1126,52778625488	0,00021164935
1129,50801849365	0,00021188032
1132,48825073242	0,00021312695
1135,46848297119	0,00021148445
1138,44871520996	0,00021254215
1141,42894744873	0,00021330624
1144,4091796875	0,00021397323
1147,38941192627	0,00021554935
1150,36964416504	0,00021537882
1153,34987640381	0,00021471261
1156,33010864258	0,00021546082
1159,31034088135	0,00021799936
1162,29057312012	0,00021792306
1165,27080535889	0,00021895651
1168,25103759766	0,00021924708
1171,23126983643	0,00021977981
1174,2115020752	0,00022207132
1177,19173431396	0,00022320552
1180,17196655273	0,00022421079
1183,1521987915	0,00022563327
1186,13243103027	0,00022743275
1189,11266326904	0,00022942489
1192,09289550781	0,00023327414
1195,07312774658	0,00023546045
1198,05335998535	0,00023799081
1201,03359222412	0,00023885372
1204,01382446289	0,00024133047
1206,99405670166	0,0002457784
1209,97428894043	0,00024756087
1212,9545211792	0,00025100015
1215,93475341797	0,00025279791
1218,91498565674	0,00025565112
1221,89521789551	0,00025938421
1224,87545013428	0,00026328179
1227,85568237305	0,00026653348
1230,83591461182	0,00026977687
1233,81614685059	0,00027463524
1236,79637908936	0,00027727968
1239,77661132812	0,00028293598
1242,75684356689	0,00028641677
1245,73707580566	0,00029106249
1248,71730804443	0,00029601332
1251,6975402832	0,00029902952
1254,67777252197	0,00030463283
1257,65800476074	0,0003111765
1260,63823699951	0,00031598899
1263,61846923828	0,00032223196
1266,59870147705	0,00032719742
1269,57893371582	0,0003350334
1272,55916595459	0,00033980852
1275,53939819336	0,00034652338
1278,51963043213	0,00035519022
1281,4998626709	0,00036198455
1284,48009490967	0,00036962342
1287,46032714844	0,00037723725
1290,44055938721	0,00038670409
1293,42079162598	0,00039479006
1296,40102386475	0,00040424078
1299,38125610352	0,00041545212
1302,36148834229	0,00042508825
1305,34172058105	0,00043363208
1308,32195281982	0,00044434503
1311,30218505859	0,00045449729
1314,28241729736	0,00046601775
1317,26264953613	0,00047745459
1320,2428817749	0,00048813993
1323,22311401367	0,00050063234
1326,20334625244	0,00051153479
1329,18357849121	0,00052265359
1332,16381072998	0,00053437314
1335,14404296875	0,00054584487
1338,12427520752	0,0005563747
1341,10450744629	0,00056604375
1344,08473968506	0,0005736523
1347,06497192383	0,00058165406
1350,0452041626	0,00058634668
1353,02543640137	0,00058936661
1356,00566864014	0,00058972687
1358,98590087891	0,00058709576
1361,96613311768	0,0005806971
1364,94636535645	0,00057031131
1367,92659759521	0,00055293972
1370,90682983398	0,00053061662
1373,88706207275	0,00050233371
1376,86729431152	0,00046803045
1379,84752655029	0,00042508974
1382,82775878906	0,00037735638
1385,80799102783	0,00033020362
1388,7882232666	0,00028651539
1391,76845550537	0,00025108869
1394,74868774414	0,00022641727
1397,72891998291	0,00020884704
1400,70915222168	0,00019352297
1403,68938446045	0,0001800914
1406,66961669922	0,00016882471
1409,64984893799	0,00015857965
1412,63008117676	0,0001512664
1415,61031341553	0,0001438136
1418,5905456543	0,00013741099
1421,57077789307	0,00013293759
1424,55101013184	0,00013002545
1427,53124237061	0,00012849915
1430,51147460938	0,00012605824
1433,49170684814	0,00012401747
1436,47193908691	0,00012308535
1439,45217132568	0,00012196921
1442,43240356445	0,00012128404
1445,41263580322	0,0001213383
1448,39286804199	0,00012100134
1451,37310028076	0,00012227491
1454,35333251953	0,00012270756
1457,3335647583	0,00012248225
1460,31379699707	0,00012276374
1463,29402923584	0,00012286387
1466,27426147461	0,00012329944
1469,25449371338	0,00012505821
1472,23472595215	0,00012676925
1475,21495819092	0,00012757442
1478,19519042969	0,00012797509
1481,17542266846	0,00012906836
1484,15565490723	0,00013095551
1487,135887146	0,00013183743
1490,11611938477	0,00013251728
1493,09635162354	0,00013387282
1496,0765838623	0,00013505713
1499,05681610107	0,0001376902
1502,03704833984	0,00013987773
1505,01728057861	0,00013878413
1507,99751281738	0,00014251136
1510,97774505615	0,00014328757
1513,95797729492	0,00014465818
1516,93820953369	0,00014599119
1519,91844177246	0,00014751562
1522,89867401123	0,00015026143
1525,87890625	0,00015030426
1528,85913848877	0,0001529817
1531,83937072754	0,00015441658
1534,81960296631	0,00015625086
1537,79983520508	0,00015801448
1540,78006744385	0,00015927514
1543,76029968262	0,00016183861
1546,74053192139	0,00016276891
1549,72076416016	0,00016574788
1552,70099639893	0,00016724847
1555,6812286377	0,00016781331
1558,66146087646	0,0001701458
1561,64169311523	0,00017161337
1564,621925354	0,000172854
1567,60215759277	0,00017365996
1570,58238983154	0,00017472332
1573,56262207031	0,00017501876
1576,54285430908	0,00017679328
1579,52308654785	0,0001758805
1582,50331878662	0,00017867216
1585,48355102539	0,00017931605
1588,46378326416	0,00017898954
1591,44401550293	0,00018035877
1594,4242477417	0,00018050289
1597,40447998047	0,00018142341
1600,38471221924	0,0001832744
1603,36494445801	0,00018283436
1606,34517669678	0,00018474484
1609,32540893555	0,00018596955
1612,30564117432	0,00018559851
1615,28587341309	0,00018656766
1618,26610565186	0,00018680707
1621,24633789062	0,00018998454
1624,22657012939	0,00019062786
1627,20680236816	0,00019201962
1630,18703460693	0,00019328048
1633,1672668457	0,00019425343
1636,14749908447	0,00019575174
1639,12773132324	0,00019634609
1642,10796356201	0,00019822701
1645,08819580078	0,00019826823
1648,06842803955	0,00020123313
1651,04866027832	0,00020095882
1654,02889251709	0,00020214015
1657,00912475586	0,00020363744
1659,98935699463	0,0002040772
1662,9695892334	0,00020443832
1665,94982147217	0,00020475475
1668,93005371094	0,00020598151
1671,91028594971	0,00020784814
1674,89051818848	0,00020792561
1677,87075042725	0,00020927513
1680,85098266602	0,00020916663
1683,83121490479	0,00021202726
1686,81144714355	0,00021350319
1689,79167938232	0,00021504675
1692,77191162109	0,00021680051
1695,75214385986	0,00021924988
1698,73237609863	0,00022296724
1701,7126083374	0,00022467456
1704,69284057617	0,00022763397
1707,67307281494	0,00023059231
1710,65330505371	0,00023299037
1713,63353729248	0,00023624509
1716,61376953125	0,00023936521
1719,59400177002	0,00024149306
1722,57423400879	0,00024425406
1725,55446624756	0,00024683368
1728,53469848633	0,00024835948
1731,5149307251	0,00025143245
1734,49516296387	0,00025214518
1737,47539520264	0,00025638427
1740,45562744141	0,00025877896
1743,43585968018	0,00026099843
1746,41609191895	0,00026532122
1749,39632415771	0,00026751975
1752,37655639648	0,0002702868
1755,35678863525	0,00027252027
1758,33702087402	0,00027517792
1761,31725311279	0,00027814234
1764,29748535156	0,0002818305
1767,27771759033	0,00028435667
1770,2579498291	0,0002867207
1773,23818206787	0,00029025365
1776,21841430664	0,00029327886
1779,19864654541	0,00029606755
1782,17887878418	0,00029945662
1785,15911102295	0,00030190667
1788,13934326172	0,0003050939
1791,11957550049	0,00030919204
1794,09980773926	0,00031144986
1797,08003997803	0,00031521638
1800,0602722168	0,00031882177
1803,04050445557	0,00032177941
1806,02073669434	0,00032446586
1809,00096893311	0,00032743591
1811,98120117187	0,00033061203
1814,96143341064	0,00033455846
1817,94166564941	0,00033738844
1820,92189788818	0,00034136801
1823,90213012695	0,00034422036
1826,88236236572	0,00034683046
1829,86259460449	0,0003511869
1832,84282684326	0,00035518641
1835,82305908203	0,00035896756
1838,8032913208	0,00036257044
1841,78352355957	0,00036671093
1844,76375579834	0,00036978739
1847,74398803711	0,000374427
1850,72422027588	0,0003782214
1853,70445251465	0,00038247727
1856,68468475342	0,00038821431
1859,66491699219	0,00039124858
1862,64514923096	0,00039570556
1865,62538146973	0,00039986708
1868,6056137085	0,00040458655
1871,58584594727	0,00041077837
1874,56607818604	0,000415016
1877,5463104248	0,00041784198
1880,52654266357	0,00042351094
1883,50677490234	0,00042822519
1886,48700714111	0,0004323814
1889,46723937988	0,00043783446
1892,44747161865	0,0004423063
1895,42770385742	0,00044574146
1898,40793609619	0,00044976063
1901,38816833496	0,00045523307
1904,36840057373	0,00045865341
1907,3486328125	0,00046268013
1910,32886505127	0,00046587582
1913,30909729004	0,00047113511
1916,28932952881	0,00047395365
1919,26956176758	0,00047760046
1922,24979400635	0,00047997853
1925,23002624512	0,00048329078
1928,21025848389	0,00048504996
1931,19049072266	0,00048850861
1934,17072296143	0,00049065533
1937,1509552002	0,00049131423
1940,13118743896	0,00049194013
1943,11141967773	0,00049197597
1946,0916519165	0,00049197533
1949,07188415527	0,00049104715
1952,05211639404	0,00048740216
1955,03234863281	0,00048583436
1958,01258087158	0,00048220684
1960,99281311035	0,00047817033
1963,97304534912	0,00047274402
1966,95327758789	0,00046838002
1969,93350982666	0,00046423351
1972,91374206543	0,00046127243
1975,8939743042	0,00045858145
1978,87420654297	0,00045995127
1981,85443878174	0,00046157261
1984,83467102051	0,00046789725
1987,81490325928	0,00047693969
1990,79513549805	0,00048954125
1993,77536773682	0,0005044164
1996,75559997559	0,00052112742
1999,73583221436	0,00053726185
2002,71606445313	0,00055558135
2005,69629669189	0,00057061412
2008,67652893066	0,00058437884
2011,65676116943	0,00059722105
2014,6369934082	0,00060782929
2017,61722564697	0,00061567007
2020,59745788574	0,00062414201
2023,57769012451	0,00063049889
2026,55792236328	0,00063614166
2029,53815460205	0,00064212401
2032,51838684082	0,00065176647
2035,49861907959	0,00066659392
2038,47885131836	0,00068862868
2041,45908355713	0,00072111926
2044,4393157959	0,00075605354
2047,41954803467	0,00078702813
2050,39978027344	0,00081653807
2053,38001251221	0,00084446537
2056,36024475098	0,00087147102
2059,34047698975	0,00090061024
2062,32070922852	0,00092935194
2065,30094146729	0,0009599189
2068,28117370605	0,00099060325
2071,26140594482	0,0010236504
2074,24163818359	0,0010571655
2077,22187042236	0,0010926145
2080,20210266113	0,0011305874
2083,1823348999	0,0011699989
2086,16256713867	0,0012109099
2089,14279937744	0,0012529626
2092,12303161621	0,0012975761
2095,10326385498	0,0013443821
2098,08349609375	0,0013950804
2101,06372833252	0,0014463482
2104,04396057129	0,0015013437
2107,02419281006	0,001560574
2110,00442504883	0,0016209699
2112,9846572876	0,0016863328
2115,96488952637	0,0017552399
2118,94512176514	0,0018282351
2121,92535400391	0,0019038793
2124,90558624268	0,0019844125
2127,88581848145	0,0020702795
2130,86605072021	0,002157979
2133,84628295898	0,0022499105
2136,82651519775	0,0023467185
2139,80674743652	0,0024462814
2142,78697967529	0,00254872
2145,76721191406	0,0026535994
2148,74744415283	0,0027600094
2151,7276763916	0,0028666595
2154,70790863037	0,0029723538
2157,68814086914	0,0030743854
2160,66837310791	0,0031715787
2163,64860534668	0,0032600454
2166,62883758545	0,0033344598
2169,60906982422	0,0033933766
2172,58930206299	0,0034301174
2175,56953430176	0,0034404345
2178,54976654053	0,0034189022
2181,5299987793	0,0033596182
2184,51023101807	0,0032579232
2187,49046325684	0,0031166076
2190,47069549561	0,0029355639
2193,45092773438	0,0027278023
2196,43115997314	0,0025100953
2199,41139221191	0,0023017258
2202,39162445068	0,0021171551
2205,37185668945	0,0019646232
2208,35208892822	0,0018378814
2211,33232116699	0,0017335607
2214,31255340576	0,0016461884
2217,29278564453	0,0015672515
2220,2730178833	0,0014982136
2223,25325012207	0,0014350396
2226,23348236084	0,0013765537
2229,21371459961	0,0013250028
2232,19394683838	0,0012761993
2235,17417907715	0,0012326015
2238,15441131592	0,0011915721
2241,13464355469	0,0011566957
2244,11487579346	0,001120613
2247,09510803223	0,0010884734
2250,075340271	0,0010587244
2253,05557250977	0,0010305238
2256,03580474854	0,001002644
2259,0160369873	0,00097813504
2261,99626922607	0,00095319391
2264,97650146484	0,0009292679
2267,95673370361	0,00090610304
2270,93696594238	0,00088446124
2273,91719818115	0,00086374133
2276,89743041992	0,00084248099
2279,87766265869	0,00082286236
2282,85789489746	0,00080452131
2285,83812713623	0,00078699457
2288,818359375	0,0007700095
2291,79859161377	0,0007538438
2294,77882385254	0,0007380855
2297,75905609131	0,00072341033
2300,73928833008	0,00070912016
2303,71952056885	0,00069372912
2306,69975280762	0,00068072917
2309,67998504639	0,00066774179
2312,66021728516	0,00065496702
2315,64044952393	0,00064170919
2318,6206817627	0,00062839995
2321,60091400146	0,00061686768
2324,58114624023	0,00060467695
2327,561378479	0,00059190977
2330,54161071777	0,00057997975
2333,52184295654	0,00056825189
2336,50207519531	0,00055728534
2339,48230743408	0,00054527537
2342,46253967285	0,0005339345
2345,44277191162	0,00052248391
2348,42300415039	0,00050975728
2351,40323638916	0,00049777308
2354,38346862793	0,00048556528
2357,3637008667	0,00047237007
2360,34393310547	0,0004610223
2363,32416534424	0,00044838949
2366,30439758301	0,00043640775
2369,28462982178	0,00042339654
2372,26486206055	0,00041147427
2375,24509429932	0,0004022604
2378,22532653809	0,00039274938
2381,20555877686	0,0003832922
2384,18579101562	0,00037776533
2387,16602325439	0,00037330046
2390,14625549316	0,0003698081
2393,12648773193	0,00036739363
2396,1067199707	0,00036480153
2399,08695220947	0,00036519129
2402,06718444824	0,00036468475
2405,04741668701	0,00036135474
2408,02764892578	0,00036091359
2411,00788116455	0,00035848862
2413,98811340332	0,00035696954
2416,96834564209	0,00035329224
2419,94857788086	0,0003510491
2422,92881011963	0,0003487449
2425,9090423584	0,00034533783
2428,88927459717	0,00034327593
2431,86950683594	0,00034129674
2434,84973907471	0,00033857276
2437,82997131348	0,00033678236
2440,81020355225	0,00033499268
2443,79043579102	0,00033316974
2446,77066802979	0,00033111782
2449,75090026855	0,0003290627
2452,73113250732	0,00032783033
2455,71136474609	0,00032697094
2458,69159698486	0,00032535752
2461,67182922363	0,0003229159
2464,6520614624	0,00032263449
2467,63229370117	0,00032064527
2470,61252593994	0,00031954568
2473,59275817871	0,00031811298
2476,57299041748	0,00031810995
2479,55322265625	0,00031656539
2482,53345489502	0,00031557473
2485,51368713379	0,00031450644
2488,49391937256	0,00031229203
2491,47415161133	0,0003109138
2494,4543838501	0,00031074283
2497,43461608887	0,00030928009
2500,41484832764	0,00030719216
2503,39508056641	0,0003062277
2506,37531280518	0,00030455983
2509,35554504395	0,00030457068
2512,33577728271	0,00030262065
2515,31600952148	0,00030301205
2518,29624176025	0,00030049447
2521,27647399902	0,00030017931
2524,25670623779	0,00029913489
2527,23693847656	0,00029704227
2530,21717071533	0,00029541573
2533,1974029541	0,00029416941
2536,17763519287	0,00029347218
2539,15786743164	0,00029160539
2542,13809967041	0,0002905447
2545,11833190918	0,00028932973
2548,09856414795	0,00028858665
2551,07879638672	0,0002870397
2554,05902862549	0,00028665291
2557,03926086426	0,00028529285
2560,01949310303	0,00028469821
2562,9997253418	0,00028426444
2565,97995758057	0,00028380575
2568,96018981934	0,00028248667
2571,94042205811	0,00028183157
2574,92065429687	0,0002816384
2577,90088653564	0,00028014262
2580,88111877441	0,00028092962
2583,86135101318	0,00027979876
2586,84158325195	0,00027907295
2589,82181549072	0,00027686068
2592,80204772949	0,00027645394
2595,78227996826	0,00027503506
2598,76251220703	0,00027253228
2601,7427444458	0,00027272884
2604,72297668457	0,00027135332
2607,70320892334	0,00027009388
2610,68344116211	0,00026942702
2613,66367340088	0,00026961664
2616,64390563965	0,00026803677
2619,62413787842	0,00026935534
2622,60437011719	0,0002689455
2625,58460235596	0,00026994067
2628,56483459473	0,00027025881
2631,5450668335	0,00027052925
2634,52529907227	0,00027255986
2637,50553131104	0,0002733271
2640,4857635498	0,00027424898
2643,46599578857	0,00027579521
2646,44622802734	0,00027776977
2649,42646026611	0,00027930345
2652,40669250488	0,00028050473
2655,38692474365	0,00028263494
2658,36715698242	0,00028565474
2661,34738922119	0,00028821261
2664,32762145996	0,00028906855
2667,30785369873	0,00029136441
2670,2880859375	0,00029402137
2673,26831817627	0,00029504814
2676,24855041504	0,00029840463
2679,22878265381	0,00029925071
2682,20901489258	0,00030200623
2685,18924713135	0,00030280489
2688,16947937012	0,00030275147
2691,14971160889	0,00030352993
2694,12994384766	0,00030269461
2697,11017608643	0,00030190451
2700,0904083252	0,00029979295
2703,07064056396	0,00029843768
2706,05087280273	0,00029425508
2709,0311050415	0,00028909582
2712,01133728027	0,00028431178
2714,99156951904	0,00027726554
2717,97180175781	0,00026968441
2720,95203399658	0,00026033635
2723,93226623535	0,00025233616
2726,91249847412	0,00024166692
2729,89273071289	0,00023031283
2732,87296295166	0,00021975971
2735,85319519043	0,00020985061
2738,8334274292	0,00019815643
2741,81365966797	0,00018986271
2744,79389190674	0,00018188888
2747,77412414551	0,00017365977
2750,75435638428	0,00016950886
2753,73458862305	0,00016631198
2756,71482086182	0,00016240854
2759,69505310059	0,00016307515
2762,67528533936	0,00016330348
2765,65551757813	0,00016403317
2768,63574981689	0,00016469459
2771,61598205566	0,00016478774
2774,59621429443	0,00016537606
2777,5764465332	0,000166583
2780,55667877197	0,00016557917
2783,53691101074	0,00016497569
2786,51714324951	0,00016293744
2789,49737548828	0,00016230419
2792,47760772705	0,00016228601
2795,45783996582	0,00016037818
2798,43807220459	0,00015889219
2801,41830444336	0,00015682919
2804,39853668213	0,00015506518
2807,3787689209	0,00015335476
2810,35900115967	0,00015137857
2813,33923339844	0,00014904175
2816,31946563721	0,00014792795
2819,29969787598	0,00014625256
2822,27993011475	0,00014624681
2825,26016235352	0,00014340146
2828,24039459229	0,00014294457
2831,22062683105	0,00014012554
2834,20085906982	0,00013949292
2837,18109130859	0,00013862837
2840,16132354736	0,00013721477
2843,14155578613	0,00013807936
2846,1217880249	0,00013609009
2849,10202026367	0,00013697423
2852,08225250244	0,00013600686
2855,06248474121	0,00013616057
2858,04271697998	0,00013503996
2861,02294921875	0,00013560675
2864,00318145752	0,00013639136
2866,98341369629	0,00013425333
2869,96364593506	0,0001340996
2872,94387817383	0,00013485244
2875,9241104126	0,00013408754
2878,90434265137	0,00013389554
2881,88457489014	0,00013282058
2884,86480712891	0,00013230344
2887,84503936768	0,00013293847
2890,82527160645	0,00013230387
2893,80550384521	0,00013198633
2896,78573608398	0,00013120095
2899,76596832275	0,00013191813
2902,74620056152	0,00013147458
2905,72643280029	0,00013137721
2908,70666503906	0,00013118309
2911,68689727783	0,00013133578
2914,6671295166	0,00013135831
2917,64736175537	0,00013133463
2920,62759399414	0,00013007664
2923,60782623291	0,00012976837
2926,58805847168	0,0001296066
2929,56829071045	0,00012838526
2932,54852294922	0,00012791787
2935,52875518799	0,00012753054
2938,50898742676	0,00012940155
2941,48921966553	0,00012607882
2944,4694519043	0,00012625489
2947,44968414307	0,00012560422
2950,42991638184	0,00012438734
2953,41014862061	0,00012366274
2956,39038085937	0,00012199093
2959,37061309814	0,00012220877
2962,35084533691	0,00012129208
2965,33107757568	0,00012020385
2968,31130981445	0,00011992348
2971,29154205322	0,00011915026
2974,27177429199	0,0001180303
2977,25200653076	0,00011594379
2980,23223876953	0,00011321919
2983,2124710083	0,0001114754
2986,19270324707	0,00011086949
2989,17293548584	0,00010958526
2992,15316772461	0,00010680182
2995,13339996338	0,00010601391
2998,11363220215	0,00010407459
3001,09386444092	0,00010261169
3004,07409667969	0,0001003213
3007,05432891846	9,9167297E-5
3010,03456115723	9,9317E-5
3013,014793396	9,8542105E-5
3015,99502563477	9,9486433E-5
3018,97525787354	0,00010057004
3021,9554901123	0,00010188973
3024,93572235107	0,00010303455
3027,91595458984	0,00010541169
3030,89618682861	0,00010777527
3033,87641906738	0,00010812045
3036,85665130615	0,00010996172
3039,83688354492	0,00011103408
3042,81711578369	0,0001125847
3045,79734802246	0,0001126637
3048,77758026123	0,00011334708
3051,7578125	0,00011156613
3054,73804473877	0,00011249838
3057,71827697754	0,00011164817
3060,69850921631	0,00011255929
3063,67874145508	0,00011158335
3066,65897369385	0,00011024308
3069,63920593262	0,00010843576
3072,61943817139	0,00010878903
3075,59967041016	0,00010660037
3078,57990264893	0,00010678558
3081,5601348877	0,00010410044
3084,54036712646	0,00010089076
3087,52059936523	0,00010060546
3090,500831604	9,6730556E-5
3093,48106384277	9,4595485E-5
3096,46129608154	9,0925847E-5
3099,44152832031	8,6275216E-5
3102,42176055908	8,2503551E-5
3105,40199279785	7,8270583E-5
3108,38222503662	7,2437126E-5
3111,36245727539	6,7253938E-5
3114,34268951416	6,0455147E-5
3117,32292175293	5,4066572E-5
3120,3031539917	4,6287147E-5
3123,28338623047	3,9477637E-5
3126,26361846924	3,2254884E-5
3129,24385070801	2,4349967E-5
3132,22408294678	1,7291465E-5
3135,20431518555	9,9026052E-6
3138,18454742432	3,716441E-6
3141,16477966309	3,7833218E-6
3144,14501190186	8,7995501E-6
3147,12524414063	1,2925419E-5
3150,10547637939	1,8000403E-5
3153,08570861816	2,1245463E-5
3156,06594085693	2,3356946E-5
3159,0461730957	2,7514297E-5
3162,02640533447	2,8965458E-5
3165,00663757324	3,0048918E-5
3167,98686981201	3,1518551E-5
3170,96710205078	3,3297448E-5
3173,94733428955	3,4185065E-5
3176,92756652832	3,4892293E-5
3179,90779876709	3,5515394E-5
3182,88803100586	3,6074835E-5
3185,86826324463	3,5826233E-5
3188,8484954834	3,7328682E-5
3191,82872772217	3,8082108E-5
3194,80895996094	3,7140565E-5
3197,78919219971	3,8096473E-5
3200,76942443848	3,8630855E-5
3203,74965667725	3,9528851E-5
3206,72988891602	3,9161719E-5
3209,71012115479	3,9809183E-5
3212,69035339355	4,0315249E-5
3215,67058563232	4,1339478E-5
3218,65081787109	4,2344831E-5
3221,63105010986	4,206661E-5
3224,61128234863	4,2834284E-5
3227,5915145874	4,4077326E-5
3230,57174682617	4,4452306E-5
3233,55197906494	4,4570398E-5
3236,53221130371	4,5593712E-5
3239,51244354248	4,6653614E-5
3242,49267578125	4,7881794E-5
3245,47290802002	4,9351708E-5
3248,45314025879	4,9961443E-5
3251,43337249756	5,1569195E-5
3254,41360473633	5,4669389E-5
3257,3938369751	5,4865327E-5
3260,37406921387	5,8007462E-5
3263,35430145264	6,0093712E-5
3266,33453369141	6,3759885E-5
3269,31476593018	6,5257772E-5
3272,29499816895	6,8101341E-5
3275,27523040771	7,1675364E-5
3278,25546264648	7,3407658E-5
3281,23569488525	7,6130727E-5
3284,21592712402	7,8147149E-5
3287,19615936279	8,0387399E-5
3290,17639160156	8,2751944E-5
3293,15662384033	8,4788471E-5
3296,1368560791	8,679256E-5
3299,11708831787	8,7753467E-5
3302,09732055664	8,8097353E-5
3305,07755279541	9,0076795E-5
3308,05778503418	9,0831865E-5
3311,03801727295	9,0056803E-5
3314,01824951172	8,9764368E-5
3316,99848175049	8,8678805E-5
3319,97871398926	8,7415281E-5
3322,95894622803	8,6705098E-5
3325,9391784668	8,4895406E-5
3328,91941070557	8,2728138E-5
3331,89964294434	8,0757609E-5
3334,87987518311	7,89752E-5
3337,86010742188	7,5526011E-5
3340,84033966064	7,2511947E-5
3343,82057189941	6,9927492E-5
3346,80080413818	6,737089E-5
3349,78103637695	6,2817119E-5
3352,76126861572	5,9782645E-5
3355,74150085449	5,5871413E-5
3358,72173309326	5,2971535E-5
3361,70196533203	4,8462783E-5
3364,6821975708	4,545701E-5
3367,66242980957	4,3004671E-5
3370,64266204834	4,1256176E-5
3373,62289428711	3,883402E-5
3376,60312652588	3,6562077E-5
3379,58335876465	3,470352E-5
3382,56359100342	3,5440047E-5
3385,54382324219	3,5687031E-5
3388,52405548096	3,4915567E-5
3391,50428771973	3,5513419E-5
3394,4845199585	3,5379993E-5
3397,46475219727	3,6524443E-5
3400,44498443604	3,8190708E-5
3403,4252166748	3,9954993E-5
3406,40544891357	4,0621437E-5
3409,38568115234	4,3474828E-5
3412,36591339111	4,5334325E-5
3415,34614562988	4,7473833E-5
3418,32637786865	4,9289328E-5
3421,30661010742	5,2057528E-5
3424,28684234619	5,3995588E-5
3427,26707458496	5,6510758E-5
3430,24730682373	5,9002467E-5
3433,2275390625	6,1523653E-5
3436,20777130127	6,3699681E-5
3439,18800354004	6,6475248E-5
3442,16823577881	7,0066034E-5
3445,14846801758	7,3367007E-5
3448,12870025635	7,6299609E-5
3451,10893249512	7,9371879E-5
3454,08916473389	8,2132269E-5
3457,06939697266	8,5695344E-5
3460,04962921143	8,9305055E-5
3463,0298614502	9,2258511E-5
3466,01009368897	9,547251E-5
3468,99032592773	9,934894E-5
3471,9705581665	0,00010132265
3474,95079040527	0,00010386496
3477,93102264404	0,0001070186
3480,91125488281	0,00011067204
3483,89148712158	0,00011302395
3486,87171936035	0,00011551582
3489,85195159912	0,00011720453
3492,83218383789	0,00011811305
3495,81241607666	0,00011916058
3498,79264831543	0,0001192091
3501,7728805542	0,00011903723
3504,75311279297	0,000118636
3507,73334503174	0,00011653373
3510,71357727051	0,00011520841
3513,69380950928	0,00011184827
3516,67404174805	0,00010945551
3519,65427398682	0,00010633233
3522,63450622559	0,00010166969
3525,61473846436	9,8673772E-5
3528,59497070313	9,3141505E-5
3531,57520294189	8,9432102E-5
3534,55543518066	8,6269946E-5
3537,53566741943	8,4414101E-5
3540,5158996582	8,3071841E-5
3543,49613189697	8,471484E-5
3546,47636413574	8,7195582E-5
3549,45659637451	9,0385244E-5
3552,43682861328	9,552969E-5
3555,41706085205	9,9375301E-5
3558,39729309082	0,00010243523
3561,37752532959	0,00010568093
3564,35775756836	0,00010789571
3567,33798980713	0,00010874213
3570,3182220459	0,0001099367
3573,29845428467	0,00010925011
3576,27868652344	0,00010922744
3579,25891876221	0,00010712816
3582,23915100098	0,00010624949
3585,21938323975	0,00010422916
3588,19961547852	0,00010391657
3591,17984771729	0,00010353915
3594,16007995605	0,00010252951
3597,14031219482	0,0001020193
3600,12054443359	0,00010259723
3603,10077667236	0,00010151231
3606,08100891113	0,00010184495
3609,0612411499	0,00010192707
3612,04147338867	0,00010193023
3615,02170562744	0,00010242351
3618,00193786621	0,00010245015
3620,98217010498	0,00010112155
3623,96240234375	0,00010224701
3626,94263458252	0,00010159471
3629,92286682129	0,0001006092
3632,90309906006	0,0001002464
3635,88333129883	9,8646251E-5
3638,8635635376	9,8902929E-5
3641,84379577637	9,7468756E-5
3644,82402801514	9,5694336E-5
3647,80426025391	9,6112569E-5
3650,78449249268	9,4041133E-5
3653,76472473145	9,2086624E-5
3656,74495697022	9,0381868E-5
3659,72518920898	8,9523912E-5
3662,70542144775	8,7343439E-5
3665,68565368652	8,3679446E-5
3668,66588592529	8,2582671E-5
3671,64611816406	7,9596197E-5
3674,62635040283	7,5071677E-5
3677,6065826416	7,2349863E-5
3680,58681488037	6,7748079E-5
3683,56704711914	6,3307402E-5
3686,54727935791	5,8963077E-5
3689,52751159668	5,4992473E-5
3692,50774383545	5,0059148E-5
3695,48797607422	4,589179E-5
3698,46820831299	4,1650813E-5
3701,44844055176	3,9067395E-5
3704,42867279053	3,5559736E-5
3707,4089050293	3,1285459E-5
3710,38913726807	2,8994299E-5
3713,36936950684	2,8121885E-5
3716,34960174561	2,3886429E-5
3719,32983398438	2,296461E-5
3722,31006622314	2,2123295E-5
3725,29029846191	1,993536E-5
3728,27053070068	2,2060274E-5
3731,25076293945	2,1951858E-5
3734,23099517822	2,3685544E-5
3737,21122741699	2,4236333E-5
3740,19145965576	2,6181002E-5
3743,17169189453	2,8482902E-5
3746,1519241333	2,9025251E-5
3749,13215637207	3,1034256E-5
3752,11238861084	3,1914399E-5
3755,09262084961	3,3182147E-5
3758,07285308838	3,4058518E-5
3761,05308532715	3,6727136E-5
3764,03331756592	3,6629469E-5
3767,01354980469	3,7620236E-5
3769,99378204346	3,8912472E-5
3772,97401428223	4,1118079E-5
3775,954246521	4,083659E-5
3778,93447875977	4,3301241E-5
3781,91471099854	4,4388651E-5
3784,8949432373	4,4861986E-5
3787,87517547607	4,7852071E-5
3790,85540771484	4,9309823E-5
3793,83563995361	5,1079171E-5
3796,81587219238	5,3008135E-5
3799,79610443115	5,4110062E-5
3802,77633666992	5,6121934E-5
3805,75656890869	5,7792197E-5
3808,73680114746	5,9539593E-5
3811,71703338623	6,1624714E-5
3814,697265625	6,3681751E-5
3817,67749786377	6,5861808E-5
3820,65773010254	6,6727257E-5
3823,63796234131	6,8741732E-5
3826,61819458008	7,0904944E-5
3829,59842681885	7,2241047E-5
3832,57865905762	7,4028949E-5
3835,55889129639	7,6439569E-5
3838,53912353516	7,8072685E-5
3841,51935577393	7,9155305E-5
3844,4995880127	7,9645685E-5
3847,47982025146	8,0459165E-5
3850,46005249023	8,1151345E-5
3853,440284729	8,3132402E-5
3856,42051696777	8,2461589E-5
3859,40074920654	8,4489698E-5
3862,38098144531	8,4471663E-5
3865,36121368408	8,4306932E-5
3868,34144592285	8,3496508E-5
3871,32167816162	8,3886022E-5
3874,30191040039	8,4672194E-5
3877,28214263916	8,4738404E-5
3880,26237487793	8,5271527E-5
3883,2426071167	8,6443973E-5
3886,22283935547	8,7414861E-5
3889,20307159424	8,8180013E-5
3892,18330383301	8,9447315E-5
3895,16353607178	8,9830845E-5
3898,14376831055	9,0588259E-5
3901,12400054932	9,3137852E-5
3904,10423278809	9,4418349E-5
3907,08446502686	9,6304553E-5
3910,06469726562	9,7191256E-5
3913,04492950439	9,7882384E-5
3916,02516174316	9,9534009E-5
3919,00539398193	0,00010157171
3921,9856262207	0,00010360458
3924,96585845947	0,00010574263
3927,94609069824	0,00010904925
3930,92632293701	0,00011070139
3933,90655517578	0,00011303976
3936,88678741455	0,00011563947
3939,86701965332	0,00011795381
3942,84725189209	0,00012138325
3945,82748413086	0,00012508056
3948,80771636963	0,00012769889
3951,7879486084	0,00013174841
3954,76818084717	0,00013510799
3957,74841308594	0,00013869536
3960,72864532471	0,00014403523
3963,70887756348	0,00014743103
3966,68910980225	0,00015100588
3969,66934204102	0,00015732043
3972,64957427978	0,00016128629
3975,62980651855	0,00016493305
3978,61003875732	0,00017035679
3981,59027099609	0,00017534613
3984,57050323486	0,00018012935
3987,55073547363	0,00018422383
3990,5309677124	0,00018767292
3993,51119995117	0,00019285843
3996,49143218994	0,00019797909
3999,47166442871	0,00020140522
4002,45189666748	0,00020709047
4005,43212890625	0,00021029734
4008,41236114502	0,00021477243
4011,39259338379	0,00021700776
4014,37282562256	0,00022077807
4017,35305786133	0,00022305259
4020,3332901001	0,00022517218
4023,31352233887	0,00022553008
4026,29375457764	0,00022669432
4029,27398681641	0,00022750738
4032,25421905518	0,0002252806
4035,23445129395	0,00022431189
4038,21468353271	0,00022300405
4041,19491577148	0,00022015841
4044,17514801025	0,0002174518
4047,15538024902	0,00021346249
4050,13561248779	0,00020845669
4053,11584472656	0,00020488926
4056,09607696533	0,00019981196
4059,0763092041	0,00019558519
4062,05654144287	0,00019076701
4065,03677368164	0,00018567876
4068,01700592041	0,00018108968
4070,99723815918	0,00017646286
4073,97747039795	0,00017213897
4076,95770263672	0,00016705874
4079,93793487549	0,00016313804
4082,91816711426	0,00015852863
4085,89839935303	0,00015450763
4088,8786315918	0,00014990602
4091,85886383057	0,0001452883
4094,83909606934	0,00014146984
4097,81932830811	0,00013656144
4100,79956054687	0,00013213705
4103,77979278564	0,00012694148
4106,76002502441	0,00012320336
4109,74025726318	0,00011938281
4112,72048950195	0,00011469663
4115,70072174072	0,00011160015
4118,68095397949	0,00010696844
4121,66118621826	0,00010305864
4124,64141845703	9,8908181E-5
4127,6216506958	9,5159218E-5
4130,60188293457	9,0278659E-5
4133,58211517334	8,6371097E-5
4136,56234741211	8,3027752E-5
4139,54257965088	7,8270221E-5
4142,52281188965	7,2831273E-5
4145,50304412842	6,8570142E-5
4148,48327636719	6,4139185E-5
4151,46350860596	6,0390427E-5
4154,44374084473	5,5874694E-5
4157,4239730835	5,1241613E-5
4160,40420532227	4,7610786E-5
4163,38443756103	4,4213731E-5
4166,3646697998	4,1220953E-5
4169,34490203857	3,7339905E-5
4172,32513427734	3,4135339E-5
4175,30536651611	3,1147737E-5
4178,28559875488	2,9501189E-5
4181,26583099365	2,5828569E-5
4184,24606323242	2,4734233E-5
4187,22629547119	2,3120927E-5
4190,20652770996	2,212689E-5
4193,18675994873	2,1596482E-5
4196,1669921875	2,0777487E-5
4199,14722442627	2,0920421E-5
4202,12745666504	1,958808E-5
4205,10768890381	2,026949E-5
4208,08792114258	2,0762854E-5
4211,06815338135	2,0941265E-5
4214,04838562012	2,2108678E-5
4217,02861785889	2,0629066E-5
4220,00885009766	2,2078711E-5
4222,98908233643	2,2771928E-5
4225,9693145752	2,3659718E-5
4228,94954681396	2,3245979E-5
4231,92977905273	2,5112233E-5
4234,9100112915	2,5251522E-5
4237,89024353027	2,5529213E-5
4240,87047576904	2,685957E-5
4243,85070800781	2,6700826E-5
4246,83094024658	2,6882658E-5
4249,81117248535	2,840798E-5
4252,79140472412	2,8343976E-5
4255,77163696289	2,9741607E-5
4258,75186920166	3,113935E-5
4261,73210144043	3,132847E-5
4264,7123336792	3,175617E-5
4267,69256591797	3,2307242E-5
4270,67279815674	3,3666138E-5
4273,65303039551	3,4251862E-5
4276,63326263428	3,3850341E-5
4279,61349487305	3,5250433E-5
4282,59372711182	3,5892499E-5
4285,57395935059	3,6437208E-5
4288,55419158936	3,707681E-5
4291,53442382812	3,7409336E-5
4294,51465606689	3,8302391E-5
4297,49488830566	3,8672891E-5
4300,47512054443	3,9081129E-5
4303,4553527832	3,9696916E-5
4306,43558502197	4,1205112E-5
4309,41581726074	4,0861395E-5
4312,39604949951	4,0232675E-5
4315,37628173828	3,9850621E-5
4318,35651397705	4,0623437E-5
4321,33674621582	4,0661074E-5
4324,31697845459	4,0352716E-5
4327,29721069336	4,1372312E-5
4330,27744293213	4,1529126E-5
4333,2576751709	4,0731881E-5
4336,23790740967	4,0362881E-5
4339,21813964844	3,7860309E-5
4342,19837188721	3,9035867E-5
4345,17860412598	3,8272456E-5
4348,15883636475	3,6925164E-5
4351,13906860352	3,6238729E-5
4354,11930084229	3,4962416E-5
4357,09953308105	3,4162675E-5
4360,07976531982	3,2013579E-5
4363,05999755859	3,0969685E-5
4366,04022979736	3,0731736E-5
4369,02046203613	2,8186899E-5
4372,0006942749	2,758385E-5
4374,98092651367	2,5696339E-5
4377,96115875244	2,3794263E-5
4380,94139099121	2,3799983E-5
4383,92162322998	2,1324882E-5
4386,90185546875	2,0083174E-5
4389,88208770752	1,956637E-5
4392,86231994629	1,7764035E-5
4395,84255218506	1,6205124E-5
4398,82278442383	1,5663317E-5
4401,8030166626	1,4261113E-5
4404,78324890137	1,295411E-5
4407,76348114014	1,2179533E-5
4410,74371337891	1,1497781E-5
4413,72394561768	1,1029499E-5
4416,70417785645	1,143502E-5
4419,68441009521	9,9993523E-6
4422,66464233398	9,6131157E-6
4425,64487457275	1,0303433E-5
4428,62510681152	9,9279213E-6
4431,60533905029	9,4694878E-6
4434,58557128906	1,0854236E-5
4437,56580352783	1,0905775E-5
4440,5460357666	1,2679906E-5
4443,52626800537	1,4357152E-5
4446,50650024414	1,5097454E-5
4449,48673248291	1,8075488E-5
4452,46696472168	1,9081662E-5
4455,44719696045	2,0634632E-5
4458,42742919922	2,3227324E-5
4461,40766143799	2,5352945E-5
4464,38789367676	2,701567E-5
4467,36812591553	2,876885E-5
4470,3483581543	3,0825839E-5
4473,32859039307	3,3422383E-5
4476,30882263184	3,5122832E-5
4479,28905487061	3,7244386E-5
4482,26928710937	3,9347228E-5
4485,24951934814	4,0800888E-5
4488,22975158691	4,4128049E-5
4491,20998382568	4,6255563E-5
4494,19021606445	4,7253122E-5
4497,17044830322	5,0276882E-5
4500,15068054199	5,1633407E-5
4503,13091278076	5,3571057E-5
4506,11114501953	5,5690687E-5
4509,0913772583	5,7161804E-5
4512,07160949707	5,9606665E-5
4515,05184173584	6,03907E-5
4518,03207397461	6,2712772E-5
4521,01230621338	6,2411487E-5
4523,99253845215	6,4293495E-5
4526,97277069092	6,546345E-5
4529,95300292969	6,6127496E-5
4532,93323516846	6,654924E-5
4535,91346740723	6,7745119E-5
4538,893699646	6,877109E-5
4541,87393188477	6,9516046E-5
4544,85416412354	7,0776685E-5
4547,8343963623	7,1721252E-5
4550,81462860107	7,1695856E-5
4553,79486083984	7,1759473E-5
4556,77509307861	7,3310244E-5
4559,75532531738	7,5468368E-5
4562,73555755615	7,6291251E-5
4565,71578979492	7,6894775E-5
4568,69602203369	7,941652E-5
4571,67625427246	8,0239469E-5
4574,65648651123	7,994131E-5
4577,63671875	8,1475311E-5
4580,61695098877	8,3314924E-5
4583,59718322754	8,4234716E-5
4586,57741546631	8,6788082E-5
4589,55764770508	8,7256533E-5
4592,53787994385	8,9223073E-5
4595,51811218262	9,1384712E-5
4598,49834442139	9,189334E-5
4601,47857666016	9,426465E-5
4604,45880889893	9,5755726E-5
4607,4390411377	9,7639313E-5
4610,41927337646	9,9114853E-5
4613,39950561523	0,00010114982
4616,379737854	0,0001034884
4619,35997009277	0,00010632639
4622,34020233154	0,0001089066
4625,32043457031	0,00011148101
4628,30066680908	0,00011360963
4631,28089904785	0,00011533401
4634,26113128662	0,00011840138
4637,24136352539	0,00012150147
4640,22159576416	0,00012359972
4643,20182800293	0,00012675712
4646,1820602417	0,00013021421
4649,16229248047	0,00013290528
4652,14252471924	0,00013593926
4655,12275695801	0,00013978751
4658,10298919678	0,0001426908
4661,08322143555	0,00014759725
4664,06345367432	0,00015070173
4667,04368591309	0,00015599934
4670,02391815186	0,00015977632
4673,00415039063	0,00016320627
4675,98438262939	0,00016840076
4678,96461486816	0,00017260699
4681,94484710693	0,00017632165
4684,9250793457	0,00017946466
4687,90531158447	0,0001843556
4690,88554382324	0,00018820404
4693,86577606201	0,00019195281
4696,84600830078	0,0001943718
4699,82624053955	0,00019717424
4702,80647277832	0,00020020964
4705,78670501709	0,00020283615
4708,76693725586	0,0002041456
4711,74716949463	0,00020767125
4714,7274017334	0,00020849437
4717,70763397217	0,00021049443
4720,68786621094	0,00021131969
4723,66809844971	0,00021057334
4726,64833068848	0,00021116007
4729,62856292725	0,00021163153
4732,60879516602	0,0002098382
4735,58902740479	0,00020813686
4738,56925964355	0,00020558962
4741,54949188232	0,00020163871
4744,52972412109	0,00019866365
4747,50995635986	0,00019444513
4750,49018859863	0,00019076945
4753,4704208374	0,00018659014
4756,45065307617	0,00018445159
4759,43088531494	0,00018066832
4762,41111755371	0,00017872346
4765,39134979248	0,00017543696
4768,37158203125	0,00017474526
4771,35181427002	0,00017204716
4774,33204650879	0,0001719141
4777,31227874756	0,0001703929
4780,29251098633	0,00016938464
4783,2727432251	0,00017028439
4786,25297546387	0,0001693673
4789,23320770264	0,00016891295
4792,21343994141	0,00016917948
4795,19367218018	0,00016998543
4798,17390441895	0,00017016156
4801,15413665771	0,0001723144
4804,13436889648	0,00017188534
4807,11460113525	0,00017245506
4810,09483337402	0,00017451025
4813,07506561279	0,00017454867
4816,05529785156	0,0001762535
4819,03553009033	0,00017734132
4822,0157623291	0,00017870331
4824,99599456787	0,00017830094
4827,97622680664	0,00017877123
4830,95645904541	0,0001800277
4833,93669128418	0,0001815996
4836,91692352295	0,00018245135
4839,89715576172	0,00018412038
4842,87738800049	0,000184564
4845,85762023926	0,00018489683
4848,83785247803	0,00018562089
4851,8180847168	0,00018542653
4854,79831695557	0,00018445965
4857,77854919434	0,00018553958
4860,75878143311	0,00018415565
4863,73901367188	0,00018254132
4866,71924591064	0,0001799929
4869,69947814941	0,00017901574
4872,67971038818	0,00017549486
4875,65994262695	0,00017226814
4878,64017486572	0,00016913238
4881,62040710449	0,00016442024
4884,60063934326	0,00015969275
4887,58087158203	0,00015377492
4890,5611038208	0,00014806205
4893,54133605957	0,00014296972
4896,52156829834	0,00013709009
4899,50180053711	0,0001318388
4902,48203277588	0,00012588947
4905,46226501465	0,00012353903
4908,44249725342	0,00012024354
4911,42272949219	0,00011788742
4914,40296173096	0,00011914442
4917,38319396973	0,00011968236
4920,3634262085	0,0001211536
4923,34365844727	0,00012313644
4926,32389068604	0,00012596493
4929,3041229248	0,00012844933
4932,28435516357	0,00013004948
4935,26458740234	0,00013268354
4938,24481964111	0,00013285192
4941,22505187988	0,00013387607
4944,20528411865	0,00013420255
4947,18551635742	0,00013254966
4950,16574859619	0,00013059867
4953,14598083496	0,0001286548
4956,12621307373	0,00012717312
4959,1064453125	0,00012512856
4962,08667755127	0,00012462014
4965,06690979004	0,0001225637
4968,04714202881	0,00012218371
4971,02737426758	0,00012202679
4974,00760650635	0,0001212953
4976,98783874512	0,00012073637
4979,96807098389	0,00012134821
4982,94830322266	0,00012050002
4985,92853546143	0,00012271924
4988,9087677002	0,00012272556
4991,88899993897	0,000122748
4994,86923217773	0,00012339597
4997,8494644165	0,0001243875
5000,82969665527	0,00012536522
5003,80992889404	0,00012575041
5006,79016113281	0,00012743632
5009,77039337158	0,00012767803
5012,75062561035	0,00012980796
5015,73085784912	0,00012951805
5018,71109008789	0,00012943379
5021,69132232666	0,00012896967
5024,67155456543	0,00012802703
5027,6517868042	0,0001279708
5030,63201904297	0,0001274713
5033,61225128174	0,00012696378
5036,59248352051	0,00012574733
5039,57271575928	0,0001238979
5042,55294799805	0,00012418338
5045,53318023682	0,00012269732
5048,51341247559	0,00012180731
5051,49364471436	0,00012056992
5054,47387695313	0,00012001961
5057,45410919189	0,00012043455
5060,43434143066	0,00011923532
5063,41457366943	0,00011978722
5066,3948059082	0,00012041042
5069,37503814697	0,00012085614
5072,35527038574	0,00012310263
5075,33550262451	0,00012420152
5078,31573486328	0,00012456425
5081,29596710205	0,00012614478
5084,27619934082	0,00012607406
5087,25643157959	0,00012774516
5090,23666381836	0,00012649902
5093,21689605713	0,00012612304
5096,1971282959	0,00012480539
5099,17736053467	0,00012433853
5102,15759277344	0,00012238623
5105,13782501221	0,00012045626
5108,11805725098	0,00011854669
5111,09828948975	0,00011832217
5114,07852172852	0,0001152929
5117,05875396729	0,00011399916
5120,03898620605	0,00011027555
5123,01921844482	0,0001076367
5125,99945068359	0,00010514534
5128,97968292236	0,00010198431
5131,95991516113	9,9700571E-5
5134,9401473999	9,6066487E-5
5137,92037963867	9,2321298E-5
5140,90061187744	8,8944554E-5
5143,88084411621	8,6169304E-5
5146,86107635498	8,2413309E-5
5149,84130859375	7,8776741E-5
5152,82154083252	7,7104819E-5
5155,80177307129	7,4101515E-5
5158,78200531006	7,1941428E-5
5161,76223754883	6,870227E-5
5164,7424697876	6,597055E-5
5167,72270202637	6,3593862E-5
5170,70293426514	6,1423344E-5
5173,68316650391	5,9570522E-5
5176,66339874268	5,8271084E-5
5179,64363098145	5,7257688E-5
5182,62386322022	5,625862E-5
5185,60409545898	5,5970039E-5
5188,58432769775	5,5666423E-5
5191,56455993652	5,5465424E-5
5194,54479217529	5,7698047E-5
5197,52502441406	5,7326995E-5
5200,50525665283	5,8752748E-5
5203,4854888916	5,9914515E-5
5206,46572113037	6,0958794E-5
5209,44595336914	6,2928679E-5
5212,42618560791	6,3588483E-5
5215,40641784668	6,572993E-5
5218,38665008545	6,7185636E-5
5221,36688232422	6,9820128E-5
5224,34711456299	7,181273E-5
5227,32734680176	7,4813757E-5
5230,30757904053	7,727466E-5
5233,2878112793	7,9044325E-5
5236,26804351807	8,0919093E-5
5239,24827575684	8,365491E-5
5242,22850799561	8,5540748E-5
5245,20874023438	8,9005E-5
5248,18897247314	9,1113995E-5
5251,16920471191	9,3751556E-5
5254,14943695068	9,5886071E-5
5257,12966918945	9,7441514E-5
5260,10990142822	0,00010121774
5263,09013366699	0,00010194159
5266,07036590576	0,00010534896
5269,05059814453	0,00010681173
5272,0308303833	0,00010783834
5275,01106262207	0,00011064108
5277,99129486084	0,0001130579
5280,97152709961	0,00011384381
5283,95175933838	0,00011557098
5286,93199157715	0,00011677791
5289,91222381592	0,00011789106
5292,89245605469	0,0001195937
5295,87268829346	0,00011994481
5298,85292053223	0,00012185038
5301,833152771	0,00012282625
5304,81338500977	0,00012275136
5307,79361724854	0,00012417227
5310,7738494873	0,00012421232
5313,75408172607	0,00012479514
5316,73431396484	0,00012489021
5319,71454620361	0,00012412617
5322,69477844238	0,00012419144
5325,67501068115	0,00012437118
5328,65524291992	0,00012480842
5331,63547515869	0,00012454413
5334,61570739746	0,00012306643
5337,59593963623	0,00012404818
5340,576171875	0,0001226168
5343,55640411377	0,00012296417
5346,53663635254	0,00012199756
5349,51686859131	0,00012263791
5352,49710083008	0,00012105932
5355,47733306885	0,00012143342
5358,45756530762	0,00012004598
5361,43779754639	0,00012025304
5364,41802978516	0,00011968638
5367,39826202393	0,00011875504
5370,3784942627	0,00011867014
5373,35872650146	0,00011818396
5376,33895874023	0,00011822053
5379,319190979	0,00011748117
5382,29942321777	0,00011754227
5385,27965545654	0,00011722385
5388,25988769531	0,00011814762
5391,24011993408	0,00011728158
5394,22035217285	0,00011865469
5397,20058441162	0,00012033386
5400,18081665039	0,00012048025
5403,16104888916	0,00012102634
5406,14128112793	0,00012387249
5409,1215133667	0,000124727
5412,10174560547	0,00012580534
5415,08197784424	0,00012793404
5418,06221008301	0,00012960151
5421,04244232178	0,00013100633
5424,02267456055	0,00013366515
5427,00290679932	0,00013556341
5429,98313903809	0,00013708246
5432,96337127686	0,00013940333
5435,94360351562	0,00014018313
5438,92383575439	0,00014143411
5441,90406799316	0,0001450439
5444,88430023193	0,00014696064
5447,8645324707	0,00014846931
5450,84476470947	0,00015016269
5453,82499694824	0,00015204531
5456,80522918701	0,00015355887
5459,78546142578	0,00015526834
5462,76569366455	0,00015598271
5465,74592590332	0,00015749614
5468,72615814209	0,00015727883
5471,70639038086	0,00015847941
5474,68662261963	0,00015875312
5477,6668548584	0,00015871207
5480,64708709717	0,00015891686
5483,62731933594	0,00015862939
5486,60755157471	0,00015812116
5489,58778381348	0,00015732803
5492,56801605225	0,00015621494
5495,54824829102	0,00015595722
5498,52848052978	0,0001548031
5501,50871276855	0,00015447347
5504,48894500732	0,00015254444
5507,46917724609	0,00015108926
5510,44940948486	0,00014964191
5513,42964172363	0,00014902914
5516,4098739624	0,00014688397
5519,39010620117	0,00014555705
5522,37033843994	0,00014421445
5525,35057067871	0,00014249238
5528,33080291748	0,00014166486
5531,31103515625	0,00014024323
5534,29126739502	0,00013888017
5537,27149963379	0,00013628729
5540,25173187256	0,0001354736
5543,23196411133	0,00013264242
5546,2121963501	0,00013165077
5549,19242858887	0,00012819696
5552,17266082764	0,00012529215
5555,15289306641	0,00012274889
5558,13312530518	0,0001205373
5561,11335754395	0,00011775214
5564,09358978271	0,0001142714
5567,07382202148	0,00011242601
5570,05405426025	0,00010849881
5573,03428649902	0,00010607021
5576,01451873779	0,00010375077
5578,99475097656	0,00010126798
5581,97498321533	9,9815001E-5
5584,9552154541	9,8785594E-5
5587,93544769287	9,5855543E-5
5590,91567993164	9,594617E-5
5593,89591217041	9,3969711E-5
5596,87614440918	9,1983668E-5
5599,85637664795	9,086506E-5
5602,83660888672	8,9540473E-5
5605,81684112549	8,7412623E-5
5608,79707336426	8,520321E-5
5611,77730560303	8,4511841E-5
5614,7575378418	8,1356474E-5
5617,73777008057	7,8908327E-5
5620,71800231934	7,7266586E-5
5623,69823455811	7,4206065E-5
5626,67846679687	7,1548051E-5
5629,65869903564	6,8985642E-5
5632,63893127441	6,5050503E-5
5635,61916351318	6,1946044E-5
5638,59939575195	5,9883368E-5
5641,57962799072	5,6439871E-5
5644,55986022949	5,3014747E-5
5647,54009246826	4,8923744E-5
5650,52032470703	4,5057926E-5
5653,5005569458	4,0880411E-5
5656,48078918457	3,7324023E-5
5659,46102142334	3,2950675E-5
5662,44125366211	2,8190239E-5
5665,42148590088	2,5220504E-5
5668,40171813965	2,1985362E-5
5671,38195037842	2,1280949E-5
5674,36218261719	2,227494E-5
5677,34241485596	2,4538174E-5
5680,32264709473	2,8825716E-5
5683,3028793335	3,5276944E-5
5686,28311157227	4,1280935E-5
5689,26334381103	4,6604458E-5
5692,2435760498	5,4416658E-5
5695,22380828857	6,1503451E-5
5698,20404052734	6,918762E-5
5701,18427276611	7,6062754E-5
5704,16450500488	8,2743008E-5
5707,14473724365	8,9515515E-5
5710,12496948242	9,5308179E-5
5713,10520172119	0,00010136243
5716,08543395996	0,00010695302
5719,06566619873	0,00011159655
5722,0458984375	0,00011467548
5725,02613067627	0,00011858232
5728,00636291504	0,00012108238
5730,98659515381	0,00012129088
5733,96682739258	0,0001229585
5736,94705963135	0,00012317464
5739,92729187012	0,0001232972
5742,90752410889	0,00012250524
5745,88775634766	0,00012250283
5748,86798858643	0,00012105506
5751,8482208252	0,00011972213
5754,82845306396	0,0001185179
5757,80868530273	0,00011883646
5760,7889175415	0,00011729815
5763,76914978027	0,0001170809
5766,74938201904	0,00011622843
5769,72961425781	0,00011456605
5772,70984649658	0,00011286567
5775,69007873535	0,0001109946
5778,67031097412	0,00010842165
5781,65054321289	0,00010777483
5784,63077545166	0,00010557396
5787,61100769043	0,00010268099
5790,5912399292	9,9369065E-5
5793,57147216797	9,5425972E-5
5796,55170440674	9,2790077E-5
5799,53193664551	8,997149E-5
5802,51216888428	8,6173642E-5
5805,49240112305	8,3152422E-5
5808,47263336182	8,1102212E-5
5811,45286560059	7,7652695E-5
5814,43309783935	7,4992052E-5
5817,41333007812	7,3067603E-5
5820,39356231689	7,1353156E-5
5823,37379455566	6,9522391E-5
5826,35402679443	6,7817523E-5
5829,3342590332	6,6983691E-5
5832,31449127197	6,5748682E-5
5835,29472351074	6,4194614E-5
5838,27495574951	6,2669479E-5
5841,25518798828	6,052869E-5
5844,23542022705	6,0273764E-5
5847,21565246582	5,7857697E-5
5850,19588470459	5,7125552E-5
5853,17611694336	5,6017414E-5
5856,15634918213	5,5684172E-5
5859,1365814209	5,4762245E-5
5862,11681365967	5,4045705E-5
5865,09704589844	5,5026485E-5
5868,07727813721	5,431801E-5
5871,05751037598	5,3269621E-5
5874,03774261475	5,4103317E-5
5877,01797485352	5,4170621E-5
5879,99820709229	5,3983921E-5
5882,97843933105	5,5139932E-5
5885,95867156982	5,6299097E-5
5888,93890380859	5,7739429E-5
5891,91913604736	6,0285804E-5
5894,89936828613	6,1040759E-5
5897,8796005249	6,257995E-5
5900,85983276367	6,523478E-5
5903,84006500244	6,784264E-5
5906,82029724121	7,0751554E-5
5909,80052947998	7,382831E-5
5912,78076171875	7,74816E-5
5915,76099395752	8,0649604E-5
5918,74122619629	8,2496868E-5
5921,72145843506	8,6522436E-5
5924,70169067383	9,0479056E-5
5927,6819229126	9,3572566E-5
5930,66215515137	9,5745261E-5
5933,64238739014	9,8738729E-5
5936,62261962891	0,00010077148
5939,60285186768	0,00010292851
5942,58308410644	0,00010587995
5945,56331634521	0,00010856113
[truncated: 30,772 more rows]
