# Supplementary material for: Predicting the Durability of Solid Fired Bricks Using NDT Electroacoustic Methods
Source: Materials (Basel). 2022 Aug 25;15(17):5882. doi: 10.3390/ma15175882 (PMC9457344; doi:10.3390/ma15175882)
Supplement: Supplementary file 1 [file materials-15-05882-s001.zip › 14-NV0_FT.csv]

ASCII data file created with TiePie Multi Channel software. www.tiepie.com.
2021-08-03 07:49:43 752m
Frequency	FFT1
Hz	V
0	0,0016483687
2,98023223876953	0,00026452632
5,96046447753906	0,00025467481
8,94069671630859	0,00025055245
11,9209289550781	0,00025043244
14,9011611938477	0,00023875914
17,8813934326172	0,00024526139
20,8616256713867	0,00023368905
23,8418579101562	0,00023731271
26,8220901489258	0,00025652393
29,8023223876953	0,00026349357
32,7825546264648	0,00027316911
35,7627868652344	0,00025525568
38,7430191040039	0,00025825508
41,7232513427734	0,00025120473
44,703483581543	0,00025907432
47,6837158203125	0,00025182978
50,663948059082	0,00025462574
53,6441802978516	0,00025596404
56,6244125366211	0,00025396719
59,6046447753906	0,00025735346
62,5848770141602	0,00026145374
65,5651092529297	0,00025591825
68,5453414916992	0,00025170698
71,5255737304687	0,00025440493
74,5058059692383	0,00025460315
77,4860382080078	0,00025118319
80,4662704467773	0,00025596314
83,4465026855469	0,00025959897
86,4267349243164	0,00026434189
89,4069671630859	0,00025959813
92,3871994018555	0,00025306671
95,367431640625	0,00025476448
98,3476638793945	0,00025366412
101,327896118164	0,00025148213
104,308128356934	0,00025204473
107,288360595703	0,00025452966
110,268592834473	0,00025592981
113,248825073242	0,00026144953
116,229057312012	0,0002596078
119,209289550781	0,00025883643
122,189521789551	0,0002564147
125,16975402832	0,0002542888
128,14998626709	0,00025641252
131,130218505859	0,00025718362
134,110450744629	0,00025930625
137,090682983398	0,00026587338
140,070915222168	0,00026311781
143,051147460938	0,00025886906
146,031379699707	0,00025799963
149,011611938477	0,00025406481
151,991844177246	0,00025497301
154,972076416016	0,00025433878
157,952308654785	0,0002567251
160,932540893555	0,00025788535
163,912773132324	0,00025804567
166,893005371094	0,00025808826
169,873237609863	0,0002631317
172,853469848633	0,00026294933
175,833702087402	0,00025964804
178,813934326172	0,00025956427
181,794166564941	0,00025920773
184,774398803711	0,00025689966
187,75463104248	0,00025536528
190,73486328125	0,00025781369
193,71509552002	0,00025433998
196,695327758789	0,00025488098
199,675559997559	0,00025632851
202,655792236328	0,00025837744
205,636024475098	0,00025860542
208,616256713867	0,00025844256
211,596488952637	0,00026211162
214,576721191406	0,00025958968
217,556953430176	0,00026088563
220,537185668945	0,00025986961
223,517417907715	0,00026029782
226,497650146484	0,00026055179
229,477882385254	0,00026267712
232,458114624023	0,00026425574
235,438346862793	0,00026316353
238,418579101562	0,00026488829
241,398811340332	0,00026635982
244,379043579102	0,00026461813
247,359275817871	0,00026322862
250,339508056641	0,00026214892
253,31974029541	0,00025952981
256,29997253418	0,00025853148
259,280204772949	0,00025817702
262,260437011719	0,00025750355
265,240669250488	0,00025939235
268,220901489258	0,00025735201
271,201133728027	0,00026014781
274,181365966797	0,00025904122
277,161598205566	0,00026021128
280,141830444336	0,00026029013
283,122062683105	0,00026150345
286,102294921875	0,0002641086
289,082527160645	0,00026311305
292,062759399414	0,00026267372
295,042991638184	0,00026425276
298,023223876953	0,00026200521
301,003456115723	0,00026263679
303,983688354492	0,00026301748
306,963920593262	0,00026365679
309,944152832031	0,00026353617
312,924385070801	0,00026365513
315,90461730957	0,00026459853
318,88484954834	0,00026587513
321,865081787109	0,0002655692
324,845314025879	0,00026486078
327,825546264648	0,00026294262
330,805778503418	0,00026352364
333,786010742188	0,00026538528
336,766242980957	0,00026582753
339,746475219727	0,00026487371
342,726707458496	0,00026650459
345,706939697266	0,00026793324
348,687171936035	0,00026695551
351,667404174805	0,00026485748
354,647636413574	0,00026612569
357,627868652344	0,00026649477
360,608100891113	0,00026924395
363,588333129883	0,00026745738
366,568565368652	0,00026904144
369,548797607422	0,00026982357
372,529029846191	0,00026925726
375,509262084961	0,00026931475
378,48949432373	0,00026789638
381,4697265625	0,00026736114
384,44995880127	0,00027046411
387,430191040039	0,00027112834
390,410423278809	0,00027032399
393,390655517578	0,00027211998
396,370887756348	0,00027170081
399,351119995117	0,00027277392
402,331352233887	0,00027301558
405,311584472656	0,00027389105
408,291816711426	0,00027467741
411,272048950195	0,00027526898
414,252281188965	0,00027503825
417,232513427734	0,00027525028
420,212745666504	0,00027678529
423,192977905273	0,00027808197
426,173210144043	0,00027850064
429,153442382812	0,00028071782
432,133674621582	0,00028105491
435,113906860352	0,00028289774
438,094139099121	0,00028328625
441,074371337891	0,00028499939
444,05460357666	0,00028679884
447,03483581543	0,00028822757
450,015068054199	0,00028934825
452,995300292969	0,00028962389
455,975532531738	0,00029013045
458,955764770508	0,00029150834
461,935997009277	0,00029286253
464,916229248047	0,0002937817
467,896461486816	0,00029420807
470,876693725586	0,0002943617
473,856925964355	0,00029706127
476,837158203125	0,0002987714
479,817390441895	0,00029864198
482,797622680664	0,00030144134
485,777854919434	0,00030073722
488,758087158203	0,00030169318
491,738319396973	0,00030440387
494,718551635742	0,00030587632
497,698783874512	0,00030699293
500,679016113281	0,00030734719
503,659248352051	0,0003086655
506,63948059082	0,00030982791
509,61971282959	0,00031045348
512,599945068359	0,00031256261
515,580177307129	0,00031362869
518,560409545898	0,00031412396
521,540641784668	0,00031634843
524,520874023438	0,00031893911
527,501106262207	0,00031789717
530,481338500977	0,00032055425
533,461570739746	0,0003212262
536,441802978516	0,0003237999
539,422035217285	0,00032544296
542,402267456055	0,00032672295
545,382499694824	0,00032875667
548,362731933594	0,00033174945
551,342964172363	0,00033195246
554,323196411133	0,00033213941
557,303428649902	0,00033448788
560,283660888672	0,00033645042
563,263893127441	0,00033806914
566,244125366211	0,00033897363
569,22435760498	0,00034227216
572,20458984375	0,00034283222
575,18482208252	0,00034482086
578,165054321289	0,00034605271
581,145286560059	0,00034701729
584,125518798828	0,00034963011
587,105751037598	0,00035210941
590,085983276367	0,00035375053
593,066215515137	0,00035569106
596,046447753906	0,00035818726
599,026679992676	0,00036058704
602,006912231445	0,0003612627
604,987144470215	0,00036534274
607,967376708984	0,00036711206
610,947608947754	0,00036940486
613,927841186523	0,00037182757
616,908073425293	0,00037676131
619,888305664062	0,00037509554
622,868537902832	0,00037948448
625,848770141602	0,00038258439
628,829002380371	0,00038705485
631,809234619141	0,00038854449
634,78946685791	0,00039850819
637,76969909668	0,00039101086
640,749931335449	0,00039545143
643,730163574219	0,00040043527
646,710395812988	0,00040279153
649,690628051758	0,0004054905
652,670860290527	0,00040897569
655,651092529297	0,00041309654
658,631324768066	0,00041794075
661,611557006836	0,00041908883
664,591789245606	0,00042273617
667,572021484375	0,0004261457
670,552253723145	0,00042944938
673,532485961914	0,00043386799
676,512718200684	0,00043721635
679,492950439453	0,00044053185
682,473182678223	0,00044653582
685,453414916992	0,00044991947
688,433647155762	0,00045438468
691,413879394531	0,00045782742
694,394111633301	0,00046356949
697,37434387207	0,00046829465
700,35457611084	0,00047156153
703,334808349609	0,0004766655
706,315040588379	0,00048238873
709,295272827148	0,0004877962
712,275505065918	0,00049488532
715,255737304687	0,00049977372
718,235969543457	0,00050490155
721,216201782227	0,00051101022
724,196434020996	0,00051806511
727,176666259766	0,00052717425
730,156898498535	0,00053351984
733,137130737305	0,0005414463
736,117362976074	0,00054985729
739,097595214844	0,00055849098
742,077827453613	0,00056597592
745,058059692383	0,00057544083
748,038291931152	0,00058572815
751,018524169922	0,00059480737
753,998756408691	0,00060488065
756,978988647461	0,00061584053
759,959220886231	0,00062745053
762,939453125	0,00063886409
765,919685363769	0,00065240111
768,899917602539	0,00066634559
771,880149841309	0,0006800681
774,860382080078	0,00069392839
777,840614318848	0,00071000477
780,820846557617	0,0007258023
783,801078796387	0,0007454814
786,781311035156	0,0007646632
789,761543273926	0,00078448901
792,741775512695	0,0008055633
795,722007751465	0,00082727603
798,702239990234	0,00084991338
801,682472229004	0,00087490124
804,662704467773	0,00090134559
807,642936706543	0,00092815576
810,623168945313	0,00095512052
813,603401184082	0,00098077522
816,583633422852	0,0010094215
819,563865661621	0,0010332934
822,544097900391	0,0010522671
825,52433013916	0,0010650176
828,50456237793	0,0010687943
831,484794616699	0,0010568928
834,465026855469	0,0010234871
837,445259094238	0,00096209035
840,425491333008	0,00086427177
843,405723571777	0,00072833607
846,385955810547	0,00054846443
849,366188049316	0,00033448056
852,346420288086	0,00010794699
855,326652526855	0,00010428066
858,306884765625	0,0002487178
861,287117004394	0,00030873423
864,267349243164	0,0003295833
867,247581481934	0,000374593
870,227813720703	0,00041885534
873,208045959473	0,00045562253
876,188278198242	0,00049310422
879,168510437012	0,00053138039
882,148742675781	0,0005664801
885,128974914551	0,00060272595
888,10920715332	0,00063987972
891,08943939209	0,00067719268
894,069671630859	0,00071644034
897,049903869629	0,00075386488
900,030136108398	0,00079659958
903,010368347168	0,00083904564
905,990600585938	0,00088360555
908,970832824707	0,00093004882
911,951065063477	0,00098116751
914,931297302246	0,0010351261
917,911529541016	0,0010936933
920,891761779785	0,0011571705
923,871994018555	0,0012248471
926,852226257324	0,001300823
929,832458496094	0,0013825936
932,812690734863	0,0014737067
935,792922973633	0,0015735044
938,773155212402	0,0016861627
941,753387451172	0,0018105917
944,733619689941	0,0019501973
947,713851928711	0,0021079539
950,69408416748	0,0022850749
953,67431640625	0,0024863735
956,65454864502	0,0027151984
959,634780883789	0,002976182
962,615013122559	0,0032738568
965,595245361328	0,003612269
968,575477600098	0,0039894123
971,555709838867	0,0044083895
974,535942077637	0,00486137
977,516174316406	0,005325718
980,496406555176	0,0057650097
983,476638793945	0,0061142297
986,456871032715	0,0062788542
989,437103271484	0,0061373173
992,417335510254	0,005558996
995,397567749023	0,0044740969
998,377799987793	0,0030184407
1001,35803222656	0,0019623414
1004,33826446533	0,0021460288
1007,3184967041	0,0020293554
1010,29872894287	0,0017932296
1013,27896118164	0,0016651352
1016,25919342041	0,001548982
1019,23942565918	0,0014476446
1022,21965789795	0,0013591718
1025,19989013672	0,0012794144
1028,18012237549	0,0012077609
1031,16035461426	0,0011433586
1034,14058685303	0,0010838189
1037,1208190918	0,0010303068
1040,10105133057	0,00098108788
1043,08128356934	0,00093767855
1046,06151580811	0,0008970274
1049,04174804688	0,00085966193
1052,02198028564	0,00082629314
1055,00221252441	0,00079414533
1057,98244476318	0,00076312853
1060,96267700195	0,00073729042
1063,94290924072	0,00071253723
1066,92314147949	0,00068873376
1069,90337371826	0,00066687616
1072,88360595703	0,00064600596
1075,8638381958	0,00062588865
1078,84407043457	0,00060858203
1081,82430267334	0,0005903458
1084,80453491211	0,00057295132
1087,78476715088	0,00055731493
1090,76499938965	0,0005422303
1093,74523162842	0,00052860701
1096,72546386719	0,0005153581
1099,70569610596	0,00050132365
1102,68592834473	0,00048938518
1105,6661605835	0,00047702811
1108,64639282227	0,00046680005
1111,62662506104	0,00045503583
1114,6068572998	0,00044466995
1117,58708953857	0,00043441381
1120,56732177734	0,0004232143
1123,54755401611	0,0004141643
1126,52778625488	0,00040599753
1129,50801849365	0,00039532397
1132,48825073242	0,00038677335
1135,46848297119	0,00037716541
1138,44871520996	0,00036900846
1141,42894744873	0,00036030501
1144,4091796875	0,00035108468
1147,38941192627	0,00034234517
1150,36964416504	0,00033468306
1153,34987640381	0,00032688268
1156,33010864258	0,00031892359
1159,31034088135	0,00031159684
1162,29057312012	0,0003059034
1165,27080535889	0,00029743345
1168,25103759766	0,00029145925
1171,23126983643	0,00028673939
1174,2115020752	0,00028338746
1177,19173431396	0,00027813281
1180,17196655273	0,00027347211
1183,1521987915	0,0002687467
1186,13243103027	0,00026426013
1189,11266326904	0,00026253454
1192,09289550781	0,00025912432
1195,07312774658	0,00025386556
1198,05335998535	0,00025086745
1201,03359222412	0,00024743301
1204,01382446289	0,00024359406
1206,99405670166	0,00023915253
1209,97428894043	0,00023706864
1212,9545211792	0,00023210886
1215,93475341797	0,00022899502
1218,91498565674	0,00022571197
1221,89521789551	0,00022237999
1224,87545013428	0,00021985027
1227,85568237305	0,00021630757
1230,83591461182	0,00021268475
1233,81614685059	0,00020996204
1236,79637908936	0,00020692485
1239,77661132812	0,0002028677
1242,75684356689	0,00019898114
1245,73707580566	0,00019672501
1248,71730804443	0,00019358339
1251,6975402832	0,00019157685
1254,67777252197	0,00018905655
1257,65800476074	0,00018651255
1260,63823699951	0,00018482244
1263,61846923828	0,00018025922
1266,59870147705	0,000178683
1269,57893371582	0,00017612157
1272,55916595459	0,00017625777
1275,53939819336	0,00017499561
1278,51963043213	0,00017224258
1281,4998626709	0,00017048525
1284,48009490967	0,00016970497
1287,46032714844	0,00016803194
1290,44055938721	0,00016493821
1293,42079162598	0,00016537572
1296,40102386475	0,00016330326
1299,38125610352	0,00016073241
1302,36148834229	0,00015897095
1305,34172058105	0,00015742167
1308,32195281982	0,00015645526
1311,30218505859	0,0001532974
1314,28241729736	0,00015143548
1317,26264953613	0,00015073592
1320,2428817749	0,00014811257
1323,22311401367	0,00014593034
1326,20334625244	0,0001431316
1329,18357849121	0,00014091839
1332,16381072998	0,00013787254
1335,14404296875	0,00013501546
1338,12427520752	0,00013145704
1341,10450744629	0,00012576856
1344,08473968506	0,00012202312
1347,06497192383	0,00011801241
1350,0452041626	0,00011396188
1353,02543640137	0,00010949703
1356,00566864014	0,00010520491
1358,98590087891	0,00010190042
1361,96613311768	9,8254171E-5
1364,94636535645	9,5485707E-5
1367,92659759521	9,4515211E-5
1370,90682983398	9,2955019E-5
1373,88706207275	9,1850179E-5
1376,86729431152	8,9848722E-5
1379,84752655029	8,9363848E-5
1382,82775878906	8,7491138E-5
1385,80799102783	8,6077917E-5
1388,7882232666	8,4899979E-5
1391,76845550537	8,4001209E-5
1394,74868774414	8,3027915E-5
1397,72891998291	8,0517356E-5
1400,70915222168	7,9754952E-5
1403,68938446045	7,7787061E-5
1406,66961669922	7,7583017E-5
1409,64984893799	7,6306873E-5
1412,63008117676	7,4423738E-5
1415,61031341553	7,3479283E-5
1418,5905456543	7,1513431E-5
1421,57077789307	7,0873817E-5
1424,55101013184	7,045287E-5
1427,53124237061	6,8723215E-5
1430,51147460938	6,8891959E-5
1433,49170684814	6,8471551E-5
1436,47193908691	6,5474707E-5
1439,45217132568	6,525452E-5
1442,43240356445	6,3260806E-5
1445,41263580322	6,363693E-5
1448,39286804199	6,1635675E-5
1451,37310028076	6,2508656E-5
1454,35333251953	5,992687E-5
1457,3335647583	5,9782744E-5
1460,31379699707	5,8118247E-5
1463,29402923584	5,7595961E-5
1466,27426147461	5,6767198E-5
1469,25449371338	5,5347535E-5
1472,23472595215	5,4766347E-5
1475,21495819092	5,4299844E-5
1478,19519042969	5,3626896E-5
1481,17542266846	5,251339E-5
1484,15565490723	5,1624473E-5
1487,135887146	5,110965E-5
1490,11611938477	5,0061333E-5
1493,09635162354	4,9411751E-5
1496,0765838623	4,8376067E-5
1499,05681610107	4,826045E-5
1502,03704833984	4,7522679E-5
1505,01728057861	4,7569802E-5
1507,99751281738	4,7010197E-5
1510,97774505615	4,5165723E-5
1513,95797729492	4,559294E-5
1516,93820953369	4,5460736E-5
1519,91844177246	4,4776586E-5
1522,89867401123	4,4731287E-5
1525,87890625	4,5646852E-5
1528,85913848877	4,3417144E-5
1531,83937072754	4,3965758E-5
1534,81960296631	4,1932355E-5
1537,79983520508	4,2532012E-5
1540,78006744385	4,1724702E-5
1543,76029968262	4,1636766E-5
1546,74053192139	4,1544938E-5
1549,72076416016	4,1468209E-5
1552,70099639893	4,206213E-5
1555,6812286377	4,1728933E-5
1558,66146087646	4,1619044E-5
1561,64169311523	4,2121913E-5
1564,621925354	4,168267E-5
1567,60215759277	4,0867272E-5
1570,58238983154	4,2492721E-5
1573,56262207031	4,1879986E-5
1576,54285430908	4,3082526E-5
1579,52308654785	4,2866514E-5
1582,50331878662	4,3043499E-5
1585,48355102539	4,2400946E-5
1588,46378326416	4,4347083E-5
1591,44401550293	4,4475021E-5
1594,4242477417	4,5588142E-5
1597,40447998047	4,5715478E-5
1600,38471221924	4,5761932E-5
1603,36494445801	4,6402774E-5
1606,34517669678	4,7630624E-5
1609,32540893555	4,7321061E-5
1612,30564117432	4,6900324E-5
1615,28587341309	4,9306298E-5
1618,26610565186	4,9539665E-5
1621,24633789062	5,1426498E-5
1624,22657012939	5,1879901E-5
1627,20680236816	5,1611858E-5
1630,18703460693	5,1940091E-5
1633,1672668457	5,4483025E-5
1636,14749908447	5,4417325E-5
1639,12773132324	5,4446385E-5
1642,10796356201	5,5220328E-5
1645,08819580078	5,6181228E-5
1648,06842803955	5,6280451E-5
1651,04866027832	5,7939806E-5
1654,02889251709	5,826009E-5
1657,00912475586	6,0260335E-5
1659,98935699463	6,0794397E-5
1662,9695892334	6,125625E-5
1665,94982147217	6,2913914E-5
1668,93005371094	6,5385818E-5
1671,91028594971	6,7699841E-5
1674,89051818848	7,0088973E-5
1677,87075042725	7,3269805E-5
1680,85098266602	7,6456127E-5
1683,83121490479	7,9102454E-5
1686,81144714355	8,1028395E-5
1689,79167938232	8,5516068E-5
1692,77191162109	8,6737254E-5
1695,75214385986	8,9104601E-5
1698,73237609863	9,2694184E-5
1701,7126083374	9,3566656E-5
1704,69284057617	9,5621066E-5
1707,67307281494	9,9187414E-5
1710,65330505371	0,00010137601
1713,63353729248	0,0001041325
1716,61376953125	0,00010655973
1719,59400177002	0,00010849265
1722,57423400879	0,00011060772
1725,55446624756	0,00011445664
1728,53469848633	0,00011652622
1731,5149307251	0,00011866866
1734,49516296387	0,00012131453
1737,47539520264	0,00012519411
1740,45562744141	0,00012729616
1743,43585968018	0,00013022301
1746,41609191895	0,00013351046
1749,39632415771	0,00013726992
1752,37655639648	0,00014047168
1755,35678863525	0,00014451098
1758,33702087402	0,00015005637
1761,31725311279	0,00015194357
1764,29748535156	0,00015720896
1767,27771759033	0,00016142589
1770,2579498291	0,00016651101
1773,23818206787	0,00017106689
1776,21841430664	0,00017589941
1779,19864654541	0,00018177885
1782,17887878418	0,00018833497
1785,15911102295	0,00019425719
1788,13934326172	0,00019983029
1791,11957550049	0,00020462143
1794,09980773926	0,00021190832
1797,08003997803	0,00021776488
1800,0602722168	0,00022340057
1803,04050445557	0,0002293162
1806,02073669434	0,00023472874
1809,00096893311	0,00023876133
1811,98120117187	0,00024317262
1814,96143341064	0,00024651864
1817,94166564941	0,00024765595
1820,92189788818	0,00024694589
1823,90213012695	0,00024460591
1826,88236236572	0,00024229953
1829,86259460449	0,00023703376
1832,84282684326	0,0002318255
1835,82305908203	0,00022739516
1838,8032913208	0,00022590122
1841,78352355957	0,0002257142
1844,76375579834	0,00023059794
1847,74398803711	0,00023539761
1850,72422027588	0,00024102082
1853,70445251465	0,00024729384
1856,68468475342	0,00025150323
1859,66491699219	0,00025592002
1862,64514923096	0,00026051463
1865,62538146973	0,00026835324
1868,6056137085	0,00027432964
1871,58584594727	0,00028152294
1874,56607818604	0,00029020063
1877,5463104248	0,00029863709
1880,52654266357	0,00030923487
1883,50677490234	0,00031920152
1886,48700714111	0,00032996437
1889,46723937988	0,00034163199
1892,44747161865	0,00035355931
1895,42770385742	0,00036583454
1898,40793609619	0,00037875961
1901,38816833496	0,00039281439
1904,36840057373	0,00040941009
1907,3486328125	0,0004256435
1910,32886505127	0,00044311609
1913,30909729004	0,00046250571
1916,28932952881	0,00048318915
1919,26956176758	0,000504095
1922,24979400635	0,00052712986
1925,23002624512	0,00055237186
1928,21025848389	0,00057825206
1931,19049072266	0,00060367286
1934,17072296143	0,00063186571
1937,1509552002	0,00066184898
1940,13118743896	0,00068843176
1943,11141967773	0,00071779234
1946,0916519165	0,00074779854
1949,07188415527	0,00078196538
1952,05211639404	0,00081655744
1955,03234863281	0,00085725392
1958,01258087158	0,00090115892
1960,99281311035	0,00095038141
1963,97304534912	0,0010046151
1966,95327758789	0,0010655068
1969,93350982666	0,001135426
1972,91374206543	0,0012122947
1975,8939743042	0,0012989524
1978,87420654297	0,0013960381
1981,85443878174	0,0014985366
1984,83467102051	0,0016031611
1987,81490325928	0,0017034657
1990,79513549805	0,0017907811
1993,77536773682	0,0018626019
1996,75559997559	0,0019136983
1999,73583221436	0,0019464793
2002,71606445313	0,0019533561
2005,69629669189	0,0019264976
2008,67652893066	0,001855967
2011,65676116943	0,0017418033
2014,6369934082	0,0015927529
2017,61722564697	0,0014188848
2020,59745788574	0,0012484914
2023,57769012451	0,0011136255
2026,55792236328	0,0010235537
2029,53815460205	0,00096582023
2032,51838684082	0,00091737476
2035,49861907959	0,00086972639
2038,47885131836	0,00082808272
2041,45908355713	0,00078931368
2044,4393157959	0,00075485035
2047,41954803467	0,00072442198
2050,39978027344	0,0006946007
2053,38001251221	0,00066825053
2056,36024475098	0,00064572879
2059,34047698975	0,00062177379
2062,32070922852	0,00060019629
2065,30094146729	0,00058088176
2068,28117370605	0,00056221892
2071,26140594482	0,00054575753
2074,24163818359	0,0005279161
2077,22187042236	0,00051362442
2080,20210266113	0,00049881573
2083,1823348999	0,00048610407
2086,16256713867	0,00047243446
2089,14279937744	0,00046107542
2092,12303161621	0,00044851493
2095,10326385498	0,00043629923
2098,08349609375	0,00042491913
2101,06372833252	0,00041453146
2104,04396057129	0,00040437135
2107,02419281006	0,00039332728
2110,00442504883	0,00038330776
2112,9846572876	0,00037356319
2115,96488952637	0,00036472711
2118,94512176514	0,0003591647
2121,92535400391	0,00035354513
2124,90558624268	0,00035179582
2127,88581848145	0,00034673277
2130,86605072021	0,00034333018
2133,84628295898	0,0003390537
2136,82651519775	0,00033528413
2139,80674743652	0,00033077906
2142,78697967529	0,00032739058
2145,76721191406	0,00032252269
2148,74744415283	0,0003206695
2151,7276763916	0,00031659757
2154,70790863037	0,00031221668
2157,68814086914	0,00030895664
2160,66837310791	0,00030511526
2163,64860534668	0,00030157773
2166,62883758545	0,00029814978
2169,60906982422	0,00029444451
2172,58930206299	0,00029015291
2175,56953430176	0,00028609182
2178,54976654053	0,00028168667
2181,5299987793	0,00027671999
2184,51023101807	0,00027205186
2187,49046325684	0,00026705604
2190,47069549561	0,00026238267
2193,45092773438	0,00025769126
2196,43115997314	0,00025366912
2199,41139221191	0,00024765145
2202,39162445068	0,00024367144
2205,37185668945	0,00023940703
2208,35208892822	0,00023658412
2211,33232116699	0,0002330141
2214,31255340576	0,00022881857
2217,29278564453	0,00022674717
2220,2730178833	0,0002229132
2223,25325012207	0,00021986791
2226,23348236084	0,00021595207
2229,21371459961	0,00021369634
2232,19394683838	0,00021011875
2235,17417907715	0,00020729637
2238,15441131592	0,00020423672
2241,13464355469	0,00020221232
2244,11487579346	0,00019959514
2247,09510803223	0,00019682858
2250,075340271	0,00019429258
2253,05557250977	0,00019134218
2256,03580474854	0,00018898685
2259,0160369873	0,00018739529
2261,99626922607	0,00018538667
2264,97650146484	0,00018311494
2267,95673370361	0,00018119167
2270,93696594238	0,00017889296
2273,91719818115	0,00017731417
2276,89743041992	0,00017596882
2279,87766265869	0,00017522876
2282,85789489746	0,0001735569
2285,83812713623	0,00017179442
2288,818359375	0,00017135639
2291,79859161377	0,00017004211
2294,77882385254	0,00016980873
2297,75905609131	0,00016930954
2300,73928833008	0,0001680411
2303,71952056885	0,00016913248
2306,69975280762	0,00016800616
2309,67998504639	0,00016834878
2312,66021728516	0,0001680316
2315,64044952393	0,00016837988
2318,6206817627	0,00016793936
2321,60091400146	0,00016954783
2324,58114624023	0,00016987682
2327,561378479	0,00017134513
2330,54161071777	0,00017264441
2333,52184295654	0,00017346009
2336,50207519531	0,00017570567
2339,48230743408	0,000176489
2342,46253967285	0,00017787147
2345,44277191162	0,0001804556
2348,42300415039	0,00018158561
2351,40323638916	0,0001836616
2354,38346862793	0,00018332139
2357,3637008667	0,00018513924
2360,34393310547	0,00018449037
2363,32416534424	0,00018514242
2366,30439758301	0,00018531907
2369,28462982178	0,00018473074
2372,26486206055	0,00018352247
2375,24509429932	0,00018309607
2378,22532653809	0,00018190385
2381,20555877686	0,00018232786
2384,18579101562	0,00018213381
2387,16602325439	0,00018121396
2390,14625549316	0,00018147337
2393,12648773193	0,00018067613
2396,1067199707	0,0001794679
2399,08695220947	0,00017959003
2402,06718444824	0,00017909393
2405,04741668701	0,00017871233
2408,02764892578	0,00017892801
2411,00788116455	0,00017902296
2413,98811340332	0,00017714288
2416,96834564209	0,00017700211
2419,94857788086	0,00017686976
2422,92881011963	0,00017673096
2425,9090423584	0,00017624322
2428,88927459717	0,00017704187
2431,86950683594	0,00017683276
2434,84973907471	0,00017661369
2437,82997131348	0,00017694231
2440,81020355225	0,00017719338
2443,79043579102	0,00017715823
2446,77066802979	0,00017858824
2449,75090026855	0,00017919965
2452,73113250732	0,00017869379
2455,71136474609	0,00017949023
2458,69159698486	0,00018109121
2461,67182922363	0,00018202101
2464,6520614624	0,00018172584
2467,63229370117	0,00018356348
2470,61252593994	0,00018454119
2473,59275817871	0,00018666934
2476,57299041748	0,0001874132
2479,55322265625	0,00019054045
2482,53345489502	0,00019230618
2485,51368713379	0,00019452789
2488,49391937256	0,00019682479
2491,47415161133	0,00019950754
2494,4543838501	0,00020208724
2497,43461608887	0,00020430071
2500,41484832764	0,00020769391
2503,39508056641	0,00021066359
2506,37531280518	0,00021608785
2509,35554504395	0,00021926218
2512,33577728271	0,00022239321
2515,31600952148	0,00022659039
2518,29624176025	0,00022961953
2521,27647399902	0,0002334252
2524,25670623779	0,0002358623
2527,23693847656	0,00023901602
2530,21717071533	0,00024298599
2533,1974029541	0,00024435147
2536,17763519287	0,00024590526
2539,15786743164	0,00024873999
2542,13809967041	0,00025006061
2545,11833190918	0,00025129207
2548,09856414795	0,00025334618
2551,07879638672	0,00025404571
2554,05902862549	0,0002545443
2557,03926086426	0,00025496478
2560,01949310303	0,00025457736
2562,9997253418	0,00025425213
2565,97995758057	0,00025234025
2568,96018981934	0,0002493798
2571,94042205811	0,00024674036
2574,92065429687	0,00024347991
2577,90088653564	0,00024082168
2580,88111877441	0,00023772019
2583,86135101318	0,00023343367
2586,84158325195	0,00022899242
2589,82181549072	0,00022495111
2592,80204772949	0,00022093097
2595,78227996826	0,00021550903
2598,76251220703	0,00021204668
2601,7427444458	0,00020837614
2604,72297668457	0,00020490725
2607,70320892334	0,00019987318
2610,68344116211	0,00019633028
2613,66367340088	0,00019307939
2616,64390563965	0,00018957689
2619,62413787842	0,00018577668
2622,60437011719	0,0001836083
2625,58460235596	0,00018028526
2628,56483459473	0,00017717888
2631,5450668335	0,00017414485
2634,52529907227	0,00017174065
2637,50553131104	0,0001688594
2640,4857635498	0,00016726171
2643,46599578857	0,00016453429
2646,44622802734	0,0001624022
2649,42646026611	0,00016090681
2652,40669250488	0,00015863095
2655,38692474365	0,00015717628
2658,36715698242	0,0001557647
2661,34738922119	0,00015451449
2664,32762145996	0,0001526578
2667,30785369873	0,00015135095
2670,2880859375	0,00015186618
2673,26831817627	0,00015087383
2676,24855041504	0,00014896746
2679,22878265381	0,00014831764
2682,20901489258	0,00014700277
2685,18924713135	0,00014612265
2688,16947937012	0,00014660539
2691,14971160889	0,00014691174
2694,12994384766	0,00014525006
2697,11017608643	0,00014455226
2700,0904083252	0,00014436894
2703,07064056396	0,00014328357
2706,05087280273	0,00014302463
2709,0311050415	0,00014250328
2712,01133728027	0,00014196007
2714,99156951904	0,00014137653
2717,97180175781	0,00014078974
2720,95203399658	0,00014030174
2723,93226623535	0,00014107325
2726,91249847412	0,00013976657
2729,89273071289	0,00013991797
2732,87296295166	0,00013919162
2735,85319519043	0,00013900841
2738,8334274292	0,00013759113
2741,81365966797	0,00013765297
2744,79389190674	0,00013884724
2747,77412414551	0,00013799802
2750,75435638428	0,00013805776
2753,73458862305	0,00013742439
2756,71482086182	0,00013872152
2759,69505310059	0,00013833182
2762,67528533936	0,00013990756
2765,65551757813	0,00013951657
2768,63574981689	0,00014044355
2771,61598205566	0,00014043289
2774,59621429443	0,00014046619
2777,5764465332	0,00014076487
2780,55667877197	0,00014119708
2783,53691101074	0,00014190448
2786,51714324951	0,000140637
2789,49737548828	0,00014272353
2792,47760772705	0,00014325507
2795,45783996582	0,00014298002
2798,43807220459	0,00014350211
2801,41830444336	0,00014323312
2804,39853668213	0,00014454367
2807,3787689209	0,00014403466
2810,35900115967	0,00014358148
2813,33923339844	0,00014423807
2816,31946563721	0,00014503162
2819,29969787598	0,00014588847
2822,27993011475	0,00014728014
2825,26016235352	0,0001462281
2828,24039459229	0,00014522049
2831,22062683105	0,0001467147
2834,20085906982	0,000146588
2837,18109130859	0,000146046
2840,16132354736	0,00014855048
2843,14155578613	0,00015063253
2846,1217880249	0,00015336184
2849,10202026367	0,00015548879
2852,08225250244	0,00015634671
2855,06248474121	0,00015613558
2858,04271697998	0,00015768185
2861,02294921875	0,00015916693
2864,00318145752	0,00015913254
2866,98341369629	0,00016029023
2869,96364593506	0,00016058209
2872,94387817383	0,00016176268
2875,9241104126	0,00016348273
2878,90434265137	0,00016389193
2881,88457489014	0,00016329278
2884,86480712891	0,00016419139
2887,84503936768	0,0001658302
2890,82527160645	0,00016687289
2893,80550384521	0,00016827519
2896,78573608398	0,00016836459
2899,76596832275	0,00017048046
2902,74620056152	0,00017125388
2905,72643280029	0,00017115483
2908,70666503906	0,00017263696
2911,68689727783	0,00017340002
2914,6671295166	0,00017372552
2917,64736175537	0,0001746974
2920,62759399414	0,00017524756
2923,60782623291	0,00017557909
2926,58805847168	0,00017567165
2929,56829071045	0,00017689865
2932,54852294922	0,0001763164
2935,52875518799	0,00017631673
2938,50898742676	0,00017311856
2941,48921966553	0,00016845337
2944,4694519043	0,00016019377
2947,44968414307	0,00014906598
2950,42991638184	0,00013349179
2953,41014862061	0,0001140663
2956,39038085937	8,9220113E-5
2959,37061309814	6,1234322E-5
2962,35084533691	3,5561606E-5
2965,33107757568	2,9112006E-5
2968,31130981445	5,1807361E-5
2971,29154205322	7,4079593E-5
2974,27177429199	9,1134487E-5
2977,25200653076	9,9606523E-5
2980,23223876953	0,00010388563
2983,2124710083	0,00011311384
2986,19270324707	0,00013547666
2989,17293548584	0,00016460707
2992,15316772461	0,00018857752
2995,13339996338	0,00020241065
2998,11363220215	0,00020911165
3001,09386444092	0,00021864424
3004,07409667969	0,00023205024
3007,05432891846	0,00024135426
3010,03456115723	0,00024521451
3013,014793396	0,00024921165
3015,99502563477	0,00025595004
3018,97525787354	0,00026210953
3021,9554901123	0,00026871286
3024,93572235107	0,00027340044
3027,91595458984	0,00028057626
3030,89618682861	0,00028616901
3033,87641906738	0,0002917271
3036,85665130615	0,00029728675
3039,83688354492	0,00030374374
3042,81711578369	0,00031032752
3045,79734802246	0,00031725539
3048,77758026123	0,000323737
3051,7578125	0,00033143966
3054,73804473877	0,00034006741
3057,71827697754	0,00034715814
3060,69850921631	0,00035541593
3063,67874145508	0,00036377317
3066,65897369385	0,00036995251
3069,63920593262	0,0003784694
3072,61943817139	0,00038417381
3075,59967041016	0,00039070456
3078,57990264893	0,00039833581
3081,5601348877	0,00040253425
3084,54036712646	0,00040642329
3087,52059936523	0,00040725271
3090,500831604	0,0004080813
3093,48106384277	0,0004050518
3096,46129608154	0,00040096713
3099,44152832031	0,00039484868
3102,42176055908	0,00038750768
3105,40199279785	0,00037929592
3108,38222503662	0,00036895398
3111,36245727539	0,00035819175
3114,34268951416	0,00034560066
3117,32292175293	0,00033274737
3120,3031539917	0,00032063016
3123,28338623047	0,00030784968
3126,26361846924	0,00029884629
3129,24385070801	0,00028979118
3132,22408294678	0,00028226868
3135,20431518555	0,00027319021
3138,18454742432	0,00026313095
3141,16477966309	0,00025240019
3144,14501190186	0,00024277798
3147,12524414063	0,00023496892
3150,10547637939	0,00022498448
3153,08570861816	0,00021583577
3156,06594085693	0,00020798597
3159,0461730957	0,0002007065
3162,02640533447	0,00019204096
3165,00663757324	0,00018418103
3167,98686981201	0,0001772405
3170,96710205078	0,00016872796
3173,94733428955	0,00016000016
3176,92756652832	0,00015110676
3179,90779876709	0,00014430912
3182,88803100586	0,00013621265
3185,86826324463	0,00012889195
3188,8484954834	0,00012011684
3191,82872772217	0,00011281979
3194,80895996094	0,00010606875
3197,78919219971	0,00010016517
3200,76942443848	9,4488866E-5
3203,74965667725	8,8283506E-5
3206,72988891602	8,2503909E-5
3209,71012115479	7,7541633E-5
3212,69035339355	7,2550583E-5
3215,67058563232	6,845877E-5
3218,65081787109	6,3648569E-5
3221,63105010986	6,0529376E-5
3224,61128234863	5,7311283E-5
3227,5915145874	5,4685056E-5
3230,57174682617	5,1822652E-5
3233,55197906494	4,9102179E-5
3236,53221130371	4,6592521E-5
3239,51244354248	4,5257245E-5
3242,49267578125	4,3089889E-5
3245,47290802002	4,2201049E-5
3248,45314025879	4,1555185E-5
3251,43337249756	4,0282456E-5
3254,41360473633	3,9230099E-5
3257,3938369751	3,8607465E-5
3260,37406921387	3,8885328E-5
3263,35430145264	3,7437779E-5
3266,33453369141	3,6390161E-5
3269,31476593018	3,5918358E-5
3272,29499816895	3,474619E-5
3275,27523040771	3,3123033E-5
3278,25546264648	3,1518132E-5
3281,23569488525	2,9965702E-5
3284,21592712402	2,8245993E-5
3287,19615936279	2,7311064E-5
3290,17639160156	2,6180704E-5
3293,15662384033	2,4811521E-5
3296,1368560791	2,2386488E-5
3299,11708831787	2,0254089E-5
3302,09732055664	1,846121E-5
3305,07755279541	1,6669054E-5
3308,05778503418	1,5224916E-5
3311,03801727295	1,3777423E-5
3314,01824951172	1,1883083E-5
3316,99848175049	1,0254281E-5
3319,97871398926	9,1303435E-6
3322,95894622803	8,1227331E-6
3325,9391784668	8,9001314E-6
3328,91941070557	9,3102561E-6
3331,89964294434	1,0478296E-5
3334,87987518311	1,1869333E-5
3337,86010742188	1,2522487E-5
3340,84033966064	1,5068635E-5
3343,82057189941	1,6830591E-5
3346,80080413818	1,7660972E-5
3349,78103637695	1,9022956E-5
3352,76126861572	2,0825456E-5
3355,74150085449	2,2197981E-5
3358,72173309326	2,198296E-5
3361,70196533203	2,3460186E-5
3364,6821975708	2,4479207E-5
3367,66242980957	2,4221475E-5
3370,64266204834	2,4395069E-5
3373,62289428711	2,6712517E-5
3376,60312652588	2,7710458E-5
3379,58335876465	2,9731463E-5
3382,56359100342	2,9409863E-5
3385,54382324219	3,0364694E-5
3388,52405548096	3,0936365E-5
3391,50428771973	3,1188257E-5
3394,4845199585	3,3003852E-5
3397,46475219727	3,3185843E-5
3400,44498443604	3,4529127E-5
3403,4252166748	3,5812724E-5
3406,40544891357	3,6106725E-5
3409,38568115234	3,7272869E-5
3412,36591339111	3,9035497E-5
3415,34614562988	3,8681189E-5
3418,32637786865	3,9494995E-5
3421,30661010742	4,1534433E-5
3424,28684234619	4,1808057E-5
3427,26707458496	4,2394789E-5
3430,24730682373	4,3192171E-5
3433,2275390625	4,4148623E-5
3436,20777130127	4,5404084E-5
3439,18800354004	4,5793116E-5
3442,16823577881	4,5776869E-5
3445,14846801758	4,6521025E-5
3448,12870025635	4,6971453E-5
3451,10893249512	4,8253697E-5
3454,08916473389	4,8791525E-5
3457,06939697266	4,8693821E-5
3460,04962921143	4,9996854E-5
3463,0298614502	5,0293229E-5
3466,01009368897	5,0238609E-5
3468,99032592773	5,1173436E-5
3471,9705581665	5,0606024E-5
3474,95079040527	5,1237523E-5
3477,93102264404	5,0962286E-5
3480,91125488281	5,1290611E-5
3483,89148712158	5,1237761E-5
3486,87171936035	4,9969503E-5
3489,85195159912	4,9819919E-5
3492,83218383789	5,10101E-5
3495,81241607666	5,0350588E-5
3498,79264831543	5,1317983E-5
3501,7728805542	5,0282164E-5
3504,75311279297	5,0725776E-5
3507,73334503174	5,093616E-5
3510,71357727051	4,9754274E-5
3513,69380950928	5,003646E-5
3516,67404174805	5,1287574E-5
3519,65427398682	5,078747E-5
3522,63450622559	5,1400399E-5
3525,61473846436	5,1471183E-5
3528,59497070313	5,2937826E-5
3531,57520294189	5,1702994E-5
3534,55543518066	5,2273106E-5
3537,53566741943	5,2857697E-5
3540,5158996582	5,2126364E-5
3543,49613189697	5,2314278E-5
3546,47636413574	5,3282683E-5
3549,45659637451	5,3232884E-5
3552,43682861328	5,3765368E-5
3555,41706085205	5,3732655E-5
3558,39729309082	5,5089894E-5
3561,37752532959	5,4131381E-5
3564,35775756836	5,4341864E-5
3567,33798980713	5,6137667E-5
3570,3182220459	5,5053513E-5
3573,29845428467	5,6074911E-5
3576,27868652344	5,7101546E-5
3579,25891876221	5,7012343E-5
3582,23915100098	5,7841391E-5
3585,21938323975	5,909647E-5
3588,19961547852	5,8954858E-5
3591,17984771729	5,8776294E-5
3594,16007995605	6,0189633E-5
3597,14031219482	6,1596412E-5
3600,12054443359	6,1278276E-5
3603,10077667236	6,1937449E-5
3606,08100891113	6,2431976E-5
3609,0612411499	6,3192173E-5
3612,04147338867	6,4490775E-5
3615,02170562744	6,5575364E-5
3618,00193786621	6,6442096E-5
3620,98217010498	6,563505E-5
3623,96240234375	6,7869737E-5
3626,94263458252	6,8434975E-5
3629,92286682129	7,0803362E-5
3632,90309906006	7,1017174E-5
3635,88333129883	7,2941161E-5
3638,8635635376	7,5031549E-5
3641,84379577637	7,6127281E-5
3644,82402801514	7,9069785E-5
3647,80426025391	8,068763E-5
3650,78449249268	8,2873481E-5
3653,76472473145	8,4930579E-5
3656,74495697022	8,5289906E-5
3659,72518920898	8,7047854E-5
3662,70542144775	8,8650195E-5
3665,68565368652	8,8707899E-5
3668,66588592529	9,030497E-5
3671,64611816406	8,9611646E-5
3674,62635040283	9,037394E-5
3677,6065826416	9,0537669E-5
3680,58681488037	9,1591665E-5
3683,56704711914	9,1514732E-5
3686,54727935791	9,1233259E-5
3689,52751159668	9,2516415E-5
3692,50774383545	9,2044208E-5
3695,48797607422	9,1947195E-5
3698,46820831299	9,1459902E-5
3701,44844055176	9,2823628E-5
3704,42867279053	9,2001365E-5
3707,4089050293	9,1627066E-5
3710,38913726807	9,2418077E-5
3713,36936950684	9,2531356E-5
3716,34960174561	9,2485563E-5
3719,32983398438	9,3141288E-5
3722,31006622314	9,3583599E-5
3725,29029846191	9,4065298E-5
3728,27053070068	9,3951683E-5
3731,25076293945	9,4477753E-5
3734,23099517822	9,460967E-5
3737,21122741699	9,5369463E-5
3740,19145965576	9,6294468E-5
3743,17169189453	9,8731033E-5
3746,1519241333	9,7194389E-5
3749,13215637207	9,8589183E-5
3752,11238861084	9,9017679E-5
3755,09262084961	0,0001002222
3758,07285308838	0,0001005154
3761,05308532715	0,00010193712
3764,03331756592	0,00010182055
3767,01354980469	0,00010272556
3769,99378204346	0,00010352293
3772,97401428223	0,00010440484
3775,954246521	0,00010420262
3778,93447875977	0,00010397476
3781,91471099854	0,00010266273
3784,8949432373	0,00010154285
3787,87517547607	9,9224541E-5
3790,85540771484	9,5469736E-5
3793,83563995361	9,0872668E-5
3796,81587219238	8,6287778E-5
3799,79610443115	8,1292478E-5
3802,77633666992	7,5592146E-5
3805,75656890869	7,0035111E-5
3808,73680114746	6,5451106E-5
3811,71703338623	6,3113955E-5
3814,697265625	5,9411336E-5
3817,67749786377	5,7250547E-5
3820,65773010254	5,4329078E-5
3823,63796234131	5,2727951E-5
3826,61819458008	4,945291E-5
3829,59842681885	4,8237323E-5
3832,57865905762	4,7906417E-5
3835,55889129639	4,6721869E-5
3838,53912353516	4,8479548E-5
3841,51935577393	4,9146477E-5
3844,4995880127	4,9121188E-5
3847,47982025146	5,0013672E-5
3850,46005249023	4,8832805E-5
3853,440284729	4,8245733E-5
3856,42051696777	4,8528539E-5
3859,40074920654	4,808021E-5
3862,38098144531	4,7386212E-5
3865,36121368408	4,7439018E-5
3868,34144592285	4,6792968E-5
3871,32167816162	4,7091005E-5
3874,30191040039	4,7169387E-5
3877,28214263916	4,564184E-5
3880,26237487793	4,5419717E-5
3883,2426071167	4,5651968E-5
3886,22283935547	4,5784714E-5
3889,20307159424	4,5008773E-5
3892,18330383301	4,5958703E-5
3895,16353607178	4,6228409E-5
3898,14376831055	4,6830304E-5
3901,12400054932	5,0066921E-5
3904,10423278809	5,3283258E-5
3907,08446502686	5,7448541E-5
3910,06469726562	6,2889022E-5
3913,04492950439	6,8093509E-5
3916,02516174316	7,5680542E-5
3919,00539398193	8,2334819E-5
3921,9856262207	9,0215848E-5
3924,96585845947	9,675162E-5
3927,94609069824	0,00010471815
3930,92632293701	0,00011110594
3933,90655517578	0,00011807759
3936,88678741455	0,00012260051
3939,86701965332	0,00012616805
3942,84725189209	0,0001280952
3945,82748413086	0,00012665789
3948,80771636963	0,00012398993
3951,7879486084	0,00011917127
3954,76818084717	0,00011118681
3957,74841308594	0,00010362426
3960,72864532471	9,4893443E-5
3963,70887756348	8,6692225E-5
3966,68910980225	8,1206567E-5
3969,66934204102	7,3517866E-5
3972,64957427978	6,6404579E-5
3975,62980651855	5,5998617E-5
3978,61003875732	4,7176493E-5
3981,59027099609	4,0127407E-5
3984,57050323486	3,9782949E-5
3987,55073547363	4,6853667E-5
3990,5309677124	5,5670546E-5
3993,51119995117	6,6248656E-5
3996,49143218994	7,3779084E-5
3999,47166442871	8,0968324E-5
4002,45189666748	8,5093028E-5
4005,43212890625	8,8061117E-5
4008,41236114502	9,1463621E-5
4011,39259338379	9,2153477E-5
4014,37282562256	9,4343985E-5
4017,35305786133	9,5077889E-5
4020,3332901001	9,5514644E-5
4023,31352233887	9,505753E-5
4026,29375457764	9,365846E-5
4029,27398681641	9,2992448E-5
4032,25421905518	9,2503531E-5
4035,23445129395	8,9090065E-5
4038,21468353271	8,8258312E-5
4041,19491577148	8,6683997E-5
4044,17514801025	8,5546114E-5
4047,15538024902	8,3598745E-5
4050,13561248779	8,1161116E-5
4053,11584472656	7,8738447E-5
4056,09607696533	7,623957E-5
4059,0763092041	7,3849685E-5
4062,05654144287	7,0969162E-5
4065,03677368164	6,9401659E-5
4068,01700592041	6,6167768E-5
4070,99723815918	6,2898019E-5
4073,97747039795	6,1335346E-5
4076,95770263672	6,0145608E-5
4079,93793487549	5,6653698E-5
4082,91816711426	5,528786E-5
4085,89839935303	5,4465112E-5
4088,8786315918	5,28908E-5
4091,85886383057	5,1508594E-5
4094,83909606934	4,9449912E-5
4097,81932830811	4,8848696E-5
4100,79956054687	4,9077358E-5
4103,77979278564	5,000868E-5
4106,76002502441	5,0851206E-5
4109,74025726318	5,2738573E-5
4112,72048950195	5,4162038E-5
4115,70072174072	5,696226E-5
4118,68095397949	5,9068549E-5
4121,66118621826	6,0737015E-5
4124,64141845703	6,1761635E-5
4127,6216506958	6,4533808E-5
4130,60188293457	6,5616078E-5
4133,58211517334	6,5357067E-5
4136,56234741211	6,6006841E-5
4139,54257965088	6,7242676E-5
4142,52281188965	6,8051274E-5
4145,50304412842	6,7787397E-5
4148,48327636719	6,9286898E-5
4151,46350860596	6,9604462E-5
4154,44374084473	7,0008047E-5
4157,4239730835	7,088445E-5
4160,40420532227	7,0514838E-5
4163,38443756103	7,024446E-5
4166,3646697998	7,0849456E-5
4169,34490203857	6,9736097E-5
4172,32513427734	6,8642305E-5
4175,30536651611	6,8296588E-5
4178,28559875488	6,6954503E-5
4181,26583099365	6,4971226E-5
4184,24606323242	6,4367767E-5
4187,22629547119	6,2211539E-5
4190,20652770996	6,1280259E-5
4193,18675994873	6,0756171E-5
4196,1669921875	5,8781336E-5
4199,14722442627	5,640951E-5
4202,12745666504	5,5586781E-5
4205,10768890381	5,5387074E-5
4208,08792114258	5,2361161E-5
4211,06815338135	5,180426E-5
4214,04838562012	4,9206334E-5
4217,02861785889	4,8354129E-5
4220,00885009766	4,7459262E-5
4222,98908233643	4,5165913E-5
4225,9693145752	4,3435559E-5
4228,94954681396	4,2603237E-5
4231,92977905273	4,106155E-5
4234,9100112915	4,0186404E-5
4237,89024353027	3,9253494E-5
4240,87047576904	3,856243E-5
4243,85070800781	3,6417015E-5
4246,83094024658	3,6439325E-5
4249,81117248535	3,5116873E-5
4252,79140472412	3,4880112E-5
4255,77163696289	3,4316461E-5
4258,75186920166	3,2969129E-5
4261,73210144043	3,3048223E-5
4264,7123336792	3,229069E-5
4267,69256591797	3,1864685E-5
4270,67279815674	3,1835202E-5
4273,65303039551	3,1589206E-5
4276,63326263428	3,1479157E-5
4279,61349487305	3,0654936E-5
4282,59372711182	3,0259632E-5
4285,57395935059	3,1083923E-5
4288,55419158936	3,0006982E-5
4291,53442382812	3,0728204E-5
4294,51465606689	3,1412009E-5
4297,49488830566	3,1570013E-5
4300,47512054443	3,1019481E-5
4303,4553527832	3,0194652E-5
4306,43558502197	3,1509354E-5
4309,41581726074	3,0385919E-5
4312,39604949951	3,0693353E-5
4315,37628173828	3,2294268E-5
4318,35651397705	3,0865041E-5
4321,33674621582	3,2030747E-5
4324,31697845459	3,1207363E-5
4327,29721069336	3,2911348E-5
4330,27744293213	3,214938E-5
4333,2576751709	3,2679877E-5
4336,23790740967	3,1598486E-5
4339,21813964844	3,1547344E-5
4342,19837188721	3,2064467E-5
4345,17860412598	3,1963925E-5
4348,15883636475	3,1370963E-5
4351,13906860352	3,0669158E-5
4354,11930084229	3,1456506E-5
4357,09953308105	3,073661E-5
4360,07976531982	3,1043921E-5
4363,05999755859	3,0049172E-5
4366,04022979736	2,9889787E-5
4369,02046203613	3,0104084E-5
4372,0006942749	2,9753373E-5
4374,98092651367	2,7917462E-5
4377,96115875244	2,7851206E-5
4380,94139099121	2,8195701E-5
4383,92162322998	2,7574756E-5
4386,90185546875	2,6664074E-5
4389,88208770752	2,6234208E-5
4392,86231994629	2,5576355E-5
4395,84255218506	2,5386589E-5
4398,82278442383	2,3911544E-5
4401,8030166626	2,5156849E-5
4404,78324890137	2,3150648E-5
4407,76348114014	2,4192971E-5
4410,74371337891	2,2837857E-5
4413,72394561768	2,300017E-5
4416,70417785645	2,2192605E-5
4419,68441009521	2,2838691E-5
4422,66464233398	2,2333139E-5
4425,64487457275	2,0366864E-5
4428,62510681152	2,0292406E-5
4431,60533905029	2,060678E-5
4434,58557128906	1,9746021E-5
4437,56580352783	1,8822629E-5
4440,5460357666	1,8613635E-5
4443,52626800537	1,8748251E-5
4446,50650024414	1,7538323E-5
4449,48673248291	1,7622552E-5
4452,46696472168	1,7390904E-5
4455,44719696045	1,6131791E-5
4458,42742919922	1,499724E-5
4461,40766143799	1,5081593E-5
4464,38789367676	1,5624036E-5
4467,36812591553	1,5212755E-5
4470,3483581543	1,4380111E-5
4473,32859039307	1,436982E-5
4476,30882263184	1,4768089E-5
4479,28905487061	1,3609492E-5
4482,26928710937	1,4710028E-5
4485,24951934814	1,5212015E-5
4488,22975158691	1,3363411E-5
4491,20998382568	1,3645001E-5
4494,19021606445	1,4929326E-5
4497,17044830322	1,4447055E-5
4500,15068054199	1,4853814E-5
4503,13091278076	1,3857424E-5
4506,11114501953	1,4351794E-5
4509,0913772583	1,5247931E-5
4512,07160949707	1,5405489E-5
4515,05184173584	1,5775412E-5
4518,03207397461	1,5542927E-5
4521,01230621338	1,6398172E-5
4523,99253845215	1,5594808E-5
4526,97277069092	1,6398282E-5
4529,95300292969	1,6761352E-5
4532,93323516846	1,6646951E-5
4535,91346740723	1,7126241E-5
4538,893699646	1,7128617E-5
4541,87393188477	1,7841349E-5
4544,85416412354	1,8144573E-5
4547,8343963623	1,8558512E-5
4550,81462860107	1,8969187E-5
4553,79486083984	1,8730353E-5
4556,77509307861	1,8933334E-5
4559,75532531738	1,8840219E-5
4562,73555755615	2,0387231E-5
4565,71578979492	2,0411076E-5
4568,69602203369	2,0263326E-5
4571,67625427246	2,1072619E-5
4574,65648651123	2,0673247E-5
4577,63671875	1,9737295E-5
4580,61695098877	2,0207808E-5
4583,59718322754	2,1097056E-5
4586,57741546631	2,1294426E-5
4589,55764770508	2,1364905E-5
4592,53787994385	2,025228E-5
4595,51811218262	2,1396604E-5
4598,49834442139	2,0852418E-5
4601,47857666016	2,0456304E-5
4604,45880889893	1,9563344E-5
4607,4390411377	1,9906408E-5
4610,41927337646	1,9215679E-5
4613,39950561523	1,7986208E-5
4616,379737854	1,8076452E-5
4619,35997009277	1,8304731E-5
4622,34020233154	1,6384951E-5
4625,32043457031	1,638093E-5
4628,30066680908	1,6085037E-5
4631,28089904785	1,6229974E-5
4634,26113128662	1,6265816E-5
4637,24136352539	1,5386209E-5
4640,22159576416	1,6032735E-5
4643,20182800293	1,7303537E-5
4646,1820602417	1,6809208E-5
4649,16229248047	1,7075203E-5
4652,14252471924	1,5853865E-5
4655,12275695801	1,604559E-5
4658,10298919678	1,4102664E-5
4661,08322143555	1,2823629E-5
4664,06345367432	1,1050635E-5
4667,04368591309	9,9652353E-6
4670,02391815186	9,2832474E-6
4673,00415039063	6,913713E-6
4675,98438262939	5,6348574E-6
4678,96461486816	4,8927277E-6
4681,94484710693	5,0358134E-6
4684,9250793457	3,6671061E-6
4687,90531158447	4,1608348E-6
4690,88554382324	4,0409471E-6
4693,86577606201	4,1669322E-6
4696,84600830078	4,6916675E-6
4699,82624053955	5,265452E-6
4702,80647277832	6,6642575E-6
4705,78670501709	8,478787E-6
4708,76693725586	8,8196589E-6
4711,74716949463	1,0304296E-5
4714,7274017334	1,0961366E-5
4717,70763397217	1,2244577E-5
4720,68786621094	1,3549133E-5
4723,66809844971	1,4749678E-5
4726,64833068848	1,5437282E-5
4729,62856292725	1,653776E-5
4732,60879516602	1,7810975E-5
4735,58902740479	1,8454316E-5
4738,56925964355	2,013732E-5
4741,54949188232	2,1575231E-5
4744,52972412109	2,1681682E-5
4747,50995635986	2,1831454E-5
4750,49018859863	2,294125E-5
4753,4704208374	2,2705225E-5
4756,45065307617	2,4180338E-5
4759,43088531494	2,3897784E-5
4762,41111755371	2,3509862E-5
4765,39134979248	2,4054842E-5
4768,37158203125	2,3285697E-5
4771,35181427002	2,3292418E-5
4774,33204650879	2,316312E-5
4777,31227874756	2,3399784E-5
4780,29251098633	2,4607985E-5
4783,2727432251	2,3280486E-5
4786,25297546387	2,4295802E-5
4789,23320770264	2,4035084E-5
4792,21343994141	2,4326748E-5
4795,19367218018	2,5040755E-5
4798,17390441895	2,5763555E-5
4801,15413665771	2,5790107E-5
4804,13436889648	2,665207E-5
4807,11460113525	2,5272516E-5
4810,09483337402	2,6641292E-5
4813,07506561279	2,6733783E-5
4816,05529785156	2,7151011E-5
4819,03553009033	2,8532383E-5
4822,0157623291	2,8870455E-5
4824,99599456787	2,9012242E-5
4827,97622680664	3,1158367E-5
4830,95645904541	3,1565472E-5
4833,93669128418	3,2190532E-5
4836,91692352295	3,2820235E-5
4839,89715576172	3,4103424E-5
4842,87738800049	3,4525499E-5
4845,85762023926	3,587421E-5
4848,83785247803	3,5849855E-5
4851,8180847168	3,6213393E-5
4854,79831695557	3,7692301E-5
4857,77854919434	3,8435368E-5
4860,75878143311	3,9253077E-5
4863,73901367188	3,8539479E-5
4866,71924591064	4,0682555E-5
4869,69947814941	4,0995414E-5
4872,67971038818	4,0528016E-5
4875,65994262695	4,0538179E-5
4878,64017486572	4,0860202E-5
4881,62040710449	4,0657923E-5
4884,60063934326	4,1800887E-5
4887,58087158203	4,1930448E-5
4890,5611038208	4,3028215E-5
4893,54133605957	4,3545022E-5
4896,52156829834	4,3056831E-5
4899,50180053711	4,4383744E-5
4902,48203277588	4,5022591E-5
4905,46226501465	4,5571237E-5
4908,44249725342	4,5247331E-5
4911,42272949219	4,5231476E-5
4914,40296173096	4,6049768E-5
4917,38319396973	4,6114637E-5
4920,3634262085	4,4411354E-5
4923,34365844727	4,3310468E-5
4926,32389068604	4,2099906E-5
4929,3041229248	4,1805162E-5
4932,28435516357	4,2288823E-5
4935,26458740234	4,1763031E-5
4938,24481964111	4,2913231E-5
4941,22505187988	4,402358E-5
4944,20528411865	4,6314848E-5
4947,18551635742	4,8554361E-5
4950,16574859619	4,8705563E-5
4953,14598083496	4,9748032E-5
4956,12621307373	4,8506535E-5
4959,1064453125	4,5585009E-5
4962,08667755127	4,1726701E-5
4965,06690979004	3,8480268E-5
4968,04714202881	3,6728663E-5
4971,02737426758	3,559575E-5
4974,00760650635	3,3354183E-5
4976,98783874512	3,1097401E-5
4979,96807098389	2,7822938E-5
4982,94830322266	2,430051E-5
4985,92853546143	2,0619931E-5
4988,9087677002	1,7175052E-5
4991,88899993897	1,5894048E-5
4994,86923217773	1,4129551E-5
4997,8494644165	1,1574584E-5
5000,82969665527	1,0892705E-5
5003,80992889404	1,0459294E-5
5006,79016113281	1,0685168E-5
5009,77039337158	1,1176521E-5
5012,75062561035	1,2618896E-5
5015,73085784912	1,3409936E-5
5018,71109008789	1,2879204E-5
5021,69132232666	1,3508043E-5
5024,67155456543	1,3006704E-5
5027,6517868042	1,2961618E-5
5030,63201904297	1,2972597E-5
5033,61225128174	1,2288613E-5
5036,59248352051	1,2026807E-5
5039,57271575928	1,2557744E-5
5042,55294799805	1,1440118E-5
5045,53318023682	1,1588213E-5
5048,51341247559	1,1547309E-5
5051,49364471436	1,1369931E-5
5054,47387695313	1,1316687E-5
5057,45410919189	1,1232875E-5
5060,43434143066	1,2061347E-5
5063,41457366943	1,0186414E-5
5066,3948059082	1,0936217E-5
5069,37503814697	1,2805072E-5
5072,35527038574	1,2568706E-5
5075,33550262451	1,298044E-5
5078,31573486328	1,2480636E-5
5081,29596710205	1,4941576E-5
5084,27619934082	1,4840545E-5
5087,25643157959	1,5636618E-5
5090,23666381836	1,6563375E-5
5093,21689605713	1,6847972E-5
5096,1971282959	1,6494461E-5
5099,17736053467	1,7966861E-5
5102,15759277344	1,7884891E-5
5105,13782501221	1,9158786E-5
5108,11805725098	2,0878851E-5
5111,09828948975	1,916552E-5
5114,07852172852	1,9689702E-5
5117,05875396729	2,0332018E-5
5120,03898620605	2,0575947E-5
5123,01921844482	2,2361099E-5
5125,99945068359	2,2706656E-5
5128,97968292236	2,3511158E-5
5131,95991516113	2,4002652E-5
5134,9401473999	2,4465385E-5
5137,92037963867	2,5016652E-5
5140,90061187744	2,5595601E-5
5143,88084411621	2,5891052E-5
5146,86107635498	2,6208203E-5
5149,84130859375	2,6297779E-5
5152,82154083252	2,6366366E-5
5155,80177307129	2,6821295E-5
5158,78200531006	2,6317108E-5
5161,76223754883	2,7198911E-5
5164,7424697876	2,6555919E-5
5167,72270202637	2,6985838E-5
5170,70293426514	2,6143015E-5
5173,68316650391	2,6863075E-5
5176,66339874268	2,6477459E-5
5179,64363098145	2,6874736E-5
5182,62386322022	2,5034091E-5
5185,60409545898	2,6137218E-5
5188,58432769775	2,48317E-5
5191,56455993652	2,4260088E-5
5194,54479217529	2,4116651E-5
5197,52502441406	2,4205674E-5
5200,50525665283	2,3199639E-5
5203,4854888916	2,3588255E-5
5206,46572113037	2,2906014E-5
5209,44595336914	2,2217822E-5
5212,42618560791	2,1642219E-5
5215,40641784668	2,1298291E-5
5218,38665008545	2,1532651E-5
5221,36688232422	2,0118902E-5
5224,34711456299	1,8910811E-5
5227,32734680176	1,9457781E-5
5230,30757904053	1,9531012E-5
5233,2878112793	1,8878584E-5
5236,26804351807	1,802804E-5
5239,24827575684	1,8372741E-5
5242,22850799561	1,7830026E-5
5245,20874023438	1,7365421E-5
5248,18897247314	1,7062353E-5
5251,16920471191	1,6894452E-5
5254,14943695068	1,7232029E-5
5257,12966918945	1,7870966E-5
5260,10990142822	1,6470417E-5
5263,09013366699	1,6323037E-5
5266,07036590576	1,6267682E-5
5269,05059814453	1,4658435E-5
5272,0308303833	1,524532E-5
5275,01106262207	1,4999122E-5
5277,99129486084	1,377328E-5
5280,97152709961	1,4098139E-5
5283,95175933838	1,3351257E-5
5286,93199157715	1,3410313E-5
5289,91222381592	1,3414745E-5
5292,89245605469	1,2131775E-5
5295,87268829346	1,1239695E-5
5298,85292053223	1,1429107E-5
5301,833152771	1,0364887E-5
5304,81338500977	1,0326427E-5
5307,79361724854	9,5417831E-6
5310,7738494873	8,8525773E-6
5313,75408172607	9,5152856E-6
5316,73431396484	8,8762321E-6
5319,71454620361	7,886427E-6
5322,69477844238	7,9250336E-6
5325,67501068115	7,4329775E-6
5328,65524291992	7,0666573E-6
5331,63547515869	6,6699797E-6
5334,61570739746	7,1338465E-6
5337,59593963623	5,95548E-6
5340,576171875	5,4905758E-6
5343,55640411377	4,8253383E-6
5346,53663635254	4,0705284E-6
5349,51686859131	3,8368409E-6
5352,49710083008	4,153486E-6
5355,47733306885	4,4242786E-6
5358,45756530762	4,3949317E-6
5361,43779754639	3,4207388E-6
5364,41802978516	2,4988811E-6
5367,39826202393	2,2153044E-6
5370,3784942627	3,6405693E-6
5373,35872650146	2,9850511E-6
5376,33895874023	3,8057653E-6
5379,319190979	3,0404813E-6
5382,29942321777	3,1588872E-6
5385,27965545654	3,2503938E-6
5388,25988769531	3,8489324E-6
5391,24011993408	4,0337582E-6
5394,22035217285	4,6247733E-6
5397,20058441162	3,9491206E-6
5400,18081665039	4,413136E-6
5403,16104888916	3,9132819E-6
5406,14128112793	4,7984653E-6
5409,1215133667	4,1542028E-6
5412,10174560547	4,4997325E-6
5415,08197784424	4,3826151E-6
5418,06221008301	4,7083436E-6
5421,04244232178	5,6692398E-6
5424,02267456055	5,859015E-6
5427,00290679932	6,2732391E-6
5429,98313903809	6,1860754E-6
5432,96337127686	7,1690362E-6
5435,94360351562	7,234057E-6
5438,92383575439	6,7010559E-6
5441,90406799316	7,1540116E-6
5444,88430023193	6,3344056E-6
5447,8645324707	7,1078325E-6
5450,84476470947	6,5754008E-6
5453,82499694824	7,1138008E-6
5456,80522918701	7,4851715E-6
5459,78546142578	7,6033769E-6
5462,76569366455	7,5151886E-6
5465,74592590332	7,7296731E-6
5468,72615814209	8,2720447E-6
5471,70639038086	9,6057296E-6
5474,68662261963	9,0700057E-6
5477,6668548584	8,6272929E-6
5480,64708709717	1,0015672E-5
5483,62731933594	9,7891184E-6
5486,60755157471	1,1318545E-5
5489,58778381348	1,2083305E-5
5492,56801605225	1,1227451E-5
5495,54824829102	1,2621761E-5
5498,52848052978	1,22328E-5
5501,50871276855	1,3201174E-5
5504,48894500732	1,4038833E-5
5507,46917724609	1,2296246E-5
5510,44940948486	1,2863137E-5
5513,42964172363	1,359201E-5
5516,4098739624	1,3536472E-5
5519,39010620117	1,5180027E-5
5522,37033843994	1,468805E-5
5525,35057067871	1,4666915E-5
5528,33080291748	1,53854E-5
5531,31103515625	1,5151271E-5
5534,29126739502	1,457438E-5
5537,27149963379	1,5460614E-5
5540,25173187256	1,4863398E-5
5543,23196411133	1,5327385E-5
5546,2121963501	1,5596634E-5
5549,19242858887	1,5249639E-5
5552,17266082764	1,5148659E-5
5555,15289306641	1,4309346E-5
5558,13312530518	1,4256964E-5
5561,11335754395	1,3405372E-5
5564,09358978271	1,3567136E-5
5567,07382202148	1,2306127E-5
5570,05405426025	1,2843867E-5
5573,03428649902	1,3430584E-5
5576,01451873779	1,4240279E-5
5578,99475097656	1,3638325E-5
5581,97498321533	1,558799E-5
5584,9552154541	1,5574031E-5
5587,93544769287	1,6577307E-5
5590,91567993164	1,8055934E-5
5593,89591217041	1,8090498E-5
5596,87614440918	1,955716E-5
5599,85637664795	2,0384396E-5
5602,83660888672	2,1257478E-5
5605,81684112549	2,1944085E-5
5608,79707336426	2,1901033E-5
5611,77730560303	2,3059436E-5
5614,7575378418	2,2996596E-5
5617,73777008057	2,2347046E-5
5620,71800231934	2,1965144E-5
5623,69823455811	2,3506377E-5
5626,67846679687	2,2227396E-5
5629,65869903564	2,3209807E-5
5632,63893127441	2,2081421E-5
5635,61916351318	1,9918677E-5
5638,59939575195	2,0627494E-5
5641,57962799072	1,9163994E-5
5644,55986022949	1,8497358E-5
5647,54009246826	1,7090482E-5
5650,52032470703	1,6789128E-5
5653,5005569458	1,5351737E-5
5656,48078918457	1,527541E-5
5659,46102142334	1,476518E-5
5662,44125366211	1,4593717E-5
5665,42148590088	1,3320397E-5
5668,40171813965	1,2516856E-5
5671,38195037842	1,1326833E-5
5674,36218261719	1,0563677E-5
5677,34241485596	1,0338777E-5
5680,32264709473	1,1373476E-5
5683,3028793335	1,082427E-5
5686,28311157227	1,0543258E-5
5689,26334381103	1,0289872E-5
5692,2435760498	1,0357025E-5
5695,22380828857	1,0225364E-5
5698,20404052734	1,1624061E-5
5701,18427276611	1,265209E-5
5704,16450500488	1,1329101E-5
5707,14473724365	1,0649968E-5
5710,12496948242	1,127567E-5
5713,10520172119	1,13528E-5
5716,08543395996	1,1228909E-5
5719,06566619873	1,249278E-5
5722,0458984375	1,2667834E-5
5725,02613067627	1,1889012E-5
5728,00636291504	1,3515374E-5
5730,98659515381	1,2606801E-5
5733,96682739258	1,354593E-5
5736,94705963135	1,3272079E-5
5739,92729187012	1,2910255E-5
5742,90752410889	1,2860631E-5
5745,88775634766	1,3293637E-5
5748,86798858643	1,2215285E-5
5751,8482208252	1,1863533E-5
5754,82845306396	1,2230769E-5
5757,80868530273	1,1356909E-5
5760,7889175415	1,0190724E-5
5763,76914978027	1,0691688E-5
5766,74938201904	1,0294729E-5
5769,72961425781	1,1082885E-5
5772,70984649658	1,0446138E-5
5775,69007873535	1,0555166E-5
5778,67031097412	1,031966E-5
5781,65054321289	9,3505661E-6
5784,63077545166	8,9661382E-6
5787,61100769043	8,0454569E-6
5790,5912399292	6,9433461E-6
5793,57147216797	5,5492163E-6
5796,55170440674	4,1943726E-6
5799,53193664551	4,3653576E-6
5802,51216888428	2,806902E-6
5805,49240112305	2,6508498E-6
5808,47263336182	2,3417787E-6
5811,45286560059	1,8157966E-6
5814,43309783935	2,3809671E-6
5817,41333007812	2,2954063E-6
5820,39356231689	3,196175E-6
5823,37379455566	3,3839185E-6
5826,35402679443	4,0124095E-6
5829,3342590332	3,8806388E-6
5832,31449127197	5,1466273E-6
5835,29472351074	4,6196085E-6
5838,27495574951	5,8886397E-6
5841,25518798828	6,7349523E-6
5844,23542022705	7,0439289E-6
5847,21565246582	6,5073984E-6
5850,19588470459	8,4441969E-6
5853,17611694336	8,2509785E-6
5856,15634918213	8,4481299E-6
5859,1365814209	1,0343651E-5
5862,11681365967	1,0991185E-5
5865,09704589844	1,2199443E-5
5868,07727813721	1,2980657E-5
5871,05751037598	1,4452957E-5
5874,03774261475	1,5522366E-5
5877,01797485352	1,7111047E-5
5879,99820709229	1,7619657E-5
5882,97843933105	2,0177539E-5
5885,95867156982	2,0209384E-5
5888,93890380859	2,0114513E-5
5891,91913604736	2,209561E-5
5894,89936828613	2,1450126E-5
5897,8796005249	2,2205008E-5
5900,85983276367	2,1893398E-5
5903,84006500244	2,0649806E-5
5906,82029724121	2,0603573E-5
5909,80052947998	2,0254064E-5
5912,78076171875	1,9735408E-5
5915,76099395752	1,8299678E-5
5918,74122619629	1,6980754E-5
5921,72145843506	1,5062335E-5
5924,70169067383	1,3214483E-5
5927,6819229126	1,2212165E-5
5930,66215515137	1,1585796E-5
5933,64238739014	1,1002359E-5
5936,62261962891	1,0496854E-5
5939,60285186768	1,0688807E-5
5942,58308410644	9,7429122E-6
5945,56331634521	7,6395272E-6
[truncated: 30,772 more rows]
