# Supplementary material for: Predicting the Durability of Solid Fired Bricks Using NDT Electroacoustic Methods
Source: Materials (Basel). 2022 Aug 25;15(17):5882. doi: 10.3390/ma15175882 (PMC9457344; doi:10.3390/ma15175882)
Supplement: Supplementary file 1 [file materials-15-05882-s001.zip › 14-S0_FL.csv]

ASCII data file created with TiePie Multi Channel software. www.tiepie.com.
2021-08-02 09:07:40 763m
Frequency	FFT1
Hz	V
0	0,00014532246
2,98023223876953	0,00020285473
5,96046447753906	0,00019232067
8,94069671630859	0,00018776051
11,9209289550781	0,00018990508
14,9011611938477	0,00019285018
17,8813934326172	0,00020394248
20,8616256713867	0,0001780441
23,8418579101562	0,0001723265
26,8220901489258	0,00017666055
29,8023223876953	0,00017399853
32,7825546264648	0,0001735181
35,7627868652344	0,0001796624
38,7430191040039	0,00018205911
41,7232513427734	0,00017919869
44,703483581543	0,00018132998
47,6837158203125	0,00017792004
50,663948059082	0,00017188074
53,6441802978516	0,00018712226
56,6244125366211	0,00017843872
59,6046447753906	0,00018538361
62,5848770141602	0,00018545487
65,5651092529297	0,00018082927
68,5453414916992	0,00018583237
71,5255737304687	0,00018674092
74,5058059692383	0,00019570629
77,4860382080078	0,00019921914
80,4662704467773	0,00019288133
83,4465026855469	0,00019309858
86,4267349243164	0,00019322898
89,4069671630859	0,00018881485
92,3871994018555	0,00018844653
95,367431640625	0,00018893742
98,3476638793945	0,000187445
101,327896118164	0,00018475778
104,308128356934	0,00018606787
107,288360595703	0,00019036436
110,268592834473	0,00018852542
113,248825073242	0,00018592696
116,229057312012	0,00019080623
119,209289550781	0,00018954693
122,189521789551	0,00018732669
125,16975402832	0,00018381077
128,14998626709	0,00018785582
131,130218505859	0,00018183156
134,110450744629	0,00018709273
137,090682983398	0,00018985479
140,070915222168	0,00019006537
143,051147460938	0,00019337198
146,031379699707	0,00019025632
149,011611938477	0,00018591311
151,991844177246	0,00018346914
154,972076416016	0,00018468088
157,952308654785	0,00018503526
160,932540893555	0,00018661127
163,912773132324	0,00018512276
166,893005371094	0,00018481773
169,873237609863	0,00018322937
172,853469848633	0,00018171447
175,833702087402	0,00018234241
178,813934326172	0,00018210973
181,794166564941	0,00017819962
184,774398803711	0,000177531
187,75463104248	0,00017860326
190,73486328125	0,00017664082
193,71509552002	0,00017775575
196,695327758789	0,00017626193
199,675559997559	0,00017552086
202,655792236328	0,00017594403
205,636024475098	0,00017705204
208,616256713867	0,00017649199
211,596488952637	0,00017494533
214,576721191406	0,00017541861
217,556953430176	0,00017509484
220,537185668945	0,00017459353
223,517417907715	0,00017231512
226,497650146484	0,00017075508
229,477882385254	0,00017085281
232,458114624023	0,00017106157
235,438346862793	0,00016793982
238,418579101562	0,00016911636
241,398811340332	0,00016914935
244,379043579102	0,00016627365
247,359275817871	0,00016766201
250,339508056641	0,00016397766
253,31974029541	0,00016770552
256,29997253418	0,00016584906
259,280204772949	0,00016538662
262,260437011719	0,00016479493
265,240669250488	0,00016214063
268,220901489258	0,00016114944
271,201133728027	0,00016307704
274,181365966797	0,00016137634
277,161598205566	0,00016122157
280,141830444336	0,00016237004
283,122062683105	0,00016297372
286,102294921875	0,00016404847
289,082527160645	0,0001623658
292,062759399414	0,0001625236
295,042991638184	0,0001622057
298,023223876953	0,00016380172
301,003456115723	0,00016134005
303,983688354492	0,00015945774
306,963920593262	0,00017032759
309,944152832031	0,00016461224
312,924385070801	0,00016399223
315,90461730957	0,00016020109
318,88484954834	0,00016189336
321,865081787109	0,00015875498
324,845314025879	0,00016008415
327,825546264648	0,00016082994
330,805778503418	0,00015744125
333,786010742188	0,0001580201
336,766242980957	0,00015596094
339,746475219727	0,00015278719
342,726707458496	0,00015448832
345,706939697266	0,00015415206
348,687171936035	0,00015180751
351,667404174805	0,00015435695
354,647636413574	0,00015175265
357,627868652344	0,00015072138
360,608100891113	0,00014872693
363,588333129883	0,0001477839
366,568565368652	0,0001462134
369,548797607422	0,00014547703
372,529029846191	0,00014464568
375,509262084961	0,00014593827
378,48949432373	0,00014430396
381,4697265625	0,00014530616
384,44995880127	0,00014358624
387,430191040039	0,0001430938
390,410423278809	0,00014268846
393,390655517578	0,0001434935
396,370887756348	0,00014485349
399,351119995117	0,00014229116
402,331352233887	0,00014194093
405,311584472656	0,000143558
408,291816711426	0,00014299549
411,272048950195	0,00014392522
414,252281188965	0,00014281505
417,232513427734	0,00014274983
420,212745666504	0,00014332577
423,192977905273	0,00014320911
426,173210144043	0,00014266001
429,153442382812	0,00014294928
432,133674621582	0,00014321071
435,113906860352	0,00014204334
438,094139099121	0,00014169496
441,074371337891	0,0001418703
444,05460357666	0,00014033329
447,03483581543	0,00014141678
450,015068054199	0,00014454916
452,995300292969	0,00014145822
455,975532531738	0,0001388295
458,955764770508	0,00014066171
461,935997009277	0,00013961432
464,916229248047	0,0001378322
467,896461486816	0,00013717012
470,876693725586	0,00013662406
473,856925964355	0,00013620412
476,837158203125	0,00013554034
479,817390441895	0,00013465566
482,797622680664	0,00013581586
485,777854919434	0,00013467496
488,758087158203	0,00013387452
491,738319396973	0,00013550542
494,718551635742	0,00013391546
497,698783874512	0,00013530787
500,679016113281	0,00013459273
503,659248352051	0,00013563165
506,63948059082	0,0001360982
509,61971282959	0,00013822568
512,599945068359	0,00014011134
515,580177307129	0,00013987071
518,560409545898	0,00014153866
521,540641784668	0,00014296126
524,520874023438	0,0001434348
527,501106262207	0,00014611199
530,481338500977	0,00014766626
533,461570739746	0,00014918818
536,441802978516	0,00014927537
539,422035217285	0,00015059568
542,402267456055	0,00015326983
545,382499694824	0,00015466197
548,362731933594	0,00015340126
551,342964172363	0,00015223019
554,323196411133	0,00015384866
557,303428649902	0,0001533235
560,283660888672	0,00015477115
563,263893127441	0,00015489066
566,244125366211	0,00015386121
569,22435760498	0,00015404897
572,20458984375	0,00015398172
575,18482208252	0,00015308461
578,165054321289	0,00015167726
581,145286560059	0,00015179579
584,125518798828	0,0001530505
587,105751037598	0,00015201819
590,085983276367	0,00015042226
593,066215515137	0,00015009114
596,046447753906	0,00015079096
599,026679992676	0,000149723
602,006912231445	0,00015076564
604,987144470215	0,00014910078
607,967376708984	0,00014929639
610,947608947754	0,00014940052
613,927841186523	0,00014544067
616,908073425293	0,00014777216
619,888305664062	0,00014674435
622,868537902832	0,00014815821
625,848770141602	0,00014805226
628,829002380371	0,00014899173
631,809234619141	0,00015072752
634,78946685791	0,00014633052
637,76969909668	0,00015266151
640,749931335449	0,00014390535
643,730163574219	0,0001512241
646,710395812988	0,00015681049
649,690628051758	0,00016057927
652,670860290527	0,00015844086
655,651092529297	0,00015946871
658,631324768066	0,00016026117
661,611557006836	0,00016098165
664,591789245606	0,00016314351
667,572021484375	0,00016292425
670,552253723145	0,00016253573
673,532485961914	0,00016394016
676,512718200684	0,00016324298
679,492950439453	0,00016258443
682,473182678223	0,00016308762
685,453414916992	0,00016535417
688,433647155762	0,0001640948
691,413879394531	0,00016400658
694,394111633301	0,00016470322
697,37434387207	0,00016894418
700,35457611084	0,00016758079
703,334808349609	0,00016985231
706,315040588379	0,0001704472
709,295272827148	0,00017178234
712,275505065918	0,00017317278
715,255737304687	0,00017477862
718,235969543457	0,00017754287
721,216201782227	0,00017755054
724,196434020996	0,00017974693
727,176666259766	0,00018075314
730,156898498535	0,00018425535
733,137130737305	0,00018819439
736,117362976074	0,0001909414
739,097595214844	0,00019371255
742,077827453613	0,00019829613
745,058059692383	0,00020366905
748,038291931152	0,0002095185
751,018524169922	0,00021644067
753,998756408691	0,00022438635
756,978988647461	0,00023477333
759,959220886231	0,00024720475
762,939453125	0,00026170639
765,919685363769	0,00028083298
768,899917602539	0,00030058353
771,880149841309	0,00032572888
774,860382080078	0,0003581794
777,840614318848	0,00039719128
780,820846557617	0,00043973141
783,801078796387	0,00049532012
786,781311035156	0,00056045953
789,761543273926	0,00063923246
792,741775512695	0,00073552125
795,722007751465	0,00084328161
798,702239990234	0,00095635041
801,682472229004	0,001028467
804,662704467773	0,00095653973
807,642936706543	0,00059384003
810,623168945313	0,0003912335
813,603401184082	0,00039730868
816,583633422852	0,00037545654
819,563865661621	0,00035601356
822,544097900391	0,00033796541
825,52433013916	0,00032234168
828,50456237793	0,00030852782
831,484794616699	0,00029421302
834,465026855469	0,00028084225
837,445259094238	0,00026821531
840,425491333008	0,00025464698
843,405723571777	0,0002432161
846,385955810547	0,00022737188
849,366188049316	0,00021503605
852,346420288086	0,00020267996
855,326652526855	0,00018797041
858,306884765625	0,00017544987
861,287117004394	0,00016014846
864,267349243164	0,00014887578
867,247581481934	0,00013347152
870,227813720703	0,00011906706
873,208045959473	0,00010546844
876,188278198242	9,1626207E-5
879,168510437012	8,1314593E-5
882,148742675781	7,3934446E-5
885,128974914551	6,7704193E-5
888,10920715332	7,1842172E-5
891,08943939209	7,8138314E-5
894,069671630859	8,6972856E-5
897,049903869629	0,00010038329
900,030136108398	0,00011288773
903,010368347168	0,00012503672
905,990600585938	0,00013439785
908,970832824707	0,00014222955
911,951065063477	0,00014523215
914,931297302246	0,00014471338
917,911529541016	0,00013819106
920,891761779785	0,00013080753
923,871994018555	0,00012161634
926,852226257324	0,00011153758
929,832458496094	0,00010764489
932,812690734863	0,00010887355
935,792922973633	0,00011083501
938,773155212402	0,00011038011
941,753387451172	0,00011115908
944,733619689941	0,00010977885
947,713851928711	0,00010930405
950,69408416748	0,00010995073
953,67431640625	0,00011185587
956,65454864502	0,00011696749
959,634780883789	0,00012506445
962,615013122559	0,00013824719
965,595245361328	0,00014516569
968,575477600098	0,00014211501
971,555709838867	0,00013974683
974,535942077637	0,00014080074
977,516174316406	0,00014041405
980,496406555176	0,00013878189
983,476638793945	0,00013766477
986,456871032715	0,00013745963
989,437103271484	0,00013925531
992,417335510254	0,00013681439
995,397567749023	0,00013560109
998,377799987793	0,00013632332
1001,35803222656	0,00013540184
1004,33826446533	0,00013449807
1007,3184967041	0,00013450025
1010,29872894287	0,00013247286
1013,27896118164	0,00013252672
1016,25919342041	0,00013335866
1019,23942565918	0,00013355667
1022,21965789795	0,00013353787
1025,19989013672	0,00013370248
1028,18012237549	0,00013289439
1031,16035461426	0,00013488323
1034,14058685303	0,00013464297
1037,1208190918	0,00013601482
1040,10105133057	0,00013667555
1043,08128356934	0,00013598187
1046,06151580811	0,00013632056
1049,04174804688	0,00013646815
1052,02198028564	0,00013686169
1055,00221252441	0,00013800038
1057,98244476318	0,00013917738
1060,96267700195	0,00013865694
1063,94290924072	0,00013841677
1066,92314147949	0,00013921917
1069,90337371826	0,00013996663
1072,88360595703	0,00013814034
1075,8638381958	0,00013795508
1078,84407043457	0,00013730951
1081,82430267334	0,00013792554
1084,80453491211	0,00013672973
1087,78476715088	0,00013565085
1090,76499938965	0,00013567748
1093,74523162842	0,00013734334
1096,72546386719	0,00013644682
1099,70569610596	0,00013547405
1102,68592834473	0,00013585985
1105,6661605835	0,00013498381
1108,64639282227	0,00013479402
1111,62662506104	0,0001347558
1114,6068572998	0,00013442891
1117,58708953857	0,00013422055
1120,56732177734	0,00013254435
1123,54755401611	0,00013233652
1126,52778625488	0,00013133712
1129,50801849365	0,00013184576
1132,48825073242	0,00013066764
1135,46848297119	0,0001294401
1138,44871520996	0,00012863916
1141,42894744873	0,00012925807
1144,4091796875	0,00012764185
1147,38941192627	0,00012743178
1150,36964416504	0,00012741861
1153,34987640381	0,00012889329
1156,33010864258	0,00013005334
1159,31034088135	0,00013169368
1162,29057312012	0,00013395727
1165,27080535889	0,00013595569
1168,25103759766	0,00013786988
1171,23126983643	0,00013886858
1174,2115020752	0,00014270561
1177,19173431396	0,00014476325
1180,17196655273	0,00014791863
1183,1521987915	0,00015041193
1186,13243103027	0,00015220544
1189,11266326904	0,00015415926
1192,09289550781	0,00015658964
1195,07312774658	0,00015962769
1198,05335998535	0,00016151061
1201,03359222412	0,00016364301
1204,01382446289	0,00016547341
1206,99405670166	0,00016824776
1209,97428894043	0,00017024268
1212,9545211792	0,00017262482
1215,93475341797	0,0001744457
1218,91498565674	0,00017702584
1221,89521789551	0,00018005959
1224,87545013428	0,00018066753
1227,85568237305	0,00018299484
1230,83591461182	0,00018521691
1233,81614685059	0,00018743397
1236,79637908936	0,00019118746
1239,77661132812	0,00019189511
1242,75684356689	0,00019495336
1245,73707580566	0,00019671019
1248,71730804443	0,00019866625
1251,6975402832	0,00020130198
1254,67777252197	0,00020370724
1257,65800476074	0,00020687254
1260,63823699951	0,0002080687
1263,61846923828	0,00020900172
1266,59870147705	0,00021187733
1269,57893371582	0,0002144814
1272,55916595459	0,00021542148
1275,53939819336	0,00021776857
1278,51963043213	0,00021882039
1281,4998626709	0,00022103372
1284,48009490967	0,00022155564
1287,46032714844	0,00022325275
1290,44055938721	0,00022498819
1293,42079162598	0,00022544927
1296,40102386475	0,00022685409
1299,38125610352	0,00022736652
1302,36148834229	0,0002293488
1305,34172058105	0,00022977773
1308,32195281982	0,00022998808
1311,30218505859	0,00023238573
1314,28241729736	0,00023230568
1317,26264953613	0,00023315348
1320,2428817749	0,00023368707
1323,22311401367	0,00023376031
1326,20334625244	0,00023556319
1329,18357849121	0,00023670177
1332,16381072998	0,00023730582
1335,14404296875	0,00023838068
1338,12427520752	0,00023893842
1341,10450744629	0,00024131669
1344,08473968506	0,00024073353
1347,06497192383	0,0002415625
1350,0452041626	0,00024267839
1353,02543640137	0,00024215533
1356,00566864014	0,00024424738
1358,98590087891	0,00024618194
1361,96613311768	0,00024509853
1364,94636535645	0,00024620381
1367,92659759521	0,00024714583
1370,90682983398	0,00024619619
1373,88706207275	0,00024717912
1376,86729431152	0,00024667004
1379,84752655029	0,00024606516
1382,82775878906	0,00024595652
1385,80799102783	0,00024563703
1388,7882232666	0,00024316607
1391,76845550537	0,00024250637
1394,74868774414	0,00024263348
1397,72891998291	0,00024064983
1400,70915222168	0,00023833482
1403,68938446045	0,0002376148
1406,66961669922	0,00023445427
1409,64984893799	0,00023222267
1412,63008117676	0,00023044154
1415,61031341553	0,00022671696
1418,5905456543	0,00022597471
1421,57077789307	0,00022273529
1424,55101013184	0,0002204282
1427,53124237061	0,00021958072
1430,51147460938	0,00021825156
1433,49170684814	0,00021910665
1436,47193908691	0,00022041548
1439,45217132568	0,0002204363
1442,43240356445	0,00022201328
1445,41263580322	0,00022285263
1448,39286804199	0,00022492883
1451,37310028076	0,00022775289
1454,35333251953	0,00022937526
1457,3335647583	0,00023135981
1460,31379699707	0,00023225826
1463,29402923584	0,00023488842
1466,27426147461	0,00023622241
1469,25449371338	0,00023791853
1472,23472595215	0,00024005507
1475,21495819092	0,000242613
1478,19519042969	0,0002439957
1481,17542266846	0,0002449222
1484,15565490723	0,00024530542
1487,135887146	0,00024732538
1490,11611938477	0,00024755897
1493,09635162354	0,00024806187
1496,0765838623	0,00024871724
1499,05681610107	0,00024954683
1502,03704833984	0,00024946446
1505,01728057861	0,0002491587
1507,99751281738	0,00024929504
1510,97774505615	0,00024980942
1513,95797729492	0,00024924065
1516,93820953369	0,00024995822
1519,91844177246	0,00025137855
1522,89867401123	0,00025184365
1525,87890625	0,0002520886
1528,85913848877	0,00025152537
1531,83937072754	0,0002517622
1534,81960296631	0,00025309733
1537,79983520508	0,00025517481
1540,78006744385	0,00025468679
1543,76029968262	0,00025530134
1546,74053192139	0,00025682773
1549,72076416016	0,00025764552
1552,70099639893	0,00025792512
1555,6812286377	0,00025893373
1558,66146087646	0,00025981702
1561,64169311523	0,00026101708
1564,621925354	0,00026146369
1567,60215759277	0,00026248235
1570,58238983154	0,00026435725
1573,56262207031	0,000265622
1576,54285430908	0,00026607747
1579,52308654785	0,00026834812
1582,50331878662	0,00027013556
1585,48355102539	0,00027197175
1588,46378326416	0,00027460894
1591,44401550293	0,00027763507
1594,4242477417	0,00027962475
1597,40447998047	0,00028189956
1600,38471221924	0,00028694164
1603,36494445801	0,00029029443
1606,34517669678	0,00029234372
1609,32540893555	0,00029397467
1612,30564117432	0,00029683137
1615,28587341309	0,00030124655
1618,26610565186	0,00030085658
1621,24633789062	0,00030218369
1624,22657012939	0,00030471393
1627,20680236816	0,00030819367
1630,18703460693	0,00030952256
1633,1672668457	0,00031223451
1636,14749908447	0,00031608305
1639,12773132324	0,00031838882
1642,10796356201	0,00032246178
1645,08819580078	0,00032414257
1648,06842803955	0,00033014081
1651,04866027832	0,00033317742
1654,02889251709	0,00033748326
1657,00912475586	0,00034050535
1659,98935699463	0,00034620131
1662,9695892334	0,00034958979
1665,94982147217	0,0003546553
1668,93005371094	0,00035868252
1671,91028594971	0,00036363926
1674,89051818848	0,00036776455
1677,87075042725	0,00037192829
1680,85098266602	0,00037536475
1683,83121490479	0,0003789545
1686,81144714355	0,00038321677
1689,79167938232	0,00038935371
1692,77191162109	0,00039318133
1695,75214385986	0,00039900323
1698,73237609863	0,00040507222
1701,7126083374	0,00041150589
1704,69284057617	0,00041670353
1707,67307281494	0,00042106633
1710,65330505371	0,00042810502
1713,63353729248	0,00043622091
1716,61376953125	0,00044053984
1719,59400177002	0,00044824744
1722,57423400879	0,00045589084
1725,55446624756	0,00046118129
1728,53469848633	0,00046927485
1731,5149307251	0,00047615706
1734,49516296387	0,00048254041
1737,47539520264	0,00048973248
1740,45562744141	0,00049694885
1743,43585968018	0,00050357826
1746,41609191895	0,00051213411
1749,39632415771	0,00051947033
1752,37655639648	0,00052786331
1755,35678863525	0,00053585749
1758,33702087402	0,00054590005
1761,31725311279	0,00055556968
1764,29748535156	0,00056326986
1767,27771759033	0,00057389677
1770,2579498291	0,000583031
1773,23818206787	0,00059613448
1776,21841430664	0,00060884987
1779,19864654541	0,00062393585
1782,17887878418	0,00064083674
1785,15911102295	0,00065658797
1788,13934326172	0,00067433459
1791,11957550049	0,00069232975
1794,09980773926	0,00070973701
1797,08003997803	0,00072755135
1800,0602722168	0,00074426309
1803,04050445557	0,00076091892
1806,02073669434	0,00077517379
1809,00096893311	0,00079192169
1811,98120117187	0,00080504595
1814,96143341064	0,00081690864
1817,94166564941	0,00082729578
1820,92189788818	0,00083611683
1823,90213012695	0,00084110411
1826,88236236572	0,00084387487
1829,86259460449	0,00084462179
1832,84282684326	0,0008429606
1835,82305908203	0,00083820148
1838,8032913208	0,00082876072
1841,78352355957	0,00081703346
1844,76375579834	0,00080242031
1847,74398803711	0,00078528547
1850,72422027588	0,00076438552
1853,70445251465	0,00074220439
1856,68468475342	0,00071667631
1859,66491699219	0,00069122224
1862,64514923096	0,0006662819
1865,62538146973	0,00064483048
1868,6056137085	0,00062686667
1871,58584594727	0,00061466152
1874,56607818604	0,00060926985
1877,5463104248	0,00061060142
1880,52654266357	0,00061525436
1883,50677490234	0,0006224546
1886,48700714111	0,00062953851
1889,46723937988	0,00063172283
1892,44747161865	0,00063174638
1895,42770385742	0,00062733787
1898,40793609619	0,00062482695
1901,38816833496	0,00062226066
1904,36840057373	0,00062159288
1907,3486328125	0,00062422918
1910,32886505127	0,00062421124
1913,30909729004	0,00062883443
1916,28932952881	0,00063051252
1919,26956176758	0,00063415754
1922,24979400635	0,0006377529
1925,23002624512	0,00064241596
1928,21025848389	0,00064688621
1931,19049072266	0,00065298473
1934,17072296143	0,00065828255
1937,1509552002	0,0006641095
1940,13118743896	0,00067033185
1943,11141967773	0,00067548442
1946,0916519165	0,00068130291
1949,07188415527	0,00068460065
1952,05211639404	0,00068747631
1955,03234863281	0,00069028213
1958,01258087158	0,00069019514
1960,99281311035	0,00068988019
1963,97304534912	0,0006874223
1966,95327758789	0,00068252847
1969,93350982666	0,00067771682
1972,91374206543	0,00066867744
1975,8939743042	0,00065774625
1978,87420654297	0,00064438142
1981,85443878174	0,00062930199
1984,83467102051	0,00061348093
1987,81490325928	0,00059992185
1990,79513549805	0,00058946225
1993,77536773682	0,00059264443
1996,75559997559	0,00060943435
1999,73583221436	0,00063815486
2002,71606445313	0,00066709747
2005,69629669189	0,00068548963
2008,67652893066	0,00069861645
2011,65676116943	0,00071495805
2014,6369934082	0,00072972651
2017,61722564697	0,00074406778
2020,59745788574	0,00075940908
2023,57769012451	0,00077428881
2026,55792236328	0,0007889502
2029,53815460205	0,00080415464
2032,51838684082	0,00081961043
2035,49861907959	0,00083671159
2038,47885131836	0,00085279269
2041,45908355713	0,00086933215
2044,4393157959	0,00088769476
2047,41954803467	0,00090545461
2050,39978027344	0,00092442346
2053,38001251221	0,00094526968
2056,36024475098	0,00096569247
2059,34047698975	0,00098653795
2062,32070922852	0,0010092527
2065,30094146729	0,0010333518
2068,28117370605	0,0010562259
2071,26140594482	0,0010816157
2074,24163818359	0,0011061291
2077,22187042236	0,0011322262
2080,20210266113	0,0011579509
2083,1823348999	0,0011853685
2086,16256713867	0,0012134743
2089,14279937744	0,0012413275
2092,12303161621	0,001270598
2095,10326385498	0,0013025775
2098,08349609375	0,0013329387
2101,06372833252	0,001367493
2104,04396057129	0,0014004731
2107,02419281006	0,0014384304
2110,00442504883	0,0014769341
2112,9846572876	0,0015185186
2115,96488952637	0,0015624058
2118,94512176514	0,0016082022
2121,92535400391	0,0016584365
2124,90558624268	0,0017113999
2127,88581848145	0,0017666332
2130,86605072021	0,0018232509
2133,84628295898	0,0018808964
2136,82651519775	0,001941666
2139,80674743652	0,0020034438
2142,78697967529	0,0020684614
2145,76721191406	0,0021321627
2148,74744415283	0,0021994095
2151,7276763916	0,0022680368
2154,70790863037	0,0023369149
2157,68814086914	0,0024069792
2160,66837310791	0,0024773682
2163,64860534668	0,0025479824
2166,62883758545	0,0026193719
2169,60906982422	0,002687126
2172,58930206299	0,0027547232
2175,56953430176	0,0028201116
2178,54976654053	0,0028796137
2181,5299987793	0,0029357595
2184,51023101807	0,002982987
2187,49046325684	0,0030228023
2190,47069549561	0,0030516779
2193,45092773438	0,0030691153
2196,43115997314	0,0030679409
2199,41139221191	0,0030502052
2202,39162445068	0,0030095145
2205,37185668945	0,0029406369
2208,35208892822	0,0028367933
2211,33232116699	0,0026940195
2214,31255340576	0,0025046983
2217,29278564453	0,0022625901
2220,2730178833	0,001960494
2223,25325012207	0,0015972385
2226,23348236084	0,0011791268
2229,21371459961	0,00074298855
2232,19394683838	0,00041752444
2235,17417907715	0,00050734894
2238,15441131592	0,00075476884
2241,13464355469	0,00086629531
2244,11487579346	0,00084770713
2247,09510803223	0,00082987793
2250,075340271	0,00083438658
2253,05557250977	0,00083283472
2256,03580474854	0,00082613451
2259,0160369873	0,00081492531
2261,99626922607	0,00080000823
2264,97650146484	0,00078809298
2267,95673370361	0,00077037108
2270,93696594238	0,0007518729
2273,91719818115	0,00073254447
2276,89743041992	0,00071323079
2279,87766265869	0,00069452316
2282,85789489746	0,00067462102
2285,83812713623	0,00065680398
2288,818359375	0,000637378
2291,79859161377	0,00061995572
2294,77882385254	0,00060383395
2297,75905609131	0,00058880364
2300,73928833008	0,00057543433
2303,71952056885	0,00056406299
2306,69975280762	0,00055431183
2309,67998504639	0,00054583803
2312,66021728516	0,00054001224
2315,64044952393	0,00053340996
2318,6206817627	0,00052917043
2321,60091400146	0,00052319472
2324,58114624023	0,00051814363
2327,561378479	0,00051182201
2330,54161071777	0,00050579786
2333,52184295654	0,00050056111
2336,50207519531	0,00049243646
2339,48230743408	0,00048604845
2342,46253967285	0,00047949757
2345,44277191162	0,00047285874
2348,42300415039	0,00046727913
2351,40323638916	0,0004624034
2354,38346862793	0,00045682599
2357,3637008667	0,0004514441
2360,34393310547	0,00044674706
2363,32416534424	0,00044042776
2366,30439758301	0,00043659702
2369,28462982178	0,00043020316
2372,26486206055	0,00042454679
2375,24509429932	0,0004192
2378,22532653809	0,00041414588
2381,20555877686	0,00040969637
2384,18579101562	0,00040530116
2387,16602325439	0,00039907693
2390,14625549316	0,00039361444
2393,12648773193	0,00038692504
2396,1067199707	0,00038147715
2399,08695220947	0,00037591985
2402,06718444824	0,00036978633
2405,04741668701	0,00036329257
2408,02764892578	0,00035850262
2411,00788116455	0,00035477931
2413,98811340332	0,00035139557
2416,96834564209	0,00034732854
2419,94857788086	0,00034354845
2422,92881011963	0,00033904522
2425,9090423584	0,00033759828
2428,88927459717	0,00033345674
2431,86950683594	0,00032938932
2434,84973907471	0,00032763297
2437,82997131348	0,00032380038
2440,81020355225	0,00031984887
2443,79043579102	0,00031910008
2446,77066802979	0,0003152587
2449,75090026855	0,000312921
2452,73113250732	0,00030939297
2455,71136474609	0,00030616429
2458,69159698486	0,00030284372
2461,67182922363	0,00029991436
2464,6520614624	0,00029664675
2467,63229370117	0,00029175881
2470,61252593994	0,00028806491
2473,59275817871	0,00028378327
2476,57299041748	0,00028094725
2479,55322265625	0,00027444994
2482,53345489502	0,00027168079
2485,51368713379	0,00026634678
2488,49391937256	0,00026158302
2491,47415161133	0,00025769039
2494,4543838501	0,00025340804
2497,43461608887	0,00024811511
2500,41484832764	0,00024492414
2503,39508056641	0,00024031155
2506,37531280518	0,00023672149
2509,35554504395	0,00023321901
2512,33577728271	0,00023077676
2515,31600952148	0,00022707694
2518,29624176025	0,0002247075
2521,27647399902	0,00022279814
2524,25670623779	0,00022131577
2527,23693847656	0,0002182186
2530,21717071533	0,0002177468
2533,1974029541	0,00021623984
2536,17763519287	0,00021607991
2539,15786743164	0,00021578358
2542,13809967041	0,00021458697
2545,11833190918	0,00021508469
2548,09856414795	0,00021536815
2551,07879638672	0,00021656101
2554,05902862549	0,00021797072
2557,03926086426	0,00021901649
2560,01949310303	0,00021909027
2562,9997253418	0,00022074396
2565,97995758057	0,00022312996
2568,96018981934	0,00022374838
2571,94042205811	0,00022557116
2574,92065429687	0,00022704591
2577,90088653564	0,00022859609
2580,88111877441	0,00022957682
2583,86135101318	0,00022871072
2586,84158325195	0,00022749031
2589,82181549072	0,00022796259
2592,80204772949	0,0002255833
2595,78227996826	0,00022528244
2598,76251220703	0,00022458686
2601,7427444458	0,00022381163
2604,72297668457	0,00022302394
2607,70320892334	0,00022394291
2610,68344116211	0,00022298714
2613,66367340088	0,00022353937
2616,64390563965	0,00022315457
2619,62413787842	0,00022472386
2622,60437011719	0,00022759213
2625,58460235596	0,00022738069
2628,56483459473	0,00022898223
2631,5450668335	0,00022889687
2634,52529907227	0,00022937865
2637,50553131104	0,00022873401
2640,4857635498	0,00022895773
2643,46599578857	0,00022570997
2646,44622802734	0,00022322716
2649,42646026611	0,0002178505
2652,40669250488	0,00021158279
2655,38692474365	0,00020432585
2658,36715698242	0,00019478816
2661,34738922119	0,00018470646
2664,32762145996	0,00017221129
2667,30785369873	0,00016236542
2670,2880859375	0,0001532047
2673,26831817627	0,00014600557
2676,24855041504	0,00014533098
2679,22878265381	0,00014740574
2682,20901489258	0,00015151421
2685,18924713135	0,00015114266
2688,16947937012	0,00014937309
2691,14971160889	0,00014490371
2694,12994384766	0,00014328355
2697,11017608643	0,00014178583
2700,0904083252	0,00013914583
2703,07064056396	0,00013627821
2706,05087280273	0,00013506654
2709,0311050415	0,00013394727
2712,01133728027	0,00013353707
2714,99156951904	0,00013306367
2717,97180175781	0,00013300388
2720,95203399658	0,00013375814
2723,93226623535	0,00013362643
2726,91249847412	0,00013617168
2729,89273071289	0,00013643778
2732,87296295166	0,00013798233
2735,85319519043	0,00013883689
2738,8334274292	0,00013991973
2741,81365966797	0,00014031525
2744,79389190674	0,00014185252
2747,77412414551	0,0001430404
2750,75435638428	0,00014362027
2753,73458862305	0,00014544087
2756,71482086182	0,0001468371
2759,69505310059	0,00014871669
2762,67528533936	0,00014941114
2765,65551757813	0,00015088539
2768,63574981689	0,00015223756
2771,61598205566	0,00015437076
2774,59621429443	0,00015507068
2777,5764465332	0,00015769827
2780,55667877197	0,00015936945
2783,53691101074	0,00016114474
2786,51714324951	0,00016365669
2789,49737548828	0,00016727738
2792,47760772705	0,00017251998
2795,45783996582	0,00017534087
2798,43807220459	0,0001823439
2801,41830444336	0,00018844562
2804,39853668213	0,00019600818
2807,3787689209	0,00020335194
2810,35900115967	0,00020955802
2813,33923339844	0,00021506712
2816,31946563721	0,0002198013
2819,29969787598	0,0002243164
2822,27993011475	0,00022380283
2825,26016235352	0,00022412731
2828,24039459229	0,00022064883
2831,22062683105	0,00021693578
2834,20085906982	0,00021281397
2837,18109130859	0,00020948006
2840,16132354736	0,00020545393
2843,14155578613	0,00020246262
2846,1217880249	0,00019777074
2849,10202026367	0,00019303591
2852,08225250244	0,0001898826
2855,06248474121	0,0001853158
2858,04271697998	0,00018273748
2861,02294921875	0,00018225276
2864,00318145752	0,00017932354
2866,98341369629	0,00017876836
2869,96364593506	0,00017944637
2872,94387817383	0,00018020054
2875,9241104126	0,00018491889
2878,90434265137	0,0001878581
2881,88457489014	0,00019258029
2884,86480712891	0,00019590445
2887,84503936768	0,00020108567
2890,82527160645	0,00020427964
2893,80550384521	0,00020807461
2896,78573608398	0,00021103925
2899,76596832275	0,00021258419
2902,74620056152	0,00021542057
2905,72643280029	0,00021745819
2908,70666503906	0,0002207023
2911,68689727783	0,00022422704
2914,6671295166	0,00022784086
2917,64736175537	0,0002343732
2920,62759399414	0,00024120629
2923,60782623291	0,00024846567
2926,58805847168	0,00025487141
2929,56829071045	0,00026371276
2932,54852294922	0,00027164815
2935,52875518799	0,00028138528
2938,50898742676	0,00028931155
2941,48921966553	0,00029916443
2944,4694519043	0,00030872283
2947,44968414307	0,00031814894
2950,42991638184	0,0003279286
2953,41014862061	0,00033620943
2956,39038085937	0,00034573168
2959,37061309814	0,00035367853
2962,35084533691	0,00036195489
2965,33107757568	0,000370515
2968,31130981445	0,00037756296
2971,29154205322	0,00038678721
2974,27177429199	0,00039380925
2977,25200653076	0,00040106616
2980,23223876953	0,00041025712
2983,2124710083	0,00041654655
2986,19270324707	0,00042552487
2989,17293548584	0,00043301895
2992,15316772461	0,00044072533
2995,13339996338	0,00044892227
2998,11363220215	0,00045668943
3001,09386444092	0,00046442485
3004,07409667969	0,00047155727
3007,05432891846	0,00047903063
3010,03456115723	0,00048320899
3013,014793396	0,0004870762
3015,99502563477	0,00048660421
3018,97525787354	0,00048432652
3021,9554901123	0,00047849151
3024,93572235107	0,00047167117
3027,91595458984	0,00046494866
3030,89618682861	0,00046266448
3033,87641906738	0,00046504695
3036,85665130615	0,000475576
3039,83688354492	0,000488751
3042,81711578369	0,00050035756
3045,79734802246	0,00050582931
3048,77758026123	0,00050916562
3051,7578125	0,00051024015
3054,73804473877	0,00051198339
3057,71827697754	0,00051571574
3060,69850921631	0,00051638342
3063,67874145508	0,00051731772
3066,65897369385	0,0005165953
3069,63920593262	0,00051824095
3072,61943817139	0,00051731463
3075,59967041016	0,00051639865
3078,57990264893	0,00051671569
3081,5601348877	0,00051663258
3084,54036712646	0,00051531181
3087,52059936523	0,00051304362
3090,500831604	0,00051217368
3093,48106384277	0,00051026427
3096,46129608154	0,00050778229
3099,44152832031	0,00050601855
3102,42176055908	0,00050333549
3105,40199279785	0,0005016406
3108,38222503662	0,00050028594
3111,36245727539	0,00049856809
3114,34268951416	0,00049761622
3117,32292175293	0,00049875787
3120,3031539917	0,00049979436
3123,28338623047	0,00050000874
3126,26361846924	0,00050238148
3129,24385070801	0,00050517132
3132,22408294678	0,00050723527
3135,20431518555	0,00050970744
3138,18454742432	0,00051367988
3141,16477966309	0,00051589662
3144,14501190186	0,00051931842
3147,12524414063	0,00052360818
3150,10547637939	0,00052535895
3153,08570861816	0,00052799417
3156,06594085693	0,00053034505
3159,0461730957	0,00053342416
3162,02640533447	0,00053628567
3165,00663757324	0,00053785792
3167,98686981201	0,00054112275
3170,96710205078	0,0005430175
3173,94733428955	0,00054568256
3176,92756652832	0,00054729704
3179,90779876709	0,00054582478
3182,88803100586	0,00054420224
3185,86826324463	0,00054360664
3188,8484954834	0,00053929919
3191,82872772217	0,00053271838
3194,80895996094	0,00052708269
3197,78919219971	0,00051890058
3200,76942443848	0,00051094291
3203,74965667725	0,00050245249
3206,72988891602	0,00049255554
3209,71012115479	0,00048426492
3212,69035339355	0,00047614751
3215,67058563232	0,00047137075
3218,65081787109	0,00046868769
3221,63105010986	0,00047261516
3224,61128234863	0,00048110252
3227,5915145874	0,00049149923
3230,57174682617	0,00050592497
3233,55197906494	0,00051991233
3236,53221130371	0,00053011919
3239,51244354248	0,00053978425
3242,49267578125	0,00054523337
3245,47290802002	0,00055268825
3248,45314025879	0,00055951124
3251,43337249756	0,00056668252
3254,41360473633	0,00057201562
3257,3938369751	0,0005783439
3260,37406921387	0,00058233937
3263,35430145264	0,00058805097
3266,33453369141	0,00059050267
3269,31476593018	0,00059250008
3272,29499816895	0,00059280369
3275,27523040771	0,00059004197
3278,25546264648	0,00058743203
3281,23569488525	0,00058252613
3284,21592712402	0,00057392073
3287,19615936279	0,00056162218
3290,17639160156	0,00054827915
3293,15662384033	0,00052933102
3296,1368560791	0,00050570575
3299,11708831787	0,00047866875
3302,09732055664	0,00044439061
3305,07755279541	0,00040753962
3308,05778503418	0,00036692623
3311,03801727295	0,00032543159
3314,01824951172	0,00028742198
3316,99848175049	0,0002591969
3319,97871398926	0,00024326736
3322,95894622803	0,00023764587
3325,9391784668	0,00023272945
3328,91941070557	0,00022930242
3331,89964294434	0,00022466298
3334,87987518311	0,00022200606
3337,86010742188	0,00021852437
3340,84033966064	0,00021629402
3343,82057189941	0,00021438201
3346,80080413818	0,00021421527
3349,78103637695	0,00021441209
3352,76126861572	0,00021416105
3355,74150085449	0,00021624925
3358,72173309326	0,00021691607
3361,70196533203	0,00021892623
3364,6821975708	0,00021771459
3367,66242980957	0,00021671719
3370,64266204834	0,00021375939
3373,62289428711	0,00020849171
3376,60312652588	0,00020257075
3379,58335876465	0,00019813989
3382,56359100342	0,00019400249
3385,54382324219	0,00019111837
3388,52405548096	0,00018736018
3391,50428771973	0,00018526198
3394,4845199585	0,00018260378
3397,46475219727	0,0001819621
3400,44498443604	0,00018145436
3403,4252166748	0,00018045812
3406,40544891357	0,00018171817
3409,38568115234	0,0001818383
3412,36591339111	0,00018190915
3415,34614562988	0,00018417447
3418,32637786865	0,00018389948
3421,30661010742	0,00018436599
3424,28684234619	0,00018396417
3427,26707458496	0,00018486248
3430,24730682373	0,00018398604
3433,2275390625	0,00018490647
3436,20777130127	0,0001848706
3439,18800354004	0,00018537234
3442,16823577881	0,00018418295
3445,14846801758	0,00018434326
3448,12870025635	0,00018500085
3451,10893249512	0,00018299882
3454,08916473389	0,00018266037
3457,06939697266	0,00018301852
3460,04962921143	0,00018149303
3463,0298614502	0,00017951627
3466,01009368897	0,00017865378
3468,99032592773	0,00017682051
3471,9705581665	0,00017484321
3474,95079040527	0,00017365689
3477,93102264404	0,00017180905
3480,91125488281	0,00016872301
3483,89148712158	0,00016911395
3486,87171936035	0,00016647175
3489,85195159912	0,00016655906
3492,83218383789	0,00016520434
3495,81241607666	0,00016625226
3498,79264831543	0,00016681477
3501,7728805542	0,0001674861
3504,75311279297	0,00016815768
3507,73334503174	0,00016954571
3510,71357727051	0,00017298455
3513,69380950928	0,00017397617
3516,67404174805	0,00017725029
3519,65427398682	0,00017985978
3522,63450622559	0,00018299472
3525,61473846436	0,00018586545
3528,59497070313	0,00018908194
3531,57520294189	0,00019188976
3534,55543518066	0,00019538497
3537,53566741943	0,00019979993
3540,5158996582	0,00020289669
3543,49613189697	0,00020627025
3546,47636413574	0,00020933271
3549,45659637451	0,00021203846
3552,43682861328	0,00021558105
3555,41706085205	0,00021842846
3558,39729309082	0,00022067673
3561,37752532959	0,00022391356
3564,35775756836	0,00022491481
3567,33798980713	0,00022725009
3570,3182220459	0,00023053027
3573,29845428467	0,00023258794
3576,27868652344	0,00023663672
3579,25891876221	0,00023815529
3582,23915100098	0,00024249686
3585,21938323975	0,00024546325
3588,19961547852	0,00025088073
3591,17984771729	0,00025529516
3594,16007995605	0,00026124431
3597,14031219482	0,00026767798
3600,12054443359	0,00027282437
3603,10077667236	0,00028118502
3606,08100891113	0,00028758507
3609,0612411499	0,00029663101
3612,04147338867	0,0003049809
3615,02170562744	0,00031461641
3618,00193786621	0,00032261631
3620,98217010498	0,00033165482
3623,96240234375	0,00033988806
3626,94263458252	0,00034570719
3629,92286682129	0,00035144834
3632,90309906006	0,00035731889
3635,88333129883	0,00035974001
3638,8635635376	0,00036203515
3641,84379577637	0,00036255791
3644,82402801514	0,00036002384
3647,80426025391	0,00035683763
3650,78449249268	0,00035194634
3653,76472473145	0,00034666165
3656,74495697022	0,00034133214
3659,72518920898	0,00033522865
3662,70542144775	0,00032953307
3665,68565368652	0,00032693584
3668,66588592529	0,00032310036
3671,64611816406	0,00032067444
3674,62635040283	0,00031707271
3677,6065826416	0,00031308145
3680,58681488037	0,0003080932
3683,56704711914	0,00030167523
3686,54727935791	0,00029620512
3689,52751159668	0,00028782568
3692,50774383545	0,0002808981
3695,48797607422	0,00027157757
3698,46820831299	0,00026572382
3701,44844055176	0,00025950363
3704,42867279053	0,00025572541
3707,4089050293	0,00025575139
3710,38913726807	0,00026128885
3713,36936950684	0,00026881556
3716,34960174561	0,00027980442
3719,32983398438	0,00029337462
3722,31006622314	0,00030965747
3725,29029846191	0,00032632344
3728,27053070068	0,00034031806
3731,25076293945	0,00035344161
3734,23099517822	0,00036285218
3737,21122741699	0,00036782758
3740,19145965576	0,0003710056
3743,17169189453	0,00037426758
3746,1519241333	0,00037482629
3749,13215637207	0,00037888475
3752,11238861084	0,00038379374
3755,09262084961	0,00038990491
3758,07285308838	0,00039683631
3761,05308532715	0,00040410005
3764,03331756592	0,00041070674
3767,01354980469	0,00041912068
3769,99378204346	0,0004273403
3772,97401428223	0,00043690379
3775,954246521	0,00044505727
3778,93447875977	0,00045499704
3781,91471099854	0,00046282518
3784,8949432373	0,00047192353
3787,87517547607	0,00047946412
3790,85540771484	0,00048835984
3793,83563995361	0,00049474613
3796,81587219238	0,00050408002
3799,79610443115	0,00051249983
3802,77633666992	0,00052141881
3805,75656890869	0,00052763713
3808,73680114746	0,00053638942
3811,71703338623	0,00054275116
3814,697265625	0,00055002762
3817,67749786377	0,0005547921
3820,65773010254	0,00055935587
3823,63796234131	0,00056267327
3826,61819458008	0,00056524252
3829,59842681885	0,00056787368
3832,57865905762	0,00057057554
3835,55889129639	0,00057285713
3838,53912353516	0,00057548222
3841,51935577393	0,00057863894
3844,4995880127	0,00058010207
3847,47982025146	0,00057989121
3850,46005249023	0,00057800723
3853,440284729	0,00057453497
3856,42051696777	0,00057083782
3859,40074920654	0,00056577119
3862,38098144531	0,00055781049
3865,36121368408	0,0005493875
3868,34144592285	0,00053892064
3871,32167816162	0,00052654845
3874,30191040039	0,00051263385
3877,28214263916	0,00049660978
3880,26237487793	0,00047769222
3883,2426071167	0,00045671857
3886,22283935547	0,00043375129
3889,20307159424	0,00040795839
3892,18330383301	0,0003803001
3895,16353607178	0,00035148137
3898,14376831055	0,0003224
3901,12400054932	0,00029695241
3904,10423278809	0,00027756752
3907,08446502686	0,0002662578
3910,06469726562	0,0002658699
3913,04492950439	0,00027097409
3916,02516174316	0,0002784167
3919,00539398193	0,00028224891
3921,9856262207	0,00028202399
3924,96585845947	0,00028089183
3927,94609069824	0,00027811099
3930,92632293701	0,0002759246
3933,90655517578	0,00027365841
3936,88678741455	0,00027156128
3939,86701965332	0,00026912143
3942,84725189209	0,00026716873
3945,82748413086	0,0002662101
3948,80771636963	0,00026346319
3951,7879486084	0,00026365997
3954,76818084717	0,00026214747
3957,74841308594	0,00026028161
3960,72864532471	0,00025906507
3963,70887756348	0,0002587246
3966,68910980225	0,00025625565
3969,66934204102	0,00025612308
3972,64957427978	0,00025522628
3975,62980651855	0,0002534911
3978,61003875732	0,00025345151
3981,59027099609	0,00025124899
3984,57050323486	0,00025142315
3987,55073547363	0,00024939895
3990,5309677124	0,00024863479
3993,51119995117	0,00024616544
3996,49143218994	0,00024486045
3999,47166442871	0,00024275843
4002,45189666748	0,00024078936
4005,43212890625	0,00023703181
4008,41236114502	0,00023453835
4011,39259338379	0,00022985933
4014,37282562256	0,00022502564
4017,35305786133	0,00021862639
4020,3332901001	0,00021286549
4023,31352233887	0,00020356825
4026,29375457764	0,00019463794
4029,27398681641	0,00018526214
4032,25421905518	0,00017476637
4035,23445129395	0,00016573479
4038,21468353271	0,00015598148
4041,19491577148	0,00014685339
4044,17514801025	0,00014096503
4047,15538024902	0,00013508294
4050,13561248779	0,0001305729
4053,11584472656	0,0001286247
4056,09607696533	0,0001246797
4059,0763092041	0,0001219762
4062,05654144287	0,00011788699
4065,03677368164	0,00011136213
4068,01700592041	0,00010588623
4070,99723815918	0,00010059027
4073,97747039795	9,596356E-5
4076,95770263672	9,1302376E-5
4079,93793487549	8,667768E-5
4082,91816711426	8,4216364E-5
4085,89839935303	7,9782115E-5
4088,8786315918	7,6247406E-5
4091,85886383057	7,3262484E-5
4094,83909606934	7,0558565E-5
4097,81932830811	6,851058E-5
4100,79956054687	6,5426548E-5
4103,77979278564	6,2010106E-5
4106,76002502441	6,1165164E-5
4109,74025726318	5,9063682E-5
4112,72048950195	5,7206288E-5
4115,70072174072	5,5639647E-5
4118,68095397949	5,4828915E-5
4121,66118621826	5,4411551E-5
4124,64141845703	5,4031098E-5
4127,6216506958	5,5126317E-5
4130,60188293457	5,5950536E-5
4133,58211517334	5,7209859E-5
4136,56234741211	6,0085247E-5
4139,54257965088	6,1251421E-5
4142,52281188965	6,2617487E-5
4145,50304412842	6,5487954E-5
4148,48327636719	6,7457582E-5
4151,46350860596	7,0494515E-5
4154,44374084473	7,2374986E-5
4157,4239730835	7,4783992E-5
4160,40420532227	7,6200723E-5
4163,38443756103	7,87879E-5
4166,3646697998	8,0135913E-5
4169,34490203857	8,1011464E-5
4172,32513427734	8,3166497E-5
4175,30536651611	8,3528991E-5
4178,28559875488	8,5623663E-5
4181,26583099365	8,6768802E-5
4184,24606323242	8,785564E-5
4187,22629547119	8,9566348E-5
4190,20652770996	9,2202214E-5
4193,18675994873	9,5830744E-5
4196,1669921875	9,8070763E-5
4199,14722442627	0,00010175867
4202,12745666504	0,00010538103
4205,10768890381	0,0001104861
4208,08792114258	0,00011503572
4211,06815338135	0,00012213572
4214,04838562012	0,00012774364
4217,02861785889	0,00013429106
4220,00885009766	0,00014082048
4222,98908233643	0,0001470795
4225,9693145752	0,00015304792
4228,94954681396	0,00016067289
4231,92977905273	0,00016592678
4234,9100112915	0,00017245361
4237,89024353027	0,00018008339
4240,87047576904	0,00018597704
4243,85070800781	0,00019283919
4246,83094024658	0,00019867656
4249,81117248535	0,00020531565
4252,79140472412	0,00021050698
4255,77163696289	0,00021636374
4258,75186920166	0,00022164191
4261,73210144043	0,00022567276
4264,7123336792	0,00023105577
4267,69256591797	0,00023524507
4270,67279815674	0,00023737671
4273,65303039551	0,00023922458
4276,63326263428	0,00024193031
4279,61349487305	0,00024244263
4282,59372711182	0,00024134851
4285,57395935059	0,0002397851
4288,55419158936	0,00023566195
4291,53442382812	0,00023015527
4294,51465606689	0,00022292291
4297,49488830566	0,00021452136
4300,47512054443	0,00020229285
4303,4553527832	0,00018646087
4306,43558502197	0,00017047638
4309,41581726074	0,00015020115
4312,39604949951	0,00013206052
4315,37628173828	0,00012247818
4318,35651397705	0,00012985073
4321,33674621582	0,00015506467
4324,31697845459	0,00019378643
4327,29721069336	0,00023400205
4330,27744293213	0,00026537124
4333,2576751709	0,00027572885
4336,23790740967	0,00027027045
4339,21813964844	0,00026150541
4342,19837188721	0,00025884837
4345,17860412598	0,00025705165
4348,15883636475	0,00025550377
4351,13906860352	0,00025218437
4354,11930084229	0,00025163795
4357,09953308105	0,00024970962
4360,07976531982	0,00024909962
4363,05999755859	0,00024845876
4366,04022979736	0,00024968763
4369,02046203613	0,00025184812
4372,0006942749	0,00025471216
4374,98092651367	0,0002574429
4377,96115875244	0,00026309751
4380,94139099121	0,00026702597
4383,92162322998	0,00027179718
4386,90185546875	0,00027686853
4389,88208770752	0,00028418294
4392,86231994629	0,00028920038
4395,84255218506	0,00029477585
4398,82278442383	0,00029834246
4401,8030166626	0,00030254882
4404,78324890137	0,00030627987
4407,76348114014	0,00030997611
4410,74371337891	0,00031165575
4413,72394561768	0,00031409617
4416,70417785645	0,00031450038
4419,68441009521	0,00031429484
4422,66464233398	0,00031162266
4425,64487457275	0,00030986582
4428,62510681152	0,00030572671
4431,60533905029	0,00030023073
4434,58557128906	0,00029408014
4437,56580352783	0,00028573422
4440,5460357666	0,00027798176
4443,52626800537	0,00026826766
4446,50650024414	0,00025711027
4449,48673248291	0,00024447726
4452,46696472168	0,00023101723
4455,44719696045	0,00021791608
4458,42742919922	0,00020209031
4461,40766143799	0,00018497497
4464,38789367676	0,00016834607
4467,36812591553	0,00015199738
4470,3483581543	0,00013301715
4473,32859039307	0,00011618922
4476,30882263184	9,7276557E-5
4479,28905487061	8,026464E-5
4482,26928710937	6,3873331E-5
4485,24951934814	5,0512478E-5
4488,22975158691	4,2372492E-5
4491,20998382568	3,9521629E-5
4494,19021606445	4,0268223E-5
4497,17044830322	4,4742913E-5
4500,15068054199	5,0945451E-5
4503,13091278076	5,9582013E-5
4506,11114501953	6,8174351E-5
4509,0913772583	7,7244356E-5
4512,07160949707	8,5621565E-5
4515,05184173584	9,2567106E-5
4518,03207397461	9,9093745E-5
4521,01230621338	0,00010410327
4523,99253845215	0,00010771328
4526,97277069092	0,00010692979
4529,95300292969	0,00010481956
4532,93323516846	9,9457123E-5
4535,91346740723	9,1183344E-5
4538,893699646	8,276154E-5
4541,87393188477	7,2240352E-5
4544,85416412354	6,3879285E-5
4547,8343963623	5,6408378E-5
4550,81462860107	5,3942382E-5
4553,79486083984	5,12857E-5
4556,77509307861	5,1585103E-5
4559,75532531738	5,0775968E-5
4562,73555755615	4,9626005E-5
4565,71578979492	4,9283308E-5
4568,69602203369	4,7790475E-5
4571,67625427246	4,674289E-5
4574,65648651123	4,6295624E-5
4577,63671875	4,5310615E-5
4580,61695098877	4,4576915E-5
4583,59718322754	4,4073487E-5
4586,57741546631	4,3700645E-5
4589,55764770508	4,2721704E-5
4592,53787994385	4,2202882E-5
4595,51811218262	4,1666419E-5
4598,49834442139	4,11394E-5
4601,47857666016	4,0362015E-5
4604,45880889893	4,1523195E-5
4607,4390411377	4,0970018E-5
4610,41927337646	4,056429E-5
4613,39950561523	4,1264621E-5
4616,379737854	4,0701474E-5
4619,35997009277	4,033894E-5
4622,34020233154	4,1076435E-5
4625,32043457031	4,1499932E-5
4628,30066680908	4,0047782E-5
4631,28089904785	4,0050383E-5
4634,26113128662	3,8428575E-5
4637,24136352539	3,7462148E-5
4640,22159576416	3,7231208E-5
4643,20182800293	3,6567307E-5
4646,1820602417	3,6146332E-5
4649,16229248047	3,5643986E-5
4652,14252471924	3,5558879E-5
4655,12275695801	3,5291862E-5
4658,10298919678	3,8260127E-5
4661,08322143555	3,9443847E-5
4664,06345367432	4,1554413E-5
4667,04368591309	4,7031984E-5
4670,02391815186	5,2367757E-5
4673,00415039063	5,8237999E-5
4675,98438262939	6,6341842E-5
4678,96461486816	7,4405041E-5
4681,94484710693	8,1594549E-5
4684,9250793457	9,0492105E-5
4687,90531158447	9,9046443E-5
4690,88554382324	0,00010538995
4693,86577606201	0,00011252379
4696,84600830078	0,00011799875
4699,82624053955	0,00012256249
4702,80647277832	0,00012824343
4705,78670501709	0,00013274247
4708,76693725586	0,00013762471
4711,74716949463	0,00014392025
4714,7274017334	0,00014917094
4717,70763397217	0,00015555713
4720,68786621094	0,00016136622
4723,66809844971	0,00016693239
4726,64833068848	0,0001722328
4729,62856292725	0,00017648178
4732,60879516602	0,00018120218
4735,58902740479	0,0001846868
4738,56925964355	0,00018747154
4741,54949188232	0,00018895056
4744,52972412109	0,00018937965
4747,50995635986	0,00018837152
4750,49018859863	0,00018672239
4753,4704208374	0,00018383216
4756,45065307617	0,00017952496
4759,43088531494	0,00017439008
4762,41111755371	0,00016797692
4765,39134979248	0,00016020919
4768,37158203125	0,00015085281
4771,35181427002	0,00014048417
4774,33204650879	0,00013005897
4777,31227874756	0,00011961495
4780,29251098633	0,00010856928
4783,2727432251	9,8037054E-5
4786,25297546387	9,1583009E-5
4789,23320770264	8,6935264E-5
4792,21343994141	8,6701736E-5
4795,19367218018	8,7585688E-5
4798,17390441895	9,0935636E-5
4801,15413665771	9,4853028E-5
4804,13436889648	9,8923279E-5
4807,11460113525	0,00010102182
4810,09483337402	0,0001017514
4813,07506561279	9,9207507E-5
4816,05529785156	9,7340121E-5
4819,03553009033	9,4379486E-5
4822,0157623291	9,1988309E-5
4824,99599456787	9,0541018E-5
4827,97622680664	8,8553112E-5
4830,95645904541	8,807729E-5
4833,93669128418	8,7133951E-5
4836,91692352295	8,7144324E-5
4839,89715576172	8,4482858E-5
4842,87738800049	8,4032966E-5
4845,85762023926	8,1891836E-5
4848,83785247803	8,0265682E-5
4851,8180847168	7,7352549E-5
4854,79831695557	7,6265576E-5
4857,77854919434	7,4070618E-5
4860,75878143311	7,1833115E-5
4863,73901367188	6,9305116E-5
4866,71924591064	6,6898224E-5
4869,69947814941	6,4571618E-5
4872,67971038818	6,2616727E-5
4875,65994262695	5,9422545E-5
4878,64017486572	5,7254886E-5
4881,62040710449	5,4965884E-5
4884,60063934326	5,2584864E-5
4887,58087158203	5,0274996E-5
4890,5611038208	4,9478803E-5
4893,54133605957	4,7151676E-5
4896,52156829834	4,5284407E-5
4899,50180053711	4,4182388E-5
4902,48203277588	4,2713428E-5
4905,46226501465	4,2458885E-5
4908,44249725342	4,1996238E-5
4911,42272949219	4,1806893E-5
4914,40296173096	4,18056E-5
4917,38319396973	4,3369834E-5
4920,3634262085	4,3984021E-5
4923,34365844727	4,5423314E-5
4926,32389068604	4,7237541E-5
4929,3041229248	4,9803543E-5
4932,28435516357	5,2034235E-5
4935,26458740234	5,2815265E-5
4938,24481964111	5,477929E-5
4941,22505187988	5,7340719E-5
4944,20528411865	5,9126623E-5
4947,18551635742	6,1614435E-5
4950,16574859619	6,4615357E-5
4953,14598083496	6,6596232E-5
4956,12621307373	6,8297632E-5
4959,1064453125	7,1387705E-5
4962,08667755127	7,4501557E-5
4965,06690979004	7,7345636E-5
4968,04714202881	7,9227929E-5
4971,02737426758	8,1530894E-5
4974,00760650635	8,4380915E-5
4976,98783874512	8,6835215E-5
4979,96807098389	8,9871567E-5
4982,94830322266	9,2382466E-5
4985,92853546143	9,3685082E-5
4988,9087677002	9,8048565E-5
4991,88899993897	0,00010083817
4994,86923217773	0,0001031292
4997,8494644165	0,0001071637
5000,82969665527	0,00010928177
5003,80992889404	0,00011072991
5006,79016113281	0,00011309174
5009,77039337158	0,00011442237
5012,75062561035	0,00011487855
5015,73085784912	0,00011596125
5018,71109008789	0,00011695497
5021,69132232666	0,0001168986
5024,67155456543	0,00011708024
5027,6517868042	0,00011700696
5030,63201904297	0,00011690053
5033,61225128174	0,00011839921
5036,59248352051	0,0001179976
5039,57271575928	0,00011852671
5042,55294799805	0,00011609569
5045,53318023682	0,00011530977
5048,51341247559	0,00011303993
5051,49364471436	0,00011102574
5054,47387695313	0,00010853371
5057,45410919189	0,00010530182
5060,43434143066	0,00010187332
5063,41457366943	9,8522656E-5
5066,3948059082	9,2624852E-5
5069,37503814697	8,8885713E-5
5072,35527038574	8,2909224E-5
5075,33550262451	7,6494875E-5
5078,31573486328	7,0254281E-5
5081,29596710205	6,3875443E-5
5084,27619934082	5,6011545E-5
5087,25643157959	4,8970846E-5
5090,23666381836	4,0430091E-5
5093,21689605713	3,1957222E-5
5096,1971282959	2,1405673E-5
5099,17736053467	1,3045575E-5
5102,15759277344	1,8484546E-6
5105,13782501221	1,0739251E-5
5108,11805725098	2,2109173E-5
5111,09828948975	3,3697021E-5
5114,07852172852	4,557191E-5
5117,05875396729	5,7722799E-5
5120,03898620605	7,0970625E-5
5123,01921844482	8,4330295E-5
5125,99945068359	9,7825119E-5
5128,97968292236	0,00011343171
5131,95991516113	0,00012760779
5134,9401473999	0,00014187779
5137,92037963867	0,00015747057
5140,90061187744	0,00017437028
5143,88084411621	0,00018944314
5146,86107635498	0,00020782456
5149,84130859375	0,00022010463
5152,82154083252	0,00023061207
5155,80177307129	0,00023889816
5158,78200531006	0,00024552005
5161,76223754883	0,0002489328
5164,7424697876	0,00025347351
5167,72270202637	0,00025448179
5170,70293426514	0,00025599869
5173,68316650391	0,00025813244
5176,66339874268	0,00026278419
5179,64363098145	0,00026424424
5182,62386322022	0,00026761292
5185,60409545898	0,00026893159
5188,58432769775	0,00026965025
5191,56455993652	0,00027045355
5194,54479217529	0,00027141864
5197,52502441406	0,00027162639
5200,50525665283	0,00027181086
5203,4854888916	0,00027332806
5206,46572113037	0,00027512592
5209,44595336914	0,00027686234
5212,42618560791	0,00027980061
5215,40641784668	0,00028296151
5218,38665008545	0,00028627016
5221,36688232422	0,00029067589
5224,34711456299	0,00029681812
5227,32734680176	0,00030110743
5230,30757904053	0,00030643833
5233,2878112793	0,00031204996
5236,26804351807	0,00031714054
5239,24827575684	0,00031938463
5242,22850799561	0,00032276235
5245,20874023438	0,00032193656
5248,18897247314	0,0003188323
5251,16920471191	0,00031332844
5254,14943695068	0,00030631578
5257,12966918945	0,00029764987
5260,10990142822	0,00028874692
5263,09013366699	0,00028226444
5266,07036590576	0,00027794361
5269,05059814453	0,0002754123
5272,0308303833	0,00027382164
5275,01106262207	0,00027006044
5277,99129486084	0,00026412356
5280,97152709961	0,00025554956
5283,95175933838	0,00024572658
5286,93199157715	0,00023429411
5289,91222381592	0,00022077611
5292,89245605469	0,00020704131
5295,87268829346	0,00019139753
5298,85292053223	0,00017617982
5301,833152771	0,00016073113
5304,81338500977	0,00014560592
5307,79361724854	0,00013153782
5310,7738494873	0,00012158524
5313,75408172607	0,00011400051
5316,73431396484	0,00010721895
5319,71454620361	0,00010082772
5322,69477844238	9,2752741E-5
5325,67501068115	8,2383781E-5
5328,65524291992	7,1022604E-5
5331,63547515869	5,8334995E-5
5334,61570739746	4,8337764E-5
5337,59593963623	4,6687623E-5
5340,576171875	5,4449962E-5
5343,55640411377	6,8463211E-5
5346,53663635254	8,5532599E-5
5349,51686859131	0,00010221791
5352,49710083008	0,00011694154
5355,47733306885	0,00012771445
5358,45756530762	0,00013481821
5361,43779754639	0,00013816995
5364,41802978516	0,00014182076
5367,39826202393	0,00014380857
5370,3784942627	0,00014886749
5373,35872650146	0,00015617212
5376,33895874023	0,00016457968
5379,319190979	0,00017403022
5382,29942321777	0,0001833417
5385,27965545654	0,0001929668
5388,25988769531	0,00020248933
5391,24011993408	0,0002116045
5394,22035217285	0,00022002311
5397,20058441162	0,0002298174
5400,18081665039	0,00023640132
5403,16104888916	0,00024401725
5406,14128112793	0,00025144459
5409,1215133667	0,00025756672
5412,10174560547	0,00026170777
5415,08197784424	0,00026534604
5418,06221008301	0,00026768911
5421,04244232178	0,0002699176
5424,02267456055	0,00026988683
5427,00290679932	0,00026887552
5429,98313903809	0,00026739568
5432,96337127686	0,00026424517
5435,94360351562	0,0002616818
5438,92383575439	0,00025586981
5441,90406799316	0,00025063895
5444,88430023193	0,00024474619
5447,8645324707	0,0002387226
5450,84476470947	0,00023271777
5453,82499694824	0,00022747604
5456,80522918701	0,00022161494
5459,78546142578	0,00021782376
5462,76569366455	0,00021471484
5465,74592590332	0,00021413365
5468,72615814209	0,00021286595
5471,70639038086	0,0002120993
5474,68662261963	0,00021038982
5477,6668548584	0,00021062021
5480,64708709717	0,00020910947
5483,62731933594	0,0002071931
5486,60755157471	0,00020630746
5489,58778381348	0,00020374643
5492,56801605225	0,00020257056
5495,54824829102	0,00020062506
5498,52848052978	0,00019828974
5501,50871276855	0,00019771286
5504,48894500732	0,00019685591
5507,46917724609	0,00019589576
5510,44940948486	0,00019587899
5513,42964172363	0,00019495473
5516,4098739624	0,0001947804
5519,39010620117	0,00019500081
5522,37033843994	0,00019406358
5525,35057067871	0,00019558882
5528,33080291748	0,00019395061
5531,31103515625	0,00019510102
5534,29126739502	0,00019581656
5537,27149963379	0,00019637685
5540,25173187256	0,00019878492
5543,23196411133	0,00020094477
5546,2121963501	0,00020169199
5549,19242858887	0,00020396682
5552,17266082764	0,00020634424
5555,15289306641	0,00021005378
5558,13312530518	0,00021275955
5561,11335754395	0,00021664617
5564,09358978271	0,00022049548
5567,07382202148	0,00022521559
5570,05405426025	0,00022967862
5573,03428649902	0,00023479936
5576,01451873779	0,00023934906
5578,99475097656	0,00024503694
5581,97498321533	0,00025058401
5584,9552154541	0,00025442669
5587,93544769287	0,00025941887
5590,91567993164	0,00026365313
5593,89591217041	0,00026843056
5596,87614440918	0,00027224086
5599,85637664795	0,00027631462
5602,83660888672	0,00028033032
5605,81684112549	0,00028221955
5608,79707336426	0,00028508849
5611,77730560303	0,00028781459
5614,7575378418	0,00028755158
5617,73777008057	0,00028899015
5620,71800231934	0,00028902268
5623,69823455811	0,00028745456
5626,67846679687	0,000285188
5629,65869903564	0,00028356911
5632,63893127441	0,00027960581
5635,61916351318	0,00027401864
5638,59939575195	0,00027028377
5641,57962799072	0,00026405867
5644,55986022949	0,00025731311
5647,54009246826	0,00024979803
5650,52032470703	0,0002417514
5653,5005569458	0,00023296508
5656,48078918457	0,0002247722
5659,46102142334	0,00021655518
5662,44125366211	0,00020827178
5665,42148590088	0,00020020081
5668,40171813965	0,00019199616
5671,38195037842	0,00018480652
5674,36218261719	0,00017736247
5677,34241485596	0,00017016609
5680,32264709473	0,0001647443
5683,3028793335	0,00015867439
5686,28311157227	0,00015434602
5689,26334381103	0,00014987327
5692,2435760498	0,00014638228
5695,22380828857	0,00014455527
5698,20404052734	0,0001430529
5701,18427276611	0,00014255192
5704,16450500488	0,00014265975
5707,14473724365	0,00014197934
5710,12496948242	0,00014245439
5713,10520172119	0,00014251965
5716,08543395996	0,00014202003
5719,06566619873	0,00014182571
5722,0458984375	0,00014394197
5725,02613067627	0,00014601517
5728,00636291504	0,0001489383
5730,98659515381	0,00015477076
5733,96682739258	0,00015982934
5736,94705963135	0,00016679564
5739,92729187012	0,00017449796
5742,90752410889	0,00018242002
5745,88775634766	0,00018949444
5748,86798858643	0,00019649148
5751,8482208252	0,00020223324
5754,82845306396	0,00020701302
5757,80868530273	0,00021001403
5760,7889175415	0,00021233197
5763,76914978027	0,00021142434
5766,74938201904	0,00021060816
5769,72961425781	0,00020660486
5772,70984649658	0,00019964481
5775,69007873535	0,00019111321
5778,67031097412	0,00017999375
5781,65054321289	0,00016552633
5784,63077545166	0,00014960725
5787,61100769043	0,00013105755
5790,5912399292	0,00011067012
5793,57147216797	9,0400376E-5
5796,55170440674	7,2594173E-5
5799,53193664551	6,1142095E-5
5802,51216888428	5,3439692E-5
5805,49240112305	5,5390588E-5
5808,47263336182	5,8622758E-5
5811,45286560059	6,1401004E-5
5814,43309783935	5,9042349E-5
5817,41333007812	5,6429081E-5
5820,39356231689	5,2728651E-5
5823,37379455566	5,0039018E-5
5826,35402679443	4,7283514E-5
5829,3342590332	4,6484035E-5
5832,31449127197	4,4130633E-5
5835,29472351074	4,6045268E-5
5838,27495574951	4,6976014E-5
5841,25518798828	4,9638136E-5
5844,23542022705	5,2778763E-5
5847,21565246582	5,656569E-5
5850,19588470459	6,0609282E-5
5853,17611694336	6,4872901E-5
5856,15634918213	6,9532857E-5
5859,1365814209	7,3581448E-5
5862,11681365967	7,8415343E-5
5865,09704589844	8,4307307E-5
5868,07727813721	8,972453E-5
5871,05751037598	9,3818798E-5
5874,03774261475	9,8062891E-5
5877,01797485352	0,00010262387
5879,99820709229	0,00010710107
5882,97843933105	0,00010949715
5885,95867156982	0,00011439855
5888,93890380859	0,00011777801
5891,91913604736	0,00012275887
5894,89936828613	0,00012486477
5897,8796005249	0,00012849806
5900,85983276367	0,00013174181
5903,84006500244	0,00013390549
5906,82029724121	0,00013736872
5909,80052947998	0,00013984816
5912,78076171875	0,00014126315
5915,76099395752	0,00014348227
5918,74122619629	0,00014571013
5921,72145843506	0,00014815238
5924,70169067383	0,00014921121
5927,6819229126	0,00015118714
5930,66215515137	0,00015362037
5933,64238739014	0,00015442751
5936,62261962891	0,00015758632
5939,60285186768	0,00015909271
5942,58308410644	0,00016220936
5945,56331634521	0,00016338915
[truncated: 30,772 more rows]
