# Supplementary material for: Predicting the Durability of Solid Fired Bricks Using NDT Electroacoustic Methods
Source: Materials (Basel). 2022 Aug 25;15(17):5882. doi: 10.3390/ma15175882 (PMC9457344; doi:10.3390/ma15175882)
Supplement: Supplementary file 1 [file materials-15-05882-s001.zip › 14-S0_FT.csv]

ASCII data file created with TiePie Multi Channel software. www.tiepie.com.
2021-08-02 09:09:12 266m
Frequency	FFT1
Hz	V
0	0,0024279267
2,98023223876953	0,00055869588
5,96046447753906	0,000602793
8,94069671630859	0,00061275227
11,9209289550781	0,00060130299
14,9011611938477	0,00060852837
17,8813934326172	0,00063069511
20,8616256713867	0,00062443805
23,8418579101562	0,00061814121
26,8220901489258	0,000592737
29,8023223876953	0,00058252066
32,7825546264648	0,00056870684
35,7627868652344	0,0005596242
38,7430191040039	0,00055263899
41,7232513427734	0,00055365225
44,703483581543	0,00054606068
47,6837158203125	0,00053119544
50,663948059082	0,00053602975
53,6441802978516	0,00051932621
56,6244125366211	0,0005204519
59,6046447753906	0,00051197843
62,5848770141602	0,00050946294
65,5651092529297	0,00050340295
68,5453414916992	0,00049141561
71,5255737304687	0,0004831741
74,5058059692383	0,00048992363
77,4860382080078	0,00047124651
80,4662704467773	0,00047633332
83,4465026855469	0,00047065586
86,4267349243164	0,00046387291
89,4069671630859	0,00046604405
92,3871994018555	0,00046443214
95,367431640625	0,0004600331
98,3476638793945	0,0004621432
101,327896118164	0,00045389332
104,308128356934	0,00045598536
107,288360595703	0,00044942939
110,268592834473	0,00045278254
113,248825073242	0,00045301125
116,229057312012	0,00045428278
119,209289550781	0,0004469793
122,189521789551	0,00045371614
125,16975402832	0,00045097088
128,14998626709	0,00044965641
131,130218505859	0,00044728174
134,110450744629	0,00045039291
137,090682983398	0,00044538325
140,070915222168	0,00044457664
143,051147460938	0,00045067008
146,031379699707	0,00044292112
149,011611938477	0,0004446674
151,991844177246	0,00045014591
154,972076416016	0,0004495376
157,952308654785	0,00044856448
160,932540893555	0,00043970453
163,912773132324	0,0004448072
166,893005371094	0,00043671269
169,873237609863	0,00043608377
172,853469848633	0,00043617329
175,833702087402	0,00043411229
178,813934326172	0,00043062758
181,794166564941	0,00043163658
184,774398803711	0,00043030187
187,75463104248	0,00042832387
190,73486328125	0,0004276869
193,71509552002	0,00042794758
196,695327758789	0,00042806268
199,675559997559	0,00043008846
202,655792236328	0,00043031919
205,636024475098	0,00042949719
208,616256713867	0,00043009141
211,596488952637	0,00042819729
214,576721191406	0,00043065893
217,556953430176	0,00042735748
220,537185668945	0,00043100544
223,517417907715	0,00042861704
226,497650146484	0,00043211885
229,477882385254	0,00043322923
232,458114624023	0,00043126208
235,438346862793	0,00043261289
238,418579101562	0,0004349525
241,398811340332	0,00043819473
244,379043579102	0,00043449703
247,359275817871	0,0004402156
250,339508056641	0,00044282386
253,31974029541	0,00044262676
256,29997253418	0,00044031392
259,280204772949	0,00044331376
262,260437011719	0,00044333341
265,240669250488	0,00044129738
268,220901489258	0,00044076704
271,201133728027	0,0004423768
274,181365966797	0,00043731108
277,161598205566	0,00043600247
280,141830444336	0,00043542301
283,122062683105	0,00043250632
286,102294921875	0,00043087436
289,082527160645	0,00042712862
292,062759399414	0,00042864282
295,042991638184	0,00042664911
298,023223876953	0,00042462051
301,003456115723	0,00042739802
303,983688354492	0,00042456374
306,963920593262	0,00042316921
309,944152832031	0,00042736013
312,924385070801	0,00042629615
315,90461730957	0,0004250465
318,88484954834	0,00042960039
321,865081787109	0,00042818177
324,845314025879	0,00042787885
327,825546264648	0,00042973014
330,805778503418	0,0004300404
333,786010742188	0,00042877495
336,766242980957	0,00043041273
339,746475219727	0,00042976985
342,726707458496	0,00042867721
345,706939697266	0,00042902736
348,687171936035	0,00043049686
351,667404174805	0,000431771
354,647636413574	0,00043134442
357,627868652344	0,00043234758
360,608100891113	0,00043399257
363,588333129883	0,00043397152
366,568565368652	0,00043582097
369,548797607422	0,0004362344
372,529029846191	0,00043786111
375,509262084961	0,00043865
378,48949432373	0,00043922196
381,4697265625	0,00043901842
384,44995880127	0,00043889489
387,430191040039	0,0004406311
390,410423278809	0,0004431409
393,390655517578	0,00044116824
396,370887756348	0,00044511584
399,351119995117	0,00044543155
402,331352233887	0,00044619389
405,311584472656	0,00044822917
408,291816711426	0,00044765569
411,272048950195	0,00045032699
414,252281188965	0,0004527789
417,232513427734	0,00045431296
420,212745666504	0,00045544214
423,192977905273	0,0004584835
426,173210144043	0,00045781143
429,153442382812	0,00046151772
432,133674621582	0,00046385609
435,113906860352	0,00046454896
438,094139099121	0,00046840337
441,074371337891	0,00046958256
444,05460357666	0,00047120688
447,03483581543	0,00047356718
450,015068054199	0,00047240415
452,995300292969	0,00047815438
455,975532531738	0,00047983751
458,955764770508	0,00048068614
461,935997009277	0,00048453522
464,916229248047	0,00048668044
467,896461486816	0,00048814057
470,876693725586	0,0004895798
473,856925964355	0,00049175674
476,837158203125	0,00049533946
479,817390441895	0,00049624695
482,797622680664	0,00049810762
485,777854919434	0,00050016291
488,758087158203	0,00050304949
491,738319396973	0,00050534824
494,718551635742	0,00050704776
497,698783874512	0,00050709105
500,679016113281	0,00051060065
503,659248352051	0,00051066328
506,63948059082	0,00051101326
509,61971282959	0,00051300609
512,599945068359	0,00051453769
515,580177307129	0,00051623107
518,560409545898	0,00051814071
521,540641784668	0,00052349901
524,520874023438	0,00052433244
527,501106262207	0,00052921385
530,481338500977	0,00053317711
533,461570739746	0,00053730237
536,441802978516	0,00054121954
539,422035217285	0,00054617586
542,402267456055	0,00054941486
545,382499694824	0,00055360934
548,362731933594	0,00055988902
551,342964172363	0,00056337126
554,323196411133	0,00056669522
557,303428649902	0,00057127127
560,283660888672	0,00057693171
563,263893127441	0,00058000035
566,244125366211	0,00058503115
569,22435760498	0,00058992213
572,20458984375	0,00059436816
575,18482208252	0,00059711929
578,165054321289	0,00059946756
581,145286560059	0,00060451128
584,125518798828	0,00060867199
587,105751037598	0,00061434673
590,085983276367	0,00061805733
593,066215515137	0,00062374578
596,046447753906	0,00062799551
599,026679992676	0,00063380721
602,006912231445	0,00064057248
604,987144470215	0,00064624578
607,967376708984	0,00065117722
610,947608947754	0,00065867943
613,927841186523	0,00066776898
616,908073425293	0,00067337205
619,888305664062	0,00066909031
622,868537902832	0,00068378601
625,848770141602	0,00069080285
628,829002380371	0,00069873165
631,809234619141	0,0007070788
634,78946685791	0,00071643927
637,76969909668	0,00072309027
640,749931335449	0,00073257147
643,730163574219	0,00074067502
646,710395812988	0,00075029399
649,690628051758	0,0007604253
652,670860290527	0,00077385865
655,651092529297	0,00079224513
658,631324768066	0,00080828762
661,611557006836	0,00082132719
664,591789245606	0,00083657384
667,572021484375	0,00084770887
670,552253723145	0,00086074598
673,532485961914	0,000873751
676,512718200684	0,00088540475
679,492950439453	0,00089845426
682,473182678223	0,00091316715
685,453414916992	0,00092932512
688,433647155762	0,00094492013
691,413879394531	0,00096251344
694,394111633301	0,00098115928
697,37434387207	0,0010001623
700,35457611084	0,0010205429
703,334808349609	0,0010425044
706,315040588379	0,0010650918
709,295272827148	0,0010870189
712,275505065918	0,001112922
715,255737304687	0,0011379594
718,235969543457	0,0011662217
721,216201782227	0,0011963447
724,196434020996	0,0012287385
727,176666259766	0,0012598114
730,156898498535	0,0012966501
733,137130737305	0,0013329107
736,117362976074	0,0013727881
739,097595214844	0,0014150129
742,077827453613	0,0014636439
745,058059692383	0,0015109
748,038291931152	0,0015632157
751,018524169922	0,0016230772
753,998756408691	0,0016829561
756,978988647461	0,0017485381
759,959220886231	0,001819056
762,939453125	0,00189486
765,919685363769	0,0019761543
768,899917602539	0,002061191
771,880149841309	0,0021529684
774,860382080078	0,0022497735
777,840614318848	0,0023504999
780,820846557617	0,002452851
783,801078796387	0,0025527884
786,781311035156	0,0026494116
789,761543273926	0,0027328995
792,741775512695	0,0027909588
795,722007751465	0,0028007505
798,702239990234	0,0027277458
801,682472229004	0,0025121871
804,662704467773	0,0020704955
807,642936706543	0,0013265667
810,623168945313	0,0003616771
813,603401184082	0,00028778024
816,583633422852	0,00016892501
819,563865661621	8,3133634E-5
822,544097900391	2,3710071E-5
825,52433013916	6,763056E-5
828,50456237793	0,00012922658
831,484794616699	0,0001887649
834,465026855469	0,0002454312
837,445259094238	0,00030012386
840,425491333008	0,00035426168
843,405723571777	0,00040680562
846,385955810547	0,00045830183
849,366188049316	0,00050925791
852,346420288086	0,00056064157
855,326652526855	0,00061245902
858,306884765625	0,00066421786
861,287117004394	0,0007163095
864,267349243164	0,0007701294
867,247581481934	0,00082701911
870,227813720703	0,00088416473
873,208045959473	0,0009460219
876,188278198242	0,0010100059
879,168510437012	0,0010756516
882,148742675781	0,0011490843
885,128974914551	0,001226499
888,10920715332	0,0013078506
891,08943939209	0,0013963963
894,069671630859	0,0014932487
897,049903869629	0,0015963758
900,030136108398	0,0017109925
903,010368347168	0,0018333739
905,990600585938	0,0019674929
908,970832824707	0,0021107506
911,951065063477	0,0022676529
914,931297302246	0,0024372058
917,911529541016	0,0026153595
920,891761779785	0,0028072927
923,871994018555	0,0030057397
926,852226257324	0,003212522
929,832458496094	0,003420914
932,812690734863	0,0036270108
935,792922973633	0,0038217936
938,773155212402	0,0039902022
941,753387451172	0,004110411
944,733619689941	0,0041573118
947,713851928711	0,0040894067
950,69408416748	0,0038574092
953,67431640625	0,0034180719
956,65454864502	0,002767463
959,634780883789	0,0020698232
962,615013122559	0,0017882347
965,595245361328	0,0019181577
968,575477600098	0,0018064508
971,555709838867	0,0016999225
974,535942077637	0,0016149974
977,516174316406	0,0015389118
980,496406555176	0,0014701926
983,476638793945	0,0014060069
986,456871032715	0,0013466648
989,437103271484	0,0012908618
992,417335510254	0,0012411371
995,397567749023	0,0011942766
998,377799987793	0,0011512432
1001,35803222656	0,0011113042
1004,33826446533	0,0010743487
1007,3184967041	0,001037942
1010,29872894287	0,0010049424
1013,27896118164	0,00097545341
1016,25919342041	0,00094693826
1019,23942565918	0,00091905372
1022,21965789795	0,00089129733
1025,19989013672	0,00086731796
1028,18012237549	0,00084165168
1031,16035461426	0,00081683993
1034,14058685303	0,00079302821
1037,1208190918	0,00076855652
1040,10105133057	0,00074676103
1043,08128356934	0,00072221048
1046,06151580811	0,00069948531
1049,04174804688	0,0006785445
1052,02198028564	0,00065517827
1055,00221252441	0,0006342494
1057,98244476318	0,00061410781
1060,96267700195	0,00059410229
1063,94290924072	0,00057479845
1066,92314147949	0,00055677115
1069,90337371826	0,0005410677
1072,88360595703	0,00052685976
1075,8638381958	0,00051441933
1078,84407043457	0,00050217897
1081,82430267334	0,00049306099
1084,80453491211	0,00048631959
1087,78476715088	0,0004773468
1090,76499938965	0,00047237657
1093,74523162842	0,00046584039
1096,72546386719	0,00045826109
1099,70569610596	0,0004508191
1102,68592834473	0,00044341136
1105,6661605835	0,00043691554
1108,64639282227	0,00043083091
1111,62662506104	0,0004261175
1114,6068572998	0,0004208692
1117,58708953857	0,00041499022
1120,56732177734	0,0004108606
1123,54755401611	0,00040602882
1126,52778625488	0,00039984098
1129,50801849365	0,00039530194
1132,48825073242	0,00039046381
1135,46848297119	0,00038408647
1138,44871520996	0,00037974645
1141,42894744873	0,00037511018
1144,4091796875	0,00036996145
1147,38941192627	0,00036576128
1150,36964416504	0,00036121121
1153,34987640381	0,00035683183
1156,33010864258	0,0003520974
1159,31034088135	0,00034870545
1162,29057312012	0,00034327155
1165,27080535889	0,00034031283
1168,25103759766	0,00033811295
1171,23126983643	0,0003333501
1174,2115020752	0,00033006782
1177,19173431396	0,00032686215
1180,17196655273	0,0003229581
1183,1521987915	0,00031980001
1186,13243103027	0,00031455008
1189,11266326904	0,00031172436
1192,09289550781	0,00030625072
1195,07312774658	0,00029901369
1198,05335998535	0,00029377536
1201,03359222412	0,00028776374
1204,01382446289	0,00028220924
1206,99405670166	0,00027815547
1209,97428894043	0,00026939724
1212,9545211792	0,00026488555
1215,93475341797	0,00025821327
1218,91498565674	0,0002506912
1221,89521789551	0,00024484114
1224,87545013428	0,00023999977
1227,85568237305	0,00023258183
1230,83591461182	0,00022644353
1233,81614685059	0,0002198218
1236,79637908936	0,00021586175
1239,77661132812	0,00020960163
1242,75684356689	0,00020548623
1245,73707580566	0,00020280827
1248,71730804443	0,0001974144
1251,6975402832	0,00019481453
1254,67777252197	0,0001917721
1257,65800476074	0,00018876928
1260,63823699951	0,00018424718
1263,61846923828	0,00018136009
1266,59870147705	0,00017756269
1269,57893371582	0,00017513471
1272,55916595459	0,00017079139
1275,53939819336	0,00016880149
1278,51963043213	0,00016272888
1281,4998626709	0,00015999962
1284,48009490967	0,00015608505
1287,46032714844	0,00015340472
1290,44055938721	0,00014897657
1293,42079162598	0,000143938
1296,40102386475	0,00014090807
1299,38125610352	0,00013776317
1302,36148834229	0,00013317358
1305,34172058105	0,00013015955
1308,32195281982	0,00012618835
1311,30218505859	0,00012318077
1314,28241729736	0,00011952674
1317,26264953613	0,00011730614
1320,2428817749	0,00011385259
1323,22311401367	0,00010983312
1326,20334625244	0,00010754065
1329,18357849121	0,00010479514
1332,16381072998	0,00010182801
1335,14404296875	9,8737798E-5
1338,12427520752	9,4478518E-5
1341,10450744629	9,1555977E-5
1344,08473968506	8,7248737E-5
1347,06497192383	8,3847639E-5
1350,0452041626	7,8828128E-5
1353,02543640137	7,3979752E-5
1356,00566864014	6,9298664E-5
1358,98590087891	6,5634236E-5
1361,96613311768	6,0521854E-5
1364,94636535645	5,6603591E-5
1367,92659759521	5,1359588E-5
1370,90682983398	4,8454551E-5
1373,88706207275	4,5003055E-5
1376,86729431152	4,0850061E-5
1379,84752655029	3,7010266E-5
1382,82775878906	3,5176698E-5
1385,80799102783	3,1656217E-5
1388,7882232666	2,9193474E-5
1391,76845550537	2,6452752E-5
1394,74868774414	2,4454927E-5
1397,72891998291	2,2953033E-5
1400,70915222168	2,0997974E-5
1403,68938446045	1,8295533E-5
1406,66961669922	1,5413095E-5
1409,64984893799	1,3193729E-5
1412,63008117676	1,2982367E-5
1415,61031341553	1,138645E-5
1418,5905456543	1,0697912E-5
1421,57077789307	1,0771046E-5
1424,55101013184	1,0075369E-5
1427,53124237061	1,2736798E-5
1430,51147460938	1,2911997E-5
1433,49170684814	1,5364378E-5
1436,47193908691	1,6469153E-5
1439,45217132568	1,749202E-5
1442,43240356445	1,8524764E-5
1445,41263580322	2,1578256E-5
1448,39286804199	2,2753387E-5
1451,37310028076	2,5767382E-5
1454,35333251953	2,7756167E-5
1457,3335647583	3,0354106E-5
1460,31379699707	3,1658574E-5
1463,29402923584	3,4234244E-5
1466,27426147461	3,7223345E-5
1469,25449371338	3,7570399E-5
1472,23472595215	4,0169219E-5
1475,21495819092	4,2542116E-5
1478,19519042969	4,4313918E-5
1481,17542266846	4,5950815E-5
1484,15565490723	4,8353071E-5
1487,135887146	4,9541956E-5
1490,11611938477	5,1682582E-5
1493,09635162354	5,3247745E-5
1496,0765838623	5,299555E-5
1499,05681610107	5,4274752E-5
1502,03704833984	5,6341265E-5
1505,01728057861	5,8459337E-5
1507,99751281738	5,968665E-5
1510,97774505615	6,1674803E-5
1513,95797729492	6,2443259E-5
1516,93820953369	6,5345071E-5
1519,91844177246	6,5997351E-5
1522,89867401123	6,8031796E-5
1525,87890625	6,9397313E-5
1528,85913848877	7,1970835E-5
1531,83937072754	7,5323175E-5
1534,81960296631	7,5801153E-5
1537,79983520508	7,6407744E-5
1540,78006744385	7,9242895E-5
1543,76029968262	8,1266466E-5
1546,74053192139	8,2327459E-5
1549,72076416016	8,3237809E-5
1552,70099639893	8,3986325E-5
1555,6812286377	8,5105811E-5
1558,66146087646	8,4667579E-5
1561,64169311523	8,6288308E-5
1564,621925354	8,6028766E-5
1567,60215759277	8,3841721E-5
1570,58238983154	8,4710491E-5
1573,56262207031	8,2635589E-5
1576,54285430908	8,0318589E-5
1579,52308654785	7,8982143E-5
1582,50331878662	7,7019615E-5
1585,48355102539	7,4274509E-5
1588,46378326416	7,0462678E-5
1591,44401550293	7,002985E-5
1594,4242477417	6,8726749E-5
1597,40447998047	6,8931584E-5
1600,38471221924	6,9991315E-5
1603,36494445801	7,314812E-5
1606,34517669678	7,6656305E-5
1609,32540893555	8,2711525E-5
1612,30564117432	8,6849932E-5
1615,28587341309	9,0541788E-5
1618,26610565186	9,3307839E-5
1621,24633789062	9,4390276E-5
1624,22657012939	9,5346686E-5
1627,20680236816	9,7332126E-5
1630,18703460693	9,9713323E-5
1633,1672668457	0,00010362878
1636,14749908447	0,00010529156
1639,12773132324	0,00010941385
1642,10796356201	0,00011224929
1645,08819580078	0,00011626755
1648,06842803955	0,00012091731
1651,04866027832	0,00012367346
1654,02889251709	0,00012727194
1657,00912475586	0,00013084731
1659,98935699463	0,00013364059
1662,9695892334	0,00013677634
1665,94982147217	0,00014029217
1668,93005371094	0,00014311011
1671,91028594971	0,00014618237
1674,89051818848	0,00014929005
1677,87075042725	0,00015276141
1680,85098266602	0,00015718113
1683,83121490479	0,00016106201
1686,81144714355	0,00016461654
1689,79167938232	0,00017030658
1692,77191162109	0,00017598563
1695,75214385986	0,0001825075
1698,73237609863	0,00019231264
1701,7126083374	0,00020090049
1704,69284057617	0,00021175702
1707,67307281494	0,00022267349
1710,65330505371	0,00023722524
1713,63353729248	0,00025376496
1716,61376953125	0,00027203446
1719,59400177002	0,00029291605
1722,57423400879	0,00031871826
1725,55446624756	0,00034543681
1728,53469848633	0,00037530628
1731,5149307251	0,00041030078
1734,49516296387	0,00044574245
1737,47539520264	0,0004842686
1740,45562744141	0,00052048759
1743,43585968018	0,00055478233
1746,41609191895	0,00058514811
1749,39632415771	0,00060497113
1752,37655639648	0,00061289335
1755,35678863525	0,00060720927
1758,33702087402	0,00058174168
1761,31725311279	0,00054061954
1764,29748535156	0,0004925416
1767,27771759033	0,00045184693
1770,2579498291	0,000434226
1773,23818206787	0,00043331442
1776,21841430664	0,00044216689
1779,19864654541	0,0004492674
1782,17887878418	0,00045901394
1785,15911102295	0,00046761915
1788,13934326172	0,00047563936
1791,11957550049	0,00048628028
1794,09980773926	0,00049928779
1797,08003997803	0,00051345038
1800,0602722168	0,00053073896
1803,04050445557	0,00054593498
1806,02073669434	0,00056397635
1809,00096893311	0,00058371821
1811,98120117187	0,00060213108
1814,96143341064	0,00062066663
1817,94166564941	0,00064036348
1820,92189788818	0,00066048139
1823,90213012695	0,00067904706
1826,88236236572	0,00069855334
1829,86259460449	0,0007155746
1832,84282684326	0,00073484892
1835,82305908203	0,00075226871
1838,8032913208	0,00076820423
1841,78352355957	0,00078182815
1844,76375579834	0,00079210685
1847,74398803711	0,00079979167
1850,72422027588	0,00080414523
1853,70445251465	0,0008052246
1856,68468475342	0,00080259147
1859,66491699219	0,00079431614
1862,64514923096	0,00078718796
1865,62538146973	0,00077610337
1868,6056137085	0,00076613347
1871,58584594727	0,00075436988
1874,56607818604	0,00074465469
1877,5463104248	0,00073401194
1880,52654266357	0,00072247632
1883,50677490234	0,00071035804
1886,48700714111	0,00069766879
1889,46723937988	0,00068231951
1892,44747161865	0,00066875642
1895,42770385742	0,00065434973
1898,40793609619	0,0006439965
1901,38816833496	0,00063221294
1904,36840057373	0,00062901375
1907,3486328125	0,00062927359
1910,32886505127	0,00063603532
1913,30909729004	0,00064873315
1916,28932952881	0,00066410896
1919,26956176758	0,00068401442
1922,24979400635	0,00070344941
1925,23002624512	0,00072530217
1928,21025848389	0,00075025995
1931,19049072266	0,00077896086
1934,17072296143	0,00080829668
1937,1509552002	0,00084178924
1940,13118743896	0,00087680151
1943,11141967773	0,00091468769
1946,0916519165	0,00095679798
1949,07188415527	0,0010024583
1952,05211639404	0,0010520736
1955,03234863281	0,0011044564
1958,01258087158	0,001161527
1960,99281311035	0,0012204658
1963,97304534912	0,0012833421
1966,95327758789	0,0013450879
1969,93350982666	0,0014061543
1972,91374206543	0,0014634472
1975,8939743042	0,001509675
1978,87420654297	0,0015396866
1981,85443878174	0,0015482793
1984,83467102051	0,0015287663
1987,81490325928	0,0014733279
1990,79513549805	0,0013904451
1993,77536773682	0,0012927267
1996,75559997559	0,0012084043
1999,73583221436	0,0011548188
2002,71606445313	0,0011126287
2005,69629669189	0,0010714092
2008,67652893066	0,0010323479
2011,65676116943	0,00099938988
2014,6369934082	0,00096978527
2017,61722564697	0,00094218224
2020,59745788574	0,00091559147
2023,57769012451	0,00089258697
2026,55792236328	0,00087085764
2029,53815460205	0,00084863626
2032,51838684082	0,00082723897
2035,49861907959	0,0008043132
2038,47885131836	0,00078264642
2041,45908355713	0,00076131378
2044,4393157959	0,00074077344
2047,41954803467	0,00072026941
2050,39978027344	0,00069912694
2053,38001251221	0,00067879861
2056,36024475098	0,00065992138
2059,34047698975	0,00064173844
2062,32070922852	0,00062347412
2065,30094146729	0,00060530403
2068,28117370605	0,00058779651
2071,26140594482	0,00057075023
2074,24163818359	0,00055515385
2077,22187042236	0,00053956249
2080,20210266113	0,0005237975
2083,1823348999	0,0005081128
2086,16256713867	0,00049338882
2089,14279937744	0,00047959511
2092,12303161621	0,00046624045
2095,10326385498	0,00045398339
2098,08349609375	0,00044271936
2101,06372833252	0,00043304477
2104,04396057129	0,00042366382
2107,02419281006	0,00041573309
2110,00442504883	0,00040904145
2112,9846572876	0,00040312829
2115,96488952637	0,00039730369
2118,94512176514	0,0003927258
2121,92535400391	0,00038856241
2124,90558624268	0,0003851779
2127,88581848145	0,00038216403
2130,86605072021	0,00037825508
2133,84628295898	0,00037483928
2136,82651519775	0,0003733314
2139,80674743652	0,00036801929
2142,78697967529	0,00036410835
2145,76721191406	0,00035914595
2148,74744415283	0,00035711112
2151,7276763916	0,0003517585
2154,70790863037	0,00034848472
2157,68814086914	0,00034436748
2160,66837310791	0,00034057917
2163,64860534668	0,00033684886
2166,62883758545	0,00033471411
2169,60906982422	0,00033225655
2172,58930206299	0,00032931528
2175,56953430176	0,00032604298
2178,54976654053	0,0003233686
2181,5299987793	0,00032219712
2184,51023101807	0,00031940245
2187,49046325684	0,00031755442
2190,47069549561	0,00031544642
2193,45092773438	0,00031327685
2196,43115997314	0,00031161338
2199,41139221191	0,00031000202
2202,39162445068	0,0003078862
2205,37185668945	0,00030568524
2208,35208892822	0,0003020514
2211,33232116699	0,00030005531
2214,31255340576	0,00029502678
2217,29278564453	0,00029235473
2220,2730178833	0,00028780413
2223,25325012207	0,0002817599
2226,23348236084	0,00027783699
2229,21371459961	0,0002716437
2232,19394683838	0,00026746624
2235,17417907715	0,00026195095
2238,15441131592	0,00025730663
2241,13464355469	0,00025520502
2244,11487579346	0,00025058384
2247,09510803223	0,00024827205
2250,075340271	0,00024433414
2253,05557250977	0,00024202196
2256,03580474854	0,0002392739
2259,0160369873	0,00023601074
2261,99626922607	0,00023268446
2264,97650146484	0,00023105272
2267,95673370361	0,00022614254
2270,93696594238	0,00022247067
2273,91719818115	0,00021768611
2276,89743041992	0,00021346082
2279,87766265869	0,00021079643
2282,85789489746	0,00020605924
2285,83812713623	0,0002014501
2288,818359375	0,00019778064
2291,79859161377	0,00019505432
2294,77882385254	0,00019165237
2297,75905609131	0,00019005409
2300,73928833008	0,00018774038
2303,71952056885	0,00018544372
2306,69975280762	0,00018384868
2309,67998504639	0,00018342042
2312,66021728516	0,00018227473
2315,64044952393	0,00018074917
2318,6206817627	0,00017999455
2321,60091400146	0,00017809287
2324,58114624023	0,0001765268
2327,561378479	0,00017472709
2330,54161071777	0,00017205397
2333,52184295654	0,00016836097
2336,50207519531	0,00016596308
2339,48230743408	0,00016373506
2342,46253967285	0,00016134645
2345,44277191162	0,00015926098
2348,42300415039	0,00015659365
2351,40323638916	0,00015509833
2354,38346862793	0,00015392621
2357,3637008667	0,00015330347
2360,34393310547	0,00015333275
2363,32416534424	0,00015290954
2366,30439758301	0,0001550415
2369,28462982178	0,00015540982
2372,26486206055	0,00015647374
2375,24509429932	0,00015904479
2378,22532653809	0,00015991343
2381,20555877686	0,00016033358
2384,18579101562	0,00016143181
2387,16602325439	0,00015967328
2390,14625549316	0,00015890236
2393,12648773193	0,00015673265
2396,1067199707	0,00015072049
2399,08695220947	0,0001475651
2402,06718444824	0,00014257616
2405,04741668701	0,00013780315
2408,02764892578	0,00013564559
2411,00788116455	0,00013490992
2413,98811340332	0,00013674356
2416,96834564209	0,00014086335
2419,94857788086	0,00014412013
2422,92881011963	0,00014102856
2425,9090423584	0,00013976826
2428,88927459717	0,00013827104
2431,86950683594	0,0001384093
2434,84973907471	0,00013718871
2437,82997131348	0,00013530346
2440,81020355225	0,00013424324
2443,79043579102	0,00013300786
2446,77066802979	0,00013406467
2449,75090026855	0,00013282174
2452,73113250732	0,00013463235
2455,71136474609	0,00013482875
2458,69159698486	0,00013750584
2461,67182922363	0,00013910841
2464,6520614624	0,00014091157
2467,63229370117	0,00014104806
2470,61252593994	0,00014312143
2473,59275817871	0,00014282269
2476,57299041748	0,00014337531
2479,55322265625	0,00014381691
2482,53345489502	0,00014546373
2485,51368713379	0,0001454325
2488,49391937256	0,00014470767
2491,47415161133	0,00014482402
2494,4543838501	0,00014494298
2497,43461608887	0,00014520746
2500,41484832764	0,00014637317
2503,39508056641	0,00014704869
2506,37531280518	0,00014711286
2509,35554504395	0,00015001897
2512,33577728271	0,00015189923
2515,31600952148	0,00015405276
2518,29624176025	0,00015790783
2521,27647399902	0,00016359499
2524,25670623779	0,00016887509
2527,23693847656	0,00017778373
2530,21717071533	0,0001876537
2533,1974029541	0,00019897136
2536,17763519287	0,00020655209
2539,15786743164	0,00021632708
2542,13809967041	0,00022396525
2545,11833190918	0,00023021399
2548,09856414795	0,00023529191
2551,07879638672	0,00023634648
2554,05902862549	0,00023470887
2557,03926086426	0,00023107536
2560,01949310303	0,00022664432
2562,9997253418	0,00022232534
2565,97995758057	0,00021798211
2568,96018981934	0,00021751543
2571,94042205811	0,00022122425
2574,92065429687	0,00022509172
2577,90088653564	0,00022690708
2580,88111877441	0,00022895125
2583,86135101318	0,00023315154
2586,84158325195	0,00023633584
2589,82181549072	0,00023918802
2592,80204772949	0,00024228355
2595,78227996826	0,00024514684
2598,76251220703	0,0002487105
2601,7427444458	0,00025010974
2604,72297668457	0,00025156883
2607,70320892334	0,00025182771
2610,68344116211	0,00025039694
2613,66367340088	0,00024836977
2616,64390563965	0,00024392136
2619,62413787842	0,00023940232
2622,60437011719	0,00023175145
2625,58460235596	0,00022383257
2628,56483459473	0,00021028671
2631,5450668335	0,00019503422
2634,52529907227	0,0001783302
2637,50553131104	0,00015623743
2640,4857635498	0,00013098765
2643,46599578857	0,00010421316
2646,44622802734	7,1675858E-5
2649,42646026611	3,7966824E-5
2652,40669250488	8,2100005E-6
2655,38692474365	4,2437025E-5
2658,36715698242	8,3798505E-5
2661,34738922119	0,00012656781
2664,32762145996	0,000165403
2667,30785369873	0,00019914776
2670,2880859375	0,00022549856
2673,26831817627	0,00024025777
2676,24855041504	0,00024087246
2679,22878265381	0,00022860747
2682,20901489258	0,00020520468
2685,18924713135	0,00017721528
2688,16947937012	0,00014829971
2691,14971160889	0,00012104737
2694,12994384766	9,5428804E-5
2697,11017608643	7,5562808E-5
2700,0904083252	6,2166888E-5
2703,07064056396	6,1412706E-5
2706,05087280273	6,5668328E-5
2709,0311050415	7,2458387E-5
2712,01133728027	7,5490512E-5
2714,99156951904	7,400559E-5
2717,97180175781	7,0428895E-5
2720,95203399658	6,4190008E-5
2723,93226623535	5,861887E-5
2726,91249847412	5,0485563E-5
2729,89273071289	3,8954591E-5
2732,87296295166	2,8078406E-5
2735,85319519043	2,564828E-5
2738,8334274292	3,8275144E-5
2741,81365966797	5,3092673E-5
2744,79389190674	7,082711E-5
2747,77412414551	9,2082816E-5
2750,75435638428	0,0001135028
2753,73458862305	0,00013540304
2756,71482086182	0,00015725733
2759,69505310059	0,00018045107
2762,67528533936	0,0002036525
2765,65551757813	0,00022575136
2768,63574981689	0,00024761757
2771,61598205566	0,00026863149
2774,59621429443	0,00028989833
2777,5764465332	0,00030871661
2780,55667877197	0,00032496608
2783,53691101074	0,00033959218
2786,51714324951	0,0003527932
2789,49737548828	0,0003625143
2792,47760772705	0,00036971308
2795,45783996582	0,00037361897
2798,43807220459	0,00037548147
2801,41830444336	0,00037204918
2804,39853668213	0,00036440253
2807,3787689209	0,00034899424
2810,35900115967	0,00032879125
2813,33923339844	0,0002992362
2816,31946563721	0,00026631332
2819,29969787598	0,00022866227
2822,27993011475	0,00019046787
2825,26016235352	0,00015133481
2828,24039459229	0,00011363811
2831,22062683105	8,2727943E-5
2834,20085906982	6,1683648E-5
2837,18109130859	5,9569499E-5
2840,16132354736	7,1640708E-5
2843,14155578613	8,7677492E-5
2846,1217880249	0,00010312075
2849,10202026367	0,00011406567
2852,08225250244	0,00011896948
2855,06248474121	0,00012003263
2858,04271697998	0,00011843391
2861,02294921875	0,00011616816
2864,00318145752	0,00011333303
2866,98341369629	0,00011420968
2869,96364593506	0,00011752643
2872,94387817383	0,00012266451
2875,9241104126	0,00012774163
2878,90434265137	0,0001325464
2881,88457489014	0,00013831977
2884,86480712891	0,00014640152
2887,84503936768	0,00015665108
2890,82527160645	0,00016667089
2893,80550384521	0,0001769148
2896,78573608398	0,00018662242
2899,76596832275	0,00019801832
2902,74620056152	0,00020724635
2905,72643280029	0,00021754107
2908,70666503906	0,00022479553
2911,68689727783	0,00023097522
2914,6671295166	0,00023488179
2917,64736175537	0,00023607925
2920,62759399414	0,00023685701
2923,60782623291	0,00023385391
2926,58805847168	0,00022850649
2929,56829071045	0,0002214092
2932,54852294922	0,0002110975
2935,52875518799	0,0002010079
2938,50898742676	0,00019191703
2941,48921966553	0,00018125153
2944,4694519043	0,00017164897
2947,44968414307	0,00016344321
2950,42991638184	0,00015736446
2953,41014862061	0,00015212985
2956,39038085937	0,00014812219
2959,37061309814	0,00014383572
2962,35084533691	0,00013938788
2965,33107757568	0,00013539012
2968,31130981445	0,00013106811
2971,29154205322	0,00012724427
2974,27177429199	0,00012145883
2977,25200653076	0,00011736496
2980,23223876953	0,00011368578
2983,2124710083	0,00010986853
2986,19270324707	0,00010438037
2989,17293548584	0,00010095193
2992,15316772461	9,708471E-5
2995,13339996338	9,1096904E-5
2998,11363220215	8,6514415E-5
3001,09386444092	8,1465235E-5
3004,07409667969	7,5162993E-5
3007,05432891846	7,0688026E-5
3010,03456115723	6,5138823E-5
3013,014793396	6,2256999E-5
3015,99502563477	5,67388E-5
3018,97525787354	5,4431895E-5
3021,9554901123	5,1827918E-5
3024,93572235107	4,8939229E-5
3027,91595458984	4,6611858E-5
3030,89618682861	4,4300271E-5
3033,87641906738	4,1747818E-5
3036,85665130615	3,8894469E-5
3039,83688354492	3,630265E-5
3042,81711578369	3,5357771E-5
3045,79734802246	3,2277093E-5
3048,77758026123	2,9654099E-5
3051,7578125	2,5973671E-5
3054,73804473877	2,3958334E-5
3057,71827697754	2,1062615E-5
3060,69850921631	1,7448831E-5
3063,67874145508	1,5950408E-5
3066,65897369385	1,4474207E-5
3069,63920593262	1,222306E-5
3072,61943817139	8,8259084E-6
3075,59967041016	6,6232845E-6
3078,57990264893	4,6702277E-6
3081,5601348877	3,0649116E-6
3084,54036712646	3,6347703E-6
3087,52059936523	3,4811687E-6
3090,500831604	5,9541119E-6
3093,48106384277	7,4605564E-6
3096,46129608154	8,2394176E-6
3099,44152832031	8,4131406E-6
3102,42176055908	9,5873091E-6
3105,40199279785	9,6760297E-6
3108,38222503662	1,1286333E-5
3111,36245727539	1,2017077E-5
3114,34268951416	1,3395705E-5
3117,32292175293	1,3554545E-5
3120,3031539917	1,5533663E-5
3123,28338623047	1,4599867E-5
3126,26361846924	1,6177899E-5
3129,24385070801	1,7097744E-5
3132,22408294678	1,8094366E-5
3135,20431518555	1,8289266E-5
3138,18454742432	1,7955911E-5
3141,16477966309	1,7961229E-5
3144,14501190186	1,7695788E-5
3147,12524414063	1,6214317E-5
3150,10547637939	1,7341832E-5
3153,08570861816	1,5641998E-5
3156,06594085693	1,4395292E-5
3159,0461730957	1,1944831E-5
3162,02640533447	9,7597532E-6
3165,00663757324	9,4753413E-6
3167,98686981201	6,1011497E-6
3170,96710205078	4,942317E-6
3173,94733428955	3,1834226E-6
3176,92756652832	3,0045506E-6
3179,90779876709	3,949959E-6
3182,88803100586	3,7503646E-6
3185,86826324463	4,485332E-6
3188,8484954834	4,1278659E-6
3191,82872772217	4,4179555E-6
3194,80895996094	6,1358074E-6
3197,78919219971	8,4195863E-6
3200,76942443848	1,1611307E-5
3203,74965667725	1,5230071E-5
3206,72988891602	1,7306799E-5
3209,71012115479	1,9813933E-5
3212,69035339355	2,1160829E-5
3215,67058563232	2,0939655E-5
3218,65081787109	2,0401769E-5
3221,63105010986	1,8030471E-5
3224,61128234863	1,5251471E-5
3227,5915145874	1,3106644E-5
3230,57174682617	1,1162429E-5
3233,55197906494	9,1874038E-6
3236,53221130371	8,2386486E-6
3239,51244354248	5,6306502E-6
3242,49267578125	7,604175E-6
3245,47290802002	7,3933588E-6
3248,45314025879	7,4370442E-6
3251,43337249756	5,9762894E-6
3254,41360473633	6,8874515E-6
3257,3938369751	8,5986855E-6
3260,37406921387	1,3396118E-5
3263,35430145264	1,7709543E-5
3266,33453369141	2,3721248E-5
3269,31476593018	3,1013802E-5
3272,29499816895	3,8427124E-5
3275,27523040771	4,6271474E-5
3278,25546264648	5,3415246E-5
3281,23569488525	6,2449125E-5
3284,21592712402	7,017418E-5
3287,19615936279	7,7696664E-5
3290,17639160156	8,5576802E-5
3293,15662384033	9,2354136E-5
3296,1368560791	9,9738879E-5
3299,11708831787	0,00010478409
3302,09732055664	0,00010882824
3305,07755279541	0,00011310205
3308,05778503418	0,00011666079
3311,03801727295	0,00011789566
3314,01824951172	0,00011825089
3316,99848175049	0,00012085667
3319,97871398926	0,00012136647
3322,95894622803	0,00012116423
3325,9391784668	0,00011929214
3328,91941070557	0,00011841376
3331,89964294434	0,00011525711
3334,87987518311	0,00011210764
3337,86010742188	0,00010809223
3340,84033966064	0,00010449894
3343,82057189941	0,00010339433
3346,80080413818	0,0001048858
3349,78103637695	0,00010841298
3352,76126861572	0,00011484793
3355,74150085449	0,00012177255
3358,72173309326	0,00012794027
3361,70196533203	0,00013199016
3364,6821975708	0,00013241174
3367,66242980957	0,00012981401
3370,64266204834	0,00012181738
3373,62289428711	0,00011654701
3376,60312652588	0,00011383594
3379,58335876465	0,00011200063
3382,56359100342	0,00011023878
3385,54382324219	0,00010994619
3388,52405548096	0,00010787981
3391,50428771973	0,00010692224
3394,4845199585	0,00010490064
3397,46475219727	0,00010535802
3400,44498443604	0,00010308443
3403,4252166748	0,00010106681
3406,40544891357	9,9662875E-5
3409,38568115234	9,7835412E-5
3412,36591339111	9,4970659E-5
3415,34614562988	9,2122049E-5
3418,32637786865	8,8598097E-5
3421,30661010742	8,696462E-5
3424,28684234619	8,3423908E-5
3427,26707458496	8,0293811E-5
3430,24730682373	7,5906523E-5
3433,2275390625	7,2978394E-5
3436,20777130127	6,8671072E-5
3439,18800354004	6,6083166E-5
3442,16823577881	6,0576514E-5
3445,14846801758	5,574666E-5
3448,12870025635	5,0971462E-5
3451,10893249512	4,7167914E-5
3454,08916473389	4,1386302E-5
3457,06939697266	3,8180575E-5
3460,04962921143	3,4468611E-5
3463,0298614502	3,2450304E-5
3466,01009368897	2,94293E-5
3468,99032592773	2,7402571E-5
3471,9705581665	2,4739326E-5
3474,95079040527	2,1950307E-5
3477,93102264404	1,7255105E-5
3480,91125488281	1,4376483E-5
3483,89148712158	1,0985726E-5
3486,87171936035	8,6280485E-6
3489,85195159912	5,9440531E-6
3492,83218383789	8,4417334E-6
3495,81241607666	1,2692919E-5
3498,79264831543	1,6043765E-5
3501,7728805542	2,0106351E-5
3504,75311279297	2,3199694E-5
3507,73334503174	2,5998634E-5
3510,71357727051	2,8456458E-5
3513,69380950928	3,0543522E-5
3516,67404174805	3,0688686E-5
3519,65427398682	3,2035056E-5
3522,63450622559	3,2986474E-5
3525,61473846436	3,2455426E-5
3528,59497070313	3,5460695E-5
3531,57520294189	3,9273029E-5
3534,55543518066	4,2706364E-5
3537,53566741943	4,6816976E-5
3540,5158996582	4,9317177E-5
3543,49613189697	5,3381483E-5
3546,47636413574	5,6609708E-5
3549,45659637451	6,0485714E-5
3552,43682861328	6,327023E-5
3555,41706085205	6,5513597E-5
3558,39729309082	6,8285772E-5
3561,37752532959	7,0702001E-5
3564,35775756836	7,0903673E-5
3567,33798980713	7,2794711E-5
3570,3182220459	7,4362441E-5
3573,29845428467	7,4458352E-5
3576,27868652344	7,5006717E-5
3579,25891876221	7,5329407E-5
3582,23915100098	7,7995053E-5
3585,21938323975	7,8342312E-5
3588,19961547852	7,9698197E-5
3591,17984771729	8,3379744E-5
3594,16007995605	8,668102E-5
3597,14031219482	9,2556796E-5
3600,12054443359	9,8320877E-5
3603,10077667236	0,00010553644
3606,08100891113	0,0001136862
3609,0612411499	0,00011929762
3612,04147338867	0,00012578741
3615,02170562744	0,00013265017
3618,00193786621	0,00013620333
3620,98217010498	0,00014033574
3623,96240234375	0,00014376144
3626,94263458252	0,00014654553
3629,92286682129	0,00014823685
3632,90309906006	0,00015132234
3635,88333129883	0,00015536259
3638,8635635376	0,00015933014
3641,84379577637	0,0001646423
3644,82402801514	0,00017115487
3647,80426025391	0,00017612209
3650,78449249268	0,00018020767
3653,76472473145	0,00018608797
3656,74495697022	0,000191577
3659,72518920898	0,00019736076
3662,70542144775	0,00020211461
3665,68565368652	0,00020606928
3668,66588592529	0,00020952214
3671,64611816406	0,00021264988
3674,62635040283	0,00021357124
3677,6065826416	0,00021457799
3680,58681488037	0,00021470572
3683,56704711914	0,00021420815
3686,54727935791	0,00020989941
3689,52751159668	0,00020563318
3692,50774383545	0,00019909795
3695,48797607422	0,00019180818
3698,46820831299	0,00018152278
3701,44844055176	0,00017263173
3704,42867279053	0,00016223807
3707,4089050293	0,00015176685
3710,38913726807	0,00014417094
3713,36936950684	0,00013730597
3716,34960174561	0,00013324693
3719,32983398438	0,00013031326
3722,31006622314	0,00013061666
3725,29029846191	0,00013009397
3728,27053070068	0,00013038466
3731,25076293945	0,00012926314
3734,23099517822	0,00012914755
3737,21122741699	0,00012677391
3740,19145965576	0,0001266034
3743,17169189453	0,00012324247
3746,1519241333	0,00012163926
3749,13215637207	0,00011961835
3752,11238861084	0,00011890408
3755,09262084961	0,00011716434
3758,07285308838	0,00011583372
3761,05308532715	0,00011466869
3764,03331756592	0,00011354311
3767,01354980469	0,00011029424
3769,99378204346	0,00010928072
3772,97401428223	0,00010618749
3775,954246521	0,00010478373
3778,93447875977	0,00010107454
3781,91471099854	9,836671E-5
3784,8949432373	9,4991834E-5
3787,87517547607	9,2433495E-5
3790,85540771484	8,9673844E-5
3793,83563995361	8,7192573E-5
3796,81587219238	8,7000858E-5
3799,79610443115	8,6357045E-5
3802,77633666992	8,5254122E-5
3805,75656890869	8,5180616E-5
3808,73680114746	8,59614E-5
3811,71703338623	8,73637E-5
3814,697265625	8,69036E-5
3817,67749786377	8,7140962E-5
3820,65773010254	8,6907291E-5
3823,63796234131	8,4824213E-5
3826,61819458008	8,4374085E-5
3829,59842681885	8,2868597E-5
3832,57865905762	8,1853262E-5
3835,55889129639	7,9356627E-5
3838,53912353516	7,6467399E-5
3841,51935577393	7,528298E-5
3844,4995880127	7,3331945E-5
3847,47982025146	7,0764341E-5
3850,46005249023	6,7228166E-5
3853,440284729	6,532297E-5
3856,42051696777	6,2330873E-5
3859,40074920654	5,72668E-5
3862,38098144531	5,3738362E-5
3865,36121368408	4,9613679E-5
3868,34144592285	4,5950625E-5
3871,32167816162	4,0728222E-5
3874,30191040039	3,7830155E-5
3877,28214263916	3,4875417E-5
3880,26237487793	3,3420406E-5
3883,2426071167	3,3262778E-5
3886,22283935547	3,5349072E-5
3889,20307159424	3,7880949E-5
3892,18330383301	3,9638129E-5
3895,16353607178	4,1737447E-5
3898,14376831055	4,2921296E-5
3901,12400054932	4,2286959E-5
3904,10423278809	4,0650442E-5
3907,08446502686	3,6189166E-5
3910,06469726562	3,1434337E-5
3913,04492950439	2,7302782E-5
3916,02516174316	2,3072852E-5
3919,00539398193	2,0849303E-5
3921,9856262207	1,8675909E-5
3924,96585845947	1,6354461E-5
3927,94609069824	1,524985E-5
3930,92632293701	1,3455254E-5
3933,90655517578	1,2466638E-5
3936,88678741455	1,0038821E-5
3939,86701965332	9,8093557E-6
3942,84725189209	8,8005303E-6
3945,82748413086	8,1259728E-6
3948,80771636963	8,6672811E-6
3951,7879486084	6,0994628E-6
3954,76818084717	5,7057895E-6
3957,74841308594	5,5363E-6
3960,72864532471	5,0241641E-6
3963,70887756348	4,9679622E-6
3966,68910980225	4,9189123E-6
3969,66934204102	4,3519448E-6
3972,64957427978	6,1438661E-6
3975,62980651855	5,785402E-6
3978,61003875732	6,6018056E-6
3981,59027099609	7,0275224E-6
3984,57050323486	6,8644542E-6
3987,55073547363	7,2321556E-6
3990,5309677124	8,0545012E-6
3993,51119995117	9,1376388E-6
3996,49143218994	9,8168834E-6
3999,47166442871	9,1033699E-6
4002,45189666748	9,3740276E-6
4005,43212890625	1,0995518E-5
4008,41236114502	1,023101E-5
4011,39259338379	9,4696136E-6
4014,37282562256	8,7385799E-6
4017,35305786133	8,6471269E-6
4020,3332901001	7,5554799E-6
4023,31352233887	8,0372825E-6
4026,29375457764	7,5824172E-6
4029,27398681641	6,8755617E-6
4032,25421905518	6,354864E-6
4035,23445129395	7,3133863E-6
4038,21468353271	9,7448518E-6
4041,19491577148	1,1862767E-5
4044,17514801025	1,3634802E-5
4047,15538024902	1,4801684E-5
4050,13561248779	1,5615301E-5
4053,11584472656	1,5391048E-5
4056,09607696533	1,6604222E-5
4059,0763092041	1,6117836E-5
4062,05654144287	1,7758162E-5
4065,03677368164	1,7046204E-5
4068,01700592041	1,7937253E-5
4070,99723815918	1,8838731E-5
4073,97747039795	1,7858241E-5
4076,95770263672	1,9197901E-5
4079,93793487549	1,8201478E-5
4082,91816711426	1,8255226E-5
4085,89839935303	1,8443379E-5
4088,8786315918	1,824765E-5
4091,85886383057	1,6946751E-5
4094,83909606934	1,6778314E-5
4097,81932830811	1,6920378E-5
4100,79956054687	1,7431833E-5
4103,77979278564	1,6518828E-5
4106,76002502441	1,556696E-5
4109,74025726318	1,5622368E-5
4112,72048950195	1,4542357E-5
4115,70072174072	1,4827794E-5
4118,68095397949	1,4734167E-5
4121,66118621826	1,4901738E-5
4124,64141845703	1,4028698E-5
4127,6216506958	1,3771162E-5
4130,60188293457	1,4049693E-5
4133,58211517334	1,3565221E-5
4136,56234741211	1,2625816E-5
4139,54257965088	1,3258802E-5
4142,52281188965	1,4048623E-5
4145,50304412842	1,4299906E-5
4148,48327636719	1,5398082E-5
4151,46350860596	1,6624886E-5
4154,44374084473	1,8338138E-5
4157,4239730835	1,9826052E-5
4160,40420532227	2,2360722E-5
4163,38443756103	2,4244238E-5
4166,3646697998	2,505442E-5
4169,34490203857	2,8206427E-5
4172,32513427734	3,0658551E-5
4175,30536651611	3,3289555E-5
4178,28559875488	3,5103652E-5
4181,26583099365	3,6821381E-5
4184,24606323242	3,8749045E-5
4187,22629547119	4,0940481E-5
4190,20652770996	4,3711497E-5
4193,18675994873	4,5983199E-5
4196,1669921875	4,7721569E-5
4199,14722442627	4,9283483E-5
4202,12745666504	5,1359503E-5
4205,10768890381	5,4074049E-5
4208,08792114258	5,6852269E-5
4211,06815338135	5,6852835E-5
4214,04838562012	5,8664208E-5
4217,02861785889	5,9576304E-5
4220,00885009766	6,2553996E-5
4222,98908233643	6,347688E-5
4225,9693145752	6,2960088E-5
4228,94954681396	6,3990175E-5
4231,92977905273	6,4720275E-5
4234,9100112915	6,3703462E-5
4237,89024353027	6,4485119E-5
4240,87047576904	6,3364025E-5
4243,85070800781	6,2328235E-5
4246,83094024658	6,1408735E-5
4249,81117248535	5,9469602E-5
4252,79140472412	5,8537038E-5
4255,77163696289	5,5226924E-5
4258,75186920166	5,4184584E-5
4261,73210144043	5,1373887E-5
4264,7123336792	5,0478512E-5
4267,69256591797	4,8155951E-5
4270,67279815674	4,707052E-5
4273,65303039551	4,6609918E-5
4276,63326263428	4,7566107E-5
4279,61349487305	4,9096913E-5
4282,59372711182	4,973054E-5
4285,57395935059	5,3546989E-5
4288,55419158936	5,6820868E-5
4291,53442382812	6,0770567E-5
4294,51465606689	6,6007163E-5
4297,49488830566	7,1944235E-5
4300,47512054443	7,7448983E-5
4303,4553527832	8,3983619E-5
4306,43558502197	9,0682363E-5
4309,41581726074	9,673619E-5
4312,39604949951	0,00010164889
4315,37628173828	0,00010663958
4318,35651397705	0,00010910646
4321,33674621582	0,00011075937
4324,31697845459	0,00010943399
4327,29721069336	0,00010567826
4330,27744293213	0,0001007247
4333,2576751709	9,7189665E-5
4336,23790740967	9,2937991E-5
4339,21813964844	9,1289494E-5
4342,19837188721	8,9604834E-5
4345,17860412598	8,6741267E-5
4348,15883636475	8,4779947E-5
4351,13906860352	8,4996582E-5
4354,11930084229	8,5428838E-5
4357,09953308105	8,5995055E-5
4360,07976531982	8,7426541E-5
4363,05999755859	8,9205076E-5
4366,04022979736	9,1646998E-5
4369,02046203613	9,3484256E-5
4372,0006942749	9,5291724E-5
4374,98092651367	9,6676732E-5
4377,96115875244	9,8192858E-5
4380,94139099121	0,00010003162
4383,92162322998	0,00010257236
4386,90185546875	0,0001024419
4389,88208770752	0,00010526329
4392,86231994629	0,00010519572
4395,84255218506	0,00010624381
4398,82278442383	0,0001062038
4401,8030166626	0,0001058463
4404,78324890137	0,00010499626
4407,76348114014	0,00010564737
4410,74371337891	0,00010546608
4413,72394561768	0,00010657296
4416,70417785645	0,00010700557
4419,68441009521	0,00010807854
4422,66464233398	0,00010888659
4425,64487457275	0,00011106276
4428,62510681152	0,00011230733
4431,60533905029	0,0001144643
4434,58557128906	0,00011507461
4437,56580352783	0,00011620423
4440,5460357666	0,00011664549
4443,52626800537	0,00011682158
4446,50650024414	0,00011539986
4449,48673248291	0,00011362493
4452,46696472168	0,00011061755
4455,44719696045	0,00010811024
4458,42742919922	0,00010299552
4461,40766143799	9,7675419E-5
4464,38789367676	9,118535E-5
4467,36812591553	8,3936042E-5
4470,3483581543	7,8958694E-5
4473,32859039307	7,1873079E-5
4476,30882263184	6,5082993E-5
4479,28905487061	5,9415071E-5
4482,26928710937	5,4420449E-5
4485,24951934814	4,7077738E-5
4488,22975158691	4,2259129E-5
4491,20998382568	3,8250459E-5
4494,19021606445	3,5368404E-5
4497,17044830322	3,4748464E-5
4500,15068054199	3,1527351E-5
4503,13091278076	2,8430975E-5
4506,11114501953	2,7953436E-5
4509,0913772583	2,7389964E-5
4512,07160949707	2,8439956E-5
4515,05184173584	3,2000517E-5
4518,03207397461	3,3835192E-5
4521,01230621338	3,7726929E-5
4523,99253845215	4,3150995E-5
4526,97277069092	4,8610115E-5
4529,95300292969	5,2153643E-5
4532,93323516846	5,5926613E-5
4535,91346740723	5,7849295E-5
4538,893699646	5,9992496E-5
4541,87393188477	6,0095759E-5
4544,85416412354	6,0882461E-5
4547,8343963623	6,0138345E-5
4550,81462860107	6,0808232E-5
4553,79486083984	6,0250823E-5
4556,77509307861	6,1358066E-5
4559,75532531738	6,055221E-5
4562,73555755615	6,2134766E-5
4565,71578979492	6,4259868E-5
4568,69602203369	6,4410955E-5
4571,67625427246	6,8032519E-5
4574,65648651123	7,0455735E-5
4577,63671875	7,5027802E-5
4580,61695098877	8,0079138E-5
4583,59718322754	8,5347061E-5
4586,57741546631	9,1041455E-5
4589,55764770508	9,7492523E-5
4592,53787994385	0,00010325417
4595,51811218262	0,00011115571
4598,49834442139	0,00011889552
4601,47857666016	0,00012719867
4604,45880889893	0,00013528
4607,4390411377	0,00014542153
4610,41927337646	0,00015566833
4613,39950561523	0,00016737104
4616,379737854	0,00017804756
4619,35997009277	0,00019181539
4622,34020233154	0,00020422574
4625,32043457031	0,00021795965
4628,30066680908	0,0002320716
4631,28089904785	0,00024617726
4634,26113128662	0,00026160882
4637,24136352539	0,00027608759
4640,22159576416	0,00028909126
4643,20182800293	0,00030363439
4646,1820602417	0,00031494267
4649,16229248047	0,000325161
4652,14252471924	0,00033390163
4655,12275695801	0,00033921277
4658,10298919678	0,00034204653
4661,08322143555	0,00034192951
4664,06345367432	0,00033811118
4667,04368591309	0,00032977528
4670,02391815186	0,00031825308
4673,00415039063	0,00030370077
4675,98438262939	0,00028761231
4678,96461486816	0,00026999358
4681,94484710693	0,00025453343
4684,9250793457	0,00024502548
4687,90531158447	0,00024022564
4690,88554382324	0,00023751359
4693,86577606201	0,00023880999
4696,84600830078	0,00024134171
4699,82624053955	0,00024349956
4702,80647277832	0,00024610329
4705,78670501709	0,00024672126
4708,76693725586	0,00025087685
4711,74716949463	0,00025166711
4714,7274017334	0,00025356905
4717,70763397217	0,00025495178
4720,68786621094	0,00025470213
4723,66809844971	0,00025408679
4726,64833068848	0,00025341649
4729,62856292725	0,00025268139
4732,60879516602	0,00024968107
4735,58902740479	0,00024586552
4738,56925964355	0,00024074122
4741,54949188232	0,0002353072
4744,52972412109	0,00022828556
4747,50995635986	0,00022012095
4750,49018859863	0,00021087105
4753,4704208374	0,00020037859
4756,45065307617	0,00018770334
4759,43088531494	0,00017458722
4762,41111755371	0,00016173437
4765,39134979248	0,00014629435
4768,37158203125	0,00013208944
4771,35181427002	0,00011922302
4774,33204650879	0,00010588473
4777,31227874756	9,4744337E-5
4780,29251098633	8,5236818E-5
4783,2727432251	7,7780746E-5
4786,25297546387	7,378314E-5
4789,23320770264	7,3009808E-5
4792,21343994141	7,3383915E-5
4795,19367218018	7,4434405E-5
4798,17390441895	7,6289465E-5
4801,15413665771	7,8653687E-5
4804,13436889648	8,1482227E-5
4807,11460113525	8,4025435E-5
4810,09483337402	8,7817262E-5
4813,07506561279	9,1336682E-5
4816,05529785156	9,5232679E-5
4819,03553009033	9,8731653E-5
4822,0157623291	0,00010233513
4824,99599456787	0,00010553438
4827,97622680664	0,00010905898
4830,95645904541	0,00011438028
4833,93669128418	0,00011762087
4836,91692352295	0,00012113131
4839,89715576172	0,00012566349
4842,87738800049	0,00012956418
4845,85762023926	0,00013187929
4848,83785247803	0,00013572101
4851,8180847168	0,00013757134
4854,79831695557	0,00013968659
4857,77854919434	0,00014112024
4860,75878143311	0,00014205897
4863,73901367188	0,00014143213
4866,71924591064	0,00014240011
4869,69947814941	0,00014225173
4872,67971038818	0,00014290944
4875,65994262695	0,00014097702
4878,64017486572	0,00014035439
4881,62040710449	0,00013948782
4884,60063934326	0,00013764584
4887,58087158203	0,00013610247
4890,5611038208	0,00013429071
4893,54133605957	0,00013237554
4896,52156829834	0,00013103145
4899,50180053711	0,00012869458
4902,48203277588	0,00012489737
4905,46226501465	0,00012366459
4908,44249725342	0,00012127918
4911,42272949219	0,00011882817
4914,40296173096	0,00011621255
4917,38319396973	0,00011349037
4920,3634262085	0,00011174135
4923,34365844727	0,00010799844
4926,32389068604	0,00010599547
4929,3041229248	0,00010360579
4932,28435516357	0,00010096129
4935,26458740234	9,8250827E-5
4938,24481964111	9,5179913E-5
4941,22505187988	9,3196783E-5
4944,20528411865	9,0977863E-5
4947,18551635742	8,7570161E-5
4950,16574859619	8,5726321E-5
4953,14598083496	8,2682415E-5
4956,12621307373	8,1754608E-5
4959,1064453125	7,975768E-5
4962,08667755127	7,776864E-5
4965,06690979004	7,5819441E-5
4968,04714202881	7,4637936E-5
4971,02737426758	7,2755716E-5
4974,00760650635	7,089395E-5
4976,98783874512	6,8607799E-5
4979,96807098389	6,5749323E-5
4982,94830322266	6,2741066E-5
4985,92853546143	6,0190535E-5
4988,9087677002	5,6412541E-5
4991,88899993897	5,4489844E-5
4994,86923217773	5,0933107E-5
4997,8494644165	4,8598238E-5
5000,82969665527	4,5168693E-5
5003,80992889404	4,1612817E-5
5006,79016113281	3,7864798E-5
5009,77039337158	3,4906197E-5
5012,75062561035	3,1814099E-5
5015,73085784912	2,8681707E-5
5018,71109008789	2,605896E-5
5021,69132232666	2,389583E-5
5024,67155456543	2,3544346E-5
5027,6517868042	2,4817346E-5
5030,63201904297	2,8160129E-5
5033,61225128174	2,9790984E-5
5036,59248352051	3,5285075E-5
5039,57271575928	3,9389218E-5
5042,55294799805	4,3141293E-5
5045,53318023682	4,7227054E-5
5048,51341247559	5,2610961E-5
5051,49364471436	5,5960996E-5
5054,47387695313	6,1413158E-5
5057,45410919189	6,4337077E-5
5060,43434143066	6,7911527E-5
5063,41457366943	7,0858563E-5
5066,3948059082	7,5294023E-5
5069,37503814697	8,0039581E-5
5072,35527038574	8,4003717E-5
5075,33550262451	8,9871808E-5
5078,31573486328	9,5207279E-5
5081,29596710205	0,00010196473
5084,27619934082	0,00011011802
5087,25643157959	0,00011911962
5090,23666381836	0,00013153226
5093,21689605713	0,00014254972
5096,1971282959	0,00015422488
5099,17736053467	0,00016829804
5102,15759277344	0,00018210715
5105,13782501221	0,00019435654
5108,11805725098	0,0002077475
5111,09828948975	0,00021884056
5114,07852172852	0,00022878902
5117,05875396729	0,00023708366
5120,03898620605	0,00024216987
5123,01921844482	0,00024476461
5125,99945068359	0,0002443503
5128,97968292236	0,00023926725
5131,95991516113	0,00023092948
5134,9401473999	0,00022109313
5137,92037963867	0,00020960202
5140,90061187744	0,00020322829
5143,88084411621	0,00020177966
5146,86107635498	0,00020766518
5149,84130859375	0,00021615449
5152,82154083252	0,00022293438
5155,80177307129	0,00022799737
5158,78200531006	0,00022952553
5161,76223754883	0,00022431876
5164,7424697876	0,00021756814
5167,72270202637	0,00020995469
5170,70293426514	0,00020250013
5173,68316650391	0,00019594395
5176,66339874268	0,00019034278
5179,64363098145	0,0001864613
5182,62386322022	0,00018116457
5185,60409545898	0,00017594052
5188,58432769775	0,00017061698
5191,56455993652	0,00016644108
5194,54479217529	0,00016237612
5197,52502441406	0,00015871668
5200,50525665283	0,00015482081
5203,4854888916	0,00015266327
5206,46572113037	0,00014879757
5209,44595336914	0,00014620191
5212,42618560791	0,00014274816
5215,40641784668	0,00013952336
5218,38665008545	0,00013796588
5221,36688232422	0,00013593549
5224,34711456299	0,00013469257
5227,32734680176	0,00013402798
5230,30757904053	0,00013435301
5233,2878112793	0,00013518531
5236,26804351807	0,00013822173
5239,24827575684	0,00013966711
5242,22850799561	0,00014395963
5245,20874023438	0,00014600072
5248,18897247314	0,00014964763
5251,16920471191	0,00015294956
5254,14943695068	0,00015557028
5257,12966918945	0,00015814784
5260,10990142822	0,00016101969
5263,09013366699	0,00016388804
5266,07036590576	0,00016634022
5269,05059814453	0,00016758306
5272,0308303833	0,00016916048
5275,01106262207	0,0001697777
5277,99129486084	0,00016988135
5280,97152709961	0,00016849764
5283,95175933838	0,00016532488
5286,93199157715	0,00016208892
5289,91222381592	0,00015742488
5292,89245605469	0,00015119892
5295,87268829346	0,0001449266
5298,85292053223	0,00013613764
5301,833152771	0,00012747288
5304,81338500977	0,00011630815
5307,79361724854	0,00010652842
5310,7738494873	9,3344325E-5
5313,75408172607	8,1231581E-5
5316,73431396484	6,8599114E-5
5319,71454620361	5,7945637E-5
5322,69477844238	4,7298494E-5
5325,67501068115	3,8574517E-5
5328,65524291992	3,2834991E-5
5331,63547515869	2,6058311E-5
5334,61570739746	2,2182203E-5
5337,59593963623	1,9525485E-5
5340,576171875	1,5853896E-5
5343,55640411377	1,2838403E-5
5346,53663635254	8,7237896E-6
5349,51686859131	6,3972661E-6
5352,49710083008	7,1743591E-6
5355,47733306885	1,1600923E-5
5358,45756530762	1,6235742E-5
5361,43779754639	2,135255E-5
5364,41802978516	2,587602E-5
5367,39826202393	3,1895937E-5
5370,3784942627	3,7978214E-5
5373,35872650146	4,2846645E-5
5376,33895874023	4,8752914E-5
5379,319190979	5,5296677E-5
5382,29942321777	6,1916336E-5
5385,27965545654	6,9408494E-5
5388,25988769531	7,562314E-5
5391,24011993408	8,392512E-5
5394,22035217285	9,216253E-5
5397,20058441162	9,9168746E-5
5400,18081665039	0,00010799543
5403,16104888916	0,00011401935
5406,14128112793	0,00012053757
5409,1215133667	0,00012734273
5412,10174560547	0,00013332574
5415,08197784424	0,00013877479
5418,06221008301	0,00014280834
5421,04244232178	0,00014501327
5424,02267456055	0,00014675044
5427,00290679932	0,00014947945
5429,98313903809	0,00015007753
5432,96337127686	0,0001483217
5435,94360351562	0,0001456757
5438,92383575439	0,00014270741
5441,90406799316	0,00013906592
5444,88430023193	0,00013433714
5447,8645324707	0,00012918153
5450,84476470947	0,00012375758
5453,82499694824	0,00011837165
5456,80522918701	0,00011274864
5459,78546142578	0,00010722485
5462,76569366455	0,00010141942
5465,74592590332	9,5006358E-5
5468,72615814209	8,9371704E-5
5471,70639038086	8,2622227E-5
5474,68662261963	7,6735259E-5
5477,6668548584	7,038351E-5
5480,64708709717	6,3663604E-5
5483,62731933594	5,8118718E-5
5486,60755157471	5,3736436E-5
5489,58778381348	4,9454137E-5
5492,56801605225	4,6392067E-5
5495,54824829102	4,4745725E-5
5498,52848052978	4,2689162E-5
5501,50871276855	4,2189024E-5
5504,48894500732	4,3146698E-5
5507,46917724609	4,409078E-5
5510,44940948486	4,4497874E-5
5513,42964172363	4,516637E-5
5516,4098739624	4,5565542E-5
5519,39010620117	4,6717949E-5
5522,37033843994	4,6208364E-5
5525,35057067871	4,6173529E-5
5528,33080291748	4,8320597E-5
5531,31103515625	4,7519091E-5
5534,29126739502	4,8440864E-5
5537,27149963379	4,8891228E-5
5540,25173187256	5,0520372E-5
5543,23196411133	5,0654186E-5
5546,2121963501	5,2098426E-5
5549,19242858887	5,3018958E-5
5552,17266082764	5,3912443E-5
5555,15289306641	5,4375141E-5
5558,13312530518	5,6637404E-5
5561,11335754395	5,7085005E-5
5564,09358978271	5,8330004E-5
5567,07382202148	5,8391308E-5
5570,05405426025	5,9755505E-5
5573,03428649902	5,9724723E-5
5576,01451873779	6,0607345E-5
5578,99475097656	6,0505922E-5
5581,97498321533	6,0938621E-5
5584,9552154541	5,8961314E-5
5587,93544769287	5,9081561E-5
5590,91567993164	5,8760555E-5
5593,89591217041	5,5988296E-5
5596,87614440918	5,5362149E-5
5599,85637664795	5,314619E-5
5602,83660888672	4,8876576E-5
5605,81684112549	4,7293593E-5
5608,79707336426	4,3049484E-5
5611,77730560303	3,8547671E-5
5614,7575378418	3,3815473E-5
5617,73777008057	2,7202855E-5
5620,71800231934	2,0708357E-5
5623,69823455811	1,5499526E-5
5626,67846679687	8,5965287E-6
5629,65869903564	1,802502E-6
5632,63893127441	6,0229979E-6
5635,61916351318	1,340107E-5
5638,59939575195	2,1110131E-5
5641,57962799072	2,7724951E-5
5644,55986022949	3,4211518E-5
5647,54009246826	3,9946317E-5
5650,52032470703	4,6199058E-5
5653,5005569458	5,2045171E-5
5656,48078918457	5,6316678E-5
5659,46102142334	6,1525062E-5
5662,44125366211	6,6623305E-5
5665,42148590088	7,1417467E-5
5668,40171813965	7,4654919E-5
5671,38195037842	7,7918144E-5
5674,36218261719	8,1218413E-5
5677,34241485596	8,3495896E-5
5680,32264709473	8,5197233E-5
5683,3028793335	8,5166819E-5
5686,28311157227	8,4679256E-5
5689,26334381103	8,5094117E-5
5692,2435760498	8,2362336E-5
5695,22380828857	8,0112429E-5
5698,20404052734	7,6837361E-5
5701,18427276611	7,4233283E-5
5704,16450500488	6,9607405E-5
5707,14473724365	6,5835144E-5
5710,12496948242	6,2013739E-5
5713,10520172119	5,7444229E-5
5716,08543395996	5,2990729E-5
5719,06566619873	4,7863492E-5
5722,0458984375	4,2687759E-5
5725,02613067627	3,8734015E-5
5728,00636291504	3,4695439E-5
5730,98659515381	3,079731E-5
5733,96682739258	2,560254E-5
5736,94705963135	2,0657974E-5
5739,92729187012	1,6571502E-5
5742,90752410889	1,2736429E-5
5745,88775634766	9,5580186E-6
5748,86798858643	9,1963417E-6
5751,8482208252	1,1790354E-5
5754,82845306396	1,687847E-5
5757,80868530273	2,1467302E-5
5760,7889175415	2,7678808E-5
5763,76914978027	3,3533357E-5
5766,74938201904	3,9177141E-5
5769,72961425781	4,4202847E-5
5772,70984649658	4,9541555E-5
5775,69007873535	5,4349909E-5
5778,67031097412	5,7992612E-5
5781,65054321289	5,9885644E-5
5784,63077545166	5,8679144E-5
5787,61100769043	5,9525951E-5
5790,5912399292	5,6969725E-5
5793,57147216797	5,3546795E-5
5796,55170440674	5,1085916E-5
5799,53193664551	4,9332052E-5
5802,51216888428	4,8323679E-5
5805,49240112305	4,7577583E-5
5808,47263336182	4,8113656E-5
5811,45286560059	5,0011363E-5
5814,43309783935	4,9748387E-5
5817,41333007812	5,170807E-5
5820,39356231689	5,2552531E-5
5823,37379455566	5,3523099E-5
5826,35402679443	5,3856922E-5
5829,3342590332	5,6487202E-5
5832,31449127197	5,6543579E-5
5835,29472351074	5,7399392E-5
5838,27495574951	5,7262947E-5
5841,25518798828	5,8389078E-5
5844,23542022705	5,8727242E-5
5847,21565246582	5,9034314E-5
5850,19588470459	5,8544249E-5
5853,17611694336	5,7592782E-5
5856,15634918213	5,6902856E-5
5859,1365814209	5,6064066E-5
5862,11681365967	5,3662602E-5
5865,09704589844	5,3168739E-5
5868,07727813721	4,9893323E-5
5871,05751037598	4,8216458E-5
5874,03774261475	4,5249484E-5
5877,01797485352	4,2465332E-5
5879,99820709229	3,846492E-5
5882,97843933105	3,6026623E-5
5885,95867156982	3,3085293E-5
5888,93890380859	2,9815816E-5
5891,91913604736	2,7400279E-5
5894,89936828613	2,271014E-5
5897,8796005249	1,9368964E-5
5900,85983276367	1,8358824E-5
5903,84006500244	1,501079E-5
5906,82029724121	1,5620288E-5
5909,80052947998	1,3639776E-5
5912,78076171875	1,4561555E-5
5915,76099395752	1,4723542E-5
5918,74122619629	1,4848336E-5
5921,72145843506	1,5154439E-5
5924,70169067383	1,4827976E-5
5927,6819229126	1,4937502E-5
5930,66215515137	1,3896516E-5
5933,64238739014	1,455705E-5
5936,62261962891	1,4978847E-5
5939,60285186768	1,4872006E-5
5942,58308410644	1,4741961E-5
5945,56331634521	1,4415383E-5
[truncated: 30,772 more rows]
