# Supplementary material for: Predicting the Durability of Solid Fired Bricks Using NDT Electroacoustic Methods
Source: Materials (Basel). 2022 Aug 25;15(17):5882. doi: 10.3390/ma15175882 (PMC9457344; doi:10.3390/ma15175882)
Supplement: Supplementary file 1 [file materials-15-05882-s001.zip › 15-NV0_FL.csv]

ASCII data file created with TiePie Multi Channel software. www.tiepie.com.
2021-08-03 07:51:26 542m
Frequency	FFT1
Hz	V
0	0,0030632817
2,98023223876953	0,00020291346
5,96046447753906	0,00020612034
8,94069671630859	0,00021088902
11,9209289550781	0,00021186222
14,9011611938477	0,00022286115
17,8813934326172	0,00027110486
20,8616256713867	0,00021809928
23,8418579101562	0,00020767862
26,8220901489258	0,00025578441
29,8023223876953	0,0002839677
32,7825546264648	0,00023479173
35,7627868652344	0,00020165923
38,7430191040039	0,00020813468
41,7232513427734	0,00021054766
44,703483581543	0,00021303375
47,6837158203125	0,00020328135
50,663948059082	0,00020693098
53,6441802978516	0,00021400029
56,6244125366211	0,00023869213
59,6046447753906	0,00025181716
62,5848770141602	0,00021677514
65,5651092529297	0,00021850943
68,5453414916992	0,0002255835
71,5255737304687	0,00022100058
74,5058059692383	0,00021609404
77,4860382080078	0,00021449852
80,4662704467773	0,00021876674
83,4465026855469	0,00021697265
86,4267349243164	0,00021292272
89,4069671630859	0,00021210151
92,3871994018555	0,00020929078
95,367431640625	0,00021211635
98,3476638793945	0,0002129507
101,327896118164	0,00021050498
104,308128356934	0,00020895901
107,288360595703	0,00020659256
110,268592834473	0,00020619259
113,248825073242	0,0002097725
116,229057312012	0,00020652609
119,209289550781	0,00021214974
122,189521789551	0,00020627558
125,16975402832	0,00020179147
128,14998626709	0,00020609052
131,130218505859	0,00020646966
134,110450744629	0,00020679429
137,090682983398	0,00021293732
140,070915222168	0,00021027074
143,051147460938	0,00021137309
146,031379699707	0,00020678462
149,011611938477	0,00020907642
151,991844177246	0,00020931817
154,972076416016	0,00020730274
157,952308654785	0,00020435059
160,932540893555	0,00020269577
163,912773132324	0,00020436954
166,893005371094	0,00020304077
169,873237609863	0,00019977723
172,853469848633	0,00019915831
175,833702087402	0,0001981998
178,813934326172	0,00020217335
181,794166564941	0,00019618353
184,774398803711	0,0001959478
187,75463104248	0,00019498146
190,73486328125	0,00019587292
193,71509552002	0,00019352297
196,695327758789	0,00019367499
199,675559997559	0,00019115729
202,655792236328	0,0001879051
205,636024475098	0,0001894296
208,616256713867	0,0001883741
211,596488952637	0,00018611717
214,576721191406	0,00018548468
217,556953430176	0,00018544412
220,537185668945	0,00018640662
223,517417907715	0,00018617514
226,497650146484	0,00018464944
229,477882385254	0,00018829946
232,458114624023	0,00018860406
235,438346862793	0,00018838689
238,418579101562	0,0001903144
241,398811340332	0,00018932142
244,379043579102	0,00019293116
247,359275817871	0,00019109066
250,339508056641	0,00019036915
253,31974029541	0,00019423907
256,29997253418	0,00019336569
259,280204772949	0,00019369206
262,260437011719	0,00019486698
265,240669250488	0,00019256736
268,220901489258	0,00019176413
271,201133728027	0,0001911526
274,181365966797	0,00018827033
277,161598205566	0,00018660328
280,141830444336	0,00018558158
283,122062683105	0,00018704717
286,102294921875	0,00018561304
289,082527160645	0,00018592707
292,062759399414	0,00018395441
295,042991638184	0,00018325857
298,023223876953	0,00018343249
301,003456115723	0,00018113456
303,983688354492	0,00018019045
306,963920593262	0,00018177681
309,944152832031	0,00017940047
312,924385070801	0,00017798859
315,90461730957	0,00018171008
318,88484954834	0,00018253622
321,865081787109	0,00018122366
324,845314025879	0,00017832114
327,825546264648	0,00017903188
330,805778503418	0,000177365
333,786010742188	0,00017831269
336,766242980957	0,00017951174
339,746475219727	0,0001786534
342,726707458496	0,00017910944
345,706939697266	0,00017726603
348,687171936035	0,00017850827
351,667404174805	0,00017992176
354,647636413574	0,00017922237
357,627868652344	0,000180229
360,608100891113	0,00017990701
363,588333129883	0,00018253043
366,568565368652	0,00018267602
369,548797607422	0,00018115253
372,529029846191	0,00017956378
375,509262084961	0,00017893076
378,48949432373	0,00017735999
381,4697265625	0,00017865078
384,44995880127	0,00017895919
387,430191040039	0,00017832143
390,410423278809	0,00017585713
393,390655517578	0,00017414725
396,370887756348	0,00017681147
399,351119995117	0,00017424037
402,331352233887	0,00017441728
405,311584472656	0,00017185571
408,291816711426	0,0001727928
411,272048950195	0,00017044571
414,252281188965	0,00016829005
417,232513427734	0,00016836672
420,212745666504	0,00016815614
423,192977905273	0,00016714719
426,173210144043	0,00016806555
429,153442382812	0,00016833856
432,133674621582	0,00016601047
435,113906860352	0,00016724354
438,094139099121	0,0001658188
441,074371337891	0,00016784688
444,05460357666	0,00016644641
447,03483581543	0,00016388937
450,015068054199	0,00016361815
452,995300292969	0,00016547153
455,975532531738	0,00016403675
458,955764770508	0,00016447842
461,935997009277	0,0001636964
464,916229248047	0,00016178255
467,896461486816	0,00016316744
470,876693725586	0,00016343488
473,856925964355	0,00016262822
476,837158203125	0,00016268511
479,817390441895	0,00016209317
482,797622680664	0,00016191408
485,777854919434	0,00016263015
488,758087158203	0,00016161074
491,738319396973	0,00016244861
494,718551635742	0,00016106618
497,698783874512	0,00016028308
500,679016113281	0,0001594627
503,659248352051	0,00016031539
506,63948059082	0,00016010095
509,61971282959	0,00015988691
512,599945068359	0,00015790968
515,580177307129	0,0001568066
518,560409545898	0,00015733212
521,540641784668	0,00015603129
524,520874023438	0,0001521107
527,501106262207	0,00014817794
530,481338500977	0,00014701516
533,461570739746	0,00014598004
536,441802978516	0,0001444893
539,422035217285	0,00013863568
542,402267456055	0,00013685809
545,382499694824	0,00013098993
548,362731933594	0,00012677927
551,342964172363	0,00012064183
554,323196411133	0,00011449302
557,303428649902	0,00010774785
560,283660888672	0,0001006999
563,263893127441	9,5896054E-5
566,244125366211	9,3374076E-5
569,22435760498	9,7476997E-5
572,20458984375	0,00010868011
575,18482208252	0,00013165942
578,165054321289	0,00016398987
581,145286560059	0,00020031932
584,125518798828	0,00023933816
587,105751037598	0,00027438426
590,085983276367	0,00029710735
593,066215515137	0,00030553802
596,046447753906	0,0002907355
599,026679992676	0,0002531277
602,006912231445	0,00020558635
604,987144470215	0,0001721632
607,967376708984	0,00017826644
610,947608947754	0,00019854004
613,927841186523	0,00020268238
616,908073425293	0,00019593527
619,888305664062	0,00020921874
622,868537902832	0,00021212948
625,848770141602	0,00021034961
628,829002380371	0,00020436281
631,809234619141	0,00019963835
634,78946685791	0,00019783383
637,76969909668	0,00019915129
640,749931335449	0,00021065491
643,730163574219	0,00020125595
646,710395812988	0,00020447238
649,690628051758	0,00019925595
652,670860290527	0,00019883034
655,651092529297	0,00019911963
658,631324768066	0,00020004264
661,611557006836	0,00019877558
664,591789245606	0,00019990227
667,572021484375	0,00019843482
670,552253723145	0,00019758506
673,532485961914	0,00019781686
676,512718200684	0,00019727724
679,492950439453	0,00019771122
682,473182678223	0,0001956304
685,453414916992	0,0001967391
688,433647155762	0,00019602368
691,413879394531	0,00019787908
694,394111633301	0,00019831919
697,37434387207	0,00019784484
700,35457611084	0,00019786346
703,334808349609	0,000198656
706,315040588379	0,00019905932
709,295272827148	0,00019793003
712,275505065918	0,00019894485
715,255737304687	0,00019772107
718,235969543457	0,00019893947
721,216201782227	0,00019960797
724,196434020996	0,00019841369
727,176666259766	0,0001974643
730,156898498535	0,00019647438
733,137130737305	0,00019518213
736,117362976074	0,00019314425
739,097595214844	0,00019234376
742,077827453613	0,00019218421
745,058059692383	0,00019043958
748,038291931152	0,00018572563
751,018524169922	0,00018381895
753,998756408691	0,00017763103
756,978988647461	0,00017379683
759,959220886231	0,00016704249
762,939453125	0,00015886843
765,919685363769	0,00015058144
768,899917602539	0,00014103858
771,880149841309	0,00012958968
774,860382080078	0,00011548054
777,840614318848	9,8288527E-5
780,820846557617	7,735508E-5
783,801078796387	5,4832789E-5
786,781311035156	3,1164286E-5
789,761543273926	2,2533265E-5
792,741775512695	4,3291087E-5
795,722007751465	7,3035504E-5
798,702239990234	0,00010278525
801,682472229004	0,00013134592
804,662704467773	0,00015378632
807,642936706543	0,0001679879
810,623168945313	0,00017393483
813,603401184082	0,00016733831
816,583633422852	0,00015646598
819,563865661621	0,00014190113
822,544097900391	0,00013306811
825,52433013916	0,00013429304
828,50456237793	0,00014450745
831,484794616699	0,00014971642
834,465026855469	0,00015003229
837,445259094238	0,00014561617
840,425491333008	0,0001453548
843,405723571777	0,0001497772
846,385955810547	0,00015091324
849,366188049316	0,00014951339
852,346420288086	0,00015106374
855,326652526855	0,0001518583
858,306884765625	0,00015281112
861,287117004394	0,00015290835
864,267349243164	0,00015426541
867,247581481934	0,00015356493
870,227813720703	0,00015496513
873,208045959473	0,00015463733
876,188278198242	0,00015420104
879,168510437012	0,00015710369
882,148742675781	0,00015550156
885,128974914551	0,00015470124
888,10920715332	0,00015553483
891,08943939209	0,00015643531
894,069671630859	0,00015543227
897,049903869629	0,00015501889
900,030136108398	0,00015440959
903,010368347168	0,00015666594
905,990600585938	0,0001569794
908,970832824707	0,00015658389
911,951065063477	0,00015567412
914,931297302246	0,00015584108
917,911529541016	0,00015685054
920,891761779785	0,00015711378
923,871994018555	0,0001564423
926,852226257324	0,00015757354
929,832458496094	0,00015773395
932,812690734863	0,00015718355
935,792922973633	0,00015813934
938,773155212402	0,00015779159
941,753387451172	0,00015938484
944,733619689941	0,00015862393
947,713851928711	0,00015777428
950,69408416748	0,00015829678
953,67431640625	0,00015845893
956,65454864502	0,00015928172
959,634780883789	0,00015863542
962,615013122559	0,00015891774
965,595245361328	0,00015955101
968,575477600098	0,00016073807
971,555709838867	0,00016085918
974,535942077637	0,00016072762
977,516174316406	0,00016107175
980,496406555176	0,00016293081
983,476638793945	0,00016347261
986,456871032715	0,00016434299
989,437103271484	0,00016526782
992,417335510254	0,00016634668
995,397567749023	0,00016645851
998,377799987793	0,00016837166
1001,35803222656	0,00016841748
1004,33826446533	0,00016918269
1007,3184967041	0,00016968562
1010,29872894287	0,00017096915
1013,27896118164	0,00017125666
1016,25919342041	0,00017210124
1019,23942565918	0,0001740167
1022,21965789795	0,00017515976
1025,19989013672	0,00017560275
1028,18012237549	0,00017721387
1031,16035461426	0,00017662265
1034,14058685303	0,00017772896
1037,1208190918	0,00017861321
1040,10105133057	0,00017932281
1043,08128356934	0,00017996895
1046,06151580811	0,00018077861
1049,04174804688	0,0001828383
1052,02198028564	0,00018268532
1055,00221252441	0,00018297714
1057,98244476318	0,00018416366
1060,96267700195	0,00018421648
1063,94290924072	0,0001854908
1066,92314147949	0,00018697543
1069,90337371826	0,00018707188
1072,88360595703	0,00018897815
1075,8638381958	0,00018807014
1078,84407043457	0,00018953279
1081,82430267334	0,00018991924
1084,80453491211	0,00019045321
1087,78476715088	0,00019171291
1090,76499938965	0,00019337702
1093,74523162842	0,00019331885
1096,72546386719	0,00019395154
1099,70569610596	0,00019517754
1102,68592834473	0,00019599226
1105,6661605835	0,00019664577
1108,64639282227	0,00019784889
1111,62662506104	0,00019837163
1114,6068572998	0,00020083652
1117,58708953857	0,00020076136
1120,56732177734	0,00020075639
1123,54755401611	0,00020227827
1126,52778625488	0,00020302578
1129,50801849365	0,00020391214
1132,48825073242	0,00020650163
1135,46848297119	0,00020684039
1138,44871520996	0,00020771841
1141,42894744873	0,00020943832
1144,4091796875	0,00021081211
1147,38941192627	0,00021168189
1150,36964416504	0,00021328487
1153,34987640381	0,00021475726
1156,33010864258	0,00021529972
1159,31034088135	0,00021685701
1162,29057312012	0,00021830862
1165,27080535889	0,00022101033
1168,25103759766	0,00022190442
1171,23126983643	0,00022293775
1174,2115020752	0,00022510136
1177,19173431396	0,00022627272
1180,17196655273	0,00022828296
1183,1521987915	0,00022871112
1186,13243103027	0,00023233902
1189,11266326904	0,00023576715
1192,09289550781	0,00023614267
1195,07312774658	0,0002378312
1198,05335998535	0,00023844455
1201,03359222412	0,00024116941
1204,01382446289	0,00024221318
1206,99405670166	0,00024348858
1209,97428894043	0,0002458245
1212,9545211792	0,00024814464
1215,93475341797	0,0002484942
1218,91498565674	0,00025157947
1221,89521789551	0,00025414415
1224,87545013428	0,00025517792
1227,85568237305	0,00025709069
1230,83591461182	0,00025643653
1233,81614685059	0,00025799819
1236,79637908936	0,00025849604
1239,77661132812	0,00026164845
1242,75684356689	0,00026384184
1245,73707580566	0,00026607405
1248,71730804443	0,00026750923
1251,6975402832	0,00027012735
1254,67777252197	0,00027052831
1257,65800476074	0,00027254764
1260,63823699951	0,00027332824
1263,61846923828	0,00027448773
1266,59870147705	0,00027568532
1269,57893371582	0,00027718223
1272,55916595459	0,00027947235
1275,53939819336	0,00028075021
1278,51963043213	0,00028151249
1281,4998626709	0,00028169838
1284,48009490967	0,00028387747
1287,46032714844	0,00028409332
1290,44055938721	0,00028588004
1293,42079162598	0,00028670242
1296,40102386475	0,00028871853
1299,38125610352	0,00029073647
1302,36148834229	0,00029227432
1305,34172058105	0,00029472118
1308,32195281982	0,00029639745
1311,30218505859	0,000298754
1314,28241729736	0,00030107392
1317,26264953613	0,00030384682
1320,2428817749	0,00030611588
1323,22311401367	0,0003090428
1326,20334625244	0,0003119891
1329,18357849121	0,0003153221
1332,16381072998	0,00031664041
1335,14404296875	0,00032045062
1338,12427520752	0,00032377784
1341,10450744629	0,00032679883
1344,08473968506	0,00032878066
1347,06497192383	0,00033327244
1350,0452041626	0,00033446346
1353,02543640137	0,00033813853
1356,00566864014	0,00034016211
1358,98590087891	0,00034344108
1361,96613311768	0,00034592382
1364,94636535645	0,00034937168
1367,92659759521	0,00035176923
1370,90682983398	0,00035522893
1373,88706207275	0,00035806153
1376,86729431152	0,00036165562
1379,84752655029	0,00036547107
1382,82775878906	0,00037179128
1385,80799102783	0,000374923
1388,7882232666	0,00038209931
1391,76845550537	0,00038701835
1394,74868774414	0,00039297714
1397,72891998291	0,0003965798
1400,70915222168	0,0004018209
1403,68938446045	0,00040609731
1406,66961669922	0,00040924276
1409,64984893799	0,00041336565
1412,63008117676	0,00041556289
1415,61031341553	0,00042112952
1418,5905456543	0,00042366888
1421,57077789307	0,0004278757
1424,55101013184	0,00043008902
1427,53124237061	0,00043024702
1430,51147460938	0,00042801949
1433,49170684814	0,0004257563
1436,47193908691	0,0004193174
1439,45217132568	0,00041179498
1442,43240356445	0,00039970985
1445,41263580322	0,00038528565
1448,39286804199	0,00036685012
1451,37310028076	0,00034800637
1454,35333251953	0,00032223978
1457,3335647583	0,0002927754
1460,31379699707	0,00026011734
1463,29402923584	0,00022564831
1466,27426147461	0,00018863894
1469,25449371338	0,00015168675
1472,23472595215	0,00011781193
1475,21495819092	9,0770066E-5
1478,19519042969	7,4553734E-5
1481,17542266846	7,21261E-5
1484,15565490723	8,0131104E-5
1487,135887146	8,8049122E-5
1490,11611938477	9,4206469E-5
1493,09635162354	9,4163563E-5
1496,0765838623	9,0720647E-5
1499,05681610107	8,7613289E-5
1502,03704833984	8,2368156E-5
1505,01728057861	8,0308379E-5
1507,99751281738	7,9698237E-5
1510,97774505615	7,6232132E-5
1513,95797729492	7,3185096E-5
1516,93820953369	6,8867384E-5
1519,91844177246	6,2564156E-5
1522,89867401123	5,5212269E-5
1525,87890625	5,1898903E-5
1528,85913848877	4,3714433E-5
1531,83937072754	3,6533025E-5
1534,81960296631	3,413387E-5
1537,79983520508	3,2017314E-5
1540,78006744385	3,2347461E-5
1543,76029968262	3,8018725E-5
1546,74053192139	4,5549046E-5
1549,72076416016	5,3517426E-5
1552,70099639893	6,0614206E-5
1555,6812286377	7,1913679E-5
1558,66146087646	7,9936702E-5
1561,64169311523	8,8306418E-5
1564,621925354	9,7142181E-5
1567,60215759277	0,00010533651
1570,58238983154	0,00011226222
1573,56262207031	0,00011816229
1576,54285430908	0,00012516662
1579,52308654785	0,00013256554
1582,50331878662	0,00013915521
1585,48355102539	0,00014501753
1588,46378326416	0,00015306402
1591,44401550293	0,00015707982
1594,4242477417	0,00016318723
1597,40447998047	0,00016877969
1600,38471221924	0,00017307107
1603,36494445801	0,00017586623
1606,34517669678	0,00017894744
1609,32540893555	0,0001825219
1612,30564117432	0,00018630422
1615,28587341309	0,00019000119
1618,26610565186	0,00019368114
1621,24633789062	0,00019777783
1624,22657012939	0,00020258196
1627,20680236816	0,00020683041
1630,18703460693	0,00021112404
1633,1672668457	0,00021513103
1636,14749908447	0,00021934942
1639,12773132324	0,00022174519
1642,10796356201	0,00022635527
1645,08819580078	0,00023042488
1648,06842803955	0,00023381036
1651,04866027832	0,00023853935
1654,02889251709	0,00024311762
1657,00912475586	0,00024543629
1659,98935699463	0,0002494442
1662,9695892334	0,00025428342
1665,94982147217	0,00025901598
1668,93005371094	0,00026342932
1671,91028594971	0,00026761811
1674,89051818848	0,00027072271
1677,87075042725	0,00027556385
1680,85098266602	0,00027944395
1683,83121490479	0,00028264826
1686,81144714355	0,00028769525
1689,79167938232	0,00028973597
1692,77191162109	0,00029410498
1695,75214385986	0,00029649244
1698,73237609863	0,00029804929
1701,7126083374	0,00029929992
1704,69284057617	0,00030108988
1707,67307281494	0,00030016035
1710,65330505371	0,00029898605
1713,63353729248	0,00029453417
1716,61376953125	0,00029034935
1719,59400177002	0,00028323801
1722,57423400879	0,00027481341
1725,55446624756	0,00026257189
1728,53469848633	0,00024693384
1731,5149307251	0,00023052456
1734,49516296387	0,00020977902
1737,47539520264	0,00018712915
1740,45562744141	0,00016344692
1743,43585968018	0,00014022789
1746,41609191895	0,00012397555
1749,39632415771	0,00012098054
1752,37655639648	0,00013442462
1755,35678863525	0,00015866179
1758,33702087402	0,00018767231
1761,31725311279	0,00021493937
1764,29748535156	0,000239021
1767,27771759033	0,00025453817
1770,2579498291	0,00026376446
1773,23818206787	0,00026801687
1776,21841430664	0,00027278534
1779,19864654541	0,00027838235
1782,17887878418	0,00028611367
1785,15911102295	0,00029262511
1788,13934326172	0,00030026544
1791,11957550049	0,00030541929
1794,09980773926	0,00031079167
1797,08003997803	0,00031747974
1800,0602722168	0,00032183749
1803,04050445557	0,00032837883
1806,02073669434	0,00033347967
1809,00096893311	0,00033871107
1811,98120117187	0,00034477832
1814,96143341064	0,0003518154
1817,94166564941	0,00035791858
1820,92189788818	0,00036433685
1823,90213012695	0,00036986796
1826,88236236572	0,00037455213
1829,86259460449	0,00038110284
1832,84282684326	0,00038654663
1835,82305908203	0,00039225974
1838,8032913208	0,00039853294
1841,78352355957	0,00040499398
1844,76375579834	0,00041153311
1847,74398803711	0,00041733359
1850,72422027588	0,00042369252
1853,70445251465	0,00043100194
1856,68468475342	0,00043726059
1859,66491699219	0,00044558811
1862,64514923096	0,000452249
1865,62538146973	0,00046134887
1868,6056137085	0,00046937534
1871,58584594727	0,00047901576
1874,56607818604	0,00048689679
1877,5463104248	0,00049629949
1880,52654266357	0,00050681421
1883,50677490234	0,00051648251
1886,48700714111	0,00052531343
1889,46723937988	0,0005364506
1892,44747161865	0,00054558119
1895,42770385742	0,00055543999
1898,40793609619	0,00056686372
1901,38816833496	0,00057709951
1904,36840057373	0,00058852754
1907,3486328125	0,00060059012
1910,32886505127	0,00061368352
1913,30909729004	0,00062667729
1916,28932952881	0,00063883847
1919,26956176758	0,00065201442
1922,24979400635	0,00066664669
1925,23002624512	0,00068170813
1928,21025848389	0,00069711851
1931,19049072266	0,00071180547
1934,17072296143	0,00072808817
1937,1509552002	0,00074367403
1940,13118743896	0,00076029579
1943,11141967773	0,00077761017
1946,0916519165	0,00079487832
1949,07188415527	0,00081347851
1952,05211639404	0,00083190481
1955,03234863281	0,00085156542
1958,01258087158	0,00087232363
1960,99281311035	0,00089374373
1963,97304534912	0,00091596918
1966,95327758789	0,00093951707
1969,93350982666	0,00096384815
1972,91374206543	0,00098896177
1975,8939743042	0,0010158435
1978,87420654297	0,001044006
1981,85443878174	0,0010732625
1984,83467102051	0,0011040476
1987,81490325928	0,0011341122
1990,79513549805	0,0011650288
1993,77536773682	0,0011980838
1996,75559997559	0,0012308929
1999,73583221436	0,0012659807
2002,71606445313	0,0013024972
2005,69629669189	0,0013399172
2008,67652893066	0,0013781733
2011,65676116943	0,001416158
2014,6369934082	0,001454164
2017,61722564697	0,001492844
2020,59745788574	0,0015321898
2023,57769012451	0,0015723553
2026,55792236328	0,0016113215
2029,53815460205	0,0016513218
2032,51838684082	0,0016897687
2035,49861907959	0,001724941
2038,47885131836	0,0017592344
2041,45908355713	0,0017890884
2044,4393157959	0,0018141347
2047,41954803467	0,0018335385
2050,39978027344	0,0018449576
2053,38001251221	0,001849584
2056,36024475098	0,0018443932
2059,34047698975	0,0018276195
2062,32070922852	0,0017993404
2065,30094146729	0,0017594625
2068,28117370605	0,0017025298
2071,26140594482	0,0016331566
2074,24163818359	0,0015527719
2077,22187042236	0,0014610474
2080,20210266113	0,0013588103
2083,1823348999	0,0012505492
2086,16256713867	0,0011410874
2089,14279937744	0,0010357129
2092,12303161621	0,00094078228
2095,10326385498	0,00085975221
2098,08349609375	0,00080032127
2101,06372833252	0,00076022341
2104,04396057129	0,0007385651
2107,02419281006	0,00072918135
2110,00442504883	0,00072002811
2112,9846572876	0,00070879739
2115,96488952637	0,00069243701
2118,94512176514	0,00067020182
2121,92535400391	0,00064924886
2124,90558624268	0,00062957945
2127,88581848145	0,00061014077
2130,86605072021	0,0005957522
2133,84628295898	0,00058112303
2136,82651519775	0,00056470479
2139,80674743652	0,00054859058
2142,78697967529	0,00053312151
2145,76721191406	0,00051857783
2148,74744415283	0,00050482047
2151,7276763916	0,00049118959
2154,70790863037	0,00047947664
2157,68814086914	0,00046669261
2160,66837310791	0,00045433647
2163,64860534668	0,00044418306
2166,62883758545	0,00043078496
2169,60906982422	0,00041885162
2172,58930206299	0,00040558779
2175,56953430176	0,00039344956
2178,54976654053	0,00037854187
2181,5299987793	0,00036660809
2184,51023101807	0,00035260488
2187,49046325684	0,0003394708
2190,47069549561	0,00032730662
2193,45092773438	0,00031528759
2196,43115997314	0,00030449504
2199,41139221191	0,00029353234
2202,39162445068	0,00028194464
2205,37185668945	0,00027096619
2208,35208892822	0,00025984821
2211,33232116699	0,0002469331
2214,31255340576	0,00023511563
2217,29278564453	0,00022235354
2220,2730178833	0,00021117548
2223,25325012207	0,00019862811
2226,23348236084	0,00019043996
2229,21371459961	0,00018104893
2232,19394683838	0,00017378404
2235,17417907715	0,00016799094
2238,15441131592	0,00016033295
2241,13464355469	0,00015440551
2244,11487579346	0,00015101315
2247,09510803223	0,00014584748
2250,075340271	0,00014397886
2253,05557250977	0,00014139682
2256,03580474854	0,00013901591
2259,0160369873	0,00013746299
2261,99626922607	0,00013555598
2264,97650146484	0,0001357046
2267,95673370361	0,00013603694
2270,93696594238	0,00013631316
2273,91719818115	0,00013797968
2276,89743041992	0,00014202064
2279,87766265869	0,00014725738
2282,85789489746	0,00015557958
2285,83812713623	0,00016536403
2288,818359375	0,00017563115
2291,79859161377	0,00018836895
2294,77882385254	0,00019884428
2297,75905609131	0,00021372043
2300,73928833008	0,00022590647
2303,71952056885	0,00023907355
2306,69975280762	0,00025188817
2309,67998504639	0,0002661759
2312,66021728516	0,00027998321
2315,64044952393	0,0002953424
2318,6206817627	0,00030896473
2321,60091400146	0,00032086919
2324,58114624023	0,00033540928
2327,561378479	0,00034754793
2330,54161071777	0,00036084395
2333,52184295654	0,00037055761
2336,50207519531	0,0003801214
2339,48230743408	0,00038707607
2342,46253967285	0,00039343975
2345,44277191162	0,00039866198
2348,42300415039	0,00040169156
2351,40323638916	0,00040271376
2354,38346862793	0,00040080965
2357,3637008667	0,00039689471
2360,34393310547	0,00039036001
2363,32416534424	0,00038230691
2366,30439758301	0,00037227221
2369,28462982178	0,00036019987
2372,26486206055	0,00034895159
2375,24509429932	0,00033543491
2378,22532653809	0,00032487908
2381,20555877686	0,00031401974
2384,18579101562	0,00030746481
2387,16602325439	0,00030277781
2390,14625549316	0,00029927612
2393,12648773193	0,00029624562
2396,1067199707	0,00029406211
2399,08695220947	0,00028909192
2402,06718444824	0,00028329907
2405,04741668701	0,00027866546
2408,02764892578	0,00027406912
2411,00788116455	0,00026897612
2413,98811340332	0,00026746034
2416,96834564209	0,00026433035
2419,94857788086	0,00026276757
2422,92881011963	0,00026211232
2425,9090423584	0,00025876626
2428,88927459717	0,00025780639
2431,86950683594	0,00025561833
2434,84973907471	0,00025331875
2437,82997131348	0,00025352759
2440,81020355225	0,0002510666
2443,79043579102	0,00025179178
2446,77066802979	0,00025225567
2449,75090026855	0,00025289375
2452,73113250732	0,00025357522
2455,71136474609	0,00025415278
2458,69159698486	0,00025617535
2461,67182922363	0,00025739683
2464,6520614624	0,00025959411
2467,63229370117	0,00026237509
2470,61252593994	0,00026566376
2473,59275817871	0,00026834098
2476,57299041748	0,00027080647
2479,55322265625	0,00027415501
2482,53345489502	0,00027844118
2485,51368713379	0,00028185486
2488,49391937256	0,0002859954
2491,47415161133	0,00028977799
2494,4543838501	0,00029287632
2497,43461608887	0,00029649686
2500,41484832764	0,00030104728
2503,39508056641	0,00030498667
2506,37531280518	0,00030857901
2509,35554504395	0,00031093915
2512,33577728271	0,00031323878
2515,31600952148	0,00031469349
2518,29624176025	0,00031760887
2521,27647399902	0,00031716895
2524,25670623779	0,00031825987
2527,23693847656	0,00031831816
2530,21717071533	0,00031800958
2533,1974029541	0,0003159041
2536,17763519287	0,00031549295
2539,15786743164	0,00031265737
2542,13809967041	0,00031023384
2545,11833190918	0,00030758427
2548,09856414795	0,00030565238
2551,07879638672	0,00030270042
2554,05902862549	0,00029823787
2557,03926086426	0,00029549783
2560,01949310303	0,0002929107
2562,9997253418	0,00028859776
2565,97995758057	0,00028510461
2568,96018981934	0,00028168492
2571,94042205811	0,00027857253
2574,92065429687	0,00027430798
2577,90088653564	0,00027160049
2580,88111877441	0,00026967318
2583,86135101318	0,00026859532
2586,84158325195	0,00026624707
2589,82181549072	0,00026400734
2592,80204772949	0,00026329393
2595,78227996826	0,00026222042
2598,76251220703	0,00026038728
2601,7427444458	0,00025844003
2604,72297668457	0,00025647614
2607,70320892334	0,00025423967
2610,68344116211	0,00025293397
2613,66367340088	0,0002513831
2616,64390563965	0,00024982898
2619,62413787842	0,00024616424
2622,60437011719	0,00024427961
2625,58460235596	0,00024170287
2628,56483459473	0,00023821445
2631,5450668335	0,00023446305
2634,52529907227	0,00023212269
2637,50553131104	0,00022690918
2640,4857635498	0,00022445912
2643,46599578857	0,00022058234
2646,44622802734	0,00021564415
2649,42646026611	0,00021310775
2652,40669250488	0,0002090324
2655,38692474365	0,00020525665
2658,36715698242	0,00020143944
2661,34738922119	0,00019891862
2664,32762145996	0,00019523444
2667,30785369873	0,00019385128
2670,2880859375	0,00019190862
2673,26831817627	0,00018808674
2676,24855041504	0,00018665
2679,22878265381	0,0001848014
2682,20901489258	0,00018202918
2685,18924713135	0,00017883139
2688,16947937012	0,00017737424
2691,14971160889	0,00017540032
2694,12994384766	0,00017160787
2697,11017608643	0,00016981778
2700,0904083252	0,00016743457
2703,07064056396	0,00016442083
2706,05087280273	0,00016212577
2709,0311050415	0,00015898603
2712,01133728027	0,00015667472
2714,99156951904	0,00015408857
2717,97180175781	0,00015277274
2720,95203399658	0,00014987302
2723,93226623535	0,00014889317
2726,91249847412	0,00014880072
2729,89273071289	0,00014743985
2732,87296295166	0,00014757372
2735,85319519043	0,00014793379
2738,8334274292	0,00014865261
2741,81365966797	0,00014958656
2744,79389190674	0,00015018605
2747,77412414551	0,0001521954
2750,75435638428	0,00015388834
2753,73458862305	0,00015647554
2756,71482086182	0,00015854048
2759,69505310059	0,0001623083
2762,67528533936	0,0001662934
2765,65551757813	0,00016974969
2768,63574981689	0,00017259963
2771,61598205566	0,0001769107
2774,59621429443	0,0001810341
2777,5764465332	0,00018598022
2780,55667877197	0,00018946939
2783,53691101074	0,00019530211
2786,51714324951	0,00020111885
2789,49737548828	0,0002065093
2792,47760772705	0,00021246966
2795,45783996582	0,00021861445
2798,43807220459	0,00022568614
2801,41830444336	0,00023079108
2804,39853668213	0,00023716079
2807,3787689209	0,00024457977
2810,35900115967	0,00025074153
2813,33923339844	0,00025770528
2816,31946563721	0,00026548874
2819,29969787598	0,00027219769
2822,27993011475	0,00028098783
2825,26016235352	0,00028732099
2828,24039459229	0,00029461008
2831,22062683105	0,00030326102
2834,20085906982	0,00030900276
2837,18109130859	0,00031632582
2840,16132354736	0,00032117235
2843,14155578613	0,00032586778
2846,1217880249	0,00033059655
2849,10202026367	0,00033464348
2852,08225250244	0,0003360937
2855,06248474121	0,00033843743
2858,04271697998	0,00033708391
2861,02294921875	0,00033834699
2864,00318145752	0,00033406901
2866,98341369629	0,00033310187
2869,96364593506	0,00032857622
2872,94387817383	0,00032288144
2875,9241104126	0,00031693732
2878,90434265137	0,00030869149
2881,88457489014	0,00030066546
2884,86480712891	0,00029051324
2887,84503936768	0,00028065266
2890,82527160645	0,00026949858
2893,80550384521	0,00025802981
2896,78573608398	0,00024525804
2899,76596832275	0,00023388987
2902,74620056152	0,0002223364
2905,72643280029	0,00021184039
2908,70666503906	0,00020025104
2911,68689727783	0,00018958098
2914,6671295166	0,00017926307
2917,64736175537	0,00016907354
2920,62759399414	0,00015931466
2923,60782623291	0,00015068224
2926,58805847168	0,00014313806
2929,56829071045	0,00013703262
2932,54852294922	0,00012990465
2935,52875518799	0,00012614806
2938,50898742676	0,00012176424
2941,48921966553	0,00011752021
2944,4694519043	0,0001139554
2947,44968414307	0,00010911076
2950,42991638184	0,00010632627
2953,41014862061	0,00010248769
2956,39038085937	9,9861151E-5
2959,37061309814	9,7230873E-5
2962,35084533691	9,3680925E-5
2965,33107757568	9,1162557E-5
2968,31130981445	8,6153607E-5
2971,29154205322	8,5273479E-5
2974,27177429199	8,3124247E-5
2977,25200653076	8,0830019E-5
2980,23223876953	7,9400638E-5
2983,2124710083	7,8774813E-5
2986,19270324707	7,75163E-5
2989,17293548584	7,5794305E-5
2992,15316772461	7,6462778E-5
2995,13339996338	7,3694241E-5
2998,11363220215	7,545207E-5
3001,09386444092	7,6752623E-5
3004,07409667969	7,7017089E-5
3007,05432891846	7,9648566E-5
3010,03456115723	8,1046337E-5
3013,014793396	8,3279214E-5
3015,99502563477	8,4873472E-5
3018,97525787354	8,9038156E-5
3021,9554901123	9,0360971E-5
3024,93572235107	9,352844E-5
3027,91595458984	9,439384E-5
3030,89618682861	9,8951607E-5
3033,87641906738	0,00010318648
3036,85665130615	0,00010655172
3039,83688354492	0,00011043811
3042,81711578369	0,00011572012
3045,79734802246	0,00011992349
3048,77758026123	0,00012248438
3051,7578125	0,00012396472
3054,73804473877	0,00012845743
3057,71827697754	0,00012815518
3060,69850921631	0,00012883452
3063,67874145508	0,00012627066
3066,65897369385	0,00012390527
3069,63920593262	0,00011875004
3072,61943817139	0,00011693301
3075,59967041016	0,00011228633
3078,57990264893	0,00010805741
3081,5601348877	0,00010518773
3084,54036712646	0,00010074359
3087,52059936523	9,7286774E-5
3090,500831604	9,4115908E-5
3093,48106384277	9,0854374E-5
3096,46129608154	8,696769E-5
3099,44152832031	8,5727432E-5
3102,42176055908	8,4063638E-5
3105,40199279785	8,3642953E-5
3108,38222503662	8,4257411E-5
3111,36245727539	8,6615456E-5
3114,34268951416	9,0090264E-5
3117,32292175293	9,3254079E-5
3120,3031539917	9,8032086E-5
3123,28338623047	0,00010231273
3126,26361846924	0,0001075851
3129,24385070801	0,00011248902
3132,22408294678	0,00011700082
3135,20431518555	0,00012209479
3138,18454742432	0,00012703564
3141,16477966309	0,00013205001
3144,14501190186	0,00013775531
3147,12524414063	0,00014067068
3150,10547637939	0,00014551319
3153,08570861816	0,00015118841
3156,06594085693	0,00015456532
3159,0461730957	0,00015798467
3162,02640533447	0,00016261563
3165,00663757324	0,00016521276
3167,98686981201	0,00016762743
3170,96710205078	0,00017091996
3173,94733428955	0,00017401844
3176,92756652832	0,00017663354
3179,90779876709	0,00018032463
3182,88803100586	0,00018532712
3185,86826324463	0,00018848219
3188,8484954834	0,0001923872
3191,82872772217	0,00019626117
3194,80895996094	0,00020135283
3197,78919219971	0,00020556088
3200,76942443848	0,00021012537
3203,74965667725	0,00021429537
3206,72988891602	0,00021905618
3209,71012115479	0,00022519417
3212,69035339355	0,00022906423
3215,67058563232	0,00023435415
3218,65081787109	0,00023830735
3221,63105010986	0,00024444939
3224,61128234863	0,00024911406
3227,5915145874	0,00025434985
3230,57174682617	0,00025919207
3233,55197906494	0,00026416745
3236,53221130371	0,00026945307
3239,51244354248	0,00027418745
3242,49267578125	0,00027954653
3245,47290802002	0,00028423482
3248,45314025879	0,00028949882
3251,43337249756	0,00029579763
3254,41360473633	0,00029942072
3257,3938369751	0,00030613778
3260,37406921387	0,00031135878
3263,35430145264	0,00031603405
3266,33453369141	0,00032234931
3269,31476593018	0,00032865295
3272,29499816895	0,00033390648
3275,27523040771	0,00033837525
3278,25546264648	0,00034468283
3281,23569488525	0,00035080024
3284,21592712402	0,0003553026
3287,19615936279	0,00035941479
3290,17639160156	0,0003639664
3293,15662384033	0,00036670271
3296,1368560791	0,00036884882
3299,11708831787	0,00037167609
3302,09732055664	0,00037345752
3305,07755279541	0,00037456226
3308,05778503418	0,00037346056
3311,03801727295	0,00037295154
3314,01824951172	0,00037062513
3316,99848175049	0,00036764993
3319,97871398926	0,00036341918
3322,95894622803	0,000359604
3325,9391784668	0,00035276233
3328,91941070557	0,00034584884
3331,89964294434	0,00033780886
3334,87987518311	0,00032956675
3337,86010742188	0,00031923967
3340,84033966064	0,00030895776
3343,82057189941	0,00029966556
3346,80080413818	0,00028896851
3349,78103637695	0,00028095196
3352,76126861572	0,00027741826
3355,74150085449	0,00027349377
3358,72173309326	0,00027277228
3361,70196533203	0,00027729451
3364,6821975708	0,0002834741
3367,66242980957	0,00029037734
3370,64266204834	0,00030045835
3373,62289428711	0,00030934406
3376,60312652588	0,00031989305
3379,58335876465	0,00032804104
3382,56359100342	0,0003383315
3385,54382324219	0,00034701764
3388,52405548096	0,00035694442
3391,50428771973	0,00036888537
3394,4845199585	0,00038017127
3397,46475219727	0,0003924742
3400,44498443604	0,00040467008
3403,4252166748	0,00041849071
3406,40544891357	0,00043155418
3409,38568115234	0,00044596591
3412,36591339111	0,00046018562
3415,34614562988	0,00047578773
3418,32637786865	0,00049261288
3421,30661010742	0,00050935715
3424,28684234619	0,00052538361
3427,26707458496	0,00054195556
3430,24730682373	0,00055924152
3433,2275390625	0,00057619617
3436,20777130127	0,00059430977
3439,18800354004	0,00061307379
3442,16823577881	0,0006312171
3445,14846801758	0,00064876075
3448,12870025635	0,00066719922
3451,10893249512	0,00068547892
3454,08916473389	0,0007047393
3457,06939697266	0,00072370645
3460,04962921143	0,00074142192
3463,0298614502	0,00075803549
3466,01009368897	0,00077646376
3468,99032592773	0,00079379893
3471,9705581665	0,00081127246
3474,95079040527	0,00082841745
3477,93102264404	0,00084633851
3480,91125488281	0,00086419809
3483,89148712158	0,00088119539
3486,87171936035	0,00089835083
3489,85195159912	0,00091453747
3492,83218383789	0,00092986962
3495,81241607666	0,00094367488
3498,79264831543	0,00095742013
3501,7728805542	0,00096677395
3504,75311279297	0,00097310639
3507,73334503174	0,00097913881
3510,71357727051	0,00098081263
3513,69380950928	0,00097827796
3516,67404174805	0,00097396708
3519,65427398682	0,00096589882
3522,63450622559	0,0009551214
3525,61473846436	0,00094128096
3528,59497070313	0,00092373298
3531,57520294189	0,00090205407
3534,55543518066	0,00087963142
3537,53566741943	0,0008534807
3540,5158996582	0,00082690774
3543,49613189697	0,00079928368
3546,47636413574	0,00077279067
3549,45659637451	0,00074751886
3552,43682861328	0,00072112361
3555,41706085205	0,00069833599
3558,39729309082	0,0006754181
3561,37752532959	0,00065317097
3564,35775756836	0,00063292786
3567,33798980713	0,00061396916
3570,3182220459	0,00059508272
3573,29845428467	0,00057835313
3576,27868652344	0,0005612229
3579,25891876221	0,00054554067
3582,23915100098	0,00052804616
3585,21938323975	0,0005127133
3588,19961547852	0,00049535549
3591,17984771729	0,00047943405
3594,16007995605	0,00046312079
3597,14031219482	0,000447244
3600,12054443359	0,00043046259
3603,10077667236	0,00041780407
3606,08100891113	0,00040431256
3609,0612411499	0,00039238182
3612,04147338867	0,00038213567
3615,02170562744	0,00037238842
3618,00193786621	0,00036458373
3620,98217010498	0,00035697297
3623,96240234375	0,00034970696
3626,94263458252	0,00034427456
3629,92286682129	0,00033740408
3632,90309906006	0,00033296022
3635,88333129883	0,00032823676
3638,8635635376	0,0003240507
3641,84379577637	0,00032079858
3644,82402801514	0,00031671118
3647,80426025391	0,00031238692
3650,78449249268	0,00030713778
3653,76472473145	0,00030182839
3656,74495697022	0,00029613244
3659,72518920898	0,00028991184
3662,70542144775	0,00028322208
3665,68565368652	0,00027555269
3668,66588592529	0,00026880951
3671,64611816406	0,00026149914
3674,62635040283	0,00025223237
3677,6065826416	0,00024261242
3680,58681488037	0,00023301656
3683,56704711914	0,00022366682
3686,54727935791	0,00021331493
3689,52751159668	0,00020322251
3692,50774383545	0,00019307944
3695,48797607422	0,00018410092
3698,46820831299	0,0001779369
3701,44844055176	0,00017040135
3704,42867279053	0,00016724791
3707,4089050293	0,00016615499
3710,38913726807	0,00016548941
3713,36936950684	0,00016526269
3716,34960174561	0,00016669406
3719,32983398438	0,00016864808
3722,31006622314	0,0001688539
3725,29029846191	0,00017018807
3728,27053070068	0,00017429989
3731,25076293945	0,00017497732
3734,23099517822	0,00018050299
3737,21122741699	0,00018539783
3740,19145965576	0,00019221252
3743,17169189453	0,00019843335
3746,1519241333	0,00020634413
3749,13215637207	0,00021442595
3752,11238861084	0,00022232196
3755,09262084961	0,00023149082
3758,07285308838	0,00023969692
3761,05308532715	0,00024857086
3764,03331756592	0,00025732953
3767,01354980469	0,000266392
3769,99378204346	0,00027456457
3772,97401428223	0,00028202295
3775,954246521	0,00028987255
3778,93447875977	0,00029713294
3781,91471099854	0,00030541849
3784,8949432373	0,00031122477
3787,87517547607	0,00031825995
3790,85540771484	0,00032231105
3793,83563995361	0,0003256573
3796,81587219238	0,00032926125
3799,79610443115	0,0003317599
3802,77633666992	0,00033242476
3805,75656890869	0,00033101239
3808,73680114746	0,0003302289
3811,71703338623	0,0003267497
3814,697265625	0,00032369834
3817,67749786377	0,00031839563
3820,65773010254	0,00031287125
3823,63796234131	0,00030677233
3826,61819458008	0,00030336717
3829,59842681885	0,00029760562
3832,57865905762	0,00029342543
3835,55889129639	0,00028906313
3838,53912353516	0,00028718833
3841,51935577393	0,00028556675
3844,4995880127	0,00028498607
3847,47982025146	0,00028673475
3850,46005249023	0,00028798736
3853,440284729	0,00029054252
3856,42051696777	0,00029381206
3859,40074920654	0,00029785989
3862,38098144531	0,000299596
3865,36121368408	0,00030343789
3868,34144592285	0,00030593051
3871,32167816162	0,00030688218
3874,30191040039	0,00030876731
3877,28214263916	0,0003105773
3880,26237487793	0,00031276774
3883,2426071167	0,00031510484
3886,22283935547	0,00031514039
3889,20307159424	0,00031652714
3892,18330383301	0,00031889593
3895,16353607178	0,00031872228
3898,14376831055	0,00032013568
3901,12400054932	0,00031992412
3904,10423278809	0,00032113864
3907,08446502686	0,00032050632
3910,06469726562	0,00032139351
3913,04492950439	0,00032031767
3916,02516174316	0,0003204247
3919,00539398193	0,00031919554
3921,9856262207	0,00031855051
3924,96585845947	0,00031706419
3927,94609069824	0,0003163252
3930,92632293701	0,00031432303
3933,90655517578	0,00031323136
3936,88678741455	0,00031004038
3939,86701965332	0,0003075175
3942,84725189209	0,00030444383
3945,82748413086	0,00029888696
3948,80771636963	0,0002965882
3951,7879486084	0,00029219042
3954,76818084717	0,00028553551
3957,74841308594	0,00028086058
3960,72864532471	0,00027499026
3963,70887756348	0,00026895906
3966,68910980225	0,00026122838
3969,66934204102	0,00025444229
3972,64957427978	0,00024606809
3975,62980651855	0,00023842535
3978,61003875732	0,0002306599
3981,59027099609	0,00022135511
3984,57050323486	0,00021257846
3987,55073547363	0,0002033241
3990,5309677124	0,00019356757
3993,51119995117	0,00018621936
3996,49143218994	0,00017678958
3999,47166442871	0,00016790362
4002,45189666748	0,00016094958
4005,43212890625	0,00015321193
4008,41236114502	0,00014659325
4011,39259338379	0,00014060925
4014,37282562256	0,00013660238
4017,35305786133	0,00013083438
4020,3332901001	0,00012531477
4023,31352233887	0,00012084997
4026,29375457764	0,00011580626
4029,27398681641	0,00011040514
4032,25421905518	0,00010672354
4035,23445129395	0,0001037075
4038,21468353271	0,00010088538
4041,19491577148	9,7440578E-5
4044,17514801025	9,4136402E-5
4047,15538024902	9,2821067E-5
4050,13561248779	9,0096678E-5
4053,11584472656	8,5499805E-5
4056,09607696533	8,3399369E-5
4059,0763092041	8,2029617E-5
4062,05654144287	7,8879793E-5
4065,03677368164	7,5814755E-5
4068,01700592041	7,3727567E-5
4070,99723815918	6,9830755E-5
4073,97747039795	6,8001255E-5
4076,95770263672	6,6080557E-5
4079,93793487549	6,2292772E-5
4082,91816711426	6,0087896E-5
4085,89839935303	5,8417661E-5
4088,8786315918	5,4436896E-5
4091,85886383057	5,2145207E-5
4094,83909606934	5,125242E-5
4097,81932830811	4,9222745E-5
4100,79956054687	4,5878782E-5
4103,77979278564	4,4309499E-5
4106,76002502441	4,327754E-5
4109,74025726318	4,1167693E-5
4112,72048950195	4,1199394E-5
4115,70072174072	4,0082407E-5
4118,68095397949	4,0389459E-5
4121,66118621826	3,9708096E-5
4124,64141845703	3,902308E-5
4127,6216506958	4,0360939E-5
4130,60188293457	4,0804248E-5
4133,58211517334	4,0883462E-5
4136,56234741211	4,1737261E-5
4139,54257965088	4,2340347E-5
4142,52281188965	4,4173692E-5
4145,50304412842	4,2886994E-5
4148,48327636719	4,3467838E-5
4151,46350860596	4,4610346E-5
4154,44374084473	4,4834303E-5
4157,4239730835	4,3728112E-5
4160,40420532227	4,4704113E-5
4163,38443756103	4,3121695E-5
4166,3646697998	4,2532538E-5
4169,34490203857	4,2217125E-5
4172,32513427734	4,2084917E-5
4175,30536651611	4,149803E-5
4178,28559875488	4,1900338E-5
4181,26583099365	4,1196481E-5
4184,24606323242	4,0967064E-5
4187,22629547119	4,1499532E-5
4190,20652770996	4,1209205E-5
4193,18675994873	4,165863E-5
4196,1669921875	4,0484993E-5
4199,14722442627	4,1722959E-5
4202,12745666504	4,0980817E-5
4205,10768890381	4,1267841E-5
4208,08792114258	4,0771176E-5
4211,06815338135	4,1613173E-5
4214,04838562012	3,97636E-5
4217,02861785889	4,0486156E-5
4220,00885009766	3,9748344E-5
4222,98908233643	3,9626734E-5
4225,9693145752	4,0085743E-5
4228,94954681396	3,98439E-5
4231,92977905273	4,0270043E-5
4234,9100112915	4,0305641E-5
4237,89024353027	4,1402002E-5
4240,87047576904	4,0437469E-5
4243,85070800781	4,0688369E-5
4246,83094024658	4,0762776E-5
4249,81117248535	4,0761696E-5
4252,79140472412	4,090006E-5
4255,77163696289	4,1123075E-5
4258,75186920166	4,1840506E-5
4261,73210144043	4,244123E-5
4264,7123336792	4,2848248E-5
4267,69256591797	4,2816595E-5
4270,67279815674	4,5214648E-5
4273,65303039551	4,5103539E-5
4276,63326263428	4,6830076E-5
4279,61349487305	4,8313733E-5
4282,59372711182	5,0430654E-5
4285,57395935059	5,1282123E-5
4288,55419158936	5,2057308E-5
4291,53442382812	5,4280338E-5
4294,51465606689	5,6572594E-5
4297,49488830566	5,8677712E-5
4300,47512054443	5,976484E-5
4303,4553527832	6,0997031E-5
4306,43558502197	6,2288532E-5
4309,41581726074	6,3856569E-5
4312,39604949951	6,4137251E-5
4315,37628173828	6,4318689E-5
4318,35651397705	6,3998985E-5
4321,33674621582	6,1809906E-5
4324,31697845459	6,1584807E-5
4327,29721069336	5,835256E-5
4330,27744293213	5,6189898E-5
4333,2576751709	5,2515997E-5
4336,23790740967	4,9734479E-5
4339,21813964844	4,5871005E-5
4342,19837188721	4,2134811E-5
4345,17860412598	3,8947302E-5
4348,15883636475	3,5646368E-5
4351,13906860352	3,4330564E-5
4354,11930084229	3,4046581E-5
4357,09953308105	3,4646697E-5
4360,07976531982	3,669365E-5
4363,05999755859	3,9304051E-5
4366,04022979736	4,2518092E-5
4369,02046203613	4,6573214E-5
4372,0006942749	4,7803947E-5
4374,98092651367	5,018951E-5
4377,96115875244	5,2793706E-5
4380,94139099121	5,5323698E-5
4383,92162322998	5,7159194E-5
4386,90185546875	5,8905335E-5
4389,88208770752	6,0245765E-5
4392,86231994629	6,1394762E-5
4395,84255218506	6,5218746E-5
4398,82278442383	6,6085142E-5
4401,8030166626	6,8666758E-5
4404,78324890137	6,8988163E-5
4407,76348114014	7,2045109E-5
4410,74371337891	7,2311598E-5
4413,72394561768	7,2358464E-5
4416,70417785645	7,4949942E-5
4419,68441009521	7,5227582E-5
4422,66464233398	7,7221225E-5
4425,64487457275	7,8316098E-5
4428,62510681152	8,0167877E-5
4431,60533905029	8,2580294E-5
4434,58557128906	8,4029314E-5
4437,56580352783	8,5262184E-5
4440,5460357666	8,7707743E-5
4443,52626800537	8,9791767E-5
4446,50650024414	9,2273248E-5
4449,48673248291	9,6123518E-5
4452,46696472168	9,8181662E-5
4455,44719696045	0,00010119048
4458,42742919922	0,00010314078
4461,40766143799	0,00010635697
4464,38789367676	0,00010927834
4467,36812591553	0,00011095573
4470,3483581543	0,00011410491
4473,32859039307	0,00011614401
4476,30882263184	0,00011687386
4479,28905487061	0,00011907725
4482,26928710937	0,00011957132
4485,24951934814	0,00012266496
4488,22975158691	0,00012263696
4491,20998382568	0,00012290278
4494,19021606445	0,00012291932
4497,17044830322	0,00012439976
4500,15068054199	0,00012442365
4503,13091278076	0,00012498845
4506,11114501953	0,00012419637
4509,0913772583	0,00012411763
4512,07160949707	0,00012469302
4515,05184173584	0,00012295266
4518,03207397461	0,00012294175
4521,01230621338	0,00012249374
4523,99253845215	0,00012200031
4526,97277069092	0,00012149158
4529,95300292969	0,00012117098
4532,93323516846	0,00012071227
4535,91346740723	0,00012055332
4538,893699646	0,00012089817
4541,87393188477	0,00012131329
4544,85416412354	0,00012003782
4547,8343963623	0,00011978335
4550,81462860107	0,00012109081
4553,79486083984	0,00012140301
4556,77509307861	0,00012161539
4559,75532531738	0,00012141178
4562,73555755615	0,0001224182
4565,71578979492	0,00012423071
4568,69602203369	0,00012606463
4571,67625427246	0,00012658026
4574,65648651123	0,00012950692
4577,63671875	0,00013187842
4580,61695098877	0,00013455667
4583,59718322754	0,00013604923
4586,57741546631	0,00013969845
4589,55764770508	0,00014135644
4592,53787994385	0,00014474071
4595,51811218262	0,00014835031
4598,49834442139	0,00015156754
4601,47857666016	0,00015542939
4604,45880889893	0,00015996022
4607,4390411377	0,00016277848
4610,41927337646	0,00016758705
4613,39950561523	0,0001722886
4616,379737854	0,00017605417
4619,35997009277	0,00018108795
4622,34020233154	0,00018550136
4625,32043457031	0,0001897343
4628,30066680908	0,00019451978
4631,28089904785	0,00019900199
4634,26113128662	0,0002036943
4637,24136352539	0,00020929637
4640,22159576416	0,00021272756
4643,20182800293	0,00021799428
4646,1820602417	0,00022249038
4649,16229248047	0,0002285532
4652,14252471924	0,00023207609
4655,12275695801	0,00023606916
4658,10298919678	0,00024132776
4661,08322143555	0,00024458251
4664,06345367432	0,00024848528
4667,04368591309	0,00025226904
4670,02391815186	0,00025429329
4673,00415039063	0,0002560605
4675,98438262939	0,00025840133
4678,96461486816	0,00025896196
4681,94484710693	0,00025885874
4684,9250793457	0,00025931726
4687,90531158447	0,0002588385
4690,88554382324	0,00025776207
4693,86577606201	0,00025556415
4696,84600830078	0,00025493945
4699,82624053955	0,0002525298
4702,80647277832	0,00025039872
4705,78670501709	0,00024689992
4708,76693725586	0,00024647834
4711,74716949463	0,00024399522
4714,7274017334	0,00024410087
4717,70763397217	0,00024339765
4720,68786621094	0,00024385365
4723,66809844971	0,00024409033
4726,64833068848	0,00024604662
4729,62856292725	0,00024675092
4732,60879516602	0,00024955451
4735,58902740479	0,00025289807
4738,56925964355	0,00025595429
4741,54949188232	0,00026042842
4744,52972412109	0,00026391765
4747,50995635986	0,00026721652
4750,49018859863	0,00027098474
4753,4704208374	0,00027524057
4756,45065307617	0,00027812185
4759,43088531494	0,00028259637
4762,41111755371	0,00028604759
4765,39134979248	0,00028960048
4768,37158203125	0,00029542974
4771,35181427002	0,00029834415
4774,33204650879	0,00030211669
4777,31227874756	0,00030621295
4780,29251098633	0,00031068022
4783,2727432251	0,00031493013
4786,25297546387	0,00031918667
4789,23320770264	0,00032378275
4792,21343994141	0,00032694897
4795,19367218018	0,00033064027
4798,17390441895	0,00033375811
4801,15413665771	0,00033867076
4804,13436889648	0,00034072236
4807,11460113525	0,00034364848
4810,09483337402	0,00034743732
4813,07506561279	0,00034995666
4816,05529785156	0,00035252393
4819,03553009033	0,00035570023
4822,0157623291	0,00035932034
4824,99599456787	0,00036342494
4827,97622680664	0,00036606442
4830,95645904541	0,00036951917
4833,93669128418	0,00037291649
4836,91692352295	0,00037721246
4839,89715576172	0,00038062601
4842,87738800049	0,00038419269
4845,85762023926	0,00038788203
4848,83785247803	0,00039234836
4851,8180847168	0,00039577565
4854,79831695557	0,0003996283
4857,77854919434	0,00040225071
4860,75878143311	0,00040596609
4863,73901367188	0,00040831374
4866,71924591064	0,0004112361
4869,69947814941	0,00041212279
4872,67971038818	0,00041457215
4875,65994262695	0,00041614092
4878,64017486572	0,00041753977
4881,62040710449	0,00041855863
4884,60063934326	0,00041921839
4887,58087158203	0,00041850597
4890,5611038208	0,00041860454
4893,54133605957	0,00041734699
4896,52156829834	0,00041540459
4899,50180053711	0,00041290367
4902,48203277588	0,00041004841
4905,46226501465	0,00040669179
4908,44249725342	0,00040306507
4911,42272949219	0,00039803631
4914,40296173096	0,00039527481
4917,38319396973	0,00039205027
4920,3634262085	0,00038937494
4923,34365844727	0,00038590678
4926,32389068604	0,00038365833
4929,3041229248	0,00038036646
4932,28435516357	0,00037734188
4935,26458740234	0,00037609654
4938,24481964111	0,00037269828
4941,22505187988	0,00037108001
4944,20528411865	0,00036831326
4947,18551635742	0,00036568401
4950,16574859619	0,00036276088
4953,14598083496	0,00036059674
4956,12621307373	0,00035945153
4959,1064453125	0,0003574808
4962,08667755127	0,0003562458
4965,06690979004	0,00035393781
4968,04714202881	0,0003513041
4971,02737426758	0,00035143602
4974,00760650635	0,0003493777
4976,98783874512	0,00034751957
4979,96807098389	0,00034625373
4982,94830322266	0,00034482904
4985,92853546143	0,00034256327
4988,9087677002	0,00034028502
4991,88899993897	0,00033821111
4994,86923217773	0,00033500002
4997,8494644165	0,00033142632
5000,82969665527	0,00032664556
5003,80992889404	0,00032117491
5006,79016113281	0,00031639541
5009,77039337158	0,00030907505
5012,75062561035	0,00030230895
5015,73085784912	0,0002936554
5018,71109008789	0,00028567877
5021,69132232666	0,00027747693
5024,67155456543	0,00026850548
5027,6517868042	0,00025912096
5030,63201904297	0,00024845724
5033,61225128174	0,00023836807
5036,59248352051	0,00022847215
5039,57271575928	0,00021836531
5042,55294799805	0,00020784427
5045,53318023682	0,00019840949
5048,51341247559	0,0001895883
5051,49364471436	0,00018113852
5054,47387695313	0,00017320929
5057,45410919189	0,00016649627
5060,43434143066	0,00016046773
5063,41457366943	0,00015454231
5066,3948059082	0,00014951209
5069,37503814697	0,00014529952
5072,35527038574	0,00014064785
5075,33550262451	0,00013909612
5078,31573486328	0,00013529955
5081,29596710205	0,00013327914
5084,27619934082	0,00013101866
5087,25643157959	0,00012783349
5090,23666381836	0,00012642469
5093,21689605713	0,00012443402
5096,1971282959	0,00012294624
5099,17736053467	0,00012220189
5102,15759277344	0,00012038454
5105,13782501221	0,00011961797
5108,11805725098	0,00011932145
5111,09828948975	0,00011915762
5114,07852172852	0,0001176078
5117,05875396729	0,00011758418
5120,03898620605	0,00011656983
5123,01921844482	0,00011727629
5125,99945068359	0,00011774837
5128,97968292236	0,00011794779
5131,95991516113	0,00011887079
5134,9401473999	0,00011869584
5137,92037963867	0,00011937207
5140,90061187744	0,00012061315
5143,88084411621	0,00011972582
5146,86107635498	0,00012034969
5149,84130859375	0,00012127942
5152,82154083252	0,00012155483
5155,80177307129	0,00012154652
5158,78200531006	0,00012212659
5161,76223754883	0,00012275815
5164,7424697876	0,00012266055
5167,72270202637	0,00012311736
5170,70293426514	0,00012340433
5173,68316650391	0,00012494099
5176,66339874268	0,00012551664
5179,64363098145	0,00012612302
5182,62386322022	0,00012561348
5185,60409545898	0,0001274269
5188,58432769775	0,00012675215
5191,56455993652	0,00012744132
5194,54479217529	0,00012936046
5197,52502441406	0,00012910114
5200,50525665283	0,00013072521
5203,4854888916	0,00013117982
5206,46572113037	0,00013130527
5209,44595336914	0,00013366653
5212,42618560791	0,00013390514
5215,40641784668	0,00013479029
5218,38665008545	0,0001365142
5221,36688232422	0,0001366067
5224,34711456299	0,00013707265
5227,32734680176	0,00013800314
5230,30757904053	0,00014007925
5233,2878112793	0,00014033051
5236,26804351807	0,00014156353
5239,24827575684	0,00014258986
5242,22850799561	0,00014463847
5245,20874023438	0,00014408385
5248,18897247314	0,00014471837
5251,16920471191	0,00014478125
5254,14943695068	0,00014466854
5257,12966918945	0,00014432875
5260,10990142822	0,00014511944
5263,09013366699	0,00014316487
5266,07036590576	0,00014248872
5269,05059814453	0,00014188844
5272,0308303833	0,00014102864
5275,01106262207	0,00014060468
5277,99129486084	0,00013882578
5280,97152709961	0,0001389099
5283,95175933838	0,00013817521
5286,93199157715	0,00013799574
5289,91222381592	0,00013906354
5292,89245605469	0,00013906023
5295,87268829346	0,00013778561
5298,85292053223	0,00013859084
5301,833152771	0,00013917535
5304,81338500977	0,00013828471
5307,79361724854	0,0001381684
5310,7738494873	0,00013839952
5313,75408172607	0,00013774873
5316,73431396484	0,00013681418
5319,71454620361	0,00013608483
5322,69477844238	0,00013407685
5325,67501068115	0,00013316262
5328,65524291992	0,00013168074
5331,63547515869	0,00013006353
5334,61570739746	0,00012920991
5337,59593963623	0,00012637744
5340,576171875	0,00012471801
5343,55640411377	0,00012440542
5346,53663635254	0,00012300162
5349,51686859131	0,0001214379
5352,49710083008	0,00012068663
5355,47733306885	0,00011849121
5358,45756530762	0,00011877535
5361,43779754639	0,00011770684
5364,41802978516	0,00011612397
5367,39826202393	0,00011432558
5370,3784942627	0,00011261472
5373,35872650146	0,00011285088
5376,33895874023	0,00011026689
5379,319190979	0,00010909577
5382,29942321777	0,00010769301
5385,27965545654	0,00010659229
5388,25988769531	0,00010413365
5391,24011993408	0,00010309573
5394,22035217285	0,0001005304
5397,20058441162	9,9129862E-5
5400,18081665039	9,8574211E-5
5403,16104888916	9,7391748E-5
5406,14128112793	9,4958627E-5
5409,1215133667	9,3104912E-5
5412,10174560547	9,2072527E-5
5415,08197784424	9,0706457E-5
5418,06221008301	8,8917403E-5
5421,04244232178	8,7298083E-5
5424,02267456055	8,6247313E-5
5427,00290679932	8,4849425E-5
5429,98313903809	8,2386098E-5
5432,96337127686	8,0381116E-5
5435,94360351562	7,8860317E-5
5438,92383575439	7,6546033E-5
5441,90406799316	7,4503865E-5
5444,88430023193	7,3321067E-5
5447,8645324707	7,1438531E-5
5450,84476470947	6,9453058E-5
5453,82499694824	6,7643734E-5
5456,80522918701	6,5054836E-5
5459,78546142578	6,5071168E-5
5462,76569366455	6,2711426E-5
5465,74592590332	6,1714188E-5
5468,72615814209	5,8542491E-5
5471,70639038086	5,9228625E-5
5474,68662261963	5,8005521E-5
5477,6668548584	5,6111461E-5
5480,64708709717	5,4578635E-5
5483,62731933594	5,3738355E-5
5486,60755157471	5,293165E-5
5489,58778381348	5,176096E-5
5492,56801605225	4,9933665E-5
5495,54824829102	4,8007249E-5
5498,52848052978	4,8240742E-5
5501,50871276855	4,6639017E-5
5504,48894500732	4,7595712E-5
5507,46917724609	4,6443147E-5
5510,44940948486	4,5414175E-5
5513,42964172363	4,6006669E-5
5516,4098739624	4,6937394E-5
5519,39010620117	4,8016893E-5
5522,37033843994	4,7280704E-5
5525,35057067871	4,9982474E-5
5528,33080291748	5,1157093E-5
5531,31103515625	5,3861159E-5
5534,29126739502	5,6915703E-5
5537,27149963379	5,861876E-5
5540,25173187256	6,371674E-5
5543,23196411133	6,6450136E-5
5546,2121963501	6,9721305E-5
5549,19242858887	7,4172271E-5
5552,17266082764	7,7116158E-5
5555,15289306641	8,1046304E-5
5558,13312530518	8,5917643E-5
5561,11335754395	9,044178E-5
5564,09358978271	9,3781378E-5
5567,07382202148	9,735292E-5
5570,05405426025	0,00010174674
5573,03428649902	0,00010454681
5576,01451873779	0,00010966915
5578,99475097656	0,00011199128
5581,97498321533	0,00011638564
5584,9552154541	0,00011853908
5587,93544769287	0,00012090684
5590,91567993164	0,00012303862
5593,89591217041	0,00012483323
5596,87614440918	0,00012872709
5599,85637664795	0,00013043371
5602,83660888672	0,00013274994
5605,81684112549	0,00013429017
5608,79707336426	0,00013533308
5611,77730560303	0,00013668569
5614,7575378418	0,00013883252
5617,73777008057	0,00014149679
5620,71800231934	0,00014363612
5623,69823455811	0,0001460016
5626,67846679687	0,00014808199
5629,65869903564	0,00014961861
5632,63893127441	0,00015145572
5635,61916351318	0,00015243143
5638,59939575195	0,00015410224
5641,57962799072	0,00015512624
5644,55986022949	0,00015518885
5647,54009246826	0,00015544294
5650,52032470703	0,00015661996
5653,5005569458	0,00015760282
5656,48078918457	0,00015702624
5659,46102142334	0,00015634418
5662,44125366211	0,00015580264
5665,42148590088	0,00015513039
5668,40171813965	0,00015672529
5671,38195037842	0,00015500525
5674,36218261719	0,00015427477
5677,34241485596	0,00015315215
5680,32264709473	0,00015248939
5683,3028793335	0,00015165406
5686,28311157227	0,0001511089
5689,26334381103	0,00015049543
5692,2435760498	0,00014980418
5695,22380828857	0,00014787147
5698,20404052734	0,00014767827
5701,18427276611	0,00014686814
5704,16450500488	0,00014492303
5707,14473724365	0,00014445138
5710,12496948242	0,00014376771
5713,10520172119	0,00014247487
5716,08543395996	0,00014167433
5719,06566619873	0,00014011335
5722,0458984375	0,00013922454
5725,02613067627	0,00013876909
5728,00636291504	0,00013807548
5730,98659515381	0,00013714044
5733,96682739258	0,00013730563
5736,94705963135	0,00013775346
5739,92729187012	0,0001359968
5742,90752410889	0,0001370125
5745,88775634766	0,00013615031
5748,86798858643	0,00013603046
5751,8482208252	0,00013457437
5754,82845306396	0,00013451455
5757,80868530273	0,00013506111
5760,7889175415	0,00013422054
5763,76914978027	0,00013354702
5766,74938201904	0,00013313601
5769,72961425781	0,00013246
5772,70984649658	0,00013182211
5775,69007873535	0,00013134125
5778,67031097412	0,00013032305
5781,65054321289	0,00012927176
5784,63077545166	0,00012792054
5787,61100769043	0,00012864475
5790,5912399292	0,00012766354
5793,57147216797	0,00012770344
5796,55170440674	0,00012515897
5799,53193664551	0,00012412516
5802,51216888428	0,00012270453
5805,49240112305	0,00012128875
5808,47263336182	0,00011918228
5811,45286560059	0,00011756129
5814,43309783935	0,0001160279
5817,41333007812	0,00011351921
5820,39356231689	0,00011136723
5823,37379455566	0,00011087498
5826,35402679443	0,00010807305
5829,3342590332	0,00010650428
5832,31449127197	0,00010417212
5835,29472351074	0,00010249735
5838,27495574951	0,00010012536
5841,25518798828	9,7075157E-5
5844,23542022705	9,5023774E-5
5847,21565246582	9,2978186E-5
5850,19588470459	9,0907345E-5
5853,17611694336	8,9023652E-5
5856,15634918213	8,6376144E-5
5859,1365814209	8,4322031E-5
5862,11681365967	8,2057086E-5
5865,09704589844	8,0355086E-5
5868,07727813721	7,6691552E-5
5871,05751037598	7,5132634E-5
5874,03774261475	7,1787077E-5
5877,01797485352	6,9855697E-5
5879,99820709229	6,744947E-5
5882,97843933105	6,5896084E-5
5885,95867156982	6,3163013E-5
5888,93890380859	6,0788196E-5
5891,91913604736	5,7980579E-5
5894,89936828613	5,6447341E-5
5897,8796005249	5,4895202E-5
5900,85983276367	5,1555148E-5
5903,84006500244	4,9083685E-5
5906,82029724121	4,7279975E-5
5909,80052947998	4,4230189E-5
5912,78076171875	4,2581469E-5
5915,76099395752	4,0971014E-5
5918,74122619629	3,8885488E-5
5921,72145843506	3,7946881E-5
5924,70169067383	3,7099486E-5
5927,6819229126	3,5402372E-5
5930,66215515137	3,5168396E-5
5933,64238739014	3,4783931E-5
5936,62261962891	3,3871792E-5
5939,60285186768	3,3772595E-5
5942,58308410644	3,3705535E-5
5945,56331634521	3,4099264E-5
[truncated: 30,772 more rows]
