# Supplementary material for: Predicting the Durability of Solid Fired Bricks Using NDT Electroacoustic Methods
Source: Materials (Basel). 2022 Aug 25;15(17):5882. doi: 10.3390/ma15175882 (PMC9457344; doi:10.3390/ma15175882)
Supplement: Supplementary file 1 [file materials-15-05882-s001.zip › 15-NV0_FT.csv]

ASCII data file created with TiePie Multi Channel software. www.tiepie.com.
2021-08-03 07:53:04 544m
Frequency	FFT1
Hz	V
0	0,0026405078
2,98023223876953	0,00020516204
5,96046447753906	0,00020769711
8,94069671630859	0,0002098305
11,9209289550781	0,0001913834
14,9011611938477	0,00020663781
17,8813934326172	0,00021590333
20,8616256713867	0,00017878235
23,8418579101562	0,00018632
26,8220901489258	0,00025028421
29,8023223876953	0,00023301977
32,7825546264648	0,00025287146
35,7627868652344	0,00020402936
38,7430191040039	0,00022129399
41,7232513427734	0,00019878742
44,703483581543	0,00022278669
47,6837158203125	0,00022126244
50,663948059082	0,00022321495
53,6441802978516	0,00021719313
56,6244125366211	0,00019519009
59,6046447753906	0,00021364292
62,5848770141602	0,00020707749
65,5651092529297	0,00020915444
68,5453414916992	0,00020883877
71,5255737304687	0,00022054261
74,5058059692383	0,00019715467
77,4860382080078	0,00020219519
80,4662704467773	0,0002006419
83,4465026855469	0,00020334377
86,4267349243164	0,00020481013
89,4069671630859	0,00020444368
92,3871994018555	0,00019413281
95,367431640625	0,00020504214
98,3476638793945	0,0002028029
101,327896118164	0,00019939612
104,308128356934	0,00019963374
107,288360595703	0,0001982217
110,268592834473	0,00020365182
113,248825073242	0,00020392194
116,229057312012	0,00020837835
119,209289550781	0,00020705854
122,189521789551	0,00020643487
125,16975402832	0,00021138133
128,14998626709	0,00022096772
131,130218505859	0,00020224857
134,110450744629	0,00020291193
137,090682983398	0,00020526822
140,070915222168	0,00020969307
143,051147460938	0,00020646784
146,031379699707	0,0002088385
149,011611938477	0,00021246691
151,991844177246	0,00021379026
154,972076416016	0,00020695009
157,952308654785	0,0002152339
160,932540893555	0,00021055285
163,912773132324	0,00021012201
166,893005371094	0,00020920632
169,873237609863	0,0002061925
172,853469848633	0,00021484979
175,833702087402	0,00020484986
178,813934326172	0,0002109729
181,794166564941	0,00021008946
184,774398803711	0,00020929744
187,75463104248	0,00020932919
190,73486328125	0,00021096687
193,71509552002	0,00020825299
196,695327758789	0,00020372581
199,675559997559	0,00020777294
202,655792236328	0,00020405811
205,636024475098	0,00021130087
208,616256713867	0,00020513159
211,596488952637	0,00020698537
214,576721191406	0,00020264508
217,556953430176	0,00020598358
220,537185668945	0,00020235237
223,517417907715	0,00020136789
226,497650146484	0,00020728295
229,477882385254	0,00020588099
232,458114624023	0,00020121274
235,438346862793	0,00020527047
238,418579101562	0,00020620355
241,398811340332	0,00020628265
244,379043579102	0,00020299693
247,359275817871	0,00020587582
250,339508056641	0,00020729843
253,31974029541	0,00020549704
256,29997253418	0,0002024634
259,280204772949	0,00020377138
262,260437011719	0,00020569678
265,240669250488	0,00020355293
268,220901489258	0,00020586594
271,201133728027	0,00020729983
274,181365966797	0,00020673446
277,161598205566	0,0002078622
280,141830444336	0,0002096572
283,122062683105	0,00020891381
286,102294921875	0,00021116895
289,082527160645	0,0002136319
292,062759399414	0,00021001461
295,042991638184	0,00021137599
298,023223876953	0,00020728729
301,003456115723	0,00020515036
303,983688354492	0,00021117493
306,963920593262	0,00020743384
309,944152832031	0,00020578302
312,924385070801	0,00020669743
315,90461730957	0,00021450607
318,88484954834	0,0002080556
321,865081787109	0,00020637221
324,845314025879	0,00021111294
327,825546264648	0,0002077074
330,805778503418	0,00020899805
333,786010742188	0,00021062754
336,766242980957	0,00020986385
339,746475219727	0,00021298434
342,726707458496	0,00021462146
345,706939697266	0,00021061019
348,687171936035	0,00021379554
351,667404174805	0,00021731498
354,647636413574	0,00021472621
357,627868652344	0,00021223045
360,608100891113	0,00021678706
363,588333129883	0,00021508413
366,568565368652	0,00021660315
369,548797607422	0,00021954832
372,529029846191	0,00021585828
375,509262084961	0,00022043863
378,48949432373	0,00021973365
381,4697265625	0,00021998117
384,44995880127	0,00021730487
387,430191040039	0,00022411221
390,410423278809	0,00022660332
393,390655517578	0,00022214211
396,370887756348	0,00022870204
399,351119995117	0,00022939667
402,331352233887	0,00022790817
405,311584472656	0,00022965007
408,291816711426	0,00023113806
411,272048950195	0,00023154427
414,252281188965	0,00023428037
417,232513427734	0,00023835061
420,212745666504	0,00023605243
423,192977905273	0,00024153004
426,173210144043	0,00024434501
429,153442382812	0,00024277871
432,133674621582	0,00024464844
435,113906860352	0,00024672524
438,094139099121	0,00024833998
441,074371337891	0,00025052483
444,05460357666	0,00025295833
447,03483581543	0,00025433557
450,015068054199	0,00026008025
452,995300292969	0,00026072403
455,975532531738	0,00026093719
458,955764770508	0,00026221853
461,935997009277	0,00026434258
464,916229248047	0,00026796841
467,896461486816	0,00027142757
470,876693725586	0,00027340301
473,856925964355	0,00027629125
476,837158203125	0,00028089945
479,817390441895	0,00028215528
482,797622680664	0,00028558462
485,777854919434	0,00028761901
488,758087158203	0,00029130273
491,738319396973	0,00029403313
494,718551635742	0,00030155297
497,698783874512	0,00030378231
500,679016113281	0,00030942037
503,659248352051	0,00031498307
506,63948059082	0,00031752349
509,61971282959	0,00032336899
512,599945068359	0,00032954045
515,580177307129	0,00033257173
518,560409545898	0,00034063353
521,540641784668	0,00034779075
524,520874023438	0,0003549403
527,501106262207	0,00036098888
530,481338500977	0,00037023497
533,461570739746	0,00037537256
536,441802978516	0,00038397465
539,422035217285	0,00039365176
542,402267456055	0,00039838249
545,382499694824	0,00040661173
548,362731933594	0,00041437144
551,342964172363	0,00042094481
554,323196411133	0,00042380858
557,303428649902	0,00042791152
560,283660888672	0,00042831497
563,263893127441	0,00042653511
566,244125366211	0,00041982084
569,22435760498	0,00040431518
572,20458984375	0,00038029929
575,18482208252	0,00034404352
578,165054321289	0,00029897302
581,145286560059	0,00024754158
584,125518798828	0,00021335669
587,105751037598	0,00021652546
590,085983276367	0,00024894361
593,066215515137	0,00027940776
596,046447753906	0,00027806874
599,026679992676	0,0002325972
602,006912231445	0,00017094412
604,987144470215	0,00016802896
607,967376708984	0,00021472155
610,947608947754	0,0002291075
613,927841186523	0,00021224342
616,908073425293	0,00022882663
619,888305664062	0,00022890026
622,868537902832	0,00023214053
625,848770141602	0,00023405603
628,829002380371	0,00024237252
631,809234619141	0,00024654455
634,78946685791	0,00025882165
637,76969909668	0,00025995547
640,749931335449	0,0002665663
643,730163574219	0,00027509864
646,710395812988	0,0002823293
649,690628051758	0,00028531723
652,670860290527	0,00029205951
655,651092529297	0,00029645776
658,631324768066	0,00030495681
661,611557006836	0,00031248865
664,591789245606	0,00031966472
667,572021484375	0,00032770767
670,552253723145	0,00033724374
673,532485961914	0,00034569513
676,512718200684	0,00035996741
679,492950439453	0,00037064884
682,473182678223	0,00038221779
685,453414916992	0,00039492797
688,433647155762	0,00041142445
691,413879394531	0,00042612009
694,394111633301	0,00044102315
697,37434387207	0,00045905322
700,35457611084	0,00047594552
703,334808349609	0,00049386267
706,315040588379	0,00051473446
709,295272827148	0,0005352278
712,275505065918	0,00055685536
715,255737304687	0,00058160767
718,235969543457	0,00060748193
721,216201782227	0,00063332323
724,196434020996	0,00066155172
727,176666259766	0,00069322083
730,156898498535	0,00072528952
733,137130737305	0,00076142493
736,117362976074	0,00079976776
739,097595214844	0,00084068678
742,077827453613	0,00088378182
745,058059692383	0,00092991366
748,038291931152	0,00098039553
751,018524169922	0,0010316082
753,998756408691	0,0010884402
756,978988647461	0,0011434086
759,959220886231	0,00120054
762,939453125	0,0012568616
765,919685363769	0,0013150002
768,899917602539	0,0013685619
771,880149841309	0,0014183599
774,860382080078	0,0014625261
777,840614318848	0,0014936433
780,820846557617	0,0015097985
783,801078796387	0,0014993127
786,781311035156	0,0014613128
789,761543273926	0,0013854493
792,741775512695	0,0012641964
795,722007751465	0,0011022483
798,702239990234	0,00090437625
801,682472229004	0,00068967668
804,662704467773	0,00048820592
807,642936706543	0,00036172462
810,623168945313	0,00035558868
813,603401184082	0,00040215633
816,583633422852	0,00042522084
819,563865661621	0,00040255949
822,544097900391	0,00035743909
825,52433013916	0,00033068552
828,50456237793	0,0003356821
831,484794616699	0,00033503683
834,465026855469	0,00031383686
837,445259094238	0,00029184611
840,425491333008	0,00028751351
843,405723571777	0,00027860143
846,385955810547	0,00027018886
849,366188049316	0,00026235841
852,346420288086	0,00025592309
855,326652526855	0,0002515134
858,306884765625	0,00024470764
861,287117004394	0,0002399852
864,267349243164	0,00023607687
867,247581481934	0,00023104014
870,227813720703	0,00022830891
873,208045959473	0,00022602619
876,188278198242	0,000220175
879,168510437012	0,00021580798
882,148742675781	0,00021244158
885,128974914551	0,00020656259
888,10920715332	0,00020109543
891,08943939209	0,00019674575
894,069671630859	0,00019241517
897,049903869629	0,00018578536
900,030136108398	0,00018082056
903,010368347168	0,00017778001
905,990600585938	0,0001730598
908,970832824707	0,00016770071
911,951065063477	0,00016423657
914,931297302246	0,00016123766
917,911529541016	0,00015702818
920,891761779785	0,00015232879
923,871994018555	0,00015044331
926,852226257324	0,0001468541
929,832458496094	0,00014206341
932,812690734863	0,00014058081
935,792922973633	0,00013601213
938,773155212402	0,00013274266
941,753387451172	0,00012999057
944,733619689941	0,00012618625
947,713851928711	0,00012368675
950,69408416748	0,00011998305
953,67431640625	0,00011759273
956,65454864502	0,00011685098
959,634780883789	0,0001130246
962,615013122559	0,00011195481
965,595245361328	0,00011002554
968,575477600098	0,00011007974
971,555709838867	0,00010708255
974,535942077637	0,0001057015
977,516174316406	0,00010455161
980,496406555176	0,00010295353
983,476638793945	0,00010267021
986,456871032715	0,00010302401
989,437103271484	0,00010416805
992,417335510254	0,00010625627
995,397567749023	0,00010838226
998,377799987793	0,00010885838
1001,35803222656	0,00011019338
1004,33826446533	0,00011261751
1007,3184967041	0,00011247781
1010,29872894287	0,00011213811
1013,27896118164	0,00011045524
1016,25919342041	0,00011120596
1019,23942565918	0,0001100479
1022,21965789795	0,00010934422
1025,19989013672	0,00010697998
1028,18012237549	0,00010910584
1031,16035461426	0,00011040724
1034,14058685303	0,00010880567
1037,1208190918	0,0001103195
1040,10105133057	0,00010999306
1043,08128356934	0,00010882215
1046,06151580811	0,00011079289
1049,04174804688	0,00011005081
1052,02198028564	0,00011099045
1055,00221252441	0,00011068177
1057,98244476318	0,00011136615
1060,96267700195	0,00011092697
1063,94290924072	0,00011203964
1066,92314147949	0,00011205277
1069,90337371826	0,00011275188
1072,88360595703	0,0001127347
1075,8638381958	0,00011287702
1078,84407043457	0,00011294319
1081,82430267334	0,00011376135
1084,80453491211	0,00011361944
1087,78476715088	0,00011514723
1090,76499938965	0,00011614947
1093,74523162842	0,00011556606
1096,72546386719	0,00011478287
1099,70569610596	0,00011592552
1102,68592834473	0,00011588574
1105,6661605835	0,00011631541
1108,64639282227	0,00011641044
1111,62662506104	0,00011669388
1114,6068572998	0,00011767864
1117,58708953857	0,00011749438
1120,56732177734	0,00011614236
1123,54755401611	0,00011622564
1126,52778625488	0,00011626997
1129,50801849365	0,00011560359
1132,48825073242	0,0001156716
1135,46848297119	0,00011462631
1138,44871520996	0,00011377142
1141,42894744873	0,00011277308
1144,4091796875	0,00011129447
1147,38941192627	0,00010991642
1150,36964416504	0,00010857711
1153,34987640381	0,00010844747
1156,33010864258	0,00010986109
1159,31034088135	0,00010942998
1162,29057312012	0,00011314258
1165,27080535889	0,00011611094
1168,25103759766	0,00012217888
1171,23126983643	0,00012733289
1174,2115020752	0,00013416332
1177,19173431396	0,00013914824
1180,17196655273	0,00014257562
1183,1521987915	0,00014241692
1186,13243103027	0,00014281297
1189,11266326904	0,00014246138
1192,09289550781	0,00014229196
1195,07312774658	0,00014422144
1198,05335998535	0,00014501833
1201,03359222412	0,00014624149
1204,01382446289	0,00014639281
1206,99405670166	0,00014527491
1209,97428894043	0,00014772353
1212,9545211792	0,00014932584
1215,93475341797	0,00015089429
1218,91498565674	0,00015158901
1221,89521789551	0,00015457245
1224,87545013428	0,00015424878
1227,85568237305	0,00015717517
1230,83591461182	0,00015744799
1233,81614685059	0,0001592872
1236,79637908936	0,00016134329
1239,77661132812	0,0001621171
1242,75684356689	0,00016385337
1245,73707580566	0,00016446383
1248,71730804443	0,00016600249
1251,6975402832	0,00016552283
1254,67777252197	0,00016622351
1257,65800476074	0,0001667139
1260,63823699951	0,00016801529
1263,61846923828	0,00016653982
1266,59870147705	0,00016715247
1269,57893371582	0,00016639205
1272,55916595459	0,00016510422
1275,53939819336	0,00016448406
1278,51963043213	0,00016178386
1281,4998626709	0,00016051433
1284,48009490967	0,00015635226
1287,46032714844	0,00015504224
1290,44055938721	0,00015082525
1293,42079162598	0,00014730412
1296,40102386475	0,00014207287
1299,38125610352	0,0001366231
1302,36148834229	0,00013029298
1305,34172058105	0,00012231514
1308,32195281982	0,00011461871
1311,30218505859	0,00010387249
1314,28241729736	9,3798939E-5
1317,26264953613	8,1038288E-5
1320,2428817749	6,8305232E-5
1323,22311401367	5,3140801E-5
1326,20334625244	4,4280501E-5
1329,18357849121	4,0454418E-5
1332,16381072998	5,151666E-5
1335,14404296875	7,1761644E-5
1338,12427520752	9,6964516E-5
1341,10450744629	0,00012840893
1344,08473968506	0,00016256564
1347,06497192383	0,00019909138
1350,0452041626	0,00023719819
1353,02543640137	0,00027884174
1356,00566864014	0,00031822307
1358,98590087891	0,00035888826
1361,96613311768	0,00039937627
1364,94636535645	0,00043623254
1367,92659759521	0,00046995864
1370,90682983398	0,00049751666
1373,88706207275	0,00051948104
1376,86729431152	0,00053481999
1379,84752655029	0,00054334311
1382,82775878906	0,00055092598
1385,80799102783	0,00055626652
1388,7882232666	0,00056701235
1391,76845550537	0,00058171999
1394,74868774414	0,00060240314
1397,72891998291	0,00062756071
1400,70915222168	0,00065189903
1403,68938446045	0,00067417149
1406,66961669922	0,00069580488
1409,64984893799	0,00071794157
1412,63008117676	0,00074380628
1415,61031341553	0,00076972924
1418,5905456543	0,00079984014
1421,57077789307	0,00083056815
1424,55101013184	0,00085594732
1427,53124237061	0,00088051996
1430,51147460938	0,0008986007
1433,49170684814	0,00091529919
1436,47193908691	0,00092685864
1439,45217132568	0,00093201148
1442,43240356445	0,00092822767
1445,41263580322	0,00091648589
1448,39286804199	0,0008946217
1451,37310028076	0,00086359849
1454,35333251953	0,00082080173
1457,3335647583	0,00077009349
1460,31379699707	0,00071182808
1463,29402923584	0,0006466162
1466,27426147461	0,00058181383
1469,25449371338	0,00052455145
1472,23472595215	0,00047688129
1475,21495819092	0,00044617286
1478,19519042969	0,00043213803
1481,17542266846	0,00042694061
1484,15565490723	0,00042618417
1487,135887146	0,00042368067
1490,11611938477	0,00041567563
1493,09635162354	0,00040654455
1496,0765838623	0,00039641381
1499,05681610107	0,00038872621
1502,03704833984	0,00038100794
1505,01728057861	0,00037613155
1507,99751281738	0,00037056095
1510,97774505615	0,00036313651
1513,95797729492	0,00036154712
1516,93820953369	0,00035844392
1519,91844177246	0,0003567502
1522,89867401123	0,0003536825
1525,87890625	0,00035010712
1528,85913848877	0,00034859996
1531,83937072754	0,0003483708
1534,81960296631	0,00034411447
1537,79983520508	0,00033881717
1540,78006744385	0,00033357828
1543,76029968262	0,00032733534
1546,74053192139	0,0003169039
1549,72076416016	0,00030601906
1552,70099639893	0,00029342285
1555,6812286377	0,0002777378
1558,66146087646	0,00026218678
1561,64169311523	0,00024280957
1564,621925354	0,00022487594
1567,60215759277	0,00020213015
1570,58238983154	0,00018523484
1573,56262207031	0,00016458705
1576,54285430908	0,0001481195
1579,52308654785	0,00013650458
1582,50331878662	0,000126152
1585,48355102539	0,00012241731
1588,46378326416	0,00012289393
1591,44401550293	0,00012487309
1594,4242477417	0,00012693347
1597,40447998047	0,00012682545
1600,38471221924	0,00012551301
1603,36494445801	0,00012437242
1606,34517669678	0,0001179124
1609,32540893555	0,00011412438
1612,30564117432	0,00010917126
1615,28587341309	0,00010604506
1618,26610565186	0,00010559212
1621,24633789062	0,00010442476
1624,22657012939	0,00010144
1627,20680236816	0,00010025227
1630,18703460693	9,9580551E-5
1633,1672668457	9,8311248E-5
1636,14749908447	9,7495947E-5
1639,12773132324	9,5739554E-5
1642,10796356201	9,4078421E-5
1645,08819580078	9,3328514E-5
1648,06842803955	9,147876E-5
1651,04866027832	9,1138974E-5
1654,02889251709	8,8770196E-5
1657,00912475586	8,7648506E-5
1659,98935699463	8,8048513E-5
1662,9695892334	8,5696157E-5
1665,94982147217	8,5401238E-5
1668,93005371094	8,5960839E-5
1671,91028594971	8,5046417E-5
1674,89051818848	8,4607707E-5
1677,87075042725	8,426523E-5
1680,85098266602	8,3538892E-5
1683,83121490479	8,2486333E-5
1686,81144714355	8,227038E-5
1689,79167938232	8,1190297E-5
1692,77191162109	8,1333149E-5
1695,75214385986	8,0718184E-5
1698,73237609863	8,0208147E-5
1701,7126083374	8,013321E-5
1704,69284057617	7,9187767E-5
1707,67307281494	7,6530263E-5
1710,65330505371	7,4689386E-5
1713,63353729248	7,2869113E-5
1716,61376953125	7,0100327E-5
1719,59400177002	6,754128E-5
1722,57423400879	6,4428607E-5
1725,55446624756	6,1921419E-5
1728,53469848633	5,8974578E-5
1731,5149307251	5,5876314E-5
1734,49516296387	5,4987293E-5
1737,47539520264	5,4492701E-5
1740,45562744141	5,4470581E-5
1743,43585968018	5,4247088E-5
1746,41609191895	5,656381E-5
1749,39632415771	5,7207607E-5
1752,37655639648	6,0096204E-5
1755,35678863525	6,3097993E-5
1758,33702087402	6,6359866E-5
1761,31725311279	7,0127779E-5
1764,29748535156	7,5115865E-5
1767,27771759033	8,1096826E-5
1770,2579498291	8,7964307E-5
1773,23818206787	9,3000212E-5
1776,21841430664	9,6861807E-5
1779,19864654541	9,8570509E-5
1782,17887878418	0,00010004692
1785,15911102295	9,9191063E-5
1788,13934326172	0,00010231295
1791,11957550049	0,00010251936
1794,09980773926	0,00010428442
1797,08003997803	0,00010525309
1800,0602722168	0,00010708962
1803,04050445557	0,00010663979
1806,02073669434	0,00010627643
1809,00096893311	0,00010741465
1811,98120117187	0,00010993314
1814,96143341064	0,0001121602
1817,94166564941	0,000112915
1820,92189788818	0,00011320919
1823,90213012695	0,0001139666
1826,88236236572	0,0001153442
1829,86259460449	0,0001166057
1832,84282684326	0,00011858843
1835,82305908203	0,00011980393
1838,8032913208	0,00011945762
1841,78352355957	0,000121243
1844,76375579834	0,00012206409
1847,74398803711	0,00012295404
1850,72422027588	0,0001237315
1853,70445251465	0,00012444936
1856,68468475342	0,00012440515
1859,66491699219	0,00012678984
1862,64514923096	0,00012550206
1865,62538146973	0,00012565856
1868,6056137085	0,00012722856
1871,58584594727	0,00012730496
1874,56607818604	0,00012629964
1877,5463104248	0,00012733748
1880,52654266357	0,0001283142
1883,50677490234	0,00012854098
1886,48700714111	0,00012824901
1889,46723937988	0,00013065379
1892,44747161865	0,00013006809
1895,42770385742	0,0001314433
1898,40793609619	0,00013226517
1901,38816833496	0,00013325948
1904,36840057373	0,00013477186
1907,3486328125	0,00013540054
1910,32886505127	0,00013703203
1913,30909729004	0,00013933025
1916,28932952881	0,00014246484
1919,26956176758	0,00014615396
1922,24979400635	0,00014926785
1925,23002624512	0,00015340903
1928,21025848389	0,0001582471
1931,19049072266	0,00016335448
1934,17072296143	0,0001681048
1937,1509552002	0,00017431934
1940,13118743896	0,00018017829
1943,11141967773	0,00018682711
1946,0916519165	0,00019166111
1949,07188415527	0,00019855054
1952,05211639404	0,00020312765
1955,03234863281	0,00020833218
1958,01258087158	0,00021460584
1960,99281311035	0,00021930078
1963,97304534912	0,00022524611
1966,95327758789	0,00023015937
1969,93350982666	0,00023533255
1972,91374206543	0,00023945143
1975,8939743042	0,00024234655
1978,87420654297	0,00024678989
1981,85443878174	0,00025122855
1984,83467102051	0,0002552087
1987,81490325928	0,00025931847
1990,79513549805	0,00026297181
1993,77536773682	0,00026820935
1996,75559997559	0,00027145479
1999,73583221436	0,00027473168
2002,71606445313	0,00027757784
2005,69629669189	0,00027540401
2008,67652893066	0,00027625638
2011,65676116943	0,00027404315
2014,6369934082	0,00026966001
2017,61722564697	0,00026576574
2020,59745788574	0,0002586918
2023,57769012451	0,0002511104
2026,55792236328	0,0002434687
2029,53815460205	0,00023293147
2032,51838684082	0,00022189399
2035,49861907959	0,00021141989
2038,47885131836	0,00020090729
2041,45908355713	0,00019030417
2044,4393157959	0,00018219495
2047,41954803467	0,00017368041
2050,39978027344	0,0001696236
2053,38001251221	0,00016777309
2056,36024475098	0,00016883476
2059,34047698975	0,00017252044
2062,32070922852	0,00017743697
2065,30094146729	0,00018568296
2068,28117370605	0,00019407856
2071,26140594482	0,0002042113
2074,24163818359	0,00021485392
2077,22187042236	0,00022453347
2080,20210266113	0,00023244647
2083,1823348999	0,00023896824
2086,16256713867	0,00024318294
2089,14279937744	0,00024527357
2092,12303161621	0,00024400386
2095,10326385498	0,00024163217
2098,08349609375	0,00023771182
2101,06372833252	0,00023188669
2104,04396057129	0,00022635963
2107,02419281006	0,00021938083
2110,00442504883	0,00021346904
2112,9846572876	0,00020592623
2115,96488952637	0,00019611609
2118,94512176514	0,00018882591
2121,92535400391	0,00018037639
2124,90558624268	0,00017361573
2127,88581848145	0,00016650834
2130,86605072021	0,00016436868
2133,84628295898	0,00016296352
2136,82651519775	0,00016475611
2139,80674743652	0,00016754291
2142,78697967529	0,00017171941
2145,76721191406	0,00017982941
2148,74744415283	0,00018483787
2151,7276763916	0,00019007815
2154,70790863037	0,00019567555
2157,68814086914	0,00019968098
2160,66837310791	0,00020140021
2163,64860534668	0,00020329618
2166,62883758545	0,00020228227
2169,60906982422	0,00020221843
2172,58930206299	0,00020241574
2175,56953430176	0,00020094924
2178,54976654053	0,00020084906
2181,5299987793	0,00020204098
2184,51023101807	0,00020474777
2187,49046325684	0,00020938964
2190,47069549561	0,00021241395
2193,45092773438	0,00021497638
2196,43115997314	0,00021932543
2199,41139221191	0,00022104104
2202,39162445068	0,00022192138
2205,37185668945	0,00022395136
2208,35208892822	0,00022903985
2211,33232116699	0,00023232793
2214,31255340576	0,00023788279
2217,29278564453	0,0002434825
2220,2730178833	0,00025149996
2223,25325012207	0,0002578657
2226,23348236084	0,00026793025
2229,21371459961	0,00027756585
2232,19394683838	0,00028845931
2235,17417907715	0,00029877851
2238,15441131592	0,0003096862
2241,13464355469	0,00032072479
2244,11487579346	0,00033343663
2247,09510803223	0,00034450064
2250,075340271	0,00035634449
2253,05557250977	0,00036835434
2256,03580474854	0,00037935495
2259,0160369873	0,00038884881
2261,99626922607	0,00040048483
2264,97650146484	0,00040982515
2267,95673370361	0,00041961232
2270,93696594238	0,00043120953
2273,91719818115	0,00044423747
2276,89743041992	0,00045879055
2279,87766265869	0,00047273949
2282,85789489746	0,00048881976
2285,83812713623	0,00050854702
2288,818359375	0,00052877004
2291,79859161377	0,00055150559
2294,77882385254	0,00057703336
2297,75905609131	0,00060410681
2300,73928833008	0,00063581227
2303,71952056885	0,00066988061
2306,69975280762	0,00070607223
2309,67998504639	0,00074614063
2312,66021728516	0,0007866978
2315,64044952393	0,00082903697
2318,6206817627	0,00087124188
2321,60091400146	0,00091396812
2324,58114624023	0,00095550483
2327,561378479	0,00099305775
2330,54161071777	0,0010247617
2333,52184295654	0,0010502489
2336,50207519531	0,0010673113
2339,48230743408	0,001076545
2342,46253967285	0,0010726175
2345,44277191162	0,0010574498
2348,42300415039	0,0010285071
2351,40323638916	0,00098705749
2354,38346862793	0,00093229211
2357,3637008667	0,00086603466
2360,34393310547	0,00079266404
2363,32416534424	0,00071702201
2366,30439758301	0,00064547732
2369,28462982178	0,00058494509
2372,26486206055	0,00053967847
2375,24509429932	0,0005138533
2378,22532653809	0,00049868662
2381,20555877686	0,00049022138
2384,18579101562	0,00048000084
2387,16602325439	0,00046740403
2390,14625549316	0,00045293985
2393,12648773193	0,00043755416
2396,1067199707	0,00042243911
2399,08695220947	0,00040449282
2402,06718444824	0,00038946031
2405,04741668701	0,0003743935
2408,02764892578	0,00036247456
2411,00788116455	0,00034996402
2413,98811340332	0,00033942336
2416,96834564209	0,00032927995
2419,94857788086	0,00031738812
2422,92881011963	0,00030636583
2425,9090423584	0,0002957505
2428,88927459717	0,0002848664
2431,86950683594	0,0002747359
2434,84973907471	0,00026591519
2437,82997131348	0,00025789706
2440,81020355225	0,00024849813
2443,79043579102	0,00024122024
2446,77066802979	0,0002331604
2449,75090026855	0,00022554963
2452,73113250732	0,00021824005
2455,71136474609	0,00021171448
2458,69159698486	0,00020441526
2461,67182922363	0,00019641328
2464,6520614624	0,00019191486
2467,63229370117	0,00018457854
2470,61252593994	0,00017787466
2473,59275817871	0,00017192053
2476,57299041748	0,00016591136
2479,55322265625	0,00016003607
2482,53345489502	0,00015348663
2485,51368713379	0,00014831901
2488,49391937256	0,00014403812
2491,47415161133	0,00013963576
2494,4543838501	0,00013636723
2497,43461608887	0,00013234661
2500,41484832764	0,00012892183
2503,39508056641	0,00012669809
2506,37531280518	0,00012494053
2509,35554504395	0,0001238305
2512,33577728271	0,00012229353
2515,31600952148	0,00012161299
2518,29624176025	0,00012018415
2521,27647399902	0,0001198828
2524,25670623779	0,0001201406
2527,23693847656	0,0001194376
2530,21717071533	0,00011872329
2533,1974029541	0,00011611746
2536,17763519287	0,00011526306
2539,15786743164	0,00011405513
2542,13809967041	0,00011304343
2545,11833190918	0,00011074875
2548,09856414795	0,00010896997
2551,07879638672	0,00010611607
2554,05902862549	0,00010524397
2557,03926086426	0,00010288342
2560,01949310303	0,00010062902
2562,9997253418	9,7992445E-5
2565,97995758057	9,4767631E-5
2568,96018981934	9,2378936E-5
2571,94042205811	8,8011936E-5
2574,92065429687	8,6765122E-5
2577,90088653564	8,2641564E-5
2580,88111877441	8,0535162E-5
2583,86135101318	7,6161517E-5
2586,84158325195	7,5021753E-5
2589,82181549072	7,2897908E-5
2592,80204772949	6,9653755E-5
2595,78227996826	6,7662909E-5
2598,76251220703	6,4741976E-5
2601,7427444458	6,1845977E-5
2604,72297668457	5,9038467E-5
2607,70320892334	5,7921288E-5
2610,68344116211	5,7045279E-5
2613,66367340088	5,4323015E-5
2616,64390563965	5,3717377E-5
2619,62413787842	5,1884292E-5
2622,60437011719	5,1489472E-5
2625,58460235596	4,9930282E-5
2628,56483459473	4,8622447E-5
2631,5450668335	4,7310841E-5
2634,52529907227	4,7036816E-5
2637,50553131104	4,5039107E-5
2640,4857635498	4,4066825E-5
2643,46599578857	4,2705724E-5
2646,44622802734	4,0744887E-5
2649,42646026611	4,0458527E-5
2652,40669250488	3,8499283E-5
2655,38692474365	3,8434873E-5
2658,36715698242	3,73403E-5
2661,34738922119	3,5975111E-5
2664,32762145996	3,4697236E-5
2667,30785369873	3,3241958E-5
2670,2880859375	3,3661166E-5
2673,26831817627	3,496472E-5
2676,24855041504	3,4022263E-5
2679,22878265381	3,4844858E-5
2682,20901489258	3,4082237E-5
2685,18924713135	3,4851328E-5
2688,16947937012	3,6522075E-5
2691,14971160889	3,6966594E-5
2694,12994384766	3,8433478E-5
2697,11017608643	4,1197286E-5
2700,0904083252	4,4198792E-5
2703,07064056396	4,6007973E-5
2706,05087280273	4,8516514E-5
2709,0311050415	5,3112345E-5
2712,01133728027	5,5919463E-5
2714,99156951904	5,89387E-5
2717,97180175781	6,2801035E-5
2720,95203399658	6,7463785E-5
2723,93226623535	7,2281235E-5
2726,91249847412	7,6704471E-5
2729,89273071289	8,1499256E-5
2732,87296295166	8,58183E-5
2735,85319519043	9,1008493E-5
2738,8334274292	9,5253162E-5
2741,81365966797	0,00010076998
2744,79389190674	0,00010559866
2747,77412414551	0,00011153491
2750,75435638428	0,00011782733
2753,73458862305	0,00012514
2756,71482086182	0,00013160792
2759,69505310059	0,00013890968
2762,67528533936	0,00014599614
2765,65551757813	0,00015419185
2768,63574981689	0,0001619299
2771,61598205566	0,00017101896
2774,59621429443	0,00017944372
2777,5764465332	0,00018691743
2780,55667877197	0,00019622693
2783,53691101074	0,0002050749
2786,51714324951	0,00021468216
2789,49737548828	0,00022289371
2792,47760772705	0,00023236559
2795,45783996582	0,00023912523
2798,43807220459	0,00024952072
2801,41830444336	0,00025859559
2804,39853668213	0,00026734619
2807,3787689209	0,00027827807
2810,35900115967	0,00028731703
2813,33923339844	0,00029570431
2816,31946563721	0,00030677686
2819,29969787598	0,00031694246
2822,27993011475	0,00032541454
2825,26016235352	0,00033347308
2828,24039459229	0,00034225699
2831,22062683105	0,00034721365
2834,20085906982	0,00035442962
2837,18109130859	0,00035900907
2840,16132354736	0,00036134899
2843,14155578613	0,00036269687
2846,1217880249	0,0003604541
2849,10202026367	0,00035984426
2852,08225250244	0,00035586768
2855,06248474121	0,00035178955
2858,04271697998	0,00034563455
2861,02294921875	0,00034186935
2864,00318145752	0,0003374402
2866,98341369629	0,00033331633
2869,96364593506	0,00032808149
2872,94387817383	0,00032234129
2875,9241104126	0,00031777016
2878,90434265137	0,00031292656
2881,88457489014	0,00030788427
2884,86480712891	0,00030075885
2887,84503936768	0,0002941849
2890,82527160645	0,00028944786
2893,80550384521	0,00028178665
2896,78573608398	0,00027460649
2899,76596832275	0,00026865281
2902,74620056152	0,00026298505
2905,72643280029	0,00025502667
2908,70666503906	0,00024982515
2911,68689727783	0,00024703053
2914,6671295166	0,00024253988
2917,64736175537	0,00024041492
2920,62759399414	0,00023957473
2923,60782623291	0,0002395997
2926,58805847168	0,0002406549
2929,56829071045	0,00024342159
2932,54852294922	0,00024674429
2935,52875518799	0,00025260646
2938,50898742676	0,00025716057
2941,48921966553	0,00026181564
2944,4694519043	0,00026616196
2947,44968414307	0,00026845239
2950,42991638184	0,00027034797
2953,41014862061	0,00027093047
2956,39038085937	0,00027334948
2959,37061309814	0,00027530921
2962,35084533691	0,00027686153
2965,33107757568	0,00027844259
2968,31130981445	0,00027823298
2971,29154205322	0,0002797245
2974,27177429199	0,00028192657
2977,25200653076	0,00028197962
2980,23223876953	0,00028177134
2983,2124710083	0,00028154098
2986,19270324707	0,00027946999
2989,17293548584	0,00027714695
2992,15316772461	0,00027486244
2995,13339996338	0,00027146726
2998,11363220215	0,00026751114
3001,09386444092	0,00026373462
3004,07409667969	0,00025857981
3007,05432891846	0,00025298398
3010,03456115723	0,00024657463
3013,014793396	0,00024041982
3015,99502563477	0,00023266882
3018,97525787354	0,00022384904
3021,9554901123	0,00021646749
3024,93572235107	0,00020734529
3027,91595458984	0,0001982025
3030,89618682861	0,00018622703
3033,87641906738	0,00017550889
3036,85665130615	0,00016375216
3039,83688354492	0,00015382641
3042,81711578369	0,00014220767
3045,79734802246	0,00013206846
3048,77758026123	0,0001231053
3051,7578125	0,00011793347
3054,73804473877	0,00011033376
3057,71827697754	0,00010724883
3060,69850921631	0,00010698263
3063,67874145508	0,00010817867
3066,65897369385	0,0001082329
3069,63920593262	0,00010734149
3072,61943817139	0,00010717758
3075,59967041016	0,00010362078
3078,57990264893	0,00010271509
3081,5601348877	0,00010001966
3084,54036712646	9,6812061E-5
3087,52059936523	9,4155822E-5
3090,500831604	9,2021598E-5
3093,48106384277	8,9279082E-5
3096,46129608154	8,6968639E-5
3099,44152832031	8,4714642E-5
3102,42176055908	8,2314663E-5
3105,40199279785	8,102079E-5
3108,38222503662	7,9322991E-5
3111,36245727539	7,8387941E-5
3114,34268951416	7,8177069E-5
3117,32292175293	7,633531E-5
3120,3031539917	7,4822153E-5
3123,28338623047	7,4159249E-5
3126,26361846924	7,264867E-5
3129,24385070801	7,0915947E-5
3132,22408294678	7,2115833E-5
3135,20431518555	7,1536174E-5
3138,18454742432	7,1137181E-5
3141,16477966309	7,144121E-5
3144,14501190186	7,2341494E-5
3147,12524414063	7,4050838E-5
3150,10547637939	7,2729186E-5
3153,08570861816	7,4781693E-5
3156,06594085693	7,4198437E-5
3159,0461730957	7,3797273E-5
3162,02640533447	7,2835573E-5
3165,00663757324	7,3889039E-5
3167,98686981201	7,4733884E-5
3170,96710205078	7,5123468E-5
3173,94733428955	7,468818E-5
3176,92756652832	7,4666166E-5
3179,90779876709	7,5255851E-5
3182,88803100586	7,487422E-5
3185,86826324463	7,4680825E-5
3188,8484954834	7,575324E-5
3191,82872772217	7,5928228E-5
3194,80895996094	7,6544878E-5
3197,78919219971	7,6342317E-5
3200,76942443848	7,5019644E-5
3203,74965667725	7,5686357E-5
3206,72988891602	7,6255013E-5
3209,71012115479	7,7363731E-5
3212,69035339355	7,8363778E-5
3215,67058563232	7,8767683E-5
3218,65081787109	7,8434234E-5
3221,63105010986	8,0071086E-5
3224,61128234863	7,9508798E-5
3227,5915145874	7,9677111E-5
3230,57174682617	8,0586761E-5
3233,55197906494	7,9761167E-5
3236,53221130371	7,9279873E-5
3239,51244354248	7,794093E-5
3242,49267578125	7,716765E-5
3245,47290802002	7,7925157E-5
3248,45314025879	7,7063874E-5
3251,43337249756	7,6395592E-5
3254,41360473633	7,5838616E-5
3257,3938369751	7,4938245E-5
3260,37406921387	7,4798798E-5
3263,35430145264	7,4771366E-5
3266,33453369141	7,3645482E-5
3269,31476593018	7,3440853E-5
3272,29499816895	7,4783582E-5
3275,27523040771	7,5791498E-5
3278,25546264648	7,4864944E-5
3281,23569488525	7,5081446E-5
3284,21592712402	7,6094861E-5
3287,19615936279	7,7780586E-5
3290,17639160156	7,9923971E-5
3293,15662384033	8,2508542E-5
3296,1368560791	8,4888515E-5
3299,11708831787	8,7821368E-5
3302,09732055664	9,2008384E-5
3305,07755279541	9,5078085E-5
3308,05778503418	9,825812E-5
3311,03801727295	0,00010027744
3314,01824951172	0,00010282835
3316,99848175049	0,00010483149
3319,97871398926	0,00010455186
3322,95894622803	0,00010501019
3325,9391784668	0,00010392394
3328,91941070557	0,00010544144
3331,89964294434	0,00010668724
3334,87987518311	0,00010700037
3337,86010742188	0,0001089592
3340,84033966064	0,00010707089
3343,82057189941	0,00010637718
3346,80080413818	0,00010416035
3349,78103637695	0,00010048292
3352,76126861572	9,4984604E-5
3355,74150085449	8,99553E-5
3358,72173309326	8,5626146E-5
3361,70196533203	8,1007992E-5
3364,6821975708	7,8131577E-5
3367,66242980957	7,4834851E-5
3370,64266204834	7,1473185E-5
3373,62289428711	6,8011787E-5
3376,60312652588	6,505512E-5
3379,58335876465	6,1324309E-5
3382,56359100342	5,7887656E-5
3385,54382324219	5,6626184E-5
3388,52405548096	5,3582463E-5
3391,50428771973	5,2786215E-5
3394,4845199585	5,1646384E-5
3397,46475219727	4,8873133E-5
3400,44498443604	4,7328618E-5
3403,4252166748	4,7569035E-5
3406,40544891357	4,5543126E-5
3409,38568115234	4,4728035E-5
3412,36591339111	4,3908607E-5
3415,34614562988	4,2659564E-5
3418,32637786865	4,1686394E-5
3421,30661010742	3,9877872E-5
3424,28684234619	3,9373605E-5
3427,26707458496	3,8366943E-5
3430,24730682373	3,7475284E-5
3433,2275390625	3,6584906E-5
3436,20777130127	3,4543956E-5
3439,18800354004	3,4518434E-5
3442,16823577881	3,284843E-5
3445,14846801758	3,0096132E-5
3448,12870025635	2,9229462E-5
3451,10893249512	2,6007428E-5
3454,08916473389	2,3359562E-5
3457,06939697266	2,0429311E-5
3460,04962921143	1,6819699E-5
3463,0298614502	1,4245948E-5
3466,01009368897	1,1584161E-5
3468,99032592773	8,5756572E-6
3471,9705581665	8,0998782E-6
3474,95079040527	9,5643552E-6
3477,93102264404	1,4560076E-5
3480,91125488281	2,0672018E-5
3483,89148712158	2,4967746E-5
3486,87171936035	3,0069714E-5
3489,85195159912	3,5684828E-5
3492,83218383789	4,0781036E-5
3495,81241607666	4,6443597E-5
3498,79264831543	5,1310883E-5
3501,7728805542	5,7487143E-5
3504,75311279297	6,0264034E-5
3507,73334503174	6,5200356E-5
3510,71357727051	6,8315203E-5
3513,69380950928	7,0658615E-5
3516,67404174805	7,344225E-5
3519,65427398682	7,510429E-5
3522,63450622559	7,7231961E-5
3525,61473846436	7,5339681E-5
3528,59497070313	7,6271755E-5
3531,57520294189	7,5467674E-5
3534,55543518066	7,4420135E-5
3537,53566741943	7,5661036E-5
3540,5158996582	7,4365341E-5
3543,49613189697	7,6463843E-5
3546,47636413574	7,6364807E-5
3549,45659637451	7,6614024E-5
3552,43682861328	7,5633055E-5
3555,41706085205	7,5443953E-5
3558,39729309082	7,3519743E-5
3561,37752532959	7,1863401E-5
3564,35775756836	6,9332112E-5
3567,33798980713	7,007798E-5
3570,3182220459	6,7512266E-5
3573,29845428467	6,7721606E-5
3576,27868652344	6,8224686E-5
3579,25891876221	6,8201667E-5
3582,23915100098	6,7571699E-5
3585,21938323975	6,7278436E-5
3588,19961547852	6,5002828E-5
3591,17984771729	6,561912E-5
3594,16007995605	6,2258758E-5
3597,14031219482	6,2429932E-5
3600,12054443359	6,1474491E-5
3603,10077667236	6,2351669E-5
3606,08100891113	6,1252049E-5
3609,0612411499	5,9749328E-5
3612,04147338867	5,7446353E-5
3615,02170562744	5,7995625E-5
3618,00193786621	5,7127944E-5
3620,98217010498	5,7199031E-5
3623,96240234375	5,6605169E-5
3626,94263458252	5,4433833E-5
3629,92286682129	5,4867615E-5
3632,90309906006	5,5276849E-5
3635,88333129883	5,244778E-5
3638,8635635376	5,17976E-5
3641,84379577637	5,1012418E-5
3644,82402801514	4,9415861E-5
3647,80426025391	4,8831195E-5
3650,78449249268	4,8097793E-5
3653,76472473145	4,7394801E-5
3656,74495697022	4,6271524E-5
3659,72518920898	4,56598E-5
3662,70542144775	4,404543E-5
3665,68565368652	4,4182671E-5
3668,66588592529	4,2480801E-5
3671,64611816406	4,1161801E-5
3674,62635040283	4,0082274E-5
3677,6065826416	3,8748691E-5
3680,58681488037	3,5937473E-5
3683,56704711914	3,6090132E-5
3686,54727935791	3,3590936E-5
3689,52751159668	3,1362214E-5
3692,50774383545	2,963932E-5
3695,48797607422	2,6651633E-5
3698,46820831299	2,4863444E-5
3701,44844055176	2,202568E-5
3704,42867279053	1,9953988E-5
3707,4089050293	1,7384104E-5
3710,38913726807	1,6879739E-5
3713,36936950684	1,588719E-5
3716,34960174561	1,2942274E-5
3719,32983398438	1,3467843E-5
3722,31006622314	1,1245781E-5
3725,29029846191	9,9345608E-6
3728,27053070068	8,3292047E-6
3731,25076293945	7,2256704E-6
3734,23099517822	5,8922465E-6
3737,21122741699	6,8952068E-6
3740,19145965576	8,553115E-6
3743,17169189453	1,1752231E-5
3746,1519241333	1,3870253E-5
3749,13215637207	1,6938786E-5
3752,11238861084	1,990515E-5
3755,09262084961	2,3193668E-5
3758,07285308838	2,6581299E-5
3761,05308532715	2,8700945E-5
3764,03331756592	3,0408123E-5
3767,01354980469	3,3017879E-5
3769,99378204346	3,537406E-5
3772,97401428223	3,8951937E-5
3775,954246521	4,3301449E-5
3778,93447875977	4,6337658E-5
3781,91471099854	4,8777333E-5
3784,8949432373	5,2420798E-5
3787,87517547607	5,5682676E-5
3790,85540771484	5,9096088E-5
3793,83563995361	6,066684E-5
3796,81587219238	6,3174473E-5
3799,79610443115	6,5883173E-5
3802,77633666992	6,702645E-5
3805,75656890869	6,9225177E-5
3808,73680114746	7,2796425E-5
3811,71703338623	7,4102891E-5
3814,697265625	7,9133118E-5
3817,67749786377	8,1761132E-5
3820,65773010254	8,6211038E-5
3823,63796234131	8,9591845E-5
3826,61819458008	9,2825447E-5
3829,59842681885	9,6320491E-5
3832,57865905762	9,9371023E-5
3835,55889129639	0,00010341655
3838,53912353516	0,00010631897
3841,51935577393	0,00010755591
3844,4995880127	0,00010946063
3847,47982025146	0,00011129986
3850,46005249023	0,00011179977
3853,440284729	0,00011275348
3856,42051696777	0,0001126059
3859,40074920654	0,00011136823
3862,38098144531	0,00011087684
3865,36121368408	0,00011114474
3868,34144592285	0,00011043914
3871,32167816162	0,00010839417
3874,30191040039	0,00010769309
3877,28214263916	0,00010490758
3880,26237487793	0,00010396249
3883,2426071167	0,00010250654
3886,22283935547	0,0001000725
3889,20307159424	9,7903873E-5
3892,18330383301	9,4744804E-5
3895,16353607178	9,1099944E-5
3898,14376831055	8,7973696E-5
3901,12400054932	8,4488207E-5
3904,10423278809	8,143904E-5
3907,08446502686	7,8361131E-5
3910,06469726562	7,3485356E-5
3913,04492950439	6,9183494E-5
3916,02516174316	6,4291471E-5
3919,00539398193	6,0352777E-5
3921,9856262207	5,6216845E-5
3924,96585845947	5,1950773E-5
3927,94609069824	4,6806598E-5
3930,92632293701	4,2171391E-5
3933,90655517578	3,7226663E-5
3936,88678741455	3,3679436E-5
3939,86701965332	3,0248824E-5
3942,84725189209	2,5329233E-5
3945,82748413086	2,2899506E-5
3948,80771636963	1,7904887E-5
3951,7879486084	1,643076E-5
3954,76818084717	1,6383739E-5
3957,74841308594	1,8442691E-5
3960,72864532471	2,1570354E-5
3963,70887756348	2,572188E-5
3966,68910980225	2,9665306E-5
3969,66934204102	3,5233275E-5
3972,64957427978	4,070654E-5
3975,62980651855	4,6273461E-5
3978,61003875732	5,0761151E-5
3981,59027099609	5,313007E-5
3984,57050323486	5,7681808E-5
3987,55073547363	6,1598091E-5
3990,5309677124	6,4983049E-5
3993,51119995117	6,722481E-5
3996,49143218994	6,970251E-5
3999,47166442871	7,2973499E-5
4002,45189666748	7,4302287E-5
4005,43212890625	7,6021156E-5
4008,41236114502	7,7475251E-5
4011,39259338379	7,9737628E-5
4014,37282562256	8,0608132E-5
4017,35305786133	8,1321297E-5
4020,3332901001	8,3432821E-5
4023,31352233887	8,6478227E-5
4026,29375457764	8,7878637E-5
4029,27398681641	8,8600174E-5
4032,25421905518	9,0289921E-5
4035,23445129395	9,2117352E-5
4038,21468353271	9,3284222E-5
4041,19491577148	9,6369919E-5
4044,17514801025	9,7065073E-5
4047,15538024902	9,9318784E-5
4050,13561248779	0,00010181917
4053,11584472656	0,00010296435
4056,09607696533	0,00010392889
4059,0763092041	0,0001063365
4062,05654144287	0,00010680688
4065,03677368164	0,00010824663
4068,01700592041	0,00010918262
4070,99723815918	0,00010956446
4073,97747039795	0,00010994756
4076,95770263672	0,00011078401
4079,93793487549	0,00011132699
4082,91816711426	0,00010962333
4085,89839935303	0,00010889666
4088,8786315918	0,00010913869
4091,85886383057	0,00010655269
4094,83909606934	0,0001049017
4097,81932830811	0,00010327313
4100,79956054687	0,00010069949
4103,77979278564	9,7450183E-5
4106,76002502441	9,5167509E-5
4109,74025726318	9,1559778E-5
4112,72048950195	8,8564006E-5
4115,70072174072	8,5754176E-5
4118,68095397949	8,2815208E-5
4121,66118621826	7,9590533E-5
4124,64141845703	7,7108164E-5
4127,6216506958	7,4245842E-5
4130,60188293457	7,1815697E-5
4133,58211517334	7,0089438E-5
4136,56234741211	6,6845979E-5
4139,54257965088	6,4627532E-5
4142,52281188965	6,1611172E-5
4145,50304412842	6,0850105E-5
4148,48327636719	6,0469788E-5
4151,46350860596	5,7104631E-5
4154,44374084473	5,5841307E-5
4157,4239730835	5,3159406E-5
4160,40420532227	5,1424001E-5
4163,38443756103	5,0144854E-5
4166,3646697998	4,8971809E-5
4169,34490203857	4,7606235E-5
4172,32513427734	4,5723356E-5
4175,30536651611	4,4235805E-5
4178,28559875488	4,2938195E-5
4181,26583099365	4,1804526E-5
4184,24606323242	3,9443088E-5
4187,22629547119	3,8960496E-5
4190,20652770996	3,8149709E-5
4193,18675994873	3,655747E-5
4196,1669921875	3,5188254E-5
4199,14722442627	3,5776165E-5
4202,12745666504	3,325541E-5
4205,10768890381	3,3205857E-5
4208,08792114258	3,2327475E-5
4211,06815338135	3,0617725E-5
4214,04838562012	3,1034377E-5
4217,02861785889	3,1031579E-5
4220,00885009766	3,0125189E-5
4222,98908233643	3,0295963E-5
4225,9693145752	3,0921907E-5
4228,94954681396	3,0481366E-5
4231,92977905273	3,1013921E-5
4234,9100112915	3,1134674E-5
4237,89024353027	3,0184249E-5
4240,87047576904	3,1879737E-5
4243,85070800781	3,0553383E-5
4246,83094024658	3,0697045E-5
4249,81117248535	3,0963797E-5
4252,79140472412	3,1741404E-5
4255,77163696289	3,2464657E-5
4258,75186920166	3,2592939E-5
4261,73210144043	3,3773585E-5
4264,7123336792	3,2359003E-5
4267,69256591797	3,3906486E-5
4270,67279815674	3,38535E-5
4273,65303039551	3,4221674E-5
4276,63326263428	3,5107191E-5
4279,61349487305	3,558142E-5
4282,59372711182	3,5383497E-5
4285,57395935059	3,6605548E-5
4288,55419158936	3,6585604E-5
4291,53442382812	3,7759623E-5
4294,51465606689	3,7457957E-5
4297,49488830566	3,8308853E-5
4300,47512054443	3,8389289E-5
4303,4553527832	3,7488032E-5
4306,43558502197	3,8316935E-5
4309,41581726074	3,7725513E-5
4312,39604949951	3,7370593E-5
4315,37628173828	3,7851255E-5
4318,35651397705	3,7175225E-5
4321,33674621582	3,4956106E-5
4324,31697845459	3,3874171E-5
4327,29721069336	3,3695207E-5
4330,27744293213	3,1755036E-5
4333,2576751709	2,9838839E-5
4336,23790740967	2,8749828E-5
4339,21813964844	2,6851602E-5
4342,19837188721	2,4543131E-5
4345,17860412598	2,3835396E-5
4348,15883636475	2,1306507E-5
4351,13906860352	1,9729457E-5
4354,11930084229	1,8669065E-5
4357,09953308105	1,6384182E-5
4360,07976531982	1,4721778E-5
4363,05999755859	1,3873178E-5
4366,04022979736	1,3920802E-5
4369,02046203613	1,3432785E-5
4372,0006942749	1,2876261E-5
4374,98092651367	1,2710236E-5
4377,96115875244	1,3965796E-5
4380,94139099121	1,3280811E-5
4383,92162322998	1,5378887E-5
4386,90185546875	1,5959397E-5
4389,88208770752	1,7680726E-5
4392,86231994629	1,9056095E-5
4395,84255218506	1,9982002E-5
4398,82278442383	2,1646741E-5
4401,8030166626	2,386688E-5
4404,78324890137	2,5431157E-5
4407,76348114014	2,7403663E-5
4410,74371337891	2,8856608E-5
4413,72394561768	3,152445E-5
4416,70417785645	3,1880135E-5
4419,68441009521	3,5198798E-5
4422,66464233398	3,6179131E-5
4425,64487457275	3,7346405E-5
4428,62510681152	3,8800263E-5
4431,60533905029	3,9904467E-5
4434,58557128906	4,1002124E-5
4437,56580352783	4,3458722E-5
4440,5460357666	4,4033793E-5
4443,52626800537	4,5291499E-5
4446,50650024414	4,6278931E-5
4449,48673248291	4,6802891E-5
4452,46696472168	4,7351834E-5
4455,44719696045	4,9493248E-5
4458,42742919922	4,922575E-5
4461,40766143799	5,0506683E-5
4464,38789367676	5,0963073E-5
4467,36812591553	5,126502E-5
4470,3483581543	5,1308194E-5
4473,32859039307	5,1849268E-5
4476,30882263184	5,1653727E-5
4479,28905487061	5,1380993E-5
4482,26928710937	5,0285766E-5
4485,24951934814	5,0046578E-5
4488,22975158691	4,8701088E-5
4491,20998382568	4,8864424E-5
4494,19021606445	4,7464304E-5
4497,17044830322	4,595204E-5
4500,15068054199	4,5226326E-5
4503,13091278076	4,4428838E-5
4506,11114501953	4,3067936E-5
4509,0913772583	4,1921255E-5
4512,07160949707	3,9856938E-5
4515,05184173584	3,9305437E-5
4518,03207397461	3,927367E-5
4521,01230621338	3,7433002E-5
4523,99253845215	3,7309329E-5
4526,97277069092	3,5846133E-5
4529,95300292969	3,6777244E-5
4532,93323516846	3,579375E-5
4535,91346740723	3,4519508E-5
4538,893699646	3,2762502E-5
4541,87393188477	3,3197589E-5
4544,85416412354	3,274073E-5
4547,8343963623	3,1767617E-5
4550,81462860107	3,2245628E-5
4553,79486083984	3,0082105E-5
4556,77509307861	3,1092112E-5
4559,75532531738	3,0390093E-5
4562,73555755615	2,989796E-5
4565,71578979492	2,9939166E-5
4568,69602203369	2,8938311E-5
4571,67625427246	2,8655517E-5
4574,65648651123	2,8034351E-5
4577,63671875	2,7057988E-5
4580,61695098877	2,6941376E-5
4583,59718322754	2,6230158E-5
4586,57741546631	2,5626628E-5
4589,55764770508	2,7124164E-5
4592,53787994385	2,5527166E-5
4595,51811218262	2,4323264E-5
4598,49834442139	2,4236625E-5
4601,47857666016	2,2088219E-5
4604,45880889893	2,2551202E-5
4607,4390411377	2,2051677E-5
4610,41927337646	2,1106244E-5
4613,39950561523	2,0991613E-5
4616,379737854	2,0030805E-5
4619,35997009277	1,9194287E-5
4622,34020233154	1,862905E-5
4625,32043457031	1,6811792E-5
4628,30066680908	1,6351468E-5
4631,28089904785	1,526608E-5
4634,26113128662	1,2963219E-5
4637,24136352539	1,140254E-5
4640,22159576416	1,1576121E-5
4643,20182800293	1,0058248E-5
4646,1820602417	8,8989643E-6
4649,16229248047	8,1377434E-6
4652,14252471924	8,0763826E-6
4655,12275695801	7,9528453E-6
4658,10298919678	8,0120908E-6
4661,08322143555	8,8290913E-6
4664,06345367432	9,2519079E-6
4667,04368591309	1,0983762E-5
4670,02391815186	1,2904203E-5
4673,00415039063	1,4434563E-5
4675,98438262939	1,4542898E-5
4678,96461486816	1,7434707E-5
4681,94484710693	1,8529258E-5
4684,9250793457	1,9501506E-5
4687,90531158447	2,0093826E-5
4690,88554382324	2,1867677E-5
4693,86577606201	2,3513493E-5
4696,84600830078	2,410264E-5
4699,82624053955	2,5105263E-5
4702,80647277832	2,7060809E-5
4705,78670501709	2,7818556E-5
4708,76693725586	2,7839719E-5
4711,74716949463	3,0053107E-5
4714,7274017334	2,9132936E-5
4717,70763397217	3,0570135E-5
4720,68786621094	3,1747495E-5
4723,66809844971	3,1295731E-5
4726,64833068848	3,2971707E-5
4729,62856292725	3,3070061E-5
4732,60879516602	3,3754137E-5
4735,58902740479	3,4854167E-5
4738,56925964355	3,5157314E-5
4741,54949188232	3,4593963E-5
4744,52972412109	3,492904E-5
4747,50995635986	3,4358637E-5
4750,49018859863	3,4513238E-5
4753,4704208374	3,4410039E-5
4756,45065307617	3,4624518E-5
4759,43088531494	3,3300872E-5
4762,41111755371	3,2803627E-5
4765,39134979248	3,1301541E-5
4768,37158203125	3,2303712E-5
4771,35181427002	3,1114993E-5
4774,33204650879	3,1150877E-5
4777,31227874756	2,8870379E-5
4780,29251098633	2,9882339E-5
4783,2727432251	2,8719663E-5
4786,25297546387	2,8646284E-5
4789,23320770264	2,7171037E-5
4792,21343994141	2,6849862E-5
4795,19367218018	2,5578597E-5
4798,17390441895	2,5934996E-5
4801,15413665771	2,4294935E-5
4804,13436889648	2,400049E-5
4807,11460113525	2,4135995E-5
4810,09483337402	2,3677338E-5
4813,07506561279	2,322768E-5
4816,05529785156	2,1579392E-5
4819,03553009033	2,159995E-5
4822,0157623291	2,1168308E-5
4824,99599456787	2,1343751E-5
4827,97622680664	1,9639037E-5
4830,95645904541	1,882733E-5
4833,93669128418	1,747234E-5
4836,91692352295	1,7627887E-5
4839,89715576172	1,5368631E-5
4842,87738800049	1,5848508E-5
4845,85762023926	1,3808777E-5
4848,83785247803	1,4838125E-5
4851,8180847168	1,4190188E-5
4854,79831695557	1,4690905E-5
4857,77854919434	1,4952902E-5
4860,75878143311	1,4598114E-5
4863,73901367188	1,4418478E-5
4866,71924591064	1,392671E-5
4869,69947814941	1,6277021E-5
4872,67971038818	1,5724122E-5
4875,65994262695	1,6377859E-5
4878,64017486572	1,6596592E-5
4881,62040710449	1,7372951E-5
4884,60063934326	1,8178801E-5
4887,58087158203	1,9079727E-5
4890,5611038208	1,9188938E-5
4893,54133605957	2,0368193E-5
4896,52156829834	2,0767183E-5
4899,50180053711	2,0862754E-5
4902,48203277588	2,3513567E-5
4905,46226501465	2,3661202E-5
4908,44249725342	2,4037592E-5
4911,42272949219	2,5402318E-5
4914,40296173096	2,6690546E-5
4917,38319396973	2,7551681E-5
4920,3634262085	2,8966554E-5
4923,34365844727	2,9764149E-5
4926,32389068604	2,9816678E-5
4929,3041229248	2,9623128E-5
4932,28435516357	3,036549E-5
4935,26458740234	3,0730818E-5
4938,24481964111	3,0816976E-5
4941,22505187988	3,172425E-5
4944,20528411865	3,2474797E-5
4947,18551635742	3,2681933E-5
4950,16574859619	3,3517834E-5
4953,14598083496	3,2493347E-5
4956,12621307373	3,3169238E-5
4959,1064453125	3,3048643E-5
4962,08667755127	3,2698357E-5
4965,06690979004	3,2214501E-5
4968,04714202881	3,1502598E-5
4971,02737426758	3,0807205E-5
4974,00760650635	3,1512076E-5
4976,98783874512	3,033543E-5
4979,96807098389	3,0319681E-5
4982,94830322266	3,0196789E-5
4985,92853546143	2,915321E-5
4988,9087677002	2,8036345E-5
4991,88899993897	2,7504418E-5
4994,86923217773	2,6956029E-5
4997,8494644165	2,5705961E-5
5000,82969665527	2,5521592E-5
5003,80992889404	2,4496191E-5
5006,79016113281	2,3461531E-5
5009,77039337158	2,2788674E-5
5012,75062561035	2,3012476E-5
5015,73085784912	2,1880555E-5
5018,71109008789	2,0508889E-5
5021,69132232666	2,0546196E-5
5024,67155456543	2,0082247E-5
5027,6517868042	1,9394808E-5
5030,63201904297	1,8833754E-5
5033,61225128174	1,8870348E-5
5036,59248352051	1,700768E-5
5039,57271575928	1,6976451E-5
5042,55294799805	1,7490526E-5
5045,53318023682	1,6719089E-5
5048,51341247559	1,5407156E-5
5051,49364471436	1,586469E-5
5054,47387695313	1,6205342E-5
5057,45410919189	1,6247481E-5
5060,43434143066	1,6114389E-5
5063,41457366943	1,6442319E-5
5066,3948059082	1,6503705E-5
5069,37503814697	1,6797728E-5
5072,35527038574	1,7028331E-5
5075,33550262451	1,7237196E-5
5078,31573486328	1,8055295E-5
5081,29596710205	1,8072978E-5
5084,27619934082	1,8883681E-5
5087,25643157959	1,9897477E-5
5090,23666381836	1,9725394E-5
5093,21689605713	2,1190869E-5
5096,1971282959	2,1037462E-5
5099,17736053467	2,1130742E-5
5102,15759277344	2,1321014E-5
5105,13782501221	2,2514909E-5
5108,11805725098	2,2140067E-5
5111,09828948975	2,2674679E-5
5114,07852172852	2,2287018E-5
5117,05875396729	2,3799486E-5
5120,03898620605	2,3434398E-5
5123,01921844482	2,5496677E-5
5125,99945068359	2,5867944E-5
5128,97968292236	2,5423336E-5
5131,95991516113	2,6852469E-5
5134,9401473999	2,669755E-5
5137,92037963867	2,7187258E-5
5140,90061187744	2,8635576E-5
5143,88084411621	3,0432448E-5
5146,86107635498	3,1224694E-5
5149,84130859375	3,0336533E-5
5152,82154083252	3,2930837E-5
5155,80177307129	3,2777708E-5
5158,78200531006	3,3979999E-5
5161,76223754883	3,4853717E-5
5164,7424697876	3,5211741E-5
5167,72270202637	3,7779176E-5
5170,70293426514	3,8871843E-5
5173,68316650391	3,8885658E-5
5176,66339874268	4,1054755E-5
5179,64363098145	4,1357498E-5
5182,62386322022	4,2905089E-5
5185,60409545898	4,3864013E-5
5188,58432769775	4,5775024E-5
5191,56455993652	4,7558382E-5
5194,54479217529	4,7293444E-5
5197,52502441406	4,8395443E-5
5200,50525665283	4,9725226E-5
5203,4854888916	5,1065774E-5
5206,46572113037	5,1306086E-5
5209,44595336914	5,3107759E-5
5212,42618560791	5,3911566E-5
5215,40641784668	5,4720919E-5
5218,38665008545	5,5281705E-5
5221,36688232422	5,5959393E-5
5224,34711456299	5,670888E-5
5227,32734680176	5,6860113E-5
5230,30757904053	5,7250809E-5
5233,2878112793	5,8876778E-5
5236,26804351807	5,8992906E-5
5239,24827575684	5,9613301E-5
5242,22850799561	6,1116851E-5
5245,20874023438	6,0352444E-5
5248,18897247314	6,0037633E-5
5251,16920471191	6,1673982E-5
5254,14943695068	6,1824249E-5
5257,12966918945	6,2311018E-5
5260,10990142822	6,2675317E-5
5263,09013366699	6,1603545E-5
5266,07036590576	6,2665519E-5
5269,05059814453	6,2480207E-5
5272,0308303833	6,2912206E-5
5275,01106262207	6,1219878E-5
5277,99129486084	6,1084716E-5
5280,97152709961	6,1321537E-5
5283,95175933838	6,0899789E-5
5286,93199157715	6,0153015E-5
5289,91222381592	5,9231159E-5
5292,89245605469	5,756862E-5
5295,87268829346	5,6686548E-5
5298,85292053223	5,6318804E-5
5301,833152771	5,5324199E-5
5304,81338500977	5,5538327E-5
5307,79361724854	5,4136719E-5
5310,7738494873	5,2985409E-5
5313,75408172607	5,1119251E-5
5316,73431396484	5,0032354E-5
5319,71454620361	4,9892219E-5
5322,69477844238	4,9054303E-5
5325,67501068115	4,8367694E-5
5328,65524291992	4,7182231E-5
5331,63547515869	4,7051689E-5
5334,61570739746	4,647711E-5
5337,59593963623	4,671384E-5
5340,576171875	4,6141284E-5
5343,55640411377	4,5941534E-5
5346,53663635254	4,5938762E-5
5349,51686859131	4,4612207E-5
5352,49710083008	4,6332407E-5
5355,47733306885	4,6499269E-5
5358,45756530762	4,6772658E-5
5361,43779754639	4,741519E-5
5364,41802978516	4,7067812E-5
5367,39826202393	4,7519952E-5
5370,3784942627	4,7744699E-5
5373,35872650146	4,9295799E-5
5376,33895874023	4,9416343E-5
5379,319190979	5,050764E-5
5382,29942321777	5,1633242E-5
5385,27965545654	5,2610117E-5
5388,25988769531	5,2269301E-5
5391,24011993408	5,3150122E-5
5394,22035217285	5,4302499E-5
5397,20058441162	5,4110137E-5
5400,18081665039	5,5106692E-5
5403,16104888916	5,4279105E-5
5406,14128112793	5,6903299E-5
5409,1215133667	5,7011423E-5
5412,10174560547	5,7071836E-5
5415,08197784424	5,8176336E-5
5418,06221008301	5,7243387E-5
5421,04244232178	5,9218516E-5
5424,02267456055	5,946841E-5
5427,00290679932	5,9163221E-5
5429,98313903809	6,0065513E-5
5432,96337127686	6,0551089E-5
5435,94360351562	6,0540986E-5
5438,92383575439	6,092929E-5
5441,90406799316	6,1231508E-5
5444,88430023193	6,0408798E-5
5447,8645324707	6,0877559E-5
5450,84476470947	6,0869719E-5
5453,82499694824	6,0420875E-5
5456,80522918701	5,9935816E-5
5459,78546142578	6,0438471E-5
5462,76569366455	6,0322696E-5
5465,74592590332	5,968627E-5
5468,72615814209	5,8306986E-5
5471,70639038086	5,9607389E-5
5474,68662261963	5,8261075E-5
5477,6668548584	5,9109718E-5
5480,64708709717	5,7287037E-5
5483,62731933594	5,8080537E-5
5486,60755157471	5,7868512E-5
5489,58778381348	5,7654449E-5
5492,56801605225	5,8033401E-5
5495,54824829102	5,6714054E-5
5498,52848052978	5,6689633E-5
5501,50871276855	5,6079473E-5
5504,48894500732	5,7169652E-5
5507,46917724609	5,6184457E-5
5510,44940948486	5,5732102E-5
5513,42964172363	5,6026606E-5
5516,4098739624	5,4314582E-5
5519,39010620117	5,3607533E-5
5522,37033843994	5,4436884E-5
5525,35057067871	5,3122055E-5
5528,33080291748	5,2957883E-5
5531,31103515625	5,3776339E-5
5534,29126739502	5,3301536E-5
5537,27149963379	5,2701923E-5
5540,25173187256	5,1991004E-5
5543,23196411133	5,1881599E-5
5546,2121963501	5,3246224E-5
5549,19242858887	5,0837841E-5
5552,17266082764	5,0065754E-5
5555,15289306641	5,0108428E-5
5558,13312530518	4,9690828E-5
5561,11335754395	4,8468842E-5
5564,09358978271	4,8040883E-5
5567,07382202148	4,7699096E-5
5570,05405426025	4,6257684E-5
5573,03428649902	4,5336074E-5
5576,01451873779	4,5384909E-5
5578,99475097656	4,4035608E-5
5581,97498321533	4,3327759E-5
5584,9552154541	4,180978E-5
5587,93544769287	4,1842531E-5
5590,91567993164	3,9655029E-5
5593,89591217041	3,8943874E-5
5596,87614440918	3,7994648E-5
5599,85637664795	3,7405631E-5
5602,83660888672	3,6541791E-5
5605,81684112549	3,5951116E-5
5608,79707336426	3,4160679E-5
5611,77730560303	3,3730764E-5
5614,7575378418	3,3245871E-5
5617,73777008057	3,3135698E-5
5620,71800231934	3,1260969E-5
5623,69823455811	3,0427115E-5
5626,67846679687	2,996743E-5
5629,65869903564	2,9750428E-5
5632,63893127441	2,8526018E-5
5635,61916351318	2,7609419E-5
5638,59939575195	2,7038493E-5
5641,57962799072	2,7141283E-5
5644,55986022949	2,540035E-5
5647,54009246826	2,5520103E-5
5650,52032470703	2,3908142E-5
5653,5005569458	2,4254799E-5
5656,48078918457	2,2847419E-5
5659,46102142334	2,230719E-5
5662,44125366211	2,1903809E-5
5665,42148590088	2,1207517E-5
5668,40171813965	1,9751601E-5
5671,38195037842	1,9452963E-5
5674,36218261719	1,8077093E-5
5677,34241485596	1,8534031E-5
5680,32264709473	1,7668135E-5
5683,3028793335	1,7032314E-5
5686,28311157227	1,5603135E-5
5689,26334381103	1,6301662E-5
5692,2435760498	1,5122201E-5
5695,22380828857	1,4235793E-5
5698,20404052734	1,3446953E-5
5701,18427276611	1,2993413E-5
5704,16450500488	1,317077E-5
5707,14473724365	1,1987918E-5
5710,12496948242	1,1370649E-5
5713,10520172119	1,1506983E-5
5716,08543395996	9,3715854E-6
5719,06566619873	9,3006561E-6
5722,0458984375	9,8037077E-6
5725,02613067627	9,2292656E-6
5728,00636291504	9,672285E-6
5730,98659515381	9,042203E-6
5733,96682739258	9,3981789E-6
5736,94705963135	9,0716407E-6
5739,92729187012	9,1485087E-6
5742,90752410889	1,0326563E-5
5745,88775634766	1,0064341E-5
5748,86798858643	1,0636147E-5
5751,8482208252	1,0683138E-5
5754,82845306396	1,0617751E-5
5757,80868530273	1,0722284E-5
5760,7889175415	1,1562426E-5
5763,76914978027	1,2111431E-5
5766,74938201904	1,2384322E-5
5769,72961425781	1,1589979E-5
5772,70984649658	1,1558333E-5
5775,69007873535	1,2403192E-5
5778,67031097412	1,2199662E-5
5781,65054321289	1,2645931E-5
5784,63077545166	1,2077496E-5
5787,61100769043	1,2200456E-5
5790,5912399292	1,2823267E-5
5793,57147216797	1,3280305E-5
5796,55170440674	1,3678015E-5
5799,53193664551	1,4557492E-5
5802,51216888428	1,451094E-5
5805,49240112305	1,3792655E-5
5808,47263336182	1,5330628E-5
5811,45286560059	1,5055519E-5
5814,43309783935	1,569655E-5
5817,41333007812	1,5018098E-5
5820,39356231689	1,5607716E-5
5823,37379455566	1,6218648E-5
5826,35402679443	1,5311869E-5
5829,3342590332	1,5625679E-5
5832,31449127197	1,6058575E-5
5835,29472351074	1,6556635E-5
5838,27495574951	1,6654214E-5
5841,25518798828	1,706115E-5
5844,23542022705	1,6929576E-5
5847,21565246582	1,8213851E-5
5850,19588470459	1,6932522E-5
5853,17611694336	1,7602676E-5
5856,15634918213	1,8151376E-5
5859,1365814209	1,9045064E-5
5862,11681365967	1,964643E-5
5865,09704589844	1,9444629E-5
5868,07727813721	2,0481325E-5
5871,05751037598	1,9931571E-5
5874,03774261475	2,0746691E-5
5877,01797485352	2,2017445E-5
5879,99820709229	2,1867818E-5
5882,97843933105	2,1879934E-5
5885,95867156982	2,3457098E-5
5888,93890380859	2,291029E-5
5891,91913604736	2,3039726E-5
5894,89936828613	2,3613358E-5
5897,8796005249	2,4021864E-5
5900,85983276367	2,4787963E-5
5903,84006500244	2,6047388E-5
5906,82029724121	2,548759E-5
5909,80052947998	2,4476698E-5
5912,78076171875	2,5710549E-5
5915,76099395752	2,5991298E-5
5918,74122619629	2,590506E-5
5921,72145843506	2,6445457E-5
5924,70169067383	2,6325318E-5
5927,6819229126	2,546506E-5
5930,66215515137	2,5407914E-5
5933,64238739014	2,5537847E-5
5936,62261962891	2,5732163E-5
5939,60285186768	2,5995461E-5
5942,58308410644	2,5738042E-5
5945,56331634521	2,5189819E-5
[truncated: 30,772 more rows]
