# Supplementary material for: Predicting the Durability of Solid Fired Bricks Using NDT Electroacoustic Methods
Source: Materials (Basel). 2022 Aug 25;15(17):5882. doi: 10.3390/ma15175882 (PMC9457344; doi:10.3390/ma15175882)
Supplement: Supplementary file 1 [file materials-15-05882-s001.zip › 15-S0_FL.csv]

ASCII data file created with TiePie Multi Channel software. www.tiepie.com.
2021-08-02 09:10:01 695m
Frequency	FFT1
Hz	V
0	0,0017692417
2,98023223876953	0,00050171508
5,96046447753906	0,0005031919
8,94069671630859	0,00050751606
11,9209289550781	0,00050481424
14,9011611938477	0,00055254224
17,8813934326172	0,00054109407
20,8616256713867	0,00050393648
23,8418579101562	0,0004924388
26,8220901489258	0,00049301123
29,8023223876953	0,00047633283
32,7825546264648	0,00048147806
35,7627868652344	0,00047929843
38,7430191040039	0,00047760051
41,7232513427734	0,00046931429
44,703483581543	0,00045748936
47,6837158203125	0,00046620564
50,663948059082	0,00046505432
53,6441802978516	0,0004680734
56,6244125366211	0,00045640757
59,6046447753906	0,00045473245
62,5848770141602	0,00045056638
65,5651092529297	0,00043613123
68,5453414916992	0,0004197925
71,5255737304687	0,00040530494
74,5058059692383	0,00038444019
77,4860382080078	0,0003999766
80,4662704467773	0,00042462473
83,4465026855469	0,00043497774
86,4267349243164	0,00043458277
89,4069671630859	0,00043745719
92,3871994018555	0,00042921549
95,367431640625	0,00042285164
98,3476638793945	0,00041794624
101,327896118164	0,00041732255
104,308128356934	0,00042260268
107,288360595703	0,00042896704
110,268592834473	0,00042835645
113,248825073242	0,00042555536
116,229057312012	0,00042134821
119,209289550781	0,00041957405
122,189521789551	0,0004122543
125,16975402832	0,00040971659
128,14998626709	0,00039968689
131,130218505859	0,00039694835
134,110450744629	0,00040303049
137,090682983398	0,00040837937
140,070915222168	0,00041379077
143,051147460938	0,00041643991
146,031379699707	0,00041791723
149,011611938477	0,00042025868
151,991844177246	0,00041579459
154,972076416016	0,00040896433
157,952308654785	0,00040688985
160,932540893555	0,00040474918
163,912773132324	0,00040547701
166,893005371094	0,00040786429
169,873237609863	0,00040461711
172,853469848633	0,00040658229
175,833702087402	0,00040394866
178,813934326172	0,00040107613
181,794166564941	0,00039995378
184,774398803711	0,00039836935
187,75463104248	0,0003976367
190,73486328125	0,00039736865
193,71509552002	0,00039132313
196,695327758789	0,0003950062
199,675559997559	0,00039154454
202,655792236328	0,00039138582
205,636024475098	0,00039104765
208,616256713867	0,00039015944
211,596488952637	0,000389459
214,576721191406	0,0003852693
217,556953430176	0,00038254871
220,537185668945	0,00038328364
223,517417907715	0,00038252491
226,497650146484	0,00038313869
229,477882385254	0,00038470827
232,458114624023	0,00038256939
235,438346862793	0,00038544453
238,418579101562	0,00038319005
241,398811340332	0,00038221983
244,379043579102	0,00038573145
247,359275817871	0,00038481534
250,339508056641	0,00038533776
253,31974029541	0,0003850935
256,29997253418	0,00038102319
259,280204772949	0,00038502573
262,260437011719	0,00038320171
265,240669250488	0,00038246546
268,220901489258	0,0003862522
271,201133728027	0,00038556859
274,181365966797	0,0003870766
277,161598205566	0,00038903012
280,141830444336	0,00038699323
283,122062683105	0,00038876932
286,102294921875	0,0003873837
289,082527160645	0,00038899602
292,062759399414	0,0003879665
295,042991638184	0,00038697194
298,023223876953	0,00038436922
301,003456115723	0,00038359182
303,983688354492	0,00038250818
306,963920593262	0,0003824629
309,944152832031	0,000379452
312,924385070801	0,00037685237
315,90461730957	0,00037643519
318,88484954834	0,00037433405
321,865081787109	0,00037053682
324,845314025879	0,00037090584
327,825546264648	0,00037014711
330,805778503418	0,00037125595
333,786010742188	0,00036978695
336,766242980957	0,00036909552
339,746475219727	0,00037321585
342,726707458496	0,00037227226
345,706939697266	0,00037261087
348,687171936035	0,00037388874
351,667404174805	0,0003765184
354,647636413574	0,00037937514
357,627868652344	0,00037852715
360,608100891113	0,00038027306
363,588333129883	0,00038174331
366,568565368652	0,0003842804
369,548797607422	0,00038444809
372,529029846191	0,00038692046
375,509262084961	0,00038890904
378,48949432373	0,00038912097
381,4697265625	0,00038966683
384,44995880127	0,00039241405
387,430191040039	0,00039350942
390,410423278809	0,00039323192
393,390655517578	0,00039355189
396,370887756348	0,00039112772
399,351119995117	0,00039336245
402,331352233887	0,00039110282
405,311584472656	0,00038965931
408,291816711426	0,00039025789
411,272048950195	0,00038915374
414,252281188965	0,00038800127
417,232513427734	0,00038601698
420,212745666504	0,00038292144
423,192977905273	0,0003805296
426,173210144043	0,00038053139
429,153442382812	0,00037886606
432,133674621582	0,00037770317
435,113906860352	0,00037580139
438,094139099121	0,0003750951
441,074371337891	0,00037413276
444,05460357666	0,00037431018
447,03483581543	0,00037509645
450,015068054199	0,00037697695
452,995300292969	0,00037640457
455,975532531738	0,00037972719
458,955764770508	0,00038330641
461,935997009277	0,00038942463
464,916229248047	0,00039440217
467,896461486816	0,00040004178
470,876693725586	0,00040816581
473,856925964355	0,00041443826
476,837158203125	0,00042014718
479,817390441895	0,00042854441
482,797622680664	0,0004360929
485,777854919434	0,00044517647
488,758087158203	0,0004564488
491,738319396973	0,00046769665
494,718551635742	0,00047951941
497,698783874512	0,00049219574
500,679016113281	0,0005080628
503,659248352051	0,00052403994
506,63948059082	0,00054010094
509,61971282959	0,00055487812
512,599945068359	0,00057055608
515,580177307129	0,00058307428
518,560409545898	0,00058953943
521,540641784668	0,00058522211
524,520874023438	0,00056437212
527,501106262207	0,0005154677
530,481338500977	0,00042675262
533,461570739746	0,0003259803
536,441802978516	0,00034502015
539,422035217285	0,0003929646
542,402267456055	0,00040028024
545,382499694824	0,00041783161
548,362731933594	0,00043731047
551,342964172363	0,00045961914
554,323196411133	0,00048305492
557,303428649902	0,00051167404
560,283660888672	0,0005447823
563,263893127441	0,00057973701
566,244125366211	0,00062250311
569,22435760498	0,0006674323
572,20458984375	0,00072049445
575,18482208252	0,00078160683
578,165054321289	0,00085374276
581,145286560059	0,00093561731
584,125518798828	0,001029615
587,105751037598	0,0011375623
590,085983276367	0,0012618123
593,066215515137	0,0013978693
596,046447753906	0,0015479612
599,026679992676	0,0017034505
602,006912231445	0,0018406832
604,987144470215	0,0019107997
607,967376708984	0,0018218286
610,947608947754	0,0014146856
613,927841186523	0,00060237216
616,908073425293	0,00075949506
619,888305664062	0,00068946934
622,868537902832	0,00066600129
625,848770141602	0,0006270438
628,829002380371	0,0005984989
631,809234619141	0,00057347991
634,78946685791	0,00055161375
637,76969909668	0,00053168119
640,749931335449	0,00051570625
643,730163574219	0,00050531212
646,710395812988	0,00049330179
649,690628051758	0,00048597078
652,670860290527	0,0004767637
655,651092529297	0,00047121609
658,631324768066	0,00046782995
661,611557006836	0,00046519906
664,591789245606	0,00046242327
667,572021484375	0,00046264755
670,552253723145	0,00046350021
673,532485961914	0,00046514302
676,512718200684	0,00046945645
679,492950439453	0,00047474725
682,473182678223	0,00048144904
685,453414916992	0,00048915919
688,433647155762	0,00050023879
691,413879394531	0,00051040866
694,394111633301	0,00052047488
697,37434387207	0,00053097957
700,35457611084	0,00054236057
703,334808349609	0,00055255538
706,315040588379	0,00056710715
709,295272827148	0,00058089502
712,275505065918	0,00059594059
715,255737304687	0,00061466146
718,235969543457	0,00063157914
721,216201782227	0,0006508138
724,196434020996	0,00067383572
727,176666259766	0,0006969686
730,156898498535	0,0007226756
733,137130737305	0,0007504243
736,117362976074	0,00077905568
739,097595214844	0,0008115838
742,077827453613	0,00084175894
745,058059692383	0,00087211216
748,038291931152	0,00089456308
751,018524169922	0,00091091374
753,998756408691	0,00090716431
756,978988647461	0,00087869945
759,959220886231	0,0008124257
762,939453125	0,00070535472
765,919685363769	0,00058787156
768,899917602539	0,0005457673
771,880149841309	0,000567642
774,860382080078	0,00052688043
777,840614318848	0,00050685367
780,820846557617	0,00049529705
783,801078796387	0,00047937801
786,781311035156	0,00046827716
789,761543273926	0,00045692985
792,741775512695	0,00044838666
795,722007751465	0,0004423443
798,702239990234	0,00043367883
801,682472229004	0,00042747123
804,662704467773	0,00042231446
807,642936706543	0,00041733556
810,623168945313	0,00041478627
813,603401184082	0,00041349752
816,583633422852	0,00041345318
819,563865661621	0,00041360917
822,544097900391	0,00041566126
825,52433013916	0,00041763371
828,50456237793	0,00041995832
831,484794616699	0,00042335253
834,465026855469	0,00042591054
837,445259094238	0,00042469889
840,425491333008	0,00042396112
843,405723571777	0,00042409946
846,385955810547	0,00042084651
849,366188049316	0,00041835768
852,346420288086	0,00041395204
855,326652526855	0,00041269612
858,306884765625	0,00041120077
861,287117004394	0,00040803282
864,267349243164	0,00040879089
867,247581481934	0,00040609541
870,227813720703	0,00040409642
873,208045959473	0,00040376626
876,188278198242	0,0004007016
879,168510437012	0,00039982173
882,148742675781	0,0003984467
885,128974914551	0,0003969081
888,10920715332	0,00039461648
891,08943939209	0,00039314926
894,069671630859	0,00038992753
897,049903869629	0,00038631917
900,030136108398	0,00038508298
903,010368347168	0,00037995159
905,990600585938	0,0003778215
908,970832824707	0,00037612081
911,951065063477	0,00037355078
914,931297302246	0,00037237044
917,911529541016	0,00037006083
920,891761779785	0,0003713132
923,871994018555	0,00037147359
926,852226257324	0,00037033592
929,832458496094	0,00036988415
932,812690734863	0,00037049321
935,792922973633	0,00037177661
938,773155212402	0,00036946841
941,753387451172	0,00036919283
944,733619689941	0,00036805594
947,713851928711	0,00036827169
950,69408416748	0,00036595382
953,67431640625	0,00036571541
956,65454864502	0,00036402119
959,634780883789	0,00036426532
962,615013122559	0,0003636648
965,595245361328	0,0003643761
968,575477600098	0,00036414693
971,555709838867	0,00036417615
974,535942077637	0,00036252614
977,516174316406	0,00036167127
980,496406555176	0,00035863594
983,476638793945	0,00035596111
986,456871032715	0,00035291689
989,437103271484	0,0003492592
992,417335510254	0,00034528898
995,397567749023	0,00034066982
998,377799987793	0,00033660397
1001,35803222656	0,00033296103
1004,33826446533	0,00032964058
1007,3184967041	0,00032563988
1010,29872894287	0,00032393396
1013,27896118164	0,00031857995
1016,25919342041	0,00031536193
1019,23942565918	0,00030882835
1022,21965789795	0,00030220385
1025,19989013672	0,0002965673
1028,18012237549	0,00028611476
1031,16035461426	0,00027725781
1034,14058685303	0,00026544915
1037,1208190918	0,000254248
1040,10105133057	0,00024175076
1043,08128356934	0,00022910293
1046,06151580811	0,00021783987
1049,04174804688	0,00021208984
1052,02198028564	0,00020663472
1055,00221252441	0,00020684407
1057,98244476318	0,00021276801
1060,96267700195	0,00022700455
1063,94290924072	0,00024563468
1066,92314147949	0,00026459419
1069,90337371826	0,00027879573
1072,88360595703	0,00028806144
1075,8638381958	0,00029954155
1078,84407043457	0,00030900227
1081,82430267334	0,00031798792
1084,80453491211	0,00032557182
1087,78476715088	0,00033227827
1090,76499938965	0,00033910638
1093,74523162842	0,00034228128
1096,72546386719	0,00034877624
1099,70569610596	0,00035264075
1102,68592834473	0,00035685986
1105,6661605835	0,00035970692
1108,64639282227	0,00036204663
1111,62662506104	0,00036326697
1114,6068572998	0,00036527132
1117,58708953857	0,00036344107
1120,56732177734	0,00036224822
1123,54755401611	0,00036213687
1126,52778625488	0,00036216297
1129,50801849365	0,00036380503
1132,48825073242	0,00036667541
1135,46848297119	0,00037221776
1138,44871520996	0,00037569184
1141,42894744873	0,00037812926
1144,4091796875	0,00037732079
1147,38941192627	0,00037339764
1150,36964416504	0,00036922668
1153,34987640381	0,00036910362
1156,33010864258	0,00036476298
1159,31034088135	0,00036230817
1162,29057312012	0,00035644243
1165,27080535889	0,00035239214
1168,25103759766	0,00034895451
1171,23126983643	0,00034719088
1174,2115020752	0,00034582593
1177,19173431396	0,00034511338
1180,17196655273	0,0003444049
1183,1521987915	0,00034475074
1186,13243103027	0,00034365059
1189,11266326904	0,00034626571
1192,09289550781	0,00034508543
1195,07312774658	0,00034464535
1198,05335998535	0,00034636233
1201,03359222412	0,00035067972
1204,01382446289	0,00035735772
1206,99405670166	0,00036778505
1209,97428894043	0,00038337898
1212,9545211792	0,00039798003
1215,93475341797	0,00041214836
1218,91498565674	0,00042481111
1221,89521789551	0,00042985053
1224,87545013428	0,0004363734
1227,85568237305	0,00044312319
1230,83591461182	0,00044856036
1233,81614685059	0,00045334434
1236,79637908936	0,000456338
1239,77661132812	0,00045830264
1242,75684356689	0,00046057593
1245,73707580566	0,00046278512
1248,71730804443	0,00046122218
1251,6975402832	0,00046160373
1254,67777252197	0,00046045586
1257,65800476074	0,00045925994
1260,63823699951	0,00045927072
1263,61846923828	0,00045641687
1266,59870147705	0,00045222933
1269,57893371582	0,00045047674
1272,55916595459	0,00044439592
1275,53939819336	0,00043755676
1278,51963043213	0,00042919368
1281,4998626709	0,00041753452
1284,48009490967	0,00040643782
1287,46032714844	0,00039729358
1290,44055938721	0,00039060153
1293,42079162598	0,00038676157
1296,40102386475	0,00038641648
1299,38125610352	0,00038853912
1302,36148834229	0,00038888959
1305,34172058105	0,00039155609
1308,32195281982	0,00039463282
1311,30218505859	0,00039686227
1314,28241729736	0,00040198858
1317,26264953613	0,00040514489
1320,2428817749	0,00040849502
1323,22311401367	0,00041356163
1326,20334625244	0,00041649465
1329,18357849121	0,00042084416
1332,16381072998	0,00042185341
1335,14404296875	0,00042645003
1338,12427520752	0,00042800646
1341,10450744629	0,00042859203
1344,08473968506	0,00042744788
1347,06497192383	0,00042690878
1350,0452041626	0,00042514012
1353,02543640137	0,0004221894
1356,00566864014	0,00041896989
1358,98590087891	0,00041814441
1361,96613311768	0,00041793947
1364,94636535645	0,0004171239
1367,92659759521	0,00041397349
1370,90682983398	0,00041153028
1373,88706207275	0,00040827105
1376,86729431152	0,0004012848
1379,84752655029	0,00039802466
1382,82775878906	0,00039373932
1385,80799102783	0,00039052782
1388,7882232666	0,00038635138
1391,76845550537	0,00038459482
1394,74868774414	0,00038264214
1397,72891998291	0,00038136197
1400,70915222168	0,00038190312
1403,68938446045	0,00038317284
1406,66961669922	0,000386829
1409,64984893799	0,00039105483
1412,63008117676	0,0003955729
1415,61031341553	0,00039983941
1418,5905456543	0,00040401438
1421,57077789307	0,00040846284
1424,55101013184	0,00041262395
1427,53124237061	0,00041285209
1430,51147460938	0,00041035954
1433,49170684814	0,00040733834
1436,47193908691	0,00040124688
1439,45217132568	0,00039577928
1442,43240356445	0,00038708593
1445,41263580322	0,00037787214
1448,39286804199	0,00036576156
1451,37310028076	0,0003537675
1454,35333251953	0,00033869522
1457,3335647583	0,00032309509
1460,31379699707	0,00030737911
1463,29402923584	0,00029215827
1466,27426147461	0,00028104446
1469,25449371338	0,00027591386
1472,23472595215	0,00028556528
1475,21495819092	0,0003107981
1478,19519042969	0,00035438113
1481,17542266846	0,00041090093
1484,15565490723	0,00048103902
1487,135887146	0,00055177219
1490,11611938477	0,00060758747
1493,09635162354	0,00063413284
1496,0765838623	0,00061124159
1499,05681610107	0,00055089139
1502,03704833984	0,00049649576
1505,01728057861	0,00048089302
1507,99751281738	0,00047987369
1510,97774505615	0,00048939703
1513,95797729492	0,00050884556
1516,93820953369	0,00053516815
1519,91844177246	0,00056591224
1522,89867401123	0,00059592064
1525,87890625	0,0006207331
1528,85913848877	0,00063224576
1531,83937072754	0,00062941755
1534,81960296631	0,00061612282
1537,79983520508	0,00059522518
1540,78006744385	0,00058039408
1543,76029968262	0,00057582749
1546,74053192139	0,00057367901
1549,72076416016	0,00057701807
1552,70099639893	0,00058240946
1555,6812286377	0,0005893692
1558,66146087646	0,0005989808
1561,64169311523	0,00060818289
1564,621925354	0,00061822092
1567,60215759277	0,00062828483
1570,58238983154	0,00063264242
1573,56262207031	0,00063694198
1576,54285430908	0,00063912791
1579,52308654785	0,00064058235
1582,50331878662	0,00064172767
1585,48355102539	0,00064087163
1588,46378326416	0,00063971256
1591,44401550293	0,00063543739
1594,4242477417	0,00062909038
1597,40447998047	0,00062496819
1600,38471221924	0,00062322373
1603,36494445801	0,00062556108
1606,34517669678	0,00062812457
1609,32540893555	0,00062847805
1612,30564117432	0,00062957512
1615,28587341309	0,00063317783
1618,26610565186	0,00063799173
1621,24633789062	0,00064279936
1624,22657012939	0,00064829309
1627,20680236816	0,00065541755
1630,18703460693	0,00066149213
1633,1672668457	0,0006655884
1636,14749908447	0,00066707898
1639,12773132324	0,00066841267
1642,10796356201	0,00066551765
1645,08819580078	0,00065818789
1648,06842803955	0,00064840327
1651,04866027832	0,00063718527
1654,02889251709	0,00062427234
1657,00912475586	0,00061385779
1659,98935699463	0,00060516756
1662,9695892334	0,00059938474
1665,94982147217	0,00059748248
1668,93005371094	0,00059905686
1671,91028594971	0,00060140534
1674,89051818848	0,0006023393
1677,87075042725	0,00060322508
1680,85098266602	0,00060196551
1683,83121490479	0,00060238891
1686,81144714355	0,00060451046
1689,79167938232	0,00060619024
1692,77191162109	0,00060784792
1695,75214385986	0,00061242367
1698,73237609863	0,00061773814
1701,7126083374	0,00062565946
1704,69284057617	0,00063523808
1707,67307281494	0,0006482257
1710,65330505371	0,00066361011
1713,63353729248	0,00067929771
1716,61376953125	0,00069588451
1719,59400177002	0,00071040968
1722,57423400879	0,00072334331
1725,55446624756	0,00073294272
1728,53469848633	0,0007384858
1731,5149307251	0,00073567412
1734,49516296387	0,00072458884
1737,47539520264	0,00070623353
1740,45562744141	0,00067879265
1743,43585968018	0,00065084
1746,41609191895	0,00062919362
1749,39632415771	0,00062098408
1752,37655639648	0,00061854427
1755,35678863525	0,00060611241
1758,33702087402	0,0005773916
1761,31725311279	0,00054142013
1764,29748535156	0,00052192246
1767,27771759033	0,00051538515
1770,2579498291	0,00051957478
1773,23818206787	0,000559267
1776,21841430664	0,00062482674
1779,19864654541	0,00069531254
1782,17887878418	0,00076259444
1785,15911102295	0,00079879273
1788,13934326172	0,00081573991
1791,11957550049	0,00082152489
1794,09980773926	0,00081198669
1797,08003997803	0,00080663729
1800,0602722168	0,00080333946
1803,04050445557	0,00079794304
1806,02073669434	0,00079732341
1809,00096893311	0,00079423203
1811,98120117187	0,00079539056
1814,96143341064	0,00079603731
1817,94166564941	0,00079951997
1820,92189788818	0,00080783883
1823,90213012695	0,00081792084
1826,88236236572	0,00083039555
1829,86259460449	0,00084208345
1832,84282684326	0,00084959606
1835,82305908203	0,00085680513
1838,8032913208	0,00086332091
1841,78352355957	0,00087429231
1844,76375579834	0,00088461397
1847,74398803711	0,00089485878
1850,72422027588	0,00090777577
1853,70445251465	0,00092110096
1856,68468475342	0,00093148068
1859,66491699219	0,00094007622
1862,64514923096	0,00094783658
1865,62538146973	0,0009533462
1868,6056137085	0,00095754721
1871,58584594727	0,00096153391
1874,56607818604	0,00096430125
1877,5463104248	0,00096815533
1880,52654266357	0,00097345731
1883,50677490234	0,00097865273
1886,48700714111	0,00098410956
1889,46723937988	0,00099131468
1892,44747161865	0,0010001812
1895,42770385742	0,0010112439
1898,40793609619	0,001021325
1901,38816833496	0,0010297588
1904,36840057373	0,001038417
1907,3486328125	0,0010442794
1910,32886505127	0,0010502193
1913,30909729004	0,0010564377
1916,28932952881	0,0010617732
1919,26956176758	0,0010660606
1922,24979400635	0,0010704419
1925,23002624512	0,0010752598
1928,21025848389	0,0010774296
1931,19049072266	0,0010815522
1934,17072296143	0,0010858209
1937,1509552002	0,0010951935
1940,13118743896	0,0011047244
1943,11141967773	0,0011185528
1946,0916519165	0,0011340085
1949,07188415527	0,0011535203
1952,05211639404	0,0011731307
1955,03234863281	0,0011896537
1958,01258087158	0,0012053466
1960,99281311035	0,001219727
1963,97304534912	0,0012317308
1966,95327758789	0,0012433594
1969,93350982666	0,0012537699
1972,91374206543	0,0012626835
1975,8939743042	0,0012757575
1978,87420654297	0,0012876209
1981,85443878174	0,0013031514
1984,83467102051	0,001320026
1987,81490325928	0,001336446
1990,79513549805	0,001355433
1993,77536773682	0,0013764415
1996,75559997559	0,0013973735
1999,73583221436	0,0014223894
2002,71606445313	0,0014486569
2005,69629669189	0,0014756578
2008,67652893066	0,0015036454
2011,65676116943	0,0015294908
2014,6369934082	0,0015536999
2017,61722564697	0,001577178
2020,59745788574	0,0015973749
2023,57769012451	0,0016177882
2026,55792236328	0,0016417407
2029,53815460205	0,0016730168
2032,51838684082	0,0017103953
2035,49861907959	0,0017525637
2038,47885131836	0,0017989483
2041,45908355713	0,0018470394
2044,4393157959	0,0018960118
2047,41954803467	0,0019457257
2050,39978027344	0,0019983085
2053,38001251221	0,0020508853
2056,36024475098	0,0021063971
2059,34047698975	0,0021619353
2062,32070922852	0,0022257541
2065,30094146729	0,0022903935
2068,28117370605	0,0023591101
2071,26140594482	0,0024334018
2074,24163818359	0,0025086807
2077,22187042236	0,0025886859
2080,20210266113	0,00267056
2083,1823348999	0,0027587
2086,16256713867	0,0028510611
2089,14279937744	0,0029498147
2092,12303161621	0,0030527955
2095,10326385498	0,0031599418
2098,08349609375	0,0032712786
2101,06372833252	0,0033816176
2104,04396057129	0,0034904404
2107,02419281006	0,0036014091
2110,00442504883	0,0037137171
2112,9846572876	0,0038301479
2115,96488952637	0,0039508804
2118,94512176514	0,00407181
2121,92535400391	0,0041926211
2124,90558624268	0,004311536
2127,88581848145	0,0044216338
2130,86605072021	0,0045240407
2133,84628295898	0,0046129717
2136,82651519775	0,0046830082
2139,80674743652	0,0047306577
2142,78697967529	0,0047436459
2145,76721191406	0,0047225698
2148,74744415283	0,0046513974
2151,7276763916	0,0045262926
2154,70790863037	0,0043264871
2157,68814086914	0,0040534644
2160,66837310791	0,0036983677
2163,64860534668	0,003281794
2166,62883758545	0,0028381197
2169,60906982422	0,0024443876
2172,58930206299	0,0022003131
2175,56953430176	0,0021546735
2178,54976654053	0,0021997098
2181,5299987793	0,0021840579
2184,51023101807	0,0020448352
2187,49046325684	0,0018668816
2190,47069549561	0,0017439249
2193,45092773438	0,0016605506
2196,43115997314	0,001592019
2199,41139221191	0,0015337192
2202,39162445068	0,0014754766
2205,37185668945	0,001414987
2208,35208892822	0,0013608186
2211,33232116699	0,0013095506
2214,31255340576	0,0012636928
2217,29278564453	0,001218154
2220,2730178833	0,0011738205
2223,25325012207	0,0011351981
2226,23348236084	0,00109995
2229,21371459961	0,0010651311
2232,19394683838	0,0010345728
2235,17417907715	0,0010071857
2238,15441131592	0,00098144751
2241,13464355469	0,00095975601
2244,11487579346	0,00094200576
2247,09510803223	0,00092899465
2250,075340271	0,00091813747
2253,05557250977	0,00090482033
2256,03580474854	0,00088933666
2259,0160369873	0,00087305932
2261,99626922607	0,00085898135
2264,97650146484	0,00084484755
2267,95673370361	0,00083565538
2270,93696594238	0,00082639088
2273,91719818115	0,00082089392
2276,89743041992	0,0008140103
2279,87766265869	0,00080711387
2282,85789489746	0,00079935172
2285,83812713623	0,00079126328
2288,818359375	0,0007822533
2291,79859161377	0,00077184102
2294,77882385254	0,00075823498
2297,75905609131	0,00074593209
2300,73928833008	0,00073494218
2303,71952056885	0,00072122936
2306,69975280762	0,00071296019
2309,67998504639	0,00070478143
2312,66021728516	0,00070160878
2315,64044952393	0,00070280995
2318,6206817627	0,00070576771
2321,60091400146	0,00071411624
2324,58114624023	0,00072738844
2327,561378479	0,0007418351
2330,54161071777	0,00075553518
2333,52184295654	0,0007688824
2336,50207519531	0,0007785318
2339,48230743408	0,00078751544
2342,46253967285	0,00079362114
2345,44277191162	0,00079955946
2348,42300415039	0,00080328712
2351,40323638916	0,00080890394
2354,38346862793	0,00081345311
2357,3637008667	0,00081816884
2360,34393310547	0,00082167539
2363,32416534424	0,00082409306
2366,30439758301	0,00082765324
2369,28462982178	0,00082895669
2372,26486206055	0,000830992
2375,24509429932	0,00083205271
2378,22532653809	0,00083568032
2381,20555877686	0,00083743203
2384,18579101562	0,00084087076
2387,16602325439	0,00084645361
2390,14625549316	0,00085184853
2393,12648773193	0,00085850736
2396,1067199707	0,00086375897
2399,08695220947	0,00086735191
2402,06718444824	0,00087062608
2405,04741668701	0,00087685928
2408,02764892578	0,00088196091
2411,00788116455	0,00089070393
2413,98811340332	0,00090097486
2416,96834564209	0,0009103698
2419,94857788086	0,0009200742
2422,92881011963	0,00092556292
2425,9090423584	0,00092808378
2428,88927459717	0,00092891192
2431,86950683594	0,00092613075
2434,84973907471	0,00091932411
2437,82997131348	0,00090584593
2440,81020355225	0,00088934305
2443,79043579102	0,00086844297
2446,77066802979	0,0008446614
2449,75090026855	0,00081739568
2452,73113250732	0,00079492665
2455,71136474609	0,00077892178
2458,69159698486	0,00078147405
2461,67182922363	0,00079588315
2464,6520614624	0,00082743319
2467,63229370117	0,00086143159
2470,61252593994	0,0009002201
2473,59275817871	0,0009288264
2476,57299041748	0,00096094807
2479,55322265625	0,00099896596
2482,53345489502	0,0010362338
2485,51368713379	0,0010705152
2488,49391937256	0,001104885
2491,47415161133	0,0011330996
2494,4543838501	0,0011588805
2497,43461608887	0,0011805049
2500,41484832764	0,0011969202
2503,39508056641	0,0012135066
2506,37531280518	0,0012261356
2509,35554504395	0,0012343903
2512,33577728271	0,0012374593
2515,31600952148	0,0012357574
2518,29624176025	0,0012312246
2521,27647399902	0,0012230955
2524,25670623779	0,0012152868
2527,23693847656	0,0012079103
2530,21717071533	0,0012030014
2533,1974029541	0,0011986519
2536,17763519287	0,0011952291
2539,15786743164	0,0011901591
2542,13809967041	0,0011846651
2545,11833190918	0,0011767878
2548,09856414795	0,0011670535
2551,07879638672	0,0011570431
2554,05902862549	0,0011446814
2557,03926086426	0,0011292671
2560,01949310303	0,0011112249
2562,9997253418	0,0010904417
2565,97995758057	0,0010692675
2568,96018981934	0,0010489627
2571,94042205811	0,0010290307
2574,92065429687	0,0010092648
2577,90088653564	0,00099061547
2580,88111877441	0,00097202136
2583,86135101318	0,00095391352
2586,84158325195	0,00093871292
2589,82181549072	0,00092393669
2592,80204772949	0,00091095937
2595,78227996826	0,00089737936
2598,76251220703	0,00088462827
2601,7427444458	0,00087144233
2604,72297668457	0,00085705163
2607,70320892334	0,00084227161
2610,68344116211	0,00082671533
2613,66367340088	0,00080771651
2616,64390563965	0,00079034403
2619,62413787842	0,00077319745
2622,60437011719	0,00075427125
2625,58460235596	0,00073763249
2628,56483459473	0,00071962419
2631,5450668335	0,00070286637
2634,52529907227	0,00068546723
2637,50553131104	0,00066901714
2640,4857635498	0,00065170809
2643,46599578857	0,00063133771
2646,44622802734	0,0006109872
2649,42646026611	0,00058676611
2652,40669250488	0,00056281501
2655,38692474365	0,00053630544
2658,36715698242	0,00051060256
2661,34738922119	0,00048307499
2664,32762145996	0,0004565619
2667,30785369873	0,00042916335
2670,2880859375	0,00040476466
2673,26831817627	0,00038439776
2676,24855041504	0,00036614171
2679,22878265381	0,00035487064
2682,20901489258	0,00034856583
2685,18924713135	0,00034889276
2688,16947937012	0,00035196378
2691,14971160889	0,00035770342
2694,12994384766	0,00036433559
2697,11017608643	0,00036641102
2700,0904083252	0,00036309957
2703,07064056396	0,0003566859
2706,05087280273	0,000349864
2709,0311050415	0,00034119388
2712,01133728027	0,00033214134
2714,99156951904	0,00032576993
2717,97180175781	0,0003178127
2720,95203399658	0,00031009672
2723,93226623535	0,00030548656
2726,91249847412	0,0003011709
2729,89273071289	0,0002970682
2732,87296295166	0,00029364851
2735,85319519043	0,00029372126
2738,8334274292	0,00029263809
2741,81365966797	0,00029357854
2744,79389190674	0,00029669961
2747,77412414551	0,00029976811
2750,75435638428	0,00030644095
2753,73458862305	0,00031095657
2756,71482086182	0,00031520045
2759,69505310059	0,00032082876
2762,67528533936	0,00032593249
2765,65551757813	0,00032891338
2768,63574981689	0,00033274854
2771,61598205566	0,00033486036
2774,59621429443	0,00033927605
2777,5764465332	0,00034320571
2780,55667877197	0,00034590907
2783,53691101074	0,00034721886
2786,51714324951	0,00035147547
2789,49737548828	0,00035292628
2792,47760772705	0,00035361461
2795,45783996582	0,00035365346
2798,43807220459	0,00035333339
2801,41830444336	0,0003532159
2804,39853668213	0,00035243233
2807,3787689209	0,00035169165
2810,35900115967	0,00034890999
2813,33923339844	0,00034695949
2816,31946563721	0,00034494868
2819,29969787598	0,00034405192
2822,27993011475	0,00034186286
2825,26016235352	0,00034174741
2828,24039459229	0,00034281239
2831,22062683105	0,00034314149
2834,20085906982	0,00034475608
2837,18109130859	0,0003462329
2840,16132354736	0,00034722523
2843,14155578613	0,00034844411
2846,1217880249	0,00034894194
2849,10202026367	0,00034784004
2852,08225250244	0,00034854716
2855,06248474121	0,00034799462
2858,04271697998	0,00034662006
2861,02294921875	0,00034690747
2864,00318145752	0,00034722008
2866,98341369629	0,00034704169
2869,96364593506	0,00034672831
2872,94387817383	0,00034586263
2875,9241104126	0,000342807
2878,90434265137	0,00033953719
2881,88457489014	0,00033779945
2884,86480712891	0,00033328701
2887,84503936768	0,00032813746
2890,82527160645	0,00032159051
2893,80550384521	0,00031808115
2896,78573608398	0,00031334995
2899,76596832275	0,00030829274
2902,74620056152	0,00030137611
2905,72643280029	0,00029641906
2908,70666503906	0,00029042444
2911,68689727783	0,00028602054
2914,6671295166	0,00028198777
2917,64736175537	0,00027964637
2920,62759399414	0,00027836389
2923,60782623291	0,00027816266
2926,58805847168	0,00027741261
2929,56829071045	0,00027704645
2932,54852294922	0,00027693869
2935,52875518799	0,00027725739
2938,50898742676	0,00027996687
2941,48921966553	0,00028226425
2944,4694519043	0,00028494798
2947,44968414307	0,00028621123
2950,42991638184	0,00028987123
2953,41014862061	0,00029223841
2956,39038085937	0,00029680218
2959,37061309814	0,00029948821
2962,35084533691	0,00030287644
2965,33107757568	0,00030575436
2968,31130981445	0,00030655198
2971,29154205322	0,00030708211
2974,27177429199	0,00030783806
2977,25200653076	0,00030832238
2980,23223876953	0,0003069324
2983,2124710083	0,00030570811
2986,19270324707	0,00030454573
2989,17293548584	0,00030504133
2992,15316772461	0,00030391677
2995,13339996338	0,00030079129
2998,11363220215	0,00029981259
3001,09386444092	0,00029734523
3004,07409667969	0,00029451137
3007,05432891846	0,00029187914
3010,03456115723	0,00028625844
3013,014793396	0,00028356138
3015,99502563477	0,00027878096
3018,97525787354	0,00027269342
3021,9554901123	0,00026907345
3024,93572235107	0,0002636666
3027,91595458984	0,00025886519
3030,89618682861	0,00025289042
3033,87641906738	0,00024635717
3036,85665130615	0,00023958714
3039,83688354492	0,00023348117
3042,81711578369	0,00022715855
3045,79734802246	0,00022123415
3048,77758026123	0,00021562621
3051,7578125	0,00021195761
3054,73804473877	0,00020620921
3057,71827697754	0,00020297152
3060,69850921631	0,00020051833
3063,67874145508	0,00019898671
3066,65897369385	0,00019591797
3069,63920593262	0,00019875723
3072,61943817139	0,00020069822
3075,59967041016	0,00020222406
3078,57990264893	0,00020344496
3081,5601348877	0,00020406837
3084,54036712646	0,00020366532
3087,52059936523	0,00020154781
3090,500831604	0,00019796802
3093,48106384277	0,00019546743
3096,46129608154	0,00019279459
3099,44152832031	0,00019057269
3102,42176055908	0,00018998471
3105,40199279785	0,00019014619
3108,38222503662	0,00019027043
3111,36245727539	0,00019361774
3114,34268951416	0,00019662095
3117,32292175293	0,00020056113
3120,3031539917	0,00020399147
3123,28338623047	0,00020655623
3126,26361846924	0,00021195255
3129,24385070801	0,0002157199
3132,22408294678	0,00021820112
3135,20431518555	0,00022179522
3138,18454742432	0,00022291388
3141,16477966309	0,00022327454
3144,14501190186	0,00022324139
3147,12524414063	0,00022466014
3150,10547637939	0,00022351178
3153,08570861816	0,00022123592
3156,06594085693	0,00021843492
3159,0461730957	0,00021497712
3162,02640533447	0,00021209303
3165,00663757324	0,000208133
3167,98686981201	0,00020389024
3170,96710205078	0,000200042
3173,94733428955	0,00019501891
3176,92756652832	0,00018999431
3179,90779876709	0,00018209018
3182,88803100586	0,00017324457
3185,86826324463	0,0001625442
3188,8484954834	0,00015340881
3191,82872772217	0,00014205401
3194,80895996094	0,00012987254
3197,78919219971	0,00011825493
3200,76942443848	0,00010664489
3203,74965667725	9,7445765E-5
3206,72988891602	9,2835424E-5
3209,71012115479	9,0152618E-5
3212,69035339355	9,4793259E-5
3215,67058563232	0,00010526795
3218,65081787109	0,00011656411
3221,63105010986	0,00012770392
3224,61128234863	0,00013757837
3227,5915145874	0,00014577462
3230,57174682617	0,00015038962
3233,55197906494	0,00015245736
3236,53221130371	0,00014996917
3239,51244354248	0,00014721229
3242,49267578125	0,00014466699
3245,47290802002	0,00014074913
3248,45314025879	0,00013884217
3251,43337249756	0,00013847543
3254,41360473633	0,00013821498
3257,3938369751	0,00013631258
3260,37406921387	0,00013408118
3263,35430145264	0,00013043757
3266,33453369141	0,00012818098
3269,31476593018	0,00012408004
3272,29499816895	0,00012067852
3275,27523040771	0,00011726619
3278,25546264648	0,00011380979
3281,23569488525	0,00011094862
3284,21592712402	0,00010903133
3287,19615936279	0,0001076972
3290,17639160156	0,00010488722
3293,15662384033	0,00010243609
3296,1368560791	9,845453E-5
3299,11708831787	9,456421E-5
3302,09732055664	9,307113E-5
3305,07755279541	8,9171362E-5
3308,05778503418	8,3766119E-5
3311,03801727295	8,1673064E-5
3314,01824951172	8,2011662E-5
3316,99848175049	8,3499858E-5
3319,97871398926	8,6383707E-5
3322,95894622803	9,0569016E-5
3325,9391784668	9,5745963E-5
3328,91941070557	0,00010241623
3331,89964294434	0,00010780427
3334,87987518311	0,00011454744
3337,86010742188	0,00012113744
3340,84033966064	0,00012778297
3343,82057189941	0,00013311153
3346,80080413818	0,00013869832
3349,78103637695	0,00014542142
3352,76126861572	0,00014991918
3355,74150085449	0,00015576478
3358,72173309326	0,0001607437
3361,70196533203	0,00016450239
3364,6821975708	0,00016576938
3367,66242980957	0,0001693952
3370,64266204834	0,00017188961
3373,62289428711	0,00017396623
3376,60312652588	0,00017655827
3379,58335876465	0,00017995896
3382,56359100342	0,00018377884
3385,54382324219	0,00018754491
3388,52405548096	0,00019000198
3391,50428771973	0,00019535219
3394,4845199585	0,00020154776
3397,46475219727	0,00021009036
3400,44498443604	0,00021864473
3403,4252166748	0,00022851764
3406,40544891357	0,00023966618
3409,38568115234	0,00024892123
3412,36591339111	0,0002605133
3415,34614562988	0,0002715276
3418,32637786865	0,00028303194
3421,30661010742	0,00029269374
3424,28684234619	0,00030297866
3427,26707458496	0,00031333733
3430,24730682373	0,00032163336
3433,2275390625	0,00033164918
3436,20777130127	0,0003410922
3439,18800354004	0,0003487859
3442,16823577881	0,00035797899
3445,14846801758	0,00036625668
3448,12870025635	0,00037635324
3451,10893249512	0,00038511826
3454,08916473389	0,00039495243
3457,06939697266	0,00040356926
3460,04962921143	0,00041426305
3463,0298614502	0,00042393655
3466,01009368897	0,00043355634
3468,99032592773	0,00044188635
3471,9705581665	0,00044883828
3474,95079040527	0,00045531736
3477,93102264404	0,00046244571
3480,91125488281	0,00046976034
3483,89148712158	0,0004748162
3486,87171936035	0,00047927136
3489,85195159912	0,0004825512
3492,83218383789	0,00048554414
3495,81241607666	0,00048626817
3498,79264831543	0,00048518733
3501,7728805542	0,00048442991
3504,75311279297	0,00048177536
3507,73334503174	0,00047714239
3510,71357727051	0,00047248082
3513,69380950928	0,00046638582
3516,67404174805	0,00045852326
3519,65427398682	0,00044965656
3522,63450622559	0,00043878107
3525,61473846436	0,00042607995
3528,59497070313	0,00041213699
3531,57520294189	0,00039411398
3534,55543518066	0,00037539408
3537,53566741943	0,00035808581
3540,5158996582	0,00034272421
3543,49613189697	0,00033397142
3546,47636413574	0,00032878819
3549,45659637451	0,00033518712
3552,43682861328	0,00034869148
3555,41706085205	0,00036857231
3558,39729309082	0,00039321524
3561,37752532959	0,00042246148
3564,35775756836	0,00044846582
3567,33798980713	0,00047069821
3570,3182220459	0,0004834266
3573,29845428467	0,0004921756
3576,27868652344	0,00049705582
3579,25891876221	0,00050503011
3582,23915100098	0,00051032785
3585,21938323975	0,00051644033
3588,19961547852	0,00052730596
3591,17984771729	0,00053391997
3594,16007995605	0,00054105096
3597,14031219482	0,00054792662
3600,12054443359	0,00055529244
3603,10077667236	0,0005609463
3606,08100891113	0,00056677335
3609,0612411499	0,0005701265
3612,04147338867	0,00057326847
3615,02170562744	0,00057757517
3618,00193786621	0,00057912748
3620,98217010498	0,00057985303
3623,96240234375	0,00058067773
3626,94263458252	0,00057969336
3629,92286682129	0,00057817462
3632,90309906006	0,00057533394
3635,88333129883	0,00057131528
3638,8635635376	0,00056573685
3641,84379577637	0,00055698142
3644,82402801514	0,00054675918
3647,80426025391	0,00053395835
3650,78449249268	0,00051937545
3653,76472473145	0,00050351068
3656,74495697022	0,00048430273
3659,72518920898	0,00046452439
3662,70542144775	0,00044309967
3665,68565368652	0,00042137616
3668,66588592529	0,00039941884
3671,64611816406	0,00037869031
3674,62635040283	0,00036082741
3677,6065826416	0,00034532252
3680,58681488037	0,00033515954
3683,56704711914	0,00032973066
3686,54727935791	0,0003294378
3689,52751159668	0,00033492473
3692,50774383545	0,00034050927
3695,48797607422	0,00034665955
3698,46820831299	0,0003513251
3701,44844055176	0,00035244388
3704,42867279053	0,00035201027
3707,4089050293	0,00034929658
3710,38913726807	0,00034734327
3713,36936950684	0,00034632067
3716,34960174561	0,00034831638
3719,32983398438	0,00035240337
3722,31006622314	0,00035581986
3725,29029846191	0,00035933081
3728,27053070068	0,00036130408
3731,25076293945	0,00036343926
3734,23099517822	0,00036511599
3737,21122741699	0,00036914043
3740,19145965576	0,00037494096
3743,17169189453	0,00037987883
3746,1519241333	0,00038724775
3749,13215637207	0,00039328873
3752,11238861084	0,00039891576
3755,09262084961	0,00040314136
3758,07285308838	0,00040759277
3761,05308532715	0,00041132841
3764,03331756592	0,00041412268
3767,01354980469	0,00042052133
3769,99378204346	0,00042295595
3772,97401428223	0,0004264415
3775,954246521	0,00042833735
3778,93447875977	0,00043007912
3781,91471099854	0,00043423374
3784,8949432373	0,0004344074
3787,87517547607	0,00043547605
3790,85540771484	0,00043693491
3793,83563995361	0,00043567841
3796,81587219238	0,00043494185
3799,79610443115	0,00043386645
3802,77633666992	0,00043184135
3805,75656890869	0,00042915087
3808,73680114746	0,00042639778
3811,71703338623	0,00042329463
3814,697265625	0,00041984981
3817,67749786377	0,00041686146
3820,65773010254	0,00041605594
3823,63796234131	0,00041608856
3826,61819458008	0,00041978877
3829,59842681885	0,00042336261
3832,57865905762	0,00042639383
3835,55889129639	0,00043112709
3838,53912353516	0,00043476645
3841,51935577393	0,00043971872
3844,4995880127	0,00044256085
3847,47982025146	0,00044522352
3850,46005249023	0,00044856411
3853,440284729	0,00045211856
3856,42051696777	0,00045463487
3859,40074920654	0,0004554957
3862,38098144531	0,00045865945
3865,36121368408	0,00045913713
3868,34144592285	0,00046134322
3871,32167816162	0,00046230922
3874,30191040039	0,00046411119
3877,28214263916	0,00046280975
3880,26237487793	0,00046456018
3883,2426071167	0,00046436023
3886,22283935547	0,00046412795
3889,20307159424	0,00046416637
3892,18330383301	0,00046431571
3895,16353607178	0,00046286172
3898,14376831055	0,00046317629
3901,12400054932	0,000462598
3904,10423278809	0,00046251154
3907,08446502686	0,00046079281
3910,06469726562	0,00045978404
3913,04492950439	0,0004555311
3916,02516174316	0,00045252743
3919,00539398193	0,00044750096
3921,9856262207	0,00044192672
3924,96585845947	0,0004343549
3927,94609069824	0,00042567595
3930,92632293701	0,00041517862
3933,90655517578	0,00040532118
3936,88678741455	0,00039189619
3939,86701965332	0,00037935847
3942,84725189209	0,00036402212
3945,82748413086	0,00034920941
3948,80771636963	0,00033440127
3951,7879486084	0,00031968239
3954,76818084717	0,00030737933
3957,74841308594	0,00029847718
3960,72864532471	0,00029360841
3963,70887756348	0,00029270711
3966,68910980225	0,00029358875
3969,66934204102	0,00029312731
3972,64957427978	0,00029537479
3975,62980651855	0,00029574724
3978,61003875732	0,0002941778
3981,59027099609	0,00029179839
3984,57050323486	0,00029063554
3987,55073547363	0,00028720794
3990,5309677124	0,00028645771
3993,51119995117	0,00028411079
3996,49143218994	0,00027882722
3999,47166442871	0,00027582875
4002,45189666748	0,00027105001
4005,43212890625	0,00026450676
4008,41236114502	0,00025943342
4011,39259338379	0,00025197515
4014,37282562256	0,00024524364
4017,35305786133	0,00023871129
4020,3332901001	0,00023029267
4023,31352233887	0,00021758235
4026,29375457764	0,00020546693
4029,27398681641	0,00019163353
4032,25421905518	0,00017447347
4035,23445129395	0,00015629728
4038,21468353271	0,00013785681
4041,19491577148	0,00011679373
4044,17514801025	9,8175848E-5
4047,15538024902	7,9508243E-5
4050,13561248779	7,1256299E-5
4053,11584472656	7,6327125E-5
4056,09607696533	9,6313554E-5
4059,0763092041	0,0001250572
4062,05654144287	0,00015577897
4065,03677368164	0,00018790823
4068,01700592041	0,00022111641
4070,99723815918	0,00025059677
4073,97747039795	0,00027731955
4076,95770263672	0,00029426645
4079,93793487549	0,00030685934
4082,91816711426	0,00031299863
4085,89839935303	0,00031200394
4088,8786315918	0,00031284828
4091,85886383057	0,00031391327
4094,83909606934	0,00032648913
4097,81932830811	0,00034058623
4100,79956054687	0,00035865578
4103,77979278564	0,00037465979
4106,76002502441	0,00039251375
4109,74025726318	0,0004073906
4112,72048950195	0,00042945737
4115,70072174072	0,00044621641
4118,68095397949	0,00046655549
4121,66118621826	0,00048860657
4124,64141845703	0,0005092646
4127,6216506958	0,00053187188
4130,60188293457	0,00055590348
4133,58211517334	0,00057877648
4136,56234741211	0,0006040123
4139,54257965088	0,00062859139
4142,52281188965	0,00065481439
4145,50304412842	0,00068018089
4148,48327636719	0,00070669644
4151,46350860596	0,00073427646
4154,44374084473	0,00076168793
4157,4239730835	0,00079037628
4160,40420532227	0,00081810029
4163,38443756103	0,00084783042
4166,3646697998	0,00087659944
4169,34490203857	0,00090669765
4172,32513427734	0,00093334252
4175,30536651611	0,00095961639
4178,28559875488	0,00098611307
4181,26583099365	0,001009633
4184,24606323242	0,0010320343
4187,22629547119	0,001052226
4190,20652770996	0,0010695286
4193,18675994873	0,0010835925
4196,1669921875	0,0010953503
4199,14722442627	0,0011025222
4202,12745666504	0,0011039135
4205,10768890381	0,0011020837
4208,08792114258	0,0010943722
4211,06815338135	0,0010788634
4214,04838562012	0,0010581575
4217,02861785889	0,0010304255
4220,00885009766	0,00099607378
4222,98908233643	0,00095562833
4225,9693145752	0,00090769271
4228,94954681396	0,00085410558
4231,92977905273	0,00079819767
4234,9100112915	0,00073688227
4237,89024353027	0,00067547368
4240,87047576904	0,0006126055
4243,85070800781	0,00056008428
4246,83094024658	0,00051505874
4249,81117248535	0,00048428805
4252,79140472412	0,00047256661
4255,77163696289	0,00047328177
4258,75186920166	0,00048696253
4261,73210144043	0,0005031568
4264,7123336792	0,00051419895
4267,69256591797	0,00051442621
4270,67279815674	0,00050318297
4273,65303039551	0,0004859134
4276,63326263428	0,00047083566
4279,61349487305	0,00045050069
4282,59372711182	0,00043266381
4285,57395935059	0,00041039464
4288,55419158936	0,00038683176
4291,53442382812	0,00036207254
4294,51465606689	0,00033975104
4297,49488830566	0,00031058591
4300,47512054443	0,00028983722
4303,4553527832	0,00027049351
4306,43558502197	0,00025527582
4309,41581726074	0,00024540204
4312,39604949951	0,00024144616
4315,37628173828	0,00023828642
4318,35651397705	0,00023876915
4321,33674621582	0,00024149338
4324,31697845459	0,00024329223
4327,29721069336	0,000244267
4330,27744293213	0,00024378292
4333,2576751709	0,00024284094
4336,23790740967	0,00023908995
4339,21813964844	0,00023433446
4342,19837188721	0,00022740587
4345,17860412598	0,00022063532
4348,15883636475	0,00021567854
4351,13906860352	0,00020990166
4354,11930084229	0,00020583624
4357,09953308105	0,00020300982
4360,07976531982	0,00020184162
4363,05999755859	0,00019935478
4366,04022979736	0,00019955648
4369,02046203613	0,00019769999
4372,0006942749	0,00019556773
4374,98092651367	0,00019484593
4377,96115875244	0,00019268057
4380,94139099121	0,00018987118
4383,92162322998	0,00018727002
4386,90185546875	0,00018339228
4389,88208770752	0,00018008206
4392,86231994629	0,00017819159
4395,84255218506	0,00017486707
4398,82278442383	0,000174318
4401,8030166626	0,00017407483
4404,78324890137	0,00017510945
4407,76348114014	0,00017801057
4410,74371337891	0,0001820464
4413,72394561768	0,00018518563
4416,70417785645	0,00018790447
4419,68441009521	0,00019193564
4422,66464233398	0,00019625286
4425,64487457275	0,00019858332
4428,62510681152	0,00020147311
4431,60533905029	0,00020477755
4434,58557128906	0,00020574884
4437,56580352783	0,00020907007
4440,5460357666	0,00021384937
4443,52626800537	0,00021853095
4446,50650024414	0,00022615738
4449,48673248291	0,00023509087
4452,46696472168	0,00024227955
4455,44719696045	0,0002491637
4458,42742919922	0,00025452424
4461,40766143799	0,00025916148
4464,38789367676	0,00026310522
4467,36812591553	0,00026547848
4470,3483581543	0,00026636906
4473,32859039307	0,00026934834
4476,30882263184	0,00027043724
4479,28905487061	0,00027226917
4482,26928710937	0,00027298102
4485,24951934814	0,00027243962
4488,22975158691	0,00027394094
4491,20998382568	0,00027521434
4494,19021606445	0,00027532545
4497,17044830322	0,00027687561
4500,15068054199	0,00027952178
4503,13091278076	0,00028122239
4506,11114501953	0,00028384695
4509,0913772583	0,00028549429
4512,07160949707	0,0002863088
4515,05184173584	0,00028658947
4518,03207397461	0,000287778
4521,01230621338	0,00028673171
4523,99253845215	0,00028713986
4526,97277069092	0,00028929543
4529,95300292969	0,00029137295
4532,93323516846	0,00029277382
4535,91346740723	0,00029285519
4538,893699646	0,00029379584
4541,87393188477	0,00029062846
4544,85416412354	0,00029079446
4547,8343963623	0,00028778409
4550,81462860107	0,00028721465
4553,79486083984	0,00028642123
4556,77509307861	0,00028499477
4559,75532531738	0,00028448048
4562,73555755615	0,00028311855
4565,71578979492	0,000281734
4568,69602203369	0,00027822792
4571,67625427246	0,00027547488
4574,65648651123	0,00027182315
4577,63671875	0,00026836824
4580,61695098877	0,00026475971
4583,59718322754	0,00026155972
4586,57741546631	0,00025806599
4589,55764770508	0,00025475412
4592,53787994385	0,0002509264
4595,51811218262	0,00024578008
4598,49834442139	0,00023963773
4601,47857666016	0,00023347253
4604,45880889893	0,00022522638
4607,4390411377	0,00021797411
4610,41927337646	0,00021064314
4613,39950561523	0,00020125413
4616,379737854	0,0001926744
4619,35997009277	0,00018502745
4622,34020233154	0,00017492175
4625,32043457031	0,00016320353
4628,30066680908	0,0001526858
4631,28089904785	0,00014037421
4634,26113128662	0,00012957502
4637,24136352539	0,00011873941
4640,22159576416	0,00011080139
4643,20182800293	0,00010187574
4646,1820602417	9,7678167E-5
4649,16229248047	9,6095761E-5
4652,14252471924	9,9625878E-5
4655,12275695801	0,00010809635
4658,10298919678	0,00011889381
4661,08322143555	0,00013289254
4664,06345367432	0,00015125201
4667,04368591309	0,00016957992
4670,02391815186	0,00018935922
4673,00415039063	0,00020978988
4675,98438262939	0,00023106583
4678,96461486816	0,00025282412
4681,94484710693	0,00027374138
4684,9250793457	0,00029581818
4687,90531158447	0,0003172143
4690,88554382324	0,00033706795
4693,86577606201	0,00035515888
4696,84600830078	0,00037059567
4699,82624053955	0,00038473756
4702,80647277832	0,00039373527
4705,78670501709	0,00039921586
4708,76693725586	0,00040162686
4711,74716949463	0,00039716937
4714,7274017334	0,00039054776
4717,70763397217	0,00037899976
4720,68786621094	0,00036208055
4723,66809844971	0,00034014069
4726,64833068848	0,00031559636
4729,62856292725	0,00028806031
4732,60879516602	0,00025569799
4735,58902740479	0,00022349055
4738,56925964355	0,00019537999
4741,54949188232	0,00017874224
4744,52972412109	0,0001752247
4747,50995635986	0,00018317563
4750,49018859863	0,00020074801
4753,4704208374	0,00022032804
4756,45065307617	0,00023678188
4759,43088531494	0,00025101751
4762,41111755371	0,00025942335
4765,39134979248	0,00026691952
4768,37158203125	0,00027237975
4771,35181427002	0,00027776726
4774,33204650879	0,00028208948
4777,31227874756	0,00028415116
4780,29251098633	0,00028766769
4783,2727432251	0,00029132559
4786,25297546387	0,00029271979
4789,23320770264	0,00029493325
4792,21343994141	0,00029635296
4795,19367218018	0,00029666269
4798,17390441895	0,00029835774
4801,15413665771	0,00029470363
4804,13436889648	0,00029442774
4807,11460113525	0,00029307114
4810,09483337402	0,00028821138
4813,07506561279	0,00028569622
4816,05529785156	0,00028113444
4819,03553009033	0,00027805605
4822,0157623291	0,0002766926
4824,99599456787	0,00027094773
4827,97622680664	0,00026891155
4830,95645904541	0,00026513508
4833,93669128418	0,00026239685
4836,91692352295	0,00026209431
4839,89715576172	0,00026309814
4842,87738800049	0,00026384324
4845,85762023926	0,00026592512
4848,83785247803	0,00026979835
4851,8180847168	0,00027332659
4854,79831695557	0,00027602807
4857,77854919434	0,00027871968
4860,75878143311	0,00028312255
4863,73901367188	0,00028488792
4866,71924591064	0,00028606534
4869,69947814941	0,00028554534
4872,67971038818	0,000285247
4875,65994262695	0,00028325628
4878,64017486572	0,00028295714
4881,62040710449	0,00028489477
4884,60063934326	0,00028486201
4887,58087158203	0,00028642495
4890,5611038208	0,00028788623
4893,54133605957	0,00028625965
4896,52156829834	0,00028871912
4899,50180053711	0,00028896305
4902,48203277588	0,0002882519
4905,46226501465	0,00028926062
4908,44249725342	0,00029070226
4911,42272949219	0,00029345427
4914,40296173096	0,00029555484
4917,38319396973	0,00029888819
4920,3634262085	0,00030167295
4923,34365844727	0,00030431596
4926,32389068604	0,00030782788
4929,3041229248	0,00031007913
4932,28435516357	0,00031312662
4935,26458740234	0,00031402897
4938,24481964111	0,00031480062
4941,22505187988	0,00031675592
4944,20528411865	0,00031816183
4947,18551635742	0,00031945788
4950,16574859619	0,00032072332
4953,14598083496	0,00032362565
4956,12621307373	0,00032473952
4959,1064453125	0,00032711026
4962,08667755127	0,00032844546
4965,06690979004	0,00033115837
4968,04714202881	0,00033274882
4971,02737426758	0,00033469223
4974,00760650635	0,00033591214
4976,98783874512	0,00033653098
4979,96807098389	0,00033779794
4982,94830322266	0,00033814814
4985,92853546143	0,00033686517
4988,9087677002	0,00033555141
4991,88899993897	0,00033332822
4994,86923217773	0,00033003943
4997,8494644165	0,00032497428
5000,82969665527	0,00032028913
5003,80992889404	0,00031318597
5006,79016113281	0,00030715261
5009,77039337158	0,00029896712
5012,75062561035	0,0002917226
5015,73085784912	0,00028520952
5018,71109008789	0,00027826161
5021,69132232666	0,00027263908
5024,67155456543	0,00027085899
5027,6517868042	0,00026995905
5030,63201904297	0,00027258052
5033,61225128174	0,00027754037
5036,59248352051	0,00028160836
5039,57271575928	0,00028747237
5042,55294799805	0,00029082656
5045,53318023682	0,00029458256
5048,51341247559	0,00029695887
5051,49364471436	0,00029814281
5054,47387695313	0,00029868186
5057,45410919189	0,00029888211
5060,43434143066	0,00029824821
5063,41457366943	0,00029852425
5066,3948059082	0,00029789146
5069,37503814697	0,0002981947
5072,35527038574	0,00029935564
5075,33550262451	0,00029910422
5078,31573486328	0,00030134893
5081,29596710205	0,00030164728
5084,27619934082	0,00030154276
5087,25643157959	0,00030158444
5090,23666381836	0,00030096831
5093,21689605713	0,00030222841
5096,1971282959	0,00030020858
5099,17736053467	0,0003000809
5102,15759277344	0,00029931915
5105,13782501221	0,00029856719
5108,11805725098	0,00029579623
5111,09828948975	0,00029427503
5114,07852172852	0,00029177986
5117,05875396729	0,00028795133
5120,03898620605	0,00028481332
5123,01921844482	0,00027907945
5125,99945068359	0,0002733611
5128,97968292236	0,00026602905
5131,95991516113	0,00026075561
5134,9401473999	0,00025272207
5137,92037963867	0,00024672508
5140,90061187744	0,00023847164
5143,88084411621	0,00023055226
5146,86107635498	0,00021946058
5149,84130859375	0,00021052125
5152,82154083252	0,00019895121
5155,80177307129	0,00018725
5158,78200531006	0,00017727012
5161,76223754883	0,00016380061
5164,7424697876	0,0001510626
5167,72270202637	0,00013713792
5170,70293426514	0,0001232102
5173,68316650391	0,00010948288
5176,66339874268	9,5078659E-5
5179,64363098145	7,9606754E-5
5182,62386322022	6,4542765E-5
5185,60409545898	4,8280842E-5
5188,58432769775	3,5055803E-5
5191,56455993652	2,3734405E-5
5194,54479217529	1,7772491E-5
5197,52502441406	2,2643842E-5
5200,50525665283	3,3564695E-5
5203,4854888916	4,7362982E-5
5206,46572113037	5,7346781E-5
5209,44595336914	7,0504189E-5
5212,42618560791	8,1774428E-5
5215,40641784668	9,5584812E-5
5218,38665008545	0,0001089618
5221,36688232422	0,00012416206
5224,34711456299	0,00013400188
5227,32734680176	0,00014748134
5230,30757904053	0,000158558
5233,2878112793	0,00017237762
5236,26804351807	0,00018408488
5239,24827575684	0,00019423718
5242,22850799561	0,00020542383
5245,20874023438	0,00021572643
5248,18897247314	0,00022463935
5251,16920471191	0,00023404356
5254,14943695068	0,00024101506
5257,12966918945	0,0002482957
5260,10990142822	0,00025591527
5263,09013366699	0,00026143696
5266,07036590576	0,00026624191
5269,05059814453	0,00027087623
5272,0308303833	0,00027457875
5275,01106262207	0,0002792847
5277,99129486084	0,00028202241
5280,97152709961	0,00028622412
5283,95175933838	0,00029141078
5286,93199157715	0,00029718316
5289,91222381592	0,00030027432
5292,89245605469	0,00030498593
5295,87268829346	0,00030965997
5298,85292053223	0,00031616762
5301,833152771	0,00032250456
5304,81338500977	0,00032917045
5307,79361724854	0,00033684741
5310,7738494873	0,00034636803
5313,75408172607	0,00035667929
5316,73431396484	0,00036637405
5319,71454620361	0,00037828661
5322,69477844238	0,00038872204
5325,67501068115	0,0004026777
5328,65524291992	0,00041433071
5331,63547515869	0,000428143
5334,61570739746	0,00044037998
5337,59593963623	0,0004544425
5340,576171875	0,00046756741
5343,55640411377	0,00047818744
5346,53663635254	0,00048902302
5349,51686859131	0,00049786684
5352,49710083008	0,00050563575
5355,47733306885	0,00051017586
5358,45756530762	0,00051516799
5361,43779754639	0,00051643014
5364,41802978516	0,00051588753
5367,39826202393	0,00051328194
5370,3784942627	0,00050709963
5373,35872650146	0,00049833359
5376,33895874023	0,00048589698
5379,319190979	0,00046931791
5382,29942321777	0,00045445439
5385,27965545654	0,00043700619
5388,25988769531	0,00041974303
5391,24011993408	0,00040551014
5394,22035217285	0,00039484217
5397,20058441162	0,00038962765
5400,18081665039	0,00038710142
5403,16104888916	0,00039014497
5406,14128112793	0,00039922235
5409,1215133667	0,00040929006
5412,10174560547	0,00042176819
5415,08197784424	0,00043180693
5418,06221008301	0,0004397548
5421,04244232178	0,00044692529
5424,02267456055	0,00045545283
5427,00290679932	0,00045522413
5429,98313903809	0,00045996947
5432,96337127686	0,00045797686
5435,94360351562	0,00046045501
5438,92383575439	0,00045469961
5441,90406799316	0,00045617093
5444,88430023193	0,00045159523
5447,8645324707	0,00045013308
5450,84476470947	0,00044292153
5453,82499694824	0,00044162769
5456,80522918701	0,00043504042
5459,78546142578	0,00042904698
5462,76569366455	0,00042760934
5465,74592590332	0,00042362615
5468,72615814209	0,00041766826
5471,70639038086	0,00041168386
5474,68662261963	0,00040685795
5477,6668548584	0,00040059156
5480,64708709717	0,00039402545
5483,62731933594	0,00038788421
5486,60755157471	0,00038227864
5489,58778381348	0,00037700015
5492,56801605225	0,000370018
5495,54824829102	0,0003662049
5498,52848052978	0,00036254858
5501,50871276855	0,0003591123
5504,48894500732	0,00035822721
5507,46917724609	0,00035635779
5510,44940948486	0,00035791769
5513,42964172363	0,00036001093
5516,4098739624	0,00036458022
5519,39010620117	0,00036874701
5522,37033843994	0,00037562652
5525,35057067871	0,00038199394
5528,33080291748	0,00038682264
5531,31103515625	0,00039136754
5534,29126739502	0,00039578222
5537,27149963379	0,00039742543
5540,25173187256	0,00039700257
5543,23196411133	0,00039744851
5546,2121963501	0,00039673924
5549,19242858887	0,00039772392
5552,17266082764	0,00039637997
5555,15289306641	0,00039678096
5558,13312530518	0,00039694271
5561,11335754395	0,00039745526
5564,09358978271	0,00039702881
5567,07382202148	0,00039692296
5570,05405426025	0,00039667884
5573,03428649902	0,00039661861
5576,01451873779	0,00039600476
5578,99475097656	0,00039579764
5581,97498321533	0,0003956338
5584,9552154541	0,00039503305
5587,93544769287	0,00039422716
5590,91567993164	0,00039275436
5593,89591217041	0,00039152875
5596,87614440918	0,00038933643
5599,85637664795	0,00038836366
5602,83660888672	0,00038723024
5605,81684112549	0,00038489728
5608,79707336426	0,00038392747
5611,77730560303	0,00038090852
5614,7575378418	0,00037865016
5617,73777008057	0,00037698119
5620,71800231934	0,00037252267
5623,69823455811	0,00037045606
5626,67846679687	0,00036658351
5629,65869903564	0,00036270078
5632,63893127441	0,00035819666
5635,61916351318	0,00035388121
5638,59939575195	0,00034844077
5641,57962799072	0,00034260947
5644,55986022949	0,00033546506
5647,54009246826	0,00032769248
5650,52032470703	0,000320046
5653,5005569458	0,0003115379
5656,48078918457	0,00030195263
5659,46102142334	0,00029067827
5662,44125366211	0,00028006478
5665,42148590088	0,00026948705
5668,40171813965	0,00025766695
5671,38195037842	0,00024670716
5674,36218261719	0,00023728522
5677,34241485596	0,00022564751
5680,32264709473	0,00021614941
5683,3028793335	0,00020780902
5686,28311157227	0,00019902707
5689,26334381103	0,00019205376
5692,2435760498	0,00018456046
5695,22380828857	0,00017769964
5698,20404052734	0,00017016751
5701,18427276611	0,00016200871
5704,16450500488	0,00015274404
5707,14473724365	0,00014514977
5710,12496948242	0,00013592627
5713,10520172119	0,00012739493
5716,08543395996	0,00011888963
5719,06566619873	0,00011032475
5722,0458984375	0,00010283147
5725,02613067627	9,4475268E-5
5728,00636291504	8,700644E-5
5730,98659515381	8,0000015E-5
5733,96682739258	7,43924E-5
5736,94705963135	6,9228859E-5
5739,92729187012	6,5006207E-5
5742,90752410889	6,1550956E-5
5745,88775634766	5,8149495E-5
5748,86798858643	5,5990794E-5
5751,8482208252	5,4833569E-5
5754,82845306396	5,447711E-5
5757,80868530273	5,5377806E-5
5760,7889175415	5,5037712E-5
5763,76914978027	5,5532861E-5
5766,74938201904	5,6927941E-5
5769,72961425781	5,9071762E-5
5772,70984649658	6,1024113E-5
5775,69007873535	6,3183746E-5
5778,67031097412	6,5281453E-5
5781,65054321289	6,8080694E-5
5784,63077545166	6,9561809E-5
5787,61100769043	6,9743599E-5
5790,5912399292	7,1247702E-5
5793,57147216797	7,1233835E-5
5796,55170440674	7,0263165E-5
5799,53193664551	7,1077141E-5
5802,51216888428	7,1824047E-5
5805,49240112305	7,3457965E-5
5808,47263336182	7,5400989E-5
5811,45286560059	7,6081232E-5
5814,43309783935	8,004062E-5
5817,41333007812	8,0947019E-5
5820,39356231689	8,3032513E-5
5823,37379455566	8,5475856E-5
5826,35402679443	8,8340842E-5
5829,3342590332	9,0690788E-5
5832,31449127197	9,1790564E-5
5835,29472351074	9,577812E-5
5838,27495574951	9,5202006E-5
5841,25518798828	9,8825876E-5
5844,23542022705	9,8909566E-5
5847,21565246582	0,00010221556
5850,19588470459	0,00010220024
5853,17611694336	0,00010340398
5856,15634918213	0,00010501474
5859,1365814209	0,00010840164
5862,11681365967	0,000107338
5865,09704589844	0,00010765368
5868,07727813721	0,00010743584
5871,05751037598	0,00010783024
5874,03774261475	0,00010868787
5877,01797485352	0,00010846128
5879,99820709229	0,00010892268
5882,97843933105	0,00011249458
5885,95867156982	0,00011580393
5888,93890380859	0,00011917726
5891,91913604736	0,00011963991
5894,89936828613	0,00012509572
5897,8796005249	0,00012852719
5900,85983276367	0,00013120846
5903,84006500244	0,00013674728
5906,82029724121	0,00014180172
5909,80052947998	0,00014618475
5912,78076171875	0,00014973367
5915,76099395752	0,00015441213
5918,74122619629	0,00015857622
5921,72145843506	0,00016418016
5924,70169067383	0,00016804487
5927,6819229126	0,00017116398
5930,66215515137	0,00017497588
5933,64238739014	0,00017710832
5936,62261962891	0,00018059661
5939,60285186768	0,00018218974
5942,58308410644	0,00018492942
5945,56331634521	0,00018544718
[truncated: 30,772 more rows]
