# Supplementary material for: Predicting the Durability of Solid Fired Bricks Using NDT Electroacoustic Methods
Source: Materials (Basel). 2022 Aug 25;15(17):5882. doi: 10.3390/ma15175882 (PMC9457344; doi:10.3390/ma15175882)
Supplement: Supplementary file 1 [file materials-15-05882-s001.zip › 15-S0_FT.csv]

ASCII data file created with TiePie Multi Channel software. www.tiepie.com.
2021-08-02 09:11:15 287m
Frequency	FFT1
Hz	V
0	0,002685662
2,98023223876953	0,00055712487
5,96046447753906	0,00057363873
8,94069671630859	0,00058550518
11,9209289550781	0,00052718185
14,9011611938477	0,0005796475
17,8813934326172	0,00058409554
20,8616256713867	0,00056231779
23,8418579101562	0,00056140095
26,8220901489258	0,00054008333
29,8023223876953	0,00052612597
32,7825546264648	0,00051672573
35,7627868652344	0,00051319987
38,7430191040039	0,00050587973
41,7232513427734	0,0005043145
44,703483581543	0,00049419969
47,6837158203125	0,00049241246
50,663948059082	0,00048201707
53,6441802978516	0,00048324274
56,6244125366211	0,00047443918
59,6046447753906	0,00048145845
62,5848770141602	0,00047188267
65,5651092529297	0,00046693953
68,5453414916992	0,00046729481
71,5255737304687	0,0004580493
74,5058059692383	0,00046547254
77,4860382080078	0,00045195763
80,4662704467773	0,00045661646
83,4465026855469	0,00044836384
86,4267349243164	0,00043877562
89,4069671630859	0,00044514983
92,3871994018555	0,00044356734
95,367431640625	0,00043777026
98,3476638793945	0,00043867952
101,327896118164	0,00042927987
104,308128356934	0,00043038764
107,288360595703	0,00043010044
110,268592834473	0,00042327937
113,248825073242	0,00042745322
116,229057312012	0,00042926144
119,209289550781	0,00042222973
122,189521789551	0,00041573211
125,16975402832	0,00042258108
128,14998626709	0,00041320385
131,130218505859	0,00041264794
134,110450744629	0,00041718145
137,090682983398	0,00040968672
140,070915222168	0,00040891919
143,051147460938	0,00040779926
146,031379699707	0,00040689323
149,011611938477	0,00040287302
151,991844177246	0,00040081227
154,972076416016	0,00039368344
157,952308654785	0,00039723335
160,932540893555	0,00039553658
163,912773132324	0,0003926931
166,893005371094	0,00039797657
169,873237609863	0,0003924441
172,853469848633	0,00039335466
175,833702087402	0,00039133058
178,813934326172	0,00038673375
181,794166564941	0,00039013888
184,774398803711	0,00038877865
187,75463104248	0,0003935565
190,73486328125	0,00039092573
193,71509552002	0,00039760707
196,695327758789	0,00040306823
199,675559997559	0,00041073326
202,655792236328	0,00041458091
205,636024475098	0,00042568864
208,616256713867	0,0004337384
211,596488952637	0,00044203176
214,576721191406	0,00045601191
217,556953430176	0,00046591227
220,537185668945	0,00047708658
223,517417907715	0,00048391177
226,497650146484	0,00049449435
229,477882385254	0,00049705495
232,458114624023	0,00049963786
235,438346862793	0,00050199191
238,418579101562	0,0004942665
241,398811340332	0,00049061619
244,379043579102	0,00048319989
247,359275817871	0,00047942709
250,339508056641	0,00047654613
253,31974029541	0,00047544493
256,29997253418	0,00047375528
259,280204772949	0,0004676109
262,260437011719	0,00047053159
265,240669250488	0,00047186787
268,220901489258	0,00046433936
271,201133728027	0,00046697349
274,181365966797	0,000462635
277,161598205566	0,00046353001
280,141830444336	0,00046593994
283,122062683105	0,00046207244
286,102294921875	0,00046900758
289,082527160645	0,00046668042
292,062759399414	0,00046731509
295,042991638184	0,00046271238
298,023223876953	0,00045895203
301,003456115723	0,00044980115
303,983688354492	0,00044595962
306,963920593262	0,00044308581
309,944152832031	0,00044173517
312,924385070801	0,00043850908
315,90461730957	0,00044018915
318,88484954834	0,00044031543
321,865081787109	0,00044336608
324,845314025879	0,00044447968
327,825546264648	0,00044550998
330,805778503418	0,00044545582
333,786010742188	0,00044565977
336,766242980957	0,00044932703
339,746475219727	0,00044893861
342,726707458496	0,00045248013
345,706939697266	0,00045240962
348,687171936035	0,00045571905
351,667404174805	0,00045554856
354,647636413574	0,00045504766
357,627868652344	0,00045679408
360,608100891113	0,0004581564
363,588333129883	0,00045588725
366,568565368652	0,0004551421
369,548797607422	0,00045846632
372,529029846191	0,00045986179
375,509262084961	0,0004612027
378,48949432373	0,00046355254
381,4697265625	0,0004654026
384,44995880127	0,00046534411
387,430191040039	0,00047032507
390,410423278809	0,0004712382
393,390655517578	0,00047659651
396,370887756348	0,00048031993
399,351119995117	0,00048387647
402,331352233887	0,00048850806
405,311584472656	0,00049565201
408,291816711426	0,00050236898
411,272048950195	0,000509871
414,252281188965	0,00051670416
417,232513427734	0,00052427292
420,212745666504	0,0005323947
423,192977905273	0,00053335287
426,173210144043	0,00054342934
429,153442382812	0,00054759351
432,133674621582	0,00055858354
435,113906860352	0,00056465046
438,094139099121	0,00057111642
441,074371337891	0,00058027302
444,05460357666	0,00058852096
447,03483581543	0,00059621758
450,015068054199	0,00060681254
452,995300292969	0,00061589624
455,975532531738	0,00062646088
458,955764770508	0,00063847
461,935997009277	0,00064386997
464,916229248047	0,00065648245
467,896461486816	0,00066399964
470,876693725586	0,00067783127
473,856925964355	0,00069111655
476,837158203125	0,00070641428
479,817390441895	0,0007269824
482,797622680664	0,00074807272
485,777854919434	0,00077272995
488,758087158203	0,00080235425
491,738319396973	0,00083644907
494,718551635742	0,00087604796
497,698783874512	0,00092354422
500,679016113281	0,00097150851
503,659248352051	0,0010318796
506,63948059082	0,0010992277
509,61971282959	0,0011674816
512,599945068359	0,0012457869
515,580177307129	0,0013290568
518,560409545898	0,0014111532
521,540641784668	0,0015011817
524,520874023438	0,0015738381
527,501106262207	0,0016416181
530,481338500977	0,0016779266
533,461570739746	0,0016510552
536,441802978516	0,0015166353
539,422035217285	0,0013302719
542,402267456055	0,0012381631
545,382499694824	0,0011477662
548,362731933594	0,0010701875
551,342964172363	0,0010178451
554,323196411133	0,0009765523
557,303428649902	0,00094288436
560,283660888672	0,00092028309
563,263893127441	0,00090280972
566,244125366211	0,00089216175
569,22435760498	0,00088749064
572,20458984375	0,00088427442
575,18482208252	0,00088145209
578,165054321289	0,00088337088
581,145286560059	0,00088355312
584,125518798828	0,00088922638
587,105751037598	0,00090004092
590,085983276367	0,00091987798
593,066215515137	0,00094609054
596,046447753906	0,00098424531
599,026679992676	0,0010345245
602,006912231445	0,0010985286
604,987144470215	0,0011687973
607,967376708984	0,0012267746
610,947608947754	0,0012339613
613,927841186523	0,0011495275
616,908073425293	0,0010840014
619,888305664062	0,0011880611
622,868537902832	0,0011976004
625,848770141602	0,0012154741
628,829002380371	0,0012376518
631,809234619141	0,0012585895
634,78946685791	0,0012807624
637,76969909668	0,0013052748
640,749931335449	0,0013329842
643,730163574219	0,0013582523
646,710395812988	0,0013861623
649,690628051758	0,0014154275
652,670860290527	0,0014477448
655,651092529297	0,0014837993
658,631324768066	0,001519504
661,611557006836	0,0015598497
664,591789245606	0,001599497
667,572021484375	0,0016416683
670,552253723145	0,0016887081
673,532485961914	0,0017423072
676,512718200684	0,0017954322
679,492950439453	0,0018557755
682,473182678223	0,0019161448
685,453414916992	0,0019839309
688,433647155762	0,0020531199
691,413879394531	0,0021289053
694,394111633301	0,0022091753
697,37434387207	0,0022992748
700,35457611084	0,0023966709
703,334808349609	0,002507197
706,315040588379	0,0026298906
709,295272827148	0,0027613544
712,275505065918	0,002906341
715,255737304687	0,0030613212
718,235969543457	0,0032322359
721,216201782227	0,0034159288
724,196434020996	0,0036098504
727,176666259766	0,0038137509
730,156898498535	0,0040360734
733,137130737305	0,0042705913
736,117362976074	0,0045194991
739,097595214844	0,0047707249
742,077827453613	0,0050184665
745,058059692383	0,0052467213
748,038291931152	0,0054443669
751,018524169922	0,005580779
753,998756408691	0,0056245437
756,978988647461	0,0054997599
759,959220886231	0,0051237513
762,939453125	0,0043757821
765,919685363769	0,0031353812
768,899917602539	0,0014033709
771,880149841309	0,00056638418
774,860382080078	0,001167018
777,840614318848	0,00096574184
780,820846557617	0,00099762493
783,801078796387	0,00098267855
786,781311035156	0,00096469052
789,761543273926	0,0009594935
792,741775512695	0,00095629234
795,722007751465	0,0009423067
798,702239990234	0,00091978849
801,682472229004	0,00089308534
804,662704467773	0,00087135215
807,642936706543	0,0008497216
810,623168945313	0,00082665118
813,603401184082	0,00080216315
816,583633422852	0,00078028653
819,563865661621	0,00075971242
822,544097900391	0,00073752246
825,52433013916	0,00071391306
828,50456237793	0,00068683689
831,484794616699	0,00066224888
834,465026855469	0,00064052326
837,445259094238	0,00062172671
840,425491333008	0,000601669
843,405723571777	0,00058597423
846,385955810547	0,00056949784
849,366188049316	0,00055768679
852,346420288086	0,00054907821
855,326652526855	0,00053797486
858,306884765625	0,00052784129
861,287117004394	0,00052017414
864,267349243164	0,00051157791
867,247581481934	0,0005033231
870,227813720703	0,00049461984
873,208045959473	0,00048783027
876,188278198242	0,00047874496
879,168510437012	0,00047137902
882,148742675781	0,00045979131
885,128974914551	0,00045034581
888,10920715332	0,00044086118
891,08943939209	0,00043391672
894,069671630859	0,00042431358
897,049903869629	0,00041344659
900,030136108398	0,00040390841
903,010368347168	0,00039497325
905,990600585938	0,00038835554
908,970832824707	0,00038617091
911,951065063477	0,0003846198
914,931297302246	0,00039176022
917,911529541016	0,00039814235
920,891761779785	0,00040595431
923,871994018555	0,00041231232
926,852226257324	0,00041687493
929,832458496094	0,00041986737
932,812690734863	0,00042856519
935,792922973633	0,00043262978
938,773155212402	0,00043717327
941,753387451172	0,00043740437
944,733619689941	0,00043614792
947,713851928711	0,00043356015
950,69408416748	0,00042716023
953,67431640625	0,00041883066
956,65454864502	0,00040922208
959,634780883789	0,0004015569
962,615013122559	0,00039499332
965,595245361328	0,00039008145
968,575477600098	0,00039146645
971,555709838867	0,00039403665
974,535942077637	0,00039996021
977,516174316406	0,00040538719
980,496406555176	0,00040840127
983,476638793945	0,00040546056
986,456871032715	0,00039811746
989,437103271484	0,00038227908
992,417335510254	0,00036176
995,397567749023	0,00033159541
998,377799987793	0,0002968678
1001,35803222656	0,00026489424
1004,33826446533	0,00024218322
1007,3184967041	0,00022995658
1010,29872894287	0,00022622643
1013,27896118164	0,00023213979
1016,25919342041	0,00023973706
1019,23942565918	0,00025013333
1022,21965789795	0,00025673749
1025,19989013672	0,00026171665
1028,18012237549	0,00026625386
1031,16035461426	0,00026862575
1034,14058685303	0,00026940763
1037,1208190918	0,0002701008
1040,10105133057	0,00026937951
1043,08128356934	0,00027028714
1046,06151580811	0,0002702008
1049,04174804688	0,00026796026
1052,02198028564	0,00026397261
1055,00221252441	0,00026135694
1057,98244476318	0,0002577046
1060,96267700195	0,00025247364
1063,94290924072	0,00024843145
1066,92314147949	0,00024609656
1069,90337371826	0,00024350404
1072,88360595703	0,00023761939
1075,8638381958	0,00022815549
1078,84407043457	0,00022219926
1081,82430267334	0,0002175598
1084,80453491211	0,00021312379
1087,78476715088	0,00021183913
1090,76499938965	0,0002114303
1093,74523162842	0,00021346611
1096,72546386719	0,00021335445
1099,70569610596	0,00021626404
1102,68592834473	0,00021719077
1105,6661605835	0,00021464735
1108,64639282227	0,00021492822
1111,62662506104	0,00021793602
1114,6068572998	0,00022234034
1117,58708953857	0,00022856924
1120,56732177734	0,00023400981
1123,54755401611	0,0002419951
1126,52778625488	0,00025097757
1129,50801849365	0,00025871274
1132,48825073242	0,00026328276
1135,46848297119	0,00026693727
1138,44871520996	0,00026713046
1141,42894744873	0,00026303809
1144,4091796875	0,00025467617
1147,38941192627	0,00024818939
1150,36964416504	0,00024616722
1153,34987640381	0,00024897816
1156,33010864258	0,00025007843
1159,31034088135	0,00024727161
1162,29057312012	0,00024543083
1165,27080535889	0,00024505736
1168,25103759766	0,00024236565
1171,23126983643	0,00024190567
1174,2115020752	0,00024071368
1177,19173431396	0,00024059459
1180,17196655273	0,00024185725
1183,1521987915	0,00024381206
1186,13243103027	0,00024439385
1189,11266326904	0,00024396024
1192,09289550781	0,0002441497
1195,07312774658	0,00024072763
1198,05335998535	0,00023697816
1201,03359222412	0,00023473907
1204,01382446289	0,00023057394
1206,99405670166	0,00022706079
1209,97428894043	0,0002193236
1212,9545211792	0,00021110707
1215,93475341797	0,00020297815
1218,91498565674	0,00019388044
1221,89521789551	0,00018594562
1224,87545013428	0,00017428728
1227,85568237305	0,0001591847
1230,83591461182	0,00014146245
1233,81614685059	0,00012239297
1236,79637908936	0,00010803055
1239,77661132812	9,0240166E-5
1242,75684356689	7,5947072E-5
1245,73707580566	6,0046167E-5
1248,71730804443	5,2190428E-5
1251,6975402832	5,5629194E-5
1254,67777252197	7,7039594E-5
1257,65800476074	0,00010947672
1260,63823699951	0,00015220623
1263,61846923828	0,00019650682
1266,59870147705	0,00024085298
1269,57893371582	0,00028830617
1272,55916595459	0,00033059221
1275,53939819336	0,00037216707
1278,51963043213	0,00040933656
1281,4998626709	0,00044504377
1284,48009490967	0,00047638972
1287,46032714844	0,00049887631
1290,44055938721	0,00051414465
1293,42079162598	0,00051892864
1296,40102386475	0,00051913347
1299,38125610352	0,00052263843
1302,36148834229	0,00053408235
1305,34172058105	0,00055051417
1308,32195281982	0,0005540727
1311,30218505859	0,00054691178
1314,28241729736	0,00053913196
1317,26264953613	0,00053091171
1320,2428817749	0,00052719745
1323,22311401367	0,00052899234
1326,20334625244	0,00053384875
1329,18357849121	0,00053967354
1332,16381072998	0,00054394827
1335,14404296875	0,00054567183
1338,12427520752	0,00054604019
1341,10450744629	0,00054176165
1344,08473968506	0,00053733307
1347,06497192383	0,00053181651
1350,0452041626	0,00052841217
1353,02543640137	0,00052740711
1356,00566864014	0,00053238246
1358,98590087891	0,00053982294
1361,96613311768	0,00055442087
1364,94636535645	0,00057440406
1367,92659759521	0,00059950787
1370,90682983398	0,00062603723
1373,88706207275	0,00065277397
1376,86729431152	0,00067218659
1379,84752655029	0,00068944401
1382,82775878906	0,00070611693
1385,80799102783	0,00072737511
1388,7882232666	0,00075354761
1391,76845550537	0,00078016625
1394,74868774414	0,00080691733
1397,72891998291	0,00083384142
1400,70915222168	0,00086163732
1403,68938446045	0,00088895358
1406,66961669922	0,00091726941
1409,64984893799	0,00094832377
1412,63008117676	0,00098231169
1415,61031341553	0,0010192324
1418,5905456543	0,0010593629
1421,57077789307	0,0011027389
1424,55101013184	0,001149995
1427,53124237061	0,0012025342
1430,51147460938	0,0012542159
1433,49170684814	0,0013080567
1436,47193908691	0,0013624904
1439,45217132568	0,0014165416
1442,43240356445	0,0014721989
1445,41263580322	0,001526249
1448,39286804199	0,0015768569
1451,37310028076	0,0016271514
1454,35333251953	0,0016744866
1457,3335647583	0,0017180466
1460,31379699707	0,0017560543
1463,29402923584	0,0017818544
1466,27426147461	0,001794671
1469,25449371338	0,0017839711
1472,23472595215	0,0017414596
1475,21495819092	0,0016631097
1478,19519042969	0,0015382259
1481,17542266846	0,0013570673
1484,15565490723	0,0011184793
1487,135887146	0,00083902987
1490,11611938477	0,00061610001
1493,09635162354	0,00065559633
1496,0765838623	0,00092255741
1499,05681610107	0,001156695
1502,03704833984	0,0012337194
1505,01728057861	0,0012010639
1507,99751281738	0,0011740222
1510,97774505615	0,0011431929
1513,95797729492	0,0011171164
1516,93820953369	0,0010797794
1519,91844177246	0,0010296808
1522,89867401123	0,00095701796
1525,87890625	0,00086896803
1528,85913848877	0,00077148797
1531,83937072754	0,00069219016
1534,81960296631	0,00063360851
1537,79983520508	0,00058573194
1540,78006744385	0,00054274421
1543,76029968262	0,00051286717
1546,74053192139	0,00050089126
1549,72076416016	0,00048914447
1552,70099639893	0,00047640691
1555,6812286377	0,00045765638
1558,66146087646	0,00043557152
1561,64169311523	0,00041148888
1564,621925354	0,00039611337
1567,60215759277	0,0003824808
1570,58238983154	0,00037377823
1573,56262207031	0,00036788233
1576,54285430908	0,00036242744
1579,52308654785	0,00035698757
1582,50331878662	0,00034835593
1585,48355102539	0,00033856807
1588,46378326416	0,00032630553
1591,44401550293	0,00031330512
1594,4242477417	0,00029889556
1597,40447998047	0,00028743193
1600,38471221924	0,00027693059
1603,36494445801	0,00027020815
1606,34517669678	0,00026467974
1609,32540893555	0,00025742298
1612,30564117432	0,00024987405
1615,28587341309	0,00024426983
1618,26610565186	0,0002394545
1621,24633789062	0,00023315805
1624,22657012939	0,00022747183
1627,20680236816	0,00022288309
1630,18703460693	0,00021707965
1633,1672668457	0,0002129949
1636,14749908447	0,00020856182
1639,12773132324	0,00020305356
1642,10796356201	0,00019981702
1645,08819580078	0,00019434717
1648,06842803955	0,00018953558
1651,04866027832	0,00018248095
1654,02889251709	0,00017558032
1657,00912475586	0,00016922611
1659,98935699463	0,00016431148
1662,9695892334	0,00015901139
1665,94982147217	0,0001523975
1668,93005371094	0,00014812149
1671,91028594971	0,00014311508
1674,89051818848	0,000138455
1677,87075042725	0,00013550974
1680,85098266602	0,00013330569
1683,83121490479	0,00012707899
1686,81144714355	0,00012457003
1689,79167938232	0,0001216409
1692,77191162109	0,00012102118
1695,75214385986	0,00011843248
1698,73237609863	0,00011712306
1701,7126083374	0,00011609456
1704,69284057617	0,00011943266
1707,67307281494	0,0001243298
1710,65330505371	0,00013431873
1713,63353729248	0,00014659816
1716,61376953125	0,00016095222
1719,59400177002	0,00017576725
1722,57423400879	0,00018889837
1725,55446624756	0,00019856473
1728,53469848633	0,00020226562
1731,5149307251	0,00020290721
1734,49516296387	0,00019785531
1737,47539520264	0,00019068454
1740,45562744141	0,00018531023
1743,43585968018	0,00018490204
1746,41609191895	0,00018304497
1749,39632415771	0,00018056401
1752,37655639648	0,00017505124
1755,35678863525	0,00016417041
1758,33702087402	0,00015036971
1761,31725311279	0,00013559241
1764,29748535156	0,00012320014
1767,27771759033	0,00011128508
1770,2579498291	9,8640705E-5
1773,23818206787	7,8054757E-5
1776,21841430664	5,3808387E-5
1779,19864654541	2,8631488E-5
1782,17887878418	1,5221591E-5
1785,15911102295	4,3938551E-5
1788,13934326172	7,2301593E-5
1791,11957550049	9,5455783E-5
1794,09980773926	0,0001024357
1797,08003997803	9,6312106E-5
1800,0602722168	9,1030319E-5
1803,04050445557	8,5085732E-5
1806,02073669434	8,6500541E-5
1809,00096893311	8,3514851E-5
1811,98120117187	8,0240074E-5
1814,96143341064	7,5178523E-5
1817,94166564941	7,2982014E-5
1820,92189788818	6,6531554E-5
1823,90213012695	6,2923881E-5
1826,88236236572	5,7414811E-5
1829,86259460449	4,9549217E-5
1832,84282684326	4,1935069E-5
1835,82305908203	3,7871976E-5
1838,8032913208	3,8703594E-5
1841,78352355957	4,7035024E-5
1844,76375579834	5,4879285E-5
1847,74398803711	5,8516568E-5
1850,72422027588	6,3194692E-5
1853,70445251465	6,8868716E-5
1856,68468475342	7,4733982E-5
1859,66491699219	7,9771092E-5
1862,64514923096	8,4168117E-5
1865,62538146973	8,941515E-5
1868,6056137085	9,4054607E-5
1871,58584594727	9,9992497E-5
1874,56607818604	0,00010243707
1877,5463104248	0,00010785706
1880,52654266357	0,00011202402
1883,50677490234	0,00011739929
1886,48700714111	0,00011873014
1889,46723937988	0,00012360898
1892,44747161865	0,00012286863
1895,42770385742	0,0001265876
1898,40793609619	0,0001297133
1901,38816833496	0,00013245206
1904,36840057373	0,00013652198
1907,3486328125	0,00014042566
1910,32886505127	0,00014603076
1913,30909729004	0,00014832156
1916,28932952881	0,00015261707
1919,26956176758	0,00015474658
1922,24979400635	0,00015889481
1925,23002624512	0,00016169341
1928,21025848389	0,00016430355
1931,19049072266	0,00016645798
1934,17072296143	0,00016640733
1937,1509552002	0,00016886754
1940,13118743896	0,00016931415
1943,11141967773	0,00016844691
1946,0916519165	0,00016727254
1949,07188415527	0,00016462376
1952,05211639404	0,00016217392
1955,03234863281	0,00015611763
1958,01258087158	0,00015108167
1960,99281311035	0,00014549965
1963,97304534912	0,00014101605
1966,95327758789	0,00013873778
1969,93350982666	0,00013450429
1972,91374206543	0,00013246099
1975,8939743042	0,00012948879
1978,87420654297	0,00012411758
1981,85443878174	0,00011937018
1984,83467102051	0,00011313504
1987,81490325928	0,00010549479
1990,79513549805	9,922616E-5
1993,77536773682	8,7945692E-5
1996,75559997559	7,7120245E-5
1999,73583221436	6,6977502E-5
2002,71606445313	6,3830019E-5
2005,69629669189	6,8976956E-5
2008,67652893066	8,0671756E-5
2011,65676116943	9,9042972E-5
2014,6369934082	0,00012018746
2017,61722564697	0,00014390777
2020,59745788574	0,00016773359
2023,57769012451	0,00019381014
2026,55792236328	0,000217301
2029,53815460205	0,00024191073
2032,51838684082	0,00026645889
2035,49861907959	0,0002855771
2038,47885131836	0,0003026129
2041,45908355713	0,00031296726
2044,4393157959	0,00032045942
2047,41954803467	0,00032532391
2050,39978027344	0,00032584301
2053,38001251221	0,00032114986
2056,36024475098	0,00031365659
2059,34047698975	0,00030346153
2062,32070922852	0,0002993844
2065,30094146729	0,00029662379
2068,28117370605	0,00030285154
2071,26140594482	0,00031137885
2074,24163818359	0,00031864744
2077,22187042236	0,00032804764
2080,20210266113	0,00033831287
2083,1823348999	0,00034877202
2086,16256713867	0,00035973148
2089,14279937744	0,00037027862
2092,12303161621	0,00038261578
2095,10326385498	0,00039444507
2098,08349609375	0,00040533824
2101,06372833252	0,00041837173
2104,04396057129	0,00043029448
2107,02419281006	0,00044324532
2110,00442504883	0,00045417282
2112,9846572876	0,00046708695
2115,96488952637	0,00047779643
2118,94512176514	0,00048982678
2121,92535400391	0,00050142056
2124,90558624268	0,00051621906
2127,88581848145	0,00052871311
2130,86605072021	0,00054235517
2133,84628295898	0,00055717584
2136,82651519775	0,00057232721
2139,80674743652	0,00058503076
2142,78697967529	0,00059640077
2145,76721191406	0,00060308078
2148,74744415283	0,00060528435
2151,7276763916	0,00060161578
2154,70790863037	0,00059445222
2157,68814086914	0,00058137105
2160,66837310791	0,00056077185
2163,64860534668	0,00053175322
2166,62883758545	0,00049230431
2169,60906982422	0,00044325408
2172,58930206299	0,00038306262
2175,56953430176	0,00031779679
2178,54976654053	0,00024899318
2181,5299987793	0,00018065431
2184,51023101807	0,00013373566
2187,49046325684	0,00011868806
2190,47069549561	0,00012573071
2193,45092773438	0,00013329977
2196,43115997314	0,00013100944
2199,41139221191	0,00013641091
2202,39162445068	0,00014441199
2205,37185668945	0,00015323427
2208,35208892822	0,00016187542
2211,33232116699	0,00017395042
2214,31255340576	0,00018253599
2217,29278564453	0,00019228677
2220,2730178833	0,00019986473
2223,25325012207	0,00020916012
2226,23348236084	0,00021793783
2229,21371459961	0,00022464409
2232,19394683838	0,00022630802
2235,17417907715	0,00022736823
2238,15441131592	0,00022367529
2241,13464355469	0,00021330768
2244,11487579346	0,00019700637
2247,09510803223	0,00017359773
2250,075340271	0,00014820726
2253,05557250977	0,0001237399
2256,03580474854	0,00010727255
2259,0160369873	0,00010848259
2261,99626922607	0,00012344474
2264,97650146484	0,00015214628
2267,95673370361	0,00018494818
2270,93696594238	0,00021714755
2273,91719818115	0,00024599925
2276,89743041992	0,0002708843
2279,87766265869	0,00029154264
2282,85789489746	0,00030692128
2285,83812713623	0,00032006701
2288,818359375	0,00032319824
2291,79859161377	0,00032675352
2294,77882385254	0,00033004878
2297,75905609131	0,00033649453
2300,73928833008	0,00034692921
2303,71952056885	0,00036003937
2306,69975280762	0,00037510985
2309,67998504639	0,00039109422
2312,66021728516	0,00040465866
2315,64044952393	0,00042147775
2318,6206817627	0,000436954
2321,60091400146	0,00045547323
2324,58114624023	0,00047517629
2327,561378479	0,00049283156
2330,54161071777	0,00051170988
2333,52184295654	0,00053263807
2336,50207519531	0,00055345808
2339,48230743408	0,00057496222
2342,46253967285	0,00059798488
2345,44277191162	0,00062085581
2348,42300415039	0,00064454397
2351,40323638916	0,00066826615
2354,38346862793	0,00069533659
2357,3637008667	0,00072156889
2360,34393310547	0,0007471975
2363,32416534424	0,00077645763
2366,30439758301	0,00080370841
2369,28462982178	0,00083369049
2372,26486206055	0,0008638316
2375,24509429932	0,00089648433
2378,22532653809	0,00093033255
2381,20555877686	0,00096351504
2384,18579101562	0,00099922346
2387,16602325439	0,0010349079
2390,14625549316	0,0010718169
2393,12648773193	0,0011112291
2396,1067199707	0,0011525726
2399,08695220947	0,0011940755
2402,06718444824	0,0012363011
2405,04741668701	0,0012796353
2408,02764892578	0,0013237526
2411,00788116455	0,0013692497
2413,98811340332	0,001417495
2416,96834564209	0,0014655375
2419,94857788086	0,0015124273
2422,92881011963	0,001558515
2425,9090423584	0,0016036513
2428,88927459717	0,0016447156
2431,86950683594	0,0016800755
2434,84973907471	0,001707679
2437,82997131348	0,0017266296
2440,81020355225	0,0017333501
2443,79043579102	0,0017247382
2446,77066802979	0,0017010283
2449,75090026855	0,0016592861
2452,73113250732	0,0016002745
2455,71136474609	0,001525475
2458,69159698486	0,0014373408
2461,67182922363	0,0013481756
2464,6520614624	0,0012663131
2467,63229370117	0,0012049914
2470,61252593994	0,001168343
2473,59275817871	0,001149678
2476,57299041748	0,0011341842
2479,55322265625	0,0011124536
2482,53345489502	0,0010822537
2485,51368713379	0,0010488438
2488,49391937256	0,0010203896
2491,47415161133	0,00098648314
2494,4543838501	0,0009527937
2497,43461608887	0,00091741158
2500,41484832764	0,00088459552
2503,39508056641	0,00085229313
2506,37531280518	0,00081895679
2509,35554504395	0,00078883543
2512,33577728271	0,00076092563
2515,31600952148	0,0007367653
2518,29624176025	0,00071533555
2521,27647399902	0,0006957261
2524,25670623779	0,00068138235
2527,23693847656	0,00067399312
2530,21717071533	0,00066708355
2533,1974029541	0,00066251723
2536,17763519287	0,00065729821
2539,15786743164	0,00065292284
2542,13809967041	0,00064866347
2545,11833190918	0,00064443596
2548,09856414795	0,00063837115
2551,07879638672	0,00062947104
2554,05902862549	0,0006195507
2557,03926086426	0,00060957079
2560,01949310303	0,00060058541
2562,9997253418	0,00059057844
2565,97995758057	0,00057804127
2568,96018981934	0,0005645766
2571,94042205811	0,00055051774
2574,92065429687	0,00053363324
2577,90088653564	0,00051535785
2580,88111877441	0,000492517
2583,86135101318	0,0004701463
2586,84158325195	0,00044505856
2589,82181549072	0,0004202083
2592,80204772949	0,00039319443
2595,78227996826	0,00037028868
2598,76251220703	0,00034822663
2601,7427444458	0,00032730369
2604,72297668457	0,00031094134
2607,70320892334	0,00029743562
2610,68344116211	0,00028940162
2613,66367340088	0,00028578306
2616,64390563965	0,0002855748
2619,62413787842	0,00028698465
2622,60437011719	0,00028774631
2625,58460235596	0,00028826199
2628,56483459473	0,00028739228
2631,5450668335	0,00028418983
2634,52529907227	0,00028171807
2637,50553131104	0,00027660167
2640,4857635498	0,00027241318
2643,46599578857	0,00026769614
2646,44622802734	0,00026344628
2649,42646026611	0,00025909182
2652,40669250488	0,00025137238
2655,38692474365	0,00024827819
2658,36715698242	0,00024448022
2661,34738922119	0,00024385515
2664,32762145996	0,00024394286
2667,30785369873	0,00024306871
2670,2880859375	0,00023790087
2673,26831817627	0,00023027759
2676,24855041504	0,00021916284
2679,22878265381	0,00020917504
2682,20901489258	0,00020458193
2685,18924713135	0,000202466
2688,16947937012	0,00019929751
2691,14971160889	0,000195107
2694,12994384766	0,00019075073
2697,11017608643	0,00019100553
2700,0904083252	0,00019323466
2703,07064056396	0,00019536129
2706,05087280273	0,000194579
2709,0311050415	0,0001929656
2712,01133728027	0,00019211572
2714,99156951904	0,00019352363
2717,97180175781	0,00019557187
2720,95203399658	0,0001961066
2723,93226623535	0,00019731112
2726,91249847412	0,00019804896
2729,89273071289	0,00019892598
2732,87296295166	0,00019922375
2735,85319519043	0,00019965885
2738,8334274292	0,00019781503
2741,81365966797	0,00019804764
2744,79389190674	0,00019513516
2747,77412414551	0,00019336254
2750,75435638428	0,00018872902
2753,73458862305	0,00018597347
2756,71482086182	0,00018049404
2759,69505310059	0,00017429922
2762,67528533936	0,00016791787
2765,65551757813	0,00016065817
2768,63574981689	0,00015537348
2771,61598205566	0,00014921974
2774,59621429443	0,00014637086
2777,5764465332	0,0001408704
2780,55667877197	0,00014147589
2783,53691101074	0,00014221769
2786,51714324951	0,00014674671
2789,49737548828	0,00014882997
2792,47760772705	0,00015216806
2795,45783996582	0,00015395303
2798,43807220459	0,00015363238
2801,41830444336	0,00015109738
2804,39853668213	0,00014947167
2807,3787689209	0,00014848286
2810,35900115967	0,00014873205
2813,33923339844	0,0001484352
2816,31946563721	0,00014704993
2819,29969787598	0,00014454567
2822,27993011475	0,00014153098
2825,26016235352	0,00013885072
2828,24039459229	0,00013735406
2831,22062683105	0,00013403445
2834,20085906982	0,00013255196
2837,18109130859	0,00013101812
2840,16132354736	0,00013086477
2843,14155578613	0,00013180722
2846,1217880249	0,00013054396
2849,10202026367	0,00012966919
2852,08225250244	0,00012855274
2855,06248474121	0,00012842491
2858,04271697998	0,0001286541
2861,02294921875	0,00013045198
2864,00318145752	0,00013180169
2866,98341369629	0,00013574375
2869,96364593506	0,0001384493
2872,94387817383	0,00014617012
2875,9241104126	0,00015296196
2878,90434265137	0,00016064003
2881,88457489014	0,00016826443
2884,86480712891	0,0001750877
2887,84503936768	0,00018208108
2890,82527160645	0,00018954114
2893,80550384521	0,00019861932
2896,78573608398	0,00020761234
2899,76596832275	0,00021775365
2902,74620056152	0,00022510412
2905,72643280029	0,00023651523
2908,70666503906	0,00024499412
2911,68689727783	0,00025662903
2914,6671295166	0,00026653339
2917,64736175537	0,00027696844
2920,62759399414	0,00028904462
2923,60782623291	0,00030211199
2926,58805847168	0,0003156212
2929,56829071045	0,00033014523
2932,54852294922	0,00034445008
2935,52875518799	0,00035724743
2938,50898742676	0,0003710706
2941,48921966553	0,00038242342
2944,4694519043	0,0003918269
2947,44968414307	0,0004023752
2950,42991638184	0,00040862037
2953,41014862061	0,00041982754
2956,39038085937	0,00042888811
2959,37061309814	0,00043543746
2962,35084533691	0,00044266322
2965,33107757568	0,00044752679
2968,31130981445	0,0004473799
2971,29154205322	0,00044209612
2974,27177429199	0,0004348134
2977,25200653076	0,00042159242
2980,23223876953	0,00040620961
2983,2124710083	0,000389407
2986,19270324707	0,00036998436
2989,17293548584	0,00034865735
2992,15316772461	0,00032246683
2995,13339996338	0,00029227236
2998,11363220215	0,00026278788
3001,09386444092	0,0002352622
3004,07409667969	0,00021744798
3007,05432891846	0,00021085853
3010,03456115723	0,00021897755
3013,014793396	0,00023604612
3015,99502563477	0,00025367292
3018,97525787354	0,00026734273
3021,9554901123	0,00028012714
3024,93572235107	0,0002878267
3027,91595458984	0,00029237668
3030,89618682861	0,00028988508
3033,87641906738	0,00028809255
3036,85665130615	0,00028752918
3039,83688354492	0,00028759247
3042,81711578369	0,00028614252
3045,79734802246	0,00028226004
3048,77758026123	0,00028223952
3051,7578125	0,00028204429
3054,73804473877	0,00028640612
3057,71827697754	0,0002918134
3060,69850921631	0,00029578185
3063,67874145508	0,00030091154
3066,65897369385	0,00030899604
3069,63920593262	0,00031683083
3072,61943817139	0,00032247303
3075,59967041016	0,00032893271
3078,57990264893	0,00033643824
3081,5601348877	0,0003437108
3084,54036712646	0,00035200037
3087,52059936523	0,00035987998
3090,500831604	0,00036444607
3093,48106384277	0,00037106108
3096,46129608154	0,00037742693
3099,44152832031	0,00038376875
3102,42176055908	0,00038756743
3105,40199279785	0,00038969989
3108,38222503662	0,00039306767
3111,36245727539	0,00039670543
3114,34268951416	0,00040052836
3117,32292175293	0,00040320016
3120,3031539917	0,00040589071
3123,28338623047	0,00040902701
3126,26361846924	0,00041074966
3129,24385070801	0,0004120138
3132,22408294678	0,00041493637
3135,20431518555	0,00041578414
3138,18454742432	0,00041503942
3141,16477966309	0,00041496716
3144,14501190186	0,00041345071
3147,12524414063	0,00040994312
3150,10547637939	0,00040525702
3153,08570861816	0,00039859593
3156,06594085693	0,00039057712
3159,0461730957	0,00037983067
3162,02640533447	0,00036376576
3165,00663757324	0,00034676964
3167,98686981201	0,00032485442
3170,96710205078	0,0003049224
3173,94733428955	0,00028380476
3176,92756652832	0,00025691535
3179,90779876709	0,00022814171
3182,88803100586	0,00020059515
3185,86826324463	0,00017469382
3188,8484954834	0,00015213224
3191,82872772217	0,00013867624
3194,80895996094	0,00013642284
3197,78919219971	0,00014027726
3200,76942443848	0,00015108415
3203,74965667725	0,00016330335
3206,72988891602	0,00018624674
3209,71012115479	0,00020552797
3212,69035339355	0,00022010741
3215,67058563232	0,00022948587
3218,65081787109	0,00023275252
3221,63105010986	0,00023888112
3224,61128234863	0,00024758837
3227,5915145874	0,00025351218
3230,57174682617	0,00025522563
3233,55197906494	0,00025523694
3236,53221130371	0,00025320285
3239,51244354248	0,0002530068
3242,49267578125	0,00024997392
3245,47290802002	0,0002437216
3248,45314025879	0,00023148172
3251,43337249756	0,00021514827
3254,41360473633	0,00019600195
3257,3938369751	0,00017424062
3260,37406921387	0,00015273885
3263,35430145264	0,00013410262
3266,33453369141	0,00013073171
3269,31476593018	0,00013730072
3272,29499816895	0,00014836776
3275,27523040771	0,00015960379
3278,25546264648	0,0001655277
3281,23569488525	0,00016495798
3284,21592712402	0,00016160725
3287,19615936279	0,00015975768
3290,17639160156	0,00016215006
3293,15662384033	0,00016408947
3296,1368560791	0,00016372399
3299,11708831787	0,00015564258
3302,09732055664	0,00015248547
3305,07755279541	0,00015162306
3308,05778503418	0,00015241617
3311,03801727295	0,00015526349
3314,01824951172	0,00015256909
3316,99848175049	0,00015309216
3319,97871398926	0,00015097123
3322,95894622803	0,00014895014
3325,9391784668	0,00014773152
3328,91941070557	0,00014326363
3331,89964294434	0,00013794316
3334,87987518311	0,00013492455
3337,86010742188	0,00012873702
3340,84033966064	0,0001264665
3343,82057189941	0,00012035375
3346,80080413818	0,00011402445
3349,78103637695	0,00010784486
3352,76126861572	9,9689425E-5
3355,74150085449	9,3500888E-5
3358,72173309326	8,8313394E-5
3361,70196533203	8,3409108E-5
3364,6821975708	7,8563177E-5
3367,66242980957	7,6363869E-5
3370,64266204834	7,2638858E-5
3373,62289428711	6,7099585E-5
3376,60312652588	6,2560708E-5
3379,58335876465	5,7707525E-5
3382,56359100342	5,0796033E-5
3385,54382324219	4,5966974E-5
3388,52405548096	4,1822678E-5
3391,50428771973	3,8206837E-5
3394,4845199585	3,6011721E-5
3397,46475219727	3,6568395E-5
3400,44498443604	3,5483363E-5
3403,4252166748	3,9075946E-5
3406,40544891357	4,4368967E-5
3409,38568115234	4,941959E-5
3412,36591339111	5,6419604E-5
3415,34614562988	6,350794E-5
3418,32637786865	7,1425862E-5
3421,30661010742	7,84578E-5
3424,28684234619	8,4996347E-5
3427,26707458496	9,353613E-5
3430,24730682373	0,0001018571
3433,2275390625	0,00011047589
3436,20777130127	0,00011929294
3439,18800354004	0,00012568894
3442,16823577881	0,00013426993
3445,14846801758	0,00014124802
3448,12870025635	0,00014742852
3451,10893249512	0,0001548608
3454,08916473389	0,00016217768
3457,06939697266	0,00016974915
3460,04962921143	0,00017511709
3463,0298614502	0,00018175334
3466,01009368897	0,00018829128
3468,99032592773	0,00019219337
3471,9705581665	0,00019580796
3474,95079040527	0,00019924966
3477,93102264404	0,0002017021
3480,91125488281	0,00020323787
3483,89148712158	0,00020461317
3486,87171936035	0,00020689163
3489,85195159912	0,00021094578
3492,83218383789	0,00021326227
3495,81241607666	0,00021680433
3498,79264831543	0,00021941118
3501,7728805542	0,00022343035
3504,75311279297	0,00022824972
3507,73334503174	0,00023251974
3510,71357727051	0,00023946991
3513,69380950928	0,00024436448
3516,67404174805	0,00024950511
3519,65427398682	0,00025549081
3522,63450622559	0,00026207303
3525,61473846436	0,00026787646
3528,59497070313	0,00027218555
3531,57520294189	0,00027647015
3534,55543518066	0,00027994449
3537,53566741943	0,00028309035
3540,5158996582	0,00028567523
3543,49613189697	0,00028500088
3546,47636413574	0,00028526384
3549,45659637451	0,00028398755
3552,43682861328	0,00028182069
3555,41706085205	0,00028116248
3558,39729309082	0,00027796428
3561,37752532959	0,00027333446
3564,35775756836	0,00026793587
3567,33798980713	0,00025721042
3570,3182220459	0,0002446087
3573,29845428467	0,0002311538
3576,27868652344	0,00021952201
3579,25891876221	0,00020963126
3582,23915100098	0,00020488337
3585,21938323975	0,00020072622
3588,19961547852	0,00020141769
3591,17984771729	0,00020138696
3594,16007995605	0,00019819177
3597,14031219482	0,00019683208
3600,12054443359	0,00019717312
3603,10077667236	0,00019436472
3606,08100891113	0,0001941202
3609,0612411499	0,00018989944
3612,04147338867	0,00018758332
3615,02170562744	0,00018790039
3618,00193786621	0,00018594319
3620,98217010498	0,00018548511
3623,96240234375	0,00018520388
3626,94263458252	0,00018629068
3629,92286682129	0,00018593516
3632,90309906006	0,00018602219
3635,88333129883	0,00018550578
3638,8635635376	0,00018488087
3641,84379577637	0,00018349723
3644,82402801514	0,00017989864
3647,80426025391	0,00017671515
3650,78449249268	0,00017284014
3653,76472473145	0,00016947288
3656,74495697022	0,00016531343
3659,72518920898	0,00016144176
3662,70542144775	0,00015829165
3665,68565368652	0,00015533137
3668,66588592529	0,00015513572
3671,64611816406	0,00015500145
3674,62635040283	0,00015492521
3677,6065826416	0,0001564334
3680,58681488037	0,0001597131
3683,56704711914	0,0001624108
3686,54727935791	0,00016200222
3689,52751159668	0,00016395481
3692,50774383545	0,0001643675
3695,48797607422	0,00016267047
3698,46820831299	0,00016114658
3701,44844055176	0,00015879107
3704,42867279053	0,00015591524
3707,4089050293	0,00015323818
3710,38913726807	0,0001517556
3713,36936950684	0,00014977941
3716,34960174561	0,00014822464
3719,32983398438	0,000144581
3722,31006622314	0,00014242576
3725,29029846191	0,00013838695
3728,27053070068	0,00013435111
3731,25076293945	0,00012908823
3734,23099517822	0,0001243244
3737,21122741699	0,00011986619
3740,19145965576	0,00011607434
3743,17169189453	0,00011146405
3746,1519241333	0,00011185618
3749,13215637207	0,0001104269
3752,11238861084	0,00011121073
3755,09262084961	0,00011087777
3758,07285308838	0,00011182321
3761,05308532715	0,00011115216
3764,03331756592	0,00010997634
3767,01354980469	0,00010916267
3769,99378204346	0,00010860576
3772,97401428223	0,00010761293
3775,954246521	0,00010800865
3778,93447875977	0,00010717057
3781,91471099854	0,00010539506
3784,8949432373	0,00010250911
3787,87517547607	0,0001012685
3790,85540771484	9,7841712E-5
3793,83563995361	9,6908244E-5
3796,81587219238	9,6142643E-5
3799,79610443115	9,3669052E-5
3802,77633666992	9,3660895E-5
3805,75656890869	9,3624831E-5
3808,73680114746	9,3544704E-5
3811,71703338623	9,4280522E-5
3814,697265625	9,4609466E-5
3817,67749786377	9,4648745E-5
3820,65773010254	9,4702292E-5
3823,63796234131	9,5546587E-5
3826,61819458008	9,600124E-5
3829,59842681885	9,6900479E-5
3832,57865905762	9,675108E-5
3835,55889129639	9,725911E-5
3838,53912353516	9,6303575E-5
3841,51935577393	9,7258892E-5
3844,4995880127	9,7378326E-5
3847,47982025146	9,5787738E-5
3850,46005249023	9,5243032E-5
3853,440284729	9,4844124E-5
3856,42051696777	9,5399165E-5
3859,40074920654	9,5035821E-5
3862,38098144531	9,5911331E-5
3865,36121368408	9,5305477E-5
3868,34144592285	9,4575645E-5
3871,32167816162	9,5279562E-5
3874,30191040039	9,6495835E-5
3877,28214263916	9,6497502E-5
3880,26237487793	9,7595991E-5
3883,2426071167	9,9269138E-5
3886,22283935547	0,00010089896
3889,20307159424	0,0001036938
3892,18330383301	0,00010605885
3895,16353607178	0,00010736404
3898,14376831055	0,00011020095
3901,12400054932	0,00011177434
3904,10423278809	0,00011343954
3907,08446502686	0,00011625273
3910,06469726562	0,00011972705
3913,04492950439	0,00012138869
3916,02516174316	0,00012341691
3919,00539398193	0,00012289994
3921,9856262207	0,00012237438
3924,96585845947	0,00012320671
3927,94609069824	0,00012563295
3930,92632293701	0,00012493337
3933,90655517578	0,00012417355
3936,88678741455	0,00012293932
3939,86701965332	0,00012118243
3942,84725189209	0,00011728274
3945,82748413086	0,00011441031
3948,80771636963	0,00011067691
3951,7879486084	0,00010515266
3954,76818084717	9,7435558E-5
3957,74841308594	8,9528059E-5
3960,72864532471	8,0450573E-5
3963,70887756348	7,2825082E-5
3966,68910980225	6,2832504E-5
3969,66934204102	5,4948149E-5
3972,64957427978	4,8978693E-5
3975,62980651855	4,52342E-5
3978,61003875732	4,7136324E-5
3981,59027099609	4,7083508E-5
3984,57050323486	4,8961962E-5
3987,55073547363	4,7772306E-5
3990,5309677124	4,5479264E-5
3993,51119995117	4,4792791E-5
3996,49143218994	4,2530982E-5
3999,47166442871	4,3215502E-5
4002,45189666748	4,1039136E-5
4005,43212890625	3,9921715E-5
4008,41236114502	3,9492746E-5
4011,39259338379	3,8093159E-5
4014,37282562256	3,4003231E-5
4017,35305786133	3,4480163E-5
4020,3332901001	3,2316927E-5
4023,31352233887	3,0484452E-5
4026,29375457764	3,1364825E-5
4029,27398681641	3,1808761E-5
4032,25421905518	3,3744863E-5
4035,23445129395	3,6218261E-5
4038,21468353271	4,000929E-5
4041,19491577148	4,4123552E-5
4044,17514801025	4,804801E-5
4047,15538024902	5,1012995E-5
4050,13561248779	5,722043E-5
4053,11584472656	6,0934954E-5
4056,09607696533	6,5498272E-5
4059,0763092041	7,1004248E-5
4062,05654144287	7,5285305E-5
4065,03677368164	7,8297015E-5
4068,01700592041	8,1393227E-5
4070,99723815918	8,2423209E-5
4073,97747039795	8,4384345E-5
4076,95770263672	8,4700089E-5
4079,93793487549	8,4168584E-5
4082,91816711426	8,0067222E-5
4085,89839935303	7,7286233E-5
4088,8786315918	7,1978515E-5
4091,85886383057	6,732288E-5
4094,83909606934	6,2693311E-5
4097,81932830811	5,9836473E-5
4100,79956054687	5,9765056E-5
4103,77979278564	5,9250734E-5
4106,76002502441	5,9829323E-5
4109,74025726318	5,7797885E-5
4112,72048950195	5,8732069E-5
4115,70072174072	5,8703235E-5
4118,68095397949	5,9410998E-5
4121,66118621826	6,098448E-5
4124,64141845703	5,9925816E-5
4127,6216506958	6,0105894E-5
4130,60188293457	6,2127337E-5
4133,58211517334	6,224202E-5
4136,56234741211	6,4282625E-5
4139,54257965088	6,5759142E-5
4142,52281188965	6,8211703E-5
4145,50304412842	6,8992034E-5
4148,48327636719	7,0132994E-5
4151,46350860596	7,2488482E-5
4154,44374084473	7,3523883E-5
4157,4239730835	7,5810006E-5
4160,40420532227	7,6989774E-5
4163,38443756103	7,8855483E-5
4166,3646697998	7,7964409E-5
4169,34490203857	7,7742674E-5
4172,32513427734	7,8110545E-5
4175,30536651611	7,8146868E-5
4178,28559875488	7,7373E-5
4181,26583099365	7,7021708E-5
4184,24606323242	7,6356493E-5
4187,22629547119	7,4774337E-5
4190,20652770996	7,3517905E-5
4193,18675994873	7,3138556E-5
4196,1669921875	7,2314724E-5
4199,14722442627	7,0930936E-5
4202,12745666504	7,0769043E-5
4205,10768890381	6,8956083E-5
4208,08792114258	6,8930705E-5
4211,06815338135	6,883535E-5
4214,04838562012	6,7646113E-5
4217,02861785889	6,7247671E-5
4220,00885009766	6,5543334E-5
4222,98908233643	6,5114737E-5
4225,9693145752	6,366392E-5
4228,94954681396	6,1938638E-5
4231,92977905273	5,9982433E-5
4234,9100112915	5,7735874E-5
4237,89024353027	5,6854447E-5
4240,87047576904	5,5429225E-5
4243,85070800781	5,5295081E-5
4246,83094024658	5,6860372E-5
4249,81117248535	5,6791184E-5
4252,79140472412	5,8082069E-5
4255,77163696289	6,4056388E-5
4258,75186920166	6,8012963E-5
4261,73210144043	7,2609995E-5
4264,7123336792	7,9745729E-5
4267,69256591797	8,4178149E-5
4270,67279815674	8,9931759E-5
4273,65303039551	9,5475859E-5
4276,63326263428	9,8991847E-5
4279,61349487305	9,958152E-5
4282,59372711182	9,812163E-5
4285,57395935059	9,6811201E-5
4288,55419158936	9,4957867E-5
4291,53442382812	9,3475396E-5
4294,51465606689	9,012379E-5
4297,49488830566	8,989524E-5
4300,47512054443	8,8982165E-5
4303,4553527832	8,703024E-5
4306,43558502197	8,5602409E-5
4309,41581726074	8,4150379E-5
4312,39604949951	8,4771363E-5
4315,37628173828	8,4192929E-5
4318,35651397705	8,2889728E-5
4321,33674621582	8,1366824E-5
4324,31697845459	8,0998135E-5
4327,29721069336	7,6597072E-5
4330,27744293213	7,4049368E-5
4333,2576751709	6,7525814E-5
4336,23790740967	6,3036926E-5
4339,21813964844	5,6451436E-5
4342,19837188721	5,0007068E-5
4345,17860412598	4,2076372E-5
4348,15883636475	3,7757798E-5
4351,13906860352	3,3710618E-5
4354,11930084229	3,4692914E-5
4357,09953308105	3,8911737E-5
4360,07976531982	4,8251587E-5
4363,05999755859	5,9790022E-5
4366,04022979736	7,3190184E-5
4369,02046203613	8,8399611E-5
4372,0006942749	0,00010319456
4374,98092651367	0,00011701188
4377,96115875244	0,00013140003
4380,94139099121	0,00014447593
4383,92162322998	0,00015612582
4386,90185546875	0,00016621285
4389,88208770752	0,00017308312
4392,86231994629	0,00017776503
4395,84255218506	0,00017914988
4398,82278442383	0,00017419943
4401,8030166626	0,00016729574
4404,78324890137	0,00015499483
4407,76348114014	0,00013998936
4410,74371337891	0,00012140684
4413,72394561768	0,00010263709
4416,70417785645	8,4812713E-5
4419,68441009521	7,3825468E-5
4422,66464233398	6,4353511E-5
4425,64487457275	6,2681604E-5
4428,62510681152	6,4821574E-5
4431,60533905029	7,0426014E-5
4434,58557128906	7,4778155E-5
4437,56580352783	8,3195292E-5
4440,5460357666	9,1835594E-5
4443,52626800537	0,0001012777
4446,50650024414	0,00011064217
4449,48673248291	0,00011866415
4452,46696472168	0,00012682061
4455,44719696045	0,00013521241
4458,42742919922	0,00014039484
4461,40766143799	0,00014460883
4464,38789367676	0,00015011455
4467,36812591553	0,00015457496
4470,3483581543	0,000156407
4473,32859039307	0,00015759312
4476,30882263184	0,00015765749
4479,28905487061	0,00015693953
4482,26928710937	0,0001497637
4485,24951934814	0,00014442227
4488,22975158691	0,00013880393
4491,20998382568	0,00013313979
4494,19021606445	0,00012720521
4497,17044830322	0,00012253809
4500,15068054199	0,00011779194
4503,13091278076	0,00011566033
4506,11114501953	0,0001139144
4509,0913772583	0,00011027654
4512,07160949707	0,00011061098
4515,05184173584	0,00010796977
4518,03207397461	0,00010764301
4521,01230621338	0,00010539328
4523,99253845215	0,00010344445
4526,97277069092	0,000100622
4529,95300292969	9,9648426E-5
4532,93323516846	9,6606204E-5
4535,91346740723	9,5516236E-5
4538,893699646	9,5404384E-5
4541,87393188477	9,5450973E-5
4544,85416412354	9,4295292E-5
4547,8343963623	9,4981075E-5
4550,81462860107	9,3903299E-5
4553,79486083984	9,263543E-5
4556,77509307861	9,3103201E-5
4559,75532531738	9,4043259E-5
4562,73555755615	9,6403777E-5
4565,71578979492	9,8353727E-5
4568,69602203369	0,00010102253
4571,67625427246	0,00010467483
4574,65648651123	0,00010764927
4577,63671875	0,00011065695
4580,61695098877	0,00011290166
4583,59718322754	0,00011634192
4586,57741546631	0,00011874794
4589,55764770508	0,00012166063
4592,53787994385	0,00012446988
4595,51811218262	0,00012600726
4598,49834442139	0,00012784587
4601,47857666016	0,00012875081
4604,45880889893	0,00012881215
4607,4390411377	0,00012893508
4610,41927337646	0,00013012122
4613,39950561523	0,00013129628
4616,379737854	0,00013067364
4619,35997009277	0,00013134041
4622,34020233154	0,00012880134
4625,32043457031	0,00013047835
4628,30066680908	0,00012935663
4631,28089904785	0,00012870761
4634,26113128662	0,0001276921
4637,24136352539	0,0001270182
4640,22159576416	0,00012466232
4643,20182800293	0,00012437631
4646,1820602417	0,00012255434
4649,16229248047	0,00012055124
4652,14252471924	0,00011869508
4655,12275695801	0,00011462675
4658,10298919678	0,00011144579
4661,08322143555	0,00010814481
4664,06345367432	0,00010417007
4667,04368591309	0,00010020618
4670,02391815186	9,4952328E-5
4673,00415039063	9,0344454E-5
4675,98438262939	8,4934015E-5
4678,96461486816	7,9617065E-5
4681,94484710693	7,4991306E-5
4684,9250793457	6,899663E-5
4687,90531158447	6,50429E-5
4690,88554382324	6,1262623E-5
4693,86577606201	5,831925E-5
4696,84600830078	5,6719573E-5
4699,82624053955	5,7182338E-5
4702,80647277832	5,8600675E-5
4705,78670501709	6,1274651E-5
4708,76693725586	6,4911632E-5
4711,74716949463	6,8005596E-5
4714,7274017334	7,2075033E-5
4717,70763397217	7,4157375E-5
4720,68786621094	7,681377E-5
4723,66809844971	7,9191195E-5
4726,64833068848	7,9016672E-5
4729,62856292725	8,0527578E-5
4732,60879516602	8,0572473E-5
4735,58902740479	8,0705623E-5
4738,56925964355	7,9810442E-5
4741,54949188232	7,9682772E-5
4744,52972412109	7,9842708E-5
4747,50995635986	7,7766685E-5
4750,49018859863	7,5297471E-5
4753,4704208374	7,4441556E-5
4756,45065307617	7,1010069E-5
4759,43088531494	7,059753E-5
4762,41111755371	6,7334991E-5
4765,39134979248	6,4758982E-5
4768,37158203125	6,1577875E-5
4771,35181427002	6,1874194E-5
4774,33204650879	5,9302867E-5
4777,31227874756	5,6501557E-5
4780,29251098633	5,5533266E-5
4783,2727432251	5,2583439E-5
4786,25297546387	5,9515503E-5
4789,23320770264	4,8256472E-5
4792,21343994141	4,6842618E-5
4795,19367218018	4,402822E-5
4798,17390441895	4,0551582E-5
4801,15413665771	3,7575617E-5
4804,13436889648	3,3252855E-5
4807,11460113525	3,2732479E-5
4810,09483337402	2,9452744E-5
4813,07506561279	2,6115949E-5
4816,05529785156	2,6239138E-5
4819,03553009033	2,2895185E-5
4822,0157623291	2,1328994E-5
4824,99599456787	1,8922809E-5
4827,97622680664	1,7722876E-5
4830,95645904541	1,561282E-5
4833,93669128418	1,480096E-5
4836,91692352295	1,4786904E-5
4839,89715576172	1,4855745E-5
4842,87738800049	1,4003505E-5
4845,85762023926	1,2859814E-5
4848,83785247803	1,3832295E-5
4851,8180847168	1,2319671E-5
4854,79831695557	1,1932568E-5
4857,77854919434	1,1676864E-5
4860,75878143311	1,1313943E-5
4863,73901367188	1,089353E-5
4866,71924591064	1,052889E-5
4869,69947814941	1,036035E-5
4872,67971038818	1,0849302E-5
4875,65994262695	1,2236473E-5
4878,64017486572	1,3683451E-5
4881,62040710449	1,5802645E-5
4884,60063934326	1,7746044E-5
4887,58087158203	1,7502959E-5
4890,5611038208	1,8592719E-5
4893,54133605957	2,030055E-5
4896,52156829834	2,1049278E-5
4899,50180053711	2,2191212E-5
4902,48203277588	2,1700402E-5
4905,46226501465	2,2853157E-5
4908,44249725342	2,412497E-5
4911,42272949219	2,3128431E-5
4914,40296173096	2,4878083E-5
4917,38319396973	2,4816942E-5
4920,3634262085	2,3974892E-5
4923,34365844727	2,4163337E-5
4926,32389068604	2,4897757E-5
4929,3041229248	2,5018544E-5
4932,28435516357	2,4952389E-5
4935,26458740234	2,4796933E-5
4938,24481964111	2,4936777E-5
4941,22505187988	2,4415588E-5
4944,20528411865	2,6117034E-5
4947,18551635742	2,592133E-5
4950,16574859619	2,7688143E-5
4953,14598083496	2,9537602E-5
4956,12621307373	3,0484398E-5
4959,1064453125	3,3436896E-5
4962,08667755127	3,510201E-5
4965,06690979004	3,6877203E-5
4968,04714202881	4,0148716E-5
4971,02737426758	4,1047574E-5
4974,00760650635	4,3351067E-5
4976,98783874512	4,3850684E-5
4979,96807098389	4,663405E-5
4982,94830322266	4,8015329E-5
4985,92853546143	4,7808363E-5
4988,9087677002	4,8340183E-5
4991,88899993897	4,8848926E-5
4994,86923217773	4,7896058E-5
4997,8494644165	4,8149076E-5
5000,82969665527	4,7285582E-5
5003,80992889404	4,6935739E-5
5006,79016113281	4,614228E-5
5009,77039337158	4,5441706E-5
5012,75062561035	4,3457122E-5
5015,73085784912	4,1968031E-5
5018,71109008789	4,1573051E-5
5021,69132232666	4,083671E-5
5024,67155456543	3,8658063E-5
5027,6517868042	3,668871E-5
5030,63201904297	3,6227087E-5
5033,61225128174	3,6164889E-5
5036,59248352051	3,627429E-5
5039,57271575928	3,5319378E-5
5042,55294799805	3,6732746E-5
5045,53318023682	3,8746142E-5
5048,51341247559	4,0486476E-5
5051,49364471436	4,1756711E-5
5054,47387695313	4,4828739E-5
5057,45410919189	4,7997235E-5
5060,43434143066	5,1122408E-5
5063,41457366943	5,3219787E-5
5066,3948059082	5,6342888E-5
5069,37503814697	5,8227555E-5
5072,35527038574	6,1530753E-5
5075,33550262451	6,3305609E-5
5078,31573486328	6,6792397E-5
5081,29596710205	6,9116377E-5
5084,27619934082	7,1208888E-5
5087,25643157959	7,4573087E-5
5090,23666381836	7,5454634E-5
5093,21689605713	7,7917592E-5
5096,1971282959	7,8702069E-5
5099,17736053467	7,9474433E-5
5102,15759277344	8,2223842E-5
5105,13782501221	8,4641758E-5
5108,11805725098	8,6000337E-5
5111,09828948975	8,7464666E-5
5114,07852172852	9,0229111E-5
5117,05875396729	9,0731022E-5
5120,03898620605	9,3082714E-5
5123,01921844482	9,5282261E-5
5125,99945068359	9,5120195E-5
5128,97968292236	9,6765185E-5
5131,95991516113	9,784911E-5
5134,9401473999	9,7948167E-5
5137,92037963867	9,8961759E-5
5140,90061187744	9,8783961E-5
5143,88084411621	9,8188261E-5
5146,86107635498	9,9824531E-5
5149,84130859375	9,9287016E-5
5152,82154083252	9,9228263E-5
5155,80177307129	9,8557451E-5
5158,78200531006	9,7364076E-5
5161,76223754883	9,8068395E-5
5164,7424697876	9,71328E-5
5167,72270202637	9,5186805E-5
5170,70293426514	9,2082917E-5
5173,68316650391	8,9951042E-5
5176,66339874268	8,6707594E-5
5179,64363098145	8,4349659E-5
5182,62386322022	7,8943794E-5
5185,60409545898	7,3558261E-5
5188,58432769775	7,1369894E-5
5191,56455993652	6,6720397E-5
5194,54479217529	6,2336989E-5
5197,52502441406	5,7899324E-5
5200,50525665283	5,4809566E-5
5203,4854888916	5,2234557E-5
5206,46572113037	5,0276891E-5
5209,44595336914	4,8111187E-5
5212,42618560791	4,8865624E-5
5215,40641784668	5,1712049E-5
5218,38665008545	5,2937612E-5
5221,36688232422	5,5885113E-5
5224,34711456299	5,8894611E-5
5227,32734680176	5,9895787E-5
5230,30757904053	6,1827325E-5
5233,2878112793	6,1317666E-5
5236,26804351807	6,1454915E-5
5239,24827575684	6,1464532E-5
5242,22850799561	6,5010699E-5
5245,20874023438	6,4780531E-5
5248,18897247314	6,3420824E-5
5251,16920471191	6,3274066E-5
5254,14943695068	6,5931302E-5
5257,12966918945	6,2622743E-5
5260,10990142822	6,5898549E-5
5263,09013366699	6,6836927E-5
5266,07036590576	6,4503666E-5
5269,05059814453	6,609191E-5
5272,0308303833	6,756673E-5
5275,01106262207	6,5926575E-5
5277,99129486084	6,7234713E-5
5280,97152709961	6,5968459E-5
5283,95175933838	6,5101321E-5
5286,93199157715	6,5188254E-5
5289,91222381592	6,6078836E-5
5292,89245605469	6,6695318E-5
5295,87268829346	6,7181181E-5
5298,85292053223	6,8204263E-5
5301,833152771	7,0294882E-5
5304,81338500977	7,1364645E-5
5307,79361724854	7,3511041E-5
5310,7738494873	7,4744174E-5
5313,75408172607	7,7187835E-5
5316,73431396484	7,8267007E-5
5319,71454620361	8,0818027E-5
5322,69477844238	8,2086141E-5
5325,67501068115	8,4514756E-5
5328,65524291992	8,7119127E-5
5331,63547515869	8,6330029E-5
5334,61570739746	8,8103701E-5
5337,59593963623	9,0516062E-5
5340,576171875	9,042299E-5
5343,55640411377	9,0277163E-5
5346,53663635254	9,1947039E-5
5349,51686859131	9,3415547E-5
5352,49710083008	9,2353996E-5
5355,47733306885	9,178697E-5
5358,45756530762	9,1880578E-5
5361,43779754639	9,1060476E-5
5364,41802978516	9,1449715E-5
5367,39826202393	9,0577778E-5
5370,3784942627	9,1027971E-5
5373,35872650146	8,9738341E-5
5376,33895874023	8,8519221E-5
5379,319190979	8,7310318E-5
5382,29942321777	8,5539018E-5
5385,27965545654	8,5788682E-5
5388,25988769531	8,5716807E-5
5391,24011993408	8,3296074E-5
5394,22035217285	8,1271231E-5
5397,20058441162	8,1175629E-5
5400,18081665039	8,0004167E-5
5403,16104888916	7,8344774E-5
5406,14128112793	7,6158654E-5
5409,1215133667	7,6209125E-5
5412,10174560547	7,3941439E-5
5415,08197784424	7,1969788E-5
5418,06221008301	7,1465154E-5
5421,04244232178	7,3041377E-5
5424,02267456055	7,2656254E-5
5427,00290679932	7,2879826E-5
5429,98313903809	7,461198E-5
5432,96337127686	7,6769276E-5
5435,94360351562	7,753968E-5
5438,92383575439	7,8996384E-5
5441,90406799316	7,9719228E-5
5444,88430023193	8,1967826E-5
5447,8645324707	8,3111209E-5
5450,84476470947	8,4194771E-5
5453,82499694824	8,572519E-5
5456,80522918701	8,5427637E-5
5459,78546142578	8,6148378E-5
5462,76569366455	8,5604546E-5
5465,74592590332	8,6008369E-5
5468,72615814209	8,5182675E-5
5471,70639038086	8,5345536E-5
5474,68662261963	8,5109269E-5
5477,6668548584	8,4817015E-5
5480,64708709717	8,4072249E-5
5483,62731933594	8,410633E-5
5486,60755157471	8,4961202E-5
5489,58778381348	8,4982057E-5
5492,56801605225	8,7137186E-5
5495,54824829102	8,8726408E-5
5498,52848052978	9,1195429E-5
5501,50871276855	9,4410063E-5
5504,48894500732	9,7176392E-5
5507,46917724609	0,00010015403
5510,44940948486	0,0001045746
5513,42964172363	0,00010940153
5516,4098739624	0,00011382237
5519,39010620117	0,00011891759
5522,37033843994	0,00012493956
5525,35057067871	0,00013030419
5528,33080291748	0,00013743688
5531,31103515625	0,00014400616
5534,29126739502	0,00014908746
5537,27149963379	0,00015676741
5540,25173187256	0,00016119159
5543,23196411133	0,00016741622
5546,2121963501	0,00017043158
5549,19242858887	0,00017262888
5552,17266082764	0,00017553816
5555,15289306641	0,00017757071
5558,13312530518	0,00017937318
5561,11335754395	0,0001819159
5564,09358978271	0,00018429998
5567,07382202148	0,0001874384
5570,05405426025	0,00019039886
5573,03428649902	0,00019616577
5576,01451873779	0,00020080064
5578,99475097656	0,00020417873
5581,97498321533	0,00021075794
5584,9552154541	0,00021460065
5587,93544769287	0,00021940853
5590,91567993164	0,00022599296
5593,89591217041	0,00023082002
5596,87614440918	0,00023505003
5599,85637664795	0,000241619
5602,83660888672	0,0002446822
5605,81684112549	0,00024890612
5608,79707336426	0,00025438578
5611,77730560303	0,00025985105
5614,7575378418	0,00026421256
5617,73777008057	0,00026850707
5620,71800231934	0,00027475971
5623,69823455811	0,00027921316
5626,67846679687	0,00028454253
5629,65869903564	0,00029052787
5632,63893127441	0,00029678236
5635,61916351318	0,00030577343
5638,59939575195	0,00031436604
5641,57962799072	0,00032402188
5644,55986022949	0,00033465333
5647,54009246826	0,00034536586
5650,52032470703	0,00035898551
5653,5005569458	0,00037062485
5656,48078918457	0,00038542657
5659,46102142334	0,00039851101
5662,44125366211	0,00041133225
5665,42148590088	0,00042377112
5668,40171813965	0,00043501542
5671,38195037842	0,00044539936
5674,36218261719	0,00045243297
5677,34241485596	0,00045847851
5680,32264709473	0,00045933108
5683,3028793335	0,00045910907
5686,28311157227	0,00045518355
5689,26334381103	0,0004448262
5692,2435760498	0,00043374844
5695,22380828857	0,00041950862
5698,20404052734	0,00040351211
5701,18427276611	0,00038744842
5704,16450500488	0,0003755856
5707,14473724365	0,00036379604
5710,12496948242	0,00035457802
5713,10520172119	0,00034902453
5716,08543395996	0,00034232878
5719,06566619873	0,00033601373
5722,0458984375	0,00032695463
5725,02613067627	0,00031984512
5728,00636291504	0,00031355031
5730,98659515381	0,00030692544
5733,96682739258	0,00030015964
5736,94705963135	0,00029244989
5739,92729187012	0,00028538131
5742,90752410889	0,0002797444
5745,88775634766	0,00027406714
5748,86798858643	0,00026859383
5751,8482208252	0,00026401826
5754,82845306396	0,00026076487
5757,80868530273	0,00025628175
5760,7889175415	0,00025311352
5763,76914978027	0,00025032171
5766,74938201904	0,00024761119
5769,72961425781	0,00024417446
5772,70984649658	0,00024178985
5775,69007873535	0,00023795947
5778,67031097412	0,00023471874
5781,65054321289	0,00023150611
5784,63077545166	0,00022919114
5787,61100769043	0,00022878622
5790,5912399292	0,00022517516
5793,57147216797	0,0002235437
5796,55170440674	0,00022175739
5799,53193664551	0,00021928456
5802,51216888428	0,00021756264
5805,49240112305	0,00021485531
5808,47263336182	0,00021331374
5811,45286560059	0,00021151891
5814,43309783935	0,00020998195
5817,41333007812	0,00020767216
5820,39356231689	0,0002040943
5823,37379455566	0,0001996415
5826,35402679443	0,00019518539
5829,3342590332	0,00019217934
5832,31449127197	0,00018508068
5835,29472351074	0,0001804443
5838,27495574951	0,00017207377
5841,25518798828	0,00016453759
5844,23542022705	0,00015499835
5847,21565246582	0,00014717932
5850,19588470459	0,00013708882
5853,17611694336	0,00012711902
5856,15634918213	0,0001194347
5859,1365814209	0,0001097213
5862,11681365967	0,00010243718
5865,09704589844	9,8069409E-5
5868,07727813721	9,4428998E-5
5871,05751037598	9,0335199E-5
5874,03774261475	8,8900211E-5
5877,01797485352	8,6719841E-5
5879,99820709229	8,5435098E-5
5882,97843933105	8,4793559E-5
5885,95867156982	8,5791787E-5
5888,93890380859	8,3922267E-5
5891,91913604736	8,0813681E-5
5894,89936828613	8,0404981E-5
5897,8796005249	7,9144036E-5
5900,85983276367	7,7646809E-5
5903,84006500244	7,9169031E-5
5906,82029724121	7,8997373E-5
5909,80052947998	7,9518174E-5
5912,78076171875	8,126973E-5
5915,76099395752	8,3741298E-5
5918,74122619629	8,4082923E-5
5921,72145843506	8,7862515E-5
5924,70169067383	9,1112649E-5
5927,6819229126	9,2425801E-5
5930,66215515137	9,6107358E-5
5933,64238739014	9,7239486E-5
5936,62261962891	0,00010015961
5939,60285186768	0,00010225236
5942,58308410644	0,00010422876
5945,56331634521	0,00010757677
[truncated: 30,772 more rows]
