# Supplementary material for: Predicting the Durability of Solid Fired Bricks Using NDT Electroacoustic Methods
Source: Materials (Basel). 2022 Aug 25;15(17):5882. doi: 10.3390/ma15175882 (PMC9457344; doi:10.3390/ma15175882)
Supplement: Supplementary file 1 [file materials-15-05882-s001.zip › 16-NV0_FL.csv]

ASCII data file created with TiePie Multi Channel software. www.tiepie.com.
2021-08-03 07:56:20 820m
Frequency	FFT1
Hz	V
0	0,0003703747
2,98023223876953	0,00036716883
5,96046447753906	0,00035673862
8,94069671630859	0,00036388471
11,9209289550781	0,00036641709
14,9011611938477	0,0003559172
17,8813934326172	0,00036341124
20,8616256713867	0,00036811466
23,8418579101562	0,00038556357
26,8220901489258	0,00036948069
29,8023223876953	0,00039759231
32,7825546264648	0,00036571207
35,7627868652344	0,0003572432
38,7430191040039	0,00035203744
41,7232513427734	0,00035568294
44,703483581543	0,00034979212
47,6837158203125	0,00035553735
50,663948059082	0,00036120078
53,6441802978516	0,00035171631
56,6244125366211	0,00035487936
59,6046447753906	0,00035270585
62,5848770141602	0,00036049334
65,5651092529297	0,00035540172
68,5453414916992	0,00035308865
71,5255737304687	0,0003372028
74,5058059692383	0,00034750895
77,4860382080078	0,00035856309
80,4662704467773	0,00036207787
83,4465026855469	0,00037068225
86,4267349243164	0,00037003812
89,4069671630859	0,00037289545
92,3871994018555	0,00037226794
95,367431640625	0,00037607583
98,3476638793945	0,00037184566
101,327896118164	0,0003709753
104,308128356934	0,00037419466
107,288360595703	0,00037415976
110,268592834473	0,00037327677
113,248825073242	0,00037399794
116,229057312012	0,0003747679
119,209289550781	0,00037451408
122,189521789551	0,00037028069
125,16975402832	0,00036812292
128,14998626709	0,00037430538
131,130218505859	0,00037270783
134,110450744629	0,00037257539
137,090682983398	0,00037277171
140,070915222168	0,00037432352
143,051147460938	0,00037197005
146,031379699707	0,0003683953
149,011611938477	0,0003696839
151,991844177246	0,00036763796
154,972076416016	0,00036712156
157,952308654785	0,00036422667
160,932540893555	0,00037078759
163,912773132324	0,00036508466
166,893005371094	0,00036981496
169,873237609863	0,0003720583
172,853469848633	0,00037027583
175,833702087402	0,00037081287
178,813934326172	0,00036898073
181,794166564941	0,00037021698
184,774398803711	0,00037019556
187,75463104248	0,00037408761
190,73486328125	0,00036967113
193,71509552002	0,00037224586
196,695327758789	0,00037131238
199,675559997559	0,00036897077
202,655792236328	0,0003710951
205,636024475098	0,00037064953
208,616256713867	0,00036625042
211,596488952637	0,00036664244
214,576721191406	0,0003654889
217,556953430176	0,00036698591
220,537185668945	0,00036440569
223,517417907715	0,00036528208
226,497650146484	0,00036605876
229,477882385254	0,00036503236
232,458114624023	0,00036957936
235,438346862793	0,00036651555
238,418579101562	0,00036674086
241,398811340332	0,00036725717
244,379043579102	0,00036560625
247,359275817871	0,00036579697
250,339508056641	0,00036303742
253,31974029541	0,00036204105
256,29997253418	0,00036112509
259,280204772949	0,00036152675
262,260437011719	0,00036043846
265,240669250488	0,00035656723
268,220901489258	0,00035776415
271,201133728027	0,00035713648
274,181365966797	0,00035699847
277,161598205566	0,0003559351
280,141830444336	0,00035543691
283,122062683105	0,00035438592
286,102294921875	0,00035339865
289,082527160645	0,00035361168
292,062759399414	0,00035034395
295,042991638184	0,00035300507
298,023223876953	0,000349772
301,003456115723	0,000349911
303,983688354492	0,00035153339
306,963920593262	0,00034966082
309,944152832031	0,00034935063
312,924385070801	0,00035204106
315,90461730957	0,00035433014
318,88484954834	0,00035190389
321,865081787109	0,00035301218
324,845314025879	0,00035226151
327,825546264648	0,00035429335
330,805778503418	0,00035441469
333,786010742188	0,00035419609
336,766242980957	0,00035438255
339,746475219727	0,00035369416
342,726707458496	0,00035338937
345,706939697266	0,00035425485
348,687171936035	0,00035294027
351,667404174805	0,00035433236
354,647636413574	0,00035249936
357,627868652344	0,00035263303
360,608100891113	0,00035434829
363,588333129883	0,00035281187
366,568565368652	0,00035239955
369,548797607422	0,000351488
372,529029846191	0,00035145013
375,509262084961	0,00035004842
378,48949432373	0,00034928925
381,4697265625	0,00034828932
384,44995880127	0,00034802291
387,430191040039	0,00034907837
390,410423278809	0,00034768255
393,390655517578	0,00034689099
396,370887756348	0,00034793184
399,351119995117	0,00034734489
402,331352233887	0,00034546859
405,311584472656	0,00034658198
408,291816711426	0,00034684999
411,272048950195	0,00034481997
414,252281188965	0,00034705015
417,232513427734	0,00034601486
420,212745666504	0,00034684238
423,192977905273	0,00034516736
426,173210144043	0,00034578536
429,153442382812	0,00034412202
432,133674621582	0,00034717012
435,113906860352	0,00034641379
438,094139099121	0,00034719572
441,074371337891	0,00034452927
444,05460357666	0,00034731063
447,03483581543	0,00034661531
450,015068054199	0,00034543058
452,995300292969	0,00034369324
455,975532531738	0,0003447731
458,955764770508	0,00034427793
461,935997009277	0,00034464672
464,916229248047	0,00034172775
467,896461486816	0,00034057146
470,876693725586	0,00033940776
473,856925964355	0,00033743884
476,837158203125	0,00033669805
479,817390441895	0,00033540814
482,797622680664	0,00033420654
485,777854919434	0,00033247102
488,758087158203	0,00033257234
491,738319396973	0,00033124972
494,718551635742	0,00032959911
497,698783874512	0,00032860303
500,679016113281	0,00032952922
503,659248352051	0,0003286083
506,63948059082	0,00032697903
509,61971282959	0,00032695246
512,599945068359	0,00032643074
515,580177307129	0,0003252064
518,560409545898	0,00032531537
521,540641784668	0,00032596356
524,520874023438	0,00032411225
527,501106262207	0,00032368513
530,481338500977	0,00032389969
533,461570739746	0,00032576852
536,441802978516	0,00032363723
539,422035217285	0,00032568059
542,402267456055	0,00032527992
545,382499694824	0,0003258915
548,362731933594	0,00032527484
551,342964172363	0,00032448573
554,323196411133	0,00032625969
557,303428649902	0,00032500479
560,283660888672	0,00032553379
563,263893127441	0,0003256389
566,244125366211	0,00032593174
569,22435760498	0,00032456147
572,20458984375	0,00032471757
575,18482208252	0,00032379692
578,165054321289	0,00032362576
581,145286560059	0,00032354991
584,125518798828	0,00032398477
587,105751037598	0,00032429928
590,085983276367	0,00032507271
593,066215515137	0,00032358871
596,046447753906	0,00032337395
599,026679992676	0,0003234696
602,006912231445	0,00032235747
604,987144470215	0,00032286749
607,967376708984	0,00032485584
610,947608947754	0,00031192429
613,927841186523	0,00032377119
616,908073425293	0,00032410126
619,888305664062	0,00032460791
622,868537902832	0,00032359416
625,848770141602	0,00032423882
628,829002380371	0,00032369494
631,809234619141	0,0003212898
634,78946685791	0,00032371071
637,76969909668	0,00032203655
640,749931335449	0,00032185827
643,730163574219	0,00032180098
646,710395812988	0,00032208893
649,690628051758	0,00032122889
652,670860290527	0,00032393133
655,651092529297	0,0003220036
658,631324768066	0,00032496805
661,611557006836	0,00032389783
664,591789245606	0,00032517692
667,572021484375	0,00032659436
670,552253723145	0,00032670888
673,532485961914	0,00032685073
676,512718200684	0,0003273818
679,492950439453	0,00032852777
682,473182678223	0,00032951085
685,453414916992	0,00033069412
688,433647155762	0,00033005405
691,413879394531	0,00033286327
694,394111633301	0,00033297077
697,37434387207	0,00033446796
700,35457611084	0,00033557567
703,334808349609	0,0003367405
706,315040588379	0,00033700441
709,295272827148	0,00033758081
712,275505065918	0,00033856811
715,255737304687	0,00033779495
718,235969543457	0,0003407253
721,216201782227	0,00034148599
724,196434020996	0,00034205353
727,176666259766	0,00034240317
730,156898498535	0,00034586846
733,137130737305	0,00034545007
736,117362976074	0,00034543753
739,097595214844	0,00034739115
742,077827453613	0,00034819873
745,058059692383	0,00034957757
748,038291931152	0,00035104664
751,018524169922	0,00035028306
753,998756408691	0,00035150117
756,978988647461	0,00035342418
759,959220886231	0,0003522625
762,939453125	0,00035262308
765,919685363769	0,00035554875
768,899917602539	0,00035613487
771,880149841309	0,00035621396
774,860382080078	0,00035777532
777,840614318848	0,00035753078
780,820846557617	0,00035919029
783,801078796387	0,00035996875
786,781311035156	0,00036043906
789,761543273926	0,0003613428
792,741775512695	0,00036274585
795,722007751465	0,00036327731
798,702239990234	0,00036344357
801,682472229004	0,00036469307
804,662704467773	0,00036511121
807,642936706543	0,00036703556
810,623168945313	0,00036799264
813,603401184082	0,00036963275
816,583633422852	0,00036982179
819,563865661621	0,00037044636
822,544097900391	0,00037438554
825,52433013916	0,00037289482
828,50456237793	0,00037565088
831,484794616699	0,00037645815
834,465026855469	0,00037644675
837,445259094238	0,00037712584
840,425491333008	0,00037839344
843,405723571777	0,00038071096
846,385955810547	0,00038211586
849,366188049316	0,00038351209
852,346420288086	0,00038459018
855,326652526855	0,0003846666
858,306884765625	0,00038773421
861,287117004394	0,00038768118
864,267349243164	0,00038943933
867,247581481934	0,00038943963
870,227813720703	0,00039185356
873,208045959473	0,00039234743
876,188278198242	0,00039507176
879,168510437012	0,00039490273
882,148742675781	0,00039574338
885,128974914551	0,00039636229
888,10920715332	0,00039702182
891,08943939209	0,0004001157
894,069671630859	0,00039991712
897,049903869629	0,0004023161
900,030136108398	0,0004029972
903,010368347168	0,00040514483
905,990600585938	0,00040525552
908,970832824707	0,00040938227
911,951065063477	0,00040913452
914,931297302246	0,00041180327
917,911529541016	0,00041377256
920,891761779785	0,0004153205
923,871994018555	0,00041796515
926,852226257324	0,00042051158
929,832458496094	0,00042379629
932,812690734863	0,00042753664
935,792922973633	0,00043031583
938,773155212402	0,00043501413
941,753387451172	0,00043826884
944,733619689941	0,00044320166
947,713851928711	0,00044648139
950,69408416748	0,00045198694
953,67431640625	0,00045769947
956,65454864502	0,00046177002
959,634780883789	0,00046609108
962,615013122559	0,0004731872
965,595245361328	0,00048033244
968,575477600098	0,00048534319
971,555709838867	0,00049369213
974,535942077637	0,00049989988
977,516174316406	0,0005057149
980,496406555176	0,0005157617
983,476638793945	0,00052345246
986,456871032715	0,00053341129
989,437103271484	0,00054138442
992,417335510254	0,00055146253
995,397567749023	0,00056083187
998,377799987793	0,00057295281
1001,35803222656	0,00058374579
1004,33826446533	0,00059582702
1007,3184967041	0,00060914016
1010,29872894287	0,00062066628
1013,27896118164	0,00063471256
1016,25919342041	0,00065078763
1019,23942565918	0,00066616412
1022,21965789795	0,00068176508
1025,19989013672	0,00069932095
1028,18012237549	0,00071756146
1031,16035461426	0,00073483597
1034,14058685303	0,00075521265
1037,1208190918	0,00077592706
1040,10105133057	0,0007976547
1043,08128356934	0,00082077962
1046,06151580811	0,00084468534
1049,04174804688	0,00087006287
1052,02198028564	0,00089607295
1055,00221252441	0,00092278127
1057,98244476318	0,00095118845
1060,96267700195	0,00098272128
1063,94290924072	0,0010156254
1066,92314147949	0,0010486138
1069,90337371826	0,0010850502
1072,88360595703	0,0011205193
1075,8638381958	0,0011594009
1078,84407043457	0,0011984132
1081,82430267334	0,001240455
1084,80453491211	0,0012831805
1087,78476715088	0,0013280372
1090,76499938965	0,0013713539
1093,74523162842	0,0014127283
1096,72546386719	0,0014565812
1099,70569610596	0,0014960896
1102,68592834473	0,0015297983
1105,6661605835	0,001558193
1108,64639282227	0,0015746322
1111,62662506104	0,0015749828
1114,6068572998	0,0015515739
1117,58708953857	0,001498165
1120,56732177734	0,0014094018
1123,54755401611	0,0012797161
1126,52778625488	0,0011234545
1129,50801849365	0,00097045275
1132,48825073242	0,00085725296
1135,46848297119	0,00078809672
1138,44871520996	0,00074464462
1141,42894744873	0,00071473926
1144,4091796875	0,00068914505
1147,38941192627	0,00066433612
1150,36964416504	0,00064326496
1153,34987640381	0,00062336742
1156,33010864258	0,00060467506
1159,31034088135	0,00058900982
1162,29057312012	0,00057483569
1165,27080535889	0,00056149079
1168,25103759766	0,00055016863
1171,23126983643	0,00053918324
1174,2115020752	0,00052856304
1177,19173431396	0,0005204877
1180,17196655273	0,00051016083
1183,1521987915	0,00050333155
1186,13243103027	0,00049550345
1189,11266326904	0,00048890029
1192,09289550781	0,00048185927
1195,07312774658	0,00047545107
1198,05335998535	0,0004715229
1201,03359222412	0,00046645223
1204,01382446289	0,00046053758
1206,99405670166	0,00045738381
1209,97428894043	0,00045341579
1212,9545211792	0,0004490632
1215,93475341797	0,00044651906
1218,91498565674	0,00044328166
1221,89521789551	0,00043876147
1224,87545013428	0,00043642007
1227,85568237305	0,0004357253
1230,83591461182	0,00043365343
1233,81614685059	0,00042968988
1236,79637908936	0,00042767977
1239,77661132812	0,00042488146
1242,75684356689	0,00042421524
1245,73707580566	0,00042272612
1248,71730804443	0,00042198783
1251,6975402832	0,00042019858
1254,67777252197	0,00041779402
1257,65800476074	0,00041607749
1260,63823699951	0,00041625064
1263,61846923828	0,00041525894
1266,59870147705	0,00041518352
1269,57893371582	0,0004135314
1272,55916595459	0,00041116333
1275,53939819336	0,00041047828
1278,51963043213	0,00040988487
1281,4998626709	0,00040881339
1284,48009490967	0,00040576512
1287,46032714844	0,00040466571
1290,44055938721	0,00040230415
1293,42079162598	0,00039930269
1296,40102386475	0,00039854984
1299,38125610352	0,00039840663
1302,36148834229	0,00040106692
1305,34172058105	0,00040192553
1308,32195281982	0,00040513881
1311,30218505859	0,00040455494
1314,28241729736	0,00040378755
1317,26264953613	0,00040402913
1320,2428817749	0,0004032232
1323,22311401367	0,0004028016
1326,20334625244	0,00040145514
1329,18357849121	0,0003997753
1332,16381072998	0,00039999717
1335,14404296875	0,000399617
1338,12427520752	0,00039911137
1341,10450744629	0,00039653888
1344,08473968506	0,00039472143
1347,06497192383	0,00039453173
1350,0452041626	0,00039189426
1353,02543640137	0,00039153108
1356,00566864014	0,00039035985
1358,98590087891	0,00038942311
1361,96613311768	0,00038823302
1364,94636535645	0,00038761763
1367,92659759521	0,00038465916
1370,90682983398	0,00038470581
1373,88706207275	0,00038488256
1376,86729431152	0,00038230373
1379,84752655029	0,00038110015
1382,82775878906	0,00038068703
1385,80799102783	0,0003800256
1388,7882232666	0,00038008154
1391,76845550537	0,00037865628
1394,74868774414	0,00037786757
1397,72891998291	0,00037798297
1400,70915222168	0,00037687161
1403,68938446045	0,00037936634
1406,66961669922	0,00037717571
1409,64984893799	0,00037785166
1412,63008117676	0,00037746657
1415,61031341553	0,00037874172
1418,5905456543	0,00037805963
1421,57077789307	0,0003809594
1424,55101013184	0,00037996799
1427,53124237061	0,00038121903
1430,51147460938	0,00038158704
1433,49170684814	0,00038241685
1436,47193908691	0,00038540622
1439,45217132568	0,00038622374
1442,43240356445	0,0003880141
1445,41263580322	0,00038925325
1448,39286804199	0,00039084458
1451,37310028076	0,00039101489
1454,35333251953	0,00039307109
1457,3335647583	0,0003940657
1460,31379699707	0,00039755369
1463,29402923584	0,00039801352
1466,27426147461	0,00039997819
1469,25449371338	0,00040152025
1472,23472595215	0,00040185706
1475,21495819092	0,00040448038
1478,19519042969	0,00040617589
1481,17542266846	0,00040752843
1484,15565490723	0,00040934059
1487,135887146	0,0004106247
1490,11611938477	0,0004118968
1493,09635162354	0,0004136244
1496,0765838623	0,00041462793
1499,05681610107	0,00041606006
1502,03704833984	0,00041775623
1505,01728057861	0,00041846878
1507,99751281738	0,00042131844
1510,97774505615	0,00042315344
1513,95797729492	0,00042508525
1516,93820953369	0,00042606978
1519,91844177246	0,00042819392
1522,89867401123	0,0004297303
1525,87890625	0,00043358097
1528,85913848877	0,0004331546
1531,83937072754	0,0004360135
1534,81960296631	0,00043777975
1537,79983520508	0,00043920714
1540,78006744385	0,0004421125
1543,76029968262	0,0004451357
1546,74053192139	0,00044717342
1549,72076416016	0,00044835908
1552,70099639893	0,00045162566
1555,6812286377	0,00045466573
1558,66146087646	0,00045776668
1561,64169311523	0,00045986787
1564,621925354	0,00046424993
1567,60215759277	0,00046676716
1570,58238983154	0,00047044976
1573,56262207031	0,00047425758
1576,54285430908	0,00047729747
1579,52308654785	0,00048144539
1582,50331878662	0,00048462382
1585,48355102539	0,00048756521
1588,46378326416	0,00049023351
1591,44401550293	0,00049468932
1594,4242477417	0,00049802335
1597,40447998047	0,00050105604
1600,38471221924	0,00050530838
1603,36494445801	0,00050702108
1606,34517669678	0,00051136295
1609,32540893555	0,00051464965
1612,30564117432	0,000518645
1615,28587341309	0,00052160111
1618,26610565186	0,00052493675
1621,24633789062	0,00052827575
1624,22657012939	0,00053046253
1627,20680236816	0,00053428073
1630,18703460693	0,00053977068
1633,1672668457	0,00054113076
1636,14749908447	0,0005436772
1639,12773132324	0,00054802822
1642,10796356201	0,00055194827
1645,08819580078	0,00055446353
1648,06842803955	0,00055930712
1651,04866027832	0,00056335068
1654,02889251709	0,00056606635
1657,00912475586	0,0005694625
1659,98935699463	0,00057359665
1662,9695892334	0,0005788606
1665,94982147217	0,00058145364
1668,93005371094	0,00058579005
1671,91028594971	0,00059024941
1674,89051818848	0,00059423579
1677,87075042725	0,00059972217
1680,85098266602	0,00060357048
1683,83121490479	0,00060732065
1686,81144714355	0,00061152413
1689,79167938232	0,00061699569
1692,77191162109	0,00062271839
1695,75214385986	0,00062748765
1698,73237609863	0,00063162764
1701,7126083374	0,00063670717
1704,69284057617	0,00064210684
1707,67307281494	0,0006454634
1710,65330505371	0,00065061902
1713,63353729248	0,00065599893
1716,61376953125	0,00066074163
1719,59400177002	0,00066491367
1722,57423400879	0,00066776043
1725,55446624756	0,00067152205
1728,53469848633	0,00067550281
1731,5149307251	0,00067850262
1734,49516296387	0,00068219113
1737,47539520264	0,00068321006
1740,45562744141	0,0006837071
1743,43585968018	0,00068274346
1746,41609191895	0,00067878614
1749,39632415771	0,00067368721
1752,37655639648	0,00066547521
1755,35678863525	0,00065386598
1758,33702087402	0,0006391521
1761,31725311279	0,00062054233
1764,29748535156	0,00060147931
1767,27771759033	0,00057837962
1770,2579498291	0,00055744078
1773,23818206787	0,00054090774
1776,21841430664	0,00053044928
1779,19864654541	0,0005229731
1782,17887878418	0,00051959127
1785,15911102295	0,00051940792
1788,13934326172	0,00052025815
1791,11957550049	0,0005206211
1794,09980773926	0,0005225338
1797,08003997803	0,00052354043
1800,0602722168	0,000526987
1803,04050445557	0,00052824305
1806,02073669434	0,00053054283
1809,00096893311	0,00053147973
1811,98120117187	0,00053429128
1814,96143341064	0,00053600782
1817,94166564941	0,00053874324
1820,92189788818	0,00054124422
1823,90213012695	0,00054270724
1826,88236236572	0,00054450588
1829,86259460449	0,00054626241
1832,84282684326	0,00054887657
1835,82305908203	0,0005511467
1838,8032913208	0,00055355453
1841,78352355957	0,00055487108
1844,76375579834	0,0005571036
1847,74398803711	0,00055968148
1850,72422027588	0,00056078502
1853,70445251465	0,00056357451
1856,68468475342	0,00056529643
1859,66491699219	0,00056631075
1862,64514923096	0,00056834191
1865,62538146973	0,00056911085
1868,6056137085	0,00057276153
1871,58584594727	0,00057493355
1874,56607818604	0,00057746062
1877,5463104248	0,00057955482
1880,52654266357	0,00058142884
1883,50677490234	0,00058531557
1886,48700714111	0,00058656018
1889,46723937988	0,00058922102
1892,44747161865	0,0005914809
1895,42770385742	0,00059485223
1898,40793609619	0,00059867093
1901,38816833496	0,00060110095
1904,36840057373	0,00060274973
1907,3486328125	0,00060645052
1910,32886505127	0,00060928082
1913,30909729004	0,00061339947
1916,28932952881	0,00061574435
1919,26956176758	0,00061996609
1922,24979400635	0,00062256151
1925,23002624512	0,00062434365
1928,21025848389	0,00062784614
1931,19049072266	0,00063150543
1934,17072296143	0,000634322
1937,1509552002	0,00063746579
1940,13118743896	0,00063913516
1943,11141967773	0,00064310205
1946,0916519165	0,00064466995
1949,07188415527	0,00064787566
1952,05211639404	0,00065103932
1955,03234863281	0,00065344422
1958,01258087158	0,00065766777
1960,99281311035	0,00066093906
1963,97304534912	0,00066358678
1966,95327758789	0,00066714791
1969,93350982666	0,00066802582
1972,91374206543	0,00067295383
1975,8939743042	0,0006767613
1978,87420654297	0,00068054119
1981,85443878174	0,00068298945
1984,83467102051	0,00068618472
1987,81490325928	0,00068956794
1990,79513549805	0,00069341907
1993,77536773682	0,0006973846
1996,75559997559	0,00070052368
1999,73583221436	0,00070380638
2002,71606445313	0,00070775051
2005,69629669189	0,00071118472
2008,67652893066	0,00071463253
2011,65676116943	0,00071881877
2014,6369934082	0,000721835
2017,61722564697	0,00072609825
2020,59745788574	0,00072918083
2023,57769012451	0,00073412847
2026,55792236328	0,0007387169
2029,53815460205	0,00074150687
2032,51838684082	0,00074598236
2035,49861907959	0,00075080686
2038,47885131836	0,00075532334
2041,45908355713	0,00075853124
2044,4393157959	0,00076363886
2047,41954803467	0,00076779779
2050,39978027344	0,00077366684
2053,38001251221	0,00077818753
2056,36024475098	0,00078335045
2059,34047698975	0,00078998902
2062,32070922852	0,00079412635
2065,30094146729	0,00079870379
2068,28117370605	0,00080549201
2071,26140594482	0,00080954497
2074,24163818359	0,00081508235
2077,22187042236	0,00082145294
2080,20210266113	0,00082650195
2083,1823348999	0,00083362231
2086,16256713867	0,00083845314
2089,14279937744	0,00084439892
2092,12303161621	0,00084874386
2095,10326385498	0,00085721375
2098,08349609375	0,0008614466
2101,06372833252	0,00086906629
2104,04396057129	0,00087371944
2107,02419281006	0,00087978694
2110,00442504883	0,00088669431
2112,9846572876	0,0008920693
2115,96488952637	0,00089870048
2118,94512176514	0,0009046412
2121,92535400391	0,00091159612
2124,90558624268	0,00091701703
2127,88581848145	0,00092299454
2130,86605072021	0,00092694006
2133,84628295898	0,00093436867
2136,82651519775	0,00094088049
2139,80674743652	0,00094785394
2142,78697967529	0,00095261814
2145,76721191406	0,00095969103
2148,74744415283	0,00096510789
2151,7276763916	0,00097045792
2154,70790863037	0,00097732191
2157,68814086914	0,00098172007
2160,66837310791	0,00098508921
2163,64860534668	0,00099030051
2166,62883758545	0,00099701637
2169,60906982422	0,0010005712
2172,58930206299	0,0010043179
2175,56953430176	0,0010088784
2178,54976654053	0,001011956
2181,5299987793	0,0010153809
2184,51023101807	0,0010169801
2187,49046325684	0,0010191917
2190,47069549561	0,0010203144
2193,45092773438	0,0010197379
2196,43115997314	0,0010209021
2199,41139221191	0,0010196697
2202,39162445068	0,0010200955
2205,37185668945	0,0010157613
2208,35208892822	0,0010135378
2211,33232116699	0,0010097892
2214,31255340576	0,0010052034
2217,29278564453	0,0010010341
2220,2730178833	0,00099467006
2223,25325012207	0,00099041442
2226,23348236084	0,00098632322
2229,21371459961	0,0009821816
2232,19394683838	0,0009782586
2235,17417907715	0,00097810679
2238,15441131592	0,00097949531
2241,13464355469	0,00097885801
2244,11487579346	0,00098272745
2247,09510803223	0,00098731886
2250,075340271	0,00099173083
2253,05557250977	0,0009981026
2256,03580474854	0,0010050917
2259,0160369873	0,0010128182
2261,99626922607	0,0010182336
2264,97650146484	0,0010249197
2267,95673370361	0,0010309915
2270,93696594238	0,0010370664
2273,91719818115	0,0010448516
2276,89743041992	0,0010502483
2279,87766265869	0,0010583674
2282,85789489746	0,0010658465
2285,83812713623	0,0010732721
2288,818359375	0,0010788323
2291,79859161377	0,0010862626
2294,77882385254	0,0010937937
2297,75905609131	0,0011006807
2300,73928833008	0,0011080971
2303,71952056885	0,0011163492
2306,69975280762	0,0011231894
2309,67998504639	0,0011307752
2312,66021728516	0,0011382578
2315,64044952393	0,0011449996
2318,6206817627	0,0011544487
2321,60091400146	0,0011624994
2324,58114624023	0,0011687207
2327,561378479	0,001176235
2330,54161071777	0,0011849946
2333,52184295654	0,0011922809
2336,50207519531	0,0011996157
2339,48230743408	0,0012075802
2342,46253967285	0,0012159387
2345,44277191162	0,0012226147
2348,42300415039	0,0012303323
2351,40323638916	0,0012380726
2354,38346862793	0,0012437004
2357,3637008667	0,0012512214
2360,34393310547	0,0012573287
2363,32416534424	0,0012663583
2366,30439758301	0,0012710335
2369,28462982178	0,0012774981
2372,26486206055	0,0012830007
2375,24509429932	0,0012904067
2378,22532653809	0,0012958196
2381,20555877686	0,0012993906
2384,18579101562	0,0013046188
2387,16602325439	0,0013082892
2390,14625549316	0,0013128527
2393,12648773193	0,0013149762
2396,1067199707	0,0013187228
2399,08695220947	0,0013210806
2402,06718444824	0,0013217354
2405,04741668701	0,0013232921
2408,02764892578	0,0013237947
2411,00788116455	0,0013232659
2413,98811340332	0,0013214788
2416,96834564209	0,0013199959
2419,94857788086	0,0013148589
2422,92881011963	0,0013116334
2425,9090423584	0,0013043055
2428,88927459717	0,0012987861
2431,86950683594	0,0012903774
2434,84973907471	0,0012813604
2437,82997131348	0,0012708428
2440,81020355225	0,0012582986
2443,79043579102	0,0012450389
2446,77066802979	0,0012296954
2449,75090026855	0,001212912
2452,73113250732	0,0011943638
2455,71136474609	0,0011745719
2458,69159698486	0,0011529226
2461,67182922363	0,0011298016
2464,6520614624	0,0011067836
2467,63229370117	0,0010816206
2470,61252593994	0,001056853
2473,59275817871	0,0010330714
2476,57299041748	0,0010083358
2479,55322265625	0,00098471647
2482,53345489502	0,00096345666
2485,51368713379	0,0009446388
2488,49391937256	0,0009304145
2491,47415161133	0,00092020355
2494,4543838501	0,00091451568
2497,43461608887	0,00091598587
2500,41484832764	0,00092358479
2503,39508056641	0,00093899439
2506,37531280518	0,00095814499
2509,35554504395	0,00098542692
2512,33577728271	0,0010180401
2515,31600952148	0,0010546622
2518,29624176025	0,0010945318
2521,27647399902	0,0011358738
2524,25670623779	0,0011792078
2527,23693847656	0,0012212119
2530,21717071533	0,0012626667
2533,1974029541	0,0013018183
2536,17763519287	0,0013366017
2539,15786743164	0,0013696771
2542,13809967041	0,0013982436
2545,11833190918	0,0014202984
2548,09856414795	0,0014378811
2551,07879638672	0,0014488012
2554,05902862549	0,0014568421
2557,03926086426	0,0014573538
2560,01949310303	0,0014538731
2562,9997253418	0,0014494473
2565,97995758057	0,0014469763
2568,96018981934	0,0014469096
2571,94042205811	0,0014556188
2574,92065429687	0,0014749599
2577,90088653564	0,0015059962
2580,88111877441	0,0015500207
2583,86135101318	0,0016028962
2586,84158325195	0,0016632437
2589,82181549072	0,0017305802
2592,80204772949	0,0018024066
2595,78227996826	0,0018759223
2598,76251220703	0,0019531667
2601,7427444458	0,0020338551
2604,72297668457	0,0021147874
2607,70320892334	0,0021976452
2610,68344116211	0,0022848558
2613,66367340088	0,0023711176
2616,64390563965	0,0024613461
2619,62413787842	0,0025534353
2622,60437011719	0,002646047
2625,58460235596	0,0027412554
2628,56483459473	0,0028376624
2631,5450668335	0,0029348741
2634,52529907227	0,0030331136
2637,50553131104	0,0031335006
2640,4857635498	0,0032330967
2643,46599578857	0,0033334428
2646,44622802734	0,0034331178
2649,42646026611	0,0035310451
2652,40669250488	0,0036272785
2655,38692474365	0,0037181363
2658,36715698242	0,0038053338
2661,34738922119	0,0038845677
2664,32762145996	0,003956433
2667,30785369873	0,0040188636
2670,2880859375	0,004068709
2673,26831817627	0,0041021012
2676,24855041504	0,0041208553
2679,22878265381	0,0041194056
2682,20901489258	0,0040971552
2685,18924713135	0,0040526165
2688,16947937012	0,0039836066
2691,14971160889	0,0038924453
2694,12994384766	0,003780005
2697,11017608643	0,0036537703
2700,0904083252	0,0035140776
2703,07064056396	0,0033689931
2706,05087280273	0,003225399
2709,0311050415	0,0030876464
2712,01133728027	0,0029554376
2714,99156951904	0,0028326316
2717,97180175781	0,0027206207
2720,95203399658	0,0026197669
2723,93226623535	0,0025225904
2726,91249847412	0,0024366513
2729,89273071289	0,0023577354
2732,87296295166	0,0022849139
2735,85319519043	0,0022165592
2738,8334274292	0,00215077
2741,81365966797	0,0020910909
2744,79389190674	0,0020339309
2747,77412414551	0,0019800495
2750,75435638428	0,0019292728
2753,73458862305	0,0018804036
2756,71482086182	0,0018352394
2759,69505310059	0,0017905995
2762,67528533936	0,001748881
2765,65551757813	0,0017076639
2768,63574981689	0,0016708593
2771,61598205566	0,0016349971
2774,59621429443	0,0015996827
2777,5764465332	0,0015663303
2780,55667877197	0,0015343558
2783,53691101074	0,001503759
2786,51714324951	0,001473759
2789,49737548828	0,0014447057
2792,47760772705	0,0014165377
2795,45783996582	0,0013907919
2798,43807220459	0,0013656723
2801,41830444336	0,0013400654
2804,39853668213	0,0013160992
2807,3787689209	0,0012930408
2810,35900115967	0,0012696212
2813,33923339844	0,0012472171
2816,31946563721	0,0012277021
2819,29969787598	0,0012070222
2822,27993011475	0,0011861572
2825,26016235352	0,0011677153
2828,24039459229	0,001147754
2831,22062683105	0,0011309631
2834,20085906982	0,0011120805
2837,18109130859	0,0010964733
2840,16132354736	0,0010781566
2843,14155578613	0,0010620726
2846,1217880249	0,001047257
2849,10202026367	0,0010319314
2852,08225250244	0,0010177553
2855,06248474121	0,0010027402
2858,04271697998	0,00098888601
2861,02294921875	0,00097582115
2864,00318145752	0,00096219453
2866,98341369629	0,00094898375
2869,96364593506	0,00093723019
2872,94387817383	0,00092473099
2875,9241104126	0,00091279706
2878,90434265137	0,0009013483
2881,88457489014	0,00089133182
2884,86480712891	0,00087956552
2887,84503936768	0,00086818033
2890,82527160645	0,00085838701
2893,80550384521	0,00084798197
2896,78573608398	0,00083769556
2899,76596832275	0,00082841505
2902,74620056152	0,00081838422
2905,72643280029	0,00080754434
2908,70666503906	0,00079916265
2911,68689727783	0,00078845938
2914,6671295166	0,00077900997
2917,64736175537	0,00077039301
2920,62759399414	0,00076194698
2923,60782623291	0,00075286474
2926,58805847168	0,00074443878
2929,56829071045	0,00073624255
2932,54852294922	0,00072646951
2935,52875518799	0,0007190182
2938,50898742676	0,00071130801
2941,48921966553	0,00070276438
2944,4694519043	0,00069567121
2947,44968414307	0,00068849001
2950,42991638184	0,00068067533
2953,41014862061	0,00067382393
2956,39038085937	0,00066618096
2959,37061309814	0,00066062687
2962,35084533691	0,0006535945
2965,33107757568	0,00064677485
2968,31130981445	0,0006406055
2971,29154205322	0,00063350622
2974,27177429199	0,0006272272
2977,25200653076	0,00062232431
2980,23223876953	0,00061538491
2983,2124710083	0,00060934689
2986,19270324707	0,000602703
2989,17293548584	0,00059816361
2992,15316772461	0,00059451541
2995,13339996338	0,00058948291
2998,11363220215	0,00058370999
3001,09386444092	0,00057971673
3004,07409667969	0,00057553568
3007,05432891846	0,00057121765
3010,03456115723	0,0005671233
3013,014793396	0,00056372648
3015,99502563477	0,00055941145
3018,97525787354	0,00055492555
3021,9554901123	0,00055331534
3024,93572235107	0,00054986061
3027,91595458984	0,00054675861
3030,89618682861	0,00054440764
3033,87641906738	0,00054223044
3036,85665130615	0,00053986049
3039,83688354492	0,00053873355
3042,81711578369	0,00053635691
3045,79734802246	0,00053559903
3048,77758026123	0,00053406995
3051,7578125	0,00053491442
3054,73804473877	0,00053288366
3057,71827697754	0,00053297508
3060,69850921631	0,0005311951
3063,67874145508	0,00053093021
3066,65897369385	0,00053035246
3069,63920593262	0,0005290315
3072,61943817139	0,00052852927
3075,59967041016	0,00052850797
3078,57990264893	0,00052619949
3081,5601348877	0,00052348927
3084,54036712646	0,00052236562
3087,52059936523	0,00051950581
3090,500831604	0,0005173317
3093,48106384277	0,00051344639
3096,46129608154	0,00051006828
3099,44152832031	0,00050755983
3102,42176055908	0,00050406079
3105,40199279785	0,00050108111
3108,38222503662	0,00049772969
3111,36245727539	0,00049417503
3114,34268951416	0,00049109348
3117,32292175293	0,00048781781
3120,3031539917	0,00048446916
3123,28338623047	0,00048133067
3126,26361846924	0,00047843925
3129,24385070801	0,00047479172
3132,22408294678	0,00047107993
3135,20431518555	0,00046967725
3138,18454742432	0,0004669245
3141,16477966309	0,00046384383
3144,14501190186	0,00046112602
3147,12524414063	0,00045726682
3150,10547637939	0,00045538951
3153,08570861816	0,00045130365
3156,06594085693	0,00044906347
3159,0461730957	0,00044663462
3162,02640533447	0,00044386039
3165,00663757324	0,00044043179
3167,98686981201	0,00043694224
3170,96710205078	0,00043488368
3173,94733428955	0,00043160894
3176,92756652832	0,00042847915
3179,90779876709	0,00042588116
3182,88803100586	0,00042223799
3185,86826324463	0,00041944568
3188,8484954834	0,00041585829
3191,82872772217	0,00041268322
3194,80895996094	0,00040810061
3197,78919219971	0,00040569828
3200,76942443848	0,00040200143
3203,74965667725	0,00039948727
3206,72988891602	0,00039473705
3209,71012115479	0,00039197385
3212,69035339355	0,00038981525
3215,67058563232	0,00038613644
3218,65081787109	0,00038315568
3221,63105010986	0,00037976009
3224,61128234863	0,00037618334
3227,5915145874	0,00037298839
3230,57174682617	0,00037125436
3233,55197906494	0,00036678378
3236,53221130371	0,00036461865
3239,51244354248	0,00036256971
3242,49267578125	0,00035940144
3245,47290802002	0,00035486587
3248,45314025879	0,00035191286
3251,43337249756	0,00034966172
3254,41360473633	0,00034722659
3257,3938369751	0,00034409924
3260,37406921387	0,0003416019
3263,35430145264	0,00033859346
3266,33453369141	0,00033601361
3269,31476593018	0,00033344827
3272,29499816895	0,00033123231
3275,27523040771	0,00032800024
3278,25546264648	0,00032543922
3281,23569488525	0,0003229456
3284,21592712402	0,00032237015
3287,19615936279	0,00031780815
3290,17639160156	0,00031590207
3293,15662384033	0,00031482919
3296,1368560791	0,00031152599
3299,11708831787	0,00031087859
3302,09732055664	0,00030747045
3305,07755279541	0,0003063926
3308,05778503418	0,00030403244
3311,03801727295	0,0003031261
3314,01824951172	0,00030179366
3316,99848175049	0,00029975231
3319,97871398926	0,00029902406
3322,95894622803	0,00029845722
3325,9391784668	0,00029675943
3328,91941070557	0,00029740264
3331,89964294434	0,00029684134
3334,87987518311	0,00029835869
3337,86010742188	0,00029755083
3340,84033966064	0,00029733338
3343,82057189941	0,00029859286
3346,80080413818	0,00030046623
3349,78103637695	0,00030140222
3352,76126861572	0,00030269956
3355,74150085449	0,00030475338
3358,72173309326	0,00030625561
3361,70196533203	0,00030783064
3364,6821975708	0,00030863956
3367,66242980957	0,00031179441
3370,64266204834	0,00031367977
3373,62289428711	0,00031576884
3376,60312652588	0,00031822888
3379,58335876465	0,00031944956
3382,56359100342	0,00032240171
3385,54382324219	0,00032550809
3388,52405548096	0,00032780343
3391,50428771973	0,00033041554
3394,4845199585	0,00033286449
3397,46475219727	0,00033402187
3400,44498443604	0,0003361132
3403,4252166748	0,00033909562
3406,40544891357	0,00033996006
3409,38568115234	0,00034095436
3412,36591339111	0,0003421683
3415,34614562988	0,00034428545
3418,32637786865	0,00034548651
3421,30661010742	0,00034640664
3424,28684234619	0,00034766117
3427,26707458496	0,00034956232
3430,24730682373	0,00034986327
3433,2275390625	0,00035039142
3436,20777130127	0,00035216554
3439,18800354004	0,00035170715
3442,16823577881	0,00035320598
3445,14846801758	0,00035296309
3448,12870025635	0,00035329717
3451,10893249512	0,00035514543
3454,08916473389	0,00035569879
3457,06939697266	0,00035617336
3460,04962921143	0,00035638866
3463,0298614502	0,00035654835
3466,01009368897	0,00035622188
3468,99032592773	0,00035577196
3471,9705581665	0,00035658726
3474,95079040527	0,00035517312
3477,93102264404	0,00035530269
3480,91125488281	0,00035538927
3483,89148712158	0,0003544008
3486,87171936035	0,00035408427
3489,85195159912	0,00035360499
3492,83218383789	0,00035333607
3495,81241607666	0,00035263687
3498,79264831543	0,00035132697
3501,7728805542	0,000349212
3504,75311279297	0,00034939022
3507,73334503174	0,00034791617
3510,71357727051	0,00034523632
3513,69380950928	0,0003435012
3516,67404174805	0,00034184498
3519,65427398682	0,00033898229
3522,63450622559	0,0003373658
3525,61473846436	0,00033497948
3528,59497070313	0,00033307135
3531,57520294189	0,00032975133
3534,55543518066	0,00032690153
3537,53566741943	0,00032336277
3540,5158996582	0,00031936332
3543,49613189697	0,00031668368
3546,47636413574	0,00031263744
3549,45659637451	0,0003092958
3552,43682861328	0,0003054958
3555,41706085205	0,00030183572
3558,39729309082	0,00029746186
3561,37752532959	0,00029309745
3564,35775756836	0,00028854498
3567,33798980713	0,00028483697
3570,3182220459	0,00028030944
3573,29845428467	0,00027541224
3576,27868652344	0,00027155049
3579,25891876221	0,0002661034
3582,23915100098	0,00026307092
3585,21938323975	0,00025804536
3588,19961547852	0,0002529639
3591,17984771729	0,00024869908
3594,16007995605	0,00024381399
3597,14031219482	0,00024032087
3600,12054443359	0,00023601939
3603,10077667236	0,000232933
3606,08100891113	0,00022892117
3609,0612411499	0,00022636446
3612,04147338867	0,0002228704
3615,02170562744	0,00022084391
3618,00193786621	0,00021915712
3620,98217010498	0,0002170246
3623,96240234375	0,00021483203
3626,94263458252	0,00021347589
3629,92286682129	0,00021142323
3632,90309906006	0,00021089315
3635,88333129883	0,00020999539
3638,8635635376	0,00020796206
3641,84379577637	0,00020659827
3644,82402801514	0,00020640101
3647,80426025391	0,00020673474
3650,78449249268	0,00020553311
3653,76472473145	0,00020462376
3656,74495697022	0,00020284256
3659,72518920898	0,00020332619
3662,70542144775	0,00020125093
3665,68565368652	0,0002006794
3668,66588592529	0,00019929793
3671,64611816406	0,00019769095
3674,62635040283	0,0001963725
3677,6065826416	0,00019454244
3680,58681488037	0,00019377461
3683,56704711914	0,00019132547
3686,54727935791	0,00019120074
3689,52751159668	0,00018852073
3692,50774383545	0,00018864634
3695,48797607422	0,00018732597
3698,46820831299	0,00018630317
3701,44844055176	0,00018619453
3704,42867279053	0,00018637916
3707,4089050293	0,0001875629
3710,38913726807	0,00018806724
3713,36936950684	0,00018943198
3716,34960174561	0,00019082469
3719,32983398438	0,00019233988
3722,31006622314	0,00019452519
3725,29029846191	0,0001970689
3728,27053070068	0,00019986093
3731,25076293945	0,00020289741
3734,23099517822	0,00020545078
3737,21122741699	0,00020872404
3740,19145965576	0,00021077007
3743,17169189453	0,00021370931
3746,1519241333	0,00021720536
3749,13215637207	0,00021867706
3752,11238861084	0,00022194915
3755,09262084961	0,0002240995
3758,07285308838	0,00022782638
3761,05308532715	0,00023018882
3764,03331756592	0,00023249577
3767,01354980469	0,00023279367
3769,99378204346	0,00023566218
3772,97401428223	0,00023662905
3775,954246521	0,00023687341
3778,93447875977	0,0002392914
3781,91471099854	0,00024039139
3784,8949432373	0,00023906005
3787,87517547607	0,00023933574
3790,85540771484	0,00023867042
3793,83563995361	0,00023831917
3796,81587219238	0,00023696829
3799,79610443115	0,00023549129
3802,77633666992	0,00023290389
3805,75656890869	0,00023139707
3808,73680114746	0,00022926645
3811,71703338623	0,00022781874
3814,697265625	0,0002245043
3817,67749786377	0,00022257873
3820,65773010254	0,00021866266
3823,63796234131	0,00021632054
3826,61819458008	0,00021363766
3829,59842681885	0,00021033436
3832,57865905762	0,00020824378
3835,55889129639	0,00020524437
3838,53912353516	0,00020489855
3841,51935577393	0,00020127985
3844,4995880127	0,00020046165
3847,47982025146	0,0001980449
3850,46005249023	0,00019591394
3853,440284729	0,00019485941
3856,42051696777	0,00019347955
3859,40074920654	0,00019237795
3862,38098144531	0,0001894333
3865,36121368408	0,00018858363
3868,34144592285	0,00018670676
3871,32167816162	0,00018561138
3874,30191040039	0,00018334156
3877,28214263916	0,00018261922
3880,26237487793	0,00018089177
3883,2426071167	0,00017908874
3886,22283935547	0,00017803752
3889,20307159424	0,00017677655
3892,18330383301	0,00017448286
3895,16353607178	0,00017277437
3898,14376831055	0,00017030911
3901,12400054932	0,00016901205
3904,10423278809	0,00016749237
3907,08446502686	0,00016502737
3910,06469726562	0,00016480972
3913,04492950439	0,00016057356
3916,02516174316	0,00015815299
3919,00539398193	0,00015513834
3921,9856262207	0,00015261134
3924,96585845947	0,00015107767
3927,94609069824	0,00014754404
3930,92632293701	0,00014553565
3933,90655517578	0,00014295743
3936,88678741455	0,00013897969
3939,86701965332	0,00013646653
3942,84725189209	0,00013295673
3945,82748413086	0,00012984416
3948,80771636963	0,00012704418
3951,7879486084	0,00012369446
3954,76818084717	0,00011992691
3957,74841308594	0,00011596852
3960,72864532471	0,00011239041
3963,70887756348	0,0001073473
3966,68910980225	0,00010441702
3969,66934204102	0,0001003704
3972,64957427978	9,6252963E-5
3975,62980651855	9,2889622E-5
3978,61003875732	8,9563023E-5
3981,59027099609	8,5052066E-5
3984,57050323486	8,1477495E-5
3987,55073547363	7,6984584E-5
3990,5309677124	7,3368879E-5
3993,51119995117	6,8543657E-5
3996,49143218994	6,5219413E-5
3999,47166442871	6,2788326E-5
4002,45189666748	5,881417E-5
4005,43212890625	5,6365665E-5
4008,41236114502	5,2594496E-5
4011,39259338379	4,9802382E-5
4014,37282562256	4,8110226E-5
4017,35305786133	4,5260614E-5
4020,3332901001	4,1730169E-5
4023,31352233887	3,9668339E-5
4026,29375457764	3,9022981E-5
4029,27398681641	3,5743137E-5
4032,25421905518	3,4451099E-5
4035,23445129395	3,3470392E-5
4038,21468353271	3,19505E-5
4041,19491577148	3,1502555E-5
4044,17514801025	3,1144156E-5
4047,15538024902	3,0955472E-5
4050,13561248779	3,0689032E-5
4053,11584472656	3,0226758E-5
4056,09607696533	3,012076E-5
4059,0763092041	2,9840286E-5
4062,05654144287	3,1797913E-5
4065,03677368164	3,2452134E-5
4068,01700592041	3,2633995E-5
4070,99723815918	3,369352E-5
4073,97747039795	3,5375116E-5
4076,95770263672	3,6513371E-5
4079,93793487549	3,8465209E-5
4082,91816711426	3,9894361E-5
4085,89839935303	4,1730001E-5
4088,8786315918	4,3542185E-5
4091,85886383057	4,5240849E-5
4094,83909606934	4,7096384E-5
4097,81932830811	4,8303553E-5
4100,79956054687	4,973624E-5
4103,77979278564	5,1744753E-5
4106,76002502441	5,249886E-5
4109,74025726318	5,3694197E-5
4112,72048950195	5,5728363E-5
4115,70072174072	5,6441723E-5
4118,68095397949	5,8984245E-5
4121,66118621826	5,9945434E-5
4124,64141845703	6,1192342E-5
4127,6216506958	6,1041608E-5
4130,60188293457	6,3463932E-5
4133,58211517334	6,5209236E-5
4136,56234741211	6,5206027E-5
4139,54257965088	6,732886E-5
4142,52281188965	6,933339E-5
4145,50304412842	7,0439191E-5
4148,48327636719	7,0895638E-5
4151,46350860596	7,2438695E-5
4154,44374084473	7,4321639E-5
4157,4239730835	7,5653731E-5
4160,40420532227	7,8076934E-5
4163,38443756103	7,7552606E-5
4166,3646697998	8,0640108E-5
4169,34490203857	8,2604627E-5
4172,32513427734	8,3466592E-5
4175,30536651611	8,4352553E-5
4178,28559875488	8,7044533E-5
4181,26583099365	8,8471001E-5
4184,24606323242	9,1155291E-5
4187,22629547119	9,1711078E-5
4190,20652770996	9,3978979E-5
4193,18675994873	9,4448669E-5
4196,1669921875	9,5942265E-5
4199,14722442627	9,8537385E-5
4202,12745666504	9,9383377E-5
4205,10768890381	0,00010122582
4208,08792114258	0,00010301204
4211,06815338135	0,00010493878
4214,04838562012	0,00010614125
4217,02861785889	0,00010762876
4220,00885009766	0,00010995515
4222,98908233643	0,00011184816
4225,9693145752	0,00011316582
4228,94954681396	0,00011523741
4231,92977905273	0,00011595524
4234,9100112915	0,00011659913
4237,89024353027	0,00011945497
4240,87047576904	0,00012075158
4243,85070800781	0,00012299959
4246,83094024658	0,00012353974
4249,81117248535	0,0001238355
4252,79140472412	0,00012602896
4255,77163696289	0,0001266928
4258,75186920166	0,00012821166
4261,73210144043	0,00012743881
4264,7123336792	0,00012879695
4267,69256591797	0,0001290065
4270,67279815674	0,00012972662
4273,65303039551	0,00012966749
4276,63326263428	0,00012987526
4279,61349487305	0,00013013792
4282,59372711182	0,00012948006
4285,57395935059	0,00013040595
4288,55419158936	0,0001301817
4291,53442382812	0,0001309896
4294,51465606689	0,00013159388
4297,49488830566	0,00013141148
4300,47512054443	0,00013050912
4303,4553527832	0,0001310085
4306,43558502197	0,00013130066
4309,41581726074	0,00013185252
4312,39604949951	0,00013165632
4315,37628173828	0,0001326568
4318,35651397705	0,0001330645
4321,33674621582	0,00013249684
4324,31697845459	0,00013366273
4327,29721069336	0,00013412542
4330,27744293213	0,00013387694
4333,2576751709	0,00013450849
4336,23790740967	0,0001335341
4339,21813964844	0,00013432662
4342,19837188721	0,000134537
4345,17860412598	0,00013578548
4348,15883636475	0,00013475894
4351,13906860352	0,00013490347
4354,11930084229	0,00013376908
4357,09953308105	0,00013475889
4360,07976531982	0,0001344736
4363,05999755859	0,00013473628
4366,04022979736	0,00013467748
4369,02046203613	0,00013440789
4372,0006942749	0,00013403186
4374,98092651367	0,00013441413
4377,96115875244	0,00013409636
4380,94139099121	0,00013427668
4383,92162322998	0,00013286743
4386,90185546875	0,00013214068
4389,88208770752	0,00013286633
4392,86231994629	0,00013208426
4395,84255218506	0,00013206043
4398,82278442383	0,00013246941
4401,8030166626	0,00013173824
4404,78324890137	0,00013282616
4407,76348114014	0,00013253854
4410,74371337891	0,00013279197
4413,72394561768	0,00013303347
4416,70417785645	0,00013305281
4419,68441009521	0,0001348593
4422,66464233398	0,00013504159
4425,64487457275	0,00013484052
4428,62510681152	0,00013729787
4431,60533905029	0,00013828194
4434,58557128906	0,00013981104
4437,56580352783	0,00014050789
4440,5460357666	0,00014167953
4443,52626800537	0,00014325857
4446,50650024414	0,00014572586
4449,48673248291	0,00014594742
4452,46696472168	0,00014835612
4455,44719696045	0,00014855999
4458,42742919922	0,00015020909
4461,40766143799	0,00015260428
4464,38789367676	0,00015413827
4467,36812591553	0,00015425324
4470,3483581543	0,00015660252
4473,32859039307	0,00015901012
4476,30882263184	0,00015928732
4479,28905487061	0,00016129835
4482,26928710937	0,00016364342
4485,24951934814	0,00016556282
4488,22975158691	0,00016663139
4491,20998382568	0,00016694204
4494,19021606445	0,00017068768
4497,17044830322	0,00017084339
4500,15068054199	0,00017337531
4503,13091278076	0,00017353685
4506,11114501953	0,00017515467
4509,0913772583	0,00017557937
4512,07160949707	0,00017815848
4515,05184173584	0,00017856664
4518,03207397461	0,00018142166
4521,01230621338	0,00018171409
4523,99253845215	0,00018189578
4526,97277069092	0,00018337763
4529,95300292969	0,00018419109
4532,93323516846	0,00018415704
4535,91346740723	0,00018605892
4538,893699646	0,00018715026
4541,87393188477	0,00018787424
4544,85416412354	0,00018802286
4547,8343963623	0,00018835807
4550,81462860107	0,00018861021
4553,79486083984	0,00018987123
4556,77509307861	0,00018917136
4559,75532531738	0,00019023413
4562,73555755615	0,00019062473
4565,71578979492	0,00019104015
4568,69602203369	0,00019113823
4571,67625427246	0,00019168517
4574,65648651123	0,00019097374
4577,63671875	0,00019097309
4580,61695098877	0,00018970134
4583,59718322754	0,00018906853
4586,57741546631	0,00018931262
4589,55764770508	0,00018884765
4592,53787994385	0,00018758071
4595,51811218262	0,00018740237
4598,49834442139	0,00018491666
4601,47857666016	0,00018442042
4604,45880889893	0,00018354902
4607,4390411377	0,00018101728
4610,41927337646	0,00018083856
4613,39950561523	0,00017872184
4616,379737854	0,00017687841
4619,35997009277	0,00017369448
4622,34020233154	0,00017392959
4625,32043457031	0,00017185789
4628,30066680908	0,00016950495
4631,28089904785	0,00016738268
4634,26113128662	0,00016617879
4637,24136352539	0,0001620792
4640,22159576416	0,00016011769
4643,20182800293	0,00015741313
4646,1820602417	0,00015484099
4649,16229248047	0,00015342532
4652,14252471924	0,00015081547
4655,12275695801	0,00014837451
4658,10298919678	0,00014492069
4661,08322143555	0,00014282388
4664,06345367432	0,00014001621
4667,04368591309	0,00013728793
4670,02391815186	0,00013415904
4673,00415039063	0,00013199885
4675,98438262939	0,00012859819
4678,96461486816	0,00012608337
4681,94484710693	0,00012340515
4684,9250793457	0,00012072659
4687,90531158447	0,00011735577
4690,88554382324	0,00011615821
4693,86577606201	0,00011273432
4696,84600830078	0,00011050542
4699,82624053955	0,0001066589
4702,80647277832	0,00010572099
4705,78670501709	0,00010291085
4708,76693725586	0,0001002687
4711,74716949463	9,8341102E-5
4714,7274017334	9,546306E-5
4717,70763397217	9,3805136E-5
4720,68786621094	9,210056E-5
4723,66809844971	9,0073574E-5
4726,64833068848	8,8738558E-5
4729,62856292725	8,6442768E-5
4732,60879516602	8,4822915E-5
4735,58902740479	8,3820426E-5
4738,56925964355	8,1175917E-5
4741,54949188232	7,9780563E-5
4744,52972412109	7,9374423E-5
4747,50995635986	7,744823E-5
4750,49018859863	7,7867714E-5
4753,4704208374	7,672771E-5
4756,45065307617	7,6001218E-5
4759,43088531494	7,5451343E-5
4762,41111755371	7,4887909E-5
4765,39134979248	7,5841867E-5
4768,37158203125	7,7490014E-5
4771,35181427002	7,7969378E-5
4774,33204650879	7,8377554E-5
4777,31227874756	7,9545339E-5
4780,29251098633	8,1447371E-5
4783,2727432251	8,248962E-5
4786,25297546387	8,4592372E-5
4789,23320770264	8,7517002E-5
4792,21343994141	8,9498242E-5
4795,19367218018	9,1701793E-5
4798,17390441895	9,5108666E-5
4801,15413665771	9,7611025E-5
4804,13436889648	0,00010107191
4807,11460113525	0,00010410022
4810,09483337402	0,00010707583
4813,07506561279	0,00011009719
4816,05529785156	0,00011432325
4819,03553009033	0,00011763721
4822,0157623291	0,00012089653
4824,99599456787	0,00012551501
4827,97622680664	0,00012822511
4830,95645904541	0,00013333004
4833,93669128418	0,00013532209
4836,91692352295	0,00014063678
4839,89715576172	0,00014401401
4842,87738800049	0,00014834495
4845,85762023926	0,00015155137
4848,83785247803	0,00015587057
4851,8180847168	0,00016083908
4854,79831695557	0,00016565955
4857,77854919434	0,00016931754
4860,75878143311	0,00017465058
4863,73901367188	0,00017801487
4866,71924591064	0,00018203329
4869,69947814941	0,00018584712
4872,67971038818	0,00019007192
4875,65994262695	0,00019432542
4878,64017486572	0,00019921861
4881,62040710449	0,00020275676
4884,60063934326	0,00020690671
4887,58087158203	0,00021191003
4890,5611038208	0,00021628283
4893,54133605957	0,00022063209
4896,52156829834	0,0002251374
4899,50180053711	0,00022857172
4902,48203277588	0,000232823
4905,46226501465	0,00023662003
4908,44249725342	0,00024131384
4911,42272949219	0,0002452236
4914,40296173096	0,00024878149
4917,38319396973	0,00025211886
4920,3634262085	0,00025466908
4923,34365844727	0,00025779183
4926,32389068604	0,00026070265
4929,3041229248	0,0002638221
4932,28435516357	0,00026506785
4935,26458740234	0,00026753566
4938,24481964111	0,00026946326
4941,22505187988	0,00027208318
4944,20528411865	0,00027341412
4947,18551635742	0,0002759929
4950,16574859619	0,00027740152
4953,14598083496	0,00027952186
4956,12621307373	0,00028140476
4959,1064453125	0,0002831417
4962,08667755127	0,00028491499
4965,06690979004	0,00028677044
4968,04714202881	0,00028805171
4971,02737426758	0,0002886989
4974,00760650635	0,0002903083
4976,98783874512	0,0002914622
4979,96807098389	0,00029221941
4982,94830322266	0,00029331004
4985,92853546143	0,00029331785
4988,9087677002	0,00029495155
4991,88899993897	0,0002957862
4994,86923217773	0,00029492636
4997,8494644165	0,00029572172
5000,82969665527	0,00029619691
5003,80992889404	0,00029552346
5006,79016113281	0,00029490067
5009,77039337158	0,0002964387
5012,75062561035	0,0002955388
5015,73085784912	0,0002943583
5018,71109008789	0,0002943366
5021,69132232666	0,00029345891
5024,67155456543	0,00029246066
5027,6517868042	0,00029128109
5030,63201904297	0,00029055073
5033,61225128174	0,00029030883
5036,59248352051	0,00028869026
5039,57271575928	0,00028761872
5042,55294799805	0,00028576173
5045,53318023682	0,00028420008
5048,51341247559	0,000283736
5051,49364471436	0,00028131055
5054,47387695313	0,000278817
5057,45410919189	0,00027770116
5060,43434143066	0,00027525795
5063,41457366943	0,00027281927
5066,3948059082	0,00027230353
5069,37503814697	0,00026931941
5072,35527038574	0,00026826977
5075,33550262451	0,00026499989
5078,31573486328	0,00026346481
5081,29596710205	0,00026081971
5084,27619934082	0,00025953967
5087,25643157959	0,00025666324
5090,23666381836	0,00025508106
5093,21689605713	0,00025302654
5096,1971282959	0,00025059344
5099,17736053467	0,00024888378
5102,15759277344	0,00024496041
5105,13782501221	0,00024320762
5108,11805725098	0,00024138733
5111,09828948975	0,00023882454
5114,07852172852	0,00023769511
5117,05875396729	0,00023475376
5120,03898620605	0,00023198007
5123,01921844482	0,00023110877
5125,99945068359	0,0002287921
5128,97968292236	0,00022461064
5131,95991516113	0,0002232889
5134,9401473999	0,00021983268
5137,92037963867	0,00021747162
5140,90061187744	0,00021559051
5143,88084411621	0,00021296499
5146,86107635498	0,00020915641
5149,84130859375	0,00020920486
5152,82154083252	0,00020562839
5155,80177307129	0,00020288293
5158,78200531006	0,00019949871
5161,76223754883	0,0001988098
5164,7424697876	0,00019634523
5167,72270202637	0,00019366678
5170,70293426514	0,00019094297
5173,68316650391	0,0001884636
5176,66339874268	0,00018671895
5179,64363098145	0,0001840255
5182,62386322022	0,00018085921
5185,60409545898	0,00017820863
5188,58432769775	0,00017586882
5191,56455993652	0,00017310143
5194,54479217529	0,00017076882
5197,52502441406	0,00016628678
5200,50525665283	0,00016342873
5203,4854888916	0,00016022281
5206,46572113037	0,00015730729
5209,44595336914	0,00015383873
5212,42618560791	0,0001495961
5215,40641784668	0,00014529063
5218,38665008545	0,00014199096
5221,36688232422	0,00013820995
5224,34711456299	0,00013455318
5227,32734680176	0,00012958327
5230,30757904053	0,00012595255
5233,2878112793	0,0001212894
5236,26804351807	0,00011820801
5239,24827575684	0,00011413019
5242,22850799561	0,00011048788
5245,20874023438	0,00010649044
5248,18897247314	0,00010418411
5251,16920471191	0,00010107785
5254,14943695068	9,7588309E-5
5257,12966918945	9,5841549E-5
5260,10990142822	9,2879306E-5
5263,09013366699	9,2154341E-5
5266,07036590576	9,0683289E-5
5269,05059814453	8,9959964E-5
5272,0308303833	8,8760223E-5
5275,01106262207	8,9090054E-5
5277,99129486084	8,828588E-5
5280,97152709961	8,9446758E-5
5283,95175933838	9,1126837E-5
5286,93199157715	9,1227499E-5
5289,91222381592	9,3245636E-5
5292,89245605469	9,4432809E-5
5295,87268829346	9,6270124E-5
5298,85292053223	9,8951018E-5
5301,833152771	0,00010233439
5304,81338500977	0,00010349537
5307,79361724854	0,00010658466
5310,7738494873	0,00010900194
5313,75408172607	0,000111694
5316,73431396484	0,00011473828
5319,71454620361	0,00011694556
5322,69477844238	0,00012149352
5325,67501068115	0,00012416611
5328,65524291992	0,00012714603
5331,63547515869	0,00013065416
5334,61570739746	0,00013349856
5337,59593963623	0,000137128
5340,576171875	0,00013946248
5343,55640411377	0,00014359121
5346,53663635254	0,00014642418
5349,51686859131	0,00014893598
5352,49710083008	0,00015233236
5355,47733306885	0,00015520463
5358,45756530762	0,00015886886
5361,43779754639	0,00015939974
5364,41802978516	0,0001622985
5367,39826202393	0,00016495079
5370,3784942627	0,00016701785
5373,35872650146	0,00016991699
5376,33895874023	0,00017106058
5379,319190979	0,0001715734
5382,29942321777	0,00017394051
5385,27965545654	0,00017459582
5388,25988769531	0,00017684096
5391,24011993408	0,00017728711
5394,22035217285	0,00017946568
5397,20058441162	0,00017983915
5400,18081665039	0,00018005662
5403,16104888916	0,00018286923
5406,14128112793	0,0001829638
5409,1215133667	0,00018412355
5412,10174560547	0,00018462808
5415,08197784424	0,00018592684
5418,06221008301	0,00018553412
5421,04244232178	0,00018604885
5424,02267456055	0,000187186
5427,00290679932	0,00018683617
5429,98313903809	0,00018715244
5432,96337127686	0,00018688163
5435,94360351562	0,00018728376
5438,92383575439	0,00018773124
5441,90406799316	0,00018786627
5444,88430023193	0,00018758978
5447,8645324707	0,00018733627
5450,84476470947	0,00018874145
5453,82499694824	0,00018748057
5456,80522918701	0,00018805228
5459,78546142578	0,00018764014
5462,76569366455	0,00018720681
5465,74592590332	0,00018682271
5468,72615814209	0,00018532992
5471,70639038086	0,00018587135
5474,68662261963	0,00018590391
5477,6668548584	0,00018551554
5480,64708709717	0,00018468177
5483,62731933594	0,00018580808
5486,60755157471	0,00018462822
5489,58778381348	0,00018453337
5492,56801605225	0,00018416018
5495,54824829102	0,00018375154
5498,52848052978	0,00018336915
5501,50871276855	0,00018391284
5504,48894500732	0,00018291351
5507,46917724609	0,00018258254
5510,44940948486	0,00018274088
5513,42964172363	0,00018290975
5516,4098739624	0,00018301053
5519,39010620117	0,00018399147
5522,37033843994	0,00018359224
5525,35057067871	0,00018227534
5528,33080291748	0,00018334279
5531,31103515625	0,00018409039
5534,29126739502	0,00018464808
5537,27149963379	0,00018395697
5540,25173187256	0,00018450082
5543,23196411133	0,00018473135
5546,2121963501	0,00018604381
5549,19242858887	0,00018558696
5552,17266082764	0,00018528105
5555,15289306641	0,00018734399
5558,13312530518	0,00018673595
5561,11335754395	0,00018677835
5564,09358978271	0,00018794296
5567,07382202148	0,00018834862
5570,05405426025	0,00018880462
5573,03428649902	0,00018924049
5576,01451873779	0,00018944689
5578,99475097656	0,00018982146
5581,97498321533	0,00018969029
5584,9552154541	0,00019062012
5587,93544769287	0,00019097644
5590,91567993164	0,00019108211
5593,89591217041	0,00019160686
5596,87614440918	0,00019165367
5599,85637664795	0,00019196823
5602,83660888672	0,00019205767
5605,81684112549	0,00019144199
5608,79707336426	0,00019240911
5611,77730560303	0,00019026804
5614,7575378418	0,00019135137
5617,73777008057	0,00019121458
5620,71800231934	0,00019109021
5623,69823455811	0,00019148001
5626,67846679687	0,00019031739
5629,65869903564	0,00019079001
5632,63893127441	0,00019030602
5635,61916351318	0,00019052998
5638,59939575195	0,00018905117
5641,57962799072	0,00018905047
5644,55986022949	0,00018886856
5647,54009246826	0,00018796196
5650,52032470703	0,00018830214
5653,5005569458	0,00018909602
5656,48078918457	0,00018699369
5659,46102142334	0,00018635383
5662,44125366211	0,00018583618
5665,42148590088	0,00018481304
5668,40171813965	0,00018320501
5671,38195037842	0,00018327761
5674,36218261719	0,00018163706
5677,34241485596	0,00018177352
5680,32264709473	0,00018054492
5683,3028793335	0,00017866223
5686,28311157227	0,00017782084
5689,26334381103	0,00017677841
5692,2435760498	0,00017601385
5695,22380828857	0,00017551109
5698,20404052734	0,00017333927
5701,18427276611	0,00017139323
5704,16450500488	0,00016995489
5707,14473724365	0,00016847872
5710,12496948242	0,00016788302
5713,10520172119	0,00016609351
5716,08543395996	0,00016372308
5719,06566619873	0,00016282198
5722,0458984375	0,00016089494
5725,02613067627	0,0001595199
5728,00636291504	0,00015816656
5730,98659515381	0,00015639989
5733,96682739258	0,00015587073
5736,94705963135	0,00015392917
5739,92729187012	0,00015326176
5742,90752410889	0,00015187573
5745,88775634766	0,0001506046
5748,86798858643	0,00014838796
5751,8482208252	0,00014764212
5754,82845306396	0,0001460416
5757,80868530273	0,00014509296
5760,7889175415	0,00014483579
5763,76914978027	0,00014353519
5766,74938201904	0,00014297944
5769,72961425781	0,00014186541
5772,70984649658	0,0001410464
5775,69007873535	0,00013944113
5778,67031097412	0,00013821531
5781,65054321289	0,00013811166
5784,63077545166	0,00013613687
5787,61100769043	0,00013625114
5790,5912399292	0,00013480079
5793,57147216797	0,00013445375
5796,55170440674	0,00013374397
5799,53193664551	0,00013357877
5802,51216888428	0,00013250117
5805,49240112305	0,00013228203
5808,47263336182	0,00013215683
5811,45286560059	0,0001312928
5814,43309783935	0,0001308493
5817,41333007812	0,00013005695
5820,39356231689	0,00012997727
5823,37379455566	0,00012907332
5826,35402679443	0,00012961579
5829,3342590332	0,00012955153
5832,31449127197	0,00012817236
5835,29472351074	0,00012730888
5838,27495574951	0,00012823842
5841,25518798828	0,00012759575
5844,23542022705	0,00012644092
5847,21565246582	0,00012719391
5850,19588470459	0,00012851323
5853,17611694336	0,00012565995
5856,15634918213	0,00012614033
5859,1365814209	0,00012615083
5862,11681365967	0,00012669286
5865,09704589844	0,00012742591
5868,07727813721	0,00012571603
5871,05751037598	0,00012670907
5874,03774261475	0,00012607278
5877,01797485352	0,00012511677
5879,99820709229	0,00012645358
5882,97843933105	0,00012655582
5885,95867156982	0,00012561139
5888,93890380859	0,00012674179
5891,91913604736	0,00012741238
5894,89936828613	0,00012653245
5897,8796005249	0,0001274125
5900,85983276367	0,00012689382
5903,84006500244	0,0001289879
5906,82029724121	0,00012662805
5909,80052947998	0,00012784148
5912,78076171875	0,00012918175
5915,76099395752	0,00012858304
5918,74122619629	0,00013004339
5921,72145843506	0,00012956431
5924,70169067383	0,00013053776
5927,6819229126	0,00013156799
5930,66215515137	0,00013224105
5933,64238739014	0,00013169055
5936,62261962891	0,00013297859
5939,60285186768	0,0001344403
5942,58308410644	0,00013476367
5945,56331634521	0,00013413281
[truncated: 30,772 more rows]
