# Supplementary material for: Predicting the Durability of Solid Fired Bricks Using NDT Electroacoustic Methods
Source: Materials (Basel). 2022 Aug 25;15(17):5882. doi: 10.3390/ma15175882 (PMC9457344; doi:10.3390/ma15175882)
Supplement: Supplementary file 1 [file materials-15-05882-s001.zip › 16-NV0_FT.csv]

ASCII data file created with TiePie Multi Channel software. www.tiepie.com.
2021-08-03 07:57:42 723m
Frequency	FFT1
Hz	V
0	0,00095099547
2,98023223876953	0,00019300482
5,96046447753906	0,00017880545
8,94069671630859	0,00017806555
11,9209289550781	0,00017505325
14,9011611938477	0,00020284115
17,8813934326172	0,00018048829
20,8616256713867	0,00016534452
23,8418579101562	0,00017553931
26,8220901489258	0,00017189682
29,8023223876953	0,00020017742
32,7825546264648	0,0002097747
35,7627868652344	0,0001878489
38,7430191040039	0,00017465346
41,7232513427734	0,00018376382
44,703483581543	0,00018047702
47,6837158203125	0,0001836341
50,663948059082	0,00018736847
53,6441802978516	0,00017729677
56,6244125366211	0,00017960011
59,6046447753906	0,00018468723
62,5848770141602	0,00018259904
65,5651092529297	0,00017962799
68,5453414916992	0,00017585147
71,5255737304687	0,00017545277
74,5058059692383	0,00017065638
77,4860382080078	0,00017878982
80,4662704467773	0,00017840669
83,4465026855469	0,0001863768
86,4267349243164	0,00017856169
89,4069671630859	0,00017024691
92,3871994018555	0,00017872
95,367431640625	0,00016996397
98,3476638793945	0,00017978285
101,327896118164	0,00017937795
104,308128356934	0,00017283148
107,288360595703	0,00018174332
110,268592834473	0,00016876489
113,248825073242	0,00016926886
116,229057312012	0,00018066691
119,209289550781	0,00016708979
122,189521789551	0,00017188155
125,16975402832	0,00017619004
128,14998626709	0,00016845022
131,130218505859	0,00017946235
134,110450744629	0,00017541296
137,090682983398	0,00017245479
140,070915222168	0,00017708137
143,051147460938	0,00017347752
146,031379699707	0,00017205642
149,011611938477	0,00017420014
151,991844177246	0,00016952497
154,972076416016	0,00016969806
157,952308654785	0,00017252864
160,932540893555	0,00016890632
163,912773132324	0,00016789507
166,893005371094	0,00017191735
169,873237609863	0,00016997949
172,853469848633	0,00016986061
175,833702087402	0,00017471949
178,813934326172	0,00017049226
181,794166564941	0,00016631458
184,774398803711	0,00017111449
187,75463104248	0,00016419528
190,73486328125	0,00016602887
193,71509552002	0,00016904067
196,695327758789	0,00016294464
199,675559997559	0,00016508078
202,655792236328	0,00016588887
205,636024475098	0,0001612405
208,616256713867	0,00016444562
211,596488952637	0,00016264717
214,576721191406	0,00015642604
217,556953430176	0,00016824211
220,537185668945	0,00016403713
223,517417907715	0,00016185861
226,497650146484	0,00016671774
229,477882385254	0,00016341006
232,458114624023	0,00016686116
235,438346862793	0,00017029983
238,418579101562	0,00016347881
241,398811340332	0,00016810317
244,379043579102	0,00016525875
247,359275817871	0,00016250296
250,339508056641	0,00016492579
253,31974029541	0,00016087523
256,29997253418	0,00015883973
259,280204772949	0,00016152088
262,260437011719	0,00015788264
265,240669250488	0,00015724395
268,220901489258	0,00015810906
271,201133728027	0,0001559547
274,181365966797	0,00015514326
277,161598205566	0,00015727226
280,141830444336	0,00015508608
283,122062683105	0,00015498891
286,102294921875	0,00015736472
289,082527160645	0,00015605821
292,062759399414	0,00015585325
295,042991638184	0,00015917711
298,023223876953	0,00015706805
301,003456115723	0,00015478514
303,983688354492	0,00015758561
306,963920593262	0,00015551877
309,944152832031	0,00015661431
312,924385070801	0,0001572282
315,90461730957	0,00015407129
318,88484954834	0,00015597577
321,865081787109	0,00015758849
324,845314025879	0,00015280916
327,825546264648	0,00015673337
330,805778503418	0,000155896
333,786010742188	0,00015164025
336,766242980957	0,00015480839
339,746475219727	0,00015372513
342,726707458496	0,00015095045
345,706939697266	0,0001541093
348,687171936035	0,00015301608
351,667404174805	0,00015165803
354,647636413574	0,00015478892
357,627868652344	0,00015421245
360,608100891113	0,00015297369
363,588333129883	0,00015560927
366,568565368652	0,00015211965
369,548797607422	0,00015111563
372,529029846191	0,00015330664
375,509262084961	0,00014968342
378,48949432373	0,00015142367
381,4697265625	0,00015217288
384,44995880127	0,00015129007
387,430191040039	0,00015142307
390,410423278809	0,00015091305
393,390655517578	0,00015013691
396,370887756348	0,00015122107
399,351119995117	0,000149649
402,331352233887	0,00015007632
405,311584472656	0,00014993932
408,291816711426	0,00014896104
411,272048950195	0,00014871844
414,252281188965	0,00014985109
417,232513427734	0,00014838118
420,212745666504	0,00014860004
423,192977905273	0,00014841479
426,173210144043	0,00014874366
429,153442382812	0,00014846262
432,133674621582	0,00014831692
435,113906860352	0,00014782969
438,094139099121	0,00014724019
441,074371337891	0,00014984472
444,05460357666	0,00014952796
447,03483581543	0,00014945563
450,015068054199	0,00014969581
452,995300292969	0,00015027502
455,975532531738	0,00014828024
458,955764770508	0,00015064515
461,935997009277	0,00014953696
464,916229248047	0,00015111162
467,896461486816	0,00015017576
470,876693725586	0,00015118341
473,856925964355	0,00015117993
476,837158203125	0,00015021286
479,817390441895	0,00014920818
482,797622680664	0,00015034689
485,777854919434	0,00015097069
488,758087158203	0,0001498901
491,738319396973	0,0001494515
494,718551635742	0,00015126641
497,698783874512	0,00015158507
500,679016113281	0,00015099677
503,659248352051	0,00015133055
506,63948059082	0,00015121512
509,61971282959	0,0001501396
512,599945068359	0,00015218852
515,580177307129	0,00014995651
518,560409545898	0,00015206255
521,540641784668	0,00015284954
524,520874023438	0,00015114789
527,501106262207	0,0001522087
530,481338500977	0,0001528429
533,461570739746	0,00015085688
536,441802978516	0,00015391524
539,422035217285	0,00015320461
542,402267456055	0,00015313223
545,382499694824	0,0001530073
548,362731933594	0,00015307116
551,342964172363	0,00015448949
554,323196411133	0,00015456095
557,303428649902	0,00015454151
560,283660888672	0,0001555137
563,263893127441	0,00015486431
566,244125366211	0,00015629255
569,22435760498	0,00015527625
572,20458984375	0,00015531809
575,18482208252	0,00015617719
578,165054321289	0,0001575658
581,145286560059	0,00015752896
584,125518798828	0,00015853971
587,105751037598	0,00015713654
590,085983276367	0,00015802968
593,066215515137	0,00015700809
596,046447753906	0,00015906835
599,026679992676	0,00015773233
602,006912231445	0,00015746375
604,987144470215	0,00015909113
607,967376708984	0,00016186843
610,947608947754	0,00016870756
613,927841186523	0,00015314505
616,908073425293	0,00015782997
619,888305664062	0,00016028936
622,868537902832	0,00015930709
625,848770141602	0,00016171597
628,829002380371	0,00016272025
631,809234619141	0,0001618989
634,78946685791	0,00016124659
637,76969909668	0,00016261667
640,749931335449	0,00016299128
643,730163574219	0,00016267937
646,710395812988	0,00016343208
649,690628051758	0,00016471154
652,670860290527	0,00016514142
655,651092529297	0,00016554185
658,631324768066	0,00016629177
661,611557006836	0,00016616742
664,591789245606	0,00016752084
667,572021484375	0,00016551372
670,552253723145	0,00016749413
673,532485961914	0,00016672779
676,512718200684	0,00016826802
679,492950439453	0,00016851674
682,473182678223	0,00016959135
685,453414916992	0,00016905407
688,433647155762	0,00017029009
691,413879394531	0,00017098667
694,394111633301	0,00017121243
697,37434387207	0,00017232792
700,35457611084	0,00017155727
703,334808349609	0,00017275356
706,315040588379	0,00017249466
709,295272827148	0,00017289306
712,275505065918	0,00017449411
715,255737304687	0,00017335865
718,235969543457	0,00017479821
721,216201782227	0,00017503495
724,196434020996	0,00017672704
727,176666259766	0,00017877186
730,156898498535	0,00017705598
733,137130737305	0,00017774966
736,117362976074	0,00017817348
739,097595214844	0,00018044007
742,077827453613	0,00018056938
745,058059692383	0,0001818177
748,038291931152	0,0001830528
751,018524169922	0,00018274156
753,998756408691	0,00018389245
756,978988647461	0,00018474004
759,959220886231	0,000185457
762,939453125	0,00018543419
765,919685363769	0,00018755483
768,899917602539	0,00018847657
771,880149841309	0,00018905638
774,860382080078	0,00018875918
777,840614318848	0,00019075722
780,820846557617	0,00019103665
783,801078796387	0,00019249447
786,781311035156	0,00019331974
789,761543273926	0,00019277666
792,741775512695	0,00019459039
795,722007751465	0,00019523085
798,702239990234	0,00019773431
801,682472229004	0,00019786355
804,662704467773	0,00019845916
807,642936706543	0,00019924572
810,623168945313	0,00020089842
813,603401184082	0,00020095595
816,583633422852	0,00020267786
819,563865661621	0,00020413666
822,544097900391	0,00020495898
825,52433013916	0,00020613205
828,50456237793	0,0002070109
831,484794616699	0,00020969186
834,465026855469	0,00020969272
837,445259094238	0,0002102153
840,425491333008	0,00021225992
843,405723571777	0,00021281191
846,385955810547	0,00021549716
849,366188049316	0,00021614329
852,346420288086	0,00021796806
855,326652526855	0,00021945701
858,306884765625	0,0002216386
861,287117004394	0,00022201543
864,267349243164	0,00022418219
867,247581481934	0,00022592509
870,227813720703	0,000226321
873,208045959473	0,00022755402
876,188278198242	0,00023120007
879,168510437012	0,00023206495
882,148742675781	0,00023296374
885,128974914551	0,00023556023
888,10920715332	0,0002382217
891,08943939209	0,00023778074
894,069671630859	0,00024104912
897,049903869629	0,00024314024
900,030136108398	0,00024589583
903,010368347168	0,00024712272
905,990600585938	0,0002495466
908,970832824707	0,00025148921
911,951065063477	0,00025347975
914,931297302246	0,00025578056
917,911529541016	0,00025729272
920,891761779785	0,00026128249
923,871994018555	0,00026292613
926,852226257324	0,00026554577
929,832458496094	0,00026710105
932,812690734863	0,00026891604
935,792922973633	0,00027216147
938,773155212402	0,00027449022
941,753387451172	0,00027725836
944,733619689941	0,00028088849
947,713851928711	0,00028415831
950,69408416748	0,0002853076
953,67431640625	0,00028863331
956,65454864502	0,00029367376
959,634780883789	0,00029564476
962,615013122559	0,00029963414
965,595245361328	0,00030328663
968,575477600098	0,00030747367
971,555709838867	0,00031182257
974,535942077637	0,00031619607
977,516174316406	0,00031963019
980,496406555176	0,00032382992
983,476638793945	0,00032863425
986,456871032715	0,00033410976
989,437103271484	0,00033821422
992,417335510254	0,00034475998
995,397567749023	0,00034994383
998,377799987793	0,00035463867
1001,35803222656	0,00036048925
1004,33826446533	0,00036762183
1007,3184967041	0,00037450108
1010,29872894287	0,00037930118
1013,27896118164	0,00038633162
1016,25919342041	0,000393809
1019,23942565918	0,00040070566
1022,21965789795	0,00040998498
1025,19989013672	0,00041869927
1028,18012237549	0,00042729809
1031,16035461426	0,00043644404
1034,14058685303	0,00044591662
1037,1208190918	0,00045616674
1040,10105133057	0,00046721625
1043,08128356934	0,00047942692
1046,06151580811	0,00049012703
1049,04174804688	0,00050399791
1052,02198028564	0,00051814348
1055,00221252441	0,0005320388
1057,98244476318	0,00054759601
1060,96267700195	0,00056340109
1063,94290924072	0,00058084831
1066,92314147949	0,00059860082
1069,90337371826	0,00061744406
1072,88360595703	0,00063913356
1075,8638381958	0,00066003882
1078,84407043457	0,00068267562
1081,82430267334	0,0007062201
1084,80453491211	0,00072977275
1087,78476715088	0,00075520779
1090,76499938965	0,00078153877
1093,74523162842	0,00080791133
1096,72546386719	0,00083323692
1099,70569610596	0,0008562097
1102,68592834473	0,0008763725
1105,6661605835	0,00089025867
1108,64639282227	0,00089836341
1111,62662506104	0,00089380388
1114,6068572998	0,00087356224
1117,58708953857	0,00083176038
1120,56732177734	0,00076428323
1123,54755401611	0,00066840125
1126,52778625488	0,00054680245
1129,50801849365	0,00041510614
1132,48825073242	0,00030008875
1135,46848297119	0,00021771106
1138,44871520996	0,00016269843
1141,42894744873	0,00012088234
1144,4091796875	8,673428E-5
1147,38941192627	6,4843532E-5
1150,36964416504	5,6135757E-5
1153,34987640381	5,9957062E-5
1156,33010864258	7,3007342E-5
1159,31034088135	9,0362555E-5
1162,29057312012	0,00011125332
1165,27080535889	0,00013166984
1168,25103759766	0,00015208986
1171,23126983643	0,00017269632
1174,2115020752	0,0001926494
1177,19173431396	0,00021274524
1180,17196655273	0,00023293084
1183,1521987915	0,00025333944
1186,13243103027	0,00027362015
1189,11266326904	0,00029475368
1192,09289550781	0,00031615226
1195,07312774658	0,00033913744
1198,05335998535	0,00036139482
1201,03359222412	0,00038558971
1204,01382446289	0,00041042348
1206,99405670166	0,00043645702
1209,97428894043	0,00046273191
1212,9545211792	0,0004920559
1215,93475341797	0,00052269103
1218,91498565674	0,00055576158
1221,89521789551	0,0005912002
1224,87545013428	0,00062553219
1227,85568237305	0,00066785726
1230,83591461182	0,00071028031
1233,81614685059	0,00075788236
1236,79637908936	0,00081011405
1239,77661132812	0,00086598635
1242,75684356689	0,00092747911
1245,73707580566	0,00099523786
1248,71730804443	0,0010709795
1251,6975402832	0,0011535676
1254,67777252197	0,0012459214
1257,65800476074	0,0013472439
1260,63823699951	0,0014616011
1263,61846923828	0,001589006
1266,59870147705	0,0017312966
1269,57893371582	0,0018875434
1272,55916595459	0,0020593179
1275,53939819336	0,0022463424
1278,51963043213	0,0024421196
1281,4998626709	0,0026409033
1284,48009490967	0,0028264413
1287,46032714844	0,0029710509
1290,44055938721	0,0030268267
1293,42079162598	0,0029341467
1296,40102386475	0,0026203925
1299,38125610352	0,0020994243
1302,36148834229	0,0016032688
1305,34172058105	0,0013563156
1308,32195281982	0,0012315699
1311,30218505859	0,0011337483
1314,28241729736	0,001048197
1317,26264953613	0,00097573449
1320,2428817749	0,00091381809
1323,22311401367	0,00085875649
1326,20334625244	0,00081195717
1329,18357849121	0,00076944756
1332,16381072998	0,00073287153
1335,14404296875	0,00069729474
1338,12427520752	0,0006644062
1341,10450744629	0,0006368284
1344,08473968506	0,00061178713
1347,06497192383	0,00058668837
1350,0452041626	0,00056493495
1353,02543640137	0,00054450148
1356,00566864014	0,00052683189
1358,98590087891	0,00050808524
1361,96613311768	0,00049167036
1364,94636535645	0,00047558674
1367,92659759521	0,00046165216
1370,90682983398	0,00044622434
1373,88706207275	0,00043417502
1376,86729431152	0,00042279401
1379,84752655029	0,0004100838
1382,82775878906	0,00040025446
1385,80799102783	0,00038933105
1388,7882232666	0,00037914531
1391,76845550537	0,00037064289
1394,74868774414	0,00036300735
1397,72891998291	0,00035193219
1400,70915222168	0,0003454696
1403,68938446045	0,00033743475
1406,66961669922	0,00032967694
1409,64984893799	0,00032165746
1412,63008117676	0,00031649199
1415,61031341553	0,00030873505
1418,5905456543	0,0003024187
1421,57077789307	0,00029722245
1424,55101013184	0,00029009972
1427,53124237061	0,00028577385
1430,51147460938	0,00027945785
1433,49170684814	0,00027416895
1436,47193908691	0,00027060262
1439,45217132568	0,00026525137
1442,43240356445	0,00025851917
1445,41263580322	0,00025474694
1448,39286804199	0,00024994436
1451,37310028076	0,00024549103
1454,35333251953	0,00023939231
1457,3335647583	0,00023503463
1460,31379699707	0,00023001408
1463,29402923584	0,00022615834
1466,27426147461	0,00022062981
1469,25449371338	0,00021894916
1472,23472595215	0,00021472951
1475,21495819092	0,00021041944
1478,19519042969	0,00020578581
1481,17542266846	0,00020312212
1484,15565490723	0,00019903253
1487,135887146	0,00019690374
1490,11611938477	0,00019349104
1493,09635162354	0,00019060106
1496,0765838623	0,00018846559
1499,05681610107	0,00018489966
1502,03704833984	0,00018296835
1505,01728057861	0,00017991979
1507,99751281738	0,00017748857
1510,97774505615	0,00017510571
1513,95797729492	0,0001722614
1516,93820953369	0,0001706128
1519,91844177246	0,00016774794
1522,89867401123	0,00016595358
1525,87890625	0,00016556044
1528,85913848877	0,00016087834
1531,83937072754	0,00016044929
1534,81960296631	0,00015579508
1537,79983520508	0,00015550237
1540,78006744385	0,00015235916
1543,76029968262	0,00015108611
1546,74053192139	0,00014969299
1549,72076416016	0,00014709078
1552,70099639893	0,00014554183
1555,6812286377	0,00014321874
1558,66146087646	0,00014187468
1561,64169311523	0,00013993731
1564,621925354	0,00013843628
1567,60215759277	0,00013605953
1570,58238983154	0,00013439105
1573,56262207031	0,00013368783
1576,54285430908	0,00013194536
1579,52308654785	0,00013086823
1582,50331878662	0,00012881386
1585,48355102539	0,0001273493
1588,46378326416	0,00012585135
1591,44401550293	0,00012478203
1594,4242477417	0,0001233317
1597,40447998047	0,00012205654
1600,38471221924	0,00012042804
1603,36494445801	0,00011950817
1606,34517669678	0,00011814886
1609,32540893555	0,00011757585
1612,30564117432	0,0001157606
1615,28587341309	0,00011555085
1618,26610565186	0,00011312634
1621,24633789062	0,00011288848
1624,22657012939	0,0001111359
1627,20680236816	0,00011146792
1630,18703460693	0,00010995739
1633,1672668457	0,00010950067
1636,14749908447	0,00010855629
1639,12773132324	0,00010727099
1642,10796356201	0,00010623821
1645,08819580078	0,00010522684
1648,06842803955	0,00010550275
1651,04866027832	0,00010415252
1654,02889251709	0,00010339066
1657,00912475586	0,00010052305
1659,98935699463	0,00010150582
1662,9695892334	9,976648E-5
1665,94982147217	9,9366012E-5
1668,93005371094	9,9781781E-5
1671,91028594971	9,802072E-5
1674,89051818848	9,6719838E-5
1677,87075042725	9,6094708E-5
1680,85098266602	9,5079428E-5
1683,83121490479	9,4550699E-5
1686,81144714355	9,4383659E-5
1689,79167938232	9,2748728E-5
1692,77191162109	9,2212457E-5
1695,75214385986	9,1697458E-5
1698,73237609863	9,1864421E-5
1701,7126083374	9,0997108E-5
1704,69284057617	8,9779939E-5
1707,67307281494	8,9170325E-5
1710,65330505371	8,9492168E-5
1713,63353729248	8,7508283E-5
1716,61376953125	8,7015122E-5
1719,59400177002	8,5874222E-5
1722,57423400879	8,5505728E-5
1725,55446624756	8,4938778E-5
1728,53469848633	8,2811863E-5
1731,5149307251	8,2391962E-5
1734,49516296387	8,1162913E-5
1737,47539520264	7,9993105E-5
1740,45562744141	7,916413E-5
1743,43585968018	7,7056299E-5
1746,41609191895	7,505576E-5
1749,39632415771	7,1891327E-5
1752,37655639648	6,9116751E-5
1755,35678863525	6,5985383E-5
1758,33702087402	6,2809187E-5
1761,31725311279	5,7853454E-5
1764,29748535156	5,5551678E-5
1767,27771759033	5,3019145E-5
1770,2579498291	4,9998036E-5
1773,23818206787	4,9328875E-5
1776,21841430664	4,956613E-5
1779,19864654541	4,8646299E-5
1782,17887878418	4,8974035E-5
1785,15911102295	4,9591169E-5
1788,13934326172	5,1041532E-5
1791,11957550049	5,0733954E-5
1794,09980773926	5,1514229E-5
1797,08003997803	5,1085878E-5
1800,0602722168	5,0748203E-5
1803,04050445557	4,9774583E-5
1806,02073669434	5,1945878E-5
1809,00096893311	5,0675389E-5
1811,98120117187	5,0667036E-5
1814,96143341064	5,0204484E-5
1817,94166564941	5,0235649E-5
1820,92189788818	4,9722627E-5
1823,90213012695	5,0253775E-5
1826,88236236572	4,985235E-5
1829,86259460449	4,9564416E-5
1832,84282684326	4,8525436E-5
1835,82305908203	4,8686273E-5
1838,8032913208	4,7235666E-5
1841,78352355957	4,9123637E-5
1844,76375579834	4,7656096E-5
1847,74398803711	4,7488824E-5
1850,72422027588	4,7313604E-5
1853,70445251465	4,5766483E-5
1856,68468475342	4,769522E-5
1859,66491699219	4,747527E-5
1862,64514923096	4,6493256E-5
1865,62538146973	4,5656281E-5
1868,6056137085	4,4928884E-5
1871,58584594727	4,4281215E-5
1874,56607818604	4,423909E-5
1877,5463104248	4,4997717E-5
1880,52654266357	4,3660696E-5
1883,50677490234	4,5020146E-5
1886,48700714111	4,2983429E-5
1889,46723937988	4,3125434E-5
1892,44747161865	4,2550408E-5
1895,42770385742	4,252756E-5
1898,40793609619	4,11416E-5
1901,38816833496	4,1478401E-5
1904,36840057373	4,0939974E-5
1907,3486328125	4,1334699E-5
1910,32886505127	4,0203294E-5
1913,30909729004	4,0494438E-5
1916,28932952881	4,0991719E-5
1919,26956176758	4,0524498E-5
1922,24979400635	4,0205759E-5
1925,23002624512	3,8481548E-5
1928,21025848389	3,9439652E-5
1931,19049072266	3,8212418E-5
1934,17072296143	3,8527878E-5
1937,1509552002	3,8639049E-5
1940,13118743896	3,8291495E-5
1943,11141967773	3,8237725E-5
1946,0916519165	3,791819E-5
1949,07188415527	3,6881298E-5
1952,05211639404	3,6718911E-5
1955,03234863281	3,7233094E-5
1958,01258087158	3,6433426E-5
1960,99281311035	3,5877619E-5
1963,97304534912	3,6932869E-5
1966,95327758789	3,5490373E-5
1969,93350982666	3,4787336E-5
1972,91374206543	3,5381256E-5
1975,8939743042	3,5099089E-5
1978,87420654297	3,4476745E-5
1981,85443878174	3,3720795E-5
1984,83467102051	3,447221E-5
1987,81490325928	3,2670147E-5
1990,79513549805	3,3589235E-5
1993,77536773682	3,363461E-5
1996,75559997559	3,2831162E-5
1999,73583221436	3,2500174E-5
2002,71606445313	3,2155141E-5
2005,69629669189	3,1784463E-5
2008,67652893066	3,2614381E-5
2011,65676116943	3,1305439E-5
2014,6369934082	3,1942546E-5
2017,61722564697	3,1084259E-5
2020,59745788574	3,1993952E-5
2023,57769012451	3,1432677E-5
2026,55792236328	3,0189313E-5
2029,53815460205	3,1036355E-5
2032,51838684082	2,9866279E-5
2035,49861907959	2,9302027E-5
2038,47885131836	2,9652834E-5
2041,45908355713	2,8672626E-5
2044,4393157959	2,9950103E-5
2047,41954803467	2,8891015E-5
2050,39978027344	2,8502684E-5
2053,38001251221	2,8753338E-5
2056,36024475098	2,8035894E-5
2059,34047698975	2,6551417E-5
2062,32070922852	2,7580405E-5
2065,30094146729	2,7645963E-5
2068,28117370605	2,7686025E-5
2071,26140594482	2,7761044E-5
2074,24163818359	2,7690971E-5
2077,22187042236	2,6503154E-5
2080,20210266113	2,7201811E-5
2083,1823348999	2,6451391E-5
2086,16256713867	2,691564E-5
2089,14279937744	2,6773948E-5
2092,12303161621	2,6484017E-5
2095,10326385498	2,5877217E-5
2098,08349609375	2,5784891E-5
2101,06372833252	2,5085572E-5
2104,04396057129	2,5453648E-5
2107,02419281006	2,622441E-5
2110,00442504883	2,558902E-5
2112,9846572876	2,59648E-5
2115,96488952637	2,4436535E-5
2118,94512176514	2,6074901E-5
2121,92535400391	2,4923242E-5
2124,90558624268	2,5434969E-5
2127,88581848145	2,5317489E-5
2130,86605072021	2,5701486E-5
2133,84628295898	2,5766233E-5
2136,82651519775	2,5419151E-5
2139,80674743652	2,5202055E-5
2142,78697967529	2,4833012E-5
2145,76721191406	2,5091525E-5
2148,74744415283	2,4882198E-5
2151,7276763916	2,5203817E-5
2154,70790863037	2,6143685E-5
2157,68814086914	2,5266683E-5
2160,66837310791	2,6231199E-5
2163,64860534668	2,6109931E-5
2166,62883758545	2,6614453E-5
2169,60906982422	2,6560253E-5
2172,58930206299	2,5593719E-5
2175,56953430176	2,4489899E-5
2178,54976654053	2,6549829E-5
2181,5299987793	2,7219768E-5
2184,51023101807	2,6822811E-5
2187,49046325684	2,7203483E-5
2190,47069549561	2,7562195E-5
2193,45092773438	2,8149299E-5
2196,43115997314	2,7472334E-5
2199,41139221191	2,8668993E-5
2202,39162445068	2,8759402E-5
2205,37185668945	2,8433065E-5
2208,35208892822	2,7870566E-5
2211,33232116699	2,9156052E-5
2214,31255340576	2,9673326E-5
2217,29278564453	2,9641345E-5
2220,2730178833	2,953566E-5
2223,25325012207	2,9738532E-5
2226,23348236084	3,0956708E-5
2229,21371459961	3,10269E-5
2232,19394683838	3,1428052E-5
2235,17417907715	3,1553192E-5
2238,15441131592	3,1841804E-5
2241,13464355469	3,2122852E-5
2244,11487579346	3,3176302E-5
2247,09510803223	3,3203029E-5
2250,075340271	3,3092122E-5
2253,05557250977	3,3871451E-5
2256,03580474854	3,4660697E-5
2259,0160369873	3,6770212E-5
2261,99626922607	3,604585E-5
2264,97650146484	3,7035082E-5
2267,95673370361	3,7094346E-5
2270,93696594238	3,8269151E-5
2273,91719818115	3,7925831E-5
2276,89743041992	3,9865893E-5
2279,87766265869	3,7850645E-5
2282,85789489746	3,9743837E-5
2285,83812713623	4,1674426E-5
2288,818359375	4,039151E-5
2291,79859161377	4,2570664E-5
2294,77882385254	4,3123685E-5
2297,75905609131	4,3697015E-5
2300,73928833008	4,4933453E-5
2303,71952056885	4,6327416E-5
2306,69975280762	4,4989462E-5
2309,67998504639	4,64722E-5
2312,66021728516	4,7901127E-5
2315,64044952393	4,8449366E-5
2318,6206817627	5,0994644E-5
2321,60091400146	5,022262E-5
2324,58114624023	5,152741E-5
2327,561378479	5,271522E-5
2330,54161071777	5,2495917E-5
2333,52184295654	5,3348096E-5
2336,50207519531	5,6430176E-5
2339,48230743408	5,6279024E-5
2342,46253967285	5,6484241E-5
2345,44277191162	5,898557E-5
2348,42300415039	6,0018057E-5
2351,40323638916	6,1641389E-5
2354,38346862793	6,2924021E-5
2357,3637008667	6,5170584E-5
2360,34393310547	6,5003782E-5
2363,32416534424	6,6982304E-5
2366,30439758301	6,7539775E-5
2369,28462982178	7,017728E-5
2372,26486206055	7,1042069E-5
2375,24509429932	7,3798495E-5
2378,22532653809	7,4338442E-5
2381,20555877686	7,7090927E-5
2384,18579101562	7,8051299E-5
2387,16602325439	7,9486441E-5
2390,14625549316	8,2257617E-5
2393,12648773193	8,3752683E-5
2396,1067199707	8,5247564E-5
2399,08695220947	8,6878976E-5
2402,06718444824	8,8716018E-5
2405,04741668701	9,1187517E-5
2408,02764892578	9,2660616E-5
2411,00788116455	9,3929667E-5
2413,98811340332	9,4971658E-5
2416,96834564209	9,7133241E-5
2419,94857788086	9,8374264E-5
2422,92881011963	0,00010246455
2425,9090423584	0,00010459274
2428,88927459717	0,0001065183
2431,86950683594	0,0001082735
2434,84973907471	0,00011087073
2437,82997131348	0,00011283474
2440,81020355225	0,00011771429
2443,79043579102	0,00011975064
2446,77066802979	0,00012339388
2449,75090026855	0,00012607577
2452,73113250732	0,00013027103
2455,71136474609	0,00013334772
2458,69159698486	0,00013692417
2461,67182922363	0,0001410298
2464,6520614624	0,00014529941
2467,63229370117	0,00014865506
2470,61252593994	0,00015049856
2473,59275817871	0,00015601092
2476,57299041748	0,00016043647
2479,55322265625	0,00016596562
2482,53345489502	0,00016962098
2485,51368713379	0,00017437982
2488,49391937256	0,00017957436
2491,47415161133	0,00018442275
2494,4543838501	0,00018945935
2497,43461608887	0,00019430657
2500,41484832764	0,00020143645
2503,39508056641	0,00020689728
2506,37531280518	0,00021182893
2509,35554504395	0,00021756869
2512,33577728271	0,00022259766
2515,31600952148	0,00022937099
2518,29624176025	0,00023395737
2521,27647399902	0,00023994803
2524,25670623779	0,00024435423
2527,23693847656	0,00024869133
2530,21717071533	0,00025387096
2533,1974029541	0,00025614368
2536,17763519287	0,00025881769
2539,15786743164	0,00025951501
2542,13809967041	0,0002597466
2545,11833190918	0,00025712521
2548,09856414795	0,00025412667
2551,07879638672	0,00024755658
2554,05902862549	0,0002411495
2557,03926086426	0,0002314435
2560,01949310303	0,00022205342
2562,9997253418	0,00021381023
2565,97995758057	0,00020435266
2568,96018981934	0,00019961971
2571,94042205811	0,00019995575
2574,92065429687	0,00020350253
2577,90088653564	0,00020902686
2580,88111877441	0,00021553497
2583,86135101318	0,00022290042
2586,84158325195	0,00022587277
2589,82181549072	0,00022700523
2592,80204772949	0,00022341841
2595,78227996826	0,00021570228
2598,76251220703	0,00020791583
2601,7427444458	0,00020089971
2604,72297668457	0,00019532558
2607,70320892334	0,00018924401
2610,68344116211	0,00018156758
2613,66367340088	0,00017660386
2616,64390563965	0,00017036426
2619,62413787842	0,00016628574
2622,60437011719	0,0001621679
2625,58460235596	0,00015753567
2628,56483459473	0,00015355794
2631,5450668335	0,00014921205
2634,52529907227	0,00014566643
2637,50553131104	0,0001417465
2640,4857635498	0,00013742867
2643,46599578857	0,0001351112
2646,44622802734	0,00013116444
2649,42646026611	0,00012683234
2652,40669250488	0,00012400527
2655,38692474365	0,0001209342
2658,36715698242	0,00011870307
2661,34738922119	0,00011464366
2664,32762145996	0,00011168422
2667,30785369873	0,00010963024
2670,2880859375	0,00010532153
2673,26831817627	0,00010342159
2676,24855041504	9,9957788E-5
2679,22878265381	9,8451072E-5
2682,20901489258	9,6369673E-5
2685,18924713135	9,4400961E-5
2688,16947937012	9,275336E-5
2691,14971160889	9,0706153E-5
2694,12994384766	8,9880764E-5
2697,11017608643	8,8684982E-5
2700,0904083252	8,7014981E-5
2703,07064056396	8,7235007E-5
2706,05087280273	8,5552205E-5
2709,0311050415	8,4530656E-5
2712,01133728027	8,4034636E-5
2714,99156951904	8,3888235E-5
2717,97180175781	8,1898213E-5
2720,95203399658	8,169834E-5
2723,93226623535	8,2127478E-5
2726,91249847412	8,0957558E-5
2729,89273071289	8,0892773E-5
2732,87296295166	7,9674588E-5
2735,85319519043	7,8197755E-5
2738,8334274292	7,8230113E-5
2741,81365966797	7,7683465E-5
2744,79389190674	7,6025785E-5
2747,77412414551	7,5543279E-5
2750,75435638428	7,5599421E-5
2753,73458862305	7,4756332E-5
2756,71482086182	7,2958085E-5
2759,69505310059	7,3178677E-5
2762,67528533936	7,1761703E-5
2765,65551757813	7,1591877E-5
2768,63574981689	7,0972671E-5
2771,61598205566	7,1441734E-5
2774,59621429443	7,0102901E-5
2777,5764465332	6,9666124E-5
2780,55667877197	6,7280998E-5
2783,53691101074	6,7080329E-5
2786,51714324951	6,6110455E-5
2789,49737548828	6,7065756E-5
2792,47760772705	6,5099977E-5
2795,45783996582	6,4878172E-5
2798,43807220459	6,4855766E-5
2801,41830444336	6,3266496E-5
2804,39853668213	6,3780769E-5
2807,3787689209	6,3524534E-5
2810,35900115967	6,1317656E-5
2813,33923339844	6,1577644E-5
2816,31946563721	6,096369E-5
2819,29969787598	6,0805256E-5
2822,27993011475	6,0890761E-5
2825,26016235352	5,9468623E-5
2828,24039459229	5,923462E-5
2831,22062683105	5,8333919E-5
2834,20085906982	5,7984924E-5
2837,18109130859	5,7962965E-5
2840,16132354736	5,8181696E-5
2843,14155578613	5,7298347E-5
2846,1217880249	5,6731431E-5
2849,10202026367	5,7112998E-5
2852,08225250244	5,5608716E-5
2855,06248474121	5,5358772E-5
2858,04271697998	5,5163938E-5
2861,02294921875	5,5788134E-5
2864,00318145752	5,4008955E-5
2866,98341369629	5,4496558E-5
2869,96364593506	5,306871E-5
2872,94387817383	5,3249591E-5
2875,9241104126	5,2685029E-5
2878,90434265137	5,1769675E-5
2881,88457489014	5,1953997E-5
2884,86480712891	5,2763213E-5
2887,84503936768	5,1185144E-5
2890,82527160645	5,1427375E-5
2893,80550384521	4,9577198E-5
2896,78573608398	5,0594148E-5
2899,76596832275	4,9627313E-5
2902,74620056152	4,9520282E-5
2905,72643280029	4,8162877E-5
2908,70666503906	4,8266621E-5
2911,68689727783	4,7858484E-5
2914,6671295166	4,7172415E-5
2917,64736175537	4,7645937E-5
2920,62759399414	4,7016141E-5
2923,60782623291	4,72067E-5
2926,58805847168	4,6583795E-5
2929,56829071045	4,588604E-5
2932,54852294922	4,4595572E-5
2935,52875518799	4,5898267E-5
2938,50898742676	4,4781283E-5
2941,48921966553	4,3932444E-5
2944,4694519043	4,412669E-5
2947,44968414307	4,4326303E-5
2950,42991638184	4,4530584E-5
2953,41014862061	4,3383785E-5
2956,39038085937	4,2735524E-5
2959,37061309814	4,2838697E-5
2962,35084533691	4,2972485E-5
2965,33107757568	4,3702847E-5
2968,31130981445	4,3247537E-5
2971,29154205322	4,2608467E-5
2974,27177429199	4,2152347E-5
2977,25200653076	4,0897912E-5
2980,23223876953	4,2090991E-5
2983,2124710083	4,1508433E-5
2986,19270324707	4,1256299E-5
2989,17293548584	4,1474663E-5
2992,15316772461	4,2194079E-5
2995,13339996338	4,0860943E-5
2998,11363220215	4,2177996E-5
3001,09386444092	4,1123754E-5
3004,07409667969	4,1006404E-5
3007,05432891846	4,1320986E-5
3010,03456115723	4,1131629E-5
3013,014793396	4,0295013E-5
3015,99502563477	3,9591153E-5
3018,97525787354	3,9767625E-5
3021,9554901123	4,0700636E-5
3024,93572235107	3,960186E-5
3027,91595458984	3,9227377E-5
3030,89618682861	4,0712506E-5
3033,87641906738	3,9405234E-5
3036,85665130615	3,962015E-5
3039,83688354492	4,0292668E-5
3042,81711578369	3,951454E-5
3045,79734802246	3,9037978E-5
3048,77758026123	3,8267984E-5
3051,7578125	3,6671146E-5
3054,73804473877	3,8886287E-5
3057,71827697754	3,7942403E-5
3060,69850921631	3,7031408E-5
3063,67874145508	3,701025E-5
3066,65897369385	3,5616801E-5
3069,63920593262	3,571257E-5
3072,61943817139	3,5243525E-5
3075,59967041016	3,4705185E-5
3078,57990264893	3,3245556E-5
3081,5601348877	3,3620685E-5
3084,54036712646	3,1955496E-5
3087,52059936523	3,2362769E-5
3090,500831604	3,2060938E-5
3093,48106384277	3,2811159E-5
3096,46129608154	3,0444334E-5
3099,44152832031	3,0459219E-5
3102,42176055908	3,0113957E-5
3105,40199279785	3,0204114E-5
3108,38222503662	3,006398E-5
3111,36245727539	2,9488104E-5
3114,34268951416	2,8300332E-5
3117,32292175293	2,8854855E-5
3120,3031539917	2,8747308E-5
3123,28338623047	2,7752511E-5
3126,26361846924	2,822112E-5
3129,24385070801	2,7265817E-5
3132,22408294678	2,7426603E-5
3135,20431518555	2,6468224E-5
3138,18454742432	2,7785413E-5
3141,16477966309	2,6136704E-5
3144,14501190186	2,6334301E-5
3147,12524414063	2,5999274E-5
3150,10547637939	2,6553661E-5
3153,08570861816	2,5793188E-5
3156,06594085693	2,5685193E-5
3159,0461730957	2,4858708E-5
3162,02640533447	2,4417271E-5
3165,00663757324	2,5388485E-5
3167,98686981201	2,4277705E-5
3170,96710205078	2,4142765E-5
3173,94733428955	2,3431998E-5
3176,92756652832	2,2729717E-5
3179,90779876709	2,2754883E-5
3182,88803100586	2,2661331E-5
3185,86826324463	2,2493518E-5
3188,8484954834	2,1252515E-5
3191,82872772217	2,3276723E-5
3194,80895996094	2,2300318E-5
3197,78919219971	2,2130261E-5
3200,76942443848	2,1321764E-5
3203,74965667725	2,0200662E-5
3206,72988891602	2,0688764E-5
3209,71012115479	2,007613E-5
3212,69035339355	1,9350777E-5
3215,67058563232	1,982805E-5
3218,65081787109	2,0816048E-5
3221,63105010986	1,9217294E-5
3224,61128234863	1,8517528E-5
3227,5915145874	1,8168333E-5
3230,57174682617	1,9343705E-5
3233,55197906494	1,9458967E-5
3236,53221130371	1,9275735E-5
3239,51244354248	1,8976759E-5
3242,49267578125	1,7332134E-5
3245,47290802002	1,6855079E-5
3248,45314025879	1,765899E-5
3251,43337249756	1,7627838E-5
3254,41360473633	1,898875E-5
3257,3938369751	1,7898573E-5
3260,37406921387	1,6852216E-5
3263,35430145264	1,6710314E-5
3266,33453369141	1,6678396E-5
3269,31476593018	1,6766016E-5
3272,29499816895	1,7442628E-5
3275,27523040771	1,7390064E-5
3278,25546264648	1,5787971E-5
3281,23569488525	1,6850459E-5
3284,21592712402	1,663475E-5
3287,19615936279	1,6516087E-5
3290,17639160156	1,8393826E-5
3293,15662384033	1,8107367E-5
3296,1368560791	1,825098E-5
3299,11708831787	1,8756826E-5
3302,09732055664	1,8683223E-5
3305,07755279541	1,9064693E-5
3308,05778503418	1,9693396E-5
3311,03801727295	1,955912E-5
3314,01824951172	2,0601424E-5
3316,99848175049	2,175933E-5
3319,97871398926	2,1741238E-5
3322,95894622803	2,1422692E-5
3325,9391784668	2,2680224E-5
3328,91941070557	2,3734072E-5
3331,89964294434	2,4642203E-5
3334,87987518311	2,3622139E-5
3337,86010742188	2,4342558E-5
3340,84033966064	2,5620193E-5
3343,82057189941	2,581188E-5
3346,80080413818	2,6882556E-5
3349,78103637695	2,718892E-5
3352,76126861572	2,8462471E-5
3355,74150085449	2,8437665E-5
3358,72173309326	2,8581577E-5
3361,70196533203	2,8047942E-5
3364,6821975708	2,9932917E-5
3367,66242980957	2,8973366E-5
3370,64266204834	2,9132314E-5
3373,62289428711	3,1609291E-5
3376,60312652588	3,0968311E-5
3379,58335876465	3,1240334E-5
3382,56359100342	3,2172162E-5
3385,54382324219	3,3820334E-5
3388,52405548096	3,3565369E-5
3391,50428771973	3,4478087E-5
3394,4845199585	3,2929644E-5
3397,46475219727	3,3744494E-5
3400,44498443604	3,513387E-5
3403,4252166748	3,4627936E-5
3406,40544891357	3,6729004E-5
3409,38568115234	3,6509259E-5
3412,36591339111	3,7187689E-5
3415,34614562988	3,66349E-5
3418,32637786865	3,689536E-5
3421,30661010742	3,6909454E-5
3424,28684234619	3,7838123E-5
3427,26707458496	3,9278056E-5
3430,24730682373	3,7666136E-5
3433,2275390625	3,8686509E-5
3436,20777130127	3,9528201E-5
3439,18800354004	3,9477878E-5
3442,16823577881	4,0322955E-5
3445,14846801758	4,0754093E-5
3448,12870025635	4,1414923E-5
3451,10893249512	4,2371968E-5
3454,08916473389	4,1660289E-5
3457,06939697266	4,3168236E-5
3460,04962921143	4,2155888E-5
3463,0298614502	4,2305273E-5
3466,01009368897	4,4140936E-5
3468,99032592773	4,4702239E-5
3471,9705581665	4,4240944E-5
3474,95079040527	4,4965765E-5
3477,93102264404	4,7202528E-5
3480,91125488281	4,5991927E-5
3483,89148712158	4,6964951E-5
3486,87171936035	4,7804621E-5
3489,85195159912	4,8747536E-5
3492,83218383789	4,8485325E-5
3495,81241607666	4,9603775E-5
3498,79264831543	5,1569148E-5
3501,7728805542	5,1824964E-5
3504,75311279297	5,264914E-5
3507,73334503174	5,2905597E-5
3510,71357727051	5,4541031E-5
3513,69380950928	5,430371E-5
3516,67404174805	5,530303E-5
3519,65427398682	5,4463566E-5
3522,63450622559	5,581085E-5
3525,61473846436	5,6496603E-5
3528,59497070313	5,677632E-5
3531,57520294189	5,7430562E-5
3534,55543518066	5,8303161E-5
3537,53566741943	5,7700397E-5
3540,5158996582	5,7239017E-5
3543,49613189697	5,7825163E-5
3546,47636413574	5,889889E-5
3549,45659637451	5,8864479E-5
3552,43682861328	5,9120954E-5
3555,41706085205	5,9574449E-5
3558,39729309082	6,101181E-5
3561,37752532959	6,1918374E-5
3564,35775756836	6,1340041E-5
3567,33798980713	6,18533E-5
3570,3182220459	6,2083534E-5
3573,29845428467	6,4250461E-5
3576,27868652344	6,4322551E-5
3579,25891876221	6,5002748E-5
3582,23915100098	6,6099173E-5
3585,21938323975	6,6178747E-5
3588,19961547852	6,668665E-5
3591,17984771729	6,7295459E-5
3594,16007995605	6,6691511E-5
3597,14031219482	6,8708514E-5
3600,12054443359	6,8828444E-5
3603,10077667236	6,8841133E-5
3606,08100891113	6,927342E-5
3609,0612411499	7,1013478E-5
3612,04147338867	7,1578643E-5
3615,02170562744	7,1246964E-5
3618,00193786621	7,1784035E-5
3620,98217010498	7,2821229E-5
3623,96240234375	7,149085E-5
3626,94263458252	7,3675708E-5
3629,92286682129	7,3385229E-5
3632,90309906006	7,3244494E-5
3635,88333129883	7,4378287E-5
3638,8635635376	7,3936281E-5
3641,84379577637	7,5184174E-5
3644,82402801514	7,6509719E-5
3647,80426025391	7,4810616E-5
3650,78449249268	7,5923343E-5
3653,76472473145	7,6010378E-5
3656,74495697022	7,6770673E-5
3659,72518920898	7,6704917E-5
3662,70542144775	7,6890824E-5
3665,68565368652	7,7948052E-5
3668,66588592529	7,73333E-5
3671,64611816406	7,8659199E-5
3674,62635040283	7,9245858E-5
3677,6065826416	7,8653012E-5
3680,58681488037	7,9135234E-5
3683,56704711914	7,9046802E-5
3686,54727935791	7,90576E-5
3689,52751159668	7,8605028E-5
3692,50774383545	7,8187544E-5
3695,48797607422	7,7205077E-5
3698,46820831299	7,6219524E-5
3701,44844055176	7,4086886E-5
3704,42867279053	7,0928067E-5
3707,4089050293	6,8058522E-5
3710,38913726807	6,5961864E-5
3713,36936950684	6,4159869E-5
3716,34960174561	6,2967322E-5
3719,32983398438	6,0243375E-5
3722,31006622314	5,8242078E-5
3725,29029846191	5,7719527E-5
3728,27053070068	5,6367172E-5
3731,25076293945	5,4457837E-5
3734,23099517822	5,3297308E-5
3737,21122741699	5,3122397E-5
3740,19145965576	5,0618009E-5
3743,17169189453	4,9186774E-5
3746,1519241333	4,8908476E-5
3749,13215637207	4,7986061E-5
3752,11238861084	4,7279479E-5
3755,09262084961	4,4609483E-5
3758,07285308838	4,3517859E-5
3761,05308532715	4,327861E-5
3764,03331756592	4,1835735E-5
3767,01354980469	4,1726163E-5
3769,99378204346	4,0157845E-5
3772,97401428223	3,8470664E-5
3775,954246521	3,884735E-5
3778,93447875977	3,7116889E-5
3781,91471099854	3,6285241E-5
3784,8949432373	3,486599E-5
3787,87517547607	3,4688385E-5
3790,85540771484	3,39283E-5
3793,83563995361	3,2906136E-5
3796,81587219238	3,1985759E-5
3799,79610443115	3,1711777E-5
3802,77633666992	2,9990318E-5
3805,75656890869	2,9972527E-5
3808,73680114746	2,8851334E-5
3811,71703338623	2,7722369E-5
3814,697265625	2,7540235E-5
3817,67749786377	2,6141944E-5
3820,65773010254	2,5732364E-5
3823,63796234131	2,6360966E-5
3826,61819458008	2,5328898E-5
3829,59842681885	2,5554191E-5
3832,57865905762	2,4981828E-5
3835,55889129639	2,4015669E-5
3838,53912353516	2,3339107E-5
3841,51935577393	2,4025352E-5
3844,4995880127	2,3968551E-5
3847,47982025146	2,4646936E-5
3850,46005249023	2,4124472E-5
3853,440284729	2,5190479E-5
3856,42051696777	2,5841608E-5
3859,40074920654	2,5779746E-5
3862,38098144531	2,6829827E-5
3865,36121368408	2,9306895E-5
3868,34144592285	2,9947627E-5
3871,32167816162	3,016256E-5
3874,30191040039	3,0405916E-5
3877,28214263916	3,0730712E-5
3880,26237487793	3,1367011E-5
3883,2426071167	3,0637202E-5
3886,22283935547	3,1995641E-5
3889,20307159424	3,0103321E-5
3892,18330383301	2,9426648E-5
3895,16353607178	3,0040684E-5
3898,14376831055	2,9779137E-5
3901,12400054932	3,0213266E-5
3904,10423278809	2,9107858E-5
3907,08446502686	2,8600641E-5
3910,06469726562	2,8753843E-5
3913,04492950439	2,8829105E-5
3916,02516174316	2,8724491E-5
3919,00539398193	2,8613138E-5
3921,9856262207	2,8926852E-5
3924,96585845947	2,8406081E-5
3927,94609069824	2,7979625E-5
3930,92632293701	2,8227574E-5
3933,90655517578	2,8238899E-5
3936,88678741455	2,8079872E-5
3939,86701965332	2,8870322E-5
3942,84725189209	2,7381333E-5
3945,82748413086	2,8123798E-5
3948,80771636963	2,7154305E-5
3951,7879486084	2,7037148E-5
3954,76818084717	2,8108796E-5
3957,74841308594	2,7324573E-5
3960,72864532471	2,8346902E-5
3963,70887756348	2,8382633E-5
3966,68910980225	2,7391141E-5
3969,66934204102	2,7679909E-5
3972,64957427978	2,6444911E-5
3975,62980651855	2,5913282E-5
3978,61003875732	2,6179541E-5
3981,59027099609	2,6574816E-5
3984,57050323486	2,6882659E-5
3987,55073547363	2,7439819E-5
3990,5309677124	2,6867176E-5
3993,51119995117	2,6286028E-5
3996,49143218994	2,6234758E-5
3999,47166442871	2,7341321E-5
4002,45189666748	2,6926887E-5
4005,43212890625	2,6244857E-5
4008,41236114502	2,5836418E-5
4011,39259338379	2,6961762E-5
4014,37282562256	2,6757906E-5
4017,35305786133	2,6988419E-5
4020,3332901001	2,6298222E-5
4023,31352233887	2,6845444E-5
4026,29375457764	2,668017E-5
4029,27398681641	2,6479474E-5
4032,25421905518	2,7484156E-5
4035,23445129395	2,7121475E-5
4038,21468353271	2,6213085E-5
4041,19491577148	2,739105E-5
4044,17514801025	2,5402566E-5
4047,15538024902	2,5947433E-5
4050,13561248779	2,6383673E-5
4053,11584472656	2,6203836E-5
4056,09607696533	2,6202044E-5
4059,0763092041	2,5209368E-5
4062,05654144287	2,6763586E-5
4065,03677368164	2,6472273E-5
4068,01700592041	2,576423E-5
4070,99723815918	2,6113677E-5
4073,97747039795	2,6866234E-5
4076,95770263672	2,6268128E-5
4079,93793487549	2,6226455E-5
4082,91816711426	2,6000166E-5
4085,89839935303	2,7340342E-5
4088,8786315918	2,6920701E-5
4091,85886383057	2,6778082E-5
4094,83909606934	2,6730748E-5
4097,81932830811	2,5919749E-5
4100,79956054687	2,5726312E-5
4103,77979278564	2,5952226E-5
4106,76002502441	2,5974215E-5
4109,74025726318	2,6084463E-5
4112,72048950195	2,637893E-5
4115,70072174072	2,5876416E-5
4118,68095397949	2,6617004E-5
4121,66118621826	2,6402496E-5
4124,64141845703	2,5731279E-5
4127,6216506958	2,7204587E-5
4130,60188293457	2,6440047E-5
4133,58211517334	2,6416268E-5
4136,56234741211	2,6814726E-5
4139,54257965088	2,5600153E-5
4142,52281188965	2,7071646E-5
4145,50304412842	2,5488354E-5
4148,48327636719	2,6218134E-5
4151,46350860596	2,6152866E-5
4154,44374084473	2,6877047E-5
4157,4239730835	2,567332E-5
4160,40420532227	2,6793476E-5
4163,38443756103	2,5284395E-5
4166,3646697998	2,6256425E-5
4169,34490203857	2,7176998E-5
4172,32513427734	2,5713523E-5
4175,30536651611	2,6519589E-5
4178,28559875488	2,6397815E-5
4181,26583099365	2,6326254E-5
4184,24606323242	2,6987379E-5
4187,22629547119	2,5763996E-5
4190,20652770996	2,6319964E-5
4193,18675994873	2,6703908E-5
4196,1669921875	2,6814372E-5
4199,14722442627	2,6169636E-5
4202,12745666504	2,7788827E-5
4205,10768890381	2,6793677E-5
4208,08792114258	2,687398E-5
4211,06815338135	2,6160909E-5
4214,04838562012	2,6330953E-5
4217,02861785889	2,7309723E-5
4220,00885009766	2,5727675E-5
4222,98908233643	2,686879E-5
4225,9693145752	2,7304229E-5
4228,94954681396	2,702817E-5
4231,92977905273	2,6739076E-5
4234,9100112915	2,7098236E-5
4237,89024353027	2,6683758E-5
4240,87047576904	2,7262573E-5
4243,85070800781	2,6500454E-5
4246,83094024658	2,6823666E-5
4249,81117248535	2,6203216E-5
4252,79140472412	2,6506757E-5
4255,77163696289	2,7064122E-5
4258,75186920166	2,6211567E-5
4261,73210144043	2,7581978E-5
4264,7123336792	2,7669142E-5
4267,69256591797	2,744726E-5
4270,67279815674	2,7658072E-5
4273,65303039551	2,7634882E-5
4276,63326263428	2,6530053E-5
4279,61349487305	2,6575923E-5
4282,59372711182	2,7597008E-5
4285,57395935059	2,7337423E-5
4288,55419158936	2,7347377E-5
4291,53442382812	2,7853505E-5
4294,51465606689	2,8579158E-5
4297,49488830566	2,7168844E-5
4300,47512054443	2,788125E-5
4303,4553527832	2,7392822E-5
4306,43558502197	2,8037645E-5
4309,41581726074	2,796751E-5
4312,39604949951	2,8777523E-5
4315,37628173828	2,8877142E-5
4318,35651397705	2,7073622E-5
4321,33674621582	2,8540134E-5
4324,31697845459	2,8317366E-5
4327,29721069336	2,8625605E-5
4330,27744293213	2,9551893E-5
4333,2576751709	2,9188565E-5
4336,23790740967	2,8694647E-5
4339,21813964844	2,9187177E-5
4342,19837188721	2,9541939E-5
4345,17860412598	2,966247E-5
4348,15883636475	2,9563433E-5
4351,13906860352	2,9497862E-5
4354,11930084229	3,0444456E-5
4357,09953308105	2,9578407E-5
4360,07976531982	3,0012846E-5
4363,05999755859	3,0389705E-5
4366,04022979736	3,0008627E-5
4369,02046203613	3,0087633E-5
4372,0006942749	3,0380867E-5
4374,98092651367	3,0660209E-5
4377,96115875244	3,0513496E-5
4380,94139099121	3,0921951E-5
4383,92162322998	3,0946125E-5
4386,90185546875	2,9990429E-5
4389,88208770752	3,1512731E-5
4392,86231994629	3,0855772E-5
4395,84255218506	3,0994114E-5
4398,82278442383	3,152312E-5
4401,8030166626	2,9959778E-5
4404,78324890137	3,0276238E-5
4407,76348114014	3,0611265E-5
4410,74371337891	3,0753933E-5
4413,72394561768	2,984111E-5
4416,70417785645	2,9617448E-5
4419,68441009521	2,9158159E-5
4422,66464233398	3,0090721E-5
4425,64487457275	2,8838676E-5
4428,62510681152	2,8820165E-5
4431,60533905029	2,8078037E-5
4434,58557128906	2,8217177E-5
4437,56580352783	2,7160989E-5
4440,5460357666	2,8015389E-5
4443,52626800537	2,6457985E-5
4446,50650024414	2,6928236E-5
4449,48673248291	2,6610919E-5
4452,46696472168	2,5464047E-5
4455,44719696045	2,5345346E-5
4458,42742919922	2,6305344E-5
4461,40766143799	2,4310501E-5
4464,38789367676	2,5209069E-5
4467,36812591553	2,4717718E-5
4470,3483581543	2,4726307E-5
4473,32859039307	2,375771E-5
4476,30882263184	2,4012855E-5
4479,28905487061	2,3476411E-5
4482,26928710937	2,4066974E-5
4485,24951934814	2,3717152E-5
4488,22975158691	2,3347854E-5
4491,20998382568	2,3127269E-5
4494,19021606445	2,3118106E-5
4497,17044830322	2,3271767E-5
4500,15068054199	2,3044974E-5
4503,13091278076	2,2384902E-5
4506,11114501953	2,4159171E-5
4509,0913772583	2,4189004E-5
4512,07160949707	2,3402022E-5
4515,05184173584	2,3961097E-5
4518,03207397461	2,4079257E-5
4521,01230621338	2,3756844E-5
4523,99253845215	2,4534298E-5
4526,97277069092	2,4721376E-5
4529,95300292969	2,5694565E-5
4532,93323516846	2,426754E-5
4535,91346740723	2,5557008E-5
4538,893699646	2,59489E-5
4541,87393188477	2,6961365E-5
4544,85416412354	2,6425146E-5
4547,8343963623	2,6962584E-5
4550,81462860107	2,6439294E-5
4553,79486083984	2,710305E-5
4556,77509307861	2,8076987E-5
4559,75532531738	2,8620709E-5
4562,73555755615	2,9988063E-5
4565,71578979492	3,0203092E-5
4568,69602203369	3,1094435E-5
4571,67625427246	3,0915426E-5
4574,65648651123	3,1439073E-5
4577,63671875	3,2638434E-5
4580,61695098877	3,2942173E-5
4583,59718322754	3,2976956E-5
4586,57741546631	3,3118428E-5
4589,55764770508	3,3840574E-5
4592,53787994385	3,5230336E-5
4595,51811218262	3,5664855E-5
4598,49834442139	3,6184603E-5
4601,47857666016	3,7138407E-5
4604,45880889893	3,7423421E-5
4607,4390411377	3,7871237E-5
4610,41927337646	3,8476176E-5
4613,39950561523	3,9186053E-5
4616,379737854	4,0022159E-5
4619,35997009277	4,0008967E-5
4622,34020233154	4,0931539E-5
4625,32043457031	4,1221922E-5
4628,30066680908	4,1546513E-5
4631,28089904785	4,2095609E-5
4634,26113128662	4,3242941E-5
4637,24136352539	4,3429475E-5
4640,22159576416	4,3310739E-5
4643,20182800293	4,516417E-5
4646,1820602417	4,4387026E-5
4649,16229248047	4,5699521E-5
4652,14252471924	4,6111857E-5
4655,12275695801	4,739975E-5
4658,10298919678	4,7467317E-5
4661,08322143555	4,7419624E-5
4664,06345367432	4,842662E-5
4667,04368591309	4,8097073E-5
4670,02391815186	4,8324356E-5
4673,00415039063	4,9800768E-5
4675,98438262939	5,0532234E-5
4678,96461486816	5,0069998E-5
4681,94484710693	5,1140093E-5
4684,9250793457	5,1772832E-5
4687,90531158447	5,1743904E-5
4690,88554382324	5,26037E-5
4693,86577606201	5,2508796E-5
4696,84600830078	5,283997E-5
4699,82624053955	5,383012E-5
4702,80647277832	5,4760765E-5
4705,78670501709	5,5095354E-5
4708,76693725586	5,494956E-5
4711,74716949463	5,6063122E-5
4714,7274017334	5,6529929E-5
4717,70763397217	5,7637797E-5
4720,68786621094	5,7007769E-5
4723,66809844971	5,8387223E-5
4726,64833068848	5,7249489E-5
4729,62856292725	5,8094471E-5
4732,60879516602	5,8975081E-5
4735,58902740479	5,8910103E-5
4738,56925964355	5,9854294E-5
4741,54949188232	5,987076E-5
4744,52972412109	5,9844446E-5
4747,50995635986	6,0511574E-5
4750,49018859863	6,0867844E-5
4753,4704208374	6,1246765E-5
4756,45065307617	6,242141E-5
4759,43088531494	6,2355497E-5
4762,41111755371	6,2097845E-5
4765,39134979248	6,3826565E-5
4768,37158203125	6,4136286E-5
4771,35181427002	6,5325187E-5
4774,33204650879	6,5076103E-5
4777,31227874756	6,5445411E-5
4780,29251098633	6,5255533E-5
4783,2727432251	6,5501261E-5
4786,25297546387	6,6530031E-5
4789,23320770264	6,6020202E-5
4792,21343994141	6,7039428E-5
4795,19367218018	6,8877189E-5
4798,17390441895	6,7323514E-5
4801,15413665771	6,7625391E-5
4804,13436889648	6,8577775E-5
4807,11460113525	6,8928006E-5
4810,09483337402	6,9311863E-5
4813,07506561279	6,9629681E-5
4816,05529785156	6,9981079E-5
4819,03553009033	6,9155889E-5
4822,0157623291	7,0631369E-5
4824,99599456787	7,1515864E-5
4827,97622680664	7,0336961E-5
4830,95645904541	7,1442028E-5
4833,93669128418	7,1972143E-5
4836,91692352295	7,1541744E-5
4839,89715576172	7,2188644E-5
4842,87738800049	7,1433505E-5
4845,85762023926	7,3086653E-5
4848,83785247803	7,2751056E-5
4851,8180847168	7,2933241E-5
4854,79831695557	7,2400668E-5
4857,77854919434	7,1915044E-5
4860,75878143311	7,0265569E-5
4863,73901367188	7,1345444E-5
4866,71924591064	7,1288134E-5
4869,69947814941	7,162307E-5
4872,67971038818	7,1245032E-5
4875,65994262695	7,2014053E-5
4878,64017486572	7,1803495E-5
4881,62040710449	7,1210299E-5
4884,60063934326	7,1438716E-5
4887,58087158203	7,1001334E-5
4890,5611038208	7,220592E-5
4893,54133605957	7,243732E-5
4896,52156829834	7,2259147E-5
4899,50180053711	7,1929875E-5
4902,48203277588	7,1515107E-5
4905,46226501465	7,1183718E-5
4908,44249725342	7,070914E-5
4911,42272949219	7,0794601E-5
4914,40296173096	7,083187E-5
4917,38319396973	7,1169997E-5
4920,3634262085	7,082838E-5
4923,34365844727	7,1854867E-5
4926,32389068604	7,0608232E-5
4929,3041229248	7,0548864E-5
4932,28435516357	7,0331963E-5
4935,26458740234	7,0325702E-5
4938,24481964111	7,0154623E-5
4941,22505187988	7,0565903E-5
4944,20528411865	6,9935045E-5
4947,18551635742	6,9419574E-5
4950,16574859619	7,1017246E-5
4953,14598083496	7,0804826E-5
4956,12621307373	6,9973472E-5
4959,1064453125	7,0646516E-5
4962,08667755127	7,0868029E-5
4965,06690979004	7,0414138E-5
4968,04714202881	6,9974525E-5
4971,02737426758	7,0761953E-5
4974,00760650635	6,9496846E-5
4976,98783874512	7,0348765E-5
4979,96807098389	7,0486968E-5
4982,94830322266	7,0820658E-5
4985,92853546143	7,0382062E-5
4988,9087677002	6,9229745E-5
4991,88899993897	7,1237107E-5
4994,86923217773	6,9906546E-5
4997,8494644165	6,9969795E-5
5000,82969665527	6,9238726E-5
5003,80992889404	6,9611057E-5
5006,79016113281	7,0355392E-5
5009,77039337158	6,971657E-5
5012,75062561035	6,9906958E-5
5015,73085784912	6,9622838E-5
5018,71109008789	6,8879333E-5
5021,69132232666	6,9698153E-5
5024,67155456543	6,9112369E-5
5027,6517868042	6,9126828E-5
5030,63201904297	6,8745336E-5
5033,61225128174	6,7981873E-5
5036,59248352051	6,8940081E-5
5039,57271575928	6,9059222E-5
5042,55294799805	6,8818893E-5
5045,53318023682	6,8897165E-5
5048,51341247559	6,8480165E-5
5051,49364471436	6,7344266E-5
5054,47387695313	6,7507848E-5
5057,45410919189	6,7151405E-5
5060,43434143066	6,8510847E-5
5063,41457366943	6,6746631E-5
5066,3948059082	6,7886864E-5
5069,37503814697	6,70867E-5
5072,35527038574	6,7202754E-5
5075,33550262451	6,7544662E-5
5078,31573486328	6,6486117E-5
5081,29596710205	6,6647172E-5
5084,27619934082	6,589852E-5
5087,25643157959	6,6599003E-5
5090,23666381836	6,6236212E-5
5093,21689605713	6,6247343E-5
5096,1971282959	6,5959658E-5
5099,17736053467	6,5358803E-5
5102,15759277344	6,464123E-5
5105,13782501221	6,6596814E-5
5108,11805725098	6,508745E-5
5111,09828948975	6,6312243E-5
5114,07852172852	6,535297E-5
5117,05875396729	6,5773474E-5
5120,03898620605	6,6392048E-5
5123,01921844482	6,4984784E-5
5125,99945068359	6,6421369E-5
5128,97968292236	6,4913931E-5
5131,95991516113	6,6254048E-5
5134,9401473999	6,5279086E-5
5137,92037963867	6,6401693E-5
5140,90061187744	6,5443511E-5
5143,88084411621	6,5325591E-5
5146,86107635498	6,5806749E-5
5149,84130859375	6,5553646E-5
5152,82154083252	6,4508086E-5
5155,80177307129	6,5016251E-5
5158,78200531006	6,4623126E-5
5161,76223754883	6,4323025E-5
5164,7424697876	6,522904E-5
5167,72270202637	6,4768957E-5
5170,70293426514	6,5442041E-5
5173,68316650391	6,4905056E-5
5176,66339874268	6,5706346E-5
5179,64363098145	6,4894493E-5
5182,62386322022	6,5565088E-5
5185,60409545898	6,5433762E-5
5188,58432769775	6,5468364E-5
5191,56455993652	6,5435737E-5
5194,54479217529	6,4285386E-5
5197,52502441406	6,3729458E-5
5200,50525665283	6,3678457E-5
5203,4854888916	6,2878542E-5
5206,46572113037	6,3262682E-5
5209,44595336914	6,2711392E-5
5212,42618560791	6,2788401E-5
5215,40641784668	6,2796059E-5
5218,38665008545	6,2880614E-5
5221,36688232422	6,1730665E-5
5224,34711456299	6,171253E-5
5227,32734680176	6,1369979E-5
5230,30757904053	6,1749443E-5
5233,2878112793	6,0309E-5
5236,26804351807	6,105342E-5
5239,24827575684	5,9698508E-5
5242,22850799561	5,9757855E-5
5245,20874023438	5,8217721E-5
5248,18897247314	5,9317802E-5
5251,16920471191	5,8544355E-5
5254,14943695068	5,6902244E-5
5257,12966918945	5,6156298E-5
5260,10990142822	5,6865853E-5
5263,09013366699	5,5140684E-5
5266,07036590576	5,6042651E-5
5269,05059814453	5,4356714E-5
5272,0308303833	5,401538E-5
5275,01106262207	5,3701958E-5
5277,99129486084	5,2029225E-5
5280,97152709961	5,1562195E-5
5283,95175933838	5,1183167E-5
5286,93199157715	5,1067818E-5
5289,91222381592	5,0267416E-5
5292,89245605469	4,8859321E-5
5295,87268829346	4,8744297E-5
5298,85292053223	4,6785885E-5
5301,833152771	4,6620848E-5
5304,81338500977	4,6558936E-5
5307,79361724854	4,5164431E-5
5310,7738494873	4,4218402E-5
5313,75408172607	4,3896825E-5
5316,73431396484	4,2251547E-5
5319,71454620361	4,2814911E-5
5322,69477844238	4,2622352E-5
5325,67501068115	4,1124206E-5
5328,65524291992	4,1505749E-5
5331,63547515869	4,0815741E-5
5334,61570739746	3,9424662E-5
5337,59593963623	3,9056478E-5
5340,576171875	3,7801256E-5
5343,55640411377	3,7444589E-5
5346,53663635254	3,6901218E-5
5349,51686859131	3,6779449E-5
5352,49710083008	3,6238605E-5
5355,47733306885	3,4068094E-5
5358,45756530762	3,4493643E-5
5361,43779754639	3,4465482E-5
5364,41802978516	3,267704E-5
5367,39826202393	3,2801623E-5
5370,3784942627	3,1915645E-5
5373,35872650146	3,1447231E-5
5376,33895874023	3,102472E-5
5379,319190979	3,087009E-5
5382,29942321777	3,0359617E-5
5385,27965545654	2,9631556E-5
5388,25988769531	2,9532065E-5
5391,24011993408	2,8975256E-5
5394,22035217285	2,8450034E-5
5397,20058441162	2,8011407E-5
5400,18081665039	2,7743298E-5
5403,16104888916	2,653287E-5
5406,14128112793	2,6719651E-5
5409,1215133667	2,5439797E-5
5412,10174560547	2,5465752E-5
5415,08197784424	2,5498022E-5
5418,06221008301	2,4348598E-5
5421,04244232178	2,4305373E-5
5424,02267456055	2,4171781E-5
5427,00290679932	2,359173E-5
5429,98313903809	2,3403702E-5
5432,96337127686	2,2289506E-5
5435,94360351562	2,2418937E-5
5438,92383575439	2,09701E-5
5441,90406799316	2,096433E-5
5444,88430023193	2,1302747E-5
5447,8645324707	2,0669274E-5
5450,84476470947	1,9491071E-5
5453,82499694824	2,0249059E-5
5456,80522918701	1,9799196E-5
5459,78546142578	1,8554134E-5
5462,76569366455	1,7524622E-5
5465,74592590332	1,7848432E-5
5468,72615814209	1,6524495E-5
5471,70639038086	1,6914328E-5
5474,68662261963	1,6332205E-5
5477,6668548584	1,5812185E-5
5480,64708709717	1,5042825E-5
5483,62731933594	1,4376853E-5
5486,60755157471	1,4917085E-5
5489,58778381348	1,4411842E-5
5492,56801605225	1,3393245E-5
5495,54824829102	1,3006101E-5
5498,52848052978	1,3075988E-5
5501,50871276855	1,2457623E-5
5504,48894500732	1,2248942E-5
5507,46917724609	1,1948487E-5
5510,44940948486	1,1818952E-5
5513,42964172363	1,0686547E-5
5516,4098739624	1,053113E-5
5519,39010620117	9,6020144E-6
5522,37033843994	9,7273557E-6
5525,35057067871	9,5962864E-6
5528,33080291748	9,2746833E-6
5531,31103515625	8,4407354E-6
5534,29126739502	8,2733674E-6
5537,27149963379	8,685238E-6
5540,25173187256	7,6689674E-6
5543,23196411133	8,129072E-6
5546,2121963501	6,2732719E-6
5549,19242858887	7,1288104E-6
5552,17266082764	7,6540883E-6
5555,15289306641	7,0614221E-6
5558,13312530518	6,2229115E-6
5561,11335754395	7,4482281E-6
5564,09358978271	6,6508942E-6
5567,07382202148	6,6447406E-6
5570,05405426025	6,441315E-6
5573,03428649902	5,9524583E-6
5576,01451873779	6,9295122E-6
5578,99475097656	6,761469E-6
5581,97498321533	6,6583189E-6
5584,9552154541	6,5919329E-6
5587,93544769287	7,622319E-6
5590,91567993164	6,3607948E-6
5593,89591217041	6,7332723E-6
5596,87614440918	7,3459224E-6
5599,85637664795	7,585558E-6
5602,83660888672	6,6102405E-6
5605,81684112549	7,922725E-6
5608,79707336426	7,3905804E-6
5611,77730560303	7,7760841E-6
5614,7575378418	7,9986256E-6
5617,73777008057	8,0982445E-6
5620,71800231934	8,2024222E-6
5623,69823455811	9,0152624E-6
5626,67846679687	9,5407907E-6
5629,65869903564	9,3045909E-6
5632,63893127441	9,0291556E-6
5635,61916351318	8,9362047E-6
5638,59939575195	1,038528E-5
5641,57962799072	9,879031E-6
5644,55986022949	9,9238534E-6
5647,54009246826	1,0672265E-5
5650,52032470703	1,1171999E-5
5653,5005569458	1,1012E-5
5656,48078918457	1,0889724E-5
5659,46102142334	1,164366E-5
5662,44125366211	1,1414047E-5
5665,42148590088	1,0964722E-5
5668,40171813965	1,1789549E-5
5671,38195037842	1,0892748E-5
5674,36218261719	1,1460759E-5
5677,34241485596	1,2584091E-5
5680,32264709473	1,1078304E-5
5683,3028793335	1,242824E-5
5686,28311157227	1,2445461E-5
5689,26334381103	1,1901087E-5
5692,2435760498	1,211802E-5
5695,22380828857	1,3436655E-5
5698,20404052734	1,3321834E-5
5701,18427276611	1,3118726E-5
5704,16450500488	1,2506389E-5
5707,14473724365	1,3092252E-5
5710,12496948242	1,3332364E-5
5713,10520172119	1,3666584E-5
5716,08543395996	1,3155618E-5
5719,06566619873	1,2762904E-5
5722,0458984375	1,3680025E-5
5725,02613067627	1,4170038E-5
5728,00636291504	1,3758583E-5
5730,98659515381	1,3412359E-5
5733,96682739258	1,3954932E-5
5736,94705963135	1,3745989E-5
5739,92729187012	1,4763945E-5
5742,90752410889	1,432557E-5
5745,88775634766	1,4111873E-5
5748,86798858643	1,3459613E-5
5751,8482208252	1,359812E-5
5754,82845306396	1,4002103E-5
5757,80868530273	1,4102923E-5
5760,7889175415	1,419611E-5
5763,76914978027	1,4779651E-5
5766,74938201904	1,5165143E-5
5769,72961425781	1,4349359E-5
5772,70984649658	1,4274041E-5
5775,69007873535	1,5144391E-5
5778,67031097412	1,4302227E-5
5781,65054321289	1,4952173E-5
5784,63077545166	1,3494878E-5
5787,61100769043	1,4363899E-5
5790,5912399292	1,426587E-5
5793,57147216797	1,3460652E-5
5796,55170440674	1,4324437E-5
5799,53193664551	1,4533627E-5
5802,51216888428	1,4712272E-5
5805,49240112305	1,3420979E-5
5808,47263336182	1,4513065E-5
5811,45286560059	1,4257198E-5
5814,43309783935	1,3839492E-5
5817,41333007812	1,5190333E-5
5820,39356231689	1,4004763E-5
5823,37379455566	1,4155227E-5
5826,35402679443	1,3575423E-5
5829,3342590332	1,4020744E-5
5832,31449127197	1,3849637E-5
5835,29472351074	1,394261E-5
5838,27495574951	1,4371648E-5
5841,25518798828	1,3985445E-5
5844,23542022705	1,3978926E-5
5847,21565246582	1,3706564E-5
5850,19588470459	1,3841375E-5
5853,17611694336	1,3631351E-5
5856,15634918213	1,318552E-5
5859,1365814209	1,3573776E-5
5862,11681365967	1,3356004E-5
5865,09704589844	1,2879833E-5
5868,07727813721	1,3233702E-5
5871,05751037598	1,2620595E-5
5874,03774261475	1,301232E-5
5877,01797485352	1,3384399E-5
5879,99820709229	1,3149825E-5
5882,97843933105	1,2901909E-5
5885,95867156982	1,2898711E-5
5888,93890380859	1,2836079E-5
5891,91913604736	1,2654108E-5
5894,89936828613	1,23746E-5
5897,8796005249	1,2777485E-5
5900,85983276367	1,275519E-5
5903,84006500244	1,3052294E-5
5906,82029724121	1,287947E-5
5909,80052947998	1,2116506E-5
5912,78076171875	1,2746388E-5
5915,76099395752	1,1348422E-5
5918,74122619629	1,2097858E-5
5921,72145843506	1,3081168E-5
5924,70169067383	1,1745653E-5
5927,6819229126	1,2248934E-5
5930,66215515137	1,2001598E-5
5933,64238739014	1,2435861E-5
5936,62261962891	1,1594056E-5
5939,60285186768	1,2293156E-5
5942,58308410644	1,1559604E-5
5945,56331634521	1,0884303E-5
[truncated: 30,772 more rows]
