# Supplementary material for: Predicting the Durability of Solid Fired Bricks Using NDT Electroacoustic Methods
Source: Materials (Basel). 2022 Aug 25;15(17):5882. doi: 10.3390/ma15175882 (PMC9457344; doi:10.3390/ma15175882)
Supplement: Supplementary file 1 [file materials-15-05882-s001.zip › 16-S0_FL.csv]

ASCII data file created with TiePie Multi Channel software. www.tiepie.com.
2021-08-02 09:18:30 849m
Frequency	FFT1
Hz	V
0	0,0041287676
2,98023223876953	0,00034810874
5,96046447753906	0,00034915941
8,94069671630859	0,0004169357
11,9209289550781	0,00043363469
14,9011611938477	0,00045178742
17,8813934326172	0,0003890803
20,8616256713867	0,00037638958
23,8418579101562	0,00036878343
26,8220901489258	0,00036060079
29,8023223876953	0,00036690719
32,7825546264648	0,00037185139
35,7627868652344	0,00035895087
38,7430191040039	0,00036216148
41,7232513427734	0,00035390563
44,703483581543	0,00036091517
47,6837158203125	0,00035465871
50,663948059082	0,00036833068
53,6441802978516	0,00035839713
56,6244125366211	0,00035524551
59,6046447753906	0,00035633071
62,5848770141602	0,00035781928
65,5651092529297	0,00035982801
68,5453414916992	0,00036172435
71,5255737304687	0,00035939514
74,5058059692383	0,00035930046
77,4860382080078	0,00035948223
80,4662704467773	0,00036522081
83,4465026855469	0,00036200245
86,4267349243164	0,00036119838
89,4069671630859	0,00035575887
92,3871994018555	0,00035303405
95,367431640625	0,00035239624
98,3476638793945	0,00036035881
101,327896118164	0,00035633602
104,308128356934	0,00035194358
107,288360595703	0,00035211461
110,268592834473	0,00035252736
113,248825073242	0,00035544682
116,229057312012	0,00035094511
119,209289550781	0,00034693166
122,189521789551	0,00034455229
125,16975402832	0,00034584376
128,14998626709	0,00034488253
131,130218505859	0,0003428219
134,110450744629	0,00033912614
137,090682983398	0,00033773016
140,070915222168	0,00033614709
143,051147460938	0,00033712558
146,031379699707	0,00033536924
149,011611938477	0,00033262109
151,991844177246	0,00033246475
154,972076416016	0,00033296901
157,952308654785	0,0003314379
160,932540893555	0,00033036355
163,912773132324	0,00032800731
166,893005371094	0,00032522568
169,873237609863	0,00032775981
172,853469848633	0,00033156418
175,833702087402	0,00033046668
178,813934326172	0,00032597619
181,794166564941	0,00032189028
184,774398803711	0,00032171653
187,75463104248	0,00032769302
190,73486328125	0,00032772934
193,71509552002	0,00032493306
196,695327758789	0,00031607235
199,675559997559	0,00031281814
202,655792236328	0,00031484608
205,636024475098	0,00032156163
208,616256713867	0,00032312224
211,596488952637	0,00031898967
214,576721191406	0,00031061045
217,556953430176	0,00030776444
220,537185668945	0,00031178941
223,517417907715	0,00031732906
226,497650146484	0,00031445862
229,477882385254	0,00030700661
232,458114624023	0,00029984002
235,438346862793	0,00029555327
238,418579101562	0,00030178562
241,398811340332	0,00030152571
244,379043579102	0,000298233
247,359275817871	0,00029086792
250,339508056641	0,0002872466
253,31974029541	0,00028936171
256,29997253418	0,00029396981
259,280204772949	0,00029312322
262,260437011719	0,00028917027
265,240669250488	0,00028628432
268,220901489258	0,00028834119
271,201133728027	0,00029115513
274,181365966797	0,00028815204
277,161598205566	0,00028790337
280,141830444336	0,00028570397
283,122062683105	0,00028435293
286,102294921875	0,00028562709
289,082527160645	0,00028868303
292,062759399414	0,00028631288
295,042991638184	0,00028519953
298,023223876953	0,00028378159
301,003456115723	0,00028090222
303,983688354492	0,00028206415
306,963920593262	0,00028132417
309,944152832031	0,00028129506
312,924385070801	0,00027754658
315,90461730957	0,00027492319
318,88484954834	0,00027632491
321,865081787109	0,00027407188
324,845314025879	0,00027539242
327,825546264648	0,00027421482
330,805778503418	0,00027197824
333,786010742188	0,00027154517
336,766242980957	0,00026887265
339,746475219727	0,00027056359
342,726707458496	0,00026938163
345,706939697266	0,00026726768
348,687171936035	0,00026750274
351,667404174805	0,00026604862
354,647636413574	0,00026473531
357,627868652344	0,0002678943
360,608100891113	0,00026630168
363,588333129883	0,00026264017
366,568565368652	0,00026264571
369,548797607422	0,00026179378
372,529029846191	0,00026306634
375,509262084961	0,00026327151
378,48949432373	0,00026190448
381,4697265625	0,00025836582
384,44995880127	0,00025966334
387,430191040039	0,00026016741
390,410423278809	0,00025879886
393,390655517578	0,00026000469
396,370887756348	0,00025838533
399,351119995117	0,00025733888
402,331352233887	0,00025565915
405,311584472656	0,00025640825
408,291816711426	0,00025447998
411,272048950195	0,00025428663
414,252281188965	0,0002541853
417,232513427734	0,00025296809
420,212745666504	0,00025191755
423,192977905273	0,00025064248
426,173210144043	0,00025028613
429,153442382812	0,00025075659
432,133674621582	0,00025006436
435,113906860352	0,00024995918
438,094139099121	0,00025156369
441,074371337891	0,000249743
444,05460357666	0,00024962519
447,03483581543	0,00024866286
450,015068054199	0,00024801055
452,995300292969	0,00024948214
455,975532531738	0,00024916955
458,955764770508	0,00024939858
461,935997009277	0,00025022998
464,916229248047	0,00025294285
467,896461486816	0,0002518734
470,876693725586	0,00025533074
473,856925964355	0,00025699359
476,837158203125	0,00025842968
479,817390441895	0,00026129962
482,797622680664	0,00026445555
485,777854919434	0,00026659965
488,758087158203	0,00026735498
491,738319396973	0,00027138844
494,718551635742	0,00027219327
497,698783874512	0,00027520394
500,679016113281	0,00027786868
503,659248352051	0,00027824833
506,63948059082	0,0002789092
509,61971282959	0,00027853646
512,599945068359	0,00027758394
515,580177307129	0,0002787926
518,560409545898	0,00027826774
521,540641784668	0,00027525941
524,520874023438	0,00027593364
527,501106262207	0,0002750924
530,481338500977	0,0002711964
533,461570739746	0,00027052946
536,441802978516	0,00026967673
539,422035217285	0,0002677506
542,402267456055	0,00026335336
545,382499694824	0,00026409636
548,362731933594	0,00026310791
551,342964172363	0,0002595633
554,323196411133	0,00025623171
557,303428649902	0,00025585456
560,283660888672	0,00025387938
563,263893127441	0,00025347064
566,244125366211	0,00025073147
569,22435760498	0,00024845235
572,20458984375	0,00024779158
575,18482208252	0,00024632105
578,165054321289	0,00024577297
581,145286560059	0,00024321872
584,125518798828	0,00024283157
587,105751037598	0,00024191152
590,085983276367	0,00024135505
593,066215515137	0,00024206131
596,046447753906	0,00024165725
599,026679992676	0,00024097611
602,006912231445	0,00024690652
604,987144470215	0,0002439523
607,967376708984	0,00023666162
610,947608947754	0,00023979634
613,927841186523	0,00024049285
616,908073425293	0,00023731637
619,888305664062	0,00023995631
622,868537902832	0,00023585254
625,848770141602	0,00023751812
628,829002380371	0,00023793475
631,809234619141	0,00023882358
634,78946685791	0,00023893624
637,76969909668	0,00023947139
640,749931335449	0,000239119
643,730163574219	0,00023996424
646,710395812988	0,000240247
649,690628051758	0,00024069148
652,670860290527	0,00024023838
655,651092529297	0,0002409249
658,631324768066	0,00024095137
661,611557006836	0,0002411785
664,591789245606	0,00024395723
667,572021484375	0,00024145626
670,552253723145	0,000243284
673,532485961914	0,00024216053
676,512718200684	0,00024328978
679,492950439453	0,00024295626
682,473182678223	0,00024118446
685,453414916992	0,00023944592
688,433647155762	0,00024031552
691,413879394531	0,0002400878
694,394111633301	0,00024114236
697,37434387207	0,00024040919
700,35457611084	0,00023899126
703,334808349609	0,00023795107
706,315040588379	0,00023778495
709,295272827148	0,00023838277
712,275505065918	0,00023772039
715,255737304687	0,00023688003
718,235969543457	0,00023656483
721,216201782227	0,00023620718
724,196434020996	0,00023646848
727,176666259766	0,00023662949
730,156898498535	0,00023595725
733,137130737305	0,00023453842
736,117362976074	0,00023594711
739,097595214844	0,00023502946
742,077827453613	0,00023499126
745,058059692383	0,00023713398
748,038291931152	0,00023581534
751,018524169922	0,00023653986
753,998756408691	0,00023597273
756,978988647461	0,00023652373
759,959220886231	0,00023712977
762,939453125	0,00023639377
765,919685363769	0,00023481751
768,899917602539	0,00023444907
771,880149841309	0,00023466301
774,860382080078	0,00023339561
777,840614318848	0,00023372823
780,820846557617	0,00023316778
783,801078796387	0,00023409397
786,781311035156	0,00023237339
789,761543273926	0,00023213106
792,741775512695	0,00023180867
795,722007751465	0,00023048352
798,702239990234	0,00023077373
801,682472229004	0,00022954863
804,662704467773	0,00022866438
807,642936706543	0,00023023091
810,623168945313	0,00023005946
813,603401184082	0,00022897186
816,583633422852	0,0002265142
819,563865661621	0,00022628492
822,544097900391	0,0002245349
825,52433013916	0,00022573018
828,50456237793	0,00022539893
831,484794616699	0,00022470042
834,465026855469	0,0002213653
837,445259094238	0,00022393938
840,425491333008	0,00022323089
843,405723571777	0,0002213992
846,385955810547	0,00022186343
849,366188049316	0,00022117188
852,346420288086	0,00021999478
855,326652526855	0,00021803903
858,306884765625	0,000219647
861,287117004394	0,00021994905
864,267349243164	0,0002181079
867,247581481934	0,00021847547
870,227813720703	0,00021857338
873,208045959473	0,00021873931
876,188278198242	0,00021941515
879,168510437012	0,0002198503
882,148742675781	0,00021892523
885,128974914551	0,00021879875
888,10920715332	0,00021832273
891,08943939209	0,00021890303
894,069671630859	0,00022030762
897,049903869629	0,00021945298
900,030136108398	0,00022055803
903,010368347168	0,0002199649
905,990600585938	0,0002208793
908,970832824707	0,00022127654
911,951065063477	0,00022132601
914,931297302246	0,00022176431
917,911529541016	0,00022314501
920,891761779785	0,00022167308
923,871994018555	0,0002226555
926,852226257324	0,00022203963
929,832458496094	0,00022401264
932,812690734863	0,00022301809
935,792922973633	0,00022342862
938,773155212402	0,00022269996
941,753387451172	0,00022363143
944,733619689941	0,00022292812
947,713851928711	0,00022157871
950,69408416748	0,00022324169
953,67431640625	0,00022246703
956,65454864502	0,00022327996
959,634780883789	0,00022242932
962,615013122559	0,00022320653
965,595245361328	0,00022150426
968,575477600098	0,00022312946
971,555709838867	0,00022267573
974,535942077637	0,00022291899
977,516174316406	0,00022235635
980,496406555176	0,00022180909
983,476638793945	0,00022242658
986,456871032715	0,00022150133
989,437103271484	0,00022212523
992,417335510254	0,00022177175
995,397567749023	0,00022160821
998,377799987793	0,00022210774
1001,35803222656	0,00022121264
1004,33826446533	0,00022354465
1007,3184967041	0,00022358664
1010,29872894287	0,00022342645
1013,27896118164	0,00022474626
1016,25919342041	0,00022463341
1019,23942565918	0,00022638666
1022,21965789795	0,00022745845
1025,19989013672	0,00022727935
1028,18012237549	0,00022916927
1031,16035461426	0,00023119062
1034,14058685303	0,00023029948
1037,1208190918	0,00023214777
1040,10105133057	0,00023408517
1043,08128356934	0,00023434057
1046,06151580811	0,00023562786
1049,04174804688	0,00023615605
1052,02198028564	0,00023704244
1055,00221252441	0,00023681585
1057,98244476318	0,00023707639
1060,96267700195	0,00023801378
1063,94290924072	0,00023797938
1066,92314147949	0,000237822
1069,90337371826	0,00023885315
1072,88360595703	0,00023781711
1075,8638381958	0,00023817611
1078,84407043457	0,00023751055
1081,82430267334	0,0002371826
1084,80453491211	0,00023668043
1087,78476715088	0,00023580608
1090,76499938965	0,00023452502
1093,74523162842	0,00023361295
1096,72546386719	0,00023195546
1099,70569610596	0,00023163752
1102,68592834473	0,00022939743
1105,6661605835	0,00022729085
1108,64639282227	0,00022527604
1111,62662506104	0,00022392319
1114,6068572998	0,00022205282
1117,58708953857	0,00021860952
1120,56732177734	0,00021579258
1123,54755401611	0,00021317809
1126,52778625488	0,0002117262
1129,50801849365	0,00020735687
1132,48825073242	0,0002053508
1135,46848297119	0,0002018028
1138,44871520996	0,00019831003
1141,42894744873	0,00019497757
1144,4091796875	0,00019171215
1147,38941192627	0,00018958039
1150,36964416504	0,00018780597
1153,34987640381	0,00018507475
1156,33010864258	0,0001841002
1159,31034088135	0,00018080622
1162,29057312012	0,00017862511
1165,27080535889	0,00018010193
1168,25103759766	0,00017992812
1171,23126983643	0,00018194968
1174,2115020752	0,00018620289
1177,19173431396	0,00019103838
1180,17196655273	0,0001981638
1183,1521987915	0,00020595478
1186,13243103027	0,00021251247
1189,11266326904	0,00022185017
1192,09289550781	0,00022729496
1195,07312774658	0,00022609312
1198,05335998535	0,00021569793
1201,03359222412	0,00020446642
1204,01382446289	0,00020057445
1206,99405670166	0,00020915471
1209,97428894043	0,00021241666
1212,9545211792	0,00021160461
1215,93475341797	0,00020884545
1218,91498565674	0,00020770082
1221,89521789551	0,00020812581
1224,87545013428	0,00020837929
1227,85568237305	0,00020903992
1230,83591461182	0,00021223912
1233,81614685059	0,00021229214
1236,79637908936	0,00021304544
1239,77661132812	0,00021330775
1242,75684356689	0,00021357669
1245,73707580566	0,00021380574
1248,71730804443	0,00021252765
1251,6975402832	0,00021486208
1254,67777252197	0,00021547717
1257,65800476074	0,00021658227
1260,63823699951	0,00021628945
1263,61846923828	0,00021635725
1266,59870147705	0,00021717243
1269,57893371582	0,00021716665
1272,55916595459	0,00021626166
1275,53939819336	0,00021766127
1278,51963043213	0,00021777434
1281,4998626709	0,00021881176
1284,48009490967	0,00021857973
1287,46032714844	0,00021876957
1290,44055938721	0,00021785895
1293,42079162598	0,00021941844
1296,40102386475	0,00021852479
1299,38125610352	0,00021936967
1302,36148834229	0,00021906952
1305,34172058105	0,00021846285
1308,32195281982	0,00021815503
1311,30218505859	0,0002173491
1314,28241729736	0,00021634685
1317,26264953613	0,0002167256
1320,2428817749	0,00021606166
1323,22311401367	0,00021671776
1326,20334625244	0,00021569347
1329,18357849121	0,00021520622
1332,16381072998	0,00021508914
1335,14404296875	0,00021481779
1338,12427520752	0,00021458681
1341,10450744629	0,00021360347
1344,08473968506	0,0002149575
1347,06497192383	0,00021461597
1350,0452041626	0,0002145858
1353,02543640137	0,00021554657
1356,00566864014	0,00021491948
1358,98590087891	0,00021517186
1361,96613311768	0,00021620048
1364,94636535645	0,00021703616
1367,92659759521	0,00021790901
1370,90682983398	0,00021930254
1373,88706207275	0,00022015915
1376,86729431152	0,00022049405
1379,84752655029	0,00022254054
1382,82775878906	0,00022337994
1385,80799102783	0,00022492102
1388,7882232666	0,00022526653
1391,76845550537	0,00022530466
1394,74868774414	0,00022534022
1397,72891998291	0,00022346312
1400,70915222168	0,00022196665
1403,68938446045	0,00021572054
1406,66961669922	0,00021179839
1409,64984893799	0,00021046159
1412,63008117676	0,0002134848
1415,61031341553	0,00021890287
1418,5905456543	0,00022025915
1421,57077789307	0,00022111568
1424,55101013184	0,00022275355
1427,53124237061	0,00022481416
1430,51147460938	0,00022542129
1433,49170684814	0,00022584115
1436,47193908691	0,0002274901
1439,45217132568	0,00022912964
1442,43240356445	0,00022866305
1445,41263580322	0,00022864996
1448,39286804199	0,00022963158
1451,37310028076	0,00022951555
1454,35333251953	0,00023012084
1457,3335647583	0,0002320398
1460,31379699707	0,00023088676
1463,29402923584	0,00023201695
1466,27426147461	0,00023207332
1469,25449371338	0,00023304126
1472,23472595215	0,000232467
1475,21495819092	0,00023336469
1478,19519042969	0,00023367487
1481,17542266846	0,00023415699
1484,15565490723	0,00023421968
1487,135887146	0,00023440707
1490,11611938477	0,00023567578
1493,09635162354	0,00023593881
1496,0765838623	0,00023700792
1499,05681610107	0,00023722314
1502,03704833984	0,00023920285
1505,01728057861	0,00023924115
1507,99751281738	0,00024207854
1510,97774505615	0,00024182347
1513,95797729492	0,00024383513
1516,93820953369	0,00024487892
1519,91844177246	0,00024641953
1522,89867401123	0,00024886117
1525,87890625	0,00024935315
1528,85913848877	0,00025069923
1531,83937072754	0,00025155052
1534,81960296631	0,00025327091
1537,79983520508	0,0002547233
1540,78006744385	0,00025535265
1543,76029968262	0,000256765
1546,74053192139	0,00025799333
1549,72076416016	0,00025965516
1552,70099639893	0,0002607079
1555,6812286377	0,00026117505
1558,66146087646	0,00026270308
1561,64169311523	0,00026383489
1564,621925354	0,00026476782
1567,60215759277	0,00026442202
1570,58238983154	0,0002664859
1573,56262207031	0,00026676935
1576,54285430908	0,0002680069
1579,52308654785	0,00026896457
1582,50331878662	0,00026990572
1585,48355102539	0,0002694357
1588,46378326416	0,00027174364
1591,44401550293	0,00027029585
1594,4242477417	0,00027191066
1597,40447998047	0,00027196738
1600,38471221924	0,00027268254
1603,36494445801	0,00027318473
1606,34517669678	0,00027347805
1609,32540893555	0,00027419887
1612,30564117432	0,00027509094
1615,28587341309	0,00027599427
1618,26610565186	0,00027672243
1621,24633789062	0,0002770683
1624,22657012939	0,00027677605
1627,20680236816	0,00027868786
1630,18703460693	0,00027892496
1633,1672668457	0,00027869319
1636,14749908447	0,00027929732
1639,12773132324	0,00027909606
1642,10796356201	0,00027960045
1645,08819580078	0,00028044555
1648,06842803955	0,00028075567
1651,04866027832	0,00027987894
1654,02889251709	0,00027862113
1657,00912475586	0,0002798223
1659,98935699463	0,00027933155
1662,9695892334	0,00028010497
1665,94982147217	0,00027905848
1668,93005371094	0,00028003089
1671,91028594971	0,00027938322
1674,89051818848	0,00027961603
1677,87075042725	0,00028081047
1680,85098266602	0,00027970868
1683,83121490479	0,00027929903
1686,81144714355	0,00027979627
1689,79167938232	0,00027997501
1692,77191162109	0,00027855028
1695,75214385986	0,00027873729
1698,73237609863	0,00027862494
1701,7126083374	0,00027834178
1704,69284057617	0,00027627549
1707,67307281494	0,00027562059
1710,65330505371	0,00027402662
1713,63353729248	0,00027223746
1716,61376953125	0,00027011804
1719,59400177002	0,00026809114
1722,57423400879	0,00026722709
1725,55446624756	0,00026416855
1728,53469848633	0,00026222277
1731,5149307251	0,00026022817
1734,49516296387	0,00025678246
1737,47539520264	0,00025496373
1740,45562744141	0,00025050883
1743,43585968018	0,00024718743
1746,41609191895	0,00024275816
1749,39632415771	0,000238387
1752,37655639648	0,00023388798
1755,35678863525	0,00023121754
1758,33702087402	0,000226133
1761,31725311279	0,00022019147
1764,29748535156	0,00021394903
1767,27771759033	0,00020831009
1770,2579498291	0,00020225673
1773,23818206787	0,00019672069
1776,21841430664	0,0001874093
1779,19864654541	0,00018059825
1782,17887878418	0,00017306002
1785,15911102295	0,00016453925
1788,13934326172	0,00015467228
1791,11957550049	0,00014755638
1794,09980773926	0,00013615814
1797,08003997803	0,0001276432
1800,0602722168	0,0001186601
1803,04050445557	0,00011152765
1806,02073669434	0,00010526703
1809,00096893311	0,00010083827
1811,98120117187	9,9944382E-5
1814,96143341064	0,0001017387
1817,94166564941	0,00011053995
1820,92189788818	0,00012310723
1823,90213012695	0,00013827464
1826,88236236572	0,00016034913
1829,86259460449	0,00018369264
1832,84282684326	0,00021282994
1835,82305908203	0,00024131595
1838,8032913208	0,00027513126
1841,78352355957	0,00030944298
1844,76375579834	0,00034744441
1847,74398803711	0,00038432427
1850,72422027588	0,00042320946
1853,70445251465	0,00046412826
1856,68468475342	0,00050138066
1859,66491699219	0,0005366527
1862,64514923096	0,00056779981
1865,62538146973	0,00058764162
1868,6056137085	0,00059871501
1871,58584594727	0,00058912714
1874,56607818604	0,00055930767
1877,5463104248	0,0005003006
1880,52654266357	0,00042232357
1883,50677490234	0,00035972459
1886,48700714111	0,00036654384
1889,46723937988	0,0003932564
1892,44747161865	0,00038739876
1895,42770385742	0,00038411542
1898,40793609619	0,00038339778
1901,38816833496	0,00038205346
1904,36840057373	0,00038236409
1907,3486328125	0,00037921492
1910,32886505127	0,00037997249
1913,30909729004	0,00037945805
1916,28932952881	0,00038020381
1919,26956176758	0,00037836148
1922,24979400635	0,00037960571
1925,23002624512	0,0003792707
1928,21025848389	0,00037808792
1931,19049072266	0,00038001169
1934,17072296143	0,00037984671
1937,1509552002	0,00038012911
1940,13118743896	0,00038138619
1943,11141967773	0,00038109398
1946,0916519165	0,00038103364
1949,07188415527	0,00038370747
1952,05211639404	0,00038289322
1955,03234863281	0,0003835326
1958,01258087158	0,00038489066
1960,99281311035	0,00038566796
1963,97304534912	0,00038741746
1966,95327758789	0,00038789857
1969,93350982666	0,00038863903
1972,91374206543	0,00039016072
1975,8939743042	0,00039145095
1978,87420654297	0,00039258682
1981,85443878174	0,00039382882
1984,83467102051	0,00039538121
1987,81490325928	0,00039743101
1990,79513549805	0,0003977192
1993,77536773682	0,00039904958
1996,75559997559	0,00040155828
1999,73583221436	0,00040105313
2002,71606445313	0,00040227587
2005,69629669189	0,00040527318
2008,67652893066	0,00040671643
2011,65676116943	0,00040673846
2014,6369934082	0,00040929048
2017,61722564697	0,0004092048
2020,59745788574	0,00041205961
2023,57769012451	0,00041291182
2026,55792236328	0,00041443871
2029,53815460205	0,00041508761
2032,51838684082	0,00041836385
2035,49861907959	0,00041948464
2038,47885131836	0,00042119087
2041,45908355713	0,00042339518
2044,4393157959	0,00042531343
2047,41954803467	0,00042798644
2050,39978027344	0,00043034603
2053,38001251221	0,00043195154
2056,36024475098	0,00043564309
2059,34047698975	0,00043648468
2062,32070922852	0,00043940439
2065,30094146729	0,0004412342
2068,28117370605	0,00044396069
2071,26140594482	0,0004451327
2074,24163818359	0,00044907718
2077,22187042236	0,00045094588
2080,20210266113	0,00045360531
2083,1823348999	0,00045752427
2086,16256713867	0,00046019363
2089,14279937744	0,00046311091
2092,12303161621	0,00046475141
2095,10326385498	0,00046714648
2098,08349609375	0,00046992202
2101,06372833252	0,00047191173
2104,04396057129	0,00047478954
2107,02419281006	0,00047733142
2110,00442504883	0,00047854604
2112,9846572876	0,00048209917
2115,96488952637	0,00048381167
2118,94512176514	0,00048642585
2121,92535400391	0,00048880506
2124,90558624268	0,00049174771
2127,88581848145	0,00049296688
2130,86605072021	0,00049487435
2133,84628295898	0,00049673488
2136,82651519775	0,00049988408
2139,80674743652	0,00050207581
2142,78697967529	0,00050491725
2145,76721191406	0,00050583478
2148,74744415283	0,00050750576
2151,7276763916	0,00050923652
2154,70790863037	0,00051182916
2157,68814086914	0,00051352148
2160,66837310791	0,00051468338
2163,64860534668	0,00051621993
2166,62883758545	0,00051952753
2169,60906982422	0,00052244831
2172,58930206299	0,00052342474
2175,56953430176	0,00052655329
2178,54976654053	0,00052933135
2181,5299987793	0,00053203983
2184,51023101807	0,00053474348
2187,49046325684	0,00053801074
2190,47069549561	0,00054077707
2193,45092773438	0,00054457918
2196,43115997314	0,00054667146
2199,41139221191	0,00054967462
2202,39162445068	0,00055152362
2205,37185668945	0,00055389513
2208,35208892822	0,000556043
2211,33232116699	0,00055842782
2214,31255340576	0,00055946434
2217,29278564453	0,00056049946
2220,2730178833	0,00056063697
2223,25325012207	0,00056139663
2226,23348236084	0,00056156503
2229,21371459961	0,00056040347
2232,19394683838	0,00055948643
2235,17417907715	0,0005594097
2238,15441131592	0,00055708638
2241,13464355469	0,00055503271
2244,11487579346	0,00055274559
2247,09510803223	0,0005496408
2250,075340271	0,00054775282
2253,05557250977	0,00054420283
2256,03580474854	0,00054099233
2259,0160369873	0,0005349842
2261,99626922607	0,0005315385
2264,97650146484	0,00052626234
2267,95673370361	0,0005208147
2270,93696594238	0,00051530939
2273,91719818115	0,00050909114
2276,89743041992	0,00050218773
2279,87766265869	0,00049548127
2282,85789489746	0,00048912125
2285,83812713623	0,00048069133
2288,818359375	0,0004727539
2291,79859161377	0,00046494093
2294,77882385254	0,0004583481
2297,75905609131	0,00045045145
2300,73928833008	0,00044290723
2303,71952056885	0,00043731506
2306,69975280762	0,00043083123
2309,67998504639	0,00042539115
2312,66021728516	0,000421468
2315,64044952393	0,00042021243
2318,6206817627	0,00041740644
2321,60091400146	0,00041907276
2324,58114624023	0,00042034958
2327,561378479	0,00042557098
2330,54161071777	0,00043125393
2333,52184295654	0,00043614411
2336,50207519531	0,00044713847
2339,48230743408	0,0004555682
2342,46253967285	0,00046779649
2345,44277191162	0,00047982905
2348,42300415039	0,00049160564
2351,40323638916	0,00050369478
2354,38346862793	0,00051605155
2357,3637008667	0,0005260668
2360,34393310547	0,00053491686
2363,32416534424	0,00054289855
2366,30439758301	0,00054824686
2369,28462982178	0,00055481091
2372,26486206055	0,00055872737
2375,24509429932	0,00056411809
2378,22532653809	0,0005703333
2381,20555877686	0,00057635575
2384,18579101562	0,00058460118
2387,16602325439	0,00059514323
2390,14625549316	0,00060634128
2393,12648773193	0,00061795966
2396,1067199707	0,00062842528
2399,08695220947	0,00063885851
2402,06718444824	0,00064933354
2405,04741668701	0,00066093136
2408,02764892578	0,00067374862
2411,00788116455	0,00068594662
2413,98811340332	0,00069868864
2416,96834564209	0,00071181014
2419,94857788086	0,00072518576
2422,92881011963	0,00073919692
2425,9090423584	0,0007537994
2428,88927459717	0,00076745395
2431,86950683594	0,00078366935
2434,84973907471	0,00079911297
2437,82997131348	0,00081299456
2440,81020355225	0,00082977949
2443,79043579102	0,00084625204
2446,77066802979	0,0008636936
2449,75090026855	0,00087909469
2452,73113250732	0,00089647601
2455,71136474609	0,00091459295
2458,69159698486	0,00093276059
2461,67182922363	0,00094987238
2464,6520614624	0,00096943082
2467,63229370117	0,00098832892
2470,61252593994	0,0010066523
2473,59275817871	0,0010267068
2476,57299041748	0,0010467052
2479,55322265625	0,0010658886
2482,53345489502	0,001086179
2485,51368713379	0,0011082236
2488,49391937256	0,0011274766
2491,47415161133	0,0011497081
2494,4543838501	0,0011701645
2497,43461608887	0,0011918814
2500,41484832764	0,0012132903
2503,39508056641	0,0012354486
2506,37531280518	0,0012592132
2509,35554504395	0,0012805377
2512,33577728271	0,001303211
2515,31600952148	0,0013265
2518,29624176025	0,001349698
2521,27647399902	0,0013733392
2524,25670623779	0,0013968979
2527,23693847656	0,0014220685
2530,21717071533	0,00144521
2533,1974029541	0,001469394
2536,17763519287	0,0014933804
2539,15786743164	0,0015182493
2542,13809967041	0,0015424435
2545,11833190918	0,0015672609
2548,09856414795	0,0015895943
2551,07879638672	0,0016137263
2554,05902862549	0,0016385154
2557,03926086426	0,0016600703
2560,01949310303	0,0016827314
2562,9997253418	0,0017047784
2565,97995758057	0,0017245137
2568,96018981934	0,0017436192
2571,94042205811	0,0017625146
2574,92065429687	0,0017812336
2577,90088653564	0,0017994229
2580,88111877441	0,0018163088
2583,86135101318	0,0018314968
2586,84158325195	0,0018487523
2589,82181549072	0,0018634177
2592,80204772949	0,0018802673
2595,78227996826	0,0018954148
2598,76251220703	0,0019086774
2601,7427444458	0,0019237897
2604,72297668457	0,0019400407
2607,70320892334	0,001955555
2610,68344116211	0,0019718018
2613,66367340088	0,0019870233
2616,64390563965	0,0020036469
2619,62413787842	0,002021245
2622,60437011719	0,0020387655
2625,58460235596	0,0020555036
2628,56483459473	0,0020730552
2631,5450668335	0,0020903895
2634,52529907227	0,0021077176
2637,50553131104	0,0021229532
2640,4857635498	0,0021370033
2643,46599578857	0,0021502388
2646,44622802734	0,0021618918
2649,42646026611	0,0021729476
2652,40669250488	0,0021803561
2655,38692474365	0,002188918
2658,36715698242	0,0021941354
2661,34738922119	0,002199982
2664,32762145996	0,002202767
2667,30785369873	0,0022035351
2670,2880859375	0,002203695
2673,26831817627	0,0022012541
2676,24855041504	0,0021977553
2679,22878265381	0,0021905781
2682,20901489258	0,0021815082
2685,18924713135	0,0021700354
2688,16947937012	0,0021566128
2691,14971160889	0,0021425353
2694,12994384766	0,002128527
2697,11017608643	0,002112366
2700,0904083252	0,0020987951
2703,07064056396	0,0020900847
2706,05087280273	0,0020844194
2709,0311050415	0,0020872944
2712,01133728027	0,0020989929
2714,99156951904	0,002122528
2717,97180175781	0,0021589113
2720,95203399658	0,0022111696
2723,93226623535	0,0022758159
2726,91249847412	0,0023530664
2729,89273071289	0,0024408317
2732,87296295166	0,0025301514
2735,85319519043	0,0026175292
2738,8334274292	0,0026940422
2741,81365966797	0,0027470471
2744,79389190674	0,002779649
2747,77412414551	0,0027948026
2750,75435638428	0,0028056943
2753,73458862305	0,0028315761
2756,71482086182	0,0028783412
2759,69505310059	0,0029244442
2762,67528533936	0,0029671189
2765,65551757813	0,0030050773
2768,63574981689	0,0030425841
2771,61598205566	0,0030807964
2774,59621429443	0,003117297
2777,5764465332	0,0031520981
2780,55667877197	0,0031852165
2783,53691101074	0,003216421
2786,51714324951	0,0032457418
2789,49737548828	0,0032724253
2792,47760772705	0,003297544
2795,45783996582	0,003318444
2798,43807220459	0,003335256
2801,41830444336	0,0033494324
2804,39853668213	0,0033579273
2807,3787689209	0,0033596794
2810,35900115967	0,0033585237
2813,33923339844	0,0033497819
2816,31946563721	0,0033321877
2819,29969787598	0,0033062462
2822,27993011475	0,0032733598
2825,26016235352	0,0032261136
2828,24039459229	0,0031708757
2831,22062683105	0,0031007515
2834,20085906982	0,0030169787
2837,18109130859	0,002919124
2840,16132354736	0,0028028436
2843,14155578613	0,0026692299
2846,1217880249	0,0025166611
2849,10202026367	0,0023430038
2852,08225250244	0,0021475777
2855,06248474121	0,0019300424
2858,04271697998	0,0016914786
2861,02294921875	0,0014343078
2864,00318145752	0,0011617213
2866,98341369629	0,00088478097
2869,96364593506	0,00063461683
2872,94387817383	0,00048938335
2875,9241104126	0,0005535546
2878,90434265137	0,00075798418
2881,88457489014	0,00098376321
2884,86480712891	0,0011617436
2887,84503936768	0,0012504683
2890,82527160645	0,0012230894
2893,80550384521	0,00109236
2896,78573608398	0,00096199558
2899,76596832275	0,00094534004
2902,74620056152	0,00096196073
2905,72643280029	0,00095078003
2908,70666503906	0,00093577451
2911,68689727783	0,00092077039
2914,6671295166	0,00090866484
2917,64736175537	0,00089755893
2920,62759399414	0,00088650962
2923,60782623291	0,00087571783
2926,58805847168	0,00086407863
2929,56829071045	0,00085365332
2932,54852294922	0,00084345303
2935,52875518799	0,00083307467
2938,50898742676	0,00082240529
2941,48921966553	0,00081273168
2944,4694519043	0,00080191768
2947,44968414307	0,0007917057
2950,42991638184	0,00078232082
2953,41014862061	0,00077028937
2956,39038085937	0,00076226175
2959,37061309814	0,00075182955
2962,35084533691	0,00074148444
2965,33107757568	0,00073182371
2968,31130981445	0,00072210452
2971,29154205322	0,00071350606
2974,27177429199	0,00070370096
2977,25200653076	0,00069400176
2980,23223876953	0,00068561839
2983,2124710083	0,00067650342
2986,19270324707	0,00066761465
2989,17293548584	0,00065831426
2992,15316772461	0,00065011162
2995,13339996338	0,00064239506
2998,11363220215	0,00063365979
3001,09386444092	0,00062689938
3004,07409667969	0,0006187659
3007,05432891846	0,00061181267
3010,03456115723	0,00060529745
3013,014793396	0,00059763784
3015,99502563477	0,00059167672
3018,97525787354	0,00058590286
3021,9554901123	0,0005803594
3024,93572235107	0,00057531804
3027,91595458984	0,00057163721
3030,89618682861	0,00056614125
3033,87641906738	0,00056232335
3036,85665130615	0,0005601597
3039,83688354492	0,00055465617
3042,81711578369	0,000550821
3045,79734802246	0,00054726007
3048,77758026123	0,00054362781
3051,7578125	0,00053848345
3054,73804473877	0,00053256297
3057,71827697754	0,00052740554
3060,69850921631	0,00052161523
3063,67874145508	0,00051602235
3066,65897369385	0,0005099197
3069,63920593262	0,00050523635
3072,61943817139	0,00050099828
3075,59967041016	0,00049751741
3078,57990264893	0,00049157135
3081,5601348877	0,00048637031
3084,54036712646	0,00048191433
3087,52059936523	0,00047773212
3090,500831604	0,00047276219
3093,48106384277	0,00046839659
3096,46129608154	0,00046396252
3099,44152832031	0,00045898894
3102,42176055908	0,00045483412
3105,40199279785	0,00045146237
3108,38222503662	0,00044812245
3111,36245727539	0,00044237432
3114,34268951416	0,00043865241
3117,32292175293	0,00043442152
3120,3031539917	0,00043012858
3123,28338623047	0,00042599232
3126,26361846924	0,00042231296
3129,24385070801	0,00041849396
3132,22408294678	0,00041272403
3135,20431518555	0,00040850742
3138,18454742432	0,00040440033
3141,16477966309	0,00039878404
3144,14501190186	0,00039542905
3147,12524414063	0,00039122379
3150,10547637939	0,00038593168
3153,08570861816	0,00038167872
3156,06594085693	0,00037917645
3159,0461730957	0,00037407971
3162,02640533447	0,00036952666
3165,00663757324	0,00036474113
3167,98686981201	0,00036152946
3170,96710205078	0,0003565749
3173,94733428955	0,00035315472
3176,92756652832	0,0003492268
3179,90779876709	0,00034584462
3182,88803100586	0,00034219682
3185,86826324463	0,00033849875
3188,8484954834	0,00033576122
3191,82872772217	0,00033203712
3194,80895996094	0,0003285596
3197,78919219971	0,00032494221
3200,76942443848	0,00032149809
3203,74965667725	0,00031920584
3206,72988891602	0,00031511045
3209,71012115479	0,00031181648
3212,69035339355	0,00030782683
3215,67058563232	0,000304789
3218,65081787109	0,00030141642
3221,63105010986	0,00029739131
3224,61128234863	0,00029388184
3227,5915145874	0,00029093556
3230,57174682617	0,00028831526
3233,55197906494	0,00028490384
3236,53221130371	0,00028281285
3239,51244354248	0,00027989591
3242,49267578125	0,00027718961
3245,47290802002	0,00027474377
3248,45314025879	0,0002722555
3251,43337249756	0,00027235174
3254,41360473633	0,00026921297
3257,3938369751	0,00026820986
3260,37406921387	0,00026571272
3263,35430145264	0,00026398708
3266,33453369141	0,00026226617
3269,31476593018	0,00026020139
3272,29499816895	0,00025957071
3275,27523040771	0,00025896574
3278,25546264648	0,00025789058
3281,23569488525	0,00025800073
3284,21592712402	0,00025832358
3287,19615936279	0,00025841585
3290,17639160156	0,00026087748
3293,15662384033	0,00026175615
3296,1368560791	0,000262
3299,11708831787	0,0002622939
3302,09732055664	0,00026227545
3305,07755279541	0,00026368423
3308,05778503418	0,000263646
3311,03801727295	0,00026458756
3314,01824951172	0,00026522772
3316,99848175049	0,00026408009
3319,97871398926	0,00026624206
3322,95894622803	0,00026523997
3325,9391784668	0,00026526877
3328,91941070557	0,00026657551
3331,89964294434	0,0002680885
3334,87987518311	0,00026752112
3337,86010742188	0,00026646989
3340,84033966064	0,00026846712
3343,82057189941	0,00026805122
3346,80080413818	0,00026843012
3349,78103637695	0,00026888385
3352,76126861572	0,00026851467
3355,74150085449	0,00026757591
3358,72173309326	0,00026919405
3361,70196533203	0,00026860627
3364,6821975708	0,00026831638
3367,66242980957	0,00026822395
3370,64266204834	0,00026701237
3373,62289428711	0,00026835843
3376,60312652588	0,00026772657
3379,58335876465	0,00026716537
3382,56359100342	0,00026664623
3385,54382324219	0,00026764254
3388,52405548096	0,0002679138
3391,50428771973	0,00026736551
3394,4845199585	0,00026923748
3397,46475219727	0,00026964041
3400,44498443604	0,00026840049
3403,4252166748	0,00027059206
3406,40544891357	0,00026952632
3409,38568115234	0,00026921603
3412,36591339111	0,00027017281
3415,34614562988	0,00026943375
3418,32637786865	0,00026921535
3421,30661010742	0,00026918829
3424,28684234619	0,00026991754
3427,26707458496	0,00026919139
3430,24730682373	0,00027041573
3433,2275390625	0,00027095789
3436,20777130127	0,00027042527
3439,18800354004	0,00027135679
3442,16823577881	0,00027202938
3445,14846801758	0,00027250928
3448,12870025635	0,0002720783
3451,10893249512	0,00027247395
3454,08916473389	0,0002733747
3457,06939697266	0,00027218959
3460,04962921143	0,00027349956
3463,0298614502	0,00027362691
3466,01009368897	0,00027443837
3468,99032592773	0,00027355224
3471,9705581665	0,0002732046
3474,95079040527	0,00027281847
3477,93102264404	0,00027335997
3480,91125488281	0,00027253616
3483,89148712158	0,0002726164
3486,87171936035	0,00027133075
3489,85195159912	0,00027141185
3492,83218383789	0,00026993522
3495,81241607666	0,00026961895
3498,79264831543	0,00026723666
3501,7728805542	0,00026587626
3504,75311279297	0,00026347053
3507,73334503174	0,00026047462
3510,71357727051	0,00025851537
3513,69380950928	0,0002571789
3516,67404174805	0,00025410696
3519,65427398682	0,00025191669
3522,63450622559	0,00024841461
3525,61473846436	0,00024721453
3528,59497070313	0,00024277168
3531,57520294189	0,00024095989
3534,55543518066	0,00023799099
3537,53566741943	0,00023576552
3540,5158996582	0,00023415908
3543,49613189697	0,00023102073
3546,47636413574	0,0002280211
3549,45659637451	0,00022453526
3552,43682861328	0,00022184096
3555,41706085205	0,00021755342
3558,39729309082	0,00021453181
3561,37752532959	0,00020815352
3564,35775756836	0,00020415447
3567,33798980713	0,00019848999
3570,3182220459	0,00019213924
3573,29845428467	0,00018772818
3576,27868652344	0,000181013
3579,25891876221	0,0001769191
3582,23915100098	0,00017401133
3585,21938323975	0,00016936089
3588,19961547852	0,00016595738
3591,17984771729	0,00015955766
3594,16007995605	0,00015561129
3597,14031219482	0,00014957627
3600,12054443359	0,00014355699
3603,10077667236	0,00013883621
3606,08100891113	0,00013407465
3609,0612411499	0,00013015013
3612,04147338867	0,00012545767
3615,02170562744	0,00012115369
3618,00193786621	0,00011709705
3620,98217010498	0,00011452499
3623,96240234375	0,00011108562
3626,94263458252	0,00010875543
3629,92286682129	0,00010689796
3632,90309906006	0,00010617432
3635,88333129883	0,00010632107
3638,8635635376	0,0001056513
3641,84379577637	0,00010683123
3644,82402801514	0,00010777438
3647,80426025391	0,00010944259
3650,78449249268	0,00011216193
3653,76472473145	0,00011388524
3656,74495697022	0,0001168215
3659,72518920898	0,00012097185
3662,70542144775	0,00012262135
3665,68565368652	0,00012655252
3668,66588592529	0,00012991727
3671,64611816406	0,00013116986
3674,62635040283	0,00013524605
3677,6065826416	0,00013803608
3680,58681488037	0,00014044818
3683,56704711914	0,00014301775
3686,54727935791	0,00014559717
3689,52751159668	0,00014724175
3692,50774383545	0,0001497747
3695,48797607422	0,00015215284
3698,46820831299	0,00015308526
3701,44844055176	0,00015667922
3704,42867279053	0,0001590679
3707,4089050293	0,0001599567
3710,38913726807	0,00016318132
3713,36936950684	0,00016779492
3716,34960174561	0,00016883552
3719,32983398438	0,00017285676
3722,31006622314	0,00017483922
3725,29029846191	0,00017797255
3728,27053070068	0,00018158419
3731,25076293945	0,00018364111
3734,23099517822	0,00018663952
3737,21122741699	0,00018968853
3740,19145965576	0,00019208759
3743,17169189453	0,0001949852
3746,1519241333	0,00019779893
3749,13215637207	0,00019999924
3752,11238861084	0,00020193659
3755,09262084961	0,00020376261
3758,07285308838	0,00020719073
3761,05308532715	0,00020928605
3764,03331756592	0,00021158498
3767,01354980469	0,00021300661
3769,99378204346	0,00021490368
3772,97401428223	0,00021709763
3775,954246521	0,00021841651
3778,93447875977	0,00022086901
3781,91471099854	0,00022390622
3784,8949432373	0,00022472583
3787,87517547607	0,00022678397
3790,85540771484	0,00022935413
3793,83563995361	0,0002301954
3796,81587219238	0,00023214301
3799,79610443115	0,00023136572
3802,77633666992	0,00023270397
3805,75656890869	0,00023339205
3808,73680114746	0,00023387004
3811,71703338623	0,00023408157
3814,697265625	0,00023450638
3817,67749786377	0,00023358685
3820,65773010254	0,00023312708
3823,63796234131	0,00023127612
3826,61819458008	0,00023065612
3829,59842681885	0,0002280019
3832,57865905762	0,0002279042
3835,55889129639	0,00022494634
3838,53912353516	0,00022239596
3841,51935577393	0,00021957806
3844,4995880127	0,00021575348
3847,47982025146	0,00021290309
3850,46005249023	0,0002077643
3853,440284729	0,00020258009
3856,42051696777	0,00019848725
3859,40074920654	0,00019331996
3862,38098144531	0,0001867805
3865,36121368408	0,00018139237
3868,34144592285	0,00017409006
3871,32167816162	0,00016777688
3874,30191040039	0,00016019526
3877,28214263916	0,00015245703
3880,26237487793	0,00014391906
3883,2426071167	0,00013662057
3886,22283935547	0,0001284407
3889,20307159424	0,0001199538
3892,18330383301	0,00011135675
3895,16353607178	0,00010323658
3898,14376831055	9,5662987E-5
3901,12400054932	8,7714052E-5
3904,10423278809	8,1747193E-5
3907,08446502686	7,5438459E-5
3910,06469726562	7,1366124E-5
3913,04492950439	6,886249E-5
3916,02516174316	6,5514318E-5
3919,00539398193	6,3285348E-5
3921,9856262207	6,1276715E-5
3924,96585845947	5,9684833E-5
3927,94609069824	5,75519E-5
3930,92632293701	5,5430836E-5
3933,90655517578	5,2743933E-5
3936,88678741455	5,1496504E-5
3939,86701965332	4,6535359E-5
3942,84725189209	4,2749118E-5
3945,82748413086	3,9871325E-5
3948,80771636963	3,723716E-5
3951,7879486084	3,5420441E-5
3954,76818084717	3,4265984E-5
3957,74841308594	3,1488659E-5
3960,72864532471	3,1057832E-5
3963,70887756348	2,9282333E-5
3966,68910980225	2,9339241E-5
3969,66934204102	2,8533292E-5
3972,64957427978	2,9450945E-5
3975,62980651855	3,0071877E-5
3978,61003875732	3,1300886E-5
3981,59027099609	3,2375682E-5
3984,57050323486	3,4510539E-5
3987,55073547363	3,7977394E-5
3990,5309677124	3,8976929E-5
3993,51119995117	4,2921535E-5
3996,49143218994	4,5943048E-5
3999,47166442871	4,8670508E-5
4002,45189666748	5,2385965E-5
4005,43212890625	5,61761E-5
4008,41236114502	5,947728E-5
4011,39259338379	6,3086658E-5
4014,37282562256	6,6091291E-5
4017,35305786133	6,9461187E-5
4020,3332901001	7,3513773E-5
4023,31352233887	7,728179E-5
4026,29375457764	8,2725044E-5
4029,27398681641	8,5581338E-5
4032,25421905518	9,0000621E-5
4035,23445129395	9,5409375E-5
4038,21468353271	9,9180096E-5
4041,19491577148	0,00010377278
4044,17514801025	0,00010993148
4047,15538024902	0,00011466975
4050,13561248779	0,00012114298
4053,11584472656	0,00012844193
4056,09607696533	0,00013592218
4059,0763092041	0,00014251028
4062,05654144287	0,00015034666
4065,03677368164	0,00015775626
4068,01700592041	0,00016452327
4070,99723815918	0,00017169018
4073,97747039795	0,00017859835
4076,95770263672	0,00018540283
4079,93793487549	0,00019208764
4082,91816711426	0,00019631824
4085,89839935303	0,00020178785
4088,8786315918	0,00020791568
4091,85886383057	0,00021330759
4094,83909606934	0,00022009488
4097,81932830811	0,00022679345
4100,79956054687	0,00023189218
4103,77979278564	0,00023790777
4106,76002502441	0,00024221762
4109,74025726318	0,00024778526
4112,72048950195	0,00025262469
4115,70072174072	0,00025978211
4118,68095397949	0,00026348715
4121,66118621826	0,0002688647
4124,64141845703	0,00027509918
4127,6216506958	0,0002796691
4130,60188293457	0,00028532225
4133,58211517334	0,00028993316
4136,56234741211	0,00029462634
4139,54257965088	0,00030000115
4142,52281188965	0,00030552213
4145,50304412842	0,00031020033
4148,48327636719	0,00031538505
4151,46350860596	0,00032086055
4154,44374084473	0,00032553553
4157,4239730835	0,00032879042
4160,40420532227	0,00033465382
4163,38443756103	0,00034029792
4166,3646697998	0,00034472547
4169,34490203857	0,00034963726
4172,32513427734	0,00035342066
4175,30536651611	0,00035784502
4178,28559875488	0,00036352458
4181,26583099365	0,00036567537
4184,24606323242	0,00037176527
4187,22629547119	0,00037591963
4190,20652770996	0,00038033851
4193,18675994873	0,00038471051
4196,1669921875	0,00039022731
4199,14722442627	0,00039611336
4202,12745666504	0,00040043534
4205,10768890381	0,00040437937
4208,08792114258	0,0004097398
4211,06815338135	0,00041449446
4214,04838562012	0,00042059527
4217,02861785889	0,0004248733
4220,00885009766	0,00042979275
4222,98908233643	0,00043356179
4225,9693145752	0,00043822591
4228,94954681396	0,00044341681
4231,92977905273	0,00044564692
4234,9100112915	0,00044811131
4237,89024353027	0,00045064674
4240,87047576904	0,00045330056
4243,85070800781	0,00045544798
4246,83094024658	0,00045553314
4249,81117248535	0,00045773519
4252,79140472412	0,00046016905
4255,77163696289	0,00046264908
4258,75186920166	0,00046477429
4261,73210144043	0,00046775075
4264,7123336792	0,00046912205
4267,69256591797	0,00047035183
4270,67279815674	0,00047040405
4273,65303039551	0,00046806479
4276,63326263428	0,00046784521
4279,61349487305	0,00046537223
4282,59372711182	0,00046511081
4285,57395935059	0,00046271435
4288,55419158936	0,00046161819
4291,53442382812	0,00045761059
4294,51465606689	0,00045550124
4297,49488830566	0,00045239416
4300,47512054443	0,00044960464
4303,4553527832	0,00044674948
4306,43558502197	0,00044354314
4309,41581726074	0,00044102762
4312,39604949951	0,00043797142
4315,37628173828	0,00043497832
4318,35651397705	0,00043336832
4321,33674621582	0,00043246468
4324,31697845459	0,0004304015
4327,29721069336	0,00043029228
4330,27744293213	0,0004304927
4333,2576751709	0,00043125979
4336,23790740967	0,00043339331
4339,21813964844	0,00043592746
4342,19837188721	0,00043740078
4345,17860412598	0,00044197272
4348,15883636475	0,00044527747
4351,13906860352	0,00044823008
4354,11930084229	0,00045281827
4357,09953308105	0,0004563791
4360,07976531982	0,00046048585
4363,05999755859	0,00046335513
4366,04022979736	0,00046738045
4369,02046203613	0,00047001436
4372,0006942749	0,00047226344
4374,98092651367	0,0004746032
4377,96115875244	0,00047844125
4380,94139099121	0,00048102786
4383,92162322998	0,00048506089
4386,90185546875	0,00048785471
4389,88208770752	0,00049344491
4392,86231994629	0,0004973466
4395,84255218506	0,00050294103
4398,82278442383	0,00050653743
4401,8030166626	0,0005131685
4404,78324890137	0,00051843178
4407,76348114014	0,0005239114
4410,74371337891	0,00052923721
4413,72394561768	0,00053641774
4416,70417785645	0,00054120221
4419,68441009521	0,00054634728
4422,66464233398	0,00055233898
4425,64487457275	0,00055928724
4428,62510681152	0,00056595917
4431,60533905029	0,00057150414
4434,58557128906	0,00057861196
4437,56580352783	0,00058539845
4440,5460357666	0,00059127711
4443,52626800537	0,0005993853
4446,50650024414	0,0006064034
4449,48673248291	0,0006125434
4452,46696472168	0,00062059933
4455,44719696045	0,00062807855
4458,42742919922	0,00063559073
4461,40766143799	0,00064187014
4464,38789367676	0,00064990236
4467,36812591553	0,00065786117
4470,3483581543	0,00066592748
4473,32859039307	0,00067380135
4476,30882263184	0,00068172945
4479,28905487061	0,00068888725
4482,26928710937	0,00069712229
4485,24951934814	0,00070550273
4488,22975158691	0,00071277528
4491,20998382568	0,00072034978
4494,19021606445	0,00072746799
4497,17044830322	0,00073582847
4500,15068054199	0,00074351516
4503,13091278076	0,0007498174
4506,11114501953	0,00075837346
4509,0913772583	0,00076464415
4512,07160949707	0,00077247021
4515,05184173584	0,00077937982
4518,03207397461	0,00078631122
4521,01230621338	0,00079252937
4523,99253845215	0,000797978
4526,97277069092	0,00080251467
4529,95300292969	0,00080879016
4532,93323516846	0,00081331698
4535,91346740723	0,00081695075
4538,893699646	0,00082028268
4541,87393188477	0,00082363718
4544,85416412354	0,00082513645
4547,8343963623	0,00082534624
4550,81462860107	0,00082634936
4553,79486083984	0,00082394585
4556,77509307861	0,00082363788
4559,75532531738	0,00082348681
4562,73555755615	0,00082188746
4565,71578979492	0,00082118027
4568,69602203369	0,00081977411
4571,67625427246	0,00082009004
4574,65648651123	0,00082058461
4577,63671875	0,00082323542
4580,61695098877	0,00082650769
4583,59718322754	0,0008286192
4586,57741546631	0,00083237492
4589,55764770508	0,00083407529
4592,53787994385	0,00083615119
4595,51811218262	0,00083751204
4598,49834442139	0,00083717667
4601,47857666016	0,00083723682
4604,45880889893	0,00083541809
4607,4390411377	0,00083453267
4610,41927337646	0,00083057794
4613,39950561523	0,00082799571
4616,379737854	0,00082277378
4619,35997009277	0,00081744809
4622,34020233154	0,00081174541
4625,32043457031	0,00080362055
4628,30066680908	0,00079753955
4631,28089904785	0,00079015741
4634,26113128662	0,00078177106
4637,24136352539	0,00077336958
4640,22159576416	0,00076407728
4643,20182800293	0,00075389378
4646,1820602417	0,00074366191
4649,16229248047	0,00072993193
4652,14252471924	0,00071822446
4655,12275695801	0,00070426852
4658,10298919678	0,00069005295
4661,08322143555	0,00067504816
4664,06345367432	0,00066042349
4667,04368591309	0,00064427243
4670,02391815186	0,00062729295
4673,00415039063	0,00061172289
4675,98438262939	0,00059446623
4678,96461486816	0,00057612373
4681,94484710693	0,00055960169
4684,9250793457	0,00054156408
4687,90531158447	0,00052202414
4690,88554382324	0,00050469046
4693,86577606201	0,00048695951
4696,84600830078	0,0004705337
4699,82624053955	0,00045352674
4702,80647277832	0,0004363842
4705,78670501709	0,00042061331
4708,76693725586	0,00040486479
4711,74716949463	0,00038956176
4714,7274017334	0,00037684834
4717,70763397217	0,0003638188
4720,68786621094	0,0003525935
4723,66809844971	0,00034067322
4726,64833068848	0,0003318613
4729,62856292725	0,0003215513
4732,60879516602	0,00031344951
4735,58902740479	0,00030304928
4738,56925964355	0,00029346328
4741,54949188232	0,00028402216
4744,52972412109	0,00027527447
4747,50995635986	0,00026600625
4750,49018859863	0,00025708929
4753,4704208374	0,0002498581
4756,45065307617	0,00024407123
4759,43088531494	0,00023826991
4762,41111755371	0,00023684989
4765,39134979248	0,00023650008
4768,37158203125	0,0002388178
4771,35181427002	0,00024155079
4774,33204650879	0,00024557533
4777,31227874756	0,00024959979
4780,29251098633	0,00025375709
4783,2727432251	0,0002587744
4786,25297546387	0,00026134759
4789,23320770264	0,00026531385
4792,21343994141	0,00026840457
4795,19367218018	0,00027115616
4798,17390441895	0,00027414481
4801,15413665771	0,00027304368
4804,13436889648	0,00027299527
4807,11460113525	0,00027212794
4810,09483337402	0,00027150324
4813,07506561279	0,00026888337
4816,05529785156	0,00026525855
4819,03553009033	0,00026139054
4822,0157623291	0,00025498963
4824,99599456787	0,00025037348
4827,97622680664	0,00024406842
4830,95645904541	0,00023875825
4833,93669128418	0,00023273184
4836,91692352295	0,00022816345
4839,89715576172	0,00022329672
4842,87738800049	0,00021970158
4845,85762023926	0,00021611953
4848,83785247803	0,0002123086
4851,8180847168	0,00020967233
4854,79831695557	0,00020678929
4857,77854919434	0,00020352473
4860,75878143311	0,00019985895
4863,73901367188	0,00019736724
4866,71924591064	0,00019497355
4869,69947814941	0,0001927687
4872,67971038818	0,00019067266
4875,65994262695	0,00018906017
4878,64017486572	0,00018731009
4881,62040710449	0,00018481448
4884,60063934326	0,00018350512
4887,58087158203	0,00018075
4890,5611038208	0,00017844828
4893,54133605957	0,00017595333
4896,52156829834	0,00017231281
4899,50180053711	0,00017284708
4902,48203277588	0,00017001547
4905,46226501465	0,0001673154
4908,44249725342	0,00016589826
4911,42272949219	0,00016311452
4914,40296173096	0,00016126712
4917,38319396973	0,00015860922
4920,3634262085	0,00015714695
4923,34365844727	0,00015507984
4926,32389068604	0,00015372153
4929,3041229248	0,00015146043
4932,28435516357	0,00015018317
4935,26458740234	0,00014835743
4938,24481964111	0,00014660945
4941,22505187988	0,0001443911
4944,20528411865	0,0001443914
4947,18551635742	0,00014330364
4950,16574859619	0,00014161546
4953,14598083496	0,0001415881
4956,12621307373	0,0001404108
4959,1064453125	0,00013979967
4962,08667755127	0,00013964779
4965,06690979004	0,00013888773
4968,04714202881	0,00014016578
4971,02737426758	0,00013955076
4974,00760650635	0,00013982017
4976,98783874512	0,00014041686
4979,96807098389	0,00014038023
4982,94830322266	0,00014203288
4985,92853546143	0,00014232429
4988,9087677002	0,00014394663
4991,88899993897	0,00014424202
4994,86923217773	0,00014576935
4997,8494644165	0,0001478651
5000,82969665527	0,00015076007
5003,80992889404	0,00015268512
5006,79016113281	0,00015561198
5009,77039337158	0,00016074179
5012,75062561035	0,00016363692
5015,73085784912	0,00016756381
5018,71109008789	0,00017198888
5021,69132232666	0,00017596715
5024,67155456543	0,00018198205
5027,6517868042	0,00018700769
5030,63201904297	0,00019172941
5033,61225128174	0,0001981465
5036,59248352051	0,00020350989
5039,57271575928	0,00020963208
5042,55294799805	0,00021493424
5045,53318023682	0,00022228661
5048,51341247559	0,00022867816
5051,49364471436	0,00023613717
5054,47387695313	0,00024336548
5057,45410919189	0,00024965567
5060,43434143066	0,00025695501
5063,41457366943	0,00026392633
5066,3948059082	0,00027265921
5069,37503814697	0,0002806106
5072,35527038574	0,00028794264
5075,33550262451	0,00029659128
5078,31573486328	0,00030420477
5081,29596710205	0,00031333165
5084,27619934082	0,00032212761
5087,25643157959	0,00033089096
5090,23666381836	0,00033995583
5093,21689605713	0,00034844576
5096,1971282959	0,00035834533
5099,17736053467	0,00036932169
5102,15759277344	0,00037903189
5105,13782501221	0,00038807651
5108,11805725098	0,00039904639
5111,09828948975	0,00040999295
5114,07852172852	0,00041920485
5117,05875396729	0,00043185889
5120,03898620605	0,00044233748
5123,01921844482	0,00045185252
5125,99945068359	0,00046215859
5128,97968292236	0,00047280948
5131,95991516113	0,00048281002
5134,9401473999	0,00049279136
5137,92037963867	0,00050174584
5140,90061187744	0,00051099802
5143,88084411621	0,00051963198
5146,86107635498	0,00052780579
5149,84130859375	0,00053687413
5152,82154083252	0,0005438402
5155,80177307129	0,00054986617
5158,78200531006	0,00055702192
5161,76223754883	0,00056180736
5164,7424697876	0,00056675526
5167,72270202637	0,00056994987
5170,70293426514	0,00057190608
5173,68316650391	0,00057408438
5176,66339874268	0,00057429327
5179,64363098145	0,00057368621
5182,62386322022	0,0005727265
5185,60409545898	0,00056865022
5188,58432769775	0,00056415068
5191,56455993652	0,00055801145
5194,54479217529	0,0005512542
5197,52502441406	0,00054253841
5200,50525665283	0,00053244413
5203,4854888916	0,00052040746
5206,46572113037	0,00050860961
5209,44595336914	0,00049367066
5212,42618560791	0,00048030896
5215,40641784668	0,00046444053
5218,38665008545	0,00044777824
5221,36688232422	0,00043159315
5224,34711456299	0,00041420067
5227,32734680176	0,00039702201
5230,30757904053	0,00038122182
5233,2878112793	0,00036626551
5236,26804351807	0,00035075945
5239,24827575684	0,00033635027
5242,22850799561	0,00032351848
5245,20874023438	0,00031150241
5248,18897247314	0,00030026233
5251,16920471191	0,000289534
5254,14943695068	0,00028015436
5257,12966918945	0,00027032154
5260,10990142822	0,00026067218
5263,09013366699	0,00025206926
5266,07036590576	0,00024222572
5269,05059814453	0,00023343256
5272,0308303833	0,00022652585
5275,01106262207	0,00021722581
5277,99129486084	0,00020966657
5280,97152709961	0,00019989016
5283,95175933838	0,00019090826
5286,93199157715	0,00018155875
5289,91222381592	0,00017151044
5292,89245605469	0,00016096141
5295,87268829346	0,00015278348
5298,85292053223	0,00014531232
5301,833152771	0,00013687245
5304,81338500977	0,00013100061
5307,79361724854	0,00012232105
5310,7738494873	0,00011543498
5313,75408172607	0,0001097618
5316,73431396484	0,00010158727
5319,71454620361	9,6259062E-5
5322,69477844238	9,0944908E-5
5325,67501068115	8,3717468E-5
5328,65524291992	7,8689395E-5
5331,63547515869	7,3231598E-5
5334,61570739746	6,9606661E-5
5337,59593963623	6,4812373E-5
5340,576171875	6,0618832E-5
5343,55640411377	5,7236816E-5
5346,53663635254	5,3907587E-5
5349,51686859131	5,0280222E-5
5352,49710083008	4,5630349E-5
5355,47733306885	4,4239456E-5
5358,45756530762	3,8794467E-5
5361,43779754639	3,5485538E-5
5364,41802978516	3,1154127E-5
5367,39826202393	2,7969486E-5
5370,3784942627	2,4463266E-5
5373,35872650146	2,2913845E-5
5376,33895874023	2,1193455E-5
5379,319190979	2,1608491E-5
5382,29942321777	2,3454868E-5
5385,27965545654	2,7452012E-5
5388,25988769531	3,1298616E-5
5391,24011993408	3,6270536E-5
5394,22035217285	4,0830164E-5
5397,20058441162	4,4702608E-5
5400,18081665039	4,933955E-5
5403,16104888916	5,4715613E-5
5406,14128112793	5,9023365E-5
5409,1215133667	6,2739368E-5
5412,10174560547	6,6693208E-5
5415,08197784424	7,2398207E-5
5418,06221008301	7,6319747E-5
5421,04244232178	7,8955809E-5
5424,02267456055	8,2036334E-5
5427,00290679932	8,6752912E-5
5429,98313903809	9,0290549E-5
5432,96337127686	9,4053356E-5
5435,94360351562	9,6567702E-5
5438,92383575439	0,00010025022
5441,90406799316	0,00010380093
5444,88430023193	0,00010640064
5447,8645324707	0,00011140076
5450,84476470947	0,00011408698
5453,82499694824	0,00011726037
5456,80522918701	0,0001201933
5459,78546142578	0,00012383187
5462,76569366455	0,00012753616
5465,74592590332	0,00012994493
5468,72615814209	0,00013373737
5471,70639038086	0,00013680155
5474,68662261963	0,00013917561
5477,6668548584	0,00014211723
5480,64708709717	0,00014540173
5483,62731933594	0,0001488951
5486,60755157471	0,00015144872
5489,58778381348	0,0001536338
5492,56801605225	0,00015686444
5495,54824829102	0,00016165333
5498,52848052978	0,00016390852
5501,50871276855	0,00016792646
5504,48894500732	0,00017055577
5507,46917724609	0,00017392542
5510,44940948486	0,0001766613
5513,42964172363	0,00018047572
5516,4098739624	0,00018321863
5519,39010620117	0,00018753511
5522,37033843994	0,00019079486
5525,35057067871	0,00019404884
5528,33080291748	0,00019712687
5531,31103515625	0,00020170573
5534,29126739502	0,00020546499
5537,27149963379	0,00020837051
5540,25173187256	0,00021193751
5543,23196411133	0,00021633295
5546,2121963501	0,00021860089
5549,19242858887	0,00022229941
5552,17266082764	0,00022622959
5555,15289306641	0,00022954163
5558,13312530518	0,00023322216
5561,11335754395	0,00023689318
5564,09358978271	0,00024073562
5567,07382202148	0,00024377088
5570,05405426025	0,00024828553
5573,03428649902	0,00025045839
5576,01451873779	0,00025363922
5578,99475097656	0,00025805612
5581,97498321533	0,00026082839
5584,9552154541	0,00026449766
5587,93544769287	0,00026690466
5590,91567993164	0,00027078748
5593,89591217041	0,00027375199
5596,87614440918	0,00027735326
5599,85637664795	0,00028019978
5602,83660888672	0,0002841748
5605,81684112549	0,00028805014
5608,79707336426	0,00029075844
5611,77730560303	0,00029529843
5614,7575378418	0,00029778556
5617,73777008057	0,00030062181
5620,71800231934	0,00030287044
5623,69823455811	0,00030540557
5626,67846679687	0,00030800322
5629,65869903564	0,00031068048
5632,63893127441	0,00031158845
5635,61916351318	0,00031200935
5638,59939575195	0,00031172818
5641,57962799072	0,00031206885
5644,55986022949	0,00031051068
5647,54009246826	0,00030770894
5650,52032470703	0,00030580788
5653,5005569458	0,00030196022
5656,48078918457	0,00030005037
5659,46102142334	0,00029528206
5662,44125366211	0,00029155164
5665,42148590088	0,00028818424
5668,40171813965	0,0002849422
5671,38195037842	0,00028031009
5674,36218261719	0,00027706756
5677,34241485596	0,00027355862
5680,32264709473	0,00026963416
5683,3028793335	0,00026471589
5686,28311157227	0,00026227335
5689,26334381103	0,00025776866
5692,2435760498	0,00025418544
5695,22380828857	0,00025041942
5698,20404052734	0,00024592492
5701,18427276611	0,0002433312
5704,16450500488	0,00023976462
5707,14473724365	0,00023607427
5710,12496948242	0,00023426874
5713,10520172119	0,00023217648
5716,08543395996	0,00023046066
5719,06566619873	0,0002283782
5722,0458984375	0,00022616092
5725,02613067627	0,00022371821
5728,00636291504	0,00022268845
5730,98659515381	0,00022072657
5733,96682739258	0,0002173003
5736,94705963135	0,00021498658
5739,92729187012	0,00021057424
5742,90752410889	0,00020658529
5745,88775634766	0,00020257199
5748,86798858643	0,00019947298
5751,8482208252	0,0001924372
5754,82845306396	0,00018749593
5757,80868530273	0,00018086372
5760,7889175415	0,00017533913
5763,76914978027	0,0001689574
5766,74938201904	0,00016307787
5769,72961425781	0,00015921707
5772,70984649658	0,00015465344
5775,69007873535	0,00015057384
5778,67031097412	0,00014413563
5781,65054321289	0,00013960388
5784,63077545166	0,00013530283
5787,61100769043	0,0001295729
5790,5912399292	0,00012553421
5793,57147216797	0,00012078141
5796,55170440674	0,00011714717
5799,53193664551	0,00011380374
5802,51216888428	0,0001113847
5805,49240112305	0,00010853274
5808,47263336182	0,00010619961
5811,45286560059	0,00010431675
5814,43309783935	0,000103749
5817,41333007812	0,00010261645
5820,39356231689	0,00010254507
5823,37379455566	0,00010167543
5826,35402679443	0,00010336273
5829,3342590332	0,00010284301
5832,31449127197	0,00010338283
5835,29472351074	0,00010366951
5838,27495574951	0,0001047629
5841,25518798828	0,00010317346
5844,23542022705	0,00010216172
5847,21565246582	0,00010139225
5850,19588470459	9,7503221E-5
5853,17611694336	9,7694659E-5
5856,15634918213	9,555373E-5
5859,1365814209	9,1495786E-5
5862,11681365967	8,7509956E-5
5865,09704589844	8,4034433E-5
5868,07727813721	8,0224926E-5
5871,05751037598	7,5015509E-5
5874,03774261475	7,1065891E-5
5877,01797485352	6,6502008E-5
5879,99820709229	6,3259521E-5
5882,97843933105	5,9757569E-5
5885,95867156982	5,8120621E-5
5888,93890380859	5,6521553E-5
5891,91913604736	5,5844448E-5
5894,89936828613	5,6618735E-5
5897,8796005249	5,6765771E-5
5900,85983276367	5,8841251E-5
5903,84006500244	5,8866531E-5
5906,82029724121	5,8806969E-5
5909,80052947998	5,8473666E-5
5912,78076171875	5,7164493E-5
5915,76099395752	5,4101815E-5
5918,74122619629	5,1990672E-5
5921,72145843506	4,8453523E-5
5924,70169067383	4,5449467E-5
5927,6819229126	4,0686233E-5
5930,66215515137	3,6237763E-5
5933,64238739014	3,1243386E-5
5936,62261962891	2,8655007E-5
5939,60285186768	2,8333533E-5
5942,58308410644	2,9584828E-5
5945,56331634521	3,2669596E-5
[truncated: 30,772 more rows]
