# Supplementary material for: Predicting the Durability of Solid Fired Bricks Using NDT Electroacoustic Methods
Source: Materials (Basel). 2022 Aug 25;15(17):5882. doi: 10.3390/ma15175882 (PMC9457344; doi:10.3390/ma15175882)
Supplement: Supplementary file 1 [file materials-15-05882-s001.zip › 16-S0_FT.csv]

ASCII data file created with TiePie Multi Channel software. www.tiepie.com.
2021-08-02 09:19:53 950m
Frequency	FFT1
Hz	V
0	3,6220253E-5
2,98023223876953	0,00034188507
5,96046447753906	0,00034922692
8,94069671630859	0,00038970272
11,9209289550781	0,00034945342
14,9011611938477	0,00037148292
17,8813934326172	0,00042605045
20,8616256713867	0,0003899611
23,8418579101562	0,00038684718
26,8220901489258	0,00037162009
29,8023223876953	0,00036718406
32,7825546264648	0,00037002985
35,7627868652344	0,00035937231
38,7430191040039	0,00036220961
41,7232513427734	0,00036108163
44,703483581543	0,00036378825
47,6837158203125	0,00036056405
50,663948059082	0,00036920913
53,6441802978516	0,00036658198
56,6244125366211	0,0003621015
59,6046447753906	0,00036685131
62,5848770141602	0,00037154325
65,5651092529297	0,00037008482
68,5453414916992	0,00037308338
71,5255737304687	0,00036601148
74,5058059692383	0,00036280092
77,4860382080078	0,00036662418
80,4662704467773	0,00036408094
83,4465026855469	0,00036153547
86,4267349243164	0,00036297005
89,4069671630859	0,00036384436
92,3871994018555	0,00036405801
95,367431640625	0,00036651977
98,3476638793945	0,00036707526
101,327896118164	0,00036352802
104,308128356934	0,00036158492
107,288360595703	0,00035765504
110,268592834473	0,00035628051
113,248825073242	0,00035700087
116,229057312012	0,00035237259
119,209289550781	0,00035361944
122,189521789551	0,00034958939
125,16975402832	0,00035229806
128,14998626709	0,00035381422
131,130218505859	0,00035199585
134,110450744629	0,00035461257
137,090682983398	0,00035091525
140,070915222168	0,00035252656
143,051147460938	0,00035188769
146,031379699707	0,00034933758
149,011611938477	0,00034808817
151,991844177246	0,00035014553
154,972076416016	0,00034895216
157,952308654785	0,00034901783
160,932540893555	0,00034925563
163,912773132324	0,00034988044
166,893005371094	0,00035375856
169,873237609863	0,00034983725
172,853469848633	0,00034984711
175,833702087402	0,00035419998
178,813934326172	0,00034615864
181,794166564941	0,00034702797
184,774398803711	0,0003491235
187,75463104248	0,00034921087
190,73486328125	0,00034535391
193,71509552002	0,00034409667
196,695327758789	0,00034538104
199,675559997559	0,00034447348
202,655792236328	0,00034381323
205,636024475098	0,0003433202
208,616256713867	0,00034669216
211,596488952637	0,00034855858
214,576721191406	0,00034656526
217,556953430176	0,00034511635
220,537185668945	0,00034690045
223,517417907715	0,00034445613
226,497650146484	0,00034664455
229,477882385254	0,00034646047
232,458114624023	0,00034502868
235,438346862793	0,00034506487
238,418579101562	0,00034351613
241,398811340332	0,00034174247
244,379043579102	0,00034252926
247,359275817871	0,00034185385
250,339508056641	0,00034469325
253,31974029541	0,00034045446
256,29997253418	0,00033829355
259,280204772949	0,00033831965
262,260437011719	0,00033865648
265,240669250488	0,00033626846
268,220901489258	0,0003387609
271,201133728027	0,00033676367
274,181365966797	0,00033657531
277,161598205566	0,00033632534
280,141830444336	0,00033633687
283,122062683105	0,00033584681
286,102294921875	0,00033505589
289,082527160645	0,00033558323
292,062759399414	0,00033674379
295,042991638184	0,00033521689
298,023223876953	0,00033442601
301,003456115723	0,00033396566
303,983688354492	0,0003334388
306,963920593262	0,00033435935
309,944152832031	0,00033157385
312,924385070801	0,00033316968
315,90461730957	0,00033325794
318,88484954834	0,00033411977
321,865081787109	0,00033236516
324,845314025879	0,00033148194
327,825546264648	0,00033321624
330,805778503418	0,0003306974
333,786010742188	0,00033183651
336,766242980957	0,00033191371
339,746475219727	0,00032998511
342,726707458496	0,00033059497
345,706939697266	0,000330918
348,687171936035	0,00033076414
351,667404174805	0,0003312674
354,647636413574	0,00033136637
357,627868652344	0,00033347757
360,608100891113	0,0003317732
363,588333129883	0,00033130403
366,568565368652	0,00033272215
369,548797607422	0,00033294669
372,529029846191	0,00033194351
375,509262084961	0,00033314656
378,48949432373	0,00033251227
381,4697265625	0,00033473732
384,44995880127	0,00033433719
387,430191040039	0,000333992
390,410423278809	0,00033445651
393,390655517578	0,00033289087
396,370887756348	0,00033558656
399,351119995117	0,00033316692
402,331352233887	0,0003351826
405,311584472656	0,00033499802
408,291816711426	0,00033576346
411,272048950195	0,00033495531
414,252281188965	0,0003353662
417,232513427734	0,00033537404
420,212745666504	0,00033500924
423,192977905273	0,00033584657
426,173210144043	0,00033408983
429,153442382812	0,00033653706
432,133674621582	0,00033504898
435,113906860352	0,00033549704
438,094139099121	0,0003356752
441,074371337891	0,00033677364
444,05460357666	0,00033627291
447,03483581543	0,0003357465
450,015068054199	0,00033714582
452,995300292969	0,00033646458
455,975532531738	0,00033855244
458,955764770508	0,00033702852
461,935997009277	0,00033895116
464,916229248047	0,00033804845
467,896461486816	0,00033818049
470,876693725586	0,0003366919
473,856925964355	0,00033844317
476,837158203125	0,00033905278
479,817390441895	0,00034022551
482,797622680664	0,00033968208
485,777854919434	0,000340031
488,758087158203	0,000341359
491,738319396973	0,00034123486
494,718551635742	0,00034033928
497,698783874512	0,00034038785
500,679016113281	0,00034153323
503,659248352051	0,00034064116
506,63948059082	0,00034338155
509,61971282959	0,00034206184
512,599945068359	0,00034455252
515,580177307129	0,00034454267
518,560409545898	0,00034319871
521,540641784668	0,00034588821
524,520874023438	0,00034589824
527,501106262207	0,00034613194
530,481338500977	0,0003476921
533,461570739746	0,00034973512
536,441802978516	0,00034716399
539,422035217285	0,00034910234
542,402267456055	0,00034965373
545,382499694824	0,00035011361
548,362731933594	0,00035141189
551,342964172363	0,00034945708
554,323196411133	0,00035082779
557,303428649902	0,00035217261
560,283660888672	0,00035487674
563,263893127441	0,00035335615
566,244125366211	0,00035373932
569,22435760498	0,00035492641
572,20458984375	0,00035816321
575,18482208252	0,00035786844
578,165054321289	0,00035719438
581,145286560059	0,00035738481
584,125518798828	0,00035920702
587,105751037598	0,00036003858
590,085983276367	0,00036174059
593,066215515137	0,00036120397
596,046447753906	0,00037102456
599,026679992676	0,00035487016
602,006912231445	0,0003587446
604,987144470215	0,00036261066
607,967376708984	0,0003634845
610,947608947754	0,00036558775
613,927841186523	0,0003662479
616,908073425293	0,00036731389
619,888305664062	0,00036857591
622,868537902832	0,00037028207
625,848770141602	0,00036998279
628,829002380371	0,00036947204
631,809234619141	0,00037163843
634,78946685791	0,00037149423
637,76969909668	0,00037284207
640,749931335449	0,00037432199
643,730163574219	0,00037639175
646,710395812988	0,00037443247
649,690628051758	0,00037760787
652,670860290527	0,00037677077
655,651092529297	0,00037811545
658,631324768066	0,00038130083
661,611557006836	0,00037973656
664,591789245606	0,00038020683
667,572021484375	0,00038388566
670,552253723145	0,00038334664
673,532485961914	0,0003859375
676,512718200684	0,00038529318
679,492950439453	0,00038689697
682,473182678223	0,00038875903
685,453414916992	0,00039063356
688,433647155762	0,00039010215
691,413879394531	0,00039053722
694,394111633301	0,00039372998
697,37434387207	0,00039372832
700,35457611084	0,00039474331
703,334808349609	0,00039688649
706,315040588379	0,00039818225
709,295272827148	0,00039893106
712,275505065918	0,00040108235
715,255737304687	0,00040123418
718,235969543457	0,00040306025
721,216201782227	0,00040379984
724,196434020996	0,00040487114
727,176666259766	0,00040689822
730,156898498535	0,00040949082
733,137130737305	0,00041077128
736,117362976074	0,00041197101
739,097595214844	0,00041362723
742,077827453613	0,00041498627
745,058059692383	0,00041699415
748,038291931152	0,0004173844
751,018524169922	0,00042028747
753,998756408691	0,00042193173
756,978988647461	0,00042312183
759,959220886231	0,00042541658
762,939453125	0,0004265565
765,919685363769	0,00042889691
768,899917602539	0,00042899293
771,880149841309	0,00042944476
774,860382080078	0,00043255184
777,840614318848	0,00043295922
780,820846557617	0,00043397957
783,801078796387	0,00043714125
786,781311035156	0,0004358174
789,761543273926	0,00043833068
792,741775512695	0,00044169537
795,722007751465	0,00044238982
798,702239990234	0,00044476692
801,682472229004	0,0004476207
804,662704467773	0,00045045144
807,642936706543	0,00045107171
810,623168945313	0,00045455827
813,603401184082	0,00045565797
816,583633422852	0,00045851295
819,563865661621	0,00045994253
822,544097900391	0,00046149191
825,52433013916	0,00046391424
828,50456237793	0,000467013
831,484794616699	0,00046883183
834,465026855469	0,00047124519
837,445259094238	0,00047327332
840,425491333008	0,00047654838
843,405723571777	0,00047858334
846,385955810547	0,00048252868
849,366188049316	0,00048329867
852,346420288086	0,00048569597
855,326652526855	0,00048980828
858,306884765625	0,00049201179
861,287117004394	0,00049507791
864,267349243164	0,00049790962
867,247581481934	0,00050102113
870,227813720703	0,00050327998
873,208045959473	0,00050603796
876,188278198242	0,00050912014
879,168510437012	0,00051463657
882,148742675781	0,00051768353
885,128974914551	0,0005192738
888,10920715332	0,00052322111
891,08943939209	0,00052612013
894,069671630859	0,00052935052
897,049903869629	0,00053300826
900,030136108398	0,00053616218
903,010368347168	0,00054138208
905,990600585938	0,00054462773
908,970832824707	0,00054841573
911,951065063477	0,00055220942
914,931297302246	0,00055509632
917,911529541016	0,00055871158
920,891761779785	0,00056417205
923,871994018555	0,00056774586
926,852226257324	0,00057299659
929,832458496094	0,0005767179
932,812690734863	0,00058035372
935,792922973633	0,00058434194
938,773155212402	0,00058879565
941,753387451172	0,00059202497
944,733619689941	0,00059720208
947,713851928711	0,00060106525
950,69408416748	0,0006039775
953,67431640625	0,0006103105
956,65454864502	0,00061247187
959,634780883789	0,00061768379
962,615013122559	0,00062238602
965,595245361328	0,00062733146
968,575477600098	0,00063294154
971,555709838867	0,00063632603
974,535942077637	0,00064221435
977,516174316406	0,00064913573
980,496406555176	0,00065743678
983,476638793945	0,00066425829
986,456871032715	0,00067403188
989,437103271484	0,00068070517
992,417335510254	0,00069136414
995,397567749023	0,00070039053
998,377799987793	0,00070837499
1001,35803222656	0,00071825699
1004,33826446533	0,00072389577
1007,3184967041	0,00073251632
1010,29872894287	0,00074230978
1013,27896118164	0,00075368858
1016,25919342041	0,00076380558
1019,23942565918	0,00077677168
1022,21965789795	0,00078711804
1025,19989013672	0,00079857752
1028,18012237549	0,00081010347
1031,16035461426	0,00082172041
1034,14058685303	0,00083463471
1037,1208190918	0,00084633498
1040,10105133057	0,00085965047
1043,08128356934	0,00087353193
1046,06151580811	0,00088801141
1049,04174804688	0,00090147182
1052,02198028564	0,00091840374
1055,00221252441	0,00093416732
1057,98244476318	0,00094987092
1060,96267700195	0,00096673075
1063,94290924072	0,00098475815
1066,92314147949	0,0010020622
1069,90337371826	0,0010229929
1072,88360595703	0,0010415786
1075,8638381958	0,0010634648
1078,84407043457	0,0010864028
1081,82430267334	0,0011073382
1084,80453491211	0,0011307858
1087,78476715088	0,0011569902
1090,76499938965	0,001183828
1093,74523162842	0,0012106282
1096,72546386719	0,0012387029
1099,70569610596	0,0012690043
1102,68592834473	0,0013007166
1105,6661605835	0,0013341286
1108,64639282227	0,0013677536
1111,62662506104	0,001406709
1114,6068572998	0,0014432811
1117,58708953857	0,0014853946
1120,56732177734	0,0015279531
1123,54755401611	0,0015727355
1126,52778625488	0,0016193621
1129,50801849365	0,0016683054
1132,48825073242	0,0017201049
1135,46848297119	0,0017755074
1138,44871520996	0,0018322097
1141,42894744873	0,0018901991
1144,4091796875	0,0019531637
1147,38941192627	0,0020177562
1150,36964416504	0,0020825601
1153,34987640381	0,0021532299
1156,33010864258	0,0022238448
1159,31034088135	0,0022983329
1162,29057312012	0,0023702083
1165,27080535889	0,0024417698
1168,25103759766	0,0025131486
1171,23126983643	0,0025789931
1174,2115020752	0,0026382501
1177,19173431396	0,0026913171
1180,17196655273	0,00272633
1183,1521987915	0,0027394024
1186,13243103027	0,0027235828
1189,11266326904	0,0026662435
1192,09289550781	0,0025550891
1195,07312774658	0,0023715305
1198,05335998535	0,0020968917
1201,03359222412	0,0017176809
1204,01382446289	0,0012239971
1206,99405670166	0,0006556697
1209,97428894043	0,00029609051
1212,9545211792	0,00047832802
1215,93475341797	0,00030354203
1218,91498565674	0,00018740514
1221,89521789551	0,00014923835
1224,87545013428	0,00011628167
1227,85568237305	8,5419613E-5
1230,83591461182	6,1255833E-5
1233,81614685059	5,1806184E-5
1236,79637908936	6,2351787E-5
1239,77661132812	8,5394004E-5
1242,75684356689	0,00011073457
1245,73707580566	0,00013951224
1248,71730804443	0,00016752497
1251,6975402832	0,0001971376
1254,67777252197	0,00022434182
1257,65800476074	0,00025513043
1260,63823699951	0,00028328047
1263,61846923828	0,00031278287
1266,59870147705	0,00034295101
1269,57893371582	0,00037352717
1272,55916595459	0,00040366082
1275,53939819336	0,00043594873
1278,51963043213	0,00046684075
1281,4998626709	0,00050119414
1284,48009490967	0,00053293543
1287,46032714844	0,00056796526
1290,44055938721	0,00060405871
1293,42079162598	0,00063922301
1296,40102386475	0,00067885105
1299,38125610352	0,00071658276
1302,36148834229	0,0007578607
1305,34172058105	0,00079889643
1308,32195281982	0,00084186253
1311,30218505859	0,0008898448
1314,28241729736	0,00093579585
1317,26264953613	0,00098649768
1320,2428817749	0,0010393918
1323,22311401367	0,001094963
1326,20334625244	0,0011522464
1329,18357849121	0,0012147193
1332,16381072998	0,0012813136
1335,14404296875	0,0013503688
1338,12427520752	0,0014252215
1341,10450744629	0,0015051761
1344,08473968506	0,0015902986
1347,06497192383	0,0016832725
1350,0452041626	0,001781536
1353,02543640137	0,0018900825
1356,00566864014	0,002006867
1358,98590087891	0,0021331585
1361,96613311768	0,0022689855
1364,94636535645	0,0024156444
1367,92659759521	0,0025749497
1370,90682983398	0,002748578
1373,88706207275	0,0029319914
1376,86729431152	0,0031281773
1379,84752655029	0,0033386906
1382,82775878906	0,0035563367
1385,80799102783	0,003779489
1388,7882232666	0,003999793
1391,76845550537	0,0042004195
1394,74868774414	0,0043597287
1397,72891998291	0,0044399974
1400,70915222168	0,0043795948
1403,68938446045	0,0041028367
1406,66961669922	0,0034832095
1409,64984893799	0,0023922598
1412,63008117676	0,0010044224
1415,61031341553	0,0011807554
1418,5905456543	0,0012959312
1421,57077789307	0,0012122014
1424,55101013184	0,0011453867
1427,53124237061	0,0010873473
1430,51147460938	0,0010410568
1433,49170684814	0,00099860446
1436,47193908691	0,00095767835
1439,45217132568	0,00092066675
1442,43240356445	0,00088517831
1445,41263580322	0,00085249677
1448,39286804199	0,00082265762
1451,37310028076	0,00079388108
1454,35333251953	0,00076947952
1457,3335647583	0,00074624
1460,31379699707	0,00072302022
1463,29402923584	0,00070269877
1466,27426147461	0,00068174503
1469,25449371338	0,00066441643
1472,23472595215	0,0006455841
1475,21495819092	0,00063045382
1478,19519042969	0,00061174431
1481,17542266846	0,00059696939
1484,15565490723	0,00058131278
1487,135887146	0,00057015232
1490,11611938477	0,00055523236
1493,09635162354	0,00054138036
1496,0765838623	0,00053036888
1499,05681610107	0,00051971627
1502,03704833984	0,00050753644
1505,01728057861	0,00049669707
1507,99751281738	0,00048705048
1510,97774505615	0,00047649268
1513,95797729492	0,00046808234
1516,93820953369	0,00045897884
1519,91844177246	0,00045030053
1522,89867401123	0,00044117424
1525,87890625	0,00043528429
1528,85913848877	0,00042583221
1531,83937072754	0,00041723979
1534,81960296631	0,00041016392
1537,79983520508	0,00040291092
1540,78006744385	0,00039500564
1543,76029968262	0,00038735765
1546,74053192139	0,00037999156
1549,72076416016	0,00037321101
1552,70099639893	0,00036717711
1555,6812286377	0,00036026977
1558,66146087646	0,00035475755
1561,64169311523	0,00034841122
1564,621925354	0,00034273919
1567,60215759277	0,0003378238
1570,58238983154	0,00033242061
1573,56262207031	0,00032701816
1576,54285430908	0,00032269407
1579,52308654785	0,00031698802
1582,50331878662	0,00031068529
1585,48355102539	0,00030593131
1588,46378326416	0,0003002368
1591,44401550293	0,00029400045
1594,4242477417	0,00028592816
1597,40447998047	0,00027982144
1600,38471221924	0,00027073837
1603,36494445801	0,00026263286
1606,34517669678	0,00025578904
1609,32540893555	0,00024865252
1612,30564117432	0,0002425477
1615,28587341309	0,000238681
1618,26610565186	0,00023404935
1621,24633789062	0,00022847167
1624,22657012939	0,00022472249
1627,20680236816	0,00022140408
1630,18703460693	0,0002173913
1633,1672668457	0,00021451465
1636,14749908447	0,00021003998
1639,12773132324	0,00020593419
1642,10796356201	0,00020219484
1645,08819580078	0,00019913088
1648,06842803955	0,00019701041
1651,04866027832	0,00019349303
1654,02889251709	0,00019189055
1657,00912475586	0,0001887101
1659,98935699463	0,00018533469
1662,9695892334	0,00018187348
1665,94982147217	0,00017904
1668,93005371094	0,0001772667
1671,91028594971	0,00017311088
1674,89051818848	0,00017270187
1677,87075042725	0,00016920348
1680,85098266602	0,00016782376
1683,83121490479	0,00016527783
1686,81144714355	0,00016270467
1689,79167938232	0,00016018988
1692,77191162109	0,00015756064
1695,75214385986	0,00015554606
1698,73237609863	0,00015136218
1701,7126083374	0,00014936614
1704,69284057617	0,00014644952
1707,67307281494	0,00014321212
1710,65330505371	0,00014055379
1713,63353729248	0,00013862457
1716,61376953125	0,00013595481
1719,59400177002	0,0001326993
1722,57423400879	0,000130255
1725,55446624756	0,00012806679
1728,53469848633	0,00012430684
1731,5149307251	0,00012325483
1734,49516296387	0,00011962564
1737,47539520264	0,00011899281
1740,45562744141	0,00011435837
1743,43585968018	0,00011207134
1746,41609191895	0,00011054658
1749,39632415771	0,00010942635
1752,37655639648	0,00010521921
1755,35678863525	0,00010219391
1758,33702087402	9,9958193E-5
1761,31725311279	9,7801773E-5
1764,29748535156	9,5885824E-5
1767,27771759033	9,2682656E-5
1770,2579498291	9,0950299E-5
1773,23818206787	8,7466122E-5
1776,21841430664	8,682794E-5
1779,19864654541	8,2076278E-5
1782,17887878418	8,0167045E-5
1785,15911102295	7,8045204E-5
1788,13934326172	7,5508603E-5
1791,11957550049	7,2084674E-5
1794,09980773926	7,0428901E-5
1797,08003997803	6,8243558E-5
1800,0602722168	6,5152133E-5
1803,04050445557	6,2474332E-5
1806,02073669434	6,0675767E-5
1809,00096893311	5,8855534E-5
1811,98120117187	5,6561923E-5
1814,96143341064	5,5133106E-5
1817,94166564941	5,2272961E-5
1820,92189788818	4,8053421E-5
1823,90213012695	4,5618952E-5
1826,88236236572	4,3979706E-5
1829,86259460449	4,1766484E-5
1832,84282684326	3,9429313E-5
1835,82305908203	3,607999E-5
1838,8032913208	3,697955E-5
1841,78352355957	3,626215E-5
1844,76375579834	3,8550535E-5
1847,74398803711	4,0380035E-5
1850,72422027588	4,5429312E-5
1853,70445251465	5,0978801E-5
1856,68468475342	5,6296726E-5
1859,66491699219	6,4750458E-5
1862,64514923096	7,268782E-5
1865,62538146973	7,887136E-5
1868,6056137085	8,8511101E-5
1871,58584594727	9,3184029E-5
1874,56607818604	9,7820183E-5
1877,5463104248	9,8513978E-5
1880,52654266357	9,3087834E-5
1883,50677490234	8,1699108E-5
1886,48700714111	6,6058224E-5
1889,46723937988	5,7727697E-5
1892,44747161865	6,2599149E-5
1895,42770385742	5,8878807E-5
1898,40793609619	5,7811271E-5
1901,38816833496	5,5289351E-5
1904,36840057373	5,5137179E-5
1907,3486328125	5,3510755E-5
1910,32886505127	5,1474866E-5
1913,30909729004	4,9969174E-5
1916,28932952881	4,9600653E-5
1919,26956176758	4,7245826E-5
1922,24979400635	4,731327E-5
1925,23002624512	4,6466302E-5
1928,21025848389	4,3998903E-5
1931,19049072266	4,3592074E-5
1934,17072296143	4,2793857E-5
1937,1509552002	4,3338983E-5
1940,13118743896	4,1398125E-5
1943,11141967773	4,0091937E-5
1946,0916519165	4,043433E-5
1949,07188415527	4,1005048E-5
1952,05211639404	3,927192E-5
1955,03234863281	4,0179917E-5
1958,01258087158	3,7295972E-5
1960,99281311035	3,9436576E-5
1963,97304534912	3,9785366E-5
1966,95327758789	3,9455989E-5
1969,93350982666	4,0593818E-5
1972,91374206543	3,9759057E-5
1975,8939743042	3,8962554E-5
1978,87420654297	4,0828972E-5
1981,85443878174	4,1027392E-5
1984,83467102051	4,0709248E-5
1987,81490325928	4,084368E-5
1990,79513549805	4,1354544E-5
1993,77536773682	4,0812093E-5
1996,75559997559	4,1511321E-5
1999,73583221436	4,1324717E-5
2002,71606445313	4,2552607E-5
2005,69629669189	4,2699659E-5
2008,67652893066	4,3619577E-5
2011,65676116943	4,5003744E-5
2014,6369934082	4,6187241E-5
2017,61722564697	4,4795027E-5
2020,59745788574	4,6582176E-5
2023,57769012451	4,9083394E-5
2026,55792236328	4,8785031E-5
2029,53815460205	4,8819259E-5
2032,51838684082	5,0248037E-5
2035,49861907959	5,2044628E-5
2038,47885131836	5,3749776E-5
2041,45908355713	5,4137879E-5
2044,4393157959	5,6322613E-5
2047,41954803467	5,7561325E-5
2050,39978027344	5,8781476E-5
2053,38001251221	6,1076601E-5
2056,36024475098	6,2276075E-5
2059,34047698975	6,3037984E-5
2062,32070922852	6,4327495E-5
2065,30094146729	6,5930803E-5
2068,28117370605	6,8446689E-5
2071,26140594482	6,98442E-5
2074,24163818359	7,0958296E-5
2077,22187042236	7,1221547E-5
2080,20210266113	7,2412289E-5
2083,1823348999	7,3495086E-5
2086,16256713867	7,5491367E-5
2089,14279937744	7,5509996E-5
2092,12303161621	7,748556E-5
2095,10326385498	7,8629547E-5
2098,08349609375	8,0225607E-5
2101,06372833252	7,8594611E-5
2104,04396057129	8,1771114E-5
2107,02419281006	8,308846E-5
2110,00442504883	8,5112246E-5
2112,9846572876	8,6258786E-5
2115,96488952637	8,7049104E-5
2118,94512176514	8,8554094E-5
2121,92535400391	9,0241502E-5
2124,90558624268	9,1995875E-5
2127,88581848145	9,2790272E-5
2130,86605072021	9,4422901E-5
2133,84628295898	9,7366876E-5
2136,82651519775	9,7310421E-5
2139,80674743652	9,942773E-5
2142,78697967529	0,00010040511
2145,76721191406	0,0001030965
2148,74744415283	0,0001046369
2151,7276763916	0,00010563934
2154,70790863037	0,00010758089
2157,68814086914	0,00010902782
2160,66837310791	0,00011114366
2163,64860534668	0,00011226993
2166,62883758545	0,00011435859
2169,60906982422	0,00011549567
2172,58930206299	0,00011608897
2175,56953430176	0,00011766234
2178,54976654053	0,00011925018
2181,5299987793	0,00012130826
2184,51023101807	0,00012281093
2187,49046325684	0,00012283784
2190,47069549561	0,00012530826
2193,45092773438	0,00012618796
2196,43115997314	0,00012881231
2199,41139221191	0,00012971294
2202,39162445068	0,00013102151
2205,37185668945	0,00013349313
2208,35208892822	0,00013540717
2211,33232116699	0,00013608159
2214,31255340576	0,00013789796
2217,29278564453	0,00013943483
2220,2730178833	0,00014086636
2223,25325012207	0,00014282057
2226,23348236084	0,00014386972
2229,21371459961	0,00014580102
2232,19394683838	0,00014771129
2235,17417907715	0,00014884408
2238,15441131592	0,00015176747
2241,13464355469	0,00015394656
2244,11487579346	0,00015650964
2247,09510803223	0,00015888117
2250,075340271	0,00016216616
2253,05557250977	0,00016356744
2256,03580474854	0,00016632788
2259,0160369873	0,0001680483
2261,99626922607	0,00016879698
2264,97650146484	0,00017324219
2267,95673370361	0,00017604939
2270,93696594238	0,00017796978
2273,91719818115	0,00017991748
2276,89743041992	0,00018353183
2279,87766265869	0,00018638224
2282,85789489746	0,000189194
2285,83812713623	0,00019347373
2288,818359375	0,00019435544
2291,79859161377	0,00019702986
2294,77882385254	0,0002000925
2297,75905609131	0,00020258814
2300,73928833008	0,00020404511
2303,71952056885	0,00020723759
2306,69975280762	0,00020821277
2309,67998504639	0,00021073198
2312,66021728516	0,00021285466
2315,64044952393	0,00021666083
2318,6206817627	0,00021914986
2321,60091400146	0,00022219822
2324,58114624023	0,0002243946
2327,561378479	0,00022766251
2330,54161071777	0,00023147069
2333,52184295654	0,00023454029
2336,50207519531	0,00023695571
2339,48230743408	0,00024060773
2342,46253967285	0,0002436204
2345,44277191162	0,00024796009
2348,42300415039	0,00025182079
2351,40323638916	0,00025550968
2354,38346862793	0,00025826881
2357,3637008667	0,00026161864
2360,34393310547	0,00026550371
2363,32416534424	0,00026924639
2366,30439758301	0,00027392941
2369,28462982178	0,00027807813
2372,26486206055	0,0002821857
2375,24509429932	0,00028679221
2378,22532653809	0,00029143149
2381,20555877686	0,00029543531
2384,18579101562	0,00029825052
2387,16602325439	0,00030424688
2390,14625549316	0,0003069838
2393,12648773193	0,00031176213
2396,1067199707	0,00031604363
2399,08695220947	0,00031995253
2402,06718444824	0,00032418247
2405,04741668701	0,00032800211
2408,02764892578	0,00033331932
2411,00788116455	0,00033748268
2413,98811340332	0,00034136776
2416,96834564209	0,0003457798
2419,94857788086	0,0003504811
2422,92881011963	0,00035387986
2425,9090423584	0,00035857243
2428,88927459717	0,00036317715
2431,86950683594	0,00036719073
2434,84973907471	0,00037249652
2437,82997131348	0,00037673759
2440,81020355225	0,00037981527
2443,79043579102	0,00038575733
2446,77066802979	0,00038964821
2449,75090026855	0,00039637373
2452,73113250732	0,0004006889
2455,71136474609	0,00040515718
2458,69159698486	0,0004112645
2461,67182922363	0,00041770414
2464,6520614624	0,00042321052
2467,63229370117	0,00042905431
2470,61252593994	0,00043543782
2473,59275817871	0,00044278898
2476,57299041748	0,00044893766
2479,55322265625	0,00045604177
2482,53345489502	0,0004629142
2485,51368713379	0,00047111629
2488,49391937256	0,00047857698
2491,47415161133	0,00048908877
2494,4543838501	0,00049735693
2497,43461608887	0,00050790523
2500,41484832764	0,00051821192
2503,39508056641	0,00052944775
2506,37531280518	0,00054158083
2509,35554504395	0,00055362295
2512,33577728271	0,00056657378
2515,31600952148	0,00058130773
2518,29624176025	0,00059498
2521,27647399902	0,00060954696
2524,25670623779	0,00062465205
2527,23693847656	0,00063818658
2530,21717071533	0,00065388662
2533,1974029541	0,00066961097
2536,17763519287	0,00068403318
2539,15786743164	0,00069792011
2542,13809967041	0,00071212514
2545,11833190918	0,00072778132
2548,09856414795	0,00074112439
2551,07879638672	0,00075552396
2554,05902862549	0,00077223513
2557,03926086426	0,00078724721
2560,01949310303	0,00080206457
2562,9997253418	0,00081825557
2565,97995758057	0,00083391766
2568,96018981934	0,0008507254
2571,94042205811	0,00086652289
2574,92065429687	0,00088140567
2577,90088653564	0,00089811662
2580,88111877441	0,00091391835
2583,86135101318	0,00092885122
2586,84158325195	0,00094480073
2589,82181549072	0,00095949753
2592,80204772949	0,00097283139
2595,78227996826	0,00098565043
2598,76251220703	0,00099859116
2601,7427444458	0,0010071543
2604,72297668457	0,0010152945
2607,70320892334	0,0010223068
2610,68344116211	0,0010278195
2613,66367340088	0,0010286401
2616,64390563965	0,0010333482
2619,62413787842	0,0010350338
2622,60437011719	0,0010347528
2625,58460235596	0,0010380008
2628,56483459473	0,0010399042
2631,5450668335	0,0010436163
2634,52529907227	0,001052629
2637,50553131104	0,0010665869
2640,4857635498	0,0010834811
2643,46599578857	0,00111084
2646,44622802734	0,0011442702
2649,42646026611	0,0011847269
2652,40669250488	0,0012327097
2655,38692474365	0,0012842315
2658,36715698242	0,001337076
2661,34738922119	0,0013884846
2664,32762145996	0,0014365065
2667,30785369873	0,0014792531
2670,2880859375	0,0015194852
2673,26831817627	0,001558756
2676,24855041504	0,0015978503
2679,22878265381	0,0016373521
2682,20901489258	0,0016751505
2685,18924713135	0,0017118718
2688,16947937012	0,0017476977
2691,14971160889	0,0017784698
2694,12994384766	0,0018043237
2697,11017608643	0,001824836
2700,0904083252	0,0018377254
2703,07064056396	0,0018439797
2706,05087280273	0,0018389874
2709,0311050415	0,001823078
2712,01133728027	0,0017917726
2714,99156951904	0,001745069
2717,97180175781	0,0016796061
2720,95203399658	0,0015929002
2723,93226623535	0,0014854972
2726,91249847412	0,0013534729
2729,89273071289	0,001201285
2732,87296295166	0,001032412
2735,85319519043	0,00086068505
2738,8334274292	0,00070368352
2741,81365966797	0,00060186425
2744,79389190674	0,00058163343
2747,77412414551	0,00063033734
2750,75435638428	0,00069203008
2753,73458862305	0,00071832097
2756,71482086182	0,00070296291
2759,69505310059	0,00067841866
2762,67528533936	0,00067828047
2765,65551757813	0,00068866726
2768,63574981689	0,00069658502
2771,61598205566	0,00070852464
2774,59621429443	0,00072323941
2777,5764465332	0,00074133315
2780,55667877197	0,0007597559
2783,53691101074	0,00077980727
2786,51714324951	0,00079948432
2789,49737548828	0,00081670493
2792,47760772705	0,00083064556
2795,45783996582	0,00084120871
2798,43807220459	0,00084523837
2801,41830444336	0,00084371669
2804,39853668213	0,00083675495
2807,3787689209	0,00082447985
2810,35900115967	0,00080954463
2813,33923339844	0,00079487548
2816,31946563721	0,00078478649
2819,29969787598	0,00077931529
2822,27993011475	0,00077885795
2825,26016235352	0,00077577205
2828,24039459229	0,00077008935
2831,22062683105	0,00076489961
2834,20085906982	0,00075744629
2837,18109130859	0,00074788751
2840,16132354736	0,00073579362
2843,14155578613	0,00072228317
2846,1217880249	0,00070482016
2849,10202026367	0,00068414242
2852,08225250244	0,00066055255
2855,06248474121	0,00062990789
2858,04271697998	0,00059587844
2861,02294921875	0,00055507646
2864,00318145752	0,00050816961
2866,98341369629	0,00045619485
2869,96364593506	0,00039672886
2872,94387817383	0,00033609483
2875,9241104126	0,0002793643
2878,90434265137	0,00023758278
2881,88457489014	0,00023035186
2884,86480712891	0,00025903477
2887,84503936768	0,00030514497
2890,82527160645	0,00033859214
2893,80550384521	0,00034527672
2896,78573608398	0,00032794468
2899,76596832275	0,0003141521
2902,74620056152	0,0003123596
2905,72643280029	0,00030937286
2908,70666503906	0,00030505726
2911,68689727783	0,00030164017
2914,6671295166	0,00029850071
2917,64736175537	0,00029273863
2920,62759399414	0,00028850688
2923,60782623291	0,0002853312
2926,58805847168	0,00028072207
2929,56829071045	0,00027804376
2932,54852294922	0,00027526933
2935,52875518799	0,00027253108
2938,50898742676	0,00027073173
2941,48921966553	0,00026777233
2944,4694519043	0,00026695367
2947,44968414307	0,00026559729
2950,42991638184	0,00026494798
2953,41014862061	0,00026278337
2956,39038085937	0,00026194217
2959,37061309814	0,00026124784
2962,35084533691	0,00026077906
2965,33107757568	0,00025907363
2968,31130981445	0,00025882093
2971,29154205322	0,00025782035
2974,27177429199	0,00025626346
2977,25200653076	0,0002548451
2980,23223876953	0,00025446619
2983,2124710083	0,00025429297
2986,19270324707	0,00025431232
2989,17293548584	0,00025355723
2992,15316772461	0,00025320235
2995,13339996338	0,00025179986
2998,11363220215	0,00025115443
3001,09386444092	0,00024964763
3004,07409667969	0,0002503298
3007,05432891846	0,00024884843
3010,03456115723	0,00024812902
3013,014793396	0,000246817
3015,99502563477	0,00024590416
3018,97525787354	0,00024500098
3021,9554901123	0,0002433797
3024,93572235107	0,00024267998
3027,91595458984	0,00024136655
3030,89618682861	0,000240557
3033,87641906738	0,0002390354
3036,85665130615	0,00023795959
3039,83688354492	0,00023767163
3042,81711578369	0,00023536042
3045,79734802246	0,00023480381
3048,77758026123	0,00023273872
3051,7578125	0,00023255176
3054,73804473877	0,00022979076
3057,71827697754	0,00022742494
3060,69850921631	0,0002258277
3063,67874145508	0,00022521038
3066,65897369385	0,00022472741
3069,63920593262	0,00022353754
3072,61943817139	0,00022237371
3075,59967041016	0,00022276977
3078,57990264893	0,00022195951
3081,5601348877	0,00022254181
3084,54036712646	0,00022277094
3087,52059936523	0,00022221349
3090,500831604	0,00022321516
3093,48106384277	0,00022319493
3096,46129608154	0,00022145378
3099,44152832031	0,00022245119
3102,42176055908	0,0002228707
3105,40199279785	0,00022415026
3108,38222503662	0,00022422054
3111,36245727539	0,00022507929
3114,34268951416	0,0002255833
3117,32292175293	0,00022646594
3120,3031539917	0,00022784732
3123,28338623047	0,0002278668
3126,26361846924	0,00022893854
3129,24385070801	0,00023099686
3132,22408294678	0,00023137674
3135,20431518555	0,00023403275
3138,18454742432	0,00023432232
3141,16477966309	0,00023505004
3144,14501190186	0,00023638457
3147,12524414063	0,00023656442
3150,10547637939	0,00023744337
3153,08570861816	0,00023746161
3156,06594085693	0,00023948007
3159,0461730957	0,00023988037
3162,02640533447	0,00024053788
3165,00663757324	0,00024189829
3167,98686981201	0,0002444896
3170,96710205078	0,00024510405
3173,94733428955	0,0002462493
3176,92756652832	0,00024709168
3179,90779876709	0,00024828998
3182,88803100586	0,00025003658
3185,86826324463	0,00025240192
3188,8484954834	0,00025332942
3191,82872772217	0,00025566263
3194,80895996094	0,00025633721
3197,78919219971	0,00025860059
3200,76942443848	0,00026064456
3203,74965667725	0,00026313597
3206,72988891602	0,00026501106
3209,71012115479	0,00026705044
3212,69035339355	0,00026794268
3215,67058563232	0,00027090819
3218,65081787109	0,00027227005
3221,63105010986	0,00027369279
3224,61128234863	0,00027412817
3227,5915145874	0,00027511845
3230,57174682617	0,0002756764
3233,55197906494	0,00027581135
3236,53221130371	0,00027499944
3239,51244354248	0,00027419534
3242,49267578125	0,00027248311
3245,47290802002	0,00026860131
3248,45314025879	0,0002656508
3251,43337249756	0,00026057455
3254,41360473633	0,00025502907
3257,3938369751	0,00024786574
3260,37406921387	0,00024005176
3263,35430145264	0,00023289305
3266,33453369141	0,00022435053
3269,31476593018	0,00021512334
3272,29499816895	0,00020824828
3275,27523040771	0,00020271805
3278,25546264648	0,0001996408
3281,23569488525	0,00019900386
3284,21592712402	0,00020026903
3287,19615936279	0,00020493972
3290,17639160156	0,00020773133
3293,15662384033	0,00021055517
3296,1368560791	0,00021024614
3299,11708831787	0,00020761383
3302,09732055664	0,00020443788
3305,07755279541	0,0002032395
3308,05778503418	0,00020299291
3311,03801727295	0,00020264231
3314,01824951172	0,00020019
3316,99848175049	0,00019934551
3319,97871398926	0,00019727002
3322,95894622803	0,00019527237
3325,9391784668	0,00019397926
3328,91941070557	0,00019355227
3331,89964294434	0,00019087565
3334,87987518311	0,00018811972
3337,86010742188	0,00018640565
3340,84033966064	0,0001833112
3343,82057189941	0,00018084289
3346,80080413818	0,00017727702
3349,78103637695	0,00017529978
3352,76126861572	0,00017247953
3355,74150085449	0,00016863533
3358,72173309326	0,00016488795
3361,70196533203	0,00016144573
3364,6821975708	0,00015715469
3367,66242980957	0,00015352419
3370,64266204834	0,00014958655
3373,62289428711	0,00014644319
3376,60312652588	0,00014263137
3379,58335876465	0,00013905742
3382,56359100342	0,00013394488
3385,54382324219	0,00013079298
3388,52405548096	0,00012709081
3391,50428771973	0,00012345486
3394,4845199585	0,00012066959
3397,46475219727	0,00011775937
3400,44498443604	0,00011533321
3403,4252166748	0,00011280934
3406,40544891357	0,0001104891
3409,38568115234	0,00011006337
3412,36591339111	0,00010991457
3415,34614562988	0,00010828258
3418,32637786865	0,00010784645
3421,30661010742	0,0001089165
3424,28684234619	0,00010829202
3427,26707458496	0,00010753645
3430,24730682373	0,00010835435
3433,2275390625	0,00010686309
3436,20777130127	0,0001061423
3439,18800354004	0,00010754327
3442,16823577881	0,00010729114
3445,14846801758	0,00010659271
3448,12870025635	0,00010649153
3451,10893249512	0,0001067723
3454,08916473389	0,00010488454
3457,06939697266	0,00010545988
3460,04962921143	0,00010390279
3463,0298614502	0,00010310784
3466,01009368897	0,00010249934
3468,99032592773	0,00010128714
3471,9705581665	0,00010027949
3474,95079040527	9,8297261E-5
3477,93102264404	9,843219E-5
3480,91125488281	9,8028795E-5
3483,89148712158	9,6320445E-5
3486,87171936035	9,5864513E-5
3489,85195159912	9,608336E-5
3492,83218383789	9,5024054E-5
3495,81241607666	9,4928033E-5
3498,79264831543	9,2819782E-5
3501,7728805542	9,36714E-5
3504,75311279297	9,3079042E-5
3507,73334503174	9,1812003E-5
3510,71357727051	9,2913081E-5
3513,69380950928	9,2161189E-5
3516,67404174805	9,1053862E-5
3519,65427398682	9,0930449E-5
3522,63450622559	9,0455011E-5
3525,61473846436	8,995838E-5
3528,59497070313	8,9371951E-5
3531,57520294189	8,8883106E-5
3534,55543518066	8,751301E-5
3537,53566741943	8,8176919E-5
3540,5158996582	8,6939142E-5
3543,49613189697	8,6825051E-5
3546,47636413574	8,4924725E-5
3549,45659637451	8,5186856E-5
3552,43682861328	8,3125601E-5
3555,41706085205	8,2762332E-5
3558,39729309082	8,0395106E-5
3561,37752532959	7,8961013E-5
3564,35775756836	7,7033214E-5
3567,33798980713	7,3550925E-5
3570,3182220459	7,2314088E-5
3573,29845428467	6,9199093E-5
3576,27868652344	6,8024023E-5
3579,25891876221	6,6197886E-5
3582,23915100098	6,3889605E-5
3585,21938323975	6,1700517E-5
3588,19961547852	6,1875252E-5
3591,17984771729	6,0132811E-5
3594,16007995605	5,9028987E-5
3597,14031219482	5,7555895E-5
3600,12054443359	5,6150572E-5
3603,10077667236	5,3925006E-5
3606,08100891113	5,2190612E-5
3609,0612411499	4,864762E-5
3612,04147338867	4,5254367E-5
3615,02170562744	4,2309349E-5
3618,00193786621	3,9698943E-5
3620,98217010498	3,787065E-5
3623,96240234375	3,5526256E-5
3626,94263458252	3,3039483E-5
3629,92286682129	2,8914737E-5
3632,90309906006	2,6653929E-5
3635,88333129883	2,3343296E-5
3638,8635635376	1,9491486E-5
3641,84379577637	1,5169543E-5
3644,82402801514	1,2215958E-5
3647,80426025391	1,0589945E-5
3650,78449249268	7,6529574E-6
3653,76472473145	8,1886273E-6
3656,74495697022	1,1093562E-5
3659,72518920898	1,2671747E-5
3662,70542144775	1,6605216E-5
3665,68565368652	1,9180198E-5
3668,66588592529	2,363041E-5
3671,64611816406	2,8139148E-5
3674,62635040283	3,1751497E-5
3677,6065826416	3,4995522E-5
3680,58681488037	3,8487425E-5
3683,56704711914	4,0823141E-5
3686,54727935791	4,3131097E-5
3689,52751159668	4,5791301E-5
3692,50774383545	4,8389549E-5
3695,48797607422	5,0055717E-5
3698,46820831299	5,1330693E-5
3701,44844055176	5,4257364E-5
3704,42867279053	5,5477879E-5
3707,4089050293	5,8054136E-5
3710,38913726807	6,0516667E-5
3713,36936950684	6,30509E-5
3716,34960174561	6,6657107E-5
3719,32983398438	6,7849621E-5
3722,31006622314	7,0676808E-5
3725,29029846191	7,2555681E-5
3728,27053070068	7,410692E-5
3731,25076293945	7,5295138E-5
3734,23099517822	7,8954497E-5
3737,21122741699	8,0855583E-5
3740,19145965576	8,1102071E-5
3743,17169189453	8,2337399E-5
3746,1519241333	8,2841506E-5
3749,13215637207	8,4319959E-5
3752,11238861084	8,444639E-5
3755,09262084961	8,5202419E-5
3758,07285308838	8,3389093E-5
3761,05308532715	8,3391485E-5
3764,03331756592	8,258884E-5
3767,01354980469	8,1399237E-5
3769,99378204346	8,1331208E-5
3772,97401428223	8,1544209E-5
3775,954246521	8,2529206E-5
3778,93447875977	8,5511825E-5
3781,91471099854	8,7345812E-5
3784,8949432373	9,2577976E-5
3787,87517547607	9,7173479E-5
3790,85540771484	0,00010305321
3793,83563995361	0,00011063342
3796,81587219238	0,00011634954
3799,79610443115	0,00012199415
3802,77633666992	0,00012650446
3805,75656890869	0,00012984789
3808,73680114746	0,00013256785
3811,71703338623	0,00013465223
3814,697265625	0,00013727669
3817,67749786377	0,00014096163
3820,65773010254	0,00014594303
3823,63796234131	0,0001524782
3826,61819458008	0,00015817751
3829,59842681885	0,00016260071
3832,57865905762	0,0001671527
3835,55889129639	0,00017072399
3838,53912353516	0,00017547163
3841,51935577393	0,00018077253
3844,4995880127	0,00018646583
3847,47982025146	0,00019119162
3850,46005249023	0,00019540436
3853,440284729	0,00020148387
3856,42051696777	0,00020634875
3859,40074920654	0,00021113696
3862,38098144531	0,00021698031
3865,36121368408	0,00022113637
3868,34144592285	0,00022737235
3871,32167816162	0,00023093134
3874,30191040039	0,00023642879
3877,28214263916	0,00024060818
3880,26237487793	0,000245629
3883,2426071167	0,00024837061
3886,22283935547	0,00025264207
3889,20307159424	0,00025435757
3892,18330383301	0,00025644668
3895,16353607178	0,00025741702
3898,14376831055	0,00025732108
3901,12400054932	0,00025689674
3904,10423278809	0,00025388716
3907,08446502686	0,00025005367
3910,06469726562	0,00024482171
3913,04492950439	0,00023747114
3916,02516174316	0,00022856777
3919,00539398193	0,00021930112
3921,9856262207	0,00020843638
3924,96585845947	0,00019800958
3927,94609069824	0,00018662849
3930,92632293701	0,00017742756
3933,90655517578	0,00016987079
3936,88678741455	0,00016246691
3939,86701965332	0,00015850415
3942,84725189209	0,00015526153
3945,82748413086	0,00015185903
3948,80771636963	0,00014866588
3951,7879486084	0,00014506912
3954,76818084717	0,00014143235
3957,74841308594	0,00013808511
3960,72864532471	0,00013583754
3963,70887756348	0,00013153191
3966,68910980225	0,0001298005
3969,66934204102	0,00012564232
3972,64957427978	0,00012466113
3975,62980651855	0,00012420865
3978,61003875732	0,00012277087
3981,59027099609	0,00012033204
3984,57050323486	0,00012238538
3987,55073547363	0,00012100666
3990,5309677124	0,0001205529
3993,51119995117	0,00012003878
3996,49143218994	0,00011896872
3999,47166442871	0,00011853277
4002,45189666748	0,00011661191
4005,43212890625	0,00011605643
4008,41236114502	0,00011365172
4011,39259338379	0,00011258248
4014,37282562256	0,00011107193
4017,35305786133	0,00011167128
4020,3332901001	0,00011232437
4023,31352233887	0,00011094602
4026,29375457764	0,00010997058
4029,27398681641	0,00010724667
4032,25421905518	0,00010643554
4035,23445129395	0,00010404486
4038,21468353271	0,00010132695
4041,19491577148	9,9398647E-5
4044,17514801025	9,8063646E-5
4047,15538024902	9,3953093E-5
4050,13561248779	9,1920547E-5
4053,11584472656	8,8704322E-5
4056,09607696533	8,6008014E-5
4059,0763092041	8,2286836E-5
4062,05654144287	8,0126127E-5
4065,03677368164	7,7226193E-5
4068,01700592041	7,4292512E-5
4070,99723815918	7,2474956E-5
4073,97747039795	7,0781166E-5
4076,95770263672	6,9836882E-5
4079,93793487549	6,7626786E-5
4082,91816711426	6,6639968E-5
4085,89839935303	6,6607716E-5
4088,8786315918	6,5970273E-5
4091,85886383057	6,7183168E-5
4094,83909606934	6,7452169E-5
4097,81932830811	6,789064E-5
4100,79956054687	7,0027477E-5
4103,77979278564	7,229031E-5
4106,76002502441	7,5346996E-5
4109,74025726318	7,6804461E-5
4112,72048950195	7,9674209E-5
4115,70072174072	8,2089893E-5
4118,68095397949	8,542045E-5
4121,66118621826	8,7957016E-5
4124,64141845703	8,9224007E-5
4127,6216506958	9,1598138E-5
4130,60188293457	9,3813672E-5
4133,58211517334	9,5960274E-5
4136,56234741211	9,6779778E-5
4139,54257965088	9,7207386E-5
4142,52281188965	9,8173924E-5
4145,50304412842	9,9566981E-5
4148,48327636719	9,9461688E-5
4151,46350860596	9,9519634E-5
4154,44374084473	9,9921406E-5
4157,4239730835	0,00010176223
4160,40420532227	0,00010151936
4163,38443756103	0,00010199786
4166,3646697998	0,00010218576
4169,34490203857	0,00010272941
4172,32513427734	0,0001023242
4175,30536651611	0,00010271685
4178,28559875488	0,00010451923
4181,26583099365	0,00010396004
4184,24606323242	0,00010482232
4187,22629547119	0,00010528546
4190,20652770996	0,00010489557
4193,18675994873	0,00010410589
4196,1669921875	0,00010368804
4199,14722442627	0,00010294018
4202,12745666504	0,00010195594
4205,10768890381	0,0001005746
4208,08792114258	9,9439824E-5
4211,06815338135	9,9695347E-5
4214,04838562012	9,8314382E-5
4217,02861785889	0,00010007035
4220,00885009766	9,9563556E-5
4222,98908233643	0,00010156645
4225,9693145752	0,00010248602
4228,94954681396	0,00010115798
4231,92977905273	9,877811E-5
4234,9100112915	9,8319139E-5
4237,89024353027	9,8390505E-5
4240,87047576904	9,824938E-5
4243,85070800781	9,7196136E-5
4246,83094024658	9,7303172E-5
4249,81117248535	9,5829361E-5
4252,79140472412	9,4422095E-5
4255,77163696289	9,5495017E-5
4258,75186920166	9,3655507E-5
4261,73210144043	9,3815041E-5
4264,7123336792	9,273683E-5
4267,69256591797	9,3589193E-5
4270,67279815674	9,2441519E-5
4273,65303039551	9,1070352E-5
4276,63326263428	9,187164E-5
4279,61349487305	9,0681049E-5
4282,59372711182	9,1437511E-5
4285,57395935059	9,106414E-5
4288,55419158936	9,3210642E-5
4291,53442382812	9,2650352E-5
4294,51465606689	9,3515935E-5
4297,49488830566	9,4059395E-5
4300,47512054443	9,3514539E-5
4303,4553527832	9,3211967E-5
4306,43558502197	9,2508589E-5
4309,41581726074	9,2415935E-5
4312,39604949951	9,4143165E-5
4315,37628173828	9,4467634E-5
4318,35651397705	9,4162823E-5
4321,33674621582	9,4232077E-5
4324,31697845459	9,4238155E-5
4327,29721069336	9,3883779E-5
4330,27744293213	9,4316875E-5
4333,2576751709	9,5074045E-5
4336,23790740967	9,5052908E-5
4339,21813964844	9,6255964E-5
4342,19837188721	9,5816296E-5
4345,17860412598	9,4569116E-5
4348,15883636475	9,5558537E-5
4351,13906860352	9,5914539E-5
4354,11930084229	9,5563126E-5
4357,09953308105	9,5380735E-5
4360,07976531982	9,5005693E-5
4363,05999755859	9,5280158E-5
4366,04022979736	9,2969197E-5
4369,02046203613	9,3402475E-5
4372,0006942749	9,4109404E-5
4374,98092651367	9,3666327E-5
4377,96115875244	9,2831123E-5
4380,94139099121	9,2587309E-5
4383,92162322998	9,2904059E-5
4386,90185546875	9,2461912E-5
4389,88208770752	9,2445848E-5
4392,86231994629	9,2142279E-5
4395,84255218506	9,2991785E-5
4398,82278442383	9,1539025E-5
4401,8030166626	9,2523255E-5
4404,78324890137	9,2433685E-5
4407,76348114014	9,1755441E-5
4410,74371337891	9,1409819E-5
4413,72394561768	9,142687E-5
4416,70417785645	9,1996097E-5
4419,68441009521	9,3127295E-5
4422,66464233398	9,4461364E-5
4425,64487457275	9,389529E-5
4428,62510681152	9,416884E-5
4431,60533905029	9,397737E-5
4434,58557128906	9,4648282E-5
4437,56580352783	9,5729388E-5
4440,5460357666	9,4898817E-5
4443,52626800537	9,5869911E-5
4446,50650024414	9,516839E-5
4449,48673248291	9,5875206E-5
4452,46696472168	9,6805153E-5
4455,44719696045	9,6925836E-5
4458,42742919922	9,684886E-5
4461,40766143799	9,7220178E-5
4464,38789367676	9,6485756E-5
4467,36812591553	9,7087641E-5
4470,3483581543	9,7178003E-5
4473,32859039307	9,7079642E-5
4476,30882263184	9,5975586E-5
4479,28905487061	9,6386015E-5
4482,26928710937	9,6766082E-5
4485,24951934814	9,5694928E-5
4488,22975158691	9,5788924E-5
4491,20998382568	9,5365145E-5
4494,19021606445	9,4959628E-5
4497,17044830322	9,4722004E-5
4500,15068054199	9,5585971E-5
4503,13091278076	9,4960259E-5
4506,11114501953	9,4252883E-5
4509,0913772583	9,4491476E-5
4512,07160949707	9,3734033E-5
4515,05184173584	9,2686263E-5
4518,03207397461	9,3169587E-5
4521,01230621338	9,333887E-5
4523,99253845215	9,3010689E-5
4526,97277069092	9,1652576E-5
4529,95300292969	9,1018482E-5
4532,93323516846	9,0484556E-5
4535,91346740723	8,9669454E-5
4538,893699646	8,9308327E-5
4541,87393188477	8,7666049E-5
4544,85416412354	8,7178879E-5
4547,8343963623	8,5843674E-5
4550,81462860107	8,5060173E-5
4553,79486083984	8,4422921E-5
4556,77509307861	8,3273662E-5
4559,75532531738	8,2234401E-5
4562,73555755615	8,2106434E-5
4565,71578979492	8,0604714E-5
4568,69602203369	7,9994332E-5
4571,67625427246	8,0157014E-5
4574,65648651123	7,8967117E-5
4577,63671875	7,8080672E-5
4580,61695098877	7,7295764E-5
4583,59718322754	7,7065022E-5
4586,57741546631	7,6780984E-5
4589,55764770508	7,6296735E-5
4592,53787994385	7,4862172E-5
4595,51811218262	7,4664861E-5
4598,49834442139	7,2338387E-5
4601,47857666016	7,2718805E-5
4604,45880889893	7,159917E-5
4607,4390411377	7,0186925E-5
4610,41927337646	6,9911476E-5
4613,39950561523	6,9588978E-5
4616,379737854	6,829401E-5
4619,35997009277	6,7243609E-5
4622,34020233154	6,6496942E-5
4625,32043457031	6,5087273E-5
4628,30066680908	6,4331116E-5
4631,28089904785	6,344494E-5
4634,26113128662	6,2583224E-5
4637,24136352539	6,0977469E-5
4640,22159576416	5,9218486E-5
4643,20182800293	5,8679102E-5
4646,1820602417	5,5671301E-5
4649,16229248047	5,4346324E-5
4652,14252471924	5,409898E-5
4655,12275695801	5,3092503E-5
4658,10298919678	5,3173665E-5
4661,08322143555	5,002252E-5
4664,06345367432	5,0847118E-5
4667,04368591309	5,0395327E-5
4670,02391815186	4,8588681E-5
4673,00415039063	4,9113431E-5
4675,98438262939	4,772888E-5
4678,96461486816	4,704688E-5
4681,94484710693	4,7290601E-5
4684,9250793457	4,7297028E-5
4687,90531158447	4,667633E-5
4690,88554382324	4,5923621E-5
4693,86577606201	4,5556006E-5
4696,84600830078	4,5678676E-5
4699,82624053955	4,6529228E-5
4702,80647277832	4,7218288E-5
4705,78670501709	4,6755024E-5
4708,76693725586	4,8107669E-5
4711,74716949463	4,8891851E-5
4714,7274017334	4,8148065E-5
4717,70763397217	4,8838628E-5
4720,68786621094	4,9790931E-5
4723,66809844971	5,1704979E-5
4726,64833068848	5,1211606E-5
4729,62856292725	5,1509562E-5
4732,60879516602	5,0525258E-5
4735,58902740479	5,2431667E-5
4738,56925964355	5,1614456E-5
4741,54949188232	5,1489846E-5
4744,52972412109	5,1921612E-5
4747,50995635986	5,1179379E-5
4750,49018859863	5,0969462E-5
4753,4704208374	5,0027272E-5
4756,45065307617	4,9630299E-5
4759,43088531494	4,9671941E-5
4762,41111755371	4,9656311E-5
4765,39134979248	4,8129405E-5
4768,37158203125	4,7335073E-5
4771,35181427002	4,6724064E-5
4774,33204650879	4,7155795E-5
4777,31227874756	4,6681435E-5
4780,29251098633	4,4393222E-5
4783,2727432251	4,4395909E-5
4786,25297546387	4,3705812E-5
4789,23320770264	4,4390568E-5
4792,21343994141	4,4700985E-5
4795,19367218018	4,3755138E-5
4798,17390441895	4,4417174E-5
4801,15413665771	4,517844E-5
4804,13436889648	4,5223165E-5
4807,11460113525	4,5430558E-5
4810,09483337402	4,6581074E-5
4813,07506561279	4,8413239E-5
4816,05529785156	4,9385363E-5
4819,03553009033	5,1038252E-5
4822,0157623291	5,1275424E-5
4824,99599456787	5,3265544E-5
4827,97622680664	5,4392112E-5
4830,95645904541	5,6032073E-5
4833,93669128418	5,4598455E-5
4836,91692352295	5,5773521E-5
4839,89715576172	5,6651246E-5
4842,87738800049	5,6383679E-5
4845,85762023926	5,6974689E-5
4848,83785247803	5,6770719E-5
4851,8180847168	5,7194328E-5
4854,79831695557	5,753829E-5
4857,77854919434	5,7341406E-5
4860,75878143311	5,6900563E-5
4863,73901367188	5,8582058E-5
4866,71924591064	5,8756722E-5
4869,69947814941	5,8369617E-5
4872,67971038818	6,0212254E-5
4875,65994262695	6,0644642E-5
4878,64017486572	5,8800482E-5
4881,62040710449	5,9448632E-5
4884,60063934326	5,9910319E-5
4887,58087158203	6,0621801E-5
4890,5611038208	5,9921086E-5
4893,54133605957	6,1567518E-5
4896,52156829834	6,1434668E-5
4899,50180053711	6,2353998E-5
4902,48203277588	6,2526994E-5
4905,46226501465	6,2690163E-5
4908,44249725342	6,3120311E-5
4911,42272949219	6,5248101E-5
4914,40296173096	6,4515244E-5
4917,38319396973	6,6895006E-5
4920,3634262085	6,7619803E-5
4923,34365844727	6,8096574E-5
4926,32389068604	6,7493381E-5
4929,3041229248	6,9370494E-5
4932,28435516357	7,0078381E-5
4935,26458740234	7,0712525E-5
4938,24481964111	7,2202103E-5
4941,22505187988	7,3419297E-5
4944,20528411865	7,445358E-5
4947,18551635742	7,6192917E-5
4950,16574859619	7,6740272E-5
4953,14598083496	7,7414605E-5
4956,12621307373	7,8124999E-5
4959,1064453125	7,9225808E-5
4962,08667755127	8,0265972E-5
4965,06690979004	8,0895502E-5
4968,04714202881	8,3187076E-5
4971,02737426758	8,3049977E-5
4974,00760650635	8,3374104E-5
4976,98783874512	8,3850202E-5
4979,96807098389	8,4583455E-5
4982,94830322266	8,4346569E-5
4985,92853546143	8,4983641E-5
4988,9087677002	8,5593122E-5
4991,88899993897	8,5164582E-5
4994,86923217773	8,5683844E-5
4997,8494644165	8,5031697E-5
5000,82969665527	8,477132E-5
5003,80992889404	8,4552629E-5
5006,79016113281	8,4201538E-5
5009,77039337158	8,4811321E-5
5012,75062561035	8,3130262E-5
5015,73085784912	8,3179924E-5
5018,71109008789	8,1656841E-5
5021,69132232666	8,1486161E-5
5024,67155456543	8,1525721E-5
5027,6517868042	8,0495859E-5
5030,63201904297	7,9156139E-5
5033,61225128174	7,8598448E-5
5036,59248352051	7,7699401E-5
5039,57271575928	7,6991844E-5
5042,55294799805	7,7035991E-5
5045,53318023682	7,7251542E-5
5048,51341247559	7,648121E-5
5051,49364471436	7,705078E-5
5054,47387695313	7,7540689E-5
5057,45410919189	7,8117116E-5
5060,43434143066	7,9192933E-5
5063,41457366943	8,0557884E-5
5066,3948059082	8,1153512E-5
5069,37503814697	8,211916E-5
5072,35527038574	8,3806931E-5
5075,33550262451	8,6721922E-5
5078,31573486328	8,6884802E-5
5081,29596710205	8,9698344E-5
5084,27619934082	9,1180742E-5
5087,25643157959	9,4010741E-5
5090,23666381836	9,5372228E-5
5093,21689605713	9,7448826E-5
5096,1971282959	9,8513503E-5
5099,17736053467	0,00010097045
5102,15759277344	0,0001017057
5105,13782501221	0,00010150055
5108,11805725098	0,00010384007
5111,09828948975	0,00010408296
5114,07852172852	0,00010375303
5117,05875396729	0,0001040666
5120,03898620605	0,00010389658
5123,01921844482	0,00010407498
5125,99945068359	0,00010533887
5128,97968292236	0,00010490174
5131,95991516113	0,00010690872
5134,9401473999	0,00010728719
5137,92037963867	0,00010921624
5140,90061187744	0,00011014241
5143,88084411621	0,00011186826
5146,86107635498	0,00011265906
5149,84130859375	0,00011323099
5152,82154083252	0,00011353248
5155,80177307129	0,00011438002
5158,78200531006	0,00011533611
5161,76223754883	0,00011562694
5164,7424697876	0,0001156024
5167,72270202637	0,00011610839
5170,70293426514	0,0001166934
5173,68316650391	0,00011613184
5176,66339874268	0,00011665095
5179,64363098145	0,00011692402
5182,62386322022	0,00011626503
5185,60409545898	0,00011632684
5188,58432769775	0,00011683403
5191,56455993652	0,00011631724
5194,54479217529	0,00011722839
5197,52502441406	0,00011666424
5200,50525665283	0,00011671962
5203,4854888916	0,00011577043
5206,46572113037	0,00011592188
5209,44595336914	0,00011509862
5212,42618560791	0,00011403011
5215,40641784668	0,00011256745
5218,38665008545	0,00011114189
5221,36688232422	0,00010988322
5224,34711456299	0,00010772955
5227,32734680176	0,00010619189
5230,30757904053	0,00010374032
5233,2878112793	0,00010158796
5236,26804351807	9,9604094E-5
5239,24827575684	9,7118721E-5
5242,22850799561	9,4071587E-5
5245,20874023438	9,0535063E-5
5248,18897247314	8,6804882E-5
5251,16920471191	8,4035033E-5
5254,14943695068	8,0438784E-5
5257,12966918945	7,6951801E-5
5260,10990142822	7,5388075E-5
5263,09013366699	7,2707698E-5
5266,07036590576	7,1824508E-5
5269,05059814453	7,0440086E-5
5272,0308303833	7,0901281E-5
5275,01106262207	7,0292021E-5
5277,99129486084	7,2442253E-5
5280,97152709961	7,3157938E-5
5283,95175933838	7,5372596E-5
5286,93199157715	7,6248378E-5
5289,91222381592	7,8202936E-5
5292,89245605469	7,8445058E-5
5295,87268829346	8,0741475E-5
5298,85292053223	8,1647119E-5
5301,833152771	8,1678545E-5
5304,81338500977	8,1128224E-5
5307,79361724854	8,0869918E-5
5310,7738494873	7,9852015E-5
5313,75408172607	7,708221E-5
5316,73431396484	7,5479972E-5
5319,71454620361	7,3641572E-5
5322,69477844238	6,9966104E-5
5325,67501068115	6,7398158E-5
5328,65524291992	6,4075528E-5
5331,63547515869	6,0896366E-5
5334,61570739746	5,9670228E-5
5337,59593963623	5,7109156E-5
5340,576171875	5,6192469E-5
5343,55640411377	5,4665528E-5
5346,53663635254	5,4303767E-5
5349,51686859131	5,2176093E-5
5352,49710083008	5,0200267E-5
5355,47733306885	4,9978405E-5
5358,45756530762	4,805956E-5
5361,43779754639	4,5648669E-5
5364,41802978516	4,4370753E-5
5367,39826202393	4,2940011E-5
5370,3784942627	4,1348949E-5
5373,35872650146	4,0354392E-5
5376,33895874023	3,9919252E-5
5379,319190979	3,7305555E-5
5382,29942321777	3,6710383E-5
5385,27965545654	3,6222665E-5
5388,25988769531	3,4917027E-5
5391,24011993408	3,5917445E-5
5394,22035217285	3,4036225E-5
5397,20058441162	3,3401927E-5
5400,18081665039	3,414993E-5
5403,16104888916	3,3249333E-5
5406,14128112793	3,3025168E-5
5409,1215133667	3,3209434E-5
5412,10174560547	3,2247914E-5
5415,08197784424	3,2175547E-5
5418,06221008301	3,2986645E-5
5421,04244232178	3,2884353E-5
5424,02267456055	3,2542743E-5
5427,00290679932	3,1696235E-5
5429,98313903809	3,3395756E-5
5432,96337127686	3,2932738E-5
5435,94360351562	3,3936754E-5
5438,92383575439	3,4191735E-5
5441,90406799316	3,4979521E-5
5444,88430023193	3,6545785E-5
5447,8645324707	3,738661E-5
5450,84476470947	3,8192441E-5
5453,82499694824	3,9568106E-5
5456,80522918701	4,0609983E-5
5459,78546142578	4,1440058E-5
5462,76569366455	4,2243246E-5
5465,74592590332	4,1722292E-5
5468,72615814209	4,2593634E-5
5471,70639038086	4,2180109E-5
5474,68662261963	4,2666586E-5
5477,6668548584	4,2217518E-5
5480,64708709717	4,2270139E-5
5483,62731933594	4,1719703E-5
5486,60755157471	4,0651037E-5
5489,58778381348	4,0603916E-5
5492,56801605225	3,9928981E-5
5495,54824829102	3,9565106E-5
5498,52848052978	3,8276036E-5
5501,50871276855	3,7831459E-5
5504,48894500732	3,7241688E-5
5507,46917724609	3,5951531E-5
5510,44940948486	3,6958351E-5
5513,42964172363	3,6147471E-5
5516,4098739624	3,6666299E-5
5519,39010620117	3,6828922E-5
5522,37033843994	3,7713261E-5
5525,35057067871	3,9571884E-5
5528,33080291748	4,1578282E-5
5531,31103515625	4,3541466E-5
5534,29126739502	4,5603854E-5
5537,27149963379	4,8215483E-5
5540,25173187256	4,9547384E-5
5543,23196411133	5,2151841E-5
5546,2121963501	5,4126198E-5
5549,19242858887	5,6003565E-5
5552,17266082764	5,7129949E-5
5555,15289306641	5,8081884E-5
5558,13312530518	6,0011123E-5
5561,11335754395	6,1847715E-5
5564,09358978271	6,3856578E-5
5567,07382202148	6,5717483E-5
5570,05405426025	6,8602767E-5
5573,03428649902	7,0280959E-5
5576,01451873779	7,157265E-5
5578,99475097656	7,336358E-5
5581,97498321533	7,5103576E-5
5584,9552154541	7,6114277E-5
5587,93544769287	7,794223E-5
5590,91567993164	7,8687333E-5
5593,89591217041	7,9549434E-5
5596,87614440918	8,1469624E-5
5599,85637664795	8,1241964E-5
5602,83660888672	8,2197129E-5
5605,81684112549	8,2241511E-5
5608,79707336426	8,2096956E-5
5611,77730560303	8,0673729E-5
5614,7575378418	8,031729E-5
5617,73777008057	7,9833789E-5
5620,71800231934	7,817519E-5
5623,69823455811	7,6236555E-5
5626,67846679687	7,4080166E-5
5629,65869903564	7,1104402E-5
5632,63893127441	7,0001898E-5
5635,61916351318	6,7074312E-5
5638,59939575195	6,3863301E-5
5641,57962799072	6,0288804E-5
5644,55986022949	5,9817425E-5
5647,54009246826	5,7072142E-5
5650,52032470703	5,573234E-5
5653,5005569458	5,2905172E-5
5656,48078918457	5,1536433E-5
5659,46102142334	5,1098157E-5
5662,44125366211	5,0189917E-5
5665,42148590088	4,8283192E-5
5668,40171813965	4,6984286E-5
5671,38195037842	4,6917738E-5
5674,36218261719	4,4914915E-5
5677,34241485596	4,4699724E-5
5680,32264709473	4,4472636E-5
5683,3028793335	4,449302E-5
5686,28311157227	4,3985162E-5
5689,26334381103	4,2636424E-5
5692,2435760498	4,0521405E-5
5695,22380828857	4,0165895E-5
5698,20404052734	3,906976E-5
5701,18427276611	3,7617072E-5
5704,16450500488	3,5877595E-5
5707,14473724365	3,3996897E-5
5710,12496948242	3,3582887E-5
5713,10520172119	3,37048E-5
5716,08543395996	3,3212392E-5
5719,06566619873	3,3102601E-5
5722,0458984375	3,192456E-5
5725,02613067627	3,2137957E-5
5728,00636291504	3,1530018E-5
5730,98659515381	3,0219131E-5
5733,96682739258	2,9932086E-5
5736,94705963135	2,8843257E-5
5739,92729187012	2,8697505E-5
5742,90752410889	2,8086748E-5
5745,88775634766	2,6851834E-5
5748,86798858643	2,7083267E-5
5751,8482208252	2,6589179E-5
5754,82845306396	2,6466058E-5
5757,80868530273	2,5078054E-5
5760,7889175415	2,5120576E-5
5763,76914978027	2,5156081E-5
5766,74938201904	2,622234E-5
5769,72961425781	2,5577701E-5
5772,70984649658	2,5396751E-5
5775,69007873535	2,6519624E-5
5778,67031097412	2,6931316E-5
5781,65054321289	2,8682602E-5
5784,63077545166	2,9189944E-5
5787,61100769043	3,012552E-5
5790,5912399292	3,1679345E-5
5793,57147216797	3,1028076E-5
5796,55170440674	3,3091487E-5
5799,53193664551	3,4421634E-5
5802,51216888428	3,5277658E-5
5805,49240112305	3,6519336E-5
5808,47263336182	3,765177E-5
5811,45286560059	3,9281108E-5
5814,43309783935	4,1325592E-5
5817,41333007812	4,0227411E-5
5820,39356231689	4,3117114E-5
5823,37379455566	4,4276549E-5
5826,35402679443	4,5992632E-5
5829,3342590332	4,6354799E-5
5832,31449127197	4,749741E-5
5835,29472351074	4,8624359E-5
5838,27495574951	5,0427847E-5
5841,25518798828	5,1371645E-5
5844,23542022705	5,3471373E-5
5847,21565246582	5,4471155E-5
5850,19588470459	5,4831511E-5
5853,17611694336	5,7018263E-5
5856,15634918213	5,8761848E-5
5859,1365814209	5,9842869E-5
5862,11681365967	6,0769703E-5
5865,09704589844	6,2505352E-5
5868,07727813721	6,5112585E-5
5871,05751037598	6,5362032E-5
5874,03774261475	6,6841064E-5
5877,01797485352	6,8170529E-5
5879,99820709229	6,9645237E-5
5882,97843933105	7,0799402E-5
5885,95867156982	7,2009486E-5
5888,93890380859	7,2787854E-5
5891,91913604736	7,2990776E-5
5894,89936828613	7,5131248E-5
5897,8796005249	7,4362697E-5
5900,85983276367	7,5148355E-5
5903,84006500244	7,5588692E-5
5906,82029724121	7,5912669E-5
5909,80052947998	7,6021142E-5
5912,78076171875	7,5701883E-5
5915,76099395752	7,5329318E-5
5918,74122619629	7,5465586E-5
5921,72145843506	7,5153425E-5
5924,70169067383	7,4809011E-5
5927,6819229126	7,4512584E-5
5930,66215515137	7,2388338E-5
5933,64238739014	7,1821262E-5
5936,62261962891	7,1854592E-5
5939,60285186768	7,0055631E-5
5942,58308410644	6,8657238E-5
5945,56331634521	6,7280747E-5
[truncated: 30,772 more rows]
