# Supplementary material for: Predicting the Durability of Solid Fired Bricks Using NDT Electroacoustic Methods
Source: Materials (Basel). 2022 Aug 25;15(17):5882. doi: 10.3390/ma15175882 (PMC9457344; doi:10.3390/ma15175882)
Supplement: Supplementary file 1 [file materials-15-05882-s001.zip › 17-NV0_FL.csv]

ASCII data file created with TiePie Multi Channel software. www.tiepie.com.
2021-08-03 08:00:00 416m
Frequency	FFT1
Hz	V
0	0,0028222379
2,98023223876953	0,00015161219
5,96046447753906	0,00015628589
8,94069671630859	0,00016250314
11,9209289550781	0,00016906812
14,9011611938477	0,00016320408
17,8813934326172	0,00019999098
20,8616256713867	0,00017534703
23,8418579101562	0,00019382832
26,8220901489258	0,00018794377
29,8023223876953	0,00016774067
32,7825546264648	0,00016551357
35,7627868652344	0,00015072986
38,7430191040039	0,00015431362
41,7232513427734	0,0001593443
44,703483581543	0,00015629095
47,6837158203125	0,00015572659
50,663948059082	0,0001621195
53,6441802978516	0,00015578357
56,6244125366211	0,00015948218
59,6046447753906	0,00015441386
62,5848770141602	0,00015357599
65,5651092529297	0,00015462037
68,5453414916992	0,00014766839
71,5255737304687	0,00014987274
74,5058059692383	0,00015388087
77,4860382080078	0,0001514849
80,4662704467773	0,00015280531
83,4465026855469	0,00015172884
86,4267349243164	0,00014973508
89,4069671630859	0,0001553174
92,3871994018555	0,00015556224
95,367431640625	0,00015443786
98,3476638793945	0,00015461757
101,327896118164	0,00015542624
104,308128356934	0,00015377603
107,288360595703	0,00015022055
110,268592834473	0,0001512587
113,248825073242	0,00014575187
116,229057312012	0,00014573265
119,209289550781	0,00015314162
122,189521789551	0,00014932882
125,16975402832	0,00015281544
128,14998626709	0,00015320408
131,130218505859	0,00015318199
134,110450744629	0,00014940789
137,090682983398	0,00015458317
140,070915222168	0,00015651304
143,051147460938	0,0001517833
146,031379699707	0,00015401085
149,011611938477	0,00015843777
151,991844177246	0,00015610837
154,972076416016	0,00015659311
157,952308654785	0,00015749623
160,932540893555	0,00015907016
163,912773132324	0,00015896782
166,893005371094	0,00015514959
169,873237609863	0,00015494779
172,853469848633	0,00015553246
175,833702087402	0,00015588932
178,813934326172	0,00015442654
181,794166564941	0,00015063516
184,774398803711	0,00015172025
187,75463104248	0,00015165668
190,73486328125	0,00014851803
193,71509552002	0,00014781268
196,695327758789	0,00014407832
199,675559997559	0,00014587665
202,655792236328	0,00014290365
205,636024475098	0,00013927817
208,616256713867	0,00013717749
211,596488952637	0,00013611958
214,576721191406	0,00013494558
217,556953430176	0,00013499592
220,537185668945	0,00013227889
223,517417907715	0,00013073542
226,497650146484	0,00013133611
229,477882385254	0,00012862601
232,458114624023	0,00012784528
235,438346862793	0,00012876315
238,418579101562	0,00012913623
241,398811340332	0,00012880849
244,379043579102	0,00012833833
247,359275817871	0,00012588591
250,339508056641	0,000126807
253,31974029541	0,00012402517
256,29997253418	0,00012247983
259,280204772949	0,00011992666
262,260437011719	0,00012132858
265,240669250488	0,00012004038
268,220901489258	0,00011699481
271,201133728027	0,00011827348
274,181365966797	0,00012082063
277,161598205566	0,00011496492
280,141830444336	0,00011568786
283,122062683105	0,00011220347
286,102294921875	0,00011328756
289,082527160645	0,00011381385
292,062759399414	0,0001119447
295,042991638184	0,00011081376
298,023223876953	0,00011048518
301,003456115723	0,00010990648
303,983688354492	0,00010903591
306,963920593262	0,00011009196
309,944152832031	0,00010802129
312,924385070801	0,00010568259
315,90461730957	0,0001067151
318,88484954834	0,00010547433
321,865081787109	0,00010635918
324,845314025879	0,00010588072
327,825546264648	0,0001071816
330,805778503418	0,00010583852
333,786010742188	0,0001061049
336,766242980957	0,00010367977
339,746475219727	0,00010329464
342,726707458496	0,00010348364
345,706939697266	0,00010414717
348,687171936035	0,00010159554
351,667404174805	0,00010259587
354,647636413574	0,00010297716
357,627868652344	0,00010052091
360,608100891113	9,9721039E-5
363,588333129883	9,9734291E-5
366,568565368652	9,8312227E-5
369,548797607422	9,9477883E-5
372,529029846191	9,7450709E-5
375,509262084961	9,8710348E-5
378,48949432373	9,8161077E-5
381,4697265625	9,790088E-5
384,44995880127	9,6131096E-5
387,430191040039	9,6673273E-5
390,410423278809	9,5491856E-5
393,390655517578	9,5057124E-5
396,370887756348	9,6127962E-5
399,351119995117	9,6607312E-5
402,331352233887	9,5256559E-5
405,311584472656	9,3252115E-5
408,291816711426	9,350292E-5
411,272048950195	9,2539045E-5
414,252281188965	9,3235881E-5
417,232513427734	9,2769242E-5
420,212745666504	9,2014326E-5
423,192977905273	9,2801822E-5
426,173210144043	9,1605416E-5
429,153442382812	9,234725E-5
432,133674621582	9,0454316E-5
435,113906860352	8,9498075E-5
438,094139099121	8,9408246E-5
441,074371337891	8,817829E-5
444,05460357666	8,985857E-5
447,03483581543	8,9412702E-5
450,015068054199	8,7062549E-5
452,995300292969	8,8151374E-5
455,975532531738	8,7183317E-5
458,955764770508	8,7939014E-5
461,935997009277	8,5531401E-5
464,916229248047	8,51962E-5
467,896461486816	8,7510758E-5
470,876693725586	8,3046164E-5
473,856925964355	8,2518441E-5
476,837158203125	8,4177593E-5
479,817390441895	8,1450364E-5
482,797622680664	8,2481205E-5
485,777854919434	8,1944975E-5
488,758087158203	8,1291755E-5
491,738319396973	8,0722977E-5
494,718551635742	8,0615302E-5
497,698783874512	7,9622715E-5
500,679016113281	7,9355658E-5
503,659248352051	7,8934123E-5
506,63948059082	7,7003491E-5
509,61971282959	7,8668537E-5
512,599945068359	7,8604122E-5
515,580177307129	7,6990332E-5
518,560409545898	7,6979086E-5
521,540641784668	7,4843876E-5
524,520874023438	7,454806E-5
527,501106262207	7,5809467E-5
530,481338500977	7,4017774E-5
533,461570739746	7,3937336E-5
536,441802978516	7,3071488E-5
539,422035217285	7,4614727E-5
542,402267456055	7,4118625E-5
545,382499694824	7,3562632E-5
548,362731933594	7,3641091E-5
551,342964172363	7,4675304E-5
554,323196411133	7,2996184E-5
557,303428649902	7,2615398E-5
560,283660888672	7,1380617E-5
563,263893127441	7,2543894E-5
566,244125366211	7,2454751E-5
569,22435760498	7,4277062E-5
572,20458984375	7,3986564E-5
575,18482208252	7,309163E-5
578,165054321289	7,4672499E-5
581,145286560059	7,366813E-5
584,125518798828	7,2646448E-5
587,105751037598	7,396081E-5
590,085983276367	7,3873225E-5
593,066215515137	7,3225606E-5
596,046447753906	7,3290365E-5
599,026679992676	7,4247381E-5
602,006912231445	7,3813676E-5
604,987144470215	7,2422624E-5
607,967376708984	7,5477901E-5
610,947608947754	7,2941782E-5
613,927841186523	7,3913171E-5
616,908073425293	7,3227782E-5
619,888305664062	7,3904506E-5
622,868537902832	7,2673838E-5
625,848770141602	7,2531134E-5
628,829002380371	7,3020801E-5
631,809234619141	7,4088756E-5
634,78946685791	7,1894922E-5
637,76969909668	7,2444685E-5
640,749931335449	7,0293005E-5
643,730163574219	7,1966274E-5
646,710395812988	7,1332197E-5
649,690628051758	7,1043387E-5
652,670860290527	7,0774888E-5
655,651092529297	7,0949302E-5
658,631324768066	7,2628147E-5
661,611557006836	7,192814E-5
664,591789245606	7,1224334E-5
667,572021484375	7,1393265E-5
670,552253723145	7,1248436E-5
673,532485961914	7,1936243E-5
676,512718200684	7,1976992E-5
679,492950439453	6,9712045E-5
682,473182678223	7,0490367E-5
685,453414916992	7,1054588E-5
688,433647155762	7,1524714E-5
691,413879394531	7,0271055E-5
694,394111633301	7,0676414E-5
697,37434387207	7,1151987E-5
700,35457611084	7,0627323E-5
703,334808349609	6,9988954E-5
706,315040588379	7,1775931E-5
709,295272827148	6,8092989E-5
712,275505065918	6,9318557E-5
715,255737304687	7,0573166E-5
718,235969543457	7,0402281E-5
721,216201782227	6,9214312E-5
724,196434020996	6,9404069E-5
727,176666259766	6,7678605E-5
730,156898498535	6,8974506E-5
733,137130737305	6,7891861E-5
736,117362976074	6,8025035E-5
739,097595214844	6,8228025E-5
742,077827453613	6,832893E-5
745,058059692383	6,6875945E-5
748,038291931152	6,7250103E-5
751,018524169922	6,8284045E-5
753,998756408691	6,7047629E-5
756,978988647461	6,8240629E-5
759,959220886231	6,7286609E-5
762,939453125	6,8131255E-5
765,919685363769	6,6662907E-5
768,899917602539	6,7192103E-5
771,880149841309	6,6736617E-5
774,860382080078	6,5918297E-5
777,840614318848	6,5371954E-5
780,820846557617	6,5197395E-5
783,801078796387	6,5211225E-5
786,781311035156	6,5455939E-5
789,761543273926	6,6025539E-5
792,741775512695	6,644178E-5
795,722007751465	6,6028992E-5
798,702239990234	6,6564079E-5
801,682472229004	6,4986715E-5
804,662704467773	6,5112063E-5
807,642936706543	6,4837435E-5
810,623168945313	6,5277644E-5
813,603401184082	6,5163607E-5
816,583633422852	6,6915097E-5
819,563865661621	6,6656274E-5
822,544097900391	6,695594E-5
825,52433013916	6,7301427E-5
828,50456237793	6,6870287E-5
831,484794616699	6,7354025E-5
834,465026855469	6,7726662E-5
837,445259094238	6,8023009E-5
840,425491333008	6,844447E-5
843,405723571777	6,7630065E-5
846,385955810547	6,8364573E-5
849,366188049316	7,0745613E-5
852,346420288086	7,1364639E-5
855,326652526855	7,0368147E-5
858,306884765625	7,0186755E-5
861,287117004394	7,1178868E-5
864,267349243164	7,1947919E-5
867,247581481934	7,1651753E-5
870,227813720703	7,3424822E-5
873,208045959473	7,2931649E-5
876,188278198242	7,4178031E-5
879,168510437012	7,4895601E-5
882,148742675781	7,5166498E-5
885,128974914551	7,541717E-5
888,10920715332	7,5670154E-5
891,08943939209	7,5744923E-5
894,069671630859	7,4944142E-5
897,049903869629	7,5466962E-5
900,030136108398	7,3646056E-5
903,010368347168	7,6319975E-5
905,990600585938	7,5235051E-5
908,970832824707	7,5570274E-5
911,951065063477	7,4697934E-5
914,931297302246	7,3408206E-5
917,911529541016	7,2389907E-5
920,891761779785	7,3286355E-5
923,871994018555	7,1666153E-5
926,852226257324	7,2551098E-5
929,832458496094	7,1145494E-5
932,812690734863	7,0881084E-5
935,792922973633	7,0263291E-5
938,773155212402	7,0228389E-5
941,753387451172	6,8807584E-5
944,733619689941	6,8561231E-5
947,713851928711	6,9323751E-5
950,69408416748	6,8784874E-5
953,67431640625	6,842221E-5
956,65454864502	6,89316E-5
959,634780883789	6,8332899E-5
962,615013122559	6,737105E-5
965,595245361328	6,8120233E-5
968,575477600098	6,8601204E-5
971,555709838867	6,7539295E-5
974,535942077637	6,7893216E-5
977,516174316406	6,8008267E-5
980,496406555176	6,6210578E-5
983,476638793945	6,4940122E-5
986,456871032715	6,3875518E-5
989,437103271484	6,310384E-5
992,417335510254	6,3434564E-5
995,397567749023	6,206719E-5
998,377799987793	6,0967754E-5
1001,35803222656	5,9987381E-5
1004,33826446533	5,9001986E-5
1007,3184967041	5,9028857E-5
1010,29872894287	5,9566029E-5
1013,27896118164	5,9816558E-5
1016,25919342041	5,8610847E-5
1019,23942565918	5,8897733E-5
1022,21965789795	5,9952015E-5
1025,19989013672	6,1686568E-5
1028,18012237549	6,2062797E-5
1031,16035461426	6,1453077E-5
1034,14058685303	6,1673088E-5
1037,1208190918	6,258258E-5
1040,10105133057	6,128182E-5
1043,08128356934	6,2656708E-5
1046,06151580811	6,3910282E-5
1049,04174804688	6,4482662E-5
1052,02198028564	6,6426291E-5
1055,00221252441	6,4710717E-5
1057,98244476318	6,6380142E-5
1060,96267700195	6,5600739E-5
1063,94290924072	6,6097037E-5
1066,92314147949	6,7201995E-5
1069,90337371826	6,609402E-5
1072,88360595703	6,6612903E-5
1075,8638381958	6,657957E-5
1078,84407043457	6,7596397E-5
1081,82430267334	6,7597876E-5
1084,80453491211	6,8116137E-5
1087,78476715088	6,7691394E-5
1090,76499938965	6,8568489E-5
1093,74523162842	6,8545491E-5
1096,72546386719	6,7672349E-5
1099,70569610596	6,9164263E-5
1102,68592834473	6,8831923E-5
1105,6661605835	6,934489E-5
1108,64639282227	6,9878881E-5
1111,62662506104	7,030546E-5
1114,6068572998	6,96972E-5
1117,58708953857	6,9054829E-5
1120,56732177734	6,9678788E-5
1123,54755401611	6,866301E-5
1126,52778625488	6,9072982E-5
1129,50801849365	7,0318582E-5
1132,48825073242	6,9288144E-5
1135,46848297119	7,0103344E-5
1138,44871520996	7,0723967E-5
1141,42894744873	6,9769803E-5
1144,4091796875	7,1145859E-5
1147,38941192627	6,9294939E-5
1150,36964416504	7,0729349E-5
1153,34987640381	7,053292E-5
1156,33010864258	7,1212511E-5
1159,31034088135	7,1879228E-5
1162,29057312012	7,2300859E-5
1165,27080535889	7,1471283E-5
1168,25103759766	7,3063919E-5
1171,23126983643	7,2297417E-5
1174,2115020752	7,2080223E-5
1177,19173431396	7,2987114E-5
1180,17196655273	7,3613903E-5
1183,1521987915	7,4413181E-5
1186,13243103027	7,5145019E-5
1189,11266326904	7,5486237E-5
1192,09289550781	7,4898353E-5
1195,07312774658	7,6371843E-5
1198,05335998535	7,6298991E-5
1201,03359222412	7,7706252E-5
1204,01382446289	7,7366457E-5
1206,99405670166	7,7159528E-5
1209,97428894043	7,9544215E-5
1212,9545211792	7,7493506E-5
1215,93475341797	7,7851545E-5
1218,91498565674	8,0814446E-5
1221,89521789551	7,8565473E-5
1224,87545013428	8,037793E-5
1227,85568237305	8,1132451E-5
1230,83591461182	8,037655E-5
1233,81614685059	8,0921731E-5
1236,79637908936	8,1796224E-5
1239,77661132812	8,3481991E-5
1242,75684356689	8,3964075E-5
1245,73707580566	8,1923874E-5
1248,71730804443	8,3867306E-5
1251,6975402832	8,3381027E-5
1254,67777252197	8,569811E-5
1257,65800476074	8,5557422E-5
1260,63823699951	8,6722007E-5
1263,61846923828	8,6215895E-5
1266,59870147705	8,8172172E-5
1269,57893371582	8,7817746E-5
1272,55916595459	8,8317893E-5
1275,53939819336	8,8982118E-5
1278,51963043213	9,0384689E-5
1281,4998626709	9,0820475E-5
1284,48009490967	9,2219774E-5
1287,46032714844	9,3831526E-5
1290,44055938721	9,3917556E-5
1293,42079162598	9,6482141E-5
1296,40102386475	9,6887118E-5
1299,38125610352	9,9288407E-5
1302,36148834229	0,00010006318
1305,34172058105	0,00010061811
1308,32195281982	0,00010315094
1311,30218505859	0,00010534777
1314,28241729736	0,00010617135
1317,26264953613	0,00010976295
1320,2428817749	0,0001131392
1323,22311401367	0,00011609524
1326,20334625244	0,00011857202
1329,18357849121	0,00012195913
1332,16381072998	0,00012619852
1335,14404296875	0,00013072416
1338,12427520752	0,00013553331
1341,10450744629	0,00014188244
1344,08473968506	0,00014770612
1347,06497192383	0,00015395837
1350,0452041626	0,00016166789
1353,02543640137	0,00017051573
1356,00566864014	0,00018235136
1358,98590087891	0,0001928567
1361,96613311768	0,00020679877
1364,94636535645	0,00022291177
1367,92659759521	0,00023824549
1370,90682983398	0,00025817727
1373,88706207275	0,00027886058
1376,86729431152	0,00030063429
1379,84752655029	0,00032173644
1382,82775878906	0,00034522389
1385,80799102783	0,0003647949
1388,7882232666	0,00037435269
1391,76845550537	0,00036979899
1394,74868774414	0,00034932534
1397,72891998291	0,00030755237
1400,70915222168	0,00025615509
1403,68938446045	0,00021714767
1406,66961669922	0,00018976038
1409,64984893799	0,00017358441
1412,63008117676	0,00016175932
1415,61031341553	0,00015182731
1418,5905456543	0,00014538532
1421,57077789307	0,00013790905
1424,55101013184	0,00013183176
1427,53124237061	0,00012716542
1430,51147460938	0,00012254493
1433,49170684814	0,00011884483
1436,47193908691	0,00011521497
1439,45217132568	0,00011223157
1442,43240356445	0,0001090827
1445,41263580322	0,00010760149
1448,39286804199	0,00010632863
1451,37310028076	0,00010192247
1454,35333251953	0,00010068541
1457,3335647583	9,9346342E-5
1460,31379699707	9,7423476E-5
1463,29402923584	9,5486318E-5
1466,27426147461	9,4310334E-5
1469,25449371338	9,3742599E-5
1472,23472595215	9,4543238E-5
1475,21495819092	9,1045482E-5
1478,19519042969	9,1533583E-5
1481,17542266846	8,9814094E-5
1484,15565490723	8,9568806E-5
1487,135887146	8,80468E-5
1490,11611938477	8,8990384E-5
1493,09635162354	8,6865575E-5
1496,0765838623	8,7673832E-5
1499,05681610107	8,6456549E-5
1502,03704833984	8,6422474E-5
1505,01728057861	8,5496506E-5
1507,99751281738	8,4178527E-5
1510,97774505615	8,4259707E-5
1513,95797729492	8,3617919E-5
1516,93820953369	8,2209798E-5
1519,91844177246	8,2657424E-5
1522,89867401123	8,1690166E-5
1525,87890625	8,2576165E-5
1528,85913848877	8,047945E-5
1531,83937072754	8,1471263E-5
1534,81960296631	7,9846683E-5
1537,79983520508	7,9976265E-5
1540,78006744385	7,9706552E-5
1543,76029968262	8,0008482E-5
1546,74053192139	7,8407347E-5
1549,72076416016	7,8776336E-5
1552,70099639893	7,7816207E-5
1555,6812286377	7,8357193E-5
1558,66146087646	7,6390061E-5
1561,64169311523	7,7366283E-5
1564,621925354	7,6187676E-5
1567,60215759277	7,6845906E-5
1570,58238983154	7,6752015E-5
1573,56262207031	7,5736436E-5
1576,54285430908	7,5725259E-5
1579,52308654785	7,6123198E-5
1582,50331878662	7,6742575E-5
1585,48355102539	7,6208276E-5
1588,46378326416	7,6801308E-5
1591,44401550293	7,6866677E-5
1594,4242477417	7,7517713E-5
1597,40447998047	7,8568041E-5
1600,38471221924	7,798684E-5
1603,36494445801	7,979916E-5
1606,34517669678	8,0104884E-5
1609,32540893555	8,2420926E-5
1612,30564117432	8,4947089E-5
1615,28587341309	8,6605191E-5
1618,26610565186	8,4559128E-5
1621,24633789062	8,0623375E-5
1624,22657012939	7,7657958E-5
1627,20680236816	7,7057967E-5
1630,18703460693	7,5427486E-5
1633,1672668457	7,5511066E-5
1636,14749908447	7,5084935E-5
1639,12773132324	7,566854E-5
1642,10796356201	7,4744724E-5
1645,08819580078	7,4967882E-5
1648,06842803955	7,531494E-5
1651,04866027832	7,4203293E-5
1654,02889251709	7,4296751E-5
1657,00912475586	7,5367894E-5
1659,98935699463	7,4084392E-5
1662,9695892334	7,5100535E-5
1665,94982147217	7,4529501E-5
1668,93005371094	7,5159837E-5
1671,91028594971	7,2790095E-5
1674,89051818848	7,451834E-5
1677,87075042725	7,2948042E-5
1680,85098266602	7,4831046E-5
1683,83121490479	7,3279696E-5
1686,81144714355	7,4060375E-5
1689,79167938232	7,3828391E-5
1692,77191162109	7,3121559E-5
1695,75214385986	7,2848387E-5
1698,73237609863	7,3945517E-5
1701,7126083374	7,3482002E-5
1704,69284057617	7,3830575E-5
1707,67307281494	7,3306356E-5
1710,65330505371	7,3243005E-5
1713,63353729248	7,351132E-5
1716,61376953125	7,3024961E-5
1719,59400177002	7,2629298E-5
1722,57423400879	7,3311977E-5
1725,55446624756	7,3827613E-5
1728,53469848633	7,2829748E-5
1731,5149307251	7,2688953E-5
1734,49516296387	7,4028137E-5
1737,47539520264	7,391607E-5
1740,45562744141	7,239802E-5
1743,43585968018	7,3578298E-5
1746,41609191895	7,37052E-5
1749,39632415771	7,383247E-5
1752,37655639648	7,3343422E-5
1755,35678863525	7,333291E-5
1758,33702087402	7,4135271E-5
1761,31725311279	7,3462986E-5
1764,29748535156	7,3307246E-5
1767,27771759033	7,4290044E-5
1770,2579498291	7,4447088E-5
1773,23818206787	7,414359E-5
1776,21841430664	7,4697205E-5
1779,19864654541	7,2803362E-5
1782,17887878418	7,4919149E-5
1785,15911102295	7,3894646E-5
1788,13934326172	7,3924244E-5
1791,11957550049	7,4458138E-5
1794,09980773926	7,3741107E-5
1797,08003997803	7,3573133E-5
1800,0602722168	7,3471899E-5
1803,04050445557	7,4956438E-5
1806,02073669434	7,4390552E-5
1809,00096893311	7,3843896E-5
1811,98120117187	7,4760653E-5
1814,96143341064	7,4962558E-5
1817,94166564941	7,4909754E-5
1820,92189788818	7,6278885E-5
1823,90213012695	7,5776954E-5
1826,88236236572	7,6509282E-5
1829,86259460449	7,5950951E-5
1832,84282684326	7,4923715E-5
1835,82305908203	7,8138084E-5
1838,8032913208	7,800341E-5
1841,78352355957	7,7511525E-5
1844,76375579834	7,9397776E-5
1847,74398803711	8,019035E-5
1850,72422027588	8,0329801E-5
1853,70445251465	8,2558995E-5
1856,68468475342	8,2432535E-5
1859,66491699219	8,2978967E-5
1862,64514923096	8,3491903E-5
1865,62538146973	8,4158505E-5
1868,6056137085	8,5218406E-5
1871,58584594727	8,6418875E-5
1874,56607818604	8,6170588E-5
1877,5463104248	8,6523412E-5
1880,52654266357	8,7347869E-5
1883,50677490234	8,7305835E-5
1886,48700714111	8,7182612E-5
1889,46723937988	8,6795754E-5
1892,44747161865	8,7473743E-5
1895,42770385742	8,7178815E-5
1898,40793609619	8,6769007E-5
1901,38816833496	8,7270455E-5
1904,36840057373	8,6079095E-5
1907,3486328125	8,6600104E-5
1910,32886505127	8,4849935E-5
1913,30909729004	8,5363076E-5
1916,28932952881	8,5691334E-5
1919,26956176758	8,5126627E-5
1922,24979400635	8,4469484E-5
1925,23002624512	8,3862685E-5
1928,21025848389	8,4280653E-5
1931,19049072266	8,4865654E-5
1934,17072296143	8,3944461E-5
1937,1509552002	8,4332059E-5
1940,13118743896	8,5149752E-5
1943,11141967773	8,3325692E-5
1946,0916519165	8,3976777E-5
1949,07188415527	8,3059566E-5
1952,05211639404	8,4043154E-5
1955,03234863281	8,4034485E-5
1958,01258087158	8,3160995E-5
1960,99281311035	8,3064516E-5
1963,97304534912	8,219199E-5
1966,95327758789	8,2983696E-5
1969,93350982666	8,265243E-5
1972,91374206543	8,3292239E-5
1975,8939743042	8,2430474E-5
1978,87420654297	8,2639041E-5
1981,85443878174	8,1423937E-5
1984,83467102051	8,2709952E-5
1987,81490325928	8,2861347E-5
1990,79513549805	8,2386751E-5
1993,77536773682	8,1915841E-5
1996,75559997559	8,2138522E-5
1999,73583221436	8,1944727E-5
2002,71606445313	8,1750147E-5
2005,69629669189	8,1472468E-5
2008,67652893066	8,1873315E-5
2011,65676116943	8,1659931E-5
2014,6369934082	8,1322551E-5
2017,61722564697	8,2395619E-5
2020,59745788574	8,1647886E-5
2023,57769012451	8,2544776E-5
2026,55792236328	8,273011E-5
2029,53815460205	8,2895921E-5
2032,51838684082	8,1413113E-5
2035,49861907959	8,2108193E-5
2038,47885131836	8,1476319E-5
2041,45908355713	8,2740408E-5
2044,4393157959	8,2131425E-5
2047,41954803467	8,2239506E-5
2050,39978027344	8,2538566E-5
2053,38001251221	8,3113361E-5
2056,36024475098	8,1660285E-5
2059,34047698975	8,2959956E-5
2062,32070922852	8,2107728E-5
2065,30094146729	8,2485053E-5
2068,28117370605	8,2021889E-5
2071,26140594482	8,2656758E-5
2074,24163818359	8,3243999E-5
2077,22187042236	8,1771805E-5
2080,20210266113	8,206331E-5
2083,1823348999	8,1652657E-5
2086,16256713867	8,2853957E-5
2089,14279937744	8,2614301E-5
2092,12303161621	8,3557684E-5
2095,10326385498	8,2313485E-5
2098,08349609375	8,221698E-5
2101,06372833252	8,3468375E-5
2104,04396057129	8,3068181E-5
2107,02419281006	8,3148941E-5
2110,00442504883	8,156477E-5
2112,9846572876	8,2344526E-5
2115,96488952637	8,3663604E-5
2118,94512176514	8,3226973E-5
2121,92535400391	8,3322915E-5
2124,90558624268	8,3712834E-5
2127,88581848145	8,3360556E-5
2130,86605072021	8,3506235E-5
2133,84628295898	8,3220835E-5
2136,82651519775	8,3737357E-5
2139,80674743652	8,3956066E-5
2142,78697967529	8,3468063E-5
2145,76721191406	8,3658651E-5
2148,74744415283	8,4375802E-5
2151,7276763916	8,42583E-5
2154,70790863037	8,2907414E-5
2157,68814086914	8,3775399E-5
2160,66837310791	8,3815987E-5
2163,64860534668	8,4198511E-5
2166,62883758545	8,4012696E-5
2169,60906982422	8,4663493E-5
2172,58930206299	8,5727793E-5
2175,56953430176	8,5521333E-5
2178,54976654053	8,5449053E-5
2181,5299987793	8,5555985E-5
2184,51023101807	8,496988E-5
2187,49046325684	8,5390654E-5
2190,47069549561	8,5311036E-5
2193,45092773438	8,5138454E-5
2196,43115997314	8,7996847E-5
2199,41139221191	8,5986487E-5
2202,39162445068	8,81569E-5
2205,37185668945	8,694048E-5
2208,35208892822	8,7643593E-5
2211,33232116699	8,764385E-5
2214,31255340576	8,6784393E-5
2217,29278564453	8,8161097E-5
2220,2730178833	8,6838596E-5
2223,25325012207	8,9131099E-5
2226,23348236084	8,8469884E-5
2229,21371459961	8,9300001E-5
2232,19394683838	8,9213811E-5
2235,17417907715	9,0103347E-5
2238,15441131592	8,9545918E-5
2241,13464355469	8,9914468E-5
2244,11487579346	9,0182857E-5
2247,09510803223	9,2320407E-5
2250,075340271	9,2895529E-5
2253,05557250977	9,2576666E-5
2256,03580474854	9,1863125E-5
2259,0160369873	9,2081678E-5
2261,99626922607	9,3516583E-5
2264,97650146484	9,5660321E-5
2267,95673370361	9,5518496E-5
2270,93696594238	9,4992178E-5
2273,91719818115	9,541967E-5
2276,89743041992	9,5827165E-5
2279,87766265869	9,7029804E-5
2282,85789489746	9,6696677E-5
2285,83812713623	9,6772335E-5
2288,818359375	9,8137492E-5
2291,79859161377	9,8801103E-5
2294,77882385254	0,00010024267
2297,75905609131	9,9650501E-5
2300,73928833008	9,9672312E-5
2303,71952056885	0,00010225503
2306,69975280762	0,00010364862
2309,67998504639	0,0001039235
2312,66021728516	0,0001033544
2315,64044952393	0,00010715426
2318,6206817627	0,00010677188
2321,60091400146	0,00010921935
2324,58114624023	0,00010927686
2327,561378479	0,00011150532
2330,54161071777	0,00011244669
2333,52184295654	0,00011331421
2336,50207519531	0,00011531997
2339,48230743408	0,00011657626
2342,46253967285	0,00011842739
2345,44277191162	0,0001187588
2348,42300415039	0,00012177542
2351,40323638916	0,00012411069
2354,38346862793	0,00012607568
2357,3637008667	0,00012971404
2360,34393310547	0,00013156569
2363,32416534424	0,00013527528
2366,30439758301	0,00013744917
2369,28462982178	0,0001410217
2372,26486206055	0,00014364924
2375,24509429932	0,00014694207
2378,22532653809	0,00014985308
2381,20555877686	0,00015399882
2384,18579101562	0,00015922722
2387,16602325439	0,00016149268
2390,14625549316	0,00016488738
2393,12648773193	0,00016905296
2396,1067199707	0,00017381955
2399,08695220947	0,00017779116
2402,06718444824	0,0001822567
2405,04741668701	0,00018729228
2408,02764892578	0,00019204923
2411,00788116455	0,00019401238
2413,98811340332	0,00019824948
2416,96834564209	0,00020161295
2419,94857788086	0,00020500189
2422,92881011963	0,00020587611
2425,9090423584	0,00020529406
2428,88927459717	0,00020320792
2431,86950683594	0,00019808201
2434,84973907471	0,00019180475
2437,82997131348	0,00018233239
2440,81020355225	0,00017018549
2443,79043579102	0,00015685803
2446,77066802979	0,00014535076
2449,75090026855	0,00013419964
2452,73113250732	0,0001245601
2455,71136474609	0,00011817553
2458,69159698486	0,00011120826
2461,67182922363	0,00010744692
2464,6520614624	0,00010216436
2467,63229370117	9,8368578E-5
2470,61252593994	9,4832578E-5
2473,59275817871	9,2061025E-5
2476,57299041748	8,9497145E-5
2479,55322265625	8,7372447E-5
2482,53345489502	8,5182821E-5
2485,51368713379	8,3964264E-5
2488,49391937256	8,2907375E-5
2491,47415161133	8,2476481E-5
2494,4543838501	7,9707964E-5
2497,43461608887	7,8481462E-5
2500,41484832764	7,8303839E-5
2503,39508056641	7,8233791E-5
2506,37531280518	7,7737792E-5
2509,35554504395	7,7812814E-5
2512,33577728271	7,6515943E-5
2515,31600952148	7,657684E-5
2518,29624176025	7,6320769E-5
2521,27647399902	7,6514392E-5
2524,25670623779	7,6840438E-5
2527,23693847656	7,6301212E-5
2530,21717071533	7,6010291E-5
2533,1974029541	7,6894141E-5
2536,17763519287	7,610089E-5
2539,15786743164	7,5622709E-5
2542,13809967041	7,6900043E-5
2545,11833190918	7,6121935E-5
2548,09856414795	7,7876008E-5
2551,07879638672	7,6436702E-5
2554,05902862549	7,6926507E-5
2557,03926086426	7,7031207E-5
2560,01949310303	7,6912997E-5
2562,9997253418	7,6954333E-5
2565,97995758057	7,775314E-5
2568,96018981934	7,8648303E-5
2571,94042205811	7,8389326E-5
2574,92065429687	7,851332E-5
2577,90088653564	7,8295141E-5
2580,88111877441	7,893579E-5
2583,86135101318	7,924257E-5
2586,84158325195	8,0006889E-5
2589,82181549072	8,0774893E-5
2592,80204772949	8,0266462E-5
2595,78227996826	8,0923783E-5
2598,76251220703	8,0375344E-5
2601,7427444458	8,1231802E-5
2604,72297668457	8,0180097E-5
2607,70320892334	8,1129806E-5
2610,68344116211	8,208986E-5
2613,66367340088	8,1143706E-5
2616,64390563965	8,1698298E-5
2619,62413787842	8,3210931E-5
2622,60437011719	8,2396707E-5
2625,58460235596	8,3584234E-5
2628,56483459473	8,2653981E-5
2631,5450668335	8,1967194E-5
2634,52529907227	8,3439485E-5
2637,50553131104	8,3701097E-5
2640,4857635498	8,3832138E-5
2643,46599578857	8,3460948E-5
2646,44622802734	8,4085586E-5
2649,42646026611	8,4517096E-5
2652,40669250488	8,4618567E-5
2655,38692474365	8,5923168E-5
2658,36715698242	8,561508E-5
2661,34738922119	8,6558121E-5
2664,32762145996	8,599712E-5
2667,30785369873	8,6914905E-5
2670,2880859375	8,7544832E-5
2673,26831817627	8,7999086E-5
2676,24855041504	8,8656962E-5
2679,22878265381	8,8703689E-5
2682,20901489258	8,8842689E-5
2685,18924713135	9,0064783E-5
2688,16947937012	9,0271272E-5
2691,14971160889	9,0647744E-5
2694,12994384766	9,0768238E-5
2697,11017608643	9,2046344E-5
2700,0904083252	9,2079679E-5
2703,07064056396	9,3537474E-5
2706,05087280273	9,3629749E-5
2709,0311050415	9,4505108E-5
2712,01133728027	9,7096892E-5
2714,99156951904	9,57618E-5
2717,97180175781	9,8076351E-5
2720,95203399658	9,9797635E-5
2723,93226623535	9,881126E-5
2726,91249847412	0,00010108114
2729,89273071289	0,00010142177
2732,87296295166	0,00010286433
2735,85319519043	0,00010314432
2738,8334274292	0,00010451333
2741,81365966797	0,00010553613
2744,79389190674	0,00010707725
2747,77412414551	0,0001091189
2750,75435638428	0,00010918025
2753,73458862305	0,00011103129
2756,71482086182	0,00011288123
2759,69505310059	0,00011272263
2762,67528533936	0,0001134068
2765,65551757813	0,00011413905
2768,63574981689	0,0001142318
2771,61598205566	0,00011284214
2774,59621429443	0,00011326857
2777,5764465332	0,00011104889
2780,55667877197	0,00010975714
2783,53691101074	0,00010669751
2786,51714324951	0,00010621468
2789,49737548828	0,00010376074
2792,47760772705	0,00010152201
2795,45783996582	0,0001001289
2798,43807220459	9,9182083E-5
2801,41830444336	9,8024299E-5
2804,39853668213	9,8387045E-5
2807,3787689209	9,6701074E-5
2810,35900115967	9,7088008E-5
2813,33923339844	9,6704507E-5
2816,31946563721	9,737945E-5
2819,29969787598	9,6597895E-5
2822,27993011475	9,6049019E-5
2825,26016235352	9,6923496E-5
2828,24039459229	9,7287129E-5
2831,22062683105	9,8226441E-5
2834,20085906982	9,7955854E-5
2837,18109130859	9,9694891E-5
2840,16132354736	0,00010015829
2843,14155578613	0,00010010228
2846,1217880249	9,976608E-5
2849,10202026367	9,9974573E-5
2852,08225250244	0,00010168757
2855,06248474121	0,0001023695
2858,04271697998	0,00010309298
2861,02294921875	0,00010383654
2864,00318145752	0,00010407775
2866,98341369629	0,00010328892
2869,96364593506	0,00010447247
2872,94387817383	0,00010555661
2875,9241104126	0,00010641751
2878,90434265137	0,00010630793
2881,88457489014	0,00010530308
2884,86480712891	0,00010680469
2887,84503936768	0,00010769102
2890,82527160645	0,00010780216
2893,80550384521	0,00010886788
2896,78573608398	0,0001087089
2899,76596832275	0,00010921621
2902,74620056152	0,0001093449
2905,72643280029	0,00010994156
2908,70666503906	0,00011019257
2911,68689727783	0,00011073756
2914,6671295166	0,00011169729
2917,64736175537	0,00011267518
2920,62759399414	0,00011356274
2923,60782623291	0,00011386982
2926,58805847168	0,00011527733
2929,56829071045	0,00011583902
2932,54852294922	0,00011650281
2935,52875518799	0,00011791429
2938,50898742676	0,00011939747
2941,48921966553	0,00011897329
2944,4694519043	0,00012061067
2947,44968414307	0,00012146179
2950,42991638184	0,00012044245
2953,41014862061	0,00012237468
2956,39038085937	0,00012355792
2959,37061309814	0,00012501278
2962,35084533691	0,00012515605
2965,33107757568	0,0001262005
2968,31130981445	0,00012677298
2971,29154205322	0,00012795894
2974,27177429199	0,00012820334
2977,25200653076	0,00012919948
2980,23223876953	0,00013029165
2983,2124710083	0,00012994032
2986,19270324707	0,00013203957
2989,17293548584	0,00013323637
2992,15316772461	0,00013304946
2995,13339996338	0,00013425713
2998,11363220215	0,00013469033
3001,09386444092	0,00013535009
3004,07409667969	0,00013555384
3007,05432891846	0,00013762875
3010,03456115723	0,00013748603
3013,014793396	0,00013834424
3015,99502563477	0,00013976455
3018,97525787354	0,00014081813
3021,9554901123	0,00013943709
3024,93572235107	0,00014167781
3027,91595458984	0,00014215418
3030,89618682861	0,00014307796
3033,87641906738	0,00014368885
3036,85665130615	0,00014481446
3039,83688354492	0,00014507969
3042,81711578369	0,00014556972
3045,79734802246	0,0001466628
3048,77758026123	0,0001495861
3051,7578125	0,00014747974
3054,73804473877	0,00015055938
3057,71827697754	0,00015094245
3060,69850921631	0,00015191808
3063,67874145508	0,00015201664
3066,65897369385	0,00015385188
3069,63920593262	0,00015502759
3072,61943817139	0,00015605057
3075,59967041016	0,00015672753
3078,57990264893	0,00015766439
3081,5601348877	0,00015818397
3084,54036712646	0,00015959374
3087,52059936523	0,00016117876
3090,500831604	0,00016143766
3093,48106384277	0,000163158
3096,46129608154	0,00016471602
3099,44152832031	0,00016467947
3102,42176055908	0,00016602377
3105,40199279785	0,00016753225
3108,38222503662	0,00016862591
3111,36245727539	0,0001707082
3114,34268951416	0,00017134956
3117,32292175293	0,00017295698
3120,3031539917	0,00017398174
3123,28338623047	0,00017563822
3126,26361846924	0,00017708817
3129,24385070801	0,00017961894
3132,22408294678	0,00018175196
3135,20431518555	0,00018202597
3138,18454742432	0,00018278014
3141,16477966309	0,00018560726
3144,14501190186	0,00018764346
3147,12524414063	0,00019037206
3150,10547637939	0,0001910035
3153,08570861816	0,00019269643
3156,06594085693	0,00019577335
3159,0461730957	0,00019639429
3162,02640533447	0,00019876524
3165,00663757324	0,00020180848
3167,98686981201	0,00020436533
3170,96710205078	0,00020617403
3173,94733428955	0,00020882775
3176,92756652832	0,0002118064
3179,90779876709	0,00021517148
3182,88803100586	0,00021714304
3185,86826324463	0,0002209346
3188,8484954834	0,00022275253
3191,82872772217	0,00022600007
3194,80895996094	0,00023046334
3197,78919219971	0,00023234875
3200,76942443848	0,00023644871
3203,74965667725	0,00024070536
3206,72988891602	0,00024453915
3209,71012115479	0,00024841643
3212,69035339355	0,00025330841
3215,67058563232	0,00025657402
3218,65081787109	0,0002618949
3221,63105010986	0,00026720252
3224,61128234863	0,00027200558
3227,5915145874	0,00027826675
3230,57174682617	0,00028404629
3233,55197906494	0,00028901742
3236,53221130371	0,00029518511
3239,51244354248	0,00030206243
3242,49267578125	0,00030761107
3245,47290802002	0,0003149078
3248,45314025879	0,0003214341
3251,43337249756	0,00032750243
3254,41360473633	0,00033281536
3257,3938369751	0,00033811034
3260,37406921387	0,00034088244
3263,35430145264	0,00034299079
3266,33453369141	0,00034593295
3269,31476593018	0,00034481285
3272,29499816895	0,00034501949
3275,27523040771	0,00034272487
3278,25546264648	0,00033772068
3281,23569488525	0,00033007199
3284,21592712402	0,00032162786
3287,19615936279	0,00031157117
3290,17639160156	0,00029794138
3293,15662384033	0,00028389629
3296,1368560791	0,00026903177
3299,11708831787	0,00025360814
3302,09732055664	0,00024152862
3305,07755279541	0,00022773325
3308,05778503418	0,00021703303
3311,03801727295	0,00020871851
3314,01824951172	0,00020177018
3316,99848175049	0,00019543406
3319,97871398926	0,00019065061
3322,95894622803	0,0001856597
3325,9391784668	0,00018255138
3328,91941070557	0,00017970285
3331,89964294434	0,00017766832
3334,87987518311	0,00017659023
3337,86010742188	0,00017645481
3340,84033966064	0,00017634637
3343,82057189941	0,00017580125
3346,80080413818	0,00017605888
3349,78103637695	0,00017822106
3352,76126861572	0,00017794131
3355,74150085449	0,0001802571
3358,72173309326	0,00018120416
3361,70196533203	0,00018315013
3364,6821975708	0,00018376746
3367,66242980957	0,00018574722
3370,64266204834	0,00018855432
3373,62289428711	0,0001893037
3376,60312652588	0,00019136559
3379,58335876465	0,00019398586
3382,56359100342	0,00019573173
3385,54382324219	0,00019828162
3388,52405548096	0,00020121255
3391,50428771973	0,00020371363
3394,4845199585	0,00020666016
3397,46475219727	0,00020946422
3400,44498443604	0,00021144059
3403,4252166748	0,00021474267
3406,40544891357	0,00021712315
3409,38568115234	0,00022045237
3412,36591339111	0,00022398986
3415,34614562988	0,00022718415
3418,32637786865	0,00022990924
3421,30661010742	0,00023329
3424,28684234619	0,00023598336
3427,26707458496	0,0002401966
3430,24730682373	0,00024328385
3433,2275390625	0,00024537921
3436,20777130127	0,0002494591
3439,18800354004	0,00025294355
3442,16823577881	0,00025667855
3445,14846801758	0,00025974989
3448,12870025635	0,00026276873
3451,10893249512	0,00026641561
3454,08916473389	0,00027028906
3457,06939697266	0,00027340397
3460,04962921143	0,00027698828
3463,0298614502	0,00027988143
3466,01009368897	0,00028492591
3468,99032592773	0,00028951517
3471,9705581665	0,00029306794
3474,95079040527	0,0002962191
3477,93102264404	0,00030053807
3480,91125488281	0,00030528814
3483,89148712158	0,000308023
3486,87171936035	0,00031298418
3489,85195159912	0,00031665999
3492,83218383789	0,00032129693
3495,81241607666	0,00032482831
3498,79264831543	0,0003297909
3501,7728805542	0,0003334855
3504,75311279297	0,0003394403
3507,73334503174	0,00034266099
3510,71357727051	0,00034736096
3513,69380950928	0,00035271776
3516,67404174805	0,00035580311
3519,65427398682	0,00036318048
3522,63450622559	0,00036614318
3525,61473846436	0,00037135616
3528,59497070313	0,00037802918
3531,57520294189	0,00038267589
3534,55543518066	0,00038827408
3537,53566741943	0,00039314663
3540,5158996582	0,00039920515
3543,49613189697	0,0004043778
3546,47636413574	0,00041159577
3549,45659637451	0,00041836502
3552,43682861328	0,00042428795
3555,41706085205	0,00043134219
3558,39729309082	0,0004368788
3561,37752532959	0,00044362931
3564,35775756836	0,00045102619
3567,33798980713	0,00045844413
3570,3182220459	0,0004660544
3573,29845428467	0,00047410012
3576,27868652344	0,00048237614
3579,25891876221	0,00049023409
3582,23915100098	0,00049860804
3585,21938323975	0,00050742794
3588,19961547852	0,00051705776
3591,17984771729	0,00052525273
3594,16007995605	0,00053523739
3597,14031219482	0,00054370763
3600,12054443359	0,00055647543
3603,10077667236	0,00056695777
3606,08100891113	0,00057823145
3609,0612411499	0,00058913973
3612,04147338867	0,00060032802
3615,02170562744	0,00061415598
3618,00193786621	0,00062754361
3620,98217010498	0,00064137283
3623,96240234375	0,0006545055
3626,94263458252	0,00066980071
3629,92286682129	0,00068487411
3632,90309906006	0,00070167805
3635,88333129883	0,00071746171
3638,8635635376	0,00073566382
3641,84379577637	0,00075365046
3644,82402801514	0,000772655
3647,80426025391	0,00079319086
3650,78449249268	0,0008143166
3653,76472473145	0,0008371841
3656,74495697022	0,00085925038
3659,72518920898	0,0008833769
3662,70542144775	0,00090896424
3665,68565368652	0,00093552119
3668,66588592529	0,00096290591
3671,64611816406	0,00099331446
3674,62635040283	0,0010240511
3677,6065826416	0,0010562743
3680,58681488037	0,0010912034
3683,56704711914	0,0011288027
3686,54727935791	0,0011672389
3689,52751159668	0,0012087693
3692,50774383545	0,0012540859
3695,48797607422	0,0013013074
3698,46820831299	0,0013527975
3701,44844055176	0,0014066494
3704,42867279053	0,0014643789
3707,4089050293	0,001526067
3710,38913726807	0,0015916648
3713,36936950684	0,0016626678
3716,34960174561	0,0017377341
3719,32983398438	0,0018186168
3722,31006622314	0,0019043174
3725,29029846191	0,0019967824
3728,27053070068	0,0020934743
3731,25076293945	0,0021976575
3734,23099517822	0,0023064268
3737,21122741699	0,0024209056
3740,19145965576	0,0025404476
3743,17169189453	0,0026627245
3746,1519241333	0,0027874216
3749,13215637207	0,0029097317
3752,11238861084	0,0030282775
3755,09262084961	0,0031354748
3758,07285308838	0,0032284931
3761,05308532715	0,0032973985
3764,03331756592	0,0033395534
3767,01354980469	0,0033442247
3769,99378204346	0,0033074936
3772,97401428223	0,0032314035
3775,954246521	0,003121527
3778,93447875977	0,0029830488
3781,91471099854	0,0028312036
3784,8949432373	0,0026762337
3787,87517547607	0,0025264636
3790,85540771484	0,0023851052
3793,83563995361	0,0022532682
3796,81587219238	0,0021323195
3799,79610443115	0,0020224047
3802,77633666992	0,0019197228
3805,75656890869	0,0018285198
3808,73680114746	0,0017434004
3811,71703338623	0,001666786
3814,697265625	0,0015945627
3817,67749786377	0,0015276208
3820,65773010254	0,0014678684
3823,63796234131	0,0014097548
3826,61819458008	0,0013585433
3829,59842681885	0,0013082405
3832,57865905762	0,001262278
3835,55889129639	0,0012176977
3838,53912353516	0,001176595
3841,51935577393	0,0011392558
3844,4995880127	0,0011035988
3847,47982025146	0,0010694444
3850,46005249023	0,0010366697
3853,440284729	0,0010059144
3856,42051696777	0,00097668199
3859,40074920654	0,00094980918
3862,38098144531	0,00092566962
3865,36121368408	0,00089913067
3868,34144592285	0,00087683547
3871,32167816162	0,00085486549
3874,30191040039	0,00083370572
3877,28214263916	0,00081395607
3880,26237487793	0,00079370314
3883,2426071167	0,00077589352
3886,22283935547	0,00075928044
3889,20307159424	0,00074107213
3892,18330383301	0,00072538114
3895,16353607178	0,0007101072
3898,14376831055	0,00069570106
3901,12400054932	0,0006820936
3904,10423278809	0,00066802724
3907,08446502686	0,00065477848
3910,06469726562	0,00064333258
3913,04492950439	0,00063093476
3916,02516174316	0,0006195762
3919,00539398193	0,00060778279
3921,9856262207	0,00059689564
3924,96585845947	0,00058785717
3927,94609069824	0,00057764374
3930,92632293701	0,00056837703
3933,90655517578	0,00055856334
3936,88678741455	0,0005504133
3939,86701965332	0,00054115794
3942,84725189209	0,00053357164
3945,82748413086	0,00052490099
3948,80771636963	0,00051685671
3951,7879486084	0,0005093034
3954,76818084717	0,00050275078
3957,74841308594	0,00049646136
3960,72864532471	0,00048791787
3963,70887756348	0,00048225969
3966,68910980225	0,00047554761
3969,66934204102	0,00046972162
3972,64957427978	0,00046311863
3975,62980651855	0,00045761413
3978,61003875732	0,00045166635
3981,59027099609	0,00044595873
3984,57050323486	0,00043973704
3987,55073547363	0,00043550881
3990,5309677124	0,00042959905
3993,51119995117	0,00042517447
3996,49143218994	0,00041920225
3999,47166442871	0,0004145139
4002,45189666748	0,00041046418
4005,43212890625	0,00040492094
4008,41236114502	0,0004003427
4011,39259338379	0,00039619724
4014,37282562256	0,00039273652
4017,35305786133	0,00038827241
4020,3332901001	0,00038418547
4023,31352233887	0,00038060791
4026,29375457764	0,00037656627
4029,27398681641	0,0003725618
4032,25421905518	0,00036808959
4035,23445129395	0,00036449013
4038,21468353271	0,00036152822
4041,19491577148	0,00035749439
4044,17514801025	0,00035361861
4047,15538024902	0,00035107783
4050,13561248779	0,00034715964
4053,11584472656	0,00034319219
4056,09607696533	0,00034117824
4059,0763092041	0,0003381348
4062,05654144287	0,00033474364
4065,03677368164	0,00033222008
4068,01700592041	0,00032958192
4070,99723815918	0,00032555368
4073,97747039795	0,00032474511
4076,95770263672	0,00032094325
4079,93793487549	0,00031852667
4082,91816711426	0,00031660383
4085,89839935303	0,00031345688
4088,8786315918	0,00031190765
4091,85886383057	0,00030901097
4094,83909606934	0,00030673128
4097,81932830811	0,00030455977
4100,79956054687	0,00030310625
4103,77979278564	0,00029959116
4106,76002502441	0,00029737272
4109,74025726318	0,00029719386
4112,72048950195	0,00029577068
4115,70072174072	0,00029331256
4118,68095397949	0,00029214195
4121,66118621826	0,00028937164
4124,64141845703	0,00028782794
4127,6216506958	0,00028648737
4130,60188293457	0,00028434703
4133,58211517334	0,00028287962
4136,56234741211	0,00028094281
4139,54257965088	0,0002793815
4142,52281188965	0,00027793288
4145,50304412842	0,00027603892
4148,48327636719	0,00027430664
4151,46350860596	0,00027294459
4154,44374084473	0,0002717804
4157,4239730835	0,00027032029
4160,40420532227	0,00026975542
4163,38443756103	0,00026915896
4166,3646697998	0,0002693555
4169,34490203857	0,0002695737
4172,32513427734	0,00026928778
4175,30536651611	0,00026958509
4178,28559875488	0,00026989947
4181,26583099365	0,00026796186
4184,24606323242	0,00026400472
4187,22629547119	0,00025764774
4190,20652770996	0,00025030709
4193,18675994873	0,00024281104
4196,1669921875	0,00023492111
4199,14722442627	0,00022887189
4202,12745666504	0,0002234787
4205,10768890381	0,00022035539
4208,08792114258	0,00021673673
4211,06815338135	0,0002145596
4214,04838562012	0,00021189011
4217,02861785889	0,00020964937
4220,00885009766	0,00020884851
4222,98908233643	0,00020716291
4225,9693145752	0,00020451418
4228,94954681396	0,00020430789
4231,92977905273	0,00020195868
4234,9100112915	0,00020229315
4237,89024353027	0,00020070699
4240,87047576904	0,00019989302
4243,85070800781	0,00019815929
4246,83094024658	0,00019739886
4249,81117248535	0,00019598503
4252,79140472412	0,00019539073
4255,77163696289	0,00019362901
4258,75186920166	0,00019302268
4261,73210144043	0,00019337423
4264,7123336792	0,00019325552
4267,69256591797	0,00019147656
4270,67279815674	0,00019115508
4273,65303039551	0,00018939667
4276,63326263428	0,00018785416
4279,61349487305	0,00018675216
4282,59372711182	0,0001866642
4285,57395935059	0,0001854987
4288,55419158936	0,00018509415
4291,53442382812	0,00018442093
4294,51465606689	0,00018309913
4297,49488830566	0,00018245675
4300,47512054443	0,0001807597
4303,4553527832	0,00018073457
4306,43558502197	0,00018014841
4309,41581726074	0,00017962747
4312,39604949951	0,0001791623
4315,37628173828	0,00017743908
4318,35651397705	0,00017760335
4321,33674621582	0,00017591729
4324,31697845459	0,00017498635
4327,29721069336	0,00017427632
4330,27744293213	0,00017397142
4333,2576751709	0,00017273102
4336,23790740967	0,00017154094
4339,21813964844	0,00017233777
4342,19837188721	0,00017073847
4345,17860412598	0,00017003542
4348,15883636475	0,00016913116
4351,13906860352	0,00016829141
4354,11930084229	0,00016786493
4357,09953308105	0,00016684829
4360,07976531982	0,00016478146
4363,05999755859	0,00016524738
4366,04022979736	0,00016426743
4369,02046203613	0,00016262069
4372,0006942749	0,00016007888
4374,98092651367	0,00016018453
4377,96115875244	0,00015689046
4380,94139099121	0,00015592376
4383,92162322998	0,00015335561
4386,90185546875	0,00015079149
4389,88208770752	0,0001483694
4392,86231994629	0,000146402
4395,84255218506	0,000142801
4398,82278442383	0,00014021005
4401,8030166626	0,00013858839
4404,78324890137	0,00013698686
4407,76348114014	0,00013521359
4410,74371337891	0,00013316709
4413,72394561768	0,0001316156
4416,70417785645	0,00012990072
4419,68441009521	0,00012788024
4422,66464233398	0,0001280691
4425,64487457275	0,00012760151
4428,62510681152	0,00012759408
4431,60533905029	0,00012714963
4434,58557128906	0,00012684747
4437,56580352783	0,00012582133
4440,5460357666	0,0001263047
4443,52626800537	0,00012615702
4446,50650024414	0,00012574731
4449,48673248291	0,0001254536
4452,46696472168	0,00012546332
4455,44719696045	0,00012626955
4458,42742919922	0,00012635962
4461,40766143799	0,00012589969
4464,38789367676	0,00012597225
4467,36812591553	0,00012563043
4470,3483581543	0,00012580157
4473,32859039307	0,00012516159
4476,30882263184	0,00012524109
4479,28905487061	0,00012556729
4482,26928710937	0,00012524462
4485,24951934814	0,00012421786
4488,22975158691	0,00012495758
4491,20998382568	0,00012416376
4494,19021606445	0,00012392191
4497,17044830322	0,00012345417
4500,15068054199	0,0001233002
4503,13091278076	0,00012286709
4506,11114501953	0,00012334119
4509,0913772583	0,00012263842
4512,07160949707	0,00012211385
4515,05184173584	0,00012179878
4518,03207397461	0,00012190567
4521,01230621338	0,00012198979
4523,99253845215	0,00012149038
4526,97277069092	0,00012125203
4529,95300292969	0,00012135225
4532,93323516846	0,00012154104
4535,91346740723	0,00012152545
4538,893699646	0,00011996447
4541,87393188477	0,00011986176
4544,85416412354	0,00011977623
4547,8343963623	0,0001195033
4550,81462860107	0,00011897244
4553,79486083984	0,00011864042
4556,77509307861	0,00011810734
4559,75532531738	0,00011812504
4562,73555755615	0,00011807292
4565,71578979492	0,00011887124
4568,69602203369	0,00011900011
4571,67625427246	0,00011790453
4574,65648651123	0,0001184004
4577,63671875	0,00011955238
4580,61695098877	0,00011828027
4583,59718322754	0,00011802799
4586,57741546631	0,00011911509
4589,55764770508	0,00011838843
4592,53787994385	0,00011891515
4595,51811218262	0,00011854154
4598,49834442139	0,00011929142
4601,47857666016	0,00012020064
4604,45880889893	0,00011989467
4607,4390411377	0,00011983484
4610,41927337646	0,00011953615
4613,39950561523	0,00012025148
4616,379737854	0,0001208336
4619,35997009277	0,00011988298
4622,34020233154	0,00012082178
4625,32043457031	0,00012055179
4628,30066680908	0,00012181633
4631,28089904785	0,00012142602
4634,26113128662	0,00012102201
4637,24136352539	0,00012231853
4640,22159576416	0,00012292887
4643,20182800293	0,00012343041
4646,1820602417	0,00012296642
4649,16229248047	0,00012239647
4652,14252471924	0,00012228829
4655,12275695801	0,00012275153
4658,10298919678	0,0001216884
4661,08322143555	0,00012200275
4664,06345367432	0,00012179276
4667,04368591309	0,00012145626
4670,02391815186	0,0001210916
4673,00415039063	0,00012058952
4675,98438262939	0,0001199132
4678,96461486816	0,00011962955
4681,94484710693	0,00011892274
4684,9250793457	0,00011817106
4687,90531158447	0,00011642521
4690,88554382324	0,0001159423
4693,86577606201	0,00011512538
4696,84600830078	0,00011410516
4699,82624053955	0,00011296397
4702,80647277832	0,00011179012
4705,78670501709	0,00011133879
4708,76693725586	0,00011042003
4711,74716949463	0,00010927308
4714,7274017334	0,0001083232
4717,70763397217	0,00010719564
4720,68786621094	0,00010622048
4723,66809844971	0,00010662805
4726,64833068848	0,00010552343
4729,62856292725	0,00010552108
4732,60879516602	0,00010346261
4735,58902740479	0,00010346975
4738,56925964355	0,00010360981
4741,54949188232	0,0001039763
4744,52972412109	0,00010216412
4747,50995635986	0,00010259862
4750,49018859863	0,00010202176
4753,4704208374	0,00010128312
4756,45065307617	0,00010128264
4759,43088531494	9,992261E-5
4762,41111755371	9,9837754E-5
4765,39134979248	9,8707194E-5
4768,37158203125	9,9005033E-5
4771,35181427002	9,8532141E-5
4774,33204650879	9,813045E-5
4777,31227874756	9,8185737E-5
4780,29251098633	9,7757133E-5
4783,2727432251	9,7072944E-5
4786,25297546387	9,5662018E-5
4789,23320770264	9,5683708E-5
4792,21343994141	9,545867E-5
4795,19367218018	9,4345805E-5
4798,17390441895	9,5613197E-5
4801,15413665771	9,4582382E-5
4804,13436889648	9,3408879E-5
4807,11460113525	9,500749E-5
4810,09483337402	9,4231902E-5
4813,07506561279	9,3262773E-5
4816,05529785156	9,2233386E-5
4819,03553009033	9,3020699E-5
4822,0157623291	9,2842064E-5
4824,99599456787	9,1915219E-5
4827,97622680664	9,1826351E-5
4830,95645904541	9,2550004E-5
4833,93669128418	9,1152052E-5
4836,91692352295	9,0883905E-5
4839,89715576172	9,1234382E-5
4842,87738800049	9,130469E-5
4845,85762023926	8,9705711E-5
4848,83785247803	8,9999404E-5
4851,8180847168	9,0667921E-5
4854,79831695557	8,9497742E-5
4857,77854919434	9,0083997E-5
4860,75878143311	8,9427135E-5
4863,73901367188	8,8679113E-5
4866,71924591064	8,9601061E-5
4869,69947814941	8,888533E-5
4872,67971038818	8,9016679E-5
4875,65994262695	8,8152523E-5
4878,64017486572	8,9134536E-5
4881,62040710449	8,8436718E-5
4884,60063934326	8,8138103E-5
4887,58087158203	8,8481263E-5
4890,5611038208	8,8646416E-5
4893,54133605957	8,7940229E-5
4896,52156829834	8,8267425E-5
4899,50180053711	8,6904541E-5
4902,48203277588	8,8298537E-5
4905,46226501465	8,7517074E-5
4908,44249725342	8,7419771E-5
4911,42272949219	8,6884412E-5
4914,40296173096	8,789648E-5
4917,38319396973	8,7076379E-5
4920,3634262085	8,7099425E-5
4923,34365844727	8,7441134E-5
4926,32389068604	8,6326264E-5
4929,3041229248	8,6010756E-5
4932,28435516357	8,713265E-5
4935,26458740234	8,72763E-5
4938,24481964111	8,6150839E-5
4941,22505187988	8,7276493E-5
4944,20528411865	8,6262958E-5
4947,18551635742	8,6552025E-5
4950,16574859619	8,659382E-5
4953,14598083496	8,6652463E-5
4956,12621307373	8,5546532E-5
4959,1064453125	8,6126283E-5
4962,08667755127	8,7034164E-5
4965,06690979004	8,6742937E-5
4968,04714202881	8,6950494E-5
4971,02737426758	8,6678409E-5
4974,00760650635	8,7007572E-5
4976,98783874512	8,6648755E-5
4979,96807098389	8,63497E-5
4982,94830322266	8,7566176E-5
4985,92853546143	8,7625086E-5
4988,9087677002	8,73583E-5
4991,88899993897	8,6864526E-5
4994,86923217773	8,7758037E-5
4997,8494644165	8,8219551E-5
5000,82969665527	8,8540939E-5
5003,80992889404	8,8283565E-5
5006,79016113281	8,989714E-5
5009,77039337158	8,9612084E-5
5012,75062561035	9,1235079E-5
5015,73085784912	9,1245702E-5
5018,71109008789	9,2576278E-5
5021,69132232666	9,3188793E-5
5024,67155456543	9,4511275E-5
5027,6517868042	9,6142578E-5
5030,63201904297	9,6070922E-5
5033,61225128174	0,00010030764
5036,59248352051	0,00010050866
5039,57271575928	0,00010304173
5042,55294799805	0,00010538074
5045,53318023682	0,00010625931
5048,51341247559	0,00010876879
5051,49364471436	0,00010960391
5054,47387695313	0,00011215574
5057,45410919189	0,00011314022
5060,43434143066	0,00011413869
5063,41457366943	0,00011608425
5066,3948059082	0,00011670499
5069,37503814697	0,00011739937
5072,35527038574	0,0001172174
5075,33550262451	0,00011696073
5078,31573486328	0,00011751594
5081,29596710205	0,00011600667
5084,27619934082	0,0001160157
5087,25643157959	0,00011477057
5090,23666381836	0,00011422248
5093,21689605713	0,0001144385
5096,1971282959	0,00011306398
5099,17736053467	0,00011269694
5102,15759277344	0,00011113799
5105,13782501221	0,00011020399
5108,11805725098	0,00011040029
5111,09828948975	0,0001088648
5114,07852172852	0,00010829907
5117,05875396729	0,00010683854
5120,03898620605	0,00010746501
5123,01921844482	0,00010504646
5125,99945068359	0,00010562037
5128,97968292236	0,00010477629
5131,95991516113	0,00010246494
5134,9401473999	0,00010323185
5137,92037963867	0,00010197756
5140,90061187744	0,00010152722
5143,88084411621	0,00010124674
5146,86107635498	0,00010030688
5149,84130859375	9,959602E-5
5152,82154083252	9,8773596E-5
5155,80177307129	9,7970456E-5
5158,78200531006	9,7049006E-5
5161,76223754883	9,5738238E-5
5164,7424697876	9,6043567E-5
5167,72270202637	9,4709264E-5
5170,70293426514	9,3421717E-5
5173,68316650391	9,3992037E-5
5176,66339874268	9,2919712E-5
5179,64363098145	9,27552E-5
5182,62386322022	9,1497695E-5
5185,60409545898	9,0953793E-5
5188,58432769775	8,9976869E-5
5191,56455993652	9,0855332E-5
5194,54479217529	8,9629255E-5
5197,52502441406	9,0500397E-5
5200,50525665283	8,8927257E-5
5203,4854888916	8,9248666E-5
5206,46572113037	8,9120641E-5
5209,44595336914	8,7882475E-5
5212,42618560791	8,861102E-5
5215,40641784668	8,8586157E-5
5218,38665008545	8,8248546E-5
5221,36688232422	8,8211246E-5
5224,34711456299	8,8187339E-5
5227,32734680176	8,8373691E-5
5230,30757904053	8,8404057E-5
5233,2878112793	8,7574155E-5
5236,26804351807	8,7385634E-5
5239,24827575684	8,8907299E-5
5242,22850799561	8,8629237E-5
5245,20874023438	8,8692307E-5
5248,18897247314	8,9155003E-5
5251,16920471191	8,8536434E-5
5254,14943695068	8,8526344E-5
5257,12966918945	8,9222305E-5
5260,10990142822	8,9073478E-5
5263,09013366699	8,8403735E-5
5266,07036590576	8,9141462E-5
5269,05059814453	8,8933077E-5
5272,0308303833	8,954056E-5
5275,01106262207	9,0125802E-5
5277,99129486084	8,9673724E-5
5280,97152709961	8,988028E-5
5283,95175933838	8,9894659E-5
5286,93199157715	9,0135514E-5
5289,91222381592	9,0385196E-5
5292,89245605469	9,1166558E-5
5295,87268829346	9,147359E-5
5298,85292053223	9,1374388E-5
5301,833152771	9,1745148E-5
5304,81338500977	9,0768852E-5
5307,79361724854	9,1731163E-5
5310,7738494873	9,2475801E-5
5313,75408172607	9,167808E-5
5316,73431396484	9,1967078E-5
5319,71454620361	9,2096436E-5
5322,69477844238	9,1751989E-5
5325,67501068115	9,2728792E-5
5328,65524291992	9,1605993E-5
5331,63547515869	9,1719872E-5
5334,61570739746	9,2524781E-5
5337,59593963623	9,2759599E-5
5340,576171875	9,2005047E-5
5343,55640411377	9,2505939E-5
5346,53663635254	9,2388025E-5
5349,51686859131	9,1160228E-5
5352,49710083008	9,2574671E-5
5355,47733306885	9,2243704E-5
5358,45756530762	9,3223924E-5
5361,43779754639	9,1856285E-5
5364,41802978516	9,3163621E-5
5367,39826202393	9,2413354E-5
5370,3784942627	9,2293957E-5
5373,35872650146	9,1402286E-5
5376,33895874023	9,2473195E-5
5379,319190979	9,2595501E-5
5382,29942321777	9,2269903E-5
5385,27965545654	9,2449475E-5
5388,25988769531	9,173067E-5
5391,24011993408	9,2701637E-5
5394,22035217285	9,2511655E-5
5397,20058441162	9,2165992E-5
5400,18081665039	9,1711385E-5
5403,16104888916	9,1886676E-5
5406,14128112793	9,2505341E-5
5409,1215133667	9,2250791E-5
5412,10174560547	9,1397261E-5
5415,08197784424	9,1235138E-5
5418,06221008301	9,1218894E-5
5421,04244232178	9,2757362E-5
5424,02267456055	9,0182291E-5
5427,00290679932	9,1240278E-5
5429,98313903809	9,0930833E-5
5432,96337127686	9,1199313E-5
5435,94360351562	8,9968565E-5
5438,92383575439	9,0111233E-5
5441,90406799316	8,9774872E-5
5444,88430023193	9,0570497E-5
5447,8645324707	8,9160419E-5
5450,84476470947	8,8413665E-5
5453,82499694824	8,783431E-5
5456,80522918701	8,9173327E-5
5459,78546142578	8,5795075E-5
5462,76569366455	8,5602775E-5
5465,74592590332	8,5141293E-5
5468,72615814209	8,4455315E-5
5471,70639038086	8,390404E-5
5474,68662261963	8,2731426E-5
5477,6668548584	8,1525554E-5
5480,64708709717	8,0015957E-5
5483,62731933594	7,8388461E-5
5486,60755157471	7,6449887E-5
5489,58778381348	7,5543164E-5
5492,56801605225	7,3630153E-5
5495,54824829102	7,2142551E-5
5498,52848052978	7,1484537E-5
5501,50871276855	6,9651524E-5
5504,48894500732	6,6330848E-5
5507,46917724609	6,5123216E-5
5510,44940948486	6,1497272E-5
5513,42964172363	6,0067674E-5
5516,4098739624	5,8522741E-5
5519,39010620117	5,5984701E-5
5522,37033843994	5,4151269E-5
5525,35057067871	5,2095961E-5
5528,33080291748	4,9594109E-5
5531,31103515625	4,7577263E-5
5534,29126739502	4,4937907E-5
5537,27149963379	4,4033282E-5
5540,25173187256	4,2054885E-5
5543,23196411133	3,9856636E-5
5546,2121963501	3,8474553E-5
5549,19242858887	3,5822286E-5
5552,17266082764	3,5548505E-5
5555,15289306641	3,3028388E-5
5558,13312530518	3,2005678E-5
5561,11335754395	3,1127078E-5
5564,09358978271	2,9247727E-5
5567,07382202148	3,0135458E-5
5570,05405426025	2,8979757E-5
5573,03428649902	2,9250865E-5
5576,01451873779	2,8449742E-5
5578,99475097656	2,8512787E-5
5581,97498321533	2,8071089E-5
5584,9552154541	2,8247519E-5
5587,93544769287	2,9778065E-5
5590,91567993164	2,8848847E-5
5593,89591217041	3,0716576E-5
5596,87614440918	3,0977438E-5
5599,85637664795	3,0909356E-5
5602,83660888672	3,1639253E-5
5605,81684112549	3,2731408E-5
5608,79707336426	3,262905E-5
5611,77730560303	3,4089165E-5
5614,7575378418	3,3327439E-5
5617,73777008057	3,4607709E-5
5620,71800231934	3,5352435E-5
5623,69823455811	3,5302384E-5
5626,67846679687	3,6012228E-5
5629,65869903564	3,6243348E-5
5632,63893127441	3,7288715E-5
5635,61916351318	3,7848649E-5
5638,59939575195	3,8190282E-5
5641,57962799072	3,8428014E-5
5644,55986022949	3,864965E-5
5647,54009246826	3,8037664E-5
5650,52032470703	3,8681478E-5
5653,5005569458	3,9048869E-5
5656,48078918457	4,0437968E-5
5659,46102142334	3,9178927E-5
5662,44125366211	4,0238815E-5
5665,42148590088	3,912671E-5
5668,40171813965	3,9885165E-5
5671,38195037842	3,9353789E-5
5674,36218261719	3,9399487E-5
5677,34241485596	3,8436074E-5
5680,32264709473	3,8078539E-5
5683,3028793335	3,9525415E-5
5686,28311157227	3,9722122E-5
5689,26334381103	3,8740214E-5
5692,2435760498	4,0286561E-5
5695,22380828857	3,933908E-5
5698,20404052734	3,9260899E-5
5701,18427276611	3,9509308E-5
5704,16450500488	4,044829E-5
5707,14473724365	3,9942295E-5
5710,12496948242	3,9804907E-5
5713,10520172119	4,0090578E-5
5716,08543395996	4,1211918E-5
5719,06566619873	4,1358889E-5
5722,0458984375	4,1366929E-5
5725,02613067627	4,0381775E-5
5728,00636291504	4,1598744E-5
5730,98659515381	4,2323224E-5
5733,96682739258	4,2954551E-5
5736,94705963135	4,3211267E-5
5739,92729187012	4,2266064E-5
5742,90752410889	4,3845367E-5
5745,88775634766	4,4369208E-5
5748,86798858643	4,3395173E-5
5751,8482208252	4,4097882E-5
5754,82845306396	4,4545359E-5
5757,80868530273	4,4559531E-5
5760,7889175415	4,4497181E-5
5763,76914978027	4,6129762E-5
5766,74938201904	4,5711618E-5
5769,72961425781	4,5613571E-5
5772,70984649658	4,7283135E-5
5775,69007873535	4,6281184E-5
5778,67031097412	4,6197124E-5
5781,65054321289	4,6343105E-5
5784,63077545166	4,6625926E-5
5787,61100769043	4,6904129E-5
5790,5912399292	4,802701E-5
5793,57147216797	4,7222658E-5
5796,55170440674	4,7686754E-5
5799,53193664551	4,7268251E-5
5802,51216888428	4,8374369E-5
5805,49240112305	4,8055688E-5
5808,47263336182	4,8523507E-5
5811,45286560059	4,9418907E-5
5814,43309783935	4,9815821E-5
5817,41333007812	4,9749883E-5
5820,39356231689	5,0110766E-5
5823,37379455566	4,9620534E-5
5826,35402679443	4,9990803E-5
5829,3342590332	5,0387526E-5
5832,31449127197	4,9385603E-5
5835,29472351074	5,0760539E-5
5838,27495574951	5,106602E-5
5841,25518798828	5,1290908E-5
5844,23542022705	5,1130086E-5
5847,21565246582	5,1649497E-5
5850,19588470459	5,1703583E-5
5853,17611694336	5,1827929E-5
5856,15634918213	5,2460659E-5
5859,1365814209	5,3053038E-5
5862,11681365967	5,2106702E-5
5865,09704589844	5,281223E-5
5868,07727813721	5,2542684E-5
5871,05751037598	5,2602469E-5
5874,03774261475	5,2747596E-5
5877,01797485352	5,2393885E-5
5879,99820709229	5,3570955E-5
5882,97843933105	5,3731287E-5
5885,95867156982	5,3524273E-5
5888,93890380859	5,3824375E-5
5891,91913604736	5,4030454E-5
5894,89936828613	5,4018475E-5
5897,8796005249	5,4529931E-5
5900,85983276367	5,4504771E-5
5903,84006500244	5,5000566E-5
5906,82029724121	5,4702537E-5
5909,80052947998	5,4736451E-5
5912,78076171875	5,458793E-5
5915,76099395752	5,5183945E-5
5918,74122619629	5,4763515E-5
5921,72145843506	5,5211199E-5
5924,70169067383	5,5396957E-5
5927,6819229126	5,5861646E-5
5930,66215515137	5,5665318E-5
5933,64238739014	5,6717806E-5
5936,62261962891	5,6219378E-5
5939,60285186768	5,6844048E-5
5942,58308410644	5,6728169E-5
5945,56331634521	5,7503622E-5
[truncated: 30,772 more rows]
