# Supplementary material for: Predicting the Durability of Solid Fired Bricks Using NDT Electroacoustic Methods
Source: Materials (Basel). 2022 Aug 25;15(17):5882. doi: 10.3390/ma15175882 (PMC9457344; doi:10.3390/ma15175882)
Supplement: Supplementary file 1 [file materials-15-05882-s001.zip › 17-NV0_FT.csv]

ASCII data file created with TiePie Multi Channel software. www.tiepie.com.
2021-08-03 08:01:17 879m
Frequency	FFT1
Hz	V
0	0,0015022606
2,98023223876953	0,00036251893
5,96046447753906	0,00035409793
8,94069671630859	0,00035359316
11,9209289550781	0,00035499009
14,9011611938477	0,00032676224
17,8813934326172	0,00037552209
20,8616256713867	0,00030435636
23,8418579101562	0,00041609593
26,8220901489258	0,00038436825
29,8023223876953	0,00040690286
32,7825546264648	0,00042961781
35,7627868652344	0,00038157781
38,7430191040039	0,00037528211
41,7232513427734	0,00035890218
44,703483581543	0,00037369642
47,6837158203125	0,0003582187
50,663948059082	0,00035941553
53,6441802978516	0,00036006898
56,6244125366211	0,00035725153
59,6046447753906	0,0003648228
62,5848770141602	0,00036146774
65,5651092529297	0,00036752263
68,5453414916992	0,00036712737
71,5255737304687	0,00037341626
74,5058059692383	0,00038237842
77,4860382080078	0,00037019844
80,4662704467773	0,00037117322
83,4465026855469	0,00036375374
86,4267349243164	0,00036753962
89,4069671630859	0,00036215473
92,3871994018555	0,00036065149
95,367431640625	0,00035513458
98,3476638793945	0,00035731664
101,327896118164	0,00035737699
104,308128356934	0,00036059252
107,288360595703	0,00036010032
110,268592834473	0,00036235645
113,248825073242	0,0003651812
116,229057312012	0,00036937619
119,209289550781	0,00036903791
122,189521789551	0,00037162731
125,16975402832	0,0003785704
128,14998626709	0,00037932936
131,130218505859	0,00037268511
134,110450744629	0,00036852882
137,090682983398	0,00036328239
140,070915222168	0,00035762393
143,051147460938	0,00035642366
146,031379699707	0,0003509866
149,011611938477	0,00034945135
151,991844177246	0,0003460694
154,972076416016	0,0003485693
157,952308654785	0,00034873441
160,932540893555	0,00034721369
163,912773132324	0,00034815158
166,893005371094	0,00034840955
169,873237609863	0,00034658599
172,853469848633	0,00034538289
175,833702087402	0,00034293749
178,813934326172	0,00034962083
181,794166564941	0,00035179553
184,774398803711	0,00035323341
187,75463104248	0,00035715266
190,73486328125	0,00035601894
193,71509552002	0,00035198537
196,695327758789	0,000352521
199,675559997559	0,0003413351
202,655792236328	0,0003421706
205,636024475098	0,00034014653
208,616256713867	0,00033780729
211,596488952637	0,00033518019
214,576721191406	0,0003305578
217,556953430176	0,00033184086
220,537185668945	0,00033130814
223,517417907715	0,00033118092
226,497650146484	0,00032997106
229,477882385254	0,00033105771
232,458114624023	0,00033566409
235,438346862793	0,00033628562
238,418579101562	0,00034136218
241,398811340332	0,0003414604
244,379043579102	0,0003366309
247,359275817871	0,00034253437
250,339508056641	0,00034481852
253,31974029541	0,00034484153
256,29997253418	0,00034774134
259,280204772949	0,00035067563
262,260437011719	0,0003513341
265,240669250488	0,0003518884
268,220901489258	0,00035264716
271,201133728027	0,00035175063
274,181365966797	0,00035127429
277,161598205566	0,0003493029
280,141830444336	0,00034506753
283,122062683105	0,00034111654
286,102294921875	0,00033972069
289,082527160645	0,00033817825
292,062759399414	0,00034117814
295,042991638184	0,00033587158
298,023223876953	0,00033514594
301,003456115723	0,00033291983
303,983688354492	0,00033470865
306,963920593262	0,0003303078
309,944152832031	0,00033530134
312,924385070801	0,00033273501
315,90461730957	0,00033078309
318,88484954834	0,00033199834
321,865081787109	0,00033175943
324,845314025879	0,00033051249
327,825546264648	0,00032965326
330,805778503418	0,00032954157
333,786010742188	0,00032779081
336,766242980957	0,00033154215
339,746475219727	0,0003261566
342,726707458496	0,00032643876
345,706939697266	0,00032784399
348,687171936035	0,00032913133
351,667404174805	0,00032438023
354,647636413574	0,00032524857
357,627868652344	0,00032538411
360,608100891113	0,00032332105
363,588333129883	0,00032523187
366,568565368652	0,00032388122
369,548797607422	0,00032242506
372,529029846191	0,00032527243
375,509262084961	0,00032499253
378,48949432373	0,0003229502
381,4697265625	0,00032597683
384,44995880127	0,00032251602
387,430191040039	0,00032347743
390,410423278809	0,00032574546
393,390655517578	0,00032315556
396,370887756348	0,00031967265
399,351119995117	0,0003250069
402,331352233887	0,0003235926
405,311584472656	0,00032295938
408,291816711426	0,00032056413
411,272048950195	0,0003198041
414,252281188965	0,00032016513
417,232513427734	0,00032231252
420,212745666504	0,00031996493
423,192977905273	0,00031763247
426,173210144043	0,00032062004
429,153442382812	0,00031778102
432,133674621582	0,00031932831
435,113906860352	0,0003181134
438,094139099121	0,00031739347
441,074371337891	0,00031571646
444,05460357666	0,00032026725
447,03483581543	0,00031735499
450,015068054199	0,00031784992
452,995300292969	0,00031782708
455,975532531738	0,00031827945
458,955764770508	0,00031726777
461,935997009277	0,00032011954
464,916229248047	0,00031553988
467,896461486816	0,00031806011
470,876693725586	0,0003194361
473,856925964355	0,00031883084
476,837158203125	0,00031934922
479,817390441895	0,0003202784
482,797622680664	0,00032040852
485,777854919434	0,00031898936
488,758087158203	0,00032272698
491,738319396973	0,00031918715
494,718551635742	0,00031977624
497,698783874512	0,00032158954
500,679016113281	0,00032210811
503,659248352051	0,00032059135
506,63948059082	0,00032215944
509,61971282959	0,00032274674
512,599945068359	0,00032193918
515,580177307129	0,00032345901
518,560409545898	0,00032334408
521,540641784668	0,00032215218
524,520874023438	0,00032294995
527,501106262207	0,00032299033
530,481338500977	0,00032121748
533,461570739746	0,00032360146
536,441802978516	0,00032138176
539,422035217285	0,00032295995
542,402267456055	0,00032257877
545,382499694824	0,00032207325
548,362731933594	0,00032181766
551,342964172363	0,0003216338
554,323196411133	0,00032145776
557,303428649902	0,00032026724
560,283660888672	0,00032194534
563,263893127441	0,00032106531
566,244125366211	0,00032214017
569,22435760498	0,00032162949
572,20458984375	0,00032376129
575,18482208252	0,00032188388
578,165054321289	0,00032267861
581,145286560059	0,00032248741
584,125518798828	0,00032274921
587,105751037598	0,00032520101
590,085983276367	0,00032408312
593,066215515137	0,0003235983
596,046447753906	0,00032599107
599,026679992676	0,00032707749
602,006912231445	0,0003264165
604,987144470215	0,00032609799
607,967376708984	0,00032731381
610,947608947754	0,0003188721
613,927841186523	0,00033297463
616,908073425293	0,00032862015
619,888305664062	0,00032741668
622,868537902832	0,00032819169
625,848770141602	0,00033027222
628,829002380371	0,00032778022
631,809234619141	0,00033068332
634,78946685791	0,0003289764
637,76969909668	0,0003296366
640,749931335449	0,00032955059
643,730163574219	0,00033020314
646,710395812988	0,0003306613
649,690628051758	0,00033054782
652,670860290527	0,0003314159
655,651092529297	0,00033055745
658,631324768066	0,00033008937
661,611557006836	0,00033323369
664,591789245606	0,00033219992
667,572021484375	0,00033181479
670,552253723145	0,00033402047
673,532485961914	0,00033341517
676,512718200684	0,00033455965
679,492950439453	0,00033440398
682,473182678223	0,00033443544
685,453414916992	0,00033483312
688,433647155762	0,00033549689
691,413879394531	0,00033597295
694,394111633301	0,00033632135
697,37434387207	0,0003375047
700,35457611084	0,00033831569
703,334808349609	0,00033925327
706,315040588379	0,00033876403
709,295272827148	0,00033929587
712,275505065918	0,0003402984
715,255737304687	0,00034033109
718,235969543457	0,00034003204
721,216201782227	0,00034177277
724,196434020996	0,00034191121
727,176666259766	0,00034385728
730,156898498535	0,00034557834
733,137130737305	0,00034224212
736,117362976074	0,00034629733
739,097595214844	0,00034659097
742,077827453613	0,00034612789
745,058059692383	0,00034764363
748,038291931152	0,00034949102
751,018524169922	0,00034879767
753,998756408691	0,00034918075
756,978988647461	0,0003505442
759,959220886231	0,00034953658
762,939453125	0,00035143589
765,919685363769	0,0003526962
768,899917602539	0,00035322011
771,880149841309	0,00035416508
774,860382080078	0,00035432724
777,840614318848	0,00035586376
780,820846557617	0,00035727268
783,801078796387	0,00035596325
786,781311035156	0,00035516118
789,761543273926	0,00035859326
792,741775512695	0,00035749782
795,722007751465	0,00035880351
798,702239990234	0,00036063998
801,682472229004	0,00036183695
804,662704467773	0,00036305059
807,642936706543	0,00036350811
810,623168945313	0,00036627309
813,603401184082	0,00036582139
816,583633422852	0,00036572647
819,563865661621	0,0003673192
822,544097900391	0,0003683334
825,52433013916	0,00036893137
828,50456237793	0,00037027947
831,484794616699	0,00037135562
834,465026855469	0,00037312065
837,445259094238	0,00037353461
840,425491333008	0,00037424049
843,405723571777	0,00037568077
846,385955810547	0,00037757941
849,366188049316	0,00037868338
852,346420288086	0,00037970873
855,326652526855	0,00037997011
858,306884765625	0,0003806194
861,287117004394	0,00038230594
864,267349243164	0,00038380862
867,247581481934	0,00038509213
870,227813720703	0,00038621084
873,208045959473	0,00038627329
876,188278198242	0,00038798907
879,168510437012	0,00038955594
882,148742675781	0,00039061325
885,128974914551	0,00039330487
888,10920715332	0,00039220061
891,08943939209	0,00039483384
894,069671630859	0,00039649538
897,049903869629	0,00039695923
900,030136108398	0,00039954793
903,010368347168	0,0004003741
905,990600585938	0,00040181827
908,970832824707	0,00040421124
911,951065063477	0,000404031
914,931297302246	0,0004052123
917,911529541016	0,00040972397
920,891761779785	0,00041105436
923,871994018555	0,00041163497
926,852226257324	0,00041451251
929,832458496094	0,00041669043
932,812690734863	0,00041793295
935,792922973633	0,00041865382
938,773155212402	0,00042116987
941,753387451172	0,00042437842
944,733619689941	0,00042527996
947,713851928711	0,00042664317
950,69408416748	0,0004284203
953,67431640625	0,00043066528
956,65454864502	0,00043062283
959,634780883789	0,00043231722
962,615013122559	0,00043404264
965,595245361328	0,00043521486
968,575477600098	0,0004351006
971,555709838867	0,00043758888
974,535942077637	0,00044013241
977,516174316406	0,0004413701
980,496406555176	0,00044311525
983,476638793945	0,00044489353
986,456871032715	0,00044674904
989,437103271484	0,00044655188
992,417335510254	0,00044891498
995,397567749023	0,00045106687
998,377799987793	0,00045434037
1001,35803222656	0,00045492294
1004,33826446533	0,0004576964
1007,3184967041	0,00045919732
1010,29872894287	0,00046144845
1013,27896118164	0,00046322286
1016,25919342041	0,00046670593
1019,23942565918	0,00046668355
1022,21965789795	0,00046873636
1025,19989013672	0,00047235308
1028,18012237549	0,0004737162
1031,16035461426	0,00047808397
1034,14058685303	0,00047956532
1037,1208190918	0,00048307645
1040,10105133057	0,0004848232
1043,08128356934	0,00048728402
1046,06151580811	0,00049069206
1049,04174804688	0,00049285344
1052,02198028564	0,00049597653
1055,00221252441	0,00050002251
1057,98244476318	0,00050197491
1060,96267700195	0,0005046152
1063,94290924072	0,00050881266
1066,92314147949	0,00051166371
1069,90337371826	0,00051455285
1072,88360595703	0,00051834998
1075,8638381958	0,00052189611
1078,84407043457	0,00052476444
1081,82430267334	0,00052782122
1084,80453491211	0,00053182939
1087,78476715088	0,00053425175
1090,76499938965	0,00053829709
1093,74523162842	0,00054309315
1096,72546386719	0,00054689368
1099,70569610596	0,00055078063
1102,68592834473	0,00055520966
1105,6661605835	0,00055995465
1108,64639282227	0,00056398938
1111,62662506104	0,00056704235
1114,6068572998	0,00057097959
1117,58708953857	0,00057607342
1120,56732177734	0,00058116177
1123,54755401611	0,00058379229
1126,52778625488	0,00058874663
1129,50801849365	0,00059312479
1132,48825073242	0,0005976732
1135,46848297119	0,0006030809
1138,44871520996	0,00060668612
1141,42894744873	0,00061139427
1144,4091796875	0,00061481959
1147,38941192627	0,00061833053
1150,36964416504	0,00062411831
1153,34987640381	0,00062828718
1156,33010864258	0,00063283795
1159,31034088135	0,00063704112
1162,29057312012	0,00064190149
1165,27080535889	0,00064649481
1168,25103759766	0,00065303123
1171,23126983643	0,00065758677
1174,2115020752	0,0006654872
1177,19173431396	0,0006704632
1180,17196655273	0,0006782741
1183,1521987915	0,00068582337
1186,13243103027	0,00069143217
1189,11266326904	0,00069853455
1192,09289550781	0,00070607932
1195,07312774658	0,00071449768
1198,05335998535	0,00072232365
1201,03359222412	0,00073131145
1204,01382446289	0,00073826094
1206,99405670166	0,00074771527
1209,97428894043	0,00075665617
1212,9545211792	0,00076578173
1215,93475341797	0,00077556895
1218,91498565674	0,00078610321
1221,89521789551	0,00079509097
1224,87545013428	0,00080622452
1227,85568237305	0,00081653615
1230,83591461182	0,00082878232
1233,81614685059	0,00084039747
1236,79637908936	0,00085109854
1239,77661132812	0,00086378147
1242,75684356689	0,00087659
1245,73707580566	0,00088941679
1248,71730804443	0,00090345138
1251,6975402832	0,0009186814
1254,67777252197	0,00093267151
1257,65800476074	0,00094845147
1260,63823699951	0,00096536867
1263,61846923828	0,00098335255
1266,59870147705	0,0010002659
1269,57893371582	0,0010191209
1272,55916595459	0,0010381203
1275,53939819336	0,0010594108
1278,51963043213	0,0010813289
1281,4998626709	0,0011033073
1284,48009490967	0,0011266292
1287,46032714844	0,0011531622
1290,44055938721	0,0011793886
1293,42079162598	0,0012077102
1296,40102386475	0,0012362701
1299,38125610352	0,0012687876
1302,36148834229	0,001301891
1305,34172058105	0,0013383344
1308,32195281982	0,0013772037
1311,30218505859	0,0014177461
1314,28241729736	0,0014628382
1317,26264953613	0,0015108169
1320,2428817749	0,0015623203
1323,22311401367	0,0016188063
1326,20334625244	0,0016799199
1329,18357849121	0,001746021
1332,16381072998	0,0018184949
1335,14404296875	0,0018977414
1338,12427520752	0,0019847847
1341,10450744629	0,0020782924
1344,08473968506	0,0021854325
1347,06497192383	0,0023005939
1350,0452041626	0,0024270247
1353,02543640137	0,0025693401
1356,00566864014	0,0027238414
1358,98590087891	0,0028958557
1361,96613311768	0,0030791446
1364,94636535645	0,0032788255
1367,92659759521	0,0034873255
1370,90682983398	0,0037042753
1373,88706207275	0,0039190913
1376,86729431152	0,0041179066
1379,84752655029	0,0042775348
1382,82775878906	0,0043663156
1385,80799102783	0,0043433204
1388,7882232666	0,0041639255
1391,76845550537	0,0038081566
1394,74868774414	0,0033120062
1397,72891998291	0,0027936265
1400,70915222168	0,0023710663
1403,68938446045	0,0020465472
1406,66961669922	0,0017911048
1409,64984893799	0,0015820567
1412,63008117676	0,0014010075
1415,61031341553	0,0012444854
1418,5905456543	0,0011083848
1421,57077789307	0,00098542287
1424,55101013184	0,00087697714
1427,53124237061	0,00077972291
1430,51147460938	0,00069255351
1433,49170684814	0,00061278342
1436,47193908691	0,00053701487
1439,45217132568	0,00047079993
1442,43240356445	0,00040526102
1445,41263580322	0,00034653736
1448,39286804199	0,0002910169
1451,37310028076	0,00024023767
1454,35333251953	0,00019158076
1457,3335647583	0,0001488561
1460,31379699707	0,00011245923
1463,29402923584	8,8916292E-5
1466,27426147461	8,3058181E-5
1469,25449371338	9,8549571E-5
1472,23472595215	0,00012722446
1475,21495819092	0,00016083706
1478,19519042969	0,00019711786
1481,17542266846	0,00023434174
1484,15565490723	0,00027304985
1487,135887146	0,0003112387
1490,11611938477	0,00034968804
1493,09635162354	0,00038830477
1496,0765838623	0,00042859326
1499,05681610107	0,00046971498
1502,03704833984	0,00051235726
1505,01728057861	0,00055499273
1507,99751281738	0,00059895269
1510,97774505615	0,00064500371
1513,95797729492	0,00069003186
1516,93820953369	0,00074018068
1519,91844177246	0,00078927113
1522,89867401123	0,00084303552
1525,87890625	0,00090071408
1528,85913848877	0,00095886499
1531,83937072754	0,0010212453
1534,81960296631	0,0010878774
1537,79983520508	0,0011595483
1540,78006744385	0,0012357499
1543,76029968262	0,001319103
1546,74053192139	0,0014079285
1549,72076416016	0,0015061905
1552,70099639893	0,0016128218
1555,6812286377	0,001731721
1558,66146087646	0,0018621094
1561,64169311523	0,0020096465
1564,621925354	0,0021763678
1567,60215759277	0,0023671005
1570,58238983154	0,0025830681
1573,56262207031	0,0028338495
1576,54285430908	0,0031250742
1579,52308654785	0,0034648158
1582,50331878662	0,0038660145
1585,48355102539	0,0043506559
1588,46378326416	0,0049341684
1591,44401550293	0,0056434249
1594,4242477417	0,0065117142
1597,40447998047	0,0075750145
1600,38471221924	0,0088361174
1603,36494445801	0,010248677
1606,34517669678	0,011562496
1609,32540893555	0,012154186
1612,30564117432	0,011102888
1615,28587341309	0,0088302374
1618,26610565186	0,0070206114
1621,24633789062	0,0058711094
1624,22657012939	0,0050768648
1627,20680236816	0,0044894668
1630,18703460693	0,0040350809
1633,1672668457	0,0036609499
1636,14749908447	0,0033506079
1639,12773132324	0,0030887898
1642,10796356201	0,0028667225
1645,08819580078	0,0026716984
1648,06842803955	0,0025014426
1651,04866027832	0,0023530219
1654,02889251709	0,002222148
1657,00912475586	0,0021064452
1659,98935699463	0,0020007907
1662,9695892334	0,0019063848
1665,94982147217	0,0018207854
1668,93005371094	0,0017450533
1671,91028594971	0,0016723767
1674,89051818848	0,0016074546
1677,87075042725	0,0015490412
1680,85098266602	0,0014930121
1683,83121490479	0,0014383814
1686,81144714355	0,0013919219
1689,79167938232	0,001346477
1692,77191162109	0,0013041745
1695,75214385986	0,0012635476
1698,73237609863	0,0012248388
1701,7126083374	0,0011902123
1704,69284057617	0,0011571865
1707,67307281494	0,0011251265
1710,65330505371	0,0010957821
1713,63353729248	0,0010684913
1716,61376953125	0,0010406161
1719,59400177002	0,0010170055
1722,57423400879	0,00099068832
1725,55446624756	0,00096789417
1728,53469848633	0,00094709731
1731,5149307251	0,00092482788
1734,49516296387	0,00090472668
1737,47539520264	0,00088528458
1740,45562744141	0,0008685176
1743,43585968018	0,00085023487
1746,41609191895	0,00083258207
1749,39632415771	0,00081529106
1752,37655639648	0,00079877685
1755,35678863525	0,00078377703
1758,33702087402	0,00076888842
1761,31725311279	0,00075564822
1764,29748535156	0,00074061205
1767,27771759033	0,00072937839
1770,2579498291	0,00071541705
1773,23818206787	0,00070315005
1776,21841430664	0,00069248853
1779,19864654541	0,00067877077
1782,17887878418	0,00066806072
1785,15911102295	0,00065748391
1788,13934326172	0,00064621862
1791,11957550049	0,00063525577
1794,09980773926	0,00062636209
1797,08003997803	0,00061403265
1800,0602722168	0,00060477224
1803,04050445557	0,00059532235
1806,02073669434	0,00058567401
1809,00096893311	0,00057656423
1811,98120117187	0,00056694075
1814,96143341064	0,00055983668
1817,94166564941	0,00055230876
1820,92189788818	0,00054643734
1823,90213012695	0,00054002455
1826,88236236572	0,00053517884
1829,86259460449	0,00053030706
1832,84282684326	0,00052446075
1835,82305908203	0,00051862831
1838,8032913208	0,00051164233
1841,78352355957	0,00050400799
1844,76375579834	0,00049663032
1847,74398803711	0,00048982499
1850,72422027588	0,00048153543
1853,70445251465	0,00047445625
1856,68468475342	0,00046803388
1859,66491699219	0,00046143673
1862,64514923096	0,00045434942
1865,62538146973	0,00044791245
1868,6056137085	0,00044188342
1871,58584594727	0,00043643968
1874,56607818604	0,00043056967
1877,5463104248	0,00042537216
1880,52654266357	0,00041907972
1883,50677490234	0,0004142701
1886,48700714111	0,00040973431
1889,46723937988	0,00040407454
1892,44747161865	0,00040047137
1895,42770385742	0,00039521498
1898,40793609619	0,00039160106
1901,38816833496	0,00038602295
1904,36840057373	0,00038295963
1907,3486328125	0,00037853261
1910,32886505127	0,00037532268
1913,30909729004	0,0003704397
1916,28932952881	0,00036867845
1919,26956176758	0,00036436068
1922,24979400635	0,00036083319
1925,23002624512	0,00035702145
1928,21025848389	0,00035400731
1931,19049072266	0,00034986492
1934,17072296143	0,00034650192
1937,1509552002	0,00034336121
1940,13118743896	0,00034059654
1943,11141967773	0,00033694729
1946,0916519165	0,0003334256
1949,07188415527	0,00033046881
1952,05211639404	0,00032828974
1955,03234863281	0,00032579914
1958,01258087158	0,00032228388
1960,99281311035	0,00031960712
1963,97304534912	0,0003182188
1966,95327758789	0,00031527155
1969,93350982666	0,00031180274
1972,91374206543	0,00030871057
1975,8939743042	0,00030665995
1978,87420654297	0,0003034862
1981,85443878174	0,00030052479
1984,83467102051	0,00029912845
1987,81490325928	0,00029650233
1990,79513549805	0,00029243889
1993,77536773682	0,00029070527
1996,75559997559	0,00028794866
1999,73583221436	0,00028634035
2002,71606445313	0,00028304513
2005,69629669189	0,00028064356
2008,67652893066	0,00027919619
2011,65676116943	0,00027632394
2014,6369934082	0,00027524567
2017,61722564697	0,00027271232
2020,59745788574	0,00026989537
2023,57769012451	0,00026856204
2026,55792236328	0,00026654887
2029,53815460205	0,00026401532
2032,51838684082	0,00026183523
2035,49861907959	0,00025929417
2038,47885131836	0,00025708175
2041,45908355713	0,00025421113
2044,4393157959	0,00025252021
2047,41954803467	0,0002513459
2050,39978027344	0,0002483039
2053,38001251221	0,00024680712
2056,36024475098	0,0002442512
2059,34047698975	0,00024229497
2062,32070922852	0,00023993497
2065,30094146729	0,00023926347
2068,28117370605	0,00023640274
2071,26140594482	0,00023428472
2074,24163818359	0,00023308401
2077,22187042236	0,00023062705
2080,20210266113	0,00022891664
2083,1823348999	0,0002276559
2086,16256713867	0,00022579674
2089,14279937744	0,0002236485
2092,12303161621	0,00022193308
2095,10326385498	0,00022012397
2098,08349609375	0,00021796017
2101,06372833252	0,00021604969
2104,04396057129	0,00021456623
2107,02419281006	0,00021230349
2110,00442504883	0,00021202368
2112,9846572876	0,00021007783
2115,96488952637	0,00020907536
2118,94512176514	0,00020637041
2121,92535400391	0,00020550357
2124,90558624268	0,00020195289
2127,88581848145	0,00020122868
2130,86605072021	0,00019919512
2133,84628295898	0,0001980297
2136,82651519775	0,0001950601
2139,80674743652	0,0001947257
2142,78697967529	0,0001934971
2145,76721191406	0,00018965131
2148,74744415283	0,0001875988
2151,7276763916	0,00018711923
2154,70790863037	0,00018580461
2157,68814086914	0,00018337159
2160,66837310791	0,00018069263
2163,64860534668	0,00017992619
2166,62883758545	0,000177769
2169,60906982422	0,00017678243
2172,58930206299	0,00017470081
2175,56953430176	0,00017362418
2178,54976654053	0,00017277352
2181,5299987793	0,00017004114
2184,51023101807	0,00016856263
2187,49046325684	0,00016769794
2190,47069549561	0,0001673479
2193,45092773438	0,00016464417
2196,43115997314	0,00016358496
2199,41139221191	0,00016219467
2202,39162445068	0,00016115043
2205,37185668945	0,00015949881
2208,35208892822	0,00015824268
2211,33232116699	0,00015778078
2214,31255340576	0,00015586573
2217,29278564453	0,00015563973
2220,2730178833	0,0001545086
2223,25325012207	0,00015246278
2226,23348236084	0,0001512826
2229,21371459961	0,00015123251
2232,19394683838	0,00014881484
2235,17417907715	0,00014617607
2238,15441131592	0,00014539828
2241,13464355469	0,00014561276
2244,11487579346	0,00014409653
2247,09510803223	0,0001428133
2250,075340271	0,00014077281
2253,05557250977	0,00014044402
2256,03580474854	0,00013974085
2259,0160369873	0,00013790466
2261,99626922607	0,00013762923
2264,97650146484	0,00013690197
2267,95673370361	0,00013596912
2270,93696594238	0,00013616823
2273,91719818115	0,0001342055
2276,89743041992	0,00013361284
2279,87766265869	0,00013270768
2282,85789489746	0,00013150886
2285,83812713623	0,00013075772
2288,818359375	0,00013018106
2291,79859161377	0,00012915714
2294,77882385254	0,00012881731
2297,75905609131	0,00012859947
2300,73928833008	0,00012697667
2303,71952056885	0,0001262921
2306,69975280762	0,00012476085
2309,67998504639	0,00012425178
2312,66021728516	0,00012409642
2315,64044952393	0,00012324828
2318,6206817627	0,00012202351
2321,60091400146	0,00012117798
2324,58114624023	0,0001207608
2327,561378479	0,00012091785
2330,54161071777	0,00012070496
2333,52184295654	0,00011892146
2336,50207519531	0,0001190537
2339,48230743408	0,00011894964
2342,46253967285	0,0001177224
2345,44277191162	0,00011853081
2348,42300415039	0,00011771509
2351,40323638916	0,00011774506
2354,38346862793	0,00011667236
2357,3637008667	0,0001168349
2360,34393310547	0,00011658444
2363,32416534424	0,00011543416
2366,30439758301	0,00011444071
2369,28462982178	0,00011524394
2372,26486206055	0,00011467915
2375,24509429932	0,00011413206
2378,22532653809	0,00011388245
2381,20555877686	0,00011564916
2384,18579101562	0,00011496436
2387,16602325439	0,00011401731
2390,14625549316	0,00011706384
2393,12648773193	0,00011630809
2396,1067199707	0,00011761947
2399,08695220947	0,00011949413
2402,06718444824	0,00012207599
2405,04741668701	0,00012323405
2408,02764892578	0,00012632572
2411,00788116455	0,00012883972
2413,98811340332	0,00013130875
2416,96834564209	0,00013426998
2419,94857788086	0,00013503602
2422,92881011963	0,00013695536
2425,9090423584	0,00013841631
2428,88927459717	0,0001371285
2431,86950683594	0,00013531555
2434,84973907471	0,00013263886
2437,82997131348	0,00012932633
2440,81020355225	0,00012554491
2443,79043579102	0,00012206608
2446,77066802979	0,00011953462
2449,75090026855	0,00011712986
2452,73113250732	0,00011355371
2455,71136474609	0,00011142028
2458,69159698486	0,00010867903
2461,67182922363	0,00010644961
2464,6520614624	0,0001051569
2467,63229370117	0,00010368331
2470,61252593994	0,00010135052
2473,59275817871	9,9118611E-5
2476,57299041748	9,8588872E-5
2479,55322265625	9,8014706E-5
2482,53345489502	9,5386747E-5
2485,51368713379	9,4033054E-5
2488,49391937256	9,3142177E-5
2491,47415161133	9,2001038E-5
2494,4543838501	9,0563615E-5
2497,43461608887	9,0456188E-5
2500,41484832764	9,0229211E-5
2503,39508056641	8,8270752E-5
2506,37531280518	8,8332497E-5
2509,35554504395	8,7926316E-5
2512,33577728271	8,6973682E-5
2515,31600952148	8,5824168E-5
2518,29624176025	8,5576578E-5
2521,27647399902	8,5125537E-5
2524,25670623779	8,5083757E-5
2527,23693847656	8,4140737E-5
2530,21717071533	8,4657065E-5
2533,1974029541	8,4277766E-5
2536,17763519287	8,2289601E-5
2539,15786743164	8,2746059E-5
2542,13809967041	8,3328913E-5
2545,11833190918	8,1122941E-5
2548,09856414795	8,1070565E-5
2551,07879638672	8,0536648E-5
2554,05902862549	7,8772759E-5
2557,03926086426	7,9631323E-5
2560,01949310303	7,788545E-5
2562,9997253418	7,6555576E-5
2565,97995758057	7,6108079E-5
2568,96018981934	7,547842E-5
2571,94042205811	7,5241918E-5
2574,92065429687	7,4262295E-5
2577,90088653564	7,2881096E-5
2580,88111877441	7,2713534E-5
2583,86135101318	7,170207E-5
2586,84158325195	7,1789823E-5
2589,82181549072	7,2407702E-5
2592,80204772949	7,0368011E-5
2595,78227996826	7,0434603E-5
2598,76251220703	7,0082701E-5
2601,7427444458	7,0852123E-5
2604,72297668457	7,0504673E-5
2607,70320892334	6,89304E-5
2610,68344116211	6,946507E-5
2613,66367340088	6,8303893E-5
2616,64390563965	6,8304513E-5
2619,62413787842	6,8838784E-5
2622,60437011719	6,8711873E-5
2625,58460235596	6,9553687E-5
2628,56483459473	6,8763181E-5
2631,5450668335	6,8410179E-5
2634,52529907227	6,8113956E-5
2637,50553131104	6,8136829E-5
2640,4857635498	6,8662005E-5
2643,46599578857	6,8849642E-5
2646,44622802734	6,8552932E-5
2649,42646026611	6,7353154E-5
2652,40669250488	6,780683E-5
2655,38692474365	6,707135E-5
2658,36715698242	6,759023E-5
2661,34738922119	6,8206776E-5
2664,32762145996	6,849822E-5
2667,30785369873	6,7433582E-5
2670,2880859375	6,8205531E-5
2673,26831817627	6,7364873E-5
2676,24855041504	6,5730317E-5
2679,22878265381	6,8177628E-5
2682,20901489258	6,7574423E-5
2685,18924713135	6,7390664E-5
2688,16947937012	6,7738657E-5
2691,14971160889	6,7922987E-5
2694,12994384766	6,7301676E-5
2697,11017608643	6,7658754E-5
2700,0904083252	6,6921579E-5
2703,07064056396	6,7632464E-5
2706,05087280273	6,764261E-5
2709,0311050415	6,9075281E-5
2712,01133728027	6,8736534E-5
2714,99156951904	6,9102998E-5
2717,97180175781	6,9655852E-5
2720,95203399658	7,0366035E-5
2723,93226623535	6,9320014E-5
2726,91249847412	6,979904E-5
2729,89273071289	7,0495821E-5
2732,87296295166	7,0797665E-5
2735,85319519043	7,1319698E-5
2738,8334274292	7,2237803E-5
2741,81365966797	7,201976E-5
2744,79389190674	7,2506692E-5
2747,77412414551	7,319294E-5
2750,75435638428	7,2430752E-5
2753,73458862305	7,3047877E-5
2756,71482086182	7,1982111E-5
2759,69505310059	7,2180938E-5
2762,67528533936	7,2826951E-5
2765,65551757813	7,210803E-5
2768,63574981689	7,3959444E-5
2771,61598205566	7,455539E-5
2774,59621429443	7,363296E-5
2777,5764465332	7,5602843E-5
2780,55667877197	7,5721644E-5
2783,53691101074	7,625288E-5
2786,51714324951	7,784757E-5
2789,49737548828	7,9287666E-5
2792,47760772705	8,0569345E-5
2795,45783996582	8,30459E-5
2798,43807220459	8,3861257E-5
2801,41830444336	8,466805E-5
2804,39853668213	8,5454822E-5
2807,3787689209	8,6205049E-5
2810,35900115967	8,6225505E-5
2813,33923339844	8,830297E-5
2816,31946563721	8,9764674E-5
2819,29969787598	9,0264868E-5
2822,27993011475	9,0927787E-5
2825,26016235352	9,3227269E-5
2828,24039459229	9,3214873E-5
2831,22062683105	9,4022973E-5
2834,20085906982	9,5248066E-5
2837,18109130859	9,6869793E-5
2840,16132354736	9,7211076E-5
2843,14155578613	9,7752939E-5
2846,1217880249	9,8966874E-5
2849,10202026367	0,00010046443
2852,08225250244	0,00010158429
2855,06248474121	0,0001015886
2858,04271697998	0,00010328814
2861,02294921875	0,00010438725
2864,00318145752	0,00010518365
2866,98341369629	0,00010663375
2869,96364593506	0,00010805787
2872,94387817383	0,00010837961
2875,9241104126	0,00011059626
2878,90434265137	0,00011118638
2881,88457489014	0,00011131006
2884,86480712891	0,00011346255
2887,84503936768	0,00011462872
2890,82527160645	0,00011613381
2893,80550384521	0,00011819249
2896,78573608398	0,00011929533
2899,76596832275	0,00012147084
2902,74620056152	0,00012261317
2905,72643280029	0,00012463388
2908,70666503906	0,00012494159
2911,68689727783	0,00012663068
2914,6671295166	0,00012835838
2917,64736175537	0,00013053552
2920,62759399414	0,00013108623
2923,60782623291	0,00013295743
2926,58805847168	0,00013517237
2929,56829071045	0,0001370701
2932,54852294922	0,00013890615
2935,52875518799	0,00014072415
2938,50898742676	0,00014195323
2941,48921966553	0,00014381557
2944,4694519043	0,00014601641
2947,44968414307	0,00014782491
2950,42991638184	0,00015057388
2953,41014862061	0,00015185727
2956,39038085937	0,00015514714
2959,37061309814	0,00015714248
2962,35084533691	0,00015859202
2965,33107757568	0,00016065576
2968,31130981445	0,00016396602
2971,29154205322	0,0001652183
2974,27177429199	0,00016794017
2977,25200653076	0,00016920463
2980,23223876953	0,0001707968
2983,2124710083	0,0001722946
2986,19270324707	0,00017517444
2989,17293548584	0,00017677427
2992,15316772461	0,00017767027
2995,13339996338	0,00017871068
2998,11363220215	0,00018062062
3001,09386444092	0,00018189523
3004,07409667969	0,00018413136
3007,05432891846	0,00018488348
3010,03456115723	0,00018778611
3013,014793396	0,00018925359
3015,99502563477	0,00019243026
3018,97525787354	0,00019705978
3021,9554901123	0,00020075367
3024,93572235107	0,00020485095
3027,91595458984	0,00020795416
3030,89618682861	0,00021386738
3033,87641906738	0,00021737702
3036,85665130615	0,00022326203
3039,83688354492	0,00022823019
3042,81711578369	0,00023419288
3045,79734802246	0,00023920938
3048,77758026123	0,00024414196
3051,7578125	0,00024831773
3054,73804473877	0,00025600667
3057,71827697754	0,00026137235
3060,69850921631	0,00026875613
3063,67874145508	0,00027449176
3066,65897369385	0,0002811812
3069,63920593262	0,00028860979
3072,61943817139	0,00029517248
3075,59967041016	0,00030092375
3078,57990264893	0,00030988524
3081,5601348877	0,00031741955
3084,54036712646	0,00032397059
3087,52059936523	0,00033286164
3090,500831604	0,0003395755
3093,48106384277	0,0003494573
3096,46129608154	0,00035717949
3099,44152832031	0,00036627716
3102,42176055908	0,00037570658
3105,40199279785	0,00038459868
3108,38222503662	0,00039440098
3111,36245727539	0,00040527576
3114,34268951416	0,00041741176
3117,32292175293	0,00042633101
3120,3031539917	0,00043726891
3123,28338623047	0,00045047341
3126,26361846924	0,00046258429
3129,24385070801	0,00047508851
3132,22408294678	0,00048989077
3135,20431518555	0,00050407714
3138,18454742432	0,00051998694
3141,16477966309	0,0005345568
3144,14501190186	0,00055064179
3147,12524414063	0,00056824928
3150,10547637939	0,00058706771
3153,08570861816	0,0006057397
3156,06594085693	0,00062811364
3159,0461730957	0,00064972763
3162,02640533447	0,00067432964
3165,00663757324	0,00069978245
3167,98686981201	0,00072671852
3170,96710205078	0,00075467116
3173,94733428955	0,00078666566
3176,92756652832	0,0008199921
3179,90779876709	0,00085662642
3182,88803100586	0,00089697437
3185,86826324463	0,00094053819
3188,8484954834	0,00098755651
3191,82872772217	0,001037842
3194,80895996094	0,0010939876
3197,78919219971	0,0011573293
3200,76942443848	0,0012240258
3203,74965667725	0,0012986555
3206,72988891602	0,0013809895
3209,71012115479	0,0014735851
3212,69035339355	0,0015709551
3215,67058563232	0,0016729433
3218,65081787109	0,0017790637
3221,63105010986	0,0018842978
3224,61128234863	0,0019878384
3227,5915145874	0,0020849647
3230,57174682617	0,0021700763
3233,55197906494	0,0022397325
3236,53221130371	0,0022818672
3239,51244354248	0,002294312
3242,49267578125	0,0022656838
3245,47290802002	0,002198257
3248,45314025879	0,0021015169
3251,43337249756	0,0019875082
3254,41360473633	0,0018783448
3257,3938369751	0,0017773343
3260,37406921387	0,0016894747
3263,35430145264	0,001616598
3266,33453369141	0,0015547772
3269,31476593018	0,0015030118
3272,29499816895	0,0014564319
3275,27523040771	0,0014140709
3278,25546264648	0,0013748592
3281,23569488525	0,0013362326
3284,21592712402	0,0012984146
3287,19615936279	0,0012604946
3290,17639160156	0,001222148
3293,15662384033	0,0011817528
3296,1368560791	0,001142946
3299,11708831787	0,0011050378
3302,09732055664	0,0010680716
3305,07755279541	0,0010326143
3308,05778503418	0,00099815299
3311,03801727295	0,00096459418
3314,01824951172	0,0009352754
3316,99848175049	0,0009043716
3319,97871398926	0,00087724668
3322,95894622803	0,00085264239
3325,9391784668	0,0008267967
3328,91941070557	0,00080349984
3331,89964294434	0,00078205422
3334,87987518311	0,00076092179
3337,86010742188	0,00074035372
3340,84033966064	0,00072281019
3343,82057189941	0,00070391495
3346,80080413818	0,00068601785
3349,78103637695	0,00067026234
3352,76126861572	0,00065507989
3355,74150085449	0,00064076383
3358,72173309326	0,00062664254
3361,70196533203	0,00061184524
3364,6821975708	0,00059990916
3367,66242980957	0,000586744
3370,64266204834	0,00057496867
3373,62289428711	0,00056445527
3376,60312652588	0,00055549963
3379,58335876465	0,00054399936
3382,56359100342	0,00053395582
3385,54382324219	0,00052454235
3388,52405548096	0,00051456976
3391,50428771973	0,00050627727
3394,4845199585	0,00049763705
3397,46475219727	0,00048921325
3400,44498443604	0,00048221674
3403,4252166748	0,00047437777
3406,40544891357	0,0004670525
3409,38568115234	0,00045863703
3412,36591339111	0,00045319152
3415,34614562988	0,00044704309
3418,32637786865	0,00043998083
3421,30661010742	0,0004358713
3424,28684234619	0,00042943397
3427,26707458496	0,00042447778
3430,24730682373	0,00042032934
3433,2275390625	0,00041454194
3436,20777130127	0,00041127991
3439,18800354004	0,00040600581
3442,16823577881	0,00040328325
3445,14846801758	0,0003990255
3448,12870025635	0,00039371973
3451,10893249512	0,00039112771
3454,08916473389	0,00038774673
3457,06939697266	0,00038367327
3460,04962921143	0,0003809386
3463,0298614502	0,00037771486
3466,01009368897	0,00037485714
3468,99032592773	0,00037066503
3471,9705581665	0,00036533638
3474,95079040527	0,00036349951
3477,93102264404	0,00035804877
3480,91125488281	0,00035257905
3483,89148712158	0,00034904493
3486,87171936035	0,00034464353
3489,85195159912	0,00034108995
3492,83218383789	0,00033669654
3495,81241607666	0,0003310139
3498,79264831543	0,00032740355
3501,7728805542	0,00032323824
3504,75311279297	0,00032162815
3507,73334503174	0,00031535442
3510,71357727051	0,00031259365
3513,69380950928	0,00030988701
3516,67404174805	0,00030609236
3519,65427398682	0,00030192032
3522,63450622559	0,00029896288
3525,61473846436	0,00029583747
3528,59497070313	0,00029300487
3531,57520294189	0,00028869638
3534,55543518066	0,00028621029
3537,53566741943	0,00028387054
3540,5158996582	0,00028156412
3543,49613189697	0,00027862601
3546,47636413574	0,00027680318
3549,45659637451	0,00027486474
3552,43682861328	0,00027251054
3555,41706085205	0,00027079265
3558,39729309082	0,00026927297
3561,37752532959	0,00026749785
3564,35775756836	0,0002645724
3567,33798980713	0,00026306044
3570,3182220459	0,00026102178
3573,29845428467	0,0002593957
3576,27868652344	0,00025816708
3579,25891876221	0,00025625375
3582,23915100098	0,0002546622
3585,21938323975	0,00025320805
3588,19961547852	0,00025201912
3591,17984771729	0,00025098804
3594,16007995605	0,00025033566
3597,14031219482	0,00024729411
3600,12054443359	0,00024569112
3603,10077667236	0,0002450818
3606,08100891113	0,00024340741
3609,0612411499	0,00024251632
3612,04147338867	0,00024091792
3615,02170562744	0,00023998335
3618,00193786621	0,00023869809
3620,98217010498	0,00023732252
3623,96240234375	0,00023547502
3626,94263458252	0,00023590962
3629,92286682129	0,00023421885
3632,90309906006	0,00023419447
3635,88333129883	0,00023357259
3638,8635635376	0,00023195153
3641,84379577637	0,00023209033
3644,82402801514	0,00023143418
3647,80426025391	0,00023041286
3650,78449249268	0,00023119524
3653,76472473145	0,00023017402
3656,74495697022	0,00022854584
3659,72518920898	0,00022870179
3662,70542144775	0,0002292362
3665,68565368652	0,00022852806
3668,66588592529	0,00022751078
3671,64611816406	0,0002278961
3674,62635040283	0,0002284471
3677,6065826416	0,00022827308
3680,58681488037	0,00022877633
3683,56704711914	0,00022836018
3686,54727935791	0,00022922185
3689,52751159668	0,00022988757
3692,50774383545	0,00023025684
3695,48797607422	0,0002306369
3698,46820831299	0,00023272896
3701,44844055176	0,00023393757
3704,42867279053	0,00023592739
3707,4089050293	0,00023420416
3710,38913726807	0,00023637963
3713,36936950684	0,00023659635
3716,34960174561	0,00023630388
3719,32983398438	0,00023711594
3722,31006622314	0,00023738499
3725,29029846191	0,00023604787
3728,27053070068	0,00023432486
3731,25076293945	0,00023442771
3734,23099517822	0,00023276264
3737,21122741699	0,00023034505
3740,19145965576	0,00022785226
3743,17169189453	0,00022472024
3746,1519241333	0,00022034413
3749,13215637207	0,00021578734
3752,11238861084	0,00020888557
3755,09262084961	0,0002020447
3758,07285308838	0,00019357551
3761,05308532715	0,00018374773
3764,03331756592	0,00017342838
3767,01354980469	0,00016176696
3769,99378204346	0,00015019634
3772,97401428223	0,00013807382
3775,954246521	0,00012790643
3778,93447875977	0,00011701765
3781,91471099854	0,00010603814
3784,8949432373	9,7298606E-5
3787,87517547607	8,8341091E-5
3790,85540771484	8,2691655E-5
3793,83563995361	7,7711819E-5
3796,81587219238	7,2145575E-5
3799,79610443115	7,0266396E-5
3802,77633666992	6,7381851E-5
3805,75656890869	6,6583371E-5
3808,73680114746	6,6797263E-5
3811,71703338623	6,6246293E-5
3814,697265625	6,7363042E-5
3817,67749786377	6,8500925E-5
3820,65773010254	7,0099871E-5
3823,63796234131	7,2030656E-5
3826,61819458008	7,3304441E-5
3829,59842681885	7,4883361E-5
3832,57865905762	7,483626E-5
3835,55889129639	7,8139738E-5
3838,53912353516	7,9095843E-5
3841,51935577393	8,1035889E-5
3844,4995880127	8,1517387E-5
3847,47982025146	8,3605149E-5
3850,46005249023	8,4537162E-5
3853,440284729	8,4679367E-5
3856,42051696777	8,5809965E-5
3859,40074920654	8,7464424E-5
3862,38098144531	8,7075991E-5
3865,36121368408	8,749343E-5
3868,34144592285	8,8513934E-5
3871,32167816162	9,0354785E-5
3874,30191040039	8,94827E-5
3877,28214263916	9,0944782E-5
3880,26237487793	9,1334192E-5
3883,2426071167	9,1831934E-5
3886,22283935547	9,1879161E-5
3889,20307159424	9,1894755E-5
3892,18330383301	9,256589E-5
3895,16353607178	9,28461E-5
3898,14376831055	9,3286951E-5
3901,12400054932	9,3549538E-5
3904,10423278809	9,3079857E-5
3907,08446502686	9,3918233E-5
3910,06469726562	9,403573E-5
3913,04492950439	9,4867876E-5
3916,02516174316	9,3125884E-5
3919,00539398193	9,4413376E-5
3921,9856262207	9,3817605E-5
3924,96585845947	9,3946489E-5
3927,94609069824	9,4006338E-5
3930,92632293701	9,478773E-5
3933,90655517578	9,4956957E-5
3936,88678741455	9,4662839E-5
3939,86701965332	9,4832973E-5
3942,84725189209	9,5008817E-5
3945,82748413086	9,4079265E-5
3948,80771636963	9,4720339E-5
3951,7879486084	9,4034921E-5
3954,76818084717	9,3509275E-5
3957,74841308594	9,3572562E-5
3960,72864532471	9,3825428E-5
3963,70887756348	9,2787432E-5
3966,68910980225	9,309798E-5
3969,66934204102	9,3726529E-5
3972,64957427978	9,3643175E-5
3975,62980651855	9,4130879E-5
3978,61003875732	9,3434789E-5
3981,59027099609	9,4166562E-5
3984,57050323486	9,4946321E-5
3987,55073547363	9,4123336E-5
3990,5309677124	9,4489416E-5
3993,51119995117	9,3480822E-5
3996,49143218994	9,4556412E-5
3999,47166442871	9,6233893E-5
4002,45189666748	9,5484123E-5
4005,43212890625	9,590852E-5
4008,41236114502	9,7424788E-5
4011,39259338379	9,673949E-5
4014,37282562256	9,7069174E-5
4017,35305786133	9,7749741E-5
4020,3332901001	9,69147E-5
4023,31352233887	9,7990078E-5
4026,29375457764	9,7716213E-5
4029,27398681641	9,8123844E-5
4032,25421905518	9,707495E-5
4035,23445129395	9,7267043E-5
4038,21468353271	9,6486936E-5
4041,19491577148	9,5921472E-5
4044,17514801025	9,545347E-5
4047,15538024902	9,5713074E-5
4050,13561248779	9,6153979E-5
4053,11584472656	9,5196298E-5
4056,09607696533	9,5192084E-5
4059,0763092041	9,3777382E-5
4062,05654144287	9,5073715E-5
4065,03677368164	9,2918426E-5
4068,01700592041	9,4195059E-5
4070,99723815918	9,2990839E-5
4073,97747039795	9,3492415E-5
4076,95770263672	9,2848676E-5
4079,93793487549	9,3490645E-5
4082,91816711426	9,2611646E-5
4085,89839935303	9,2731022E-5
4088,8786315918	9,3055205E-5
4091,85886383057	9,2636473E-5
4094,83909606934	9,2382027E-5
4097,81932830811	9,3053056E-5
4100,79956054687	9,2298332E-5
4103,77979278564	9,1897411E-5
4106,76002502441	9,2484053E-5
4109,74025726318	9,2252623E-5
4112,72048950195	9,3019847E-5
4115,70072174072	9,1800619E-5
4118,68095397949	9,2589457E-5
4121,66118621826	9,1397927E-5
4124,64141845703	9,1666851E-5
4127,6216506958	9,1873489E-5
4130,60188293457	9,0635057E-5
4133,58211517334	9,1302414E-5
4136,56234741211	9,1360742E-5
4139,54257965088	9,0715806E-5
4142,52281188965	9,0072858E-5
4145,50304412842	9,0876327E-5
4148,48327636719	9,1047947E-5
4151,46350860596	9,0971131E-5
4154,44374084473	9,1246796E-5
4157,4239730835	9,1155639E-5
4160,40420532227	9,1197153E-5
4163,38443756103	9,1715388E-5
4166,3646697998	9,1922675E-5
4169,34490203857	9,2532161E-5
4172,32513427734	9,2606574E-5
4175,30536651611	9,1982167E-5
4178,28559875488	9,2246079E-5
4181,26583099365	9,1500036E-5
4184,24606323242	9,0004954E-5
4187,22629547119	8,988609E-5
4190,20652770996	8,8000364E-5
4193,18675994873	8,519724E-5
4196,1669921875	8,4133151E-5
4199,14722442627	8,2466847E-5
4202,12745666504	8,0556593E-5
4205,10768890381	8,0746594E-5
4208,08792114258	7,8713715E-5
4211,06815338135	7,8671311E-5
4214,04838562012	7,7813848E-5
4217,02861785889	7,7602152E-5
4220,00885009766	7,7273919E-5
4222,98908233643	7,7796531E-5
4225,9693145752	7,8105948E-5
4228,94954681396	7,8675425E-5
4231,92977905273	7,7956716E-5
4234,9100112915	7,8301789E-5
4237,89024353027	7,8010624E-5
4240,87047576904	7,7361355E-5
4243,85070800781	7,893017E-5
4246,83094024658	7,9403758E-5
4249,81117248535	7,950348E-5
4252,79140472412	7,9122488E-5
4255,77163696289	7,9563721E-5
4258,75186920166	8,0089606E-5
4261,73210144043	8,0006597E-5
4264,7123336792	8,1082257E-5
4267,69256591797	8,2140153E-5
4270,67279815674	8,2241045E-5
4273,65303039551	8,3683489E-5
4276,63326263428	8,4505967E-5
4279,61349487305	8,3060079E-5
4282,59372711182	8,5343227E-5
4285,57395935059	8,5656919E-5
4288,55419158936	8,6780439E-5
4291,53442382812	8,8186087E-5
4294,51465606689	8,8016983E-5
4297,49488830566	9,0394222E-5
4300,47512054443	9,1572179E-5
4303,4553527832	9,2128935E-5
4306,43558502197	9,4161882E-5
4309,41581726074	9,53754E-5
4312,39604949951	9,8023531E-5
4315,37628173828	9,9065958E-5
4318,35651397705	0,00010177903
4321,33674621582	0,00010428522
4324,31697845459	0,0001079654
4327,29721069336	0,00011042702
4330,27744293213	0,00011338207
4333,2576751709	0,00011712079
4336,23790740967	0,00012093364
4339,21813964844	0,00012587228
4342,19837188721	0,00013145546
4345,17860412598	0,00013675234
4348,15883636475	0,00014250733
4351,13906860352	0,00014856249
4354,11930084229	0,00015613449
4357,09953308105	0,00016385301
4360,07976531982	0,00017243196
4363,05999755859	0,00018052099
4366,04022979736	0,0001897548
4369,02046203613	0,00019868705
4372,0006942749	0,00020610202
4374,98092651367	0,00021127772
4377,96115875244	0,00021775114
4380,94139099121	0,0002192325
4383,92162322998	0,0002216836
4386,90185546875	0,00022156043
4389,88208770752	0,00021990499
4392,86231994629	0,00021715649
4395,84255218506	0,00021399615
4398,82278442383	0,00021222299
4401,8030166626	0,00020854437
4404,78324890137	0,00020490181
4407,76348114014	0,00020090699
4410,74371337891	0,00019423035
4413,72394561768	0,00018990747
4416,70417785645	0,00018484871
4419,68441009521	0,00017993647
4422,66464233398	0,00017443217
4425,64487457275	0,00016919879
4428,62510681152	0,00016429328
4431,60533905029	0,00015957972
4434,58557128906	0,00015474416
4437,56580352783	0,00015136044
4440,5460357666	0,00014763339
4443,52626800537	0,00014386187
4446,50650024414	0,00014036442
4449,48673248291	0,00013623882
4452,46696472168	0,00013562177
4455,44719696045	0,00013173413
4458,42742919922	0,00012901279
4461,40766143799	0,00012863064
4464,38789367676	0,0001259997
4467,36812591553	0,00012339073
4470,3483581543	0,00012174469
4473,32859039307	0,00012021145
4476,30882263184	0,00011824396
4479,28905487061	0,00011571697
4482,26928710937	0,00011506837
4485,24951934814	0,00011459136
4488,22975158691	0,00011188658
4491,20998382568	0,00011041627
4494,19021606445	0,00011099639
4497,17044830322	0,00010898078
4500,15068054199	0,00010858759
4503,13091278076	0,00010798788
4506,11114501953	0,00010712585
4509,0913772583	0,00010504938
4512,07160949707	0,00010572717
4515,05184173584	0,00010452876
4518,03207397461	0,00010362431
4521,01230621338	0,00010272826
4523,99253845215	0,00010269235
4526,97277069092	0,00010124794
4529,95300292969	0,00010183209
4532,93323516846	0,00010012053
4535,91346740723	9,9830532E-5
4538,893699646	0,00010012693
4541,87393188477	9,9671623E-5
4544,85416412354	9,9128989E-5
4547,8343963623	9,8738821E-5
4550,81462860107	9,8788455E-5
4553,79486083984	9,9137752E-5
4556,77509307861	9,7487334E-5
4559,75532531738	9,8270108E-5
4562,73555755615	9,7907008E-5
4565,71578979492	9,8250459E-5
4568,69602203369	9,749204E-5
4571,67625427246	9,7133015E-5
4574,65648651123	9,6636998E-5
4577,63671875	9,5660775E-5
4580,61695098877	9,4213234E-5
4583,59718322754	9,3798371E-5
4586,57741546631	9,1389721E-5
4589,55764770508	8,9154859E-5
4592,53787994385	8,7659998E-5
4595,51811218262	8,4487823E-5
4598,49834442139	8,3522241E-5
4601,47857666016	8,346438E-5
4604,45880889893	8,3697541E-5
4607,4390411377	8,4515711E-5
4610,41927337646	8,5618707E-5
4613,39950561523	8,6229583E-5
4616,379737854	8,7258823E-5
4619,35997009277	8,670029E-5
4622,34020233154	8,475217E-5
4625,32043457031	8,4581137E-5
4628,30066680908	8,4411513E-5
4631,28089904785	8,3402743E-5
4634,26113128662	8,2374979E-5
4637,24136352539	8,2710447E-5
4640,22159576416	8,1288522E-5
4643,20182800293	8,0200201E-5
4646,1820602417	7,8782107E-5
4649,16229248047	7,7782958E-5
4652,14252471924	7,7532125E-5
4655,12275695801	7,5713655E-5
4658,10298919678	7,4080839E-5
4661,08322143555	7,2721025E-5
4664,06345367432	7,0899E-5
4667,04368591309	6,9768992E-5
4670,02391815186	6,8792192E-5
4673,00415039063	6,8806432E-5
4675,98438262939	6,7329031E-5
4678,96461486816	6,6457969E-5
4681,94484710693	6,6723806E-5
4684,9250793457	6,6751022E-5
4687,90531158447	6,5578223E-5
4690,88554382324	6,560592E-5
4693,86577606201	6,5730159E-5
4696,84600830078	6,3867605E-5
4699,82624053955	6,3950195E-5
4702,80647277832	6,4601589E-5
4705,78670501709	6,4206886E-5
4708,76693725586	6,5109106E-5
4711,74716949463	6,4781268E-5
4714,7274017334	6,4608063E-5
4717,70763397217	6,4279316E-5
4720,68786621094	6,431156E-5
4723,66809844971	6,511028E-5
4726,64833068848	6,5508541E-5
4729,62856292725	6,621043E-5
4732,60879516602	6,5556102E-5
4735,58902740479	6,6197172E-5
4738,56925964355	6,6635895E-5
4741,54949188232	6,6438406E-5
4744,52972412109	6,8237295E-5
4747,50995635986	6,7775291E-5
4750,49018859863	6,865124E-5
4753,4704208374	6,8863272E-5
4756,45065307617	6,9482117E-5
4759,43088531494	6,9244066E-5
4762,41111755371	6,9795513E-5
4765,39134979248	7,1236462E-5
4768,37158203125	7,1286392E-5
4771,35181427002	7,1713331E-5
4774,33204650879	7,3313592E-5
4777,31227874756	7,4529208E-5
4780,29251098633	7,4692286E-5
4783,2727432251	7,5899104E-5
4786,25297546387	7,7545114E-5
4789,23320770264	7,7839427E-5
4792,21343994141	7,9443634E-5
4795,19367218018	8,1157661E-5
4798,17390441895	8,3588307E-5
4801,15413665771	8,2366877E-5
4804,13436889648	8,2315067E-5
4807,11460113525	8,2955494E-5
4810,09483337402	8,3022074E-5
4813,07506561279	8,1762009E-5
4816,05529785156	7,8272233E-5
4819,03553009033	7,6732425E-5
4822,0157623291	7,2358605E-5
4824,99599456787	6,7838118E-5
4827,97622680664	6,4817161E-5
4830,95645904541	6,199242E-5
4833,93669128418	6,4242466E-5
4836,91692352295	6,8835901E-5
4839,89715576172	6,8832825E-5
4842,87738800049	6,8494075E-5
4845,85762023926	6,7549801E-5
4848,83785247803	6,6012324E-5
4851,8180847168	6,4035338E-5
4854,79831695557	6,2032865E-5
4857,77854919434	6,0011908E-5
4860,75878143311	5,8220245E-5
4863,73901367188	5,7170155E-5
4866,71924591064	5,6193566E-5
4869,69947814941	5,6543157E-5
4872,67971038818	5,3674415E-5
4875,65994262695	5,5020777E-5
4878,64017486572	5,3460772E-5
4881,62040710449	5,4088677E-5
4884,60063934326	5,3176548E-5
4887,58087158203	5,3583511E-5
4890,5611038208	5,5837071E-5
4893,54133605957	5,5739492E-5
4896,52156829834	5,6711329E-5
4899,50180053711	5,9606821E-5
4902,48203277588	5,9461223E-5
4905,46226501465	6,1945094E-5
4908,44249725342	6,3822568E-5
4911,42272949219	6,5313961E-5
4914,40296173096	6,6993961E-5
4917,38319396973	6,9920161E-5
4920,3634262085	7,0880736E-5
4923,34365844727	7,2579285E-5
4926,32389068604	7,4459254E-5
4929,3041229248	7,7425707E-5
4932,28435516357	7,9974508E-5
4935,26458740234	8,2053318E-5
4938,24481964111	8,469163E-5
4941,22505187988	8,8058034E-5
4944,20528411865	9,2213959E-5
4947,18551635742	9,309879E-5
4950,16574859619	9,8324654E-5
4953,14598083496	0,00010159088
4956,12621307373	0,0001048359
4959,1064453125	0,00010939736
4962,08667755127	0,00011177909
4965,06690979004	0,00011595999
4968,04714202881	0,00012018311
4971,02737426758	0,00012545802
4974,00760650635	0,00012985074
4976,98783874512	0,00013463915
4979,96807098389	0,00013814564
4982,94830322266	0,00014318016
4985,92853546143	0,0001487631
4988,9087677002	0,00015387598
4991,88899993897	0,00015981144
4994,86923217773	0,00016542998
4997,8494644165	0,00017149443
5000,82969665527	0,00017666063
5003,80992889404	0,00018198403
5006,79016113281	0,00018685657
5009,77039337158	0,00019089602
5012,75062561035	0,0001943295
5015,73085784912	0,00019856473
5018,71109008789	0,0002016925
5021,69132232666	0,0002043453
5024,67155456543	0,00020696884
5027,6517868042	0,00020893552
5030,63201904297	0,00020817046
5033,61225128174	0,00020693443
5036,59248352051	0,00020592454
5039,57271575928	0,00020312807
5042,55294799805	0,00019916259
5045,53318023682	0,00019566821
5048,51341247559	0,000191138
5051,49364471436	0,00018663111
5054,47387695313	0,00018011503
5057,45410919189	0,0001756784
5060,43434143066	0,00016896768
5063,41457366943	0,00016305069
5066,3948059082	0,00015562555
5069,37503814697	0,0001493356
5072,35527038574	0,00014265281
5075,33550262451	0,00013558389
5078,31573486328	0,00013113326
5081,29596710205	0,00012485831
5084,27619934082	0,00011938873
5087,25643157959	0,0001137008
5090,23666381836	0,00010900582
5093,21689605713	0,00010478955
5096,1971282959	9,9785154E-5
5099,17736053467	9,5121767E-5
5102,15759277344	9,2236475E-5
5105,13782501221	8,9477858E-5
5108,11805725098	8,5710646E-5
5111,09828948975	8,1299299E-5
5114,07852172852	7,8202246E-5
5117,05875396729	7,5474497E-5
5120,03898620605	7,323548E-5
5123,01921844482	7,0392823E-5
5125,99945068359	6,7956901E-5
5128,97968292236	6,536959E-5
5131,95991516113	6,1725749E-5
5134,9401473999	5,9572158E-5
5137,92037963867	5,8043104E-5
5140,90061187744	5,6732882E-5
5143,88084411621	5,4098628E-5
5146,86107635498	5,2314533E-5
5149,84130859375	5,1446304E-5
5152,82154083252	4,9200082E-5
5155,80177307129	4,8149453E-5
5158,78200531006	4,7567136E-5
5161,76223754883	4,6788697E-5
5164,7424697876	4,6501013E-5
5167,72270202637	4,5610934E-5
5170,70293426514	4,481955E-5
5173,68316650391	4,4587719E-5
5176,66339874268	4,3844553E-5
5179,64363098145	4,3712763E-5
5182,62386322022	4,3413508E-5
5185,60409545898	4,2446348E-5
5188,58432769775	4,2246547E-5
5191,56455993652	4,2861237E-5
5194,54479217529	4,2383956E-5
5197,52502441406	4,114011E-5
5200,50525665283	4,1251535E-5
5203,4854888916	4,0585352E-5
5206,46572113037	4,0443194E-5
5209,44595336914	4,040058E-5
5212,42618560791	3,9364178E-5
5215,40641784668	3,9156544E-5
5218,38665008545	4,0137694E-5
5221,36688232422	3,9013979E-5
5224,34711456299	3,8896676E-5
5227,32734680176	3,8905769E-5
5230,30757904053	3,806891E-5
5233,2878112793	3,7919128E-5
5236,26804351807	3,7377505E-5
5239,24827575684	3,7767061E-5
5242,22850799561	3,6518041E-5
5245,20874023438	3,7057142E-5
5248,18897247314	3,615544E-5
5251,16920471191	3,4806601E-5
5254,14943695068	3,5226888E-5
5257,12966918945	3,4226198E-5
5260,10990142822	3,3537388E-5
5263,09013366699	3,2825775E-5
5266,07036590576	3,3085313E-5
5269,05059814453	3,2151118E-5
5272,0308303833	3,1845405E-5
5275,01106262207	3,2150734E-5
5277,99129486084	3,239818E-5
5280,97152709961	3,1763477E-5
5283,95175933838	3,0929227E-5
5286,93199157715	3,0688266E-5
5289,91222381592	3,2764886E-5
5292,89245605469	3,1543919E-5
5295,87268829346	3,1782937E-5
5298,85292053223	3,1200654E-5
5301,833152771	3,0656946E-5
5304,81338500977	3,0736532E-5
5307,79361724854	3,1550113E-5
5310,7738494873	3,1165378E-5
5313,75408172607	3,0481289E-5
5316,73431396484	2,9902307E-5
5319,71454620361	3,0884426E-5
5322,69477844238	3,0156518E-5
5325,67501068115	3,0527872E-5
5328,65524291992	2,946968E-5
5331,63547515869	2,8444036E-5
5334,61570739746	2,8961946E-5
5337,59593963623	2,8524198E-5
5340,576171875	2,7718075E-5
5343,55640411377	2,7705481E-5
5346,53663635254	2,6278598E-5
5349,51686859131	2,6380686E-5
5352,49710083008	2,5128082E-5
5355,47733306885	2,567884E-5
5358,45756530762	2,4201735E-5
5361,43779754639	2,3201744E-5
5364,41802978516	2,3393657E-5
5367,39826202393	2,3520342E-5
5370,3784942627	2,208062E-5
5373,35872650146	2,1769281E-5
5376,33895874023	2,1682694E-5
5379,319190979	2,1402704E-5
5382,29942321777	2,1862965E-5
5385,27965545654	2,1423987E-5
5388,25988769531	2,2315573E-5
5391,24011993408	2,1566911E-5
5394,22035217285	2,2257452E-5
5397,20058441162	2,3280347E-5
5400,18081665039	2,0889874E-5
5403,16104888916	2,3666965E-5
5406,14128112793	2,3103948E-5
5409,1215133667	2,2189301E-5
5412,10174560547	2,2428304E-5
5415,08197784424	2,1709139E-5
5418,06221008301	2,1215685E-5
5421,04244232178	2,0460338E-5
5424,02267456055	2,0127459E-5
5427,00290679932	1,9902812E-5
5429,98313903809	1,9410279E-5
5432,96337127686	1,9128617E-5
5435,94360351562	1,7904478E-5
5438,92383575439	1,6440601E-5
5441,90406799316	1,5742748E-5
5444,88430023193	1,6193512E-5
5447,8645324707	1,5028483E-5
5450,84476470947	1,414661E-5
5453,82499694824	1,3418656E-5
5456,80522918701	1,306654E-5
5459,78546142578	1,140623E-5
5462,76569366455	1,0381198E-5
5465,74592590332	8,2777829E-6
5468,72615814209	8,9913868E-6
5471,70639038086	7,8299185E-6
5474,68662261963	6,9954498E-6
5477,6668548584	6,2939079E-6
5480,64708709717	4,8804246E-6
5483,62731933594	4,9729786E-6
5486,60755157471	5,3516393E-6
5489,58778381348	6,6889985E-6
5492,56801605225	6,4629168E-6
5495,54824829102	6,2481055E-6
5498,52848052978	6,9202334E-6
5501,50871276855	6,5610447E-6
5504,48894500732	7,3540043E-6
5507,46917724609	7,4783821E-6
5510,44940948486	8,6806597E-6
5513,42964172363	7,9615595E-6
5516,4098739624	8,3780908E-6
5519,39010620117	8,480222E-6
5522,37033843994	9,4461437E-6
5525,35057067871	8,9501868E-6
5528,33080291748	9,4508911E-6
5531,31103515625	9,807611E-6
5534,29126739502	1,0442045E-5
5537,27149963379	1,1233565E-5
5540,25173187256	1,2201125E-5
5543,23196411133	1,2546103E-5
5546,2121963501	1,3801789E-5
5549,19242858887	1,5051076E-5
5552,17266082764	1,4852873E-5
5555,15289306641	1,6789234E-5
5558,13312530518	1,6789684E-5
5561,11335754395	1,7985044E-5
5564,09358978271	1,8488317E-5
5567,07382202148	1,9154744E-5
5570,05405426025	2,015924E-5
5573,03428649902	2,034674E-5
5576,01451873779	2,2586954E-5
5578,99475097656	2,1801038E-5
5581,97498321533	2,365747E-5
5584,9552154541	2,4023637E-5
5587,93544769287	2,4729927E-5
5590,91567993164	2,5716328E-5
5593,89591217041	2,6181868E-5
5596,87614440918	2,6481256E-5
5599,85637664795	2,7752895E-5
5602,83660888672	2,7893707E-5
5605,81684112549	2,8532978E-5
5608,79707336426	2,7313012E-5
5611,77730560303	2,8488973E-5
5614,7575378418	2,8705687E-5
5617,73777008057	2,930754E-5
5620,71800231934	2,9444861E-5
5623,69823455811	2,8349785E-5
5626,67846679687	2,9978971E-5
5629,65869903564	2,9436455E-5
5632,63893127441	2,9753313E-5
5635,61916351318	2,9321378E-5
5638,59939575195	2,9985359E-5
5641,57962799072	3,0910861E-5
5644,55986022949	3,0270917E-5
5647,54009246826	3,0415377E-5
5650,52032470703	3,0228449E-5
5653,5005569458	3,1268962E-5
5656,48078918457	3,0262247E-5
5659,46102142334	3,0522533E-5
5662,44125366211	3,0986768E-5
5665,42148590088	3,0427508E-5
5668,40171813965	3,1067629E-5
5671,38195037842	3,1038348E-5
5674,36218261719	3,0547618E-5
5677,34241485596	3,094686E-5
5680,32264709473	3,2019879E-5
5683,3028793335	3,2226365E-5
5686,28311157227	3,2110464E-5
5689,26334381103	3,2093254E-5
5692,2435760498	3,2276172E-5
5695,22380828857	3,2388726E-5
5698,20404052734	3,2723329E-5
5701,18427276611	3,2661391E-5
5704,16450500488	3,3053561E-5
5707,14473724365	3,2199372E-5
5710,12496948242	3,2922582E-5
5713,10520172119	3,3477824E-5
5716,08543395996	3,3933542E-5
5719,06566619873	3,3229329E-5
5722,0458984375	3,336483E-5
5725,02613067627	3,3530524E-5
5728,00636291504	3,433708E-5
5730,98659515381	3,4534514E-5
5733,96682739258	3,4844604E-5
5736,94705963135	3,4559803E-5
5739,92729187012	3,4527162E-5
5742,90752410889	3,4105223E-5
5745,88775634766	3,4429853E-5
5748,86798858643	3,5446393E-5
5751,8482208252	3,3979739E-5
5754,82845306396	3,4415144E-5
5757,80868530273	3,4370431E-5
5760,7889175415	3,4952746E-5
5763,76914978027	3,4375007E-5
5766,74938201904	3,4533656E-5
5769,72961425781	3,3377399E-5
5772,70984649658	3,3991799E-5
5775,69007873535	3,4539375E-5
5778,67031097412	3,3024293E-5
5781,65054321289	3,2995078E-5
5784,63077545166	3,3120339E-5
5787,61100769043	3,2888437E-5
5790,5912399292	3,3608065E-5
5793,57147216797	3,3527272E-5
5796,55170440674	3,3355111E-5
5799,53193664551	3,3326733E-5
5802,51216888428	3,3452947E-5
5805,49240112305	3,339639E-5
5808,47263336182	3,3666752E-5
5811,45286560059	3,2566625E-5
5814,43309783935	3,2619381E-5
5817,41333007812	3,4019455E-5
5820,39356231689	3,2629803E-5
5823,37379455566	3,3624818E-5
5826,35402679443	3,2965668E-5
5829,3342590332	3,3482163E-5
5832,31449127197	3,3390276E-5
5835,29472351074	3,3807485E-5
5838,27495574951	3,420721E-5
5841,25518798828	3,4099577E-5
5844,23542022705	3,3742707E-5
5847,21565246582	3,3823254E-5
5850,19588470459	3,4713828E-5
5853,17611694336	3,3559938E-5
5856,15634918213	3,3902973E-5
5859,1365814209	3,36114E-5
5862,11681365967	3,416733E-5
5865,09704589844	3,3509527E-5
5868,07727813721	3,4936543E-5
5871,05751037598	3,5071554E-5
5874,03774261475	3,4582675E-5
5877,01797485352	3,4586884E-5
5879,99820709229	3,4473183E-5
5882,97843933105	3,4866732E-5
5885,95867156982	3,4917658E-5
5888,93890380859	3,5231678E-5
5891,91913604736	3,5638547E-5
5894,89936828613	3,4601754E-5
5897,8796005249	3,5906493E-5
5900,85983276367	3,5296455E-5
5903,84006500244	3,5146846E-5
5906,82029724121	3,5895945E-5
5909,80052947998	3,6204206E-5
5912,78076171875	3,5654748E-5
5915,76099395752	3,6980213E-5
5918,74122619629	3,6193889E-5
5921,72145843506	3,6749993E-5
5924,70169067383	3,7107911E-5
5927,6819229126	3,7767496E-5
5930,66215515137	3,7092428E-5
5933,64238739014	3,747964E-5
5936,62261962891	3,6722683E-5
5939,60285186768	3,773051E-5
5942,58308410644	3,8422492E-5
5945,56331634521	3,8732137E-5
[truncated: 30,772 more rows]
