# Supplementary material for: Predicting the Durability of Solid Fired Bricks Using NDT Electroacoustic Methods
Source: Materials (Basel). 2022 Aug 25;15(17):5882. doi: 10.3390/ma15175882 (PMC9457344; doi:10.3390/ma15175882)
Supplement: Supplementary file 1 [file materials-15-05882-s001.zip › 17-S0_FL.csv]

ASCII data file created with TiePie Multi Channel software. www.tiepie.com.
2021-08-02 09:22:19 102m
Frequency	FFT1
Hz	V
0	0,0031007346
2,98023223876953	8,7858358E-5
5,96046447753906	9,2272752E-5
8,94069671630859	9,0582915E-5
11,9209289550781	0,00012828199
14,9011611938477	0,00011093856
17,8813934326172	0,00010746085
20,8616256713867	8,3365454E-5
23,8418579101562	8,4195037E-5
26,8220901489258	8,5576184E-5
29,8023223876953	8,0189701E-5
32,7825546264648	8,4222472E-5
35,7627868652344	7,9667307E-5
38,7430191040039	8,1301993E-5
41,7232513427734	7,3645691E-5
44,703483581543	7,9732493E-5
47,6837158203125	8,139517E-5
50,663948059082	7,6964688E-5
53,6441802978516	7,5845457E-5
56,6244125366211	7,0702824E-5
59,6046447753906	7,1334539E-5
62,5848770141602	7,0126313E-5
65,5651092529297	6,5428218E-5
68,5453414916992	6,4761913E-5
71,5255737304687	7,0672102E-5
74,5058059692383	6,4949197E-5
77,4860382080078	6,8229745E-5
80,4662704467773	6,5995619E-5
83,4465026855469	6,6767058E-5
86,4267349243164	5,915059E-5
89,4069671630859	6,8291687E-5
92,3871994018555	6,1685734E-5
95,367431640625	6,1468834E-5
98,3476638793945	6,1176984E-5
101,327896118164	6,4216279E-5
104,308128356934	6,079132E-5
107,288360595703	5,5636526E-5
110,268592834473	5,8561876E-5
113,248825073242	6,2415142E-5
116,229057312012	5,87554E-5
119,209289550781	6,6018578E-5
122,189521789551	6,2015959E-5
125,16975402832	6,0535872E-5
128,14998626709	6,3019949E-5
131,130218505859	5,8552627E-5
134,110450744629	6,1559575E-5
137,090682983398	6,2127089E-5
140,070915222168	5,5999748E-5
143,051147460938	5,8532325E-5
146,031379699707	5,4000879E-5
149,011611938477	5,4594504E-5
151,991844177246	5,2625604E-5
154,972076416016	5,727717E-5
157,952308654785	5,1304014E-5
160,932540893555	5,3796498E-5
163,912773132324	5,390729E-5
166,893005371094	5,1218082E-5
169,873237609863	5,4430374E-5
172,853469848633	5,4483866E-5
175,833702087402	4,9930738E-5
178,813934326172	5,1435808E-5
181,794166564941	5,0567921E-5
184,774398803711	5,2835925E-5
187,75463104248	4,8606251E-5
190,73486328125	4,9674521E-5
193,71509552002	4,5696414E-5
196,695327758789	4,6457355E-5
199,675559997559	4,8028744E-5
202,655792236328	4,633242E-5
205,636024475098	4,8745879E-5
208,616256713867	4,6247305E-5
211,596488952637	4,5427942E-5
214,576721191406	4,699102E-5
217,556953430176	4,5314598E-5
220,537185668945	4,4610368E-5
223,517417907715	4,4696679E-5
226,497650146484	4,8537424E-5
229,477882385254	4,8028998E-5
232,458114624023	4,4958233E-5
235,438346862793	4,5407536E-5
238,418579101562	4,2850926E-5
241,398811340332	4,7719311E-5
244,379043579102	4,5174542E-5
247,359275817871	4,4174074E-5
250,339508056641	4,1592271E-5
253,31974029541	4,3710898E-5
256,29997253418	4,0868594E-5
259,280204772949	4,2428983E-5
262,260437011719	4,1262071E-5
265,240669250488	4,0636732E-5
268,220901489258	3,9423786E-5
271,201133728027	4,0205798E-5
274,181365966797	3,9659972E-5
277,161598205566	4,0787332E-5
280,141830444336	4,0233203E-5
283,122062683105	3,7403474E-5
286,102294921875	3,8220836E-5
289,082527160645	3,6878866E-5
292,062759399414	3,9658455E-5
295,042991638184	3,6892872E-5
298,023223876953	3,6387562E-5
301,003456115723	3,795883E-5
303,983688354492	3,7145543E-5
306,963920593262	3,688732E-5
309,944152832031	3,7063438E-5
312,924385070801	3,7317722E-5
315,90461730957	3,7449207E-5
318,88484954834	3,7989544E-5
321,865081787109	3,7285542E-5
324,845314025879	3,7866752E-5
327,825546264648	3,5844521E-5
330,805778503418	3,6170579E-5
333,786010742188	3,5444734E-5
336,766242980957	3,8355396E-5
339,746475219727	3,6220356E-5
342,726707458496	3,4602911E-5
345,706939697266	3,4537615E-5
348,687171936035	3,6031142E-5
351,667404174805	3,5585565E-5
354,647636413574	3,238085E-5
357,627868652344	3,5531882E-5
360,608100891113	3,5739865E-5
363,588333129883	3,4958892E-5
366,568565368652	3,4433087E-5
369,548797607422	3,2427081E-5
372,529029846191	3,4604264E-5
375,509262084961	3,4987609E-5
378,48949432373	3,2995363E-5
381,4697265625	3,3628292E-5
384,44995880127	3,4049154E-5
387,430191040039	3,2601261E-5
390,410423278809	3,3092599E-5
393,390655517578	3,3636288E-5
396,370887756348	3,0681383E-5
399,351119995117	3,1828244E-5
402,331352233887	3,0173741E-5
405,311584472656	3,1194883E-5
408,291816711426	2,8315556E-5
411,272048950195	2,8672963E-5
414,252281188965	2,6056094E-5
417,232513427734	2,8334504E-5
420,212745666504	2,8805189E-5
423,192977905273	2,9111631E-5
426,173210144043	2,8707786E-5
429,153442382812	2,9094257E-5
432,133674621582	2,7550616E-5
435,113906860352	3,014546E-5
438,094139099121	3,0611214E-5
441,074371337891	3,0265934E-5
444,05460357666	2,8032415E-5
447,03483581543	2,7873763E-5
450,015068054199	3,3097856E-5
452,995300292969	2,757957E-5
455,975532531738	2,8158857E-5
458,955764770508	2,8509849E-5
461,935997009277	2,79433E-5
464,916229248047	2,8096026E-5
467,896461486816	2,8563868E-5
470,876693725586	2,8819336E-5
473,856925964355	2,805969E-5
476,837158203125	2,8080913E-5
479,817390441895	2,7702732E-5
482,797622680664	2,6688012E-5
485,777854919434	2,8322602E-5
488,758087158203	2,7101726E-5
491,738319396973	2,880572E-5
494,718551635742	2,689204E-5
497,698783874512	2,7832778E-5
500,679016113281	2,7024716E-5
503,659248352051	2,7971935E-5
506,63948059082	2,87846E-5
509,61971282959	2,7621507E-5
512,599945068359	2,8658596E-5
515,580177307129	3,0640898E-5
518,560409545898	2,9861748E-5
521,540641784668	2,9416261E-5
524,520874023438	2,9982091E-5
527,501106262207	3,0494201E-5
530,481338500977	3,1763881E-5
533,461570739746	3,1521428E-5
536,441802978516	3,2494653E-5
539,422035217285	3,2273271E-5
542,402267456055	3,2404024E-5
545,382499694824	3,3670686E-5
548,362731933594	3,3090357E-5
551,342964172363	3,4577853E-5
554,323196411133	3,3313357E-5
557,303428649902	3,5123292E-5
560,283660888672	3,345214E-5
563,263893127441	3,5835739E-5
566,244125366211	3,7824934E-5
569,22435760498	3,65488E-5
572,20458984375	3,6075057E-5
575,18482208252	3,6105205E-5
578,165054321289	3,7011592E-5
581,145286560059	3,5835192E-5
584,125518798828	3,4793134E-5
587,105751037598	3,6321721E-5
590,085983276367	3,3656766E-5
593,066215515137	3,2426578E-5
596,046447753906	3,7605036E-5
599,026679992676	2,7920708E-5
602,006912231445	3,7698333E-5
604,987144470215	3,3352352E-5
607,967376708984	3,3386095E-5
610,947608947754	3,3452748E-5
613,927841186523	3,3959316E-5
616,908073425293	3,15965E-5
619,888305664062	3,4391062E-5
622,868537902832	3,425075E-5
625,848770141602	3,1990853E-5
628,829002380371	3,2123751E-5
631,809234619141	3,1883165E-5
634,78946685791	3,311292E-5
637,76969909668	3,1721721E-5
640,749931335449	3,0881454E-5
643,730163574219	3,1237273E-5
646,710395812988	3,0635347E-5
649,690628051758	3,0690975E-5
652,670860290527	3,0458864E-5
655,651092529297	3,0663011E-5
658,631324768066	3,0341345E-5
661,611557006836	3,1071298E-5
664,591789245606	3,0536385E-5
667,572021484375	3,0093406E-5
670,552253723145	2,9134227E-5
673,532485961914	2,815442E-5
676,512718200684	2,885369E-5
679,492950439453	2,9422107E-5
682,473182678223	2,6788026E-5
685,453414916992	2,7142381E-5
688,433647155762	2,6462809E-5
691,413879394531	2,7345386E-5
694,394111633301	2,5975304E-5
697,37434387207	2,6120763E-5
700,35457611084	2,6345828E-5
703,334808349609	2,6207241E-5
706,315040588379	2,7482593E-5
709,295272827148	2,628952E-5
712,275505065918	2,6100957E-5
715,255737304687	2,5007386E-5
718,235969543457	2,6482174E-5
721,216201782227	2,7591071E-5
724,196434020996	2,5459521E-5
727,176666259766	2,4928019E-5
730,156898498535	2,5558376E-5
733,137130737305	2,4078683E-5
736,117362976074	2,4617394E-5
739,097595214844	2,5439881E-5
742,077827453613	2,5080863E-5
745,058059692383	2,5174452E-5
748,038291931152	2,5963198E-5
751,018524169922	2,4107813E-5
753,998756408691	2,4549478E-5
756,978988647461	2,4842945E-5
759,959220886231	2,3832514E-5
762,939453125	2,4023175E-5
765,919685363769	2,5003599E-5
768,899917602539	2,4157303E-5
771,880149841309	2,4568485E-5
774,860382080078	2,5049435E-5
777,840614318848	2,5253875E-5
780,820846557617	2,5530814E-5
783,801078796387	2,4882713E-5
786,781311035156	2,5523426E-5
789,761543273926	2,5718952E-5
792,741775512695	2,5781947E-5
795,722007751465	2,3774933E-5
798,702239990234	2,5281735E-5
801,682472229004	2,4416359E-5
804,662704467773	2,4834237E-5
807,642936706543	2,5089533E-5
810,623168945313	2,4867017E-5
813,603401184082	2,3740124E-5
816,583633422852	2,5141982E-5
819,563865661621	2,5161951E-5
822,544097900391	2,4675686E-5
825,52433013916	2,4662733E-5
828,50456237793	2,5635285E-5
831,484794616699	2,5781642E-5
834,465026855469	2,3594892E-5
837,445259094238	2,509392E-5
840,425491333008	2,4436179E-5
843,405723571777	2,7659522E-5
846,385955810547	2,7013579E-5
849,366188049316	2,6323691E-5
852,346420288086	2,6816035E-5
855,326652526855	2,5927328E-5
858,306884765625	2,497704E-5
861,287117004394	2,5133923E-5
864,267349243164	2,5255027E-5
867,247581481934	2,3434217E-5
870,227813720703	2,2679155E-5
873,208045959473	2,1790835E-5
876,188278198242	2,1100874E-5
879,168510437012	1,8799903E-5
882,148742675781	1,8006822E-5
885,128974914551	1,6643871E-5
888,10920715332	1,482015E-5
891,08943939209	1,2598621E-5
894,069671630859	1,2913447E-5
897,049903869629	1,2693684E-5
900,030136108398	1,3300787E-5
903,010368347168	1,5737627E-5
905,990600585938	1,5332701E-5
908,970832824707	1,6838332E-5
911,951065063477	1,7446307E-5
914,931297302246	1,7509489E-5
917,911529541016	1,9530437E-5
920,891761779785	2,018475E-5
923,871994018555	2,1369715E-5
926,852226257324	2,1590241E-5
929,832458496094	2,191418E-5
932,812690734863	2,2701294E-5
935,792922973633	2,3110376E-5
938,773155212402	2,2108845E-5
941,753387451172	2,4752052E-5
944,733619689941	2,4220523E-5
947,713851928711	2,4425419E-5
950,69408416748	2,5548089E-5
953,67431640625	2,4999012E-5
956,65454864502	2,4923253E-5
959,634780883789	2,6563202E-5
962,615013122559	2,571885E-5
965,595245361328	2,6730762E-5
968,575477600098	2,7646312E-5
971,555709838867	2,6923127E-5
974,535942077637	2,6792312E-5
977,516174316406	2,5743366E-5
980,496406555176	2,5628506E-5
983,476638793945	2,5800779E-5
986,456871032715	2,5456156E-5
989,437103271484	2,5493057E-5
992,417335510254	2,5577645E-5
995,397567749023	2,5182142E-5
998,377799987793	2,4995334E-5
1001,35803222656	2,5483913E-5
1004,33826446533	2,4486882E-5
1007,3184967041	2,4874596E-5
1010,29872894287	2,4843001E-5
1013,27896118164	2,5306496E-5
1016,25919342041	2,6770713E-5
1019,23942565918	2,7049745E-5
1022,21965789795	2,9416108E-5
1025,19989013672	3,2363744E-5
1028,18012237549	3,3165143E-5
1031,16035461426	3,5523976E-5
1034,14058685303	3,4243513E-5
1037,1208190918	3,398395E-5
1040,10105133057	3,1483382E-5
1043,08128356934	3,0316127E-5
1046,06151580811	2,9167658E-5
1049,04174804688	2,5578588E-5
1052,02198028564	2,4660238E-5
1055,00221252441	2,3011872E-5
1057,98244476318	2,2821199E-5
1060,96267700195	2,1399604E-5
1063,94290924072	2,1703324E-5
1066,92314147949	1,9909986E-5
1069,90337371826	1,9471679E-5
1072,88360595703	2,0169396E-5
1075,8638381958	2,0395354E-5
1078,84407043457	1,9433037E-5
1081,82430267334	2,0106548E-5
1084,80453491211	2,0755921E-5
1087,78476715088	1,9890252E-5
1090,76499938965	2,0651065E-5
1093,74523162842	2,1277743E-5
1096,72546386719	2,1630991E-5
1099,70569610596	2,0648645E-5
1102,68592834473	2,1490697E-5
1105,6661605835	2,1962914E-5
1108,64639282227	2,290317E-5
1111,62662506104	2,2620726E-5
1114,6068572998	2,3390841E-5
1117,58708953857	2,3640982E-5
1120,56732177734	2,3900236E-5
1123,54755401611	2,4094567E-5
1126,52778625488	2,3563658E-5
1129,50801849365	2,4490731E-5
1132,48825073242	2,3588909E-5
1135,46848297119	2,5156861E-5
1138,44871520996	2,4741753E-5
1141,42894744873	2,5877054E-5
1144,4091796875	2,4716781E-5
1147,38941192627	2,6042388E-5
1150,36964416504	2,6568882E-5
1153,34987640381	2,6168378E-5
1156,33010864258	2,5202164E-5
1159,31034088135	2,5468875E-5
1162,29057312012	2,5406409E-5
1165,27080535889	2,5046147E-5
1168,25103759766	2,5611745E-5
1171,23126983643	2,5477967E-5
1174,2115020752	2,3875619E-5
1177,19173431396	2,3298457E-5
1180,17196655273	2,4340693E-5
1183,1521987915	2,3372907E-5
1186,13243103027	2,323958E-5
1189,11266326904	2,2162881E-5
1192,09289550781	2,1944966E-5
1195,07312774658	2,2469203E-5
1198,05335998535	2,2101631E-5
1201,03359222412	2,0691229E-5
1204,01382446289	2,227046E-5
1206,99405670166	2,0324438E-5
1209,97428894043	2,1342806E-5
1212,9545211792	2,0578488E-5
1215,93475341797	2,1215899E-5
1218,91498565674	2,0159363E-5
1221,89521789551	2,142736E-5
1224,87545013428	2,1423429E-5
1227,85568237305	2,2761746E-5
1230,83591461182	2,2614358E-5
1233,81614685059	2,1967554E-5
1236,79637908936	2,1672555E-5
1239,77661132812	2,251661E-5
1242,75684356689	2,2141225E-5
1245,73707580566	2,2326722E-5
1248,71730804443	2,3061249E-5
1251,6975402832	2,2479812E-5
1254,67777252197	2,2586214E-5
1257,65800476074	2,3212207E-5
1260,63823699951	2,3576325E-5
1263,61846923828	2,3052278E-5
1266,59870147705	2,3853192E-5
1269,57893371582	2,266794E-5
1272,55916595459	2,3155937E-5
1275,53939819336	2,3260379E-5
1278,51963043213	2,348431E-5
1281,4998626709	2,4022284E-5
1284,48009490967	2,4869824E-5
1287,46032714844	2,4455536E-5
1290,44055938721	2,3949078E-5
1293,42079162598	2,2493328E-5
1296,40102386475	2,4295231E-5
1299,38125610352	2,400617E-5
1302,36148834229	2,4438297E-5
1305,34172058105	2,5046714E-5
1308,32195281982	2,6392517E-5
1311,30218505859	2,4724032E-5
1314,28241729736	2,6904474E-5
1317,26264953613	2,6098876E-5
1320,2428817749	2,6250897E-5
1323,22311401367	2,6348762E-5
1326,20334625244	2,6846794E-5
1329,18357849121	2,6459262E-5
1332,16381072998	2,585621E-5
1335,14404296875	2,7345208E-5
1338,12427520752	2,6726983E-5
1341,10450744629	2,6449188E-5
1344,08473968506	2,6345739E-5
1347,06497192383	2,6471277E-5
1350,0452041626	2,7649786E-5
1353,02543640137	2,7157088E-5
1356,00566864014	2,8051338E-5
1358,98590087891	2,8975329E-5
1361,96613311768	2,9626377E-5
1364,94636535645	2,908095E-5
1367,92659759521	2,9772191E-5
1370,90682983398	3,0429501E-5
1373,88706207275	3,1610092E-5
1376,86729431152	3,1940229E-5
1379,84752655029	3,3507199E-5
1382,82775878906	3,3954414E-5
1385,80799102783	3,552257E-5
1388,7882232666	3,7126414E-5
1391,76845550537	3,8189234E-5
1394,74868774414	4,0333928E-5
1397,72891998291	4,1850284E-5
1400,70915222168	4,3332091E-5
1403,68938446045	4,6981911E-5
1406,66961669922	4,972341E-5
1409,64984893799	5,4618418E-5
1412,63008117676	5,6795496E-5
1415,61031341553	6,2154084E-5
1418,5905456543	6,5847025E-5
1421,57077789307	7,3720937E-5
1424,55101013184	7,9762987E-5
1427,53124237061	8,8146206E-5
1430,51147460938	9,8803218E-5
1433,49170684814	0,00010869501
1436,47193908691	0,00012202107
1439,45217132568	0,00013833812
1442,43240356445	0,0001570275
1445,41263580322	0,00018065548
1448,39286804199	0,00021162158
1451,37310028076	0,00024548809
1454,35333251953	0,00028675022
1457,3335647583	0,00032196559
1460,31379699707	0,00032492735
1463,29402923584	0,00024472651
1466,27426147461	0,00016069189
1469,25449371338	0,00013159214
1472,23472595215	0,00011600585
1475,21495819092	0,00010141334
1478,19519042969	8,9559282E-5
1481,17542266846	8,1632536E-5
1484,15565490723	7,5748093E-5
1487,135887146	7,0482361E-5
1490,11611938477	6,576235E-5
1493,09635162354	6,1547576E-5
1496,0765838623	5,8136051E-5
1499,05681610107	5,4479258E-5
1502,03704833984	5,2330006E-5
1505,01728057861	4,9051248E-5
1507,99751281738	4,6172099E-5
1510,97774505615	4,5990012E-5
1513,95797729492	4,3214417E-5
1516,93820953369	4,2514327E-5
1519,91844177246	3,99366E-5
1522,89867401123	3,9625909E-5
1525,87890625	3,948514E-5
1528,85913848877	3,6877985E-5
1531,83937072754	3,7047944E-5
1534,81960296631	3,5053943E-5
1537,79983520508	3,5775821E-5
1540,78006744385	3,4945832E-5
1543,76029968262	3,4326966E-5
1546,74053192139	3,3221715E-5
1549,72076416016	3,3921479E-5
1552,70099639893	3,2286156E-5
1555,6812286377	3,2534053E-5
1558,66146087646	3,1979397E-5
1561,64169311523	3,1691927E-5
1564,621925354	3,0085678E-5
1567,60215759277	2,9716445E-5
1570,58238983154	2,9781878E-5
1573,56262207031	3,027747E-5
1576,54285430908	2,958954E-5
1579,52308654785	2,8908261E-5
1582,50331878662	2,9318867E-5
1585,48355102539	2,9778933E-5
1588,46378326416	2,8773747E-5
1591,44401550293	2,875273E-5
1594,4242477417	2,8575552E-5
1597,40447998047	2,8152666E-5
1600,38471221924	2,9266259E-5
1603,36494445801	2,7789062E-5
1606,34517669678	2,7580658E-5
1609,32540893555	2,7608817E-5
1612,30564117432	2,8050659E-5
1615,28587341309	2,7618146E-5
1618,26610565186	2,6769693E-5
1621,24633789062	2,6160255E-5
1624,22657012939	2,6577655E-5
1627,20680236816	2,5838092E-5
1630,18703460693	2,5703051E-5
1633,1672668457	2,5925864E-5
1636,14749908447	2,5707266E-5
1639,12773132324	2,4885568E-5
1642,10796356201	2,4840527E-5
1645,08819580078	2,4972241E-5
1648,06842803955	2,4758336E-5
1651,04866027832	2,4279197E-5
1654,02889251709	2,4597286E-5
1657,00912475586	2,4000925E-5
1659,98935699463	2,4259111E-5
1662,9695892334	2,3630903E-5
1665,94982147217	2,3789043E-5
1668,93005371094	2,4226897E-5
1671,91028594971	2,5689408E-5
1674,89051818848	2,4249422E-5
1677,87075042725	2,4284537E-5
1680,85098266602	2,4688567E-5
1683,83121490479	2,4299979E-5
1686,81144714355	2,4869362E-5
1689,79167938232	2,4560091E-5
1692,77191162109	2,3458622E-5
1695,75214385986	2,445346E-5
1698,73237609863	2,4255317E-5
1701,7126083374	2,2248831E-5
1704,69284057617	2,4076295E-5
1707,67307281494	2,4622535E-5
1710,65330505371	2,5609357E-5
1713,63353729248	2,5732282E-5
1716,61376953125	2,2776985E-5
1719,59400177002	2,2330669E-5
1722,57423400879	2,1447693E-5
1725,55446624756	2,1874986E-5
1728,53469848633	2,165837E-5
1731,5149307251	2,1921784E-5
1734,49516296387	2,295185E-5
1737,47539520264	2,1508133E-5
1740,45562744141	2,3297453E-5
1743,43585968018	2,3481883E-5
1746,41609191895	2,3670932E-5
1749,39632415771	2,3826719E-5
1752,37655639648	2,4081718E-5
1755,35678863525	2,4171037E-5
1758,33702087402	2,5643298E-5
1761,31725311279	2,5254677E-5
1764,29748535156	2,6150923E-5
1767,27771759033	2,4813611E-5
1770,2579498291	2,5446327E-5
1773,23818206787	2,7153671E-5
1776,21841430664	2,6082063E-5
1779,19864654541	2,5459485E-5
1782,17887878418	2,667065E-5
1785,15911102295	2,6182935E-5
1788,13934326172	2,6275342E-5
1791,11957550049	2,551822E-5
1794,09980773926	2,6469324E-5
1797,08003997803	2,7081266E-5
1800,0602722168	2,6428478E-5
1803,04050445557	2,7946715E-5
1806,02073669434	2,6430578E-5
1809,00096893311	2,7715507E-5
1811,98120117187	2,6900546E-5
1814,96143341064	2,7146965E-5
1817,94166564941	2,6577499E-5
1820,92189788818	2,777975E-5
1823,90213012695	2,7580443E-5
1826,88236236572	2,8446606E-5
1829,86259460449	2,8281646E-5
1832,84282684326	2,8151019E-5
1835,82305908203	2,828788E-5
1838,8032913208	2,9942885E-5
1841,78352355957	2,9580539E-5
1844,76375579834	2,9413339E-5
1847,74398803711	3,0228088E-5
1850,72422027588	3,0610312E-5
1853,70445251465	3,0752968E-5
1856,68468475342	3,1761455E-5
1859,66491699219	3,1728322E-5
1862,64514923096	3,2872779E-5
1865,62538146973	3,2188309E-5
1868,6056137085	3,3102956E-5
1871,58584594727	3,4698251E-5
1874,56607818604	3,5292011E-5
1877,5463104248	3,6919489E-5
1880,52654266357	3,7819353E-5
1883,50677490234	3,9107966E-5
1886,48700714111	4,0396392E-5
1889,46723937988	4,2579388E-5
1892,44747161865	4,3900451E-5
1895,42770385742	4,5370279E-5
1898,40793609619	4,6681644E-5
1901,38816833496	4,5810188E-5
1904,36840057373	4,8761315E-5
1907,3486328125	5,0133573E-5
1910,32886505127	5,2406894E-5
1913,30909729004	5,3570258E-5
1916,28932952881	5,45465E-5
1919,26956176758	5,6768159E-5
1922,24979400635	5,7816268E-5
1925,23002624512	5,7450823E-5
1928,21025848389	5,8577741E-5
1931,19049072266	5,8984576E-5
1934,17072296143	5,8898892E-5
1937,1509552002	5,8230348E-5
1940,13118743896	5,7198137E-5
1943,11141967773	5,5914992E-5
1946,0916519165	5,5941302E-5
1949,07188415527	5,381714E-5
1952,05211639404	5,2635304E-5
1955,03234863281	5,2100182E-5
1958,01258087158	5,1449329E-5
1960,99281311035	4,9062783E-5
1963,97304534912	4,8393467E-5
1966,95327758789	4,6920843E-5
1969,93350982666	4,4923887E-5
1972,91374206543	4,5244753E-5
1975,8939743042	4,2406023E-5
1978,87420654297	4,0487446E-5
1981,85443878174	4,0498481E-5
1984,83467102051	3,912778E-5
1987,81490325928	3,7620967E-5
1990,79513549805	3,5836702E-5
1993,77536773682	3,5432934E-5
1996,75559997559	3,2991023E-5
1999,73583221436	3,229265E-5
2002,71606445313	3,0607868E-5
2005,69629669189	3,0867448E-5
2008,67652893066	3,0697575E-5
2011,65676116943	3,1099137E-5
2014,6369934082	3,1143445E-5
2017,61722564697	3,1382478E-5
2020,59745788574	3,1691278E-5
2023,57769012451	3,1784517E-5
2026,55792236328	3,3470146E-5
2029,53815460205	3,3523029E-5
2032,51838684082	3,3501137E-5
2035,49861907959	3,5079655E-5
2038,47885131836	3,522741E-5
2041,45908355713	3,5118034E-5
2044,4393157959	3,4859601E-5
2047,41954803467	3,5076253E-5
2050,39978027344	3,4588859E-5
2053,38001251221	3,4812472E-5
2056,36024475098	3,4442941E-5
2059,34047698975	3,5399257E-5
2062,32070922852	3,3355362E-5
2065,30094146729	3,4446164E-5
2068,28117370605	3,4021865E-5
2071,26140594482	3,4166812E-5
2074,24163818359	3,3681411E-5
2077,22187042236	3,388961E-5
2080,20210266113	3,32775E-5
2083,1823348999	3,3964714E-5
2086,16256713867	3,3630556E-5
2089,14279937744	3,3832582E-5
2092,12303161621	3,363525E-5
2095,10326385498	3,3879683E-5
2098,08349609375	3,3249609E-5
2101,06372833252	3,3994436E-5
2104,04396057129	3,4383475E-5
2107,02419281006	3,3846541E-5
2110,00442504883	3,4562407E-5
2112,9846572876	3,3721492E-5
2115,96488952637	3,4272433E-5
2118,94512176514	3,4124657E-5
2121,92535400391	3,3605453E-5
2124,90558624268	3,3884376E-5
2127,88581848145	3,5673515E-5
2130,86605072021	3,3661966E-5
2133,84628295898	3,3985131E-5
2136,82651519775	3,4165336E-5
2139,80674743652	3,4640933E-5
2142,78697967529	3,580635E-5
2145,76721191406	3,5392908E-5
2148,74744415283	3,4486628E-5
2151,7276763916	3,3800294E-5
2154,70790863037	3,5580068E-5
2157,68814086914	3,5232591E-5
2160,66837310791	3,4508181E-5
2163,64860534668	3,4619896E-5
2166,62883758545	3,5708815E-5
2169,60906982422	3,6176056E-5
2172,58930206299	3,6365741E-5
2175,56953430176	3,6801014E-5
2178,54976654053	3,6127192E-5
2181,5299987793	3,6366235E-5
2184,51023101807	3,5900224E-5
2187,49046325684	3,572053E-5
2190,47069549561	3,663255E-5
2193,45092773438	3,73833E-5
2196,43115997314	3,7433989E-5
2199,41139221191	3,7019837E-5
2202,39162445068	3,6493539E-5
2205,37185668945	3,767983E-5
2208,35208892822	3,7966747E-5
2211,33232116699	3,8523407E-5
2214,31255340576	3,7045154E-5
2217,29278564453	3,7298531E-5
2220,2730178833	3,7308842E-5
2223,25325012207	3,7966736E-5
2226,23348236084	3,7568975E-5
2229,21371459961	3,7109889E-5
2232,19394683838	3,8446305E-5
2235,17417907715	3,7778171E-5
2238,15441131592	3,7717851E-5
2241,13464355469	3,799661E-5
2244,11487579346	3,8197298E-5
2247,09510803223	3,6715383E-5
2250,075340271	3,7255021E-5
2253,05557250977	3,7786793E-5
2256,03580474854	3,7761986E-5
2259,0160369873	3,7840331E-5
2261,99626922607	3,7266125E-5
2264,97650146484	3,7498169E-5
2267,95673370361	3,714386E-5
2270,93696594238	3,9250065E-5
2273,91719818115	3,7879258E-5
2276,89743041992	3,8135115E-5
2279,87766265869	3,8119126E-5
2282,85789489746	3,8717552E-5
2285,83812713623	3,9254759E-5
2288,818359375	3,9153873E-5
2291,79859161377	3,9312472E-5
2294,77882385254	3,9560605E-5
2297,75905609131	4,0884551E-5
2300,73928833008	3,9827744E-5
2303,71952056885	4,0151327E-5
2306,69975280762	4,1069485E-5
2309,67998504639	4,0909321E-5
2312,66021728516	4,0702328E-5
2315,64044952393	4,1366272E-5
2318,6206817627	4,2228856E-5
2321,60091400146	4,137775E-5
2324,58114624023	4,1509509E-5
2327,561378479	4,1529493E-5
2330,54161071777	4,1860352E-5
2333,52184295654	4,1245218E-5
2336,50207519531	4,1715006E-5
2339,48230743408	4,2026813E-5
2342,46253967285	4,2234584E-5
2345,44277191162	4,1464629E-5
2348,42300415039	4,1218408E-5
2351,40323638916	4,1356059E-5
2354,38346862793	4,0939239E-5
2357,3637008667	3,9894542E-5
2360,34393310547	4,0320256E-5
2363,32416534424	4,0643878E-5
2366,30439758301	4,0709387E-5
2369,28462982178	3,981573E-5
2372,26486206055	4,1093886E-5
2375,24509429932	4,1322339E-5
2378,22532653809	3,967995E-5
2381,20555877686	4,1138685E-5
2384,18579101562	4,1104734E-5
2387,16602325439	4,0784701E-5
2390,14625549316	4,2324628E-5
2393,12648773193	4,1882469E-5
2396,1067199707	4,1782534E-5
2399,08695220947	4,2628242E-5
2402,06718444824	4,2853506E-5
2405,04741668701	4,1267473E-5
2408,02764892578	4,2189449E-5
2411,00788116455	4,3284939E-5
2413,98811340332	4,3816399E-5
2416,96834564209	4,4840543E-5
2419,94857788086	4,4305474E-5
2422,92881011963	4,3974167E-5
2425,9090423584	4,586987E-5
2428,88927459717	4,5824778E-5
2431,86950683594	4,4469308E-5
2434,84973907471	4,7029756E-5
2437,82997131348	4,7490243E-5
2440,81020355225	4,7087649E-5
2443,79043579102	4,7947424E-5
2446,77066802979	4,7291962E-5
2449,75090026855	4,816326E-5
2452,73113250732	4,9451759E-5
2455,71136474609	4,9966021E-5
2458,69159698486	5,0662369E-5
2461,67182922363	5,2190733E-5
2464,6520614624	5,2906137E-5
2467,63229370117	5,5343206E-5
2470,61252593994	5,6179488E-5
2473,59275817871	5,677472E-5
2476,57299041748	5,9013814E-5
2479,55322265625	6,0663446E-5
2482,53345489502	6,1589546E-5
2485,51368713379	6,4413459E-5
2488,49391937256	6,5676179E-5
2491,47415161133	6,6104307E-5
2494,4543838501	6,6216907E-5
2497,43461608887	6,7585003E-5
2500,41484832764	6,7699618E-5
2503,39508056641	6,8006398E-5
2506,37531280518	6,7830207E-5
2509,35554504395	6,0427952E-5
2512,33577728271	5,267872E-5
2515,31600952148	4,153131E-5
2518,29624176025	3,0634771E-5
2521,27647399902	2,1664746E-5
2524,25670623779	1,7366804E-5
2527,23693847656	1,3996959E-5
2530,21717071533	1,1462792E-5
2533,1974029541	9,8526884E-6
2536,17763519287	9,3334107E-6
2539,15786743164	7,862229E-6
2542,13809967041	9,4892737E-6
2545,11833190918	1,1510103E-5
2548,09856414795	1,0538893E-5
2551,07879638672	1,2219551E-5
2554,05902862549	1,3294866E-5
2557,03926086426	1,3549076E-5
2560,01949310303	1,5053428E-5
2562,9997253418	1,5969965E-5
2565,97995758057	1,6483039E-5
2568,96018981934	1,7359233E-5
2571,94042205811	1,85859E-5
2574,92065429687	1,9362283E-5
2577,90088653564	2,0210072E-5
2580,88111877441	2,0341101E-5
2583,86135101318	2,0083536E-5
2586,84158325195	2,0953046E-5
2589,82181549072	2,0942475E-5
2592,80204772949	2,2222727E-5
2595,78227996826	2,2798017E-5
2598,76251220703	2,2697462E-5
2601,7427444458	2,3793009E-5
2604,72297668457	2,3367999E-5
2607,70320892334	2,4742755E-5
2610,68344116211	2,4022194E-5
2613,66367340088	2,4803011E-5
2616,64390563965	2,5152888E-5
2619,62413787842	2,4457453E-5
2622,60437011719	2,4394965E-5
2625,58460235596	2,5140235E-5
2628,56483459473	2,6764395E-5
2631,5450668335	2,6366427E-5
2634,52529907227	2,7834432E-5
2637,50553131104	2,7945194E-5
2640,4857635498	2,7989217E-5
2643,46599578857	2,8600838E-5
2646,44622802734	2,8043318E-5
2649,42646026611	2,7510153E-5
2652,40669250488	2,9964189E-5
2655,38692474365	2,9352287E-5
2658,36715698242	2,9444469E-5
2661,34738922119	2,9519307E-5
2664,32762145996	2,9672647E-5
2667,30785369873	3,0028681E-5
2670,2880859375	2,9459662E-5
2673,26831817627	2,945613E-5
2676,24855041504	2,9357345E-5
2679,22878265381	2,9153276E-5
2682,20901489258	3,0292349E-5
2685,18924713135	3,0985991E-5
2688,16947937012	3,0419028E-5
2691,14971160889	3,1007683E-5
2694,12994384766	3,0888934E-5
2697,11017608643	2,9686106E-5
2700,0904083252	2,966193E-5
2703,07064056396	3,0963708E-5
2706,05087280273	3,0736882E-5
2709,0311050415	3,1556181E-5
2712,01133728027	3,2242965E-5
2714,99156951904	3,1536943E-5
2717,97180175781	3,0831266E-5
2720,95203399658	3,1892227E-5
2723,93226623535	3,2013139E-5
2726,91249847412	3,2725485E-5
2729,89273071289	3,1785862E-5
2732,87296295166	3,2845617E-5
2735,85319519043	3,0602729E-5
2738,8334274292	3,1475708E-5
2741,81365966797	3,154221E-5
2744,79389190674	3,2486566E-5
2747,77412414551	3,1878619E-5
2750,75435638428	3,1770773E-5
2753,73458862305	3,1612749E-5
2756,71482086182	3,2156404E-5
2759,69505310059	3,2240724E-5
2762,67528533936	3,1864244E-5
2765,65551757813	3,1461965E-5
2768,63574981689	3,2555685E-5
2771,61598205566	3,2096363E-5
2774,59621429443	3,2367106E-5
2777,5764465332	3,3062241E-5
2780,55667877197	3,3101017E-5
2783,53691101074	3,4482793E-5
2786,51714324951	3,3203287E-5
2789,49737548828	3,2818364E-5
2792,47760772705	3,4547205E-5
2795,45783996582	3,3868475E-5
2798,43807220459	3,3826072E-5
2801,41830444336	3,2866934E-5
2804,39853668213	3,358659E-5
2807,3787689209	3,4464573E-5
2810,35900115967	3,4315163E-5
2813,33923339844	3,3860687E-5
2816,31946563721	3,3937724E-5
2819,29969787598	3,3414871E-5
2822,27993011475	3,2399213E-5
2825,26016235352	3,3101794E-5
2828,24039459229	3,3055565E-5
2831,22062683105	3,2721138E-5
2834,20085906982	3,1305012E-5
2837,18109130859	3,1855248E-5
2840,16132354736	3,2707321E-5
2843,14155578613	3,1660889E-5
2846,1217880249	2,9999754E-5
2849,10202026367	3,0881913E-5
2852,08225250244	3,0661611E-5
2855,06248474121	2,94758E-5
2858,04271697998	3,0327558E-5
2861,02294921875	2,8702227E-5
2864,00318145752	2,8374865E-5
2866,98341369629	2,9288284E-5
2869,96364593506	2,9799488E-5
2872,94387817383	2,969194E-5
2875,9241104126	2,9820423E-5
2878,90434265137	3,0755447E-5
2881,88457489014	3,19751E-5
2884,86480712891	3,2164906E-5
2887,84503936768	3,4836039E-5
2890,82527160645	3,5176725E-5
2893,80550384521	3,7457612E-5
2896,78573608398	4,0007946E-5
2899,76596832275	4,2986364E-5
2902,74620056152	4,5065392E-5
2905,72643280029	4,8334511E-5
2908,70666503906	4,9995872E-5
2911,68689727783	5,1215369E-5
2914,6671295166	5,259503E-5
2917,64736175537	5,3107735E-5
2920,62759399414	5,3323116E-5
2923,60782623291	5,3299376E-5
2926,58805847168	5,0575038E-5
2929,56829071045	4,8514981E-5
2932,54852294922	4,7505224E-5
2935,52875518799	4,7495326E-5
2938,50898742676	4,693003E-5
2941,48921966553	4,7809316E-5
2944,4694519043	4,6820171E-5
2947,44968414307	4,6234527E-5
2950,42991638184	4,5854091E-5
2953,41014862061	4,4885049E-5
2956,39038085937	4,499886E-5
2959,37061309814	4,4320029E-5
2962,35084533691	4,3835703E-5
2965,33107757568	4,231229E-5
2968,31130981445	4,3047192E-5
2971,29154205322	4,2006881E-5
2974,27177429199	4,0369267E-5
2977,25200653076	4,0839955E-5
2980,23223876953	4,0376186E-5
2983,2124710083	3,9798318E-5
2986,19270324707	3,8649564E-5
2989,17293548584	3,9414741E-5
2992,15316772461	3,8662612E-5
2995,13339996338	3,8037858E-5
2998,11363220215	3,7676185E-5
3001,09386444092	3,8092615E-5
3004,07409667969	3,8070608E-5
3007,05432891846	3,8113114E-5
3010,03456115723	3,7290557E-5
3013,014793396	3,6531074E-5
3015,99502563477	3,7049697E-5
3018,97525787354	3,8112246E-5
3021,9554901123	3,6190978E-5
3024,93572235107	3,5929686E-5
3027,91595458984	3,6353429E-5
3030,89618682861	3,6412818E-5
3033,87641906738	3,5999087E-5
3036,85665130615	3,5922907E-5
3039,83688354492	3,6374872E-5
3042,81711578369	3,6693784E-5
3045,79734802246	3,6038029E-5
3048,77758026123	3,5101512E-5
3051,7578125	3,532812E-5
3054,73804473877	3,5730029E-5
3057,71827697754	3,3960831E-5
3060,69850921631	3,4380428E-5
3063,67874145508	3,4175968E-5
3066,65897369385	3,3345439E-5
3069,63920593262	3,3980027E-5
3072,61943817139	3,3388974E-5
3075,59967041016	3,3211208E-5
3078,57990264893	3,1801105E-5
3081,5601348877	3,2403472E-5
3084,54036712646	3,2258564E-5
3087,52059936523	3,3076509E-5
3090,500831604	3,3088273E-5
3093,48106384277	3,4093565E-5
3096,46129608154	3,4910477E-5
3099,44152832031	3,352803E-5
3102,42176055908	3,3779116E-5
3105,40199279785	3,5514833E-5
3108,38222503662	3,5706954E-5
3111,36245727539	3,677799E-5
3114,34268951416	3,6794722E-5
3117,32292175293	3,6597378E-5
3120,3031539917	3,6477124E-5
3123,28338623047	3,7318999E-5
3126,26361846924	3,6780072E-5
3129,24385070801	3,7584105E-5
3132,22408294678	3,6810851E-5
3135,20431518555	3,744208E-5
3138,18454742432	3,7541046E-5
3141,16477966309	3,7637943E-5
3144,14501190186	3,7724308E-5
3147,12524414063	3,7133343E-5
3150,10547637939	3,6788522E-5
3153,08570861816	3,7261615E-5
3156,06594085693	3,6368064E-5
3159,0461730957	3,6299868E-5
3162,02640533447	3,6455203E-5
3165,00663757324	3,6775764E-5
3167,98686981201	3,6988877E-5
3170,96710205078	3,657195E-5
3173,94733428955	3,6132604E-5
3176,92756652832	3,5837585E-5
3179,90779876709	3,5469428E-5
3182,88803100586	3,5563781E-5
3185,86826324463	3,6126247E-5
3188,8484954834	3,5745668E-5
3191,82872772217	3,4351303E-5
3194,80895996094	3,5025541E-5
3197,78919219971	3,4749421E-5
3200,76942443848	3,4164261E-5
3203,74965667725	3,3031804E-5
3206,72988891602	3,337674E-5
3209,71012115479	3,2860305E-5
3212,69035339355	3,2476642E-5
3215,67058563232	3,3001562E-5
3218,65081787109	3,2383421E-5
3221,63105010986	3,1910071E-5
3224,61128234863	3,2629739E-5
3227,5915145874	3,092727E-5
3230,57174682617	3,184166E-5
3233,55197906494	3,1240477E-5
3236,53221130371	3,1110032E-5
3239,51244354248	3,0602142E-5
3242,49267578125	3,0226998E-5
3245,47290802002	3,0067631E-5
3248,45314025879	2,9446967E-5
3251,43337249756	2,8912299E-5
3254,41360473633	2,9743408E-5
3257,3938369751	2,9003801E-5
3260,37406921387	2,7817079E-5
3263,35430145264	2,8211336E-5
3266,33453369141	2,7913499E-5
3269,31476593018	2,7993733E-5
3272,29499816895	2,8055827E-5
3275,27523040771	2,6846097E-5
3278,25546264648	2,6539191E-5
3281,23569488525	2,656226E-5
3284,21592712402	2,5450744E-5
3287,19615936279	2,4501631E-5
3290,17639160156	2,3864327E-5
3293,15662384033	2,3141742E-5
3296,1368560791	2,278086E-5
3299,11708831787	2,2218133E-5
3302,09732055664	2,2290319E-5
3305,07755279541	2,1854168E-5
3308,05778503418	2,1292063E-5
3311,03801727295	2,0175577E-5
3314,01824951172	2,0841754E-5
3316,99848175049	1,9735307E-5
3319,97871398926	2,0656488E-5
3322,95894622803	2,1340135E-5
3325,9391784668	2,1973888E-5
3328,91941070557	2,4160694E-5
3331,89964294434	2,4328968E-5
3334,87987518311	2,7396236E-5
3337,86010742188	3,0714582E-5
3340,84033966064	3,416041E-5
3343,82057189941	3,7906217E-5
3346,80080413818	4,2109272E-5
3349,78103637695	4,6301572E-5
3352,76126861572	5,3242019E-5
3355,74150085449	5,939988E-5
3358,72173309326	6,7451065E-5
3361,70196533203	7,5243898E-5
3364,6821975708	8,5493529E-5
3367,66242980957	9,5057921E-5
3370,64266204834	0,00010725036
3373,62289428711	0,00011894383
3376,60312652588	0,0001298175
3379,58335876465	0,00014261258
3382,56359100342	0,00015200867
3385,54382324219	0,0001601065
3388,52405548096	0,00016654295
3391,50428771973	0,0001702188
3394,4845199585	0,00017077186
3397,46475219727	0,00017018069
3400,44498443604	0,00016519006
3403,4252166748	0,0001603346
3406,40544891357	0,00015083283
3409,38568115234	0,00014136911
3412,36591339111	0,00013194512
3415,34614562988	0,00012799323
3418,32637786865	0,00014028246
3421,30661010742	0,00015670121
3424,28684234619	0,00016455055
3427,26707458496	0,0001656952
3430,24730682373	0,00016478808
3433,2275390625	0,00016264143
3436,20777130127	0,0001600816
3439,18800354004	0,00015672188
3442,16823577881	0,00015360528
3445,14846801758	0,00015173108
3448,12870025635	0,00014962559
3451,10893249512	0,00014809816
3454,08916473389	0,00014540778
3457,06939697266	0,00014276808
3460,04962921143	0,00014193368
3463,0298614502	0,0001402685
3466,01009368897	0,00013874158
3468,99032592773	0,00013815597
3471,9705581665	0,0001366252
3474,95079040527	0,00013573939
3477,93102264404	0,00013461241
3480,91125488281	0,00013461131
3483,89148712158	0,00013410431
3486,87171936035	0,00013453646
3489,85195159912	0,00013231979
3492,83218383789	0,00013211271
3495,81241607666	0,00013156077
3498,79264831543	0,00013141542
3501,7728805542	0,00013148082
3504,75311279297	0,0001302635
3507,73334503174	0,00013016329
3510,71357727051	0,00012904392
3513,69380950928	0,000129682
3516,67404174805	0,00012804246
3519,65427398682	0,00012888839
3522,63450622559	0,00012902182
3525,61473846436	0,00013062632
3528,59497070313	0,00013023316
3531,57520294189	0,00013028715
3534,55543518066	0,00013235667
3537,53566741943	0,00013149227
3540,5158996582	0,00013300624
3543,49613189697	0,00013204058
3546,47636413574	0,0001316659
3549,45659637451	0,0001331913
3552,43682861328	0,00013361865
3555,41706085205	0,0001333055
3558,39729309082	0,0001334127
3561,37752532959	0,00013586452
3564,35775756836	0,00013605336
3567,33798980713	0,00013615402
3570,3182220459	0,0001366756
3573,29845428467	0,00013702284
3576,27868652344	0,00013811538
3579,25891876221	0,00013885622
3582,23915100098	0,00013895122
3585,21938323975	0,00013924499
3588,19961547852	0,00014147515
3591,17984771729	0,00014173138
3594,16007995605	0,00014320877
3597,14031219482	0,00014396703
3600,12054443359	0,00014440063
3603,10077667236	0,00014586403
3606,08100891113	0,00014632654
3609,0612411499	0,00014722014
3612,04147338867	0,00014736414
3615,02170562744	0,00014922151
3618,00193786621	0,00015007907
3620,98217010498	0,0001505131
3623,96240234375	0,00015117958
3626,94263458252	0,00015282081
3629,92286682129	0,00015363534
3632,90309906006	0,00015475252
3635,88333129883	0,00015550997
3638,8635635376	0,00015695656
3641,84379577637	0,00015830616
3644,82402801514	0,00015985339
3647,80426025391	0,00016114813
3650,78449249268	0,00016276268
3653,76472473145	0,00016346582
3656,74495697022	0,00016560878
3659,72518920898	0,00016680732
3662,70542144775	0,00016885923
3665,68565368652	0,00016720794
3668,66588592529	0,00016999519
3671,64611816406	0,00017103253
3674,62635040283	0,00017187666
3677,6065826416	0,00017241672
3680,58681488037	0,00017375917
3683,56704711914	0,0001752259
3686,54727935791	0,00017657284
3689,52751159668	0,00017782851
3692,50774383545	0,00017847842
3695,48797607422	0,00018024714
3698,46820831299	0,00018191568
3701,44844055176	0,00018488674
3704,42867279053	0,00018690383
3707,4089050293	0,00018842851
3710,38913726807	0,00019151865
3713,36936950684	0,00019279356
3716,34960174561	0,00019513669
3719,32983398438	0,00019760781
3722,31006622314	0,00020097543
3725,29029846191	0,00020417911
3728,27053070068	0,00020628124
3731,25076293945	0,00021014186
3734,23099517822	0,00021270831
3737,21122741699	0,00021576625
3740,19145965576	0,00021929518
3743,17169189453	0,00022254925
3746,1519241333	0,00022489169
3749,13215637207	0,00022891089
3752,11238861084	0,00023130774
3755,09262084961	0,00023628947
3758,07285308838	0,00023973044
3761,05308532715	0,00024323312
3764,03331756592	0,00024781661
3767,01354980469	0,00025127404
3769,99378204346	0,000256092
3772,97401428223	0,00026029353
3775,954246521	0,00026560846
3778,93447875977	0,00027026501
3781,91471099854	0,00027456377
3784,8949432373	0,00027970653
3787,87517547607	0,00028465748
3790,85540771484	0,00029020273
3793,83563995361	0,00029593927
3796,81587219238	0,00030149354
3799,79610443115	0,00030707144
3802,77633666992	0,00031419512
3805,75656890869	0,00032047686
3808,73680114746	0,00032760995
3811,71703338623	0,00033344645
3814,697265625	0,00034141551
3817,67749786377	0,00034983129
3820,65773010254	0,0003587646
3823,63796234131	0,00036707817
3826,61819458008	0,00037632154
3829,59842681885	0,00038579106
3832,57865905762	0,00039665514
3835,55889129639	0,00040793347
3838,53912353516	0,0004188029
3841,51935577393	0,00043006298
3844,4995880127	0,00044299369
3847,47982025146	0,00045549895
3850,46005249023	0,00047070387
3853,440284729	0,00048735455
3856,42051696777	0,0005033879
3859,40074920654	0,00052197622
3862,38098144531	0,00054190314
3865,36121368408	0,0005621601
3868,34144592285	0,00058475072
3871,32167816162	0,00060770371
3874,30191040039	0,000635321
3877,28214263916	0,000663316
3880,26237487793	0,00069395253
3883,2426071167	0,00072936898
3886,22283935547	0,00076571063
3889,20307159424	0,00080699486
3892,18330383301	0,00085284438
3895,16353607178	0,00090294264
3898,14376831055	0,00096050067
3901,12400054932	0,0010249618
3904,10423278809	0,0010977563
3907,08446502686	0,0011812741
3910,06469726562	0,0012779833
3913,04492950439	0,0013882551
3916,02516174316	0,0015161747
3919,00539398193	0,0016673111
3921,9856262207	0,0018472764
3924,96585845947	0,0020625524
3927,94609069824	0,0023152014
3930,92632293701	0,0026170042
3933,90655517578	0,0029726588
3936,88678741455	0,003389735
3939,86701965332	0,0038520013
3942,84725189209	0,0043056053
3945,82748413086	0,0046215128
3948,80771636963	0,0045059519
3951,7879486084	0,0037132652
3954,76818084717	0,0027181388
3957,74841308594	0,0021049696
3960,72864532471	0,0017718651
3963,70887756348	0,0015434463
3966,68910980225	0,0013623307
3969,66934204102	0,0012234422
3972,64957427978	0,0011170637
3975,62980651855	0,0010309526
3978,61003875732	0,00096099337
3981,59027099609	0,0008974181
3984,57050323486	0,00083981383
3987,55073547363	0,00079045169
3990,5309677124	0,00074480817
3993,51119995117	0,00070582581
3996,49143218994	0,00067130694
3999,47166442871	0,00063992339
4002,45189666748	0,00061116905
4005,43212890625	0,00058503588
4008,41236114502	0,00055959876
4011,39259338379	0,00053681853
4014,37282562256	0,0005177587
4017,35305786133	0,00049798965
4020,3332901001	0,00047970314
4023,31352233887	0,00046296762
4026,29375457764	0,00044749261
4029,27398681641	0,0004327543
4032,25421905518	0,00042037015
4035,23445129395	0,00040704118
4038,21468353271	0,00039550681
4041,19491577148	0,00038376622
4044,17514801025	0,00037252742
4047,15538024902	0,00036184138
4050,13561248779	0,00035270304
4053,11584472656	0,00034392866
4056,09607696533	0,00033442747
4059,0763092041	0,00032654851
4062,05654144287	0,00031820552
4065,03677368164	0,00030967427
4068,01700592041	0,00030338447
4070,99723815918	0,00029682565
4073,97747039795	0,00029000678
4076,95770263672	0,00028382576
4079,93793487549	0,00027757158
4082,91816711426	0,00027292242
4085,89839935303	0,00026585944
4088,8786315918	0,00026036853
4091,85886383057	0,00025511594
4094,83909606934	0,0002512807
4097,81932830811	0,00024773498
4100,79956054687	0,00024166454
4103,77979278564	0,00023760991
4106,76002502441	0,00023373445
4109,74025726318	0,00022927877
4112,72048950195	0,00022424042
4115,70072174072	0,00021998051
4118,68095397949	0,00021632459
4121,66118621826	0,00021422093
4124,64141845703	0,00020902958
4127,6216506958	0,00020570511
4130,60188293457	0,00020317502
4133,58211517334	0,00019902672
4136,56234741211	0,00019644617
4139,54257965088	0,00019477826
4142,52281188965	0,00019152618
4145,50304412842	0,00018844031
4148,48327636719	0,00018683925
4151,46350860596	0,00018455103
4154,44374084473	0,00018131335
4157,4239730835	0,0001801744
4160,40420532227	0,00017702667
4163,38443756103	0,00017440443
4166,3646697998	0,00017224758
4169,34490203857	0,00017006291
4172,32513427734	0,00016878394
4175,30536651611	0,00016643145
4178,28559875488	0,00016392831
4181,26583099365	0,0001618144
4184,24606323242	0,00016082752
4187,22629547119	0,0001579199
4190,20652770996	0,00015630824
4193,18675994873	0,00015441121
4196,1669921875	0,00015162748
4199,14722442627	0,00015104648
4202,12745666504	0,00014865908
4205,10768890381	0,00014638221
4208,08792114258	0,00014460293
4211,06815338135	0,00014306261
4214,04838562012	0,00014213849
4217,02861785889	0,00014007518
4220,00885009766	0,00013942318
4222,98908233643	0,00013718453
4225,9693145752	0,00013616046
4228,94954681396	0,00013527193
4231,92977905273	0,00013223515
4234,9100112915	0,00013125948
4237,89024353027	0,00012834549
4240,87047576904	0,0001267268
4243,85070800781	0,00012563787
4246,83094024658	0,00012321965
4249,81117248535	0,00012176141
4252,79140472412	0,00011989365
4255,77163696289	0,00011732946
4258,75186920166	0,00011583132
4261,73210144043	0,00011463984
4264,7123336792	0,00011361738
4267,69256591797	0,00011239537
4270,67279815674	0,00011033007
4273,65303039551	0,00010960819
4276,63326263428	0,00010800861
4279,61349487305	0,00010582625
4282,59372711182	0,00010617178
4285,57395935059	0,00010378665
4288,55419158936	0,00010309619
4291,53442382812	0,0001016208
4294,51465606689	0,00010135232
4297,49488830566	9,9882268E-5
4300,47512054443	9,9233439E-5
4303,4553527832	9,7489345E-5
4306,43558502197	9,6031824E-5
4309,41581726074	9,5058164E-5
4312,39604949951	9,4510017E-5
4315,37628173828	9,3588281E-5
4318,35651397705	9,279424E-5
4321,33674621582	9,1699926E-5
4324,31697845459	9,0951579E-5
4327,29721069336	9,0493522E-5
4330,27744293213	8,9497745E-5
4333,2576751709	8,8295466E-5
4336,23790740967	8,8292755E-5
4339,21813964844	8,731352E-5
4342,19837188721	8,7020721E-5
4345,17860412598	8,7375142E-5
4348,15883636475	8,6817735E-5
4351,13906860352	8,4794531E-5
4354,11930084229	8,5476902E-5
4357,09953308105	8,5297807E-5
4360,07976531982	8,4947501E-5
4363,05999755859	8,3756214E-5
4366,04022979736	8,3779924E-5
4369,02046203613	8,4088628E-5
4372,0006942749	8,498225E-5
4374,98092651367	8,7800314E-5
4377,96115875244	9,2919099E-5
4380,94139099121	9,696196E-5
4383,92162322998	0,00010048382
4386,90185546875	0,00010108543
4389,88208770752	0,00010221612
4392,86231994629	9,9765031E-5
4395,84255218506	9,4345326E-5
4398,82278442383	8,7747434E-5
4401,8030166626	8,2107062E-5
4404,78324890137	7,8449728E-5
4407,76348114014	7,7114991E-5
4410,74371337891	7,6770362E-5
4413,72394561768	7,6079683E-5
4416,70417785645	7,6809878E-5
4419,68441009521	7,6194041E-5
4422,66464233398	7,678635E-5
4425,64487457275	7,5816543E-5
4428,62510681152	7,6444083E-5
4431,60533905029	7,5388402E-5
4434,58557128906	7,59695E-5
4437,56580352783	7,5526501E-5
4440,5460357666	7,6033876E-5
4443,52626800537	7,4811451E-5
4446,50650024414	7,4220298E-5
4449,48673248291	7,390213E-5
4452,46696472168	7,3916153E-5
4455,44719696045	7,2503765E-5
4458,42742919922	7,277276E-5
4461,40766143799	7,0886895E-5
4464,38789367676	6,9415162E-5
4467,36812591553	7,0081569E-5
4470,3483581543	6,7865334E-5
4473,32859039307	6,7366817E-5
4476,30882263184	6,637809E-5
4479,28905487061	6,5529896E-5
4482,26928710937	6,340856E-5
4485,24951934814	6,2969893E-5
4488,22975158691	6,2009287E-5
4491,20998382568	6,017436E-5
4494,19021606445	6,0122199E-5
4497,17044830322	5,7481324E-5
4500,15068054199	5,6323412E-5
4503,13091278076	5,4376394E-5
4506,11114501953	5,29103E-5
4509,0913772583	5,0985943E-5
4512,07160949707	4,9294358E-5
4515,05184173584	4,6891458E-5
4518,03207397461	4,5239363E-5
4521,01230621338	4,2099807E-5
4523,99253845215	3,9607833E-5
4526,97277069092	3,8973878E-5
4529,95300292969	3,7783889E-5
4532,93323516846	3,8643029E-5
4535,91346740723	3,9531093E-5
4538,893699646	4,4757879E-5
4541,87393188477	4,9717891E-5
4544,85416412354	5,7222751E-5
4547,8343963623	6,2337441E-5
4550,81462860107	6,9801688E-5
4553,79486083984	7,3768517E-5
4556,77509307861	7,6911266E-5
4559,75532531738	7,7529936E-5
4562,73555755615	7,7715797E-5
4565,71578979492	7,7000962E-5
4568,69602203369	7,5372605E-5
4571,67625427246	7,3599291E-5
4574,65648651123	7,234794E-5
4577,63671875	7,0985134E-5
4580,61695098877	6,9888378E-5
4583,59718322754	6,8323631E-5
4586,57741546631	6,7124841E-5
4589,55764770508	6,6073146E-5
4592,53787994385	6,549009E-5
4595,51811218262	6,5433837E-5
4598,49834442139	6,4693821E-5
4601,47857666016	6,2520363E-5
4604,45880889893	6,3966503E-5
4607,4390411377	6,2454164E-5
4610,41927337646	6,1043395E-5
4613,39950561523	6,0201097E-5
4616,379737854	6,0063459E-5
4619,35997009277	6,0186638E-5
4622,34020233154	5,921977E-5
4625,32043457031	5,8691935E-5
4628,30066680908	5,8645901E-5
4631,28089904785	5,8292518E-5
4634,26113128662	5,770114E-5
4637,24136352539	5,724345E-5
4640,22159576416	5,8357114E-5
4643,20182800293	5,680558E-5
4646,1820602417	5,6637811E-5
4649,16229248047	5,6197794E-5
4652,14252471924	5,4840757E-5
4655,12275695801	5,6172473E-5
4658,10298919678	5,5459976E-5
4661,08322143555	5,4590646E-5
4664,06345367432	5,4565767E-5
4667,04368591309	5,4328979E-5
4670,02391815186	5,4286258E-5
4673,00415039063	5,4384739E-5
4675,98438262939	5,4181439E-5
4678,96461486816	5,4450998E-5
4681,94484710693	5,247639E-5
4684,9250793457	5,3236273E-5
4687,90531158447	5,3217071E-5
4690,88554382324	5,3497789E-5
4693,86577606201	5,2835323E-5
4696,84600830078	5,22357E-5
4699,82624053955	5,2373915E-5
4702,80647277832	5,3460897E-5
4705,78670501709	5,226238E-5
4708,76693725586	5,2864534E-5
4711,74716949463	5,2521787E-5
4714,7274017334	5,2162432E-5
4717,70763397217	5,2379397E-5
4720,68786621094	5,2889244E-5
4723,66809844971	5,1867621E-5
4726,64833068848	5,2539595E-5
4729,62856292725	5,1880101E-5
4732,60879516602	5,2518416E-5
4735,58902740479	5,2236632E-5
4738,56925964355	5,2078639E-5
4741,54949188232	5,1539118E-5
4744,52972412109	5,2455771E-5
4747,50995635986	5,2461018E-5
4750,49018859863	5,3155799E-5
4753,4704208374	5,4193131E-5
4756,45065307617	5,2543319E-5
4759,43088531494	5,3435971E-5
4762,41111755371	5,4147278E-5
4765,39134979248	5,4104761E-5
4768,37158203125	5,5411983E-5
4771,35181427002	5,6349428E-5
4774,33204650879	5,6467691E-5
4777,31227874756	5,7105397E-5
4780,29251098633	5,7338768E-5
4783,2727432251	5,7729967E-5
4786,25297546387	5,8959621E-5
4789,23320770264	5,9077894E-5
4792,21343994141	5,9024608E-5
4795,19367218018	6,1569365E-5
4798,17390441895	6,1868135E-5
4801,15413665771	6,3212084E-5
4804,13436889648	6,3380997E-5
4807,11460113525	6,4253472E-5
4810,09483337402	6,5282537E-5
4813,07506561279	6,6852166E-5
4816,05529785156	6,7222083E-5
4819,03553009033	6,8844648E-5
4822,0157623291	7,0036418E-5
4824,99599456787	7,0620332E-5
4827,97622680664	7,2536118E-5
4830,95645904541	7,2511301E-5
4833,93669128418	7,2458754E-5
4836,91692352295	7,3264499E-5
4839,89715576172	7,3055638E-5
4842,87738800049	7,3666676E-5
4845,85762023926	7,2306027E-5
4848,83785247803	7,1023467E-5
4851,8180847168	7,0204717E-5
4854,79831695557	6,9308629E-5
4857,77854919434	6,876199E-5
4860,75878143311	6,6776505E-5
4863,73901367188	6,5369967E-5
4866,71924591064	6,4631283E-5
4869,69947814941	6,3439299E-5
4872,67971038818	6,2025923E-5
4875,65994262695	6,0428404E-5
4878,64017486572	5,9295486E-5
4881,62040710449	5,764741E-5
4884,60063934326	5,5720873E-5
4887,58087158203	5,4234022E-5
4890,5611038208	5,4408668E-5
4893,54133605957	5,2837835E-5
4896,52156829834	5,2390782E-5
4899,50180053711	5,0943203E-5
4902,48203277588	4,9870957E-5
4905,46226501465	4,8832617E-5
4908,44249725342	4,7844575E-5
4911,42272949219	4,7541219E-5
4914,40296173096	4,6929919E-5
4917,38319396973	4,5742674E-5
4920,3634262085	4,5343015E-5
4923,34365844727	4,5086798E-5
4926,32389068604	4,4563802E-5
4929,3041229248	4,4133066E-5
4932,28435516357	4,4127749E-5
4935,26458740234	4,3455023E-5
4938,24481964111	4,3140993E-5
4941,22505187988	4,2068316E-5
4944,20528411865	4,1435694E-5
4947,18551635742	4,058128E-5
4950,16574859619	4,0460843E-5
4953,14598083496	4,0013355E-5
4956,12621307373	3,876489E-5
4959,1064453125	3,9854236E-5
4962,08667755127	3,8491897E-5
4965,06690979004	3,8587523E-5
4968,04714202881	3,813823E-5
4971,02737426758	3,7924051E-5
4974,00760650635	3,8684997E-5
4976,98783874512	3,6868205E-5
4979,96807098389	3,6844122E-5
4982,94830322266	3,7348965E-5
4985,92853546143	3,7327499E-5
4988,9087677002	3,8103325E-5
4991,88899993897	3,7206648E-5
4994,86923217773	3,6974233E-5
4997,8494644165	3,7501142E-5
5000,82969665527	3,8314855E-5
5003,80992889404	3,799726E-5
5006,79016113281	3,851347E-5
5009,77039337158	3,9809146E-5
5012,75062561035	3,8735806E-5
5015,73085784912	3,8527686E-5
5018,71109008789	3,9122224E-5
5021,69132232666	3,9871432E-5
5024,67155456543	3,9224368E-5
5027,6517868042	3,9986127E-5
5030,63201904297	4,0264732E-5
5033,61225128174	4,1156803E-5
5036,59248352051	4,0151757E-5
5039,57271575928	4,0977035E-5
5042,55294799805	4,1871564E-5
5045,53318023682	4,1475789E-5
5048,51341247559	4,2022259E-5
5051,49364471436	4,2297931E-5
5054,47387695313	4,2316583E-5
5057,45410919189	4,3898E-5
5060,43434143066	4,4821533E-5
5063,41457366943	4,384381E-5
5066,3948059082	4,5232522E-5
5069,37503814697	4,6011443E-5
5072,35527038574	4,7988803E-5
5075,33550262451	4,8536549E-5
5078,31573486328	4,9665131E-5
5081,29596710205	5,0928981E-5
5084,27619934082	5,2811116E-5
5087,25643157959	5,3739861E-5
5090,23666381836	5,6384628E-5
5093,21689605713	5,7531659E-5
5096,1971282959	6,0770934E-5
5099,17736053467	6,2906943E-5
5102,15759277344	6,6364063E-5
5105,13782501221	7,0261321E-5
5108,11805725098	7,2715866E-5
5111,09828948975	7,7562005E-5
5114,07852172852	7,9721281E-5
5117,05875396729	8,3625918E-5
5120,03898620605	8,6495763E-5
5123,01921844482	8,9025291E-5
5125,99945068359	9,0813451E-5
5128,97968292236	8,984879E-5
5131,95991516113	8,6046084E-5
5134,9401473999	8,1825545E-5
5137,92037963867	7,583826E-5
5140,90061187744	6,922547E-5
5143,88084411621	6,1870089E-5
5146,86107635498	5,5963573E-5
5149,84130859375	5,1776462E-5
5152,82154083252	4,7756968E-5
5155,80177307129	4,5368573E-5
5158,78200531006	4,2716429E-5
5161,76223754883	4,1238317E-5
5164,7424697876	4,0321499E-5
5167,72270202637	3,9767904E-5
5170,70293426514	3,9158714E-5
5173,68316650391	3,8480652E-5
5176,66339874268	3,8026138E-5
5179,64363098145	3,6536472E-5
5182,62386322022	3,6727418E-5
5185,60409545898	3,6193547E-5
5188,58432769775	3,5360198E-5
5191,56455993652	3,5460646E-5
5194,54479217529	3,5277105E-5
5197,52502441406	3,5446208E-5
5200,50525665283	3,3856528E-5
5203,4854888916	3,4833908E-5
5206,46572113037	3,4515596E-5
5209,44595336914	3,3603424E-5
5212,42618560791	3,3964791E-5
5215,40641784668	3,3986215E-5
5218,38665008545	3,5196426E-5
5221,36688232422	3,3091685E-5
5224,34711456299	3,4584707E-5
5227,32734680176	3,2686893E-5
5230,30757904053	3,3039009E-5
5233,2878112793	3,375853E-5
5236,26804351807	3,2600644E-5
5239,24827575684	3,3977353E-5
5242,22850799561	3,37309E-5
5245,20874023438	3,4102394E-5
5248,18897247314	3,2857225E-5
5251,16920471191	3,3794618E-5
5254,14943695068	3,287872E-5
5257,12966918945	3,1988455E-5
5260,10990142822	3,1546314E-5
5263,09013366699	3,0856643E-5
5266,07036590576	2,8202957E-5
5269,05059814453	2,7437822E-5
5272,0308303833	2,6988216E-5
5275,01106262207	2,4822602E-5
5277,99129486084	2,6342741E-5
5280,97152709961	2,7008149E-5
5283,95175933838	2,7577045E-5
5286,93199157715	2,7730743E-5
5289,91222381592	2,8120163E-5
5292,89245605469	2,8195889E-5
5295,87268829346	2,820583E-5
5298,85292053223	2,7868509E-5
5301,833152771	2,8560075E-5
5304,81338500977	2,814242E-5
5307,79361724854	2,846164E-5
5310,7738494873	2,7977672E-5
5313,75408172607	2,8329867E-5
5316,73431396484	2,8160264E-5
5319,71454620361	2,7767534E-5
5322,69477844238	2,6562226E-5
5325,67501068115	2,5407648E-5
5328,65524291992	2,5995026E-5
5331,63547515869	2,4851518E-5
5334,61570739746	2,390588E-5
5337,59593963623	2,3418788E-5
5340,576171875	2,4605478E-5
5343,55640411377	2,3404894E-5
5346,53663635254	2,3408186E-5
5349,51686859131	2,3296426E-5
5352,49710083008	2,2809771E-5
5355,47733306885	2,2206E-5
5358,45756530762	2,2849757E-5
5361,43779754639	2,3093229E-5
5364,41802978516	2,2697265E-5
5367,39826202393	2,2724136E-5
5370,3784942627	2,2953688E-5
5373,35872650146	2,1994961E-5
5376,33895874023	2,3092753E-5
5379,319190979	2,3213833E-5
5382,29942321777	2,4186198E-5
5385,27965545654	2,4627028E-5
5388,25988769531	2,5793425E-5
5391,24011993408	2,5658342E-5
5394,22035217285	2,5981514E-5
5397,20058441162	2,7636721E-5
5400,18081665039	2,7096886E-5
5403,16104888916	2,8259306E-5
5406,14128112793	2,7006921E-5
5409,1215133667	2,6622217E-5
5412,10174560547	2,4173603E-5
5415,08197784424	2,4027124E-5
5418,06221008301	2,3648048E-5
5421,04244232178	2,3214787E-5
5424,02267456055	2,3225882E-5
5427,00290679932	2,3161603E-5
5429,98313903809	2,4856633E-5
5432,96337127686	2,3631971E-5
5435,94360351562	2,334765E-5
5438,92383575439	2,3884626E-5
5441,90406799316	2,3665642E-5
5444,88430023193	2,406259E-5
5447,8645324707	2,3041068E-5
5450,84476470947	2,3351946E-5
5453,82499694824	2,3250859E-5
5456,80522918701	2,3098875E-5
5459,78546142578	2,2701675E-5
5462,76569366455	2,313593E-5
5465,74592590332	2,2299788E-5
5468,72615814209	2,2412466E-5
5471,70639038086	2,1875786E-5
5474,68662261963	2,2064571E-5
5477,6668548584	2,2394424E-5
5480,64708709717	2,2206064E-5
5483,62731933594	2,1479562E-5
5486,60755157471	2,2076952E-5
5489,58778381348	2,1200058E-5
5492,56801605225	2,1979806E-5
5495,54824829102	2,0668615E-5
5498,52848052978	2,1170811E-5
5501,50871276855	2,1320949E-5
5504,48894500732	2,0268032E-5
5507,46917724609	2,0553262E-5
5510,44940948486	1,9805112E-5
5513,42964172363	2,1249799E-5
5516,4098739624	1,9412292E-5
5519,39010620117	1,9123869E-5
5522,37033843994	1,9988828E-5
5525,35057067871	1,8979633E-5
5528,33080291748	1,8908335E-5
5531,31103515625	1,8877773E-5
5534,29126739502	1,9370812E-5
5537,27149963379	1,868748E-5
5540,25173187256	1,8337468E-5
5543,23196411133	1,8290617E-5
5546,2121963501	1,8103295E-5
5549,19242858887	1,8900172E-5
5552,17266082764	1,8244332E-5
5555,15289306641	1,9175926E-5
5558,13312530518	1,7872448E-5
5561,11335754395	1,7000737E-5
5564,09358978271	1,7882394E-5
5567,07382202148	1,7903476E-5
5570,05405426025	1,7643631E-5
5573,03428649902	1,7462635E-5
5576,01451873779	1,7368926E-5
5578,99475097656	1,5932943E-5
5581,97498321533	1,6980947E-5
5584,9552154541	1,5886993E-5
5587,93544769287	1,6867142E-5
5590,91567993164	1,5784493E-5
5593,89591217041	1,5986046E-5
5596,87614440918	1,6564292E-5
5599,85637664795	1,6829619E-5
5602,83660888672	1,6922742E-5
5605,81684112549	1,7869856E-5
5608,79707336426	1,7532168E-5
5611,77730560303	1,7930606E-5
5614,7575378418	1,7253054E-5
5617,73777008057	1,7967598E-5
5620,71800231934	1,7800354E-5
5623,69823455811	1,835725E-5
5626,67846679687	1,850981E-5
5629,65869903564	1,9596224E-5
5632,63893127441	2,0278725E-5
5635,61916351318	2,0515379E-5
5638,59939575195	2,1278781E-5
5641,57962799072	2,0971406E-5
5644,55986022949	2,2331238E-5
5647,54009246826	2,3371881E-5
5650,52032470703	2,4045761E-5
5653,5005569458	2,478507E-5
5656,48078918457	2,6056289E-5
5659,46102142334	2,8310025E-5
5662,44125366211	3,0236757E-5
5665,42148590088	3,3844265E-5
5668,40171813965	3,5432392E-5
5671,38195037842	3,8296653E-5
5674,36218261719	4,0344573E-5
5677,34241485596	4,459792E-5
5680,32264709473	4,8072089E-5
5683,3028793335	5,0872834E-5
5686,28311157227	5,42689E-5
5689,26334381103	5,6853294E-5
5692,2435760498	6,1177856E-5
5695,22380828857	6,4424253E-5
5698,20404052734	6,7119492E-5
5701,18427276611	7,0005615E-5
5704,16450500488	7,2112696E-5
5707,14473724365	7,2897018E-5
5710,12496948242	7,1996816E-5
5713,10520172119	7,2656103E-5
5716,08543395996	7,060912E-5
5719,06566619873	6,9225675E-5
5722,0458984375	6,5211527E-5
5725,02613067627	6,2649217E-5
5728,00636291504	5,937021E-5
5730,98659515381	5,5950894E-5
5733,96682739258	5,5011836E-5
5736,94705963135	5,2799386E-5
5739,92729187012	5,1837112E-5
5742,90752410889	4,9694975E-5
5745,88775634766	4,8246921E-5
5748,86798858643	4,7908567E-5
5751,8482208252	4,697775E-5
5754,82845306396	4,4959271E-5
5757,80868530273	4,3860247E-5
5760,7889175415	4,2851707E-5
5763,76914978027	4,3369838E-5
5766,74938201904	4,3056961E-5
5769,72961425781	4,2136979E-5
5772,70984649658	4,0500144E-5
5775,69007873535	4,062484E-5
5778,67031097412	3,9699983E-5
5781,65054321289	3,9452386E-5
5784,63077545166	3,9031364E-5
5787,61100769043	3,9423147E-5
5790,5912399292	3,924638E-5
5793,57147216797	3,9627905E-5
5796,55170440674	3,82273E-5
5799,53193664551	3,8441233E-5
5802,51216888428	3,875565E-5
5805,49240112305	3,7875469E-5
5808,47263336182	3,8019833E-5
5811,45286560059	3,7794055E-5
5814,43309783935	3,7323582E-5
5817,41333007812	3,6894617E-5
5820,39356231689	3,6530811E-5
5823,37379455566	3,6030112E-5
5826,35402679443	3,686091E-5
5829,3342590332	3,5240202E-5
5832,31449127197	3,6033232E-5
5835,29472351074	3,4985754E-5
5838,27495574951	3,4820643E-5
5841,25518798828	3,4121143E-5
5844,23542022705	3,3431074E-5
5847,21565246582	3,3490859E-5
5850,19588470459	3,3706039E-5
5853,17611694336	3,3080669E-5
5856,15634918213	3,2007425E-5
5859,1365814209	3,0557179E-5
5862,11681365967	3,0404105E-5
5865,09704589844	3,0205911E-5
5868,07727813721	2,9297381E-5
5871,05751037598	2,8569865E-5
5874,03774261475	2,8034587E-5
5877,01797485352	2,6677652E-5
5879,99820709229	2,6637287E-5
5882,97843933105	2,6576606E-5
5885,95867156982	2,6640886E-5
5888,93890380859	2,5130659E-5
5891,91913604736	2,5077233E-5
5894,89936828613	2,6157843E-5
5897,8796005249	2,5687493E-5
5900,85983276367	2,5694478E-5
5903,84006500244	2,5980302E-5
5906,82029724121	2,4989907E-5
5909,80052947998	2,4872738E-5
5912,78076171875	2,5263694E-5
5915,76099395752	2,6110042E-5
5918,74122619629	2,5741361E-5
5921,72145843506	2,6234138E-5
5924,70169067383	2,6218128E-5
5927,6819229126	2,5681673E-5
5930,66215515137	2,5826811E-5
5933,64238739014	2,5349972E-5
5936,62261962891	2,6775313E-5
5939,60285186768	2,4396773E-5
5942,58308410644	2,5379987E-5
5945,56331634521	2,4928251E-5
[truncated: 30,772 more rows]
