# Supplementary material for: Predicting the Durability of Solid Fired Bricks Using NDT Electroacoustic Methods
Source: Materials (Basel). 2022 Aug 25;15(17):5882. doi: 10.3390/ma15175882 (PMC9457344; doi:10.3390/ma15175882)
Supplement: Supplementary file 1 [file materials-15-05882-s001.zip › 18-NV0_FL.csv]

ASCII data file created with TiePie Multi Channel software. www.tiepie.com.
2021-08-03 08:03:38 734m
Frequency	FFT1
Hz	V
0	0,0022248004
2,98023223876953	0,00030710557
5,96046447753906	0,00030459751
8,94069671630859	0,00029801384
11,9209289550781	0,00029687436
14,9011611938477	0,000297797
17,8813934326172	0,00032211115
20,8616256713867	0,00031521145
23,8418579101562	0,00030938475
26,8220901489258	0,00030880748
29,8023223876953	0,00031989926
32,7825546264648	0,00032424743
35,7627868652344	0,00031817285
38,7430191040039	0,00030679652
41,7232513427734	0,00030198409
44,703483581543	0,00031379906
47,6837158203125	0,0003094183
50,663948059082	0,00030843909
53,6441802978516	0,00030915532
56,6244125366211	0,00030780989
59,6046447753906	0,00030398322
62,5848770141602	0,00031000314
65,5651092529297	0,00031051083
68,5453414916992	0,00031253169
71,5255737304687	0,00031116473
74,5058059692383	0,00030778865
77,4860382080078	0,00030747896
80,4662704467773	0,00030810789
83,4465026855469	0,00030635723
86,4267349243164	0,00030804925
89,4069671630859	0,00031065583
92,3871994018555	0,00031095636
95,367431640625	0,00031219143
98,3476638793945	0,00030782955
101,327896118164	0,00030282938
104,308128356934	0,0003046678
107,288360595703	0,00030176348
110,268592834473	0,00030354974
113,248825073242	0,00029870476
116,229057312012	0,00030089496
119,209289550781	0,00029609796
122,189521789551	0,00029273085
125,16975402832	0,0002914198
128,14998626709	0,00029361381
131,130218505859	0,00029267645
134,110450744629	0,00029144364
137,090682983398	0,00029284725
140,070915222168	0,00029668644
143,051147460938	0,0002911879
146,031379699707	0,00029482376
149,011611938477	0,00029111861
151,991844177246	0,00029238089
154,972076416016	0,00028780859
157,952308654785	0,00029451226
160,932540893555	0,00028967509
163,912773132324	0,0002912141
166,893005371094	0,0002912684
169,873237609863	0,0002903989
172,853469848633	0,00028747277
175,833702087402	0,00028509745
178,813934326172	0,00028585639
181,794166564941	0,00028849855
184,774398803711	0,00028318428
187,75463104248	0,00028233042
190,73486328125	0,00028089289
193,71509552002	0,00028181957
196,695327758789	0,00028242018
199,675559997559	0,00028109289
202,655792236328	0,00028139167
205,636024475098	0,00027922023
208,616256713867	0,00028091006
211,596488952637	0,00027708015
214,576721191406	0,00027484196
217,556953430176	0,00027425324
220,537185668945	0,00026833464
223,517417907715	0,00026724718
226,497650146484	0,00026527086
229,477882385254	0,00026247733
232,458114624023	0,00026122904
235,438346862793	0,00026101464
238,418579101562	0,0002623036
241,398811340332	0,00026099214
244,379043579102	0,00026031096
247,359275817871	0,00026006617
250,339508056641	0,00026034157
253,31974029541	0,00026235072
256,29997253418	0,00026258674
259,280204772949	0,00026258124
262,260437011719	0,00026449844
265,240669250488	0,00026249706
268,220901489258	0,00026524395
271,201133728027	0,00026707201
274,181365966797	0,00026774954
277,161598205566	0,00026927059
280,141830444336	0,00026855453
283,122062683105	0,00026876966
286,102294921875	0,00027081374
289,082527160645	0,00027009743
292,062759399414	0,0002694791
295,042991638184	0,00027051259
298,023223876953	0,00026980494
301,003456115723	0,00027138499
303,983688354492	0,00026729674
306,963920593262	0,00026496958
309,944152832031	0,00026589924
312,924385070801	0,00026623531
315,90461730957	0,00026404727
318,88484954834	0,00026345407
321,865081787109	0,00026216233
324,845314025879	0,00026026504
327,825546264648	0,00025931918
330,805778503418	0,00025714482
333,786010742188	0,00025752439
336,766242980957	0,0002569438
339,746475219727	0,00025452653
342,726707458496	0,00025583877
345,706939697266	0,00025389886
348,687171936035	0,00025105786
351,667404174805	0,00024935667
354,647636413574	0,0002489249
357,627868652344	0,00024811425
360,608100891113	0,00024794719
363,588333129883	0,00024471769
366,568565368652	0,00024339313
369,548797607422	0,00024295477
372,529029846191	0,00023854354
375,509262084961	0,00023999102
378,48949432373	0,00023890847
381,4697265625	0,00023606761
384,44995880127	0,00023826688
387,430191040039	0,00023703491
390,410423278809	0,00023807667
393,390655517578	0,00023795539
396,370887756348	0,00024100982
399,351119995117	0,00024251654
402,331352233887	0,00024596552
405,311584472656	0,00024920053
408,291816711426	0,00024653807
411,272048950195	0,00024268706
414,252281188965	0,00023750941
417,232513427734	0,00023310079
420,212745666504	0,0002324743
423,192977905273	0,00022820996
426,173210144043	0,00022851408
429,153442382812	0,00022765931
432,133674621582	0,0002290467
435,113906860352	0,00022958631
438,094139099121	0,00022963615
441,074371337891	0,00023085705
444,05460357666	0,00023194739
447,03483581543	0,00023524424
450,015068054199	0,0002341444
452,995300292969	0,00023632685
455,975532531738	0,0002356994
458,955764770508	0,00023591221
461,935997009277	0,00023766821
464,916229248047	0,00023762447
467,896461486816	0,00024029029
470,876693725586	0,00023704672
473,856925964355	0,00024021903
476,837158203125	0,00024024524
479,817390441895	0,00024051148
482,797622680664	0,00024330707
485,777854919434	0,00024292637
488,758087158203	0,00024414411
491,738319396973	0,0002467622
494,718551635742	0,00025021128
497,698783874512	0,00025400929
500,679016113281	0,00025690981
503,659248352051	0,00025881365
506,63948059082	0,00026131383
509,61971282959	0,00026138894
512,599945068359	0,00026207586
515,580177307129	0,00026093904
518,560409545898	0,00025578652
521,540641784668	0,00025190536
524,520874023438	0,00024554596
527,501106262207	0,00024409277
530,481338500977	0,000241838
533,461570739746	0,00023680257
536,441802978516	0,00023649804
539,422035217285	0,00023627047
542,402267456055	0,00023802635
545,382499694824	0,00024049008
548,362731933594	0,00024005224
551,342964172363	0,00023788069
554,323196411133	0,00023881388
557,303428649902	0,0002389841
560,283660888672	0,000237825
563,263893127441	0,00023783463
566,244125366211	0,00023706048
569,22435760498	0,00023711149
572,20458984375	0,00023836612
575,18482208252	0,00023901171
578,165054321289	0,00023740456
581,145286560059	0,00023801839
584,125518798828	0,00023920047
587,105751037598	0,00024087629
590,085983276367	0,00023935445
593,066215515137	0,00023752144
596,046447753906	0,00023993698
599,026679992676	0,0002373908
602,006912231445	0,00023807926
604,987144470215	0,00023976643
607,967376708984	0,00024078558
610,947608947754	0,00024464434
613,927841186523	0,00024445373
616,908073425293	0,00024686335
619,888305664062	0,00024887077
622,868537902832	0,00024868425
625,848770141602	0,00024949935
628,829002380371	0,00025056393
631,809234619141	0,00025000616
634,78946685791	0,00025068944
637,76969909668	0,00024900973
640,749931335449	0,00025027972
643,730163574219	0,00025087415
646,710395812988	0,00025312714
649,690628051758	0,0002529652
652,670860290527	0,00025613285
655,651092529297	0,00025711634
658,631324768066	0,00025990954
661,611557006836	0,0002630079
664,591789245606	0,00026672245
667,572021484375	0,0002694984
670,552253723145	0,00027374469
673,532485961914	0,00027852163
676,512718200684	0,00028467649
679,492950439453	0,0002929074
682,473182678223	0,00029946812
685,453414916992	0,00031129536
688,433647155762	0,00032382337
691,413879394531	0,00033864075
694,394111633301	0,0003586749
697,37434387207	0,00038507274
700,35457611084	0,00041723568
703,334808349609	0,00045645693
706,315040588379	0,00050891064
709,295272827148	0,00057522274
712,275505065918	0,00065932353
715,255737304687	0,00077385458
718,235969543457	0,00092717726
721,216201782227	0,0011345087
724,196434020996	0,001396863
727,176666259766	0,0016358733
730,156898498535	0,0015801863
733,137130737305	0,0012257299
736,117362976074	0,0009502574
739,097595214844	0,0007811762
742,077827453613	0,00066749314
745,058059692383	0,00058870966
748,038291931152	0,00053076325
751,018524169922	0,00048695744
753,998756408691	0,00045223573
756,978988647461	0,00042561
759,959220886231	0,00040420625
762,939453125	0,0003858665
765,919685363769	0,00037401187
768,899917602539	0,00036070182
771,880149841309	0,00035305878
774,860382080078	0,00034431654
777,840614318848	0,00033751969
780,820846557617	0,00033224082
783,801078796387	0,00033080294
786,781311035156	0,00032823759
789,761543273926	0,00032656345
792,741775512695	0,00032507513
795,722007751465	0,0003246329
798,702239990234	0,00032489615
801,682472229004	0,00032271537
804,662704467773	0,00032366087
807,642936706543	0,00032417271
810,623168945313	0,00032706379
813,603401184082	0,00032855247
816,583633422852	0,0003294496
819,563865661621	0,00033188556
822,544097900391	0,00033119314
825,52433013916	0,00033329951
828,50456237793	0,0003341647
831,484794616699	0,00033471531
834,465026855469	0,00033480794
837,445259094238	0,000337643
840,425491333008	0,00033940638
843,405723571777	0,00034022282
846,385955810547	0,00034651163
849,366188049316	0,0003525856
852,346420288086	0,0003668118
855,326652526855	0,00038635275
858,306884765625	0,00036699182
861,287117004394	0,00033669963
864,267349243164	0,00033365619
867,247581481934	0,00033201047
870,227813720703	0,00033081984
873,208045959473	0,00033065407
876,188278198242	0,0003304382
879,168510437012	0,00033055006
882,148742675781	0,00033111567
885,128974914551	0,00033090296
888,10920715332	0,00033143467
891,08943939209	0,00033041559
894,069671630859	0,00033109672
897,049903869629	0,00033199175
900,030136108398	0,00033107095
903,010368347168	0,00033121515
905,990600585938	0,00032941017
908,970832824707	0,00032597316
911,951065063477	0,00032334042
914,931297302246	0,00031794126
917,911529541016	0,00031265815
920,891761779785	0,00030766125
923,871994018555	0,00030126778
926,852226257324	0,00029923944
929,832458496094	0,00029415276
932,812690734863	0,0002918221
935,792922973633	0,00029024338
938,773155212402	0,00029116476
941,753387451172	0,00029142005
944,733619689941	0,00029197608
947,713851928711	0,00029115656
950,69408416748	0,00028889185
953,67431640625	0,00028687989
956,65454864502	0,0002819925
959,634780883789	0,00028001611
962,615013122559	0,00027701279
965,595245361328	0,00027577007
968,575477600098	0,00027519533
971,555709838867	0,0002731503
974,535942077637	0,00027325886
977,516174316406	0,00027272385
980,496406555176	0,00027369462
983,476638793945	0,0002716177
986,456871032715	0,00027271153
989,437103271484	0,00027286682
992,417335510254	0,00027506318
995,397567749023	0,00027407782
998,377799987793	0,00027453643
1001,35803222656	0,00027539967
1004,33826446533	0,00027375678
1007,3184967041	0,00027330741
1010,29872894287	0,00027248481
1013,27896118164	0,00027063593
1016,25919342041	0,0002692366
1019,23942565918	0,00026710748
1022,21965789795	0,00026658658
1025,19989013672	0,00026436771
1028,18012237549	0,00026083209
1031,16035461426	0,00025897077
1034,14058685303	0,00025794583
1037,1208190918	0,0002545543
1040,10105133057	0,00025155395
1043,08128356934	0,00024805171
1046,06151580811	0,0002436933
1049,04174804688	0,00023955154
1052,02198028564	0,00023501936
1055,00221252441	0,00023243577
1057,98244476318	0,00022954606
1060,96267700195	0,00022637959
1063,94290924072	0,00022313032
1066,92314147949	0,0002212743
1069,90337371826	0,00021995679
1072,88360595703	0,00021751462
1075,8638381958	0,00021515601
1078,84407043457	0,00021431103
1081,82430267334	0,00021297512
1084,80453491211	0,00021320855
1087,78476715088	0,00021240558
1090,76499938965	0,00021254801
1093,74523162842	0,00021155335
1096,72546386719	0,00021148333
1099,70569610596	0,00021345537
1102,68592834473	0,00021351521
1105,6661605835	0,00021552359
1108,64639282227	0,00021587615
1111,62662506104	0,00021919937
1114,6068572998	0,0002206881
1117,58708953857	0,00022369067
1120,56732177734	0,00022820206
1123,54755401611	0,00023125396
1126,52778625488	0,00023540229
1129,50801849365	0,00023938253
1132,48825073242	0,00024364583
1135,46848297119	0,00024980717
1138,44871520996	0,00025278506
1141,42894744873	0,0002582234
1144,4091796875	0,00026125081
1147,38941192627	0,00026513361
1150,36964416504	0,00026879467
1153,34987640381	0,00027323629
1156,33010864258	0,00027642864
1159,31034088135	0,00028206474
1162,29057312012	0,00028534799
1165,27080535889	0,00028896121
1168,25103759766	0,00029431168
1171,23126983643	0,00029791686
1174,2115020752	0,00030131369
1177,19173431396	0,00030777872
1180,17196655273	0,00031182783
1183,1521987915	0,00031941876
1186,13243103027	0,0003249307
1189,11266326904	0,00033343018
1192,09289550781	0,00033856476
1195,07312774658	0,00034649493
1198,05335998535	0,00035249585
1201,03359222412	0,00036241797
1204,01382446289	0,00037059216
1206,99405670166	0,00037995041
1209,97428894043	0,00038972133
1212,9545211792	0,00040091676
1215,93475341797	0,00041172889
1218,91498565674	0,00042432106
1221,89521789551	0,00043790901
1224,87545013428	0,00045223705
1227,85568237305	0,00046736457
1230,83591461182	0,00048149384
1233,81614685059	0,00049203724
1236,79637908936	0,00049267892
1239,77661132812	0,00047628666
1242,75684356689	0,00043354354
1245,73707580566	0,00035705992
1248,71730804443	0,00026525891
1251,6975402832	0,00019402375
1254,67777252197	0,00014993357
1257,65800476074	0,00013257988
1260,63823699951	0,0001310969
1263,61846923828	0,00013705043
1266,59870147705	0,00014720471
1269,57893371582	0,00015583963
1272,55916595459	0,00016652981
1275,53939819336	0,00017577807
1278,51963043213	0,00018507889
1281,4998626709	0,00019210744
1284,48009490967	0,00020220786
1287,46032714844	0,00020766325
1290,44055938721	0,00021439787
1293,42079162598	0,00021995999
1296,40102386475	0,00022718719
1299,38125610352	0,00023241076
1302,36148834229	0,0002383853
1305,34172058105	0,00024423454
1308,32195281982	0,00024884397
1311,30218505859	0,0002548772
1314,28241729736	0,00026025104
1317,26264953613	0,0002655651
1320,2428817749	0,00026971528
1323,22311401367	0,00027418301
1326,20334625244	0,00027805153
1329,18357849121	0,00028115044
1332,16381072998	0,00028427188
1335,14404296875	0,00028671729
1338,12427520752	0,00028896142
1341,10450744629	0,00029114731
1344,08473968506	0,00029320456
1347,06497192383	0,0002969929
1350,0452041626	0,00030230526
1353,02543640137	0,00030662227
1356,00566864014	0,00031049771
1358,98590087891	0,00031487342
1361,96613311768	0,00031765853
1364,94636535645	0,0003201727
1367,92659759521	0,00032281868
1370,90682983398	0,00032481673
1373,88706207275	0,00032681557
1376,86729431152	0,00032900411
1379,84752655029	0,00033005048
1382,82775878906	0,00033216556
1385,80799102783	0,00033324409
1388,7882232666	0,00033472778
1391,76845550537	0,00033640538
1394,74868774414	0,00033797217
1397,72891998291	0,00033722926
1400,70915222168	0,00033698642
1403,68938446045	0,00033773619
1406,66961669922	0,00033661461
1409,64984893799	0,00033950817
1412,63008117676	0,00033714794
1415,61031341553	0,00033732714
1418,5905456543	0,00033648784
1421,57077789307	0,00033812879
1424,55101013184	0,00033997586
1427,53124237061	0,00034214706
1430,51147460938	0,00034446629
1433,49170684814	0,0003463767
1436,47193908691	0,00034893321
1439,45217132568	0,00035268303
1442,43240356445	0,00035411009
1445,41263580322	0,00035441037
1448,39286804199	0,00035099515
1451,37310028076	0,00034752463
1454,35333251953	0,00034141902
1457,3335647583	0,00033774739
1460,31379699707	0,00034204311
1463,29402923584	0,00034890356
1466,27426147461	0,00035709848
1469,25449371338	0,00036599962
1472,23472595215	0,00037260909
1475,21495819092	0,00038005282
1478,19519042969	0,00038778689
1481,17542266846	0,00039421373
1484,15565490723	0,00040084867
1487,135887146	0,00040842773
1490,11611938477	0,00041422404
1493,09635162354	0,0004202065
1496,0765838623	0,00042596682
1499,05681610107	0,00043300387
1502,03704833984	0,00044025753
1505,01728057861	0,00044573106
1507,99751281738	0,00045337537
1510,97774505615	0,00046133637
1513,95797729492	0,00046993981
1516,93820953369	0,0004762514
1519,91844177246	0,00048484541
1522,89867401123	0,00049218672
1525,87890625	0,00049825757
1528,85913848877	0,00050782941
1531,83937072754	0,00051557596
1534,81960296631	0,00052263752
1537,79983520508	0,00053082843
1540,78006744385	0,00053924241
1543,76029968262	0,00054731846
1546,74053192139	0,0005575952
1549,72076416016	0,000565929
1552,70099639893	0,00057730457
1555,6812286377	0,00058932828
1558,66146087646	0,00060167712
1561,64169311523	0,00061420463
1564,621925354	0,00062829246
1567,60215759277	0,0006444003
1570,58238983154	0,00066065103
1573,56262207031	0,00067756338
1576,54285430908	0,00069536744
1579,52308654785	0,00071328702
1582,50331878662	0,00073369995
1585,48355102539	0,00075476708
1588,46378326416	0,00077770529
1591,44401550293	0,00080154723
1594,4242477417	0,00082815473
1597,40447998047	0,00085790562
1600,38471221924	0,00089166792
1603,36494445801	0,00093047932
1606,34517669678	0,00097294146
1609,32540893555	0,0010196422
1612,30564117432	0,001073749
1615,28587341309	0,001133963
1618,26610565186	0,0012023644
1621,24633789062	0,0012795654
1624,22657012939	0,0013673088
1627,20680236816	0,0014655848
1630,18703460693	0,0015759173
1633,1672668457	0,0016983069
1636,14749908447	0,0018346887
1639,12773132324	0,0019797053
1642,10796356201	0,0021310722
1645,08819580078	0,0022803879
1648,06842803955	0,0024109808
1651,04866027832	0,002508568
1654,02889251709	0,0025541829
1657,00912475586	0,0025373231
1659,98935699463	0,002462056
1662,9695892334	0,0023456658
1665,94982147217	0,0022176022
1668,93005371094	0,0020904143
1671,91028594971	0,0019743835
1674,89051818848	0,0018714668
1677,87075042725	0,0017806754
1680,85098266602	0,0017046563
1683,83121490479	0,001648236
1686,81144714355	0,0016145073
1689,79167938232	0,0015910153
1692,77191162109	0,0015644569
1695,75214385986	0,0015386627
1698,73237609863	0,001515409
1701,7126083374	0,001496496
1704,69284057617	0,0014807787
1707,67307281494	0,0014694492
1710,65330505371	0,0014598266
1713,63353729248	0,0014552432
1716,61376953125	0,0014518289
1719,59400177002	0,0014541707
1722,57423400879	0,0014571001
1725,55446624756	0,0014630406
1728,53469848633	0,0014721148
1731,5149307251	0,0014808512
1734,49516296387	0,0014950008
1737,47539520264	0,0015093641
1740,45562744141	0,0015265334
1743,43585968018	0,0015455892
1746,41609191895	0,0015688458
1749,39632415771	0,0015938755
1752,37655639648	0,0016214512
1755,35678863525	0,0016528702
1758,33702087402	0,0016855535
1761,31725311279	0,0017218437
1764,29748535156	0,0017622648
1767,27771759033	0,0018055316
1770,2579498291	0,0018537605
1773,23818206787	0,0019044748
1776,21841430664	0,0019597818
1779,19864654541	0,0020164558
1782,17887878418	0,0020802563
1785,15911102295	0,0021475148
1788,13934326172	0,0022206786
1791,11957550049	0,0022995899
1794,09980773926	0,0023848686
1797,08003997803	0,0024784201
1800,0602722168	0,0025795854
1803,04050445557	0,0026880605
1806,02073669434	0,0028092177
1809,00096893311	0,0029430671
1811,98120117187	0,003088582
1814,96143341064	0,0032488956
1817,94166564941	0,0034260541
1820,92189788818	0,0036244211
1823,90213012695	0,003842359
1826,88236236572	0,0040894536
1829,86259460449	0,0043651016
1832,84282684326	0,0046745675
1835,82305908203	0,0050206837
1838,8032913208	0,005406919
1841,78352355957	0,0058382553
1844,76375579834	0,0063143996
1847,74398803711	0,0068256097
1850,72422027588	0,0073553036
1853,70445251465	0,0078717223
1856,68468475342	0,0083113614
1859,66491699219	0,0085924228
1862,64514923096	0,0086313447
1865,62538146973	0,0083692567
1868,6056137085	0,0078362738
1871,58584594727	0,0071501005
1874,56607818604	0,0064453222
1877,5463104248	0,0057988999
1880,52654266357	0,0052343714
1883,50677490234	0,0047523911
1886,48700714111	0,0043400159
1889,46723937988	0,0039888924
1892,44747161865	0,0036833019
1895,42770385742	0,0034185675
1898,40793609619	0,0031858219
1901,38816833496	0,0029785523
1904,36840057373	0,0027963522
1907,3486328125	0,0026321757
1910,32886505127	0,0024843992
1913,30909729004	0,0023512989
1916,28932952881	0,0022302702
1919,26956176758	0,0021203007
1922,24979400635	0,0020188315
1925,23002624512	0,00192732
1928,21025848389	0,001840536
1931,19049072266	0,0017613832
1934,17072296143	0,0016885072
1937,1509552002	0,001619848
1940,13118743896	0,0015575416
1943,11141967773	0,0014965346
1946,0916519165	0,0014424888
1949,07188415527	0,001388529
1952,05211639404	0,0013391512
1955,03234863281	0,0012927445
1958,01258087158	0,0012457274
1960,99281311035	0,0012036188
1963,97304534912	0,0011599583
1966,95327758789	0,0011201939
1969,93350982666	0,0010793039
1972,91374206543	0,001040937
1975,8939743042	0,0010059146
1978,87420654297	0,00096935989
1981,85443878174	0,00093607271
1984,83467102051	0,0009047139
1987,81490325928	0,00087474316
1990,79513549805	0,00084664056
1993,77536773682	0,00081862821
1996,75559997559	0,00079397844
1999,73583221436	0,00076918642
2002,71606445313	0,00074671251
2005,69629669189	0,00072426777
2008,67652893066	0,00070617
2011,65676116943	0,00068796292
2014,6369934082	0,00067009709
2017,61722564697	0,00065426899
2020,59745788574	0,00063984265
2023,57769012451	0,00062477023
2026,55792236328	0,00061275774
2029,53815460205	0,00060071696
2032,51838684082	0,00058878896
2035,49861907959	0,00057769852
2038,47885131836	0,00056951113
2041,45908355713	0,00056029585
2044,4393157959	0,00055026498
2047,41954803467	0,0005410373
2050,39978027344	0,00053283113
2053,38001251221	0,00052260818
2056,36024475098	0,00051356094
2059,34047698975	0,00050438765
2062,32070922852	0,00049451274
2065,30094146729	0,0004858721
2068,28117370605	0,00047528171
2071,26140594482	0,00046713203
2074,24163818359	0,00045955067
2077,22187042236	0,00045356068
2080,20210266113	0,00044735447
2083,1823348999	0,00044451565
2086,16256713867	0,00044260022
2089,14279937744	0,0004427067
2092,12303161621	0,00044612372
2095,10326385498	0,00045083845
2098,08349609375	0,00045943368
2101,06372833252	0,00047108758
2104,04396057129	0,00048508346
2107,02419281006	0,00050503077
2110,00442504883	0,00053017037
2112,9846572876	0,00056076577
2115,96488952637	0,00059660703
2118,94512176514	0,00064200948
2121,92535400391	0,00069132481
2124,90558624268	0,00074261587
2127,88581848145	0,00078829771
2130,86605072021	0,00081883544
2133,84628295898	0,0008194661
2136,82651519775	0,00079125672
2139,80674743652	0,00074386406
2142,78697967529	0,00068949033
2145,76721191406	0,00063882653
2148,74744415283	0,0005934085
2151,7276763916	0,00055583784
2154,70790863037	0,00052201161
2157,68814086914	0,00049233757
2160,66837310791	0,00046641257
2163,64860534668	0,00044308352
2166,62883758545	0,00042585685
2169,60906982422	0,00040995474
2172,58930206299	0,00039438787
2175,56953430176	0,0003810147
2178,54976654053	0,00036954966
2181,5299987793	0,00035760041
2184,51023101807	0,00034551693
2187,49046325684	0,00033770418
2190,47069549561	0,00032935984
2193,45092773438	0,00032346292
2196,43115997314	0,00031650952
2199,41139221191	0,00030988967
2202,39162445068	0,00030334514
2205,37185668945	0,00029727418
2208,35208892822	0,00029194719
2211,33232116699	0,00028686334
2214,31255340576	0,00028140286
2217,29278564453	0,00027805001
2220,2730178833	0,00027658999
2223,25325012207	0,00027367998
2226,23348236084	0,00027100908
2229,21371459961	0,00027080945
2232,19394683838	0,00027015053
2235,17417907715	0,00026924263
2238,15441131592	0,00026937551
2241,13464355469	0,00026707107
2244,11487579346	0,00026641926
2247,09510803223	0,00026405113
2250,075340271	0,0002612366
2253,05557250977	0,0002565874
2256,03580474854	0,00025192669
2259,0160369873	0,00024453074
2261,99626922607	0,00023670873
2264,97650146484	0,00022752716
2267,95673370361	0,0002178848
2270,93696594238	0,00020835404
2273,91719818115	0,00019963243
2276,89743041992	0,00019018179
2279,87766265869	0,00018240932
2282,85789489746	0,00017500444
2285,83812713623	0,00016777549
2288,818359375	0,00016134468
2291,79859161377	0,00015522516
2294,77882385254	0,00015009994
2297,75905609131	0,00014661963
2300,73928833008	0,0001420341
2303,71952056885	0,00013907523
2306,69975280762	0,00013615505
2309,67998504639	0,0001326015
2312,66021728516	0,00013140124
2315,64044952393	0,00012724151
2318,6206817627	0,0001254511
2321,60091400146	0,00012313459
2324,58114624023	0,00012270425
2327,561378479	0,00012017149
2330,54161071777	0,00011969452
2333,52184295654	0,0001188156
2336,50207519531	0,00011795053
2339,48230743408	0,0001193397
2342,46253967285	0,00011817849
2345,44277191162	0,00011774418
2348,42300415039	0,0001185249
2351,40323638916	0,00011879081
2354,38346862793	0,00011707033
2357,3637008667	0,00011845728
2360,34393310547	0,00011504901
2363,32416534424	0,00011256797
2366,30439758301	0,00010958674
2369,28462982178	0,00010443624
2372,26486206055	9,7777955E-5
2375,24509429932	9,0396634E-5
2378,22532653809	8,2362117E-5
2381,20555877686	7,3693276E-5
2384,18579101562	6,5199779E-5
2387,16602325439	5,4701128E-5
2390,14625549316	4,5010651E-5
2393,12648773193	3,8611257E-5
2396,1067199707	3,4948704E-5
2399,08695220947	3,2106999E-5
2402,06718444824	3,2618372E-5
2405,04741668701	3,6599792E-5
2408,02764892578	4,1539774E-5
2411,00788116455	4,7944698E-5
2413,98811340332	5,6388285E-5
2416,96834564209	6,3391387E-5
2419,94857788086	6,9989051E-5
2422,92881011963	7,7717779E-5
2425,9090423584	8,5404702E-5
2428,88927459717	9,1951373E-5
2431,86950683594	9,859742E-5
2434,84973907471	0,00010400683
2437,82997131348	0,000110233
2440,81020355225	0,00011739845
2443,79043579102	0,00012389272
2446,77066802979	0,00013121376
2449,75090026855	0,00013774237
2452,73113250732	0,0001460169
2455,71136474609	0,00015367409
2458,69159698486	0,00016083603
2461,67182922363	0,00016933444
2464,6520614624	0,00017778919
2467,63229370117	0,00018586086
2470,61252593994	0,00019358786
2473,59275817871	0,00020105403
2476,57299041748	0,00020928685
2479,55322265625	0,00021759485
2482,53345489502	0,00022440768
2485,51368713379	0,00023238737
2488,49391937256	0,00024140096
2491,47415161133	0,00024926619
2494,4543838501	0,00025660388
2497,43461608887	0,00026392147
2500,41484832764	0,00027317968
2503,39508056641	0,00028017524
2506,37531280518	0,00028797229
2509,35554504395	0,00029562123
2512,33577728271	0,00030388695
2515,31600952148	0,00031114496
2518,29624176025	0,00031949753
2521,27647399902	0,00032746408
2524,25670623779	0,00033302812
2527,23693847656	0,00033939544
2530,21717071533	0,00034587005
2533,1974029541	0,00035304472
2536,17763519287	0,00036042674
2539,15786743164	0,00036755462
2542,13809967041	0,00037574326
2545,11833190918	0,00038672937
2548,09856414795	0,0003965833
2551,07879638672	0,00040840363
2554,05902862549	0,00042050691
2557,03926086426	0,0004335309
2560,01949310303	0,00044725377
2562,9997253418	0,00046254567
2565,97995758057	0,00047893373
2568,96018981934	0,00049845939
2571,94042205811	0,00051815789
2574,92065429687	0,00054073033
2577,90088653564	0,00056525368
2580,88111877441	0,00059106682
2583,86135101318	0,00061889182
2586,84158325195	0,00064751929
2589,82181549072	0,0006760841
2592,80204772949	0,00070374096
2595,78227996826	0,00073074669
2598,76251220703	0,00075679028
2601,7427444458	0,00078334076
2604,72297668457	0,00080866493
2607,70320892334	0,00083609688
2610,68344116211	0,00086321901
2613,66367340088	0,00089140615
2616,64390563965	0,00091800436
2619,62413787842	0,00094380017
2622,60437011719	0,00096696616
2625,58460235596	0,00098865784
2628,56483459473	0,0010093335
2631,5450668335	0,0010280021
2634,52529907227	0,0010466646
2637,50553131104	0,0010648756
2640,4857635498	0,0010823526
2643,46599578857	0,0011011208
2646,44622802734	0,0011213388
2649,42646026611	0,0011423405
2652,40669250488	0,0011675036
2655,38692474365	0,0011952634
2658,36715698242	0,0012255524
2661,34738922119	0,0012590623
2664,32762145996	0,0012955779
2667,30785369873	0,0013359511
2670,2880859375	0,0013769832
2673,26831817627	0,0014222875
2676,24855041504	0,0014678945
2679,22878265381	0,001515439
2682,20901489258	0,0015629708
2685,18924713135	0,0016107421
2688,16947937012	0,0016545651
2691,14971160889	0,0016950813
2694,12994384766	0,0017293616
2697,11017608643	0,0017543868
2700,0904083252	0,0017689587
2703,07064056396	0,0017731199
2706,05087280273	0,0017656796
2709,0311050415	0,0017465312
2712,01133728027	0,001714953
2714,99156951904	0,0016758307
2717,97180175781	0,0016266967
2720,95203399658	0,0015741101
2723,93226623535	0,001516871
2726,91249847412	0,0014582177
2729,89273071289	0,0013996274
2732,87296295166	0,0013420966
2735,85319519043	0,0012860074
2738,8334274292	0,0012307808
2741,81365966797	0,0011802478
2744,79389190674	0,0011322218
2747,77412414551	0,0010862376
2750,75435638428	0,001042524
2753,73458862305	0,0010016334
2756,71482086182	0,00096156647
2759,69505310059	0,0009256941
2762,67528533936	0,00089011759
2765,65551757813	0,00085790982
2768,63574981689	0,00082739715
2771,61598205566	0,00079720343
2774,59621429443	0,00076783871
2777,5764465332	0,00074161627
2780,55667877197	0,00071370667
2783,53691101074	0,000688498
2786,51714324951	0,00066262068
2789,49737548828	0,00064125954
2792,47760772705	0,00061933977
2795,45783996582	0,00059973162
2798,43807220459	0,00058410656
2801,41830444336	0,00057045695
2804,39853668213	0,00055876137
2807,3787689209	0,00054787816
2810,35900115967	0,00053953156
2813,33923339844	0,00053015379
2816,31946563721	0,00052234657
2819,29969787598	0,00051275461
2822,27993011475	0,00050389999
2825,26016235352	0,000494995
2828,24039459229	0,00048656958
2831,22062683105	0,00047921916
2834,20085906982	0,00047093801
2837,18109130859	0,00046292019
2840,16132354736	0,00045548853
2843,14155578613	0,00044947909
2846,1217880249	0,00044247855
2849,10202026367	0,00043499854
2852,08225250244	0,0004291287
2855,06248474121	0,00042181107
2858,04271697998	0,00041396694
2861,02294921875	0,0004070391
2864,00318145752	0,000398782
2866,98341369629	0,00039072861
2869,96364593506	0,00038222878
2872,94387817383	0,00037468166
2875,9241104126	0,0003668919
2878,90434265137	0,00035971439
2881,88457489014	0,00035342627
2884,86480712891	0,00034803562
2887,84503936768	0,00034125803
2890,82527160645	0,00033437792
2893,80550384521	0,00032889637
2896,78573608398	0,00032429611
2899,76596832275	0,0003175704
2902,74620056152	0,00031285343
2905,72643280029	0,00030699877
2908,70666503906	0,00030301887
2911,68689727783	0,00029764768
2914,6671295166	0,00029308522
2917,64736175537	0,00028877536
2920,62759399414	0,00028509604
2923,60782623291	0,00028119793
2926,58805847168	0,00027922534
2929,56829071045	0,00027727534
2932,54852294922	0,00027712704
2935,52875518799	0,00027635089
2938,50898742676	0,00027509692
2941,48921966553	0,00027439083
2944,4694519043	0,00027344992
2947,44968414307	0,00027345841
2950,42991638184	0,00027188355
2953,41014862061	0,00027017092
2956,39038085937	0,00027004203
2959,37061309814	0,00026824224
2962,35084533691	0,00026648296
2965,33107757568	0,00026633373
2968,31130981445	0,0002648232
2971,29154205322	0,00026314338
2974,27177429199	0,00026206137
2977,25200653076	0,00026259098
2980,23223876953	0,00026163698
2983,2124710083	0,00026067783
2986,19270324707	0,00026173893
2989,17293548584	0,00026162163
2992,15316772461	0,00026101013
2995,13339996338	0,00026213831
2998,11363220215	0,00026183722
3001,09386444092	0,00026218644
3004,07409667969	0,00026258273
3007,05432891846	0,00026118474
3010,03456115723	0,00026034533
3013,014793396	0,00026080399
3015,99502563477	0,00026261389
3018,97525787354	0,00026499761
3021,9554901123	0,00027189871
3024,93572235107	0,00028108163
3027,91595458984	0,00029237521
3030,89618682861	0,00030511285
3033,87641906738	0,00032236818
3036,85665130615	0,00033805376
3039,83688354492	0,00035257242
3042,81711578369	0,0003664309
3045,79734802246	0,00037911041
3048,77758026123	0,00038972723
3051,7578125	0,0004013658
3054,73804473877	0,00040803799
3057,71827697754	0,00041523956
3060,69850921631	0,00042332907
3063,67874145508	0,00042875762
3066,65897369385	0,00043431647
3069,63920593262	0,0004415794
3072,61943817139	0,00044749775
3075,59967041016	0,00045328848
3078,57990264893	0,0004623878
3081,5601348877	0,00046980776
3084,54036712646	0,00047934462
3087,52059936523	0,00048905296
3090,500831604	0,00050079252
3093,48106384277	0,00051298241
3096,46129608154	0,00052774077
3099,44152832031	0,0005426908
3102,42176055908	0,00055802704
3105,40199279785	0,00057295197
3108,38222503662	0,00058578853
3111,36245727539	0,00059901015
3114,34268951416	0,00060819149
3117,32292175293	0,00061396759
3120,3031539917	0,00061778521
3123,28338623047	0,00061573933
3126,26361846924	0,00061109132
3129,24385070801	0,00060297059
3132,22408294678	0,00059415772
3135,20431518555	0,00058478865
3138,18454742432	0,0005749022
3141,16477966309	0,00056365262
3144,14501190186	0,00054709821
3147,12524414063	0,00053008729
3150,10547637939	0,00051226623
3153,08570861816	0,00049534049
3156,06594085693	0,0004808262
3159,0461730957	0,00046520925
3162,02640533447	0,00045308177
3165,00663757324	0,00043861259
3167,98686981201	0,00042665589
3170,96710205078	0,00041482375
3173,94733428955	0,00040409053
3176,92756652832	0,00039474138
3179,90779876709	0,00038585354
3182,88803100586	0,00037664243
3185,86826324463	0,0003693811
3188,8484954834	0,00036333797
3191,82872772217	0,0003582022
3194,80895996094	0,00035326933
3197,78919219971	0,00034972495
3200,76942443848	0,00034661621
3203,74965667725	0,00034230749
3206,72988891602	0,0003394069
3209,71012115479	0,00033502373
3212,69035339355	0,00033099251
3215,67058563232	0,00032676253
3218,65081787109	0,00032001045
3221,63105010986	0,0003145125
3224,61128234863	0,00030746141
3227,5915145874	0,00030136193
3230,57174682617	0,00029407159
3233,55197906494	0,00028827615
3236,53221130371	0,00028181837
3239,51244354248	0,00027703087
3242,49267578125	0,00027283776
3245,47290802002	0,00026879022
3248,45314025879	0,00026640014
3251,43337249756	0,00026424615
3254,41360473633	0,00026238627
3257,3938369751	0,00026360789
3260,37406921387	0,0002652522
3263,35430145264	0,00026798456
3266,33453369141	0,00027260533
3269,31476593018	0,0002791917
3272,29499816895	0,00028581896
3275,27523040771	0,00029609005
3278,25546264648	0,00030703263
3281,23569488525	0,00031976297
3284,21592712402	0,00033548992
3287,19615936279	0,00035208063
3290,17639160156	0,00036911052
3293,15662384033	0,00038812233
3296,1368560791	0,0004082258
3299,11708831787	0,000429299
3302,09732055664	0,00045114629
3305,07755279541	0,0004722427
3308,05778503418	0,00049322185
3311,03801727295	0,00051191561
3314,01824951172	0,00053045658
3316,99848175049	0,00054770929
3319,97871398926	0,00056155237
3322,95894622803	0,00057499331
3325,9391784668	0,00058706875
3328,91941070557	0,00059771868
3331,89964294434	0,0006042704
3334,87987518311	0,00060786067
3337,86010742188	0,00061275434
3340,84033966064	0,00061360974
3343,82057189941	0,00061444481
3346,80080413818	0,00061561138
3349,78103637695	0,000615711
3352,76126861572	0,00061644094
3355,74150085449	0,0006159861
3358,72173309326	0,00061739199
3361,70196533203	0,0006207621
3364,6821975708	0,0006247262
3367,66242980957	0,00062868499
3370,64266204834	0,00063386506
3373,62289428711	0,00063945465
3376,60312652588	0,00064666845
3379,58335876465	0,00065323337
3382,56359100342	0,00066178149
3385,54382324219	0,00066955024
3388,52405548096	0,00067802019
3391,50428771973	0,00068787949
3394,4845199585	0,00069862864
3397,46475219727	0,00070955493
3400,44498443604	0,00072139237
3403,4252166748	0,00073587025
3406,40544891357	0,00075157839
3409,38568115234	0,00076576861
3412,36591339111	0,00078260077
3415,34614562988	0,00080276215
3418,32637786865	0,00082255126
3421,30661010742	0,0008439776
3424,28684234619	0,0008655216
3427,26707458496	0,00088928133
3430,24730682373	0,00091157485
3433,2275390625	0,00093890368
3436,20777130127	0,00096378864
3439,18800354004	0,00098900188
3442,16823577881	0,0010182669
3445,14846801758	0,0010467273
3448,12870025635	0,0010775652
3451,10893249512	0,0011086111
3454,08916473389	0,0011421973
3457,06939697266	0,0011782326
3460,04962921143	0,0012163639
3463,0298614502	0,0012572166
3466,01009368897	0,0013007446
3468,99032592773	0,0013454881
3471,9705581665	0,0013956235
3474,95079040527	0,0014461022
3477,93102264404	0,0015011636
3480,91125488281	0,0015561623
3483,89148712158	0,0016139866
3486,87171936035	0,0016723584
3489,85195159912	0,001731121
3492,83218383789	0,0017861788
3495,81241607666	0,0018397596
3498,79264831543	0,0018875978
3501,7728805542	0,0019264983
3504,75311279297	0,001952352
3507,73334503174	0,0019652106
3510,71357727051	0,001961911
3513,69380950928	0,0019410131
3516,67404174805	0,0019030066
3519,65427398682	0,0018560314
3522,63450622559	0,0018004293
3525,61473846436	0,0017424456
3528,59497070313	0,0016844361
3531,57520294189	0,0016296778
3534,55543518066	0,0015746464
3537,53566741943	0,0015226529
3540,5158996582	0,0014739606
3543,49613189697	0,0014292804
3546,47636413574	0,001386369
3549,45659637451	0,0013474643
3552,43682861328	0,0013085523
3555,41706085205	0,0012721932
3558,39729309082	0,0012372634
3561,37752532959	0,0012017044
3564,35775756836	0,0011698776
3567,33798980713	0,0011373663
3570,3182220459	0,001108403
3573,29845428467	0,0010791756
3576,27868652344	0,0010531201
3579,25891876221	0,0010258049
3582,23915100098	0,0010009121
3585,21938323975	0,00097512023
3588,19961547852	0,00095172872
3591,17984771729	0,00092747259
3594,16007995605	0,00090560902
3597,14031219482	0,00088484877
3600,12054443359	0,00086294364
3603,10077667236	0,00084199551
3606,08100891113	0,00082206029
3609,0612411499	0,00080093508
3612,04147338867	0,00077965327
3615,02170562744	0,00076065737
3618,00193786621	0,00074152177
3620,98217010498	0,00072379869
3623,96240234375	0,00070470105
3626,94263458252	0,00068784206
3629,92286682129	0,00067042538
3632,90309906006	0,00065578416
3635,88333129883	0,00064110793
3638,8635635376	0,00062807852
3641,84379577637	0,00061492004
3644,82402801514	0,00060493117
3647,80426025391	0,00059544785
3650,78449249268	0,00058846109
3653,76472473145	0,00058230015
3656,74495697022	0,00057688346
3659,72518920898	0,00057314068
3662,70542144775	0,00057021375
3665,68565368652	0,00056737391
3668,66588592529	0,00056723235
3671,64611816406	0,00056633336
3674,62635040283	0,00056671092
3677,6065826416	0,00056697241
3680,58681488037	0,00056871571
3683,56704711914	0,00057039884
3686,54727935791	0,00057226349
3689,52751159668	0,00057503483
3692,50774383545	0,00057743829
3695,48797607422	0,00058048481
3698,46820831299	0,00058208869
3701,44844055176	0,00058463476
3704,42867279053	0,00058607753
3707,4089050293	0,00058743554
3710,38913726807	0,00058686024
3713,36936950684	0,00058533097
3716,34960174561	0,00058450555
3719,32983398438	0,00058073311
3722,31006622314	0,00057810955
3725,29029846191	0,00057547175
3728,27053070068	0,00057343178
3731,25076293945	0,00057268211
3734,23099517822	0,00057368784
3737,21122741699	0,00057745142
3740,19145965576	0,00058271965
3743,17169189453	0,00058829618
3746,1519241333	0,00059361283
3749,13215637207	0,00060184775
3752,11238861084	0,00060849362
3755,09262084961	0,0006142232
3758,07285308838	0,00061946591
3761,05308532715	0,0006229826
3764,03331756592	0,00062352989
3767,01354980469	0,00062277361
3769,99378204346	0,00061907269
3772,97401428223	0,00061297603
3775,954246521	0,00060420053
3778,93447875977	0,00059405767
3781,91471099854	0,00058009836
3784,8949432373	0,00056288245
3787,87517547607	0,00054548469
3790,85540771484	0,00052505709
3793,83563995361	0,00050431934
3796,81587219238	0,00048198406
3799,79610443115	0,00046132627
3802,77633666992	0,00043977699
3805,75656890869	0,00041918111
3808,73680114746	0,00039862378
3811,71703338623	0,00037920785
3814,697265625	0,00035963767
3817,67749786377	0,00034146541
3820,65773010254	0,00032539278
3823,63796234131	0,00030994003
3826,61819458008	0,00029361614
3829,59842681885	0,00027973703
3832,57865905762	0,00026774161
3835,55889129639	0,00025457356
3838,53912353516	0,00024647605
3841,51935577393	0,00023588448
3844,4995880127	0,00022644142
3847,47982025146	0,00021785228
3850,46005249023	0,0002118672
3853,440284729	0,00020488081
3856,42051696777	0,00019931892
3859,40074920654	0,00019499266
3862,38098144531	0,00019123409
3865,36121368408	0,000187771
3868,34144592285	0,0001837928
3871,32167816162	0,00018130934
3874,30191040039	0,0001797673
3877,28214263916	0,0001767677
3880,26237487793	0,00017570832
3883,2426071167	0,00017488072
3886,22283935547	0,00017339935
3889,20307159424	0,00017310731
3892,18330383301	0,00017165611
3895,16353607178	0,00017178803
3898,14376831055	0,00017226393
3901,12400054932	0,00017147758
3904,10423278809	0,00017265835
3907,08446502686	0,00017591625
3910,06469726562	0,00017712777
3913,04492950439	0,00018030841
3916,02516174316	0,00018498581
3919,00539398193	0,00018933844
3921,9856262207	0,00019438231
3924,96585845947	0,00020202431
3927,94609069824	0,00020971829
3930,92632293701	0,00021703031
3933,90655517578	0,00022551295
3936,88678741455	0,0002348996
3939,86701965332	0,00024484417
3942,84725189209	0,00025506105
3945,82748413086	0,00026509942
3948,80771636963	0,00027526354
3951,7879486084	0,00028427108
3954,76818084717	0,0002942956
3957,74841308594	0,00030318045
3960,72864532471	0,00031099324
3963,70887756348	0,00031977131
3966,68910980225	0,00032762552
3969,66934204102	0,00033452196
3972,64957427978	0,00034061067
3975,62980651855	0,00034623838
3978,61003875732	0,00034981657
3981,59027099609	0,0003544485
3984,57050323486	0,00035536727
3987,55073547363	0,00035796817
3990,5309677124	0,00035893293
3993,51119995117	0,00035905206
3996,49143218994	0,00036012917
3999,47166442871	0,0003586126
4002,45189666748	0,00035739433
4005,43212890625	0,00035629436
4008,41236114502	0,00035495002
4011,39259338379	0,0003538849
4014,37282562256	0,00035424626
4017,35305786133	0,00035332126
4020,3332901001	0,0003529583
4023,31352233887	0,00035311395
4026,29375457764	0,00035297168
4029,27398681641	0,00035160312
4032,25421905518	0,00035215411
4035,23445129395	0,00035094299
4038,21468353271	0,00035038819
4041,19491577148	0,0003492693
4044,17514801025	0,00034799403
4047,15538024902	0,00034798634
4050,13561248779	0,0003485825
4053,11584472656	0,00034784672
4056,09607696533	0,00034838555
4059,0763092041	0,00034983283
4062,05654144287	0,00035028405
4065,03677368164	0,00035002131
4068,01700592041	0,00034975909
4070,99723815918	0,00035134611
4073,97747039795	0,00035185538
4076,95770263672	0,00035134463
4079,93793487549	0,00035221787
4082,91816711426	0,00034980021
4085,89839935303	0,00034856677
4088,8786315918	0,00034822916
4091,85886383057	0,00034686055
4094,83909606934	0,00034564276
4097,81932830811	0,00034340235
4100,79956054687	0,00034016168
4103,77979278564	0,00033616345
4106,76002502441	0,000330968
4109,74025726318	0,0003248516
4112,72048950195	0,00032049903
4115,70072174072	0,00031394179
4118,68095397949	0,00030710443
4121,66118621826	0,00030104185
4124,64141845703	0,00029380535
4127,6216506958	0,0002864685
4130,60188293457	0,00027854689
4133,58211517334	0,0002698048
4136,56234741211	0,00026103653
4139,54257965088	0,00025153847
4142,52281188965	0,00024167712
4145,50304412842	0,00023278058
4148,48327636719	0,00022226422
4151,46350860596	0,00021282362
4154,44374084473	0,00020236653
4157,4239730835	0,00019279934
4160,40420532227	0,00018293869
4163,38443756103	0,00017352599
4166,3646697998	0,00016401377
4169,34490203857	0,00015533892
4172,32513427734	0,00014615734
4175,30536651611	0,00013921584
4178,28559875488	0,0001308243
4181,26583099365	0,00012330295
4184,24606323242	0,00011480054
4187,22629547119	0,00010850998
4190,20652770996	0,00010277037
4193,18675994873	9,5220934E-5
4196,1669921875	8,9702799E-5
4199,14722442627	8,3663408E-5
4202,12745666504	7,8795695E-5
4205,10768890381	7,3920282E-5
4208,08792114258	6,766122E-5
4211,06815338135	6,2650577E-5
4214,04838562012	5,7765981E-5
4217,02861785889	5,2751525E-5
4220,00885009766	4,9003264E-5
4222,98908233643	4,4564612E-5
4225,9693145752	4,1865601E-5
4228,94954681396	3,8870571E-5
4231,92977905273	3,711748E-5
4234,9100112915	3,581482E-5
4237,89024353027	3,4266238E-5
4240,87047576904	3,409784E-5
4243,85070800781	3,246702E-5
4246,83094024658	2,9153303E-5
4249,81117248535	2,5847136E-5
4252,79140472412	2,3556581E-5
4255,77163696289	1,8377277E-5
4258,75186920166	1,472991E-5
4261,73210144043	1,1062216E-5
4264,7123336792	9,4222711E-6
4267,69256591797	8,4950499E-6
4270,67279815674	9,1811797E-6
4273,65303039551	1,2177528E-5
4276,63326263428	1,2478884E-5
4279,61349487305	1,7089907E-5
4282,59372711182	1,9849213E-5
4285,57395935059	2,4727689E-5
4288,55419158936	2,9634504E-5
4291,53442382812	3,3263192E-5
4294,51465606689	3,7981993E-5
4297,49488830566	4,2144875E-5
4300,47512054443	4,6555282E-5
4303,4553527832	5,1169046E-5
4306,43558502197	5,6017445E-5
4309,41581726074	5,9970163E-5
4312,39604949951	6,4878245E-5
4315,37628173828	6,9624609E-5
4318,35651397705	7,5255692E-5
4321,33674621582	7,8502025E-5
4324,31697845459	8,347432E-5
4327,29721069336	8,8057394E-5
4330,27744293213	9,3166463E-5
4333,2576751709	9,717794E-5
4336,23790740967	0,00010163781
4339,21813964844	0,00010604748
4342,19837188721	0,00011023552
4345,17860412598	0,00011386177
4348,15883636475	0,00011728542
4351,13906860352	0,0001211579
4354,11930084229	0,00012443299
4357,09953308105	0,00012818159
4360,07976531982	0,00012924119
4363,05999755859	0,00013269015
4366,04022979736	0,00013463687
4369,02046203613	0,00013605219
4372,0006942749	0,00013816207
4374,98092651367	0,00013847474
4377,96115875244	0,00014018524
4380,94139099121	0,00014123534
4383,92162322998	0,00014026366
4386,90185546875	0,00014125034
4389,88208770752	0,00014055865
4392,86231994629	0,0001399424
4395,84255218506	0,00014038285
4398,82278442383	0,00013752064
4401,8030166626	0,00013716769
4404,78324890137	0,00013563759
4407,76348114014	0,00013482384
4410,74371337891	0,00013288102
4413,72394561768	0,00013161556
4416,70417785645	0,00012950747
4419,68441009521	0,00012807184
4422,66464233398	0,00012760286
4425,64487457275	0,00012603834
4428,62510681152	0,00012457782
4431,60533905029	0,0001231879
4434,58557128906	0,00012153486
4437,56580352783	0,00011924735
4440,5460357666	0,00011775696
4443,52626800537	0,00011575877
4446,50650024414	0,00011331088
4449,48673248291	0,00011089202
4452,46696472168	0,00010901372
4455,44719696045	0,00010775776
4458,42742919922	0,00010588694
4461,40766143799	0,00010526517
4464,38789367676	0,00010711054
4467,36812591553	0,00010722056
4470,3483581543	0,0001079262
4473,32859039307	0,00010796769
4476,30882263184	0,00010855674
4479,28905487061	0,00010966997
4482,26928710937	0,00011081679
4485,24951934814	0,00011096441
4488,22975158691	0,00011289015
4491,20998382568	0,00011370652
4494,19021606445	0,00011530897
4497,17044830322	0,00011603033
4500,15068054199	0,00011761166
4503,13091278076	0,00011878637
4506,11114501953	0,00012154817
4509,0913772583	0,00012278147
4512,07160949707	0,00012474342
4515,05184173584	0,00012558536
4518,03207397461	0,00012863726
4521,01230621338	0,00012980149
4523,99253845215	0,00013222071
4526,97277069092	0,00013403877
4529,95300292969	0,00013565323
4532,93323516846	0,00013863475
4535,91346740723	0,00014128542
4538,893699646	0,00014202551
4541,87393188477	0,00014586427
4544,85416412354	0,00014621774
4547,8343963623	0,00014776173
4550,81462860107	0,00015071732
4553,79486083984	0,00015214674
4556,77509307861	0,00015541526
4559,75532531738	0,00015730494
4562,73555755615	0,00015984033
4565,71578979492	0,00016323683
4568,69602203369	0,00016443438
4571,67625427246	0,00016541611
4574,65648651123	0,00016871044
4577,63671875	0,00016944907
4580,61695098877	0,00017140226
4583,59718322754	0,00017204568
4586,57741546631	0,00017520465
4589,55764770508	0,00017576238
4592,53787994385	0,0001774706
4595,51811218262	0,00017906189
4598,49834442139	0,00018130152
4601,47857666016	0,00018196996
4604,45880889893	0,00018373884
4607,4390411377	0,00018553198
4610,41927337646	0,00018750508
4613,39950561523	0,00018906098
4616,379737854	0,00019146809
4619,35997009277	0,00019353814
4622,34020233154	0,0001956251
4625,32043457031	0,0001975347
4628,30066680908	0,00020043821
4631,28089904785	0,00020324465
4634,26113128662	0,000205216
4637,24136352539	0,00020992009
4640,22159576416	0,00021266091
4643,20182800293	0,00021452005
4646,1820602417	0,00021822198
4649,16229248047	0,00022120189
4652,14252471924	0,00022375286
4655,12275695801	0,00022569028
4658,10298919678	0,00022756525
4661,08322143555	0,00022821149
4664,06345367432	0,00022935808
4667,04368591309	0,00023011178
4670,02391815186	0,00022952589
4673,00415039063	0,00022824097
4675,98438262939	0,000226674
4678,96461486816	0,00022577765
4681,94484710693	0,00022146707
4684,9250793457	0,00021929471
4687,90531158447	0,0002167528
4690,88554382324	0,00021401528
4693,86577606201	0,00020982893
4696,84600830078	0,00020681711
4699,82624053955	0,00020366669
4702,80647277832	0,00019994702
4705,78670501709	0,00019719798
4708,76693725586	0,00019397292
4711,74716949463	0,00019081483
4714,7274017334	0,00018861452
4717,70763397217	0,00018526632
4720,68786621094	0,0001831694
4723,66809844971	0,00018161294
4726,64833068848	0,00017931132
4729,62856292725	0,00017703861
4732,60879516602	0,00017646772
4735,58902740479	0,00017645776
4738,56925964355	0,00017561249
4741,54949188232	0,0001763116
4744,52972412109	0,00017583093
4747,50995635986	0,0001763227
4750,49018859863	0,00017720432
4753,4704208374	0,00017806823
4756,45065307617	0,00017773259
4759,43088531494	0,00017595506
4762,41111755371	0,00017810234
4765,39134979248	0,00017633116
4768,37158203125	0,00017538496
4771,35181427002	0,00017533664
4774,33204650879	0,0001752391
4777,31227874756	0,00017228537
4780,29251098633	0,00017127033
4783,2727432251	0,00016982121
4786,25297546387	0,00016781697
4789,23320770264	0,00016595355
4792,21343994141	0,00016483556
4795,19367218018	0,00016369048
4798,17390441895	0,00016155911
4801,15413665771	0,00016020758
4804,13436889648	0,00016091321
4807,11460113525	0,00015874884
4810,09483337402	0,00015929337
4813,07506561279	0,00015888224
4816,05529785156	0,00015707491
4819,03553009033	0,0001578727
4822,0157623291	0,00015657895
4824,99599456787	0,0001572239
4827,97622680664	0,00015714425
4830,95645904541	0,00015780604
4833,93669128418	0,00015834992
4836,91692352295	0,00015981151
4839,89715576172	0,00015987999
4842,87738800049	0,00016181758
4845,85762023926	0,0001621682
4848,83785247803	0,00016419953
4851,8180847168	0,00016509861
4854,79831695557	0,00016558897
4857,77854919434	0,00016757942
4860,75878143311	0,00016800185
4863,73901367188	0,00016958929
4866,71924591064	0,00017175195
4869,69947814941	0,00017326193
4872,67971038818	0,00017402456
4875,65994262695	0,00017512492
4878,64017486572	0,00017660074
4881,62040710449	0,00017782594
4884,60063934326	0,00017892756
4887,58087158203	0,00017989401
4890,5611038208	0,00018066073
4893,54133605957	0,00018120377
4896,52156829834	0,00018161605
4899,50180053711	0,00018265255
4902,48203277588	0,00018303679
4905,46226501465	0,0001831977
4908,44249725342	0,00018390408
4911,42272949219	0,00018368772
4914,40296173096	0,00018397615
4917,38319396973	0,00018425116
4920,3634262085	0,00018457274
4923,34365844727	0,00018505026
4926,32389068604	0,00018569103
4929,3041229248	0,00018615831
4932,28435516357	0,00018676701
4935,26458740234	0,00018834282
4938,24481964111	0,00018983102
4941,22505187988	0,00019097193
4944,20528411865	0,00019366699
4947,18551635742	0,00019332227
4950,16574859619	0,00019537257
4953,14598083496	0,00019642877
4956,12621307373	0,00019851987
4959,1064453125	0,00019925653
4962,08667755127	0,00020070206
4965,06690979004	0,00020262928
4968,04714202881	0,00020438244
4971,02737426758	0,00020673108
4974,00760650635	0,00020927609
4976,98783874512	0,00021122848
4979,96807098389	0,00021343193
4982,94830322266	0,00021642571
4985,92853546143	0,00021699235
4988,9087677002	0,00022029596
4991,88899993897	0,00022054722
4994,86923217773	0,00022248343
4997,8494644165	0,00022521176
5000,82969665527	0,00022635876
5003,80992889404	0,00022704234
5006,79016113281	0,00022839
5009,77039337158	0,00022882532
5012,75062561035	0,00023122777
5015,73085784912	0,00023304598
5018,71109008789	0,00023518168
5021,69132232666	0,00023526207
5024,67155456543	0,00023815606
5027,6517868042	0,00023884974
5030,63201904297	0,00024080295
5033,61225128174	0,00024214883
5036,59248352051	0,00024263313
5039,57271575928	0,00024420255
5042,55294799805	0,00024321528
5045,53318023682	0,00024438938
5048,51341247559	0,00024436239
5051,49364471436	0,00024518297
5054,47387695313	0,00024524824
5057,45410919189	0,00024619043
5060,43434143066	0,00024746638
5063,41457366943	0,00024560667
5066,3948059082	0,00024670701
5069,37503814697	0,00024786422
5072,35527038574	0,00024696151
5075,33550262451	0,00024818929
5078,31573486328	0,00025019771
5081,29596710205	0,00025038909
5084,27619934082	0,00025039882
5087,25643157959	0,00025034997
5090,23666381836	0,00025147384
5093,21689605713	0,00025236516
5096,1971282959	0,00025196853
5099,17736053467	0,00025307882
5102,15759277344	0,00025232472
5105,13782501221	0,00025240509
5108,11805725098	0,00025163564
5111,09828948975	0,00025142937
5114,07852172852	0,00024967486
5117,05875396729	0,00025009711
5120,03898620605	0,00025020293
5123,01921844482	0,00024917348
5125,99945068359	0,00024786766
5128,97968292236	0,00024856016
5131,95991516113	0,00024814962
5134,9401473999	0,00024774264
5137,92037963867	0,00024733677
5140,90061187744	0,00024781348
5143,88084411621	0,00024813577
5146,86107635498	0,00024759877
5149,84130859375	0,00024752181
5152,82154083252	0,00024734788
5155,80177307129	0,00024744021
5158,78200531006	0,00024846891
5161,76223754883	0,00024900422
5164,7424697876	0,00024863624
5167,72270202637	0,00024880348
5170,70293426514	0,00025013823
5173,68316650391	0,00025179896
5176,66339874268	0,00025150313
5179,64363098145	0,00025225554
5182,62386322022	0,0002540593
5185,60409545898	0,00025652904
5188,58432769775	0,0002562913
5191,56455993652	0,00025667035
5194,54479217529	0,00025768866
5197,52502441406	0,00025904843
5200,50525665283	0,00026007405
5203,4854888916	0,00026221198
5206,46572113037	0,00026259698
5209,44595336914	0,00026345228
5212,42618560791	0,00026454727
5215,40641784668	0,00026481951
5218,38665008545	0,00026444566
5221,36688232422	0,00026545515
5224,34711456299	0,00026436709
5227,32734680176	0,00026275097
5230,30757904053	0,00026277369
5233,2878112793	0,00026131408
5236,26804351807	0,00026125273
5239,24827575684	0,00026038364
5242,22850799561	0,00025964735
5245,20874023438	0,00025908818
5248,18897247314	0,00025780445
5251,16920471191	0,00025633882
5254,14943695068	0,0002548345
5257,12966918945	0,00025316426
5260,10990142822	0,00024963749
5263,09013366699	0,00024649849
5266,07036590576	0,00024282368
5269,05059814453	0,00024039073
5272,0308303833	0,00023725325
5275,01106262207	0,00023290767
5277,99129486084	0,00023040469
5280,97152709961	0,00022705043
5283,95175933838	0,00022510913
5286,93199157715	0,0002220738
5289,91222381592	0,00021925719
5292,89245605469	0,00021826892
5295,87268829346	0,00021683466
5298,85292053223	0,00021539477
5301,833152771	0,00021536598
5304,81338500977	0,0002159746
5307,79361724854	0,00021780912
5310,7738494873	0,0002175716
5313,75408172607	0,00021986586
5316,73431396484	0,00022252382
5319,71454620361	0,00022401752
5322,69477844238	0,00022602547
5325,67501068115	0,00022700636
5328,65524291992	0,00022905075
5331,63547515869	0,00023069251
5334,61570739746	0,00023268628
5337,59593963623	0,00023295479
5340,576171875	0,00023557803
5343,55640411377	0,00023581907
5346,53663635254	0,00023797344
5349,51686859131	0,00024100108
5352,49710083008	0,00024260301
5355,47733306885	0,00024699341
5358,45756530762	0,00024968303
5361,43779754639	0,00025298039
5364,41802978516	0,0002562767
5367,39826202393	0,00026011761
5370,3784942627	0,00026354109
5373,35872650146	0,00026640215
5376,33895874023	0,0002696337
5379,319190979	0,00027031703
5382,29942321777	0,00027079891
5385,27965545654	0,00027189294
5388,25988769531	0,00027217359
5391,24011993408	0,00027063842
5394,22035217285	0,00027213673
5397,20058441162	0,00027332619
5400,18081665039	0,0002761375
5403,16104888916	0,00027669176
5406,14128112793	0,00028027452
5409,1215133667	0,00028429339
5412,10174560547	0,00028851096
5415,08197784424	0,00029305446
5418,06221008301	0,00029712369
5421,04244232178	0,00029948169
5424,02267456055	0,00030365106
5427,00290679932	0,00030559873
5429,98313903809	0,00030903743
5432,96337127686	0,00031191159
5435,94360351562	0,00031468199
5438,92383575439	0,00031629748
5441,90406799316	0,00031879966
5444,88430023193	0,00031991736
5447,8645324707	0,0003219555
5450,84476470947	0,00032255
5453,82499694824	0,00032483709
5456,80522918701	0,00032563585
5459,78546142578	0,00032620483
5462,76569366455	0,00032723616
5465,74592590332	0,00032833825
5468,72615814209	0,00032761612
5471,70639038086	0,00032644257
5474,68662261963	0,00032576281
5477,6668548584	0,00032406754
5480,64708709717	0,00032281963
5483,62731933594	0,00031921175
5486,60755157471	0,00031753337
5489,58778381348	0,00031411157
5492,56801605225	0,00031237255
5495,54824829102	0,00030975169
5498,52848052978	0,00030606364
5501,50871276855	0,00030333057
5504,48894500732	0,00030076297
5507,46917724609	0,00029712801
5510,44940948486	0,00029321017
5513,42964172363	0,00028994456
5516,4098739624	0,00028646724
5519,39010620117	0,00028140428
5522,37033843994	0,0002769651
5525,35057067871	0,00027301154
5528,33080291748	0,00026966001
5531,31103515625	0,00026459864
5534,29126739502	0,00026116651
5537,27149963379	0,00025770181
5540,25173187256	0,00025393288
5543,23196411133	0,00025177613
5546,2121963501	0,00024813639
5549,19242858887	0,00024618481
5552,17266082764	0,00024387449
5555,15289306641	0,00024150686
5558,13312530518	0,00024119839
5561,11335754395	0,00023984655
5564,09358978271	0,00023872069
5567,07382202148	0,00023668611
5570,05405426025	0,0002363742
5573,03428649902	0,0002353415
5576,01451873779	0,00023367027
5578,99475097656	0,00023095502
5581,97498321533	0,0002282352
5584,9552154541	0,00022178638
5587,93544769287	0,00021706928
5590,91567993164	0,00021021315
5593,89591217041	0,00020368777
5596,87614440918	0,00019566799
5599,85637664795	0,00018874631
5602,83660888672	0,00018199996
5605,81684112549	0,00017676373
5608,79707336426	0,00017005185
5611,77730560303	0,00016532408
5614,7575378418	0,00016200522
5617,73777008057	0,00015867654
5620,71800231934	0,00015572984
5623,69823455811	0,00015237036
5626,67846679687	0,00015057822
5629,65869903564	0,00014829193
5632,63893127441	0,00014565235
5635,61916351318	0,00014438238
5638,59939575195	0,00014313041
5641,57962799072	0,00014051371
5644,55986022949	0,00014010673
5647,54009246826	0,00013827228
5650,52032470703	0,00013698275
5653,5005569458	0,00013584795
5656,48078918457	0,00013618615
5659,46102142334	0,00013663101
5662,44125366211	0,00013499794
5665,42148590088	0,00013510334
5668,40171813965	0,00013341187
5671,38195037842	0,00013308461
5674,36218261719	0,00013282084
5677,34241485596	0,00013098058
5680,32264709473	0,0001297987
5683,3028793335	0,00012742793
5686,28311157227	0,00012687213
5689,26334381103	0,00012510487
5692,2435760498	0,00012343386
5695,22380828857	0,0001226505
5698,20404052734	0,00012114803
5701,18427276611	0,00012013646
5704,16450500488	0,00011960644
5707,14473724365	0,00011889343
5710,12496948242	0,00011690393
5713,10520172119	0,00011601522
5716,08543395996	0,00011430853
5719,06566619873	0,00011311104
5722,0458984375	0,000112262
5725,02613067627	0,00011098002
5728,00636291504	0,00010868705
5730,98659515381	0,0001081562
5733,96682739258	0,00010616942
5736,94705963135	0,00010563173
5739,92729187012	0,00010471408
5742,90752410889	0,00010446015
5745,88775634766	0,00010408767
5748,86798858643	0,00010321128
5751,8482208252	0,00010264802
5754,82845306396	0,00010293331
5757,80868530273	0,00010238714
5760,7889175415	0,0001014106
5763,76914978027	0,00010000177
5766,74938201904	0,00010079597
5769,72961425781	9,9915009E-5
5772,70984649658	9,9462418E-5
5775,69007873535	9,8256672E-5
5778,67031097412	9,7730614E-5
5781,65054321289	9,8210214E-5
5784,63077545166	9,6309204E-5
5787,61100769043	9,5430364E-5
5790,5912399292	9,4346667E-5
5793,57147216797	9,2796999E-5
5796,55170440674	9,1789295E-5
5799,53193664551	9,0413715E-5
5802,51216888428	8,9155247E-5
5805,49240112305	8,8595201E-5
5808,47263336182	8,7379808E-5
5811,45286560059	8,5991061E-5
5814,43309783935	8,5084891E-5
5817,41333007812	8,336355E-5
5820,39356231689	8,2111142E-5
5823,37379455566	8,1263916E-5
5826,35402679443	8,0151109E-5
5829,3342590332	7,8592293E-5
5832,31449127197	7,7867605E-5
5835,29472351074	7,5988742E-5
5838,27495574951	7,4822584E-5
5841,25518798828	7,4074798E-5
5844,23542022705	7,2190505E-5
5847,21565246582	7,1447889E-5
5850,19588470459	7,0891597E-5
5853,17611694336	6,9471695E-5
5856,15634918213	6,9540299E-5
5859,1365814209	6,90024E-5
5862,11681365967	6,7775563E-5
5865,09704589844	6,7601149E-5
5868,07727813721	6,8628022E-5
5871,05751037598	6,7279362E-5
5874,03774261475	6,702324E-5
5877,01797485352	6,696892E-5
5879,99820709229	6,6655763E-5
5882,97843933105	6,4415247E-5
5885,95867156982	6,4004728E-5
5888,93890380859	6,4907305E-5
5891,91913604736	6,403116E-5
5894,89936828613	6,3981334E-5
5897,8796005249	6,2205961E-5
5900,85983276367	6,1892924E-5
5903,84006500244	6,22203E-5
5906,82029724121	6,1446398E-5
5909,80052947998	6,1270294E-5
5912,78076171875	6,1664597E-5
5915,76099395752	6,1984495E-5
5918,74122619629	6,14063E-5
5921,72145843506	6,1949565E-5
5924,70169067383	6,242397E-5
5927,6819229126	6,2363914E-5
5930,66215515137	6,2058803E-5
5933,64238739014	6,3593524E-5
5936,62261962891	6,431982E-5
5939,60285186768	6,4451185E-5
5942,58308410644	6,4004428E-5
5945,56331634521	6,4725986E-5
[truncated: 30,772 more rows]
