# Supplementary material for: Predicting the Durability of Solid Fired Bricks Using NDT Electroacoustic Methods
Source: Materials (Basel). 2022 Aug 25;15(17):5882. doi: 10.3390/ma15175882 (PMC9457344; doi:10.3390/ma15175882)
Supplement: Supplementary file 1 [file materials-15-05882-s001.zip › 18-NV0_FT.csv]

ASCII data file created with TiePie Multi Channel software. www.tiepie.com.
2021-08-03 08:04:33 650m
Frequency	FFT1
Hz	V
0	0,001806292
2,98023223876953	0,00024900506
5,96046447753906	0,00024399292
8,94069671630859	0,00024989614
11,9209289550781	0,00025851242
14,9011611938477	0,00025803311
17,8813934326172	0,00026923243
20,8616256713867	0,00025045783
23,8418579101562	0,00026405047
26,8220901489258	0,00029451997
29,8023223876953	0,00031275076
32,7825546264648	0,00029741767
35,7627868652344	0,00027951559
38,7430191040039	0,00027838453
41,7232513427734	0,0002851062
44,703483581543	0,00028037104
47,6837158203125	0,00027312348
50,663948059082	0,00027150439
53,6441802978516	0,00026493015
56,6244125366211	0,00026074728
59,6046447753906	0,00026425844
62,5848770141602	0,00025840602
65,5651092529297	0,00026108442
68,5453414916992	0,00026140677
71,5255737304687	0,00026166504
74,5058059692383	0,00025990561
77,4860382080078	0,00026296348
80,4662704467773	0,00026584413
83,4465026855469	0,00026208256
86,4267349243164	0,00026251038
89,4069671630859	0,00026352491
92,3871994018555	0,00026476595
95,367431640625	0,00026410712
98,3476638793945	0,00026362871
101,327896118164	0,00027272918
104,308128356934	0,00027594434
107,288360595703	0,00027328047
110,268592834473	0,00026688463
113,248825073242	0,00026892018
116,229057312012	0,00026722687
119,209289550781	0,00026784513
122,189521789551	0,00027277869
125,16975402832	0,00027806349
128,14998626709	0,00028938381
131,130218505859	0,00028943303
134,110450744629	0,00029543724
137,090682983398	0,00029484153
140,070915222168	0,00029463538
143,051147460938	0,00029353421
146,031379699707	0,00029166853
149,011611938477	0,00029037804
151,991844177246	0,00028941977
154,972076416016	0,00028767085
157,952308654785	0,00028648911
160,932540893555	0,00028722603
163,912773132324	0,00028784464
166,893005371094	0,00028457244
169,873237609863	0,00029135415
172,853469848633	0,00028608078
175,833702087402	0,00028443803
178,813934326172	0,00028286762
181,794166564941	0,00028564636
184,774398803711	0,00028728148
187,75463104248	0,00028104793
190,73486328125	0,0002821554
193,71509552002	0,00028265589
196,695327758789	0,00028269216
199,675559997559	0,0002828475
202,655792236328	0,00028446717
205,636024475098	0,00028559214
208,616256713867	0,00028357553
211,596488952637	0,00028692753
214,576721191406	0,00028545241
217,556953430176	0,00028592378
220,537185668945	0,00028470909
223,517417907715	0,00028757872
226,497650146484	0,0002872967
229,477882385254	0,00028983452
232,458114624023	0,00028887088
235,438346862793	0,00029085266
238,418579101562	0,00028930487
241,398811340332	0,0002889211
244,379043579102	0,00029023111
247,359275817871	0,00029050845
250,339508056641	0,00029026419
253,31974029541	0,00028947962
256,29997253418	0,00029006086
259,280204772949	0,00028949135
262,260437011719	0,00028774961
265,240669250488	0,00028947749
268,220901489258	0,00029040396
271,201133728027	0,00028870625
274,181365966797	0,00029077964
277,161598205566	0,00029311416
280,141830444336	0,00029136683
283,122062683105	0,00029227826
286,102294921875	0,00028999264
289,082527160645	0,00029426041
292,062759399414	0,00029422417
295,042991638184	0,00029388203
298,023223876953	0,00029316819
301,003456115723	0,00029686955
303,983688354492	0,00029821676
306,963920593262	0,00029793397
309,944152832031	0,00029935897
312,924385070801	0,00029945023
315,90461730957	0,00030227229
318,88484954834	0,00030183514
321,865081787109	0,00030287553
324,845314025879	0,00030464701
327,825546264648	0,00030399772
330,805778503418	0,00030445863
333,786010742188	0,00030486287
336,766242980957	0,00030409856
339,746475219727	0,00030439609
342,726707458496	0,00030443696
345,706939697266	0,00030269044
348,687171936035	0,00030657387
351,667404174805	0,00030616382
354,647636413574	0,00030873708
357,627868652344	0,00031241102
360,608100891113	0,00031117862
363,588333129883	0,00031409828
366,568565368652	0,00031609533
369,548797607422	0,00032006229
372,529029846191	0,0003216661
375,509262084961	0,00032347869
378,48949432373	0,00032176299
381,4697265625	0,00032417911
384,44995880127	0,00032519043
387,430191040039	0,00032338507
390,410423278809	0,00032286446
393,390655517578	0,00032492905
396,370887756348	0,00032199506
399,351119995117	0,00032166158
402,331352233887	0,0003234822
405,311584472656	0,00032194398
408,291816711426	0,00032354435
411,272048950195	0,00032307215
414,252281188965	0,00032293132
417,232513427734	0,00032484215
420,212745666504	0,00032498138
423,192977905273	0,00032521116
426,173210144043	0,00032606984
429,153442382812	0,00032782732
432,133674621582	0,00033078931
435,113906860352	0,00033176105
438,094139099121	0,00033363554
441,074371337891	0,00033633983
444,05460357666	0,00033972597
447,03483581543	0,00034137855
450,015068054199	0,00034303282
452,995300292969	0,00034611615
455,975532531738	0,00034818116
458,955764770508	0,00035107695
461,935997009277	0,00035374073
464,916229248047	0,00035656745
467,896461486816	0,00036116823
470,876693725586	0,00036402568
473,856925964355	0,00036579987
476,837158203125	0,00036970743
479,817390441895	0,00036762094
482,797622680664	0,00037048043
485,777854919434	0,00037162856
488,758087158203	0,0003730133
491,738319396973	0,00037490225
494,718551635742	0,00037712988
497,698783874512	0,00037916519
500,679016113281	0,00038356693
503,659248352051	0,00038599622
506,63948059082	0,00038831585
509,61971282959	0,00039320979
512,599945068359	0,00039839952
515,580177307129	0,00040368867
518,560409545898	0,00040579511
521,540641784668	0,00040929374
524,520874023438	0,00041452187
527,501106262207	0,00041760814
530,481338500977	0,00042127068
533,461570739746	0,0004246832
536,441802978516	0,00042777298
539,422035217285	0,00043222989
542,402267456055	0,0004346857
545,382499694824	0,00043790737
548,362731933594	0,0004422085
551,342964172363	0,00044609338
554,323196411133	0,00044870617
557,303428649902	0,00044972313
560,283660888672	0,00045423132
563,263893127441	0,00045685442
566,244125366211	0,00046218144
569,22435760498	0,00046551632
572,20458984375	0,00047020251
575,18482208252	0,00047382563
578,165054321289	0,00047983412
581,145286560059	0,00048571893
584,125518798828	0,00049153793
587,105751037598	0,0004996706
590,085983276367	0,00050846708
593,066215515137	0,00051231516
596,046447753906	0,00051485034
599,026679992676	0,00051554237
602,006912231445	0,00051695888
604,987144470215	0,00051815182
607,967376708984	0,00052520696
610,947608947754	0,00053533252
613,927841186523	0,00054567226
616,908073425293	0,00055545351
619,888305664062	0,00056551466
622,868537902832	0,00057612372
625,848770141602	0,00058753738
628,829002380371	0,00059784012
631,809234619141	0,00061209186
634,78946685791	0,00062356861
637,76969909668	0,00063698606
640,749931335449	0,00065236203
643,730163574219	0,00066797145
646,710395812988	0,00068326063
649,690628051758	0,00069754368
652,670860290527	0,00071659407
655,651092529297	0,00073411893
658,631324768066	0,00075507871
661,611557006836	0,00077532268
664,591789245606	0,00080045571
667,572021484375	0,00082501645
670,552253723145	0,00085356725
673,532485961914	0,00088432718
676,512718200684	0,00091820831
679,492950439453	0,00095653055
682,473182678223	0,00099875082
685,453414916992	0,0010475735
688,433647155762	0,0011030876
691,413879394531	0,0011646718
694,394111633301	0,0012376013
697,37434387207	0,0013218111
700,35457611084	0,0014216411
703,334808349609	0,0015447083
706,315040588379	0,0016941778
709,295272827148	0,0018843241
712,275505065918	0,0021286189
715,255737304687	0,0024517497
718,235969543457	0,0028836875
721,216201782227	0,0034482744
724,196434020996	0,0040864663
727,176666259766	0,0044271014
730,156898498535	0,0037579379
733,137130737305	0,0025741882
736,117362976074	0,0018050968
739,097595214844	0,0013311634
742,077827453613	0,0010126362
745,058059692383	0,00078148717
748,038291931152	0,00060230995
751,018524169922	0,00046184326
753,998756408691	0,00034826159
756,978988647461	0,00025778211
759,959220886231	0,00019100224
762,939453125	0,00015074636
765,919685363769	0,0001438713
768,899917602539	0,00017056535
771,880149841309	0,00020934591
774,860382080078	0,00025778456
777,840614318848	0,00031020051
780,820846557617	0,00036157136
783,801078796387	0,00041665754
786,781311035156	0,00047356077
789,761543273926	0,0005322946
792,741775512695	0,00059316032
795,722007751465	0,00066326931
798,702239990234	0,0007351064
801,682472229004	0,00081504989
804,662704467773	0,00090111695
807,642936706543	0,00099442608
810,623168945313	0,0010992031
813,603401184082	0,0012164675
816,583633422852	0,0013476189
819,563865661621	0,001499019
822,544097900391	0,0016697656
825,52433013916	0,0018633768
828,50456237793	0,0020946131
831,484794616699	0,0023908427
834,465026855469	0,0027853283
837,445259094238	0,0033257134
840,425491333008	0,0041026183
843,405723571777	0,0052802958
846,385955810547	0,0071422582
849,366188049316	0,009946758
852,346420288086	0,012783638
855,326652526855	0,010269412
858,306884765625	0,0054860433
861,287117004394	0,0040836229
864,267349243164	0,0032437248
867,247581481934	0,0027083947
870,227813720703	0,0023291941
873,208045959473	0,002049624
876,188278198242	0,0018276487
879,168510437012	0,0016504796
882,148742675781	0,0015043862
885,128974914551	0,0013789677
888,10920715332	0,001272487
891,08943939209	0,0011807294
894,069671630859	0,0010986083
897,049903869629	0,001025365
900,030136108398	0,00096285387
903,010368347168	0,0009040474
905,990600585938	0,00085213104
908,970832824707	0,00080224106
911,951065063477	0,00075760066
914,931297302246	0,00071401443
917,911529541016	0,00067473648
920,891761779785	0,00063925384
923,871994018555	0,00060501656
926,852226257324	0,00057347273
929,832458496094	0,00054513901
932,812690734863	0,00052155592
935,792922973633	0,0004968927
938,773155212402	0,00047659697
941,753387451172	0,00045555205
944,733619689941	0,00043772548
947,713851928711	0,0004216098
950,69408416748	0,00040770512
953,67431640625	0,00039369715
956,65454864502	0,000383969
959,634780883789	0,00037040877
962,615013122559	0,00035958298
965,595245361328	0,00034993222
968,575477600098	0,0003413788
971,555709838867	0,0003357052
974,535942077637	0,00033787002
977,516174316406	0,00034133029
980,496406555176	0,00033781609
983,476638793945	0,00032761061
986,456871032715	0,00031668559
989,437103271484	0,00030717137
992,417335510254	0,00029709955
995,397567749023	0,00028716199
998,377799987793	0,00027658074
1001,35803222656	0,00026807227
1004,33826446533	0,00026077402
1007,3184967041	0,00025292289
1010,29872894287	0,00024491903
1013,27896118164	0,00023823409
1016,25919342041	0,00023068365
1019,23942565918	0,00022476419
1022,21965789795	0,00021668354
1025,19989013672	0,00021072501
1028,18012237549	0,00020372259
1031,16035461426	0,00019838635
1034,14058685303	0,00019297463
1037,1208190918	0,00018703089
1040,10105133057	0,00018171366
1043,08128356934	0,00017697458
1046,06151580811	0,00017257514
1049,04174804688	0,0001673385
1052,02198028564	0,00016297014
1055,00221252441	0,0001576806
1057,98244476318	0,00015475726
1060,96267700195	0,00015088166
1063,94290924072	0,00014602885
1066,92314147949	0,00014196783
1069,90337371826	0,00013971537
1072,88360595703	0,00013431828
1075,8638381958	0,00013210868
1078,84407043457	0,00012877873
1081,82430267334	0,00012427979
1084,80453491211	0,00012241298
1087,78476715088	0,00012031923
1090,76499938965	0,00011717172
1093,74523162842	0,00011340575
1096,72546386719	0,00010969997
1099,70569610596	0,00010594703
1102,68592834473	0,00010057631
1105,6661605835	9,5791734E-5
1108,64639282227	9,2984131E-5
1111,62662506104	9,2031136E-5
1114,6068572998	8,9601117E-5
1117,58708953857	8,8196222E-5
1120,56732177734	8,7215358E-5
1123,54755401611	8,4753947E-5
1126,52778625488	8,1943461E-5
1129,50801849365	8,0598902E-5
1132,48825073242	7,7974237E-5
1135,46848297119	7,4988012E-5
1138,44871520996	7,232792E-5
1141,42894744873	6,8509197E-5
1144,4091796875	6,5625407E-5
1147,38941192627	6,3746907E-5
1150,36964416504	5,8368823E-5
1153,34987640381	5,6604331E-5
1156,33010864258	5,2886074E-5
1159,31034088135	4,9865427E-5
1162,29057312012	4,6428934E-5
1165,27080535889	4,4978156E-5
1168,25103759766	4,1713534E-5
1171,23126983643	3,9541215E-5
1174,2115020752	3,6534974E-5
1177,19173431396	3,3141492E-5
1180,17196655273	3,085836E-5
1183,1521987915	2,8320903E-5
1186,13243103027	2,3482877E-5
1189,11266326904	2,0566208E-5
1192,09289550781	1,7932514E-5
1195,07312774658	1,4463685E-5
1198,05335998535	1,2488244E-5
1201,03359222412	1,1557415E-5
1204,01382446289	1,3340605E-5
1206,99405670166	1,5699267E-5
1209,97428894043	2,0141976E-5
1212,9545211792	2,6000943E-5
1215,93475341797	3,2769448E-5
1218,91498565674	4,2033672E-5
1221,89521789551	5,4306258E-5
1224,87545013428	6,6813508E-5
1227,85568237305	8,2976036E-5
1230,83591461182	0,00010025291
1233,81614685059	0,00012197338
1236,79637908936	0,00014683795
1239,77661132812	0,00016694433
1242,75684356689	0,00017775284
1245,73707580566	0,00017322875
1248,71730804443	0,00015641997
1251,6975402832	0,00014035708
1254,67777252197	0,00012733629
1257,65800476074	0,00011508237
1260,63823699951	0,00010442054
1263,61846923828	9,6576407E-5
1266,59870147705	8,9485459E-5
1269,57893371582	8,3828368E-5
1272,55916595459	7,9103851E-5
1275,53939819336	7,5481377E-5
1278,51963043213	7,228241E-5
1281,4998626709	6,8957082E-5
1284,48009490967	6,7942426E-5
1287,46032714844	6,66811E-5
1290,44055938721	6,5163784E-5
1293,42079162598	6,5998533E-5
1296,40102386475	6,5852001E-5
1299,38125610352	6,5368326E-5
1302,36148834229	6,5808355E-5
1305,34172058105	6,5097354E-5
1308,32195281982	6,7131696E-5
1311,30218505859	6,6196565E-5
1314,28241729736	6,7687338E-5
1317,26264953613	6,8587984E-5
1320,2428817749	6,8889541E-5
1323,22311401367	6,8671903E-5
1326,20334625244	6,986047E-5
1329,18357849121	7,049955E-5
1332,16381072998	7,2864879E-5
1335,14404296875	7,3995889E-5
1338,12427520752	7,4473202E-5
1341,10450744629	7,6952447E-5
1344,08473968506	7,8124708E-5
1347,06497192383	7,9932215E-5
1350,0452041626	8,2005964E-5
1353,02543640137	8,4895247E-5
1356,00566864014	8,6006427E-5
1358,98590087891	9,0652471E-5
1361,96613311768	9,2309392E-5
1364,94636535645	9,6053267E-5
1367,92659759521	9,782591E-5
1370,90682983398	9,793896E-5
1373,88706207275	9,9193348E-5
1376,86729431152	0,00010056674
1379,84752655029	0,00010156531
1382,82775878906	0,00010479219
1385,80799102783	0,00010522182
1388,7882232666	0,00010679679
1391,76845550537	0,00010676636
1394,74868774414	0,00010791854
1397,72891998291	0,0001088987
1400,70915222168	0,00011066071
1403,68938446045	0,00011184048
1406,66961669922	0,00011348638
1409,64984893799	0,00011334272
1412,63008117676	0,0001152282
1415,61031341553	0,00011616432
1418,5905456543	0,00011876169
1421,57077789307	0,00012111792
1424,55101013184	0,00012114988
1427,53124237061	0,0001238687
1430,51147460938	0,00012557399
1433,49170684814	0,00012635296
1436,47193908691	0,00012868208
1439,45217132568	0,00012988803
1442,43240356445	0,0001318161
1445,41263580322	0,00013235357
1448,39286804199	0,00013777916
1451,37310028076	0,00014374709
1454,35333251953	0,00015231225
1457,3335647583	0,00016322057
1460,31379699707	0,00017069805
1463,29402923584	0,00017893704
1466,27426147461	0,00018442845
1469,25449371338	0,00019080305
1472,23472595215	0,00019718512
1475,21495819092	0,00020033689
1478,19519042969	0,00020772427
1481,17542266846	0,00021315659
1484,15565490723	0,00021882381
1487,135887146	0,00022444537
1490,11611938477	0,00023058943
1493,09635162354	0,00023492411
1496,0765838623	0,00024144671
1499,05681610107	0,00024803556
1502,03704833984	0,00025424321
1505,01728057861	0,00025910197
1507,99751281738	0,0002659182
1510,97774505615	0,00027087317
1513,95797729492	0,00027582427
1516,93820953369	0,00027999446
1519,91844177246	0,00028312418
1522,89867401123	0,00028708376
1525,87890625	0,00028885721
1528,85913848877	0,00029438495
1531,83937072754	0,00029841067
1534,81960296631	0,00030448992
1537,79983520508	0,00030954299
1540,78006744385	0,000314648
1543,76029968262	0,00032104155
1546,74053192139	0,00032614958
1549,72076416016	0,00033220603
1552,70099639893	0,00033901209
1555,6812286377	0,00034938286
1558,66146087646	0,00035944855
1561,64169311523	0,00037201812
1564,621925354	0,00038315804
1567,60215759277	0,0003950048
1570,58238983154	0,00040653783
1573,56262207031	0,00042010589
1576,54285430908	0,00044092696
1579,52308654785	0,00046801892
1582,50331878662	0,00050376808
1585,48355102539	0,00054056369
1588,46378326416	0,00057400466
1591,44401550293	0,00060590049
1594,4242477417	0,00064098987
1597,40447998047	0,00067808461
1600,38471221924	0,00071863121
1603,36494445801	0,00076387479
1606,34517669678	0,00081098194
1609,32540893555	0,00086010264
1612,30564117432	0,00091286513
1615,28587341309	0,00097239113
1618,26610565186	0,0010377066
1621,24633789062	0,0011093784
1624,22657012939	0,0011900261
1627,20680236816	0,001279211
1630,18703460693	0,0013787544
1633,1672668457	0,0014902701
1636,14749908447	0,00160964
1639,12773132324	0,0017336481
1642,10796356201	0,0018595546
1645,08819580078	0,0019779345
1648,06842803955	0,0020752822
1651,04866027832	0,0021473533
1654,02889251709	0,002196008
1657,00912475586	0,002236305
1659,98935699463	0,0022993817
1662,9695892334	0,002410084
1665,94982147217	0,0025789546
1668,93005371094	0,0027897292
1671,91028594971	0,0029953398
1674,89051818848	0,0031079061
1677,87075042725	0,0030337056
1680,85098266602	0,0027571245
1683,83121490479	0,0024035458
1686,81144714355	0,0021040572
1689,79167938232	0,0018773856
1692,77191162109	0,0017122635
1695,75214385986	0,0015899688
1698,73237609863	0,0014978234
1701,7126083374	0,0014081935
1704,69284057617	0,0012919367
1707,67307281494	0,0011301333
1710,65330505371	0,0010052524
1713,63353729248	0,00093133703
1716,61376953125	0,00087090446
1719,59400177002	0,0008202932
1722,57423400879	0,00077566352
1725,55446624756	0,00073987351
1728,53469848633	0,00070854065
1731,5149307251	0,00067991252
1734,49516296387	0,00065316882
1737,47539520264	0,00062457037
1740,45562744141	0,00059656401
1743,43585968018	0,00057106175
1746,41609191895	0,0005484226
1749,39632415771	0,00052558022
1752,37655639648	0,00050531933
1755,35678863525	0,00048723205
1758,33702087402	0,00046910993
1761,31725311279	0,00045262724
1764,29748535156	0,00043717386
1767,27771759033	0,00042418446
1770,2579498291	0,00041263821
1773,23818206787	0,00040330818
1776,21841430664	0,00039411486
1779,19864654541	0,0003865581
1782,17887878418	0,00037834215
1785,15911102295	0,00037234447
1788,13934326172	0,00036727699
1791,11957550049	0,00036159375
1794,09980773926	0,00035774975
1797,08003997803	0,00035339565
1800,0602722168	0,00034998238
1803,04050445557	0,00034422875
1806,02073669434	0,00033742926
1809,00096893311	0,00032908202
1811,98120117187	0,00032316464
1814,96143341064	0,00031617122
1817,94166564941	0,00031025675
1820,92189788818	0,00030233578
1823,90213012695	0,00029607241
1826,88236236572	0,00028996406
1829,86259460449	0,00028381841
1832,84282684326	0,00027512193
1835,82305908203	0,00026867567
1838,8032913208	0,00026239753
1841,78352355957	0,00025548715
1844,76375579834	0,00024805134
1847,74398803711	0,00023878055
1850,72422027588	0,0002290438
1853,70445251465	0,00021783879
1856,68468475342	0,00020762036
1859,66491699219	0,00019659914
1862,64514923096	0,00018918281
1865,62538146973	0,00018532458
1868,6056137085	0,00018759381
1871,58584594727	0,00018705483
1874,56607818604	0,0001900591
1877,5463104248	0,00019075448
1880,52654266357	0,00019133338
1883,50677490234	0,00019195898
1886,48700714111	0,00019134614
1889,46723937988	0,00019046798
1892,44747161865	0,00018960743
1895,42770385742	0,00018904803
1898,40793609619	0,00018601885
1901,38816833496	0,00018488916
1904,36840057373	0,0001844835
1907,3486328125	0,00018332126
1910,32886505127	0,00018096624
1913,30909729004	0,00017956007
1916,28932952881	0,00017817317
1919,26956176758	0,00017818384
1922,24979400635	0,00017591762
1925,23002624512	0,00017534906
1928,21025848389	0,00017446317
1931,19049072266	0,00017350563
1934,17072296143	0,00017232238
1937,1509552002	0,00017108799
1940,13118743896	0,00016935607
1943,11141967773	0,0001685392
1946,0916519165	0,0001687021
1949,07188415527	0,00016688779
1952,05211639404	0,00016532933
1955,03234863281	0,0001645203
1958,01258087158	0,00016469912
1960,99281311035	0,00016264178
1963,97304534912	0,0001620868
1966,95327758789	0,00016027068
1969,93350982666	0,00015770606
1972,91374206543	0,00015722137
1975,8939743042	0,00015388391
1978,87420654297	0,000151774
1981,85443878174	0,0001491926
1984,83467102051	0,00014692751
1987,81490325928	0,00014546142
1990,79513549805	0,0001443079
1993,77536773682	0,00014153001
1996,75559997559	0,00013967042
1999,73583221436	0,00013923625
2002,71606445313	0,00013645006
2005,69629669189	0,00013419218
2008,67652893066	0,00013245263
2011,65676116943	0,00013295195
2014,6369934082	0,00013158804
2017,61722564697	0,00013079411
2020,59745788574	0,00012989091
2023,57769012451	0,00012926324
2026,55792236328	0,00012908628
2029,53815460205	0,00012843178
2032,51838684082	0,00012898357
2035,49861907959	0,00012761538
2038,47885131836	0,00012826309
2041,45908355713	0,00012711891
2044,4393157959	0,000126756
2047,41954803467	0,00012677416
2050,39978027344	0,00012611234
2053,38001251221	0,00012528489
2056,36024475098	0,00012452055
2059,34047698975	0,0001232094
2062,32070922852	0,00012156029
2065,30094146729	0,00012004403
2068,28117370605	0,00011771479
2071,26140594482	0,00011735699
2074,24163818359	0,00011367065
2077,22187042236	0,0001119506
2080,20210266113	0,0001088508
2083,1823348999	0,0001069212
2086,16256713867	0,00010452841
2089,14279937744	0,00010351467
2092,12303161621	0,00010169805
2095,10326385498	0,00010208887
2098,08349609375	0,00010395187
2101,06372833252	0,00010419476
2104,04396057129	0,00010598616
2107,02419281006	0,00010695035
2110,00442504883	0,00010589202
2112,9846572876	0,00010326344
2115,96488952637	0,0001007758
2118,94512176514	9,9430031E-5
2121,92535400391	9,6192806E-5
2124,90558624268	9,1619055E-5
2127,88581848145	8,7081213E-5
2130,86605072021	8,5352759E-5
2133,84628295898	8,3600937E-5
2136,82651519775	8,5684835E-5
2139,80674743652	8,5861676E-5
2142,78697967529	8,6722693E-5
2145,76721191406	8,72177E-5
2148,74744415283	8,7548229E-5
2151,7276763916	8,8395321E-5
2154,70790863037	8,9394582E-5
2157,68814086914	8,9083459E-5
2160,66837310791	9,1305331E-5
2163,64860534668	9,220412E-5
2166,62883758545	9,4248741E-5
2169,60906982422	9,3295824E-5
2172,58930206299	9,6209828E-5
2175,56953430176	9,8093419E-5
2178,54976654053	9,9884976E-5
2181,5299987793	9,9738538E-5
2184,51023101807	0,0001010175
2187,49046325684	0,00010317447
2190,47069549561	0,00010361477
2193,45092773438	0,00010542674
2196,43115997314	0,0001066986
2199,41139221191	0,0001095472
2202,39162445068	0,00011004804
2205,37185668945	0,00011202585
2208,35208892822	0,00011368211
2211,33232116699	0,00011386471
2214,31255340576	0,00011678897
2217,29278564453	0,00011870397
2220,2730178833	0,0001202879
2223,25325012207	0,00012232405
2226,23348236084	0,00012407906
2229,21371459961	0,00012615204
2232,19394683838	0,00012775488
2235,17417907715	0,00012907957
2238,15441131592	0,00012997794
2241,13464355469	0,00013073378
2244,11487579346	0,00012957769
2247,09510803223	0,00012700267
2250,075340271	0,00012360497
2253,05557250977	0,00012088689
2256,03580474854	0,00011602672
2259,0160369873	0,00010992815
2261,99626922607	0,00010479091
2264,97650146484	9,7094973E-5
2267,95673370361	9,2265652E-5
2270,93696594238	8,6994279E-5
2273,91719818115	8,1447801E-5
2276,89743041992	7,5956385E-5
2279,87766265869	7,1463386E-5
2282,85789489746	6,7651437E-5
2285,83812713623	6,5720257E-5
2288,818359375	6,1712691E-5
2291,79859161377	6,0002065E-5
2294,77882385254	5,8848471E-5
2297,75905609131	5,6023041E-5
2300,73928833008	5,4616643E-5
2303,71952056885	5,231398E-5
2306,69975280762	5,0016109E-5
2309,67998504639	4,7210215E-5
2312,66021728516	4,7124615E-5
2315,64044952393	4,6715911E-5
2318,6206817627	4,7342502E-5
2321,60091400146	4,7986791E-5
2324,58114624023	4,8592917E-5
2327,561378479	5,0926012E-5
2330,54161071777	4,9810495E-5
2333,52184295654	5,1401813E-5
2336,50207519531	5,0365418E-5
2339,48230743408	5,1083412E-5
2342,46253967285	5,0303256E-5
2345,44277191162	5,0538217E-5
2348,42300415039	5,1095815E-5
2351,40323638916	5,1788761E-5
2354,38346862793	5,2744743E-5
2357,3637008667	5,2557152E-5
2360,34393310547	5,2061692E-5
2363,32416534424	5,2352504E-5
2366,30439758301	5,1751496E-5
2369,28462982178	5,0551294E-5
2372,26486206055	4,8728007E-5
2375,24509429932	4,4187494E-5
2378,22532653809	4,0443325E-5
2381,20555877686	3,653172E-5
2384,18579101562	3,153464E-5
2387,16602325439	2,4859775E-5
2390,14625549316	2,0327857E-5
2393,12648773193	1,4288529E-5
2396,1067199707	9,3758967E-6
2399,08695220947	5,8616765E-6
2402,06718444824	9,9537388E-6
2405,04741668701	1,8530369E-5
2408,02764892578	2,6603103E-5
2411,00788116455	3,2863336E-5
2413,98811340332	4,0407736E-5
2416,96834564209	4,8039707E-5
2419,94857788086	5,4564686E-5
2422,92881011963	6,1529212E-5
2425,9090423584	6,6217566E-5
2428,88927459717	6,9869687E-5
2431,86950683594	7,5048247E-5
2434,84973907471	8,6126839E-5
2437,82997131348	9,6558653E-5
2440,81020355225	0,00010409703
2443,79043579102	0,00011187676
2446,77066802979	0,00011976478
2449,75090026855	0,00012805166
2452,73113250732	0,00013641343
2455,71136474609	0,00014494799
2458,69159698486	0,00015175871
2461,67182922363	0,00016136726
2464,6520614624	0,00017060222
2467,63229370117	0,00018034985
2470,61252593994	0,00019278843
2473,59275817871	0,00020687202
2476,57299041748	0,00022088309
2479,55322265625	0,00023762793
2482,53345489502	0,00025504732
2485,51368713379	0,00027583549
2488,49391937256	0,00029917964
2491,47415161133	0,00032204221
2494,4543838501	0,0003461105
2497,43461608887	0,00036855219
2500,41484832764	0,00038939217
2503,39508056641	0,00040752116
2506,37531280518	0,00042175612
2509,35554504395	0,00043281776
2512,33577728271	0,0004384051
2515,31600952148	0,00043769397
2518,29624176025	0,00043135239
2521,27647399902	0,00042174727
2524,25670623779	0,00040311715
2527,23693847656	0,00037643445
2530,21717071533	0,00034363417
2533,1974029541	0,0003112971
2536,17763519287	0,00028375807
2539,15786743164	0,00026750165
2542,13809967041	0,00025447127
2545,11833190918	0,00024720562
2548,09856414795	0,00024100652
2551,07879638672	0,00023173273
2554,05902862549	0,00020870262
2557,03926086426	0,00017241075
2560,01949310303	0,00016030922
2562,9997253418	0,0001837274
2565,97995758057	0,00018270563
2568,96018981934	0,00018166941
2571,94042205811	0,00017886319
2574,92065429687	0,00017506994
2577,90088653564	0,00017185468
2580,88111877441	0,00016779412
2583,86135101318	0,00016411474
2586,84158325195	0,00015942523
2589,82181549072	0,00015516343
2592,80204772949	0,00015116379
2595,78227996826	0,00014459827
2598,76251220703	0,00013866359
2601,7427444458	0,00013262957
2604,72297668457	0,00012732618
2607,70320892334	0,00011971826
2610,68344116211	0,00011485264
2613,66367340088	0,00011003654
2616,64390563965	0,00010413604
2619,62413787842	0,00010124106
2622,60437011719	9,649783E-5
2625,58460235596	9,2182044E-5
2628,56483459473	8,9092209E-5
2631,5450668335	8,6441723E-5
2634,52529907227	8,3979976E-5
2637,50553131104	8,2367619E-5
2640,4857635498	7,9819216E-5
2643,46599578857	7,6691031E-5
2646,44622802734	7,469789E-5
2649,42646026611	7,2249896E-5
2652,40669250488	6,8250448E-5
2655,38692474365	6,4860536E-5
2658,36715698242	6,093698E-5
2661,34738922119	5,7769894E-5
2664,32762145996	5,4039969E-5
2667,30785369873	5,1449204E-5
2670,2880859375	4,6296512E-5
2673,26831817627	4,1801854E-5
2676,24855041504	3,7394092E-5
2679,22878265381	3,3727382E-5
2682,20901489258	3,0573177E-5
2685,18924713135	2,9551227E-5
2688,16947937012	2,4834264E-5
2691,14971160889	1,8221527E-5
2694,12994384766	1,4110763E-5
2697,11017608643	8,0433927E-6
2700,0904083252	2,5945185E-6
2703,07064056396	4,5373946E-6
2706,05087280273	7,9754477E-6
2709,0311050415	1,3844963E-5
2712,01133728027	1,7545349E-5
2714,99156951904	2,1988383E-5
2717,97180175781	2,611168E-5
2720,95203399658	2,8556305E-5
2723,93226623535	3,1548707E-5
2726,91249847412	3,2823469E-5
2729,89273071289	3,4411543E-5
2732,87296295166	3,671353E-5
2735,85319519043	3,7651979E-5
2738,8334274292	3,936255E-5
2741,81365966797	4,0409123E-5
2744,79389190674	4,2092219E-5
2747,77412414551	4,1967485E-5
2750,75435638428	4,2827496E-5
2753,73458862305	4,3151861E-5
2756,71482086182	4,321609E-5
2759,69505310059	4,4361986E-5
2762,67528533936	4,5625748E-5
2765,65551757813	4,6022525E-5
2768,63574981689	4,6337368E-5
2771,61598205566	4,5805001E-5
2774,59621429443	4,7766619E-5
2777,5764465332	4,7420351E-5
2780,55667877197	4,6675657E-5
2783,53691101074	4,7663904E-5
2786,51714324951	4,6455734E-5
2789,49737548828	4,7263507E-5
2792,47760772705	4,589572E-5
2795,45783996582	4,6408513E-5
2798,43807220459	4,7264901E-5
2801,41830444336	4,5843391E-5
2804,39853668213	4,5858368E-5
2807,3787689209	4,6520809E-5
2810,35900115967	4,5687136E-5
2813,33923339844	4,5995791E-5
2816,31946563721	4,6615825E-5
2819,29969787598	4,6511645E-5
2822,27993011475	4,5109631E-5
2825,26016235352	4,5358364E-5
2828,24039459229	4,4502155E-5
2831,22062683105	4,3131309E-5
2834,20085906982	4,398641E-5
2837,18109130859	4,462151E-5
2840,16132354736	4,4269536E-5
2843,14155578613	4,2947628E-5
2846,1217880249	4,2124645E-5
2849,10202026367	4,3760525E-5
2852,08225250244	4,156866E-5
2855,06248474121	4,2855156E-5
2858,04271697998	4,1976576E-5
2861,02294921875	4,2928861E-5
2864,00318145752	4,3283126E-5
2866,98341369629	4,2665921E-5
2869,96364593506	4,3329676E-5
2872,94387817383	4,2757734E-5
2875,9241104126	4,3008067E-5
2878,90434265137	4,3511468E-5
2881,88457489014	4,4568382E-5
2884,86480712891	4,29452E-5
2887,84503936768	4,4542591E-5
2890,82527160645	4,423473E-5
2893,80550384521	4,2210919E-5
2896,78573608398	4,1454175E-5
2899,76596832275	4,1368719E-5
2902,74620056152	4,0334979E-5
2905,72643280029	3,8364797E-5
2908,70666503906	3,7863233E-5
2911,68689727783	3,7313015E-5
2914,6671295166	3,5790883E-5
2917,64736175537	3,4702187E-5
2920,62759399414	3,3468238E-5
2923,60782623291	3,418861E-5
2926,58805847168	3,4077523E-5
2929,56829071045	3,4479202E-5
2932,54852294922	3,2943707E-5
2935,52875518799	3,359712E-5
2938,50898742676	3,1102389E-5
2941,48921966553	3,1753949E-5
2944,4694519043	3,1094529E-5
2947,44968414307	3,1158084E-5
2950,42991638184	3,1369941E-5
2953,41014862061	3,0839761E-5
2956,39038085937	2,9432705E-5
2959,37061309814	2,8815804E-5
2962,35084533691	2,8808054E-5
2965,33107757568	2,7746288E-5
2968,31130981445	2,6825646E-5
2971,29154205322	2,7155025E-5
2974,27177429199	2,7861536E-5
2977,25200653076	2,744929E-5
2980,23223876953	2,7231269E-5
2983,2124710083	2,6660334E-5
2986,19270324707	2,7183632E-5
2989,17293548584	2,6672073E-5
2992,15316772461	2,5961552E-5
2995,13339996338	2,752094E-5
2998,11363220215	2,8067221E-5
3001,09386444092	2,799397E-5
3004,07409667969	3,062292E-5
3007,05432891846	3,362817E-5
3010,03456115723	3,480251E-5
3013,014793396	3,7240691E-5
3015,99502563477	3,9982121E-5
3018,97525787354	4,1611589E-5
3021,9554901123	4,5133325E-5
3024,93572235107	4,8992278E-5
3027,91595458984	5,0323515E-5
3030,89618682861	5,1793474E-5
3033,87641906738	5,2352169E-5
3036,85665130615	5,3528024E-5
3039,83688354492	5,3628636E-5
3042,81711578369	5,3277927E-5
3045,79734802246	5,2117027E-5
3048,77758026123	5,167128E-5
3051,7578125	5,0471107E-5
3054,73804473877	5,0246258E-5
3057,71827697754	4,9108955E-5
3060,69850921631	4,743447E-5
3063,67874145508	4,6796215E-5
3066,65897369385	4,5680282E-5
3069,63920593262	4,3602019E-5
3072,61943817139	4,3285607E-5
3075,59967041016	4,2951699E-5
3078,57990264893	4,2776194E-5
3081,5601348877	4,2930692E-5
3084,54036712646	4,3234938E-5
3087,52059936523	4,3980483E-5
3090,500831604	4,4731331E-5
3093,48106384277	4,6147021E-5
3096,46129608154	4,7562761E-5
3099,44152832031	5,0151518E-5
3102,42176055908	5,3434414E-5
3105,40199279785	5,6127102E-5
3108,38222503662	5,9424686E-5
3111,36245727539	6,2628058E-5
3114,34268951416	6,5474081E-5
3117,32292175293	6,8511072E-5
3120,3031539917	7,0159077E-5
3123,28338623047	7,1156893E-5
3126,26361846924	7,3350958E-5
3129,24385070801	7,4387575E-5
3132,22408294678	7,3719011E-5
3135,20431518555	7,6019943E-5
3138,18454742432	7,5966459E-5
3141,16477966309	7,6332945E-5
3144,14501190186	7,6712292E-5
3147,12524414063	7,5266351E-5
3150,10547637939	7,5374327E-5
3153,08570861816	7,4006038E-5
3156,06594085693	7,3835637E-5
3159,0461730957	7,2335403E-5
3162,02640533447	7,3734326E-5
3165,00663757324	7,2601877E-5
3167,98686981201	7,2370918E-5
3170,96710205078	7,1680856E-5
3173,94733428955	6,9887591E-5
3176,92756652832	6,8580073E-5
3179,90779876709	6,7239352E-5
3182,88803100586	6,4707343E-5
3185,86826324463	6,4258573E-5
3188,8484954834	6,3108362E-5
3191,82872772217	6,1606433E-5
3194,80895996094	6,0199256E-5
3197,78919219971	5,9781345E-5
3200,76942443848	5,8262468E-5
3203,74965667725	5,7871795E-5
3206,72988891602	5,642427E-5
3209,71012115479	5,5953177E-5
3212,69035339355	5,4881586E-5
3215,67058563232	5,3352789E-5
3218,65081787109	5,2143671E-5
3221,63105010986	5,2177412E-5
3224,61128234863	4,9843284E-5
3227,5915145874	4,7848463E-5
3230,57174682617	4,6296677E-5
3233,55197906494	4,3599306E-5
3236,53221130371	4,2703063E-5
3239,51244354248	4,086563E-5
3242,49267578125	4,0281839E-5
3245,47290802002	4,1660999E-5
3248,45314025879	4,5079956E-5
3251,43337249756	4,8877723E-5
3254,41360473633	5,2505258E-5
3257,3938369751	5,722294E-5
3260,37406921387	6,024527E-5
3263,35430145264	6,1533146E-5
3266,33453369141	5,9794691E-5
3269,31476593018	6,0956922E-5
3272,29499816895	6,1173824E-5
3275,27523040771	6,267549E-5
3278,25546264648	6,2684434E-5
3281,23569488525	6,3548307E-5
3284,21592712402	6,4881985E-5
3287,19615936279	6,6758262E-5
3290,17639160156	6,8971312E-5
3293,15662384033	6,8113684E-5
3296,1368560791	6,7820002E-5
3299,11708831787	6,8223601E-5
3302,09732055664	6,7246788E-5
3305,07755279541	6,5926261E-5
3308,05778503418	6,698187E-5
3311,03801727295	6,5605029E-5
3314,01824951172	6,4620665E-5
3316,99848175049	6,4660931E-5
3319,97871398926	6,2344535E-5
3322,95894622803	6,1173171E-5
3325,9391784668	6,0524579E-5
3328,91941070557	5,9763534E-5
3331,89964294434	5,7324067E-5
3334,87987518311	5,7462175E-5
3337,86010742188	5,6088611E-5
3340,84033966064	5,5826405E-5
3343,82057189941	5,3758995E-5
3346,80080413818	5,1619683E-5
3349,78103637695	4,8933996E-5
3352,76126861572	4,5833419E-5
3355,74150085449	4,204203E-5
3358,72173309326	3,9036694E-5
3361,70196533203	3,6764241E-5
3364,6821975708	3,4532569E-5
3367,66242980957	3,2980098E-5
3370,64266204834	2,8685623E-5
3373,62289428711	2,6921321E-5
3376,60312652588	2,3836881E-5
3379,58335876465	2,1212609E-5
3382,56359100342	1,6616593E-5
3385,54382324219	1,4982769E-5
3388,52405548096	1,9167896E-5
3391,50428771973	2,2595187E-5
3394,4845199585	2,556465E-5
3397,46475219727	2,8770739E-5
3400,44498443604	3,0250038E-5
3403,4252166748	3,1085026E-5
3406,40544891357	3,5157229E-5
3409,38568115234	3,567222E-5
3412,36591339111	3,8094779E-5
3415,34614562988	3,5950504E-5
3418,32637786865	3,5840967E-5
3421,30661010742	3,6832536E-5
3424,28684234619	3,7529333E-5
3427,26707458496	3,9110998E-5
3430,24730682373	3,9110664E-5
3433,2275390625	4,2763053E-5
3436,20777130127	4,3064976E-5
3439,18800354004	4,5489763E-5
3442,16823577881	4,4518197E-5
3445,14846801758	4,7067334E-5
3448,12870025635	4,7339604E-5
3451,10893249512	4,9509475E-5
3454,08916473389	4,9586742E-5
3457,06939697266	5,0466234E-5
3460,04962921143	5,012823E-5
3463,0298614502	5,0508231E-5
3466,01009368897	5,0619531E-5
3468,99032592773	5,0339879E-5
3471,9705581665	5,0343434E-5
3474,95079040527	4,951094E-5
3477,93102264404	4,921856E-5
3480,91125488281	5,0047623E-5
3483,89148712158	4,9710815E-5
3486,87171936035	4,9037843E-5
3489,85195159912	4,7792024E-5
3492,83218383789	4,7905064E-5
3495,81241607666	4,5960311E-5
3498,79264831543	4,560279E-5
3501,7728805542	4,4111459E-5
3504,75311279297	4,3381012E-5
3507,73334503174	4,4398038E-5
3510,71357727051	4,4643531E-5
3513,69380950928	4,5870543E-5
3516,67404174805	4,5614653E-5
3519,65427398682	4,6611106E-5
3522,63450622559	4,6877515E-5
3525,61473846436	4,6950259E-5
3528,59497070313	4,7344417E-5
3531,57520294189	4,6603868E-5
3534,55543518066	4,7748461E-5
3537,53566741943	4,7438205E-5
3540,5158996582	4,6884852E-5
3543,49613189697	4,7716704E-5
3546,47636413574	4,768501E-5
3549,45659637451	4,8782327E-5
3552,43682861328	4,7901905E-5
3555,41706085205	4,8073176E-5
3558,39729309082	5,0634405E-5
3561,37752532959	4,9432073E-5
3564,35775756836	5,1398696E-5
3567,33798980713	5,0858276E-5
3570,3182220459	5,0970309E-5
3573,29845428467	5,2589378E-5
3576,27868652344	5,3440292E-5
3579,25891876221	5,2601495E-5
3582,23915100098	5,3596264E-5
3585,21938323975	5,3207974E-5
3588,19961547852	5,4225024E-5
3591,17984771729	5,5007903E-5
3594,16007995605	5,5990924E-5
3597,14031219482	5,5760413E-5
3600,12054443359	5,6235533E-5
3603,10077667236	5,7414954E-5
3606,08100891113	5,6714834E-5
3609,0612411499	5,8438516E-5
3612,04147338867	5,8309179E-5
3615,02170562744	5,9648855E-5
3618,00193786621	6,0628943E-5
3620,98217010498	5,9828736E-5
3623,96240234375	5,8854356E-5
3626,94263458252	6,0914219E-5
3629,92286682129	5,9817457E-5
3632,90309906006	5,9319668E-5
3635,88333129883	5,812594E-5
3638,8635635376	5,7557211E-5
3641,84379577637	5,8264981E-5
3644,82402801514	5,8009626E-5
3647,80426025391	5,7719317E-5
3650,78449249268	5,7394745E-5
3653,76472473145	5,6290544E-5
3656,74495697022	5,5204511E-5
3659,72518920898	5,5272108E-5
3662,70542144775	5,4855335E-5
3665,68565368652	5,4256039E-5
3668,66588592529	5,37477E-5
3671,64611816406	5,3277841E-5
3674,62635040283	5,3474006E-5
3677,6065826416	5,3233438E-5
3680,58681488037	5,2679246E-5
3683,56704711914	5,1528757E-5
3686,54727935791	5,1644924E-5
3689,52751159668	5,0436763E-5
3692,50774383545	5,0899227E-5
3695,48797607422	5,1043029E-5
3698,46820831299	5,1141163E-5
3701,44844055176	5,085327E-5
3704,42867279053	4,8891181E-5
3707,4089050293	5,006702E-5
3710,38913726807	4,9961014E-5
3713,36936950684	4,9742939E-5
3716,34960174561	5,1048946E-5
3719,32983398438	5,0734148E-5
3722,31006622314	5,1486492E-5
3725,29029846191	5,1408074E-5
3728,27053070068	5,1802179E-5
3731,25076293945	5,2343908E-5
3734,23099517822	5,2621576E-5
3737,21122741699	5,2922763E-5
3740,19145965576	5,3313424E-5
3743,17169189453	5,3428828E-5
3746,1519241333	5,3477766E-5
3749,13215637207	5,423376E-5
3752,11238861084	5,3126505E-5
3755,09262084961	5,3039939E-5
3758,07285308838	5,3334656E-5
3761,05308532715	5,3469005E-5
3764,03331756592	5,1667264E-5
3767,01354980469	5,1348996E-5
3769,99378204346	5,089322E-5
3772,97401428223	5,1938281E-5
3775,954246521	5,0417067E-5
3778,93447875977	5,0629946E-5
3781,91471099854	5,0674885E-5
3784,8949432373	5,1233396E-5
3787,87517547607	5,14447E-5
3790,85540771484	5,0438616E-5
3793,83563995361	5,0992954E-5
3796,81587219238	5,1783533E-5
3799,79610443115	5,1964332E-5
3802,77633666992	5,2648483E-5
3805,75656890869	5,2596092E-5
3808,73680114746	5,3719413E-5
3811,71703338623	5,3666583E-5
3814,697265625	5,404121E-5
3817,67749786377	5,2878583E-5
3820,65773010254	5,2850207E-5
3823,63796234131	5,2276238E-5
3826,61819458008	5,2218774E-5
3829,59842681885	5,2321741E-5
3832,57865905762	5,2185767E-5
3835,55889129639	5,3337358E-5
3838,53912353516	5,2772481E-5
3841,51935577393	5,1452222E-5
3844,4995880127	5,2618435E-5
3847,47982025146	5,1857198E-5
3850,46005249023	5,1881449E-5
3853,440284729	5,1788816E-5
3856,42051696777	5,0790632E-5
3859,40074920654	4,9925922E-5
3862,38098144531	4,9684389E-5
3865,36121368408	4,8583831E-5
3868,34144592285	4,8247976E-5
3871,32167816162	4,7581307E-5
3874,30191040039	4,7325391E-5
3877,28214263916	4,6471742E-5
3880,26237487793	4,5301858E-5
3883,2426071167	4,4341936E-5
3886,22283935547	4,4377503E-5
3889,20307159424	4,2293017E-5
3892,18330383301	4,2188137E-5
3895,16353607178	3,9683005E-5
3898,14376831055	4,0264788E-5
3901,12400054932	3,9124841E-5
3904,10423278809	3,8350831E-5
3907,08446502686	3,7240462E-5
3910,06469726562	3,7811489E-5
3913,04492950439	3,8473684E-5
3916,02516174316	3,7415211E-5
3919,00539398193	3,6918983E-5
3921,9856262207	3,6196747E-5
3924,96585845947	3,7674419E-5
3927,94609069824	3,7382226E-5
3930,92632293701	3,7472466E-5
3933,90655517578	3,7502566E-5
3936,88678741455	3,7985156E-5
3939,86701965332	3,7229278E-5
3942,84725189209	3,7309228E-5
3945,82748413086	3,6230087E-5
3948,80771636963	3,6944005E-5
3951,7879486084	3,7083309E-5
3954,76818084717	3,6284176E-5
3957,74841308594	3,6863232E-5
3960,72864532471	3,5924538E-5
3963,70887756348	3,4733132E-5
3966,68910980225	3,4804739E-5
3969,66934204102	3,3654766E-5
3972,64957427978	3,3239219E-5
3975,62980651855	3,1959629E-5
3978,61003875732	3,1355856E-5
3981,59027099609	3,0434261E-5
3984,57050323486	2,9233173E-5
3987,55073547363	2,8002895E-5
3990,5309677124	2,5493849E-5
3993,51119995117	2,7109212E-5
3996,49143218994	2,5948293E-5
3999,47166442871	2,4532204E-5
4002,45189666748	2,4998193E-5
4005,43212890625	2,4892848E-5
4008,41236114502	2,526391E-5
4011,39259338379	2,4970028E-5
4014,37282562256	2,3587893E-5
4017,35305786133	2,2083257E-5
4020,3332901001	2,3087835E-5
4023,31352233887	2,1252304E-5
4026,29375457764	2,0663733E-5
4029,27398681641	2,0448931E-5
4032,25421905518	1,8230274E-5
4035,23445129395	1,9484092E-5
4038,21468353271	1,8638629E-5
4041,19491577148	1,7588305E-5
4044,17514801025	1,8398037E-5
4047,15538024902	1,7208686E-5
4050,13561248779	1,8015939E-5
4053,11584472656	1,660958E-5
4056,09607696533	1,5870036E-5
4059,0763092041	1,5984345E-5
4062,05654144287	1,6031689E-5
4065,03677368164	1,7857919E-5
4068,01700592041	1,6987858E-5
4070,99723815918	1,8448331E-5
4073,97747039795	1,9039523E-5
4076,95770263672	2,0747716E-5
4079,93793487549	2,2401847E-5
4082,91816711426	2,3686727E-5
4085,89839935303	2,5047475E-5
4088,8786315918	2,6697564E-5
4091,85886383057	2,6088682E-5
4094,83909606934	2,7188204E-5
4097,81932830811	2,8402111E-5
4100,79956054687	2,9774094E-5
4103,77979278564	2,8889254E-5
4106,76002502441	2,9457168E-5
4109,74025726318	2,9537349E-5
4112,72048950195	2,7987337E-5
4115,70072174072	2,6881864E-5
4118,68095397949	2,6793981E-5
4121,66118621826	2,7481523E-5
4124,64141845703	2,783131E-5
4127,6216506958	2,9962037E-5
4130,60188293457	3,1551846E-5
4133,58211517334	3,1385379E-5
4136,56234741211	2,9571722E-5
4139,54257965088	2,7493619E-5
4142,52281188965	2,7964591E-5
4145,50304412842	2,6838058E-5
4148,48327636719	2,6387194E-5
4151,46350860596	2,5641248E-5
4154,44374084473	2,4896854E-5
4157,4239730835	2,2876077E-5
4160,40420532227	2,0790182E-5
4163,38443756103	2,0287194E-5
4166,3646697998	1,8273981E-5
4169,34490203857	1,7148883E-5
4172,32513427734	1,6550174E-5
4175,30536651611	1,4230683E-5
4178,28559875488	1,3446938E-5
4181,26583099365	1,301107E-5
4184,24606323242	1,3344962E-5
4187,22629547119	1,3810691E-5
4190,20652770996	1,392654E-5
4193,18675994873	1,5760952E-5
4196,1669921875	1,7362094E-5
4199,14722442627	1,981993E-5
4202,12745666504	1,9996681E-5
4205,10768890381	2,0860389E-5
4208,08792114258	2,1418134E-5
4211,06815338135	2,1591384E-5
4214,04838562012	2,4000061E-5
4217,02861785889	2,4714829E-5
4220,00885009766	2,4882049E-5
4222,98908233643	2,6934143E-5
4225,9693145752	2,7752096E-5
4228,94954681396	2,8003636E-5
4231,92977905273	2,8742045E-5
4234,9100112915	2,696345E-5
4237,89024353027	2,5439295E-5
4240,87047576904	2,4391764E-5
4243,85070800781	2,425866E-5
4246,83094024658	2,6057676E-5
4249,81117248535	2,7527868E-5
4252,79140472412	2,9014707E-5
4255,77163696289	2,7962874E-5
4258,75186920166	2,660351E-5
4261,73210144043	2,4986488E-5
4264,7123336792	2,5788195E-5
4267,69256591797	2,8187085E-5
4270,67279815674	2,5980036E-5
4273,65303039551	2,6221883E-5
4276,63326263428	2,7527103E-5
4279,61349487305	2,6395421E-5
4282,59372711182	2,7037038E-5
4285,57395935059	2,6483476E-5
4288,55419158936	2,6295312E-5
4291,53442382812	2,7438187E-5
4294,51465606689	2,6408139E-5
4297,49488830566	2,7541002E-5
4300,47512054443	2,7089701E-5
4303,4553527832	2,6403047E-5
4306,43558502197	2,7211974E-5
4309,41581726074	2,7461549E-5
4312,39604949951	2,7693294E-5
4315,37628173828	2,8597581E-5
4318,35651397705	2,776353E-5
4321,33674621582	2,8234081E-5
4324,31697845459	2,8025107E-5
4327,29721069336	2,7727416E-5
4330,27744293213	2,7585182E-5
4333,2576751709	2,8386811E-5
4336,23790740967	2,9195325E-5
4339,21813964844	2,8822987E-5
4342,19837188721	2,9957718E-5
4345,17860412598	2,8535731E-5
4348,15883636475	2,8871018E-5
4351,13906860352	2,9021958E-5
4354,11930084229	2,8221341E-5
4357,09953308105	2,8339936E-5
4360,07976531982	2,7917816E-5
4363,05999755859	2,8343128E-5
4366,04022979736	2,8017222E-5
4369,02046203613	2,7013531E-5
4372,0006942749	2,5867234E-5
4374,98092651367	2,4683012E-5
4377,96115875244	2,3931668E-5
4380,94139099121	2,1974432E-5
4383,92162322998	2,2753724E-5
4386,90185546875	2,226115E-5
4389,88208770752	2,4599306E-5
4392,86231994629	2,3930342E-5
4395,84255218506	2,3490436E-5
4398,82278442383	2,4240167E-5
4401,8030166626	2,3765154E-5
4404,78324890137	2,3544168E-5
4407,76348114014	2,1554751E-5
4410,74371337891	2,2187028E-5
4413,72394561768	2,2320153E-5
4416,70417785645	2,199648E-5
4419,68441009521	2,0395218E-5
4422,66464233398	2,114164E-5
4425,64487457275	2,0287987E-5
4428,62510681152	1,9998579E-5
4431,60533905029	1,9137238E-5
4434,58557128906	1,9589079E-5
4437,56580352783	1,8727128E-5
4440,5460357666	1,9178007E-5
4443,52626800537	1,9710993E-5
4446,50650024414	1,8543879E-5
4449,48673248291	1,8707235E-5
4452,46696472168	1,9297184E-5
4455,44719696045	1,8095778E-5
4458,42742919922	1,951784E-5
4461,40766143799	1,8811912E-5
4464,38789367676	1,8334385E-5
4467,36812591553	1,7890193E-5
4470,3483581543	1,7893233E-5
4473,32859039307	1,7432323E-5
4476,30882263184	1,7539586E-5
4479,28905487061	1,8374042E-5
4482,26928710937	1,8064994E-5
4485,24951934814	1,6977803E-5
4488,22975158691	1,6692627E-5
4491,20998382568	1,5415631E-5
4494,19021606445	1,6170107E-5
4497,17044830322	1,6653204E-5
4500,15068054199	1,643603E-5
4503,13091278076	1,6863359E-5
4506,11114501953	1,6321331E-5
4509,0913772583	1,684479E-5
4512,07160949707	1,615194E-5
4515,05184173584	1,5386236E-5
4518,03207397461	1,5162048E-5
4521,01230621338	1,6006703E-5
4523,99253845215	1,5369959E-5
4526,97277069092	1,6064931E-5
4529,95300292969	1,6380171E-5
4532,93323516846	1,5543406E-5
4535,91346740723	1,5035434E-5
4538,893699646	1,6702081E-5
4541,87393188477	1,6974923E-5
4544,85416412354	1,5925116E-5
4547,8343963623	1,7367192E-5
4550,81462860107	1,5977267E-5
4553,79486083984	1,6513377E-5
4556,77509307861	1,7217361E-5
4559,75532531738	1,6876467E-5
4562,73555755615	1,6917972E-5
4565,71578979492	1,6481978E-5
4568,69602203369	1,6398184E-5
4571,67625427246	1,6786248E-5
4574,65648651123	1,6789148E-5
4577,63671875	1,8412314E-5
4580,61695098877	1,7092396E-5
4583,59718322754	1,7103171E-5
4586,57741546631	1,6404183E-5
4589,55764770508	1,6844174E-5
4592,53787994385	1,6902481E-5
4595,51811218262	1,594325E-5
4598,49834442139	1,7300995E-5
4601,47857666016	1,6460246E-5
4604,45880889893	1,7114399E-5
4607,4390411377	1,7530606E-5
4610,41927337646	1,937309E-5
4613,39950561523	1,9312634E-5
4616,379737854	1,9830253E-5
4619,35997009277	2,0808874E-5
4622,34020233154	2,0933646E-5
4625,32043457031	2,1328582E-5
4628,30066680908	2,1645675E-5
4631,28089904785	2,2675701E-5
4634,26113128662	2,3357646E-5
4637,24136352539	2,3632266E-5
4640,22159576416	2,4702477E-5
4643,20182800293	2,5185485E-5
4646,1820602417	2,5562327E-5
4649,16229248047	2,5564436E-5
4652,14252471924	2,5404112E-5
4655,12275695801	2,5180564E-5
4658,10298919678	2,4406197E-5
4661,08322143555	2,5319044E-5
4664,06345367432	2,4230289E-5
4667,04368591309	2,5550038E-5
4670,02391815186	2,5380288E-5
4673,00415039063	2,4742293E-5
4675,98438262939	2,4737528E-5
4678,96461486816	2,3387527E-5
4681,94484710693	2,4058836E-5
4684,9250793457	2,2608972E-5
4687,90531158447	2,3122705E-5
4690,88554382324	2,2153516E-5
4693,86577606201	2,2372568E-5
4696,84600830078	2,1890206E-5
4699,82624053955	2,0426087E-5
4702,80647277832	2,0192032E-5
4705,78670501709	1,9633316E-5
4708,76693725586	1,8865416E-5
4711,74716949463	1,8861136E-5
4714,7274017334	1,9230674E-5
4717,70763397217	1,9307754E-5
4720,68786621094	1,8950612E-5
4723,66809844971	1,808527E-5
4726,64833068848	1,8388421E-5
4729,62856292725	1,8765571E-5
4732,60879516602	1,9169068E-5
4735,58902740479	1,8906974E-5
4738,56925964355	1,8426127E-5
4741,54949188232	1,9024933E-5
4744,52972412109	1,8643819E-5
4747,50995635986	1,8048703E-5
4750,49018859863	1,8468614E-5
4753,4704208374	1,8982104E-5
4756,45065307617	1,8578229E-5
4759,43088531494	1,8125894E-5
4762,41111755371	1,8106972E-5
4765,39134979248	1,8248468E-5
4768,37158203125	1,5447973E-5
4771,35181427002	1,7077211E-5
4774,33204650879	1,784173E-5
4777,31227874756	1,7543862E-5
4780,29251098633	1,5577223E-5
4783,2727432251	1,6861686E-5
4786,25297546387	1,7009026E-5
4789,23320770264	1,5945226E-5
4792,21343994141	1,7018591E-5
4795,19367218018	1,6262051E-5
4798,17390441895	1,6396514E-5
4801,15413665771	1,6142853E-5
4804,13436889648	1,6127479E-5
4807,11460113525	1,6111116E-5
4810,09483337402	1,5795624E-5
4813,07506561279	1,5448793E-5
4816,05529785156	1,6734329E-5
4819,03553009033	1,5733528E-5
4822,0157623291	1,5593468E-5
4824,99599456787	1,5829921E-5
4827,97622680664	1,5541392E-5
4830,95645904541	1,4595517E-5
4833,93669128418	1,5015683E-5
4836,91692352295	1,5488619E-5
4839,89715576172	1,6456555E-5
4842,87738800049	1,6494222E-5
4845,85762023926	1,7439431E-5
4848,83785247803	1,8927757E-5
4851,8180847168	1,817678E-5
4854,79831695557	1,9317909E-5
4857,77854919434	1,9112245E-5
4860,75878143311	1,8523879E-5
4863,73901367188	2,0016962E-5
4866,71924591064	1,9102958E-5
4869,69947814941	1,8495696E-5
4872,67971038818	1,8348257E-5
4875,65994262695	1,9110495E-5
4878,64017486572	1,8132849E-5
4881,62040710449	1,8516139E-5
4884,60063934326	1,8016685E-5
4887,58087158203	1,8764946E-5
4890,5611038208	1,8362067E-5
4893,54133605957	1,7802402E-5
4896,52156829834	1,6441478E-5
4899,50180053711	1,6538745E-5
4902,48203277588	1,5450351E-5
4905,46226501465	1,4550257E-5
4908,44249725342	1,4001978E-5
4911,42272949219	1,2643096E-5
4914,40296173096	1,3206741E-5
4917,38319396973	1,307807E-5
4920,3634262085	1,2246334E-5
4923,34365844727	1,0462361E-5
4926,32389068604	1,0941872E-5
4929,3041229248	1,0239723E-5
4932,28435516357	9,356528E-6
4935,26458740234	8,9962485E-6
4938,24481964111	7,7862728E-6
4941,22505187988	7,0146295E-6
4944,20528411865	6,9384807E-6
4947,18551635742	6,8782899E-6
4950,16574859619	6,018053E-6
4953,14598083496	5,9793418E-6
4956,12621307373	5,9812021E-6
4959,1064453125	7,4230264E-6
4962,08667755127	9,2240554E-6
4965,06690979004	1,0585059E-5
4968,04714202881	1,116972E-5
4971,02737426758	1,2313391E-5
4974,00760650635	1,2463855E-5
4976,98783874512	1,3249745E-5
4979,96807098389	1,4799004E-5
4982,94830322266	1,4509909E-5
4985,92853546143	1,5174541E-5
4988,9087677002	1,6780602E-5
4991,88899993897	1,7167514E-5
4994,86923217773	1,8682749E-5
4997,8494644165	2,1194846E-5
5000,82969665527	2,221143E-5
5003,80992889404	2,3023574E-5
5006,79016113281	2,4279259E-5
5009,77039337158	2,5797113E-5
5012,75062561035	2,6692534E-5
5015,73085784912	2,746145E-5
5018,71109008789	2,911311E-5
5021,69132232666	2,933565E-5
5024,67155456543	2,9400819E-5
5027,6517868042	3,0130254E-5
5030,63201904297	2,932799E-5
5033,61225128174	2,9860744E-5
5036,59248352051	2,9467797E-5
5039,57271575928	2,9402365E-5
5042,55294799805	2,8628025E-5
5045,53318023682	2,8268827E-5
5048,51341247559	2,8102732E-5
5051,49364471436	2,7556482E-5
5054,47387695313	2,7199403E-5
5057,45410919189	2,4558692E-5
5060,43434143066	2,5212746E-5
5063,41457366943	2,3957092E-5
5066,3948059082	2,2712407E-5
5069,37503814697	2,1802141E-5
5072,35527038574	2,2453304E-5
5075,33550262451	2,0796695E-5
5078,31573486328	1,9825167E-5
5081,29596710205	1,8015016E-5
5084,27619934082	1,7598929E-5
5087,25643157959	1,7285123E-5
5090,23666381836	1,7472562E-5
5093,21689605713	1,7872572E-5
5096,1971282959	1,6918299E-5
5099,17736053467	1,5968569E-5
5102,15759277344	1,4826162E-5
5105,13782501221	1,3593229E-5
5108,11805725098	1,4217093E-5
5111,09828948975	1,4101982E-5
5114,07852172852	1,4224665E-5
5117,05875396729	1,3495562E-5
5120,03898620605	1,3650295E-5
5123,01921844482	1,3651392E-5
5125,99945068359	1,5171229E-5
5128,97968292236	1,4667986E-5
5131,95991516113	1,5137692E-5
5134,9401473999	1,546176E-5
5137,92037963867	1,4926063E-5
5140,90061187744	1,5220563E-5
5143,88084411621	1,5684207E-5
5146,86107635498	1,6580236E-5
5149,84130859375	1,5528942E-5
5152,82154083252	1,6799092E-5
5155,80177307129	1,706679E-5
5158,78200531006	1,7463798E-5
5161,76223754883	1,7481899E-5
5164,7424697876	1,7160762E-5
5167,72270202637	1,7838693E-5
5170,70293426514	1,8067573E-5
5173,68316650391	1,8779237E-5
5176,66339874268	1,8690805E-5
5179,64363098145	2,005876E-5
5182,62386322022	2,0015775E-5
5185,60409545898	2,0292157E-5
5188,58432769775	2,0509557E-5
5191,56455993652	2,0545991E-5
5194,54479217529	2,1097914E-5
5197,52502441406	2,1562478E-5
5200,50525665283	2,1997558E-5
5203,4854888916	2,278094E-5
5206,46572113037	2,2399593E-5
5209,44595336914	2,1835149E-5
5212,42618560791	2,2053316E-5
5215,40641784668	2,1995765E-5
5218,38665008545	2,2137572E-5
5221,36688232422	2,2814784E-5
5224,34711456299	2,1527648E-5
5227,32734680176	2,1734873E-5
5230,30757904053	2,1514065E-5
5233,2878112793	2,2222622E-5
5236,26804351807	2,0569833E-5
5239,24827575684	2,1038735E-5
5242,22850799561	2,1395005E-5
5245,20874023438	2,1299507E-5
5248,18897247314	2,0650172E-5
5251,16920471191	1,9676912E-5
5254,14943695068	1,8051762E-5
5257,12966918945	1,8738963E-5
5260,10990142822	1,9846476E-5
5263,09013366699	1,7847354E-5
5266,07036590576	1,8584174E-5
5269,05059814453	1,8062161E-5
5272,0308303833	1,7733505E-5
5275,01106262207	1,9143053E-5
5277,99129486084	1,7815998E-5
5280,97152709961	1,7123446E-5
5283,95175933838	1,9356371E-5
5286,93199157715	1,84076E-5
5289,91222381592	1,7666988E-5
5292,89245605469	1,8496068E-5
5295,87268829346	1,9123355E-5
5298,85292053223	1,8883796E-5
5301,833152771	1,8519903E-5
5304,81338500977	1,788183E-5
5307,79361724854	1,8499847E-5
5310,7738494873	1,878679E-5
5313,75408172607	1,8941494E-5
5316,73431396484	1,8736946E-5
5319,71454620361	1,9100066E-5
5322,69477844238	2,0646401E-5
5325,67501068115	1,9545242E-5
5328,65524291992	1,9721101E-5
5331,63547515869	1,94814E-5
5334,61570739746	1,8985259E-5
5337,59593963623	1,8522238E-5
5340,576171875	1,7402389E-5
5343,55640411377	1,8185052E-5
5346,53663635254	1,8098021E-5
5349,51686859131	1,9094495E-5
5352,49710083008	1,867864E-5
5355,47733306885	1,9061705E-5
5358,45756530762	1,778923E-5
5361,43779754639	1,7973064E-5
5364,41802978516	1,8561227E-5
5367,39826202393	1,811957E-5
5370,3784942627	1,8448667E-5
5373,35872650146	1,8267122E-5
5376,33895874023	1,8232952E-5
5379,319190979	1,7465401E-5
5382,29942321777	1,7271575E-5
5385,27965545654	1,8342655E-5
5388,25988769531	1,7281366E-5
5391,24011993408	1,6705135E-5
5394,22035217285	1,7019334E-5
5397,20058441162	1,5595088E-5
5400,18081665039	1,6160146E-5
5403,16104888916	1,5370796E-5
5406,14128112793	1,5742389E-5
5409,1215133667	1,5898019E-5
5412,10174560547	1,5120574E-5
5415,08197784424	1,4790793E-5
5418,06221008301	1,4895105E-5
5421,04244232178	1,3996332E-5
5424,02267456055	1,3853503E-5
5427,00290679932	1,2720282E-5
5429,98313903809	1,2306417E-5
5432,96337127686	1,2803178E-5
5435,94360351562	1,3044644E-5
5438,92383575439	1,2900849E-5
5441,90406799316	1,3021758E-5
5444,88430023193	1,252452E-5
5447,8645324707	1,417931E-5
5450,84476470947	1,3371691E-5
5453,82499694824	1,416722E-5
5456,80522918701	1,3250036E-5
5459,78546142578	1,41226E-5
5462,76569366455	1,5169965E-5
5465,74592590332	1,5269712E-5
5468,72615814209	1,5077644E-5
5471,70639038086	1,4578349E-5
5474,68662261963	1,4620095E-5
5477,6668548584	1,4809999E-5
5480,64708709717	1,5622621E-5
5483,62731933594	1,4359804E-5
5486,60755157471	1,4186518E-5
5489,58778381348	1,4884975E-5
5492,56801605225	1,5206333E-5
5495,54824829102	1,5093819E-5
5498,52848052978	1,4831782E-5
5501,50871276855	1,4480907E-5
5504,48894500732	1,4760864E-5
5507,46917724609	1,529358E-5
5510,44940948486	1,5489662E-5
5513,42964172363	1,5229773E-5
5516,4098739624	1,4696716E-5
5519,39010620117	1,5109698E-5
5522,37033843994	1,5290054E-5
5525,35057067871	1,3992336E-5
5528,33080291748	1,4518777E-5
5531,31103515625	1,4993636E-5
5534,29126739502	1,4733972E-5
5537,27149963379	1,418839E-5
5540,25173187256	1,4017746E-5
5543,23196411133	1,2675792E-5
5546,2121963501	1,3765336E-5
5549,19242858887	1,3578236E-5
5552,17266082764	1,3310992E-5
5555,15289306641	1,3158611E-5
5558,13312530518	1,2903135E-5
5561,11335754395	1,2918283E-5
5564,09358978271	1,3434831E-5
5567,07382202148	1,324077E-5
5570,05405426025	1,3976528E-5
5573,03428649902	1,344686E-5
5576,01451873779	1,2723285E-5
5578,99475097656	1,2747617E-5
5581,97498321533	1,3455327E-5
5584,9552154541	1,3503415E-5
5587,93544769287	1,318797E-5
5590,91567993164	1,3666046E-5
5593,89591217041	1,3156386E-5
5596,87614440918	1,2823022E-5
5599,85637664795	1,1875876E-5
5602,83660888672	1,3969062E-5
5605,81684112549	1,289551E-5
5608,79707336426	1,3135544E-5
5611,77730560303	1,2378283E-5
5614,7575378418	1,236414E-5
5617,73777008057	1,144983E-5
5620,71800231934	1,1852692E-5
5623,69823455811	1,1895203E-5
5626,67846679687	1,1780013E-5
5629,65869903564	1,1566978E-5
5632,63893127441	1,1279841E-5
5635,61916351318	1,121364E-5
5638,59939575195	1,2210221E-5
5641,57962799072	1,1005946E-5
5644,55986022949	1,0347167E-5
5647,54009246826	1,1046091E-5
5650,52032470703	1,1024279E-5
5653,5005569458	1,1482496E-5
5656,48078918457	1,0755205E-5
5659,46102142334	1,2159374E-5
5662,44125366211	1,2207781E-5
5665,42148590088	1,1886315E-5
5668,40171813965	1,2584203E-5
5671,38195037842	1,3983978E-5
5674,36218261719	1,4035518E-5
5677,34241485596	1,4020277E-5
5680,32264709473	1,3969901E-5
5683,3028793335	1,3572815E-5
5686,28311157227	1,3801212E-5
5689,26334381103	1,4363462E-5
5692,2435760498	1,3939577E-5
5695,22380828857	1,515582E-5
5698,20404052734	1,520817E-5
5701,18427276611	1,497596E-5
5704,16450500488	1,4658863E-5
5707,14473724365	1,5589154E-5
5710,12496948242	1,6378832E-5
5713,10520172119	1,5720007E-5
5716,08543395996	1,5270956E-5
5719,06566619873	1,4849506E-5
5722,0458984375	1,5591137E-5
5725,02613067627	1,5514861E-5
5728,00636291504	1,5663789E-5
5730,98659515381	1,5519059E-5
5733,96682739258	1,5998098E-5
5736,94705963135	1,5039763E-5
5739,92729187012	1,5064586E-5
5742,90752410889	1,4927462E-5
5745,88775634766	1,3176914E-5
5748,86798858643	1,410956E-5
5751,8482208252	1,2771968E-5
5754,82845306396	1,3296276E-5
5757,80868530273	1,3662881E-5
5760,7889175415	1,3333849E-5
5763,76914978027	1,3190716E-5
5766,74938201904	1,4231328E-5
5769,72961425781	1,4927303E-5
5772,70984649658	1,5353036E-5
5775,69007873535	1,6420832E-5
5778,67031097412	1,6599472E-5
5781,65054321289	1,8392001E-5
5784,63077545166	1,9747243E-5
5787,61100769043	2,0838581E-5
5790,5912399292	2,1448518E-5
5793,57147216797	2,3097368E-5
5796,55170440674	2,2559041E-5
5799,53193664551	2,4014334E-5
5802,51216888428	2,3969857E-5
5805,49240112305	2,4172679E-5
5808,47263336182	2,4947724E-5
5811,45286560059	2,5136244E-5
5814,43309783935	2,7002387E-5
5817,41333007812	2,5832008E-5
5820,39356231689	2,6820621E-5
5823,37379455566	2,6642811E-5
5826,35402679443	2,7798889E-5
5829,3342590332	2,7561965E-5
5832,31449127197	2,8635205E-5
5835,29472351074	2,7971641E-5
5838,27495574951	2,8016183E-5
5841,25518798828	2,881539E-5
5844,23542022705	2,8649328E-5
5847,21565246582	2,7228989E-5
5850,19588470459	2,8195925E-5
5853,17611694336	2,7260136E-5
5856,15634918213	2,6792219E-5
5859,1365814209	2,7280214E-5
5862,11681365967	2,6292982E-5
5865,09704589844	2,5984112E-5
5868,07727813721	2,4822426E-5
5871,05751037598	2,3748154E-5
5874,03774261475	2,274229E-5
5877,01797485352	2,2525504E-5
5879,99820709229	2,1971981E-5
5882,97843933105	2,2058433E-5
5885,95867156982	2,0300101E-5
5888,93890380859	1,9301454E-5
5891,91913604736	1,8150837E-5
5894,89936828613	1,7229928E-5
5897,8796005249	1,7106345E-5
5900,85983276367	1,6512043E-5
5903,84006500244	1,6457522E-5
5906,82029724121	1,6395095E-5
5909,80052947998	1,7195256E-5
5912,78076171875	1,7039097E-5
5915,76099395752	1,6842116E-5
5918,74122619629	1,4621968E-5
5921,72145843506	1,4315428E-5
5924,70169067383	1,3739227E-5
5927,6819229126	1,2666231E-5
5930,66215515137	1,1881187E-5
5933,64238739014	1,2675012E-5
5936,62261962891	1,1073858E-5
5939,60285186768	1,1129564E-5
5942,58308410644	1,1103308E-5
5945,56331634521	1,0295256E-5
[truncated: 30,772 more rows]
