# Supplementary material for: Predicting the Durability of Solid Fired Bricks Using NDT Electroacoustic Methods
Source: Materials (Basel). 2022 Aug 25;15(17):5882. doi: 10.3390/ma15175882 (PMC9457344; doi:10.3390/ma15175882)
Supplement: Supplementary file 1 [file materials-15-05882-s001.zip › 18-S0_FL.csv]

ASCII data file created with TiePie Multi Channel software. www.tiepie.com.
2021-08-02 09:25:41 651m
Frequency	FFT1
Hz	V
0	0,00075731837
2,98023223876953	0,00013569864
5,96046447753906	0,00014646338
8,94069671630859	0,00014912815
11,9209289550781	0,00015113871
14,9011611938477	0,00016374663
17,8813934326172	0,00017569181
20,8616256713867	0,00015333311
23,8418579101562	0,00014826713
26,8220901489258	0,00014871603
29,8023223876953	0,00014005939
32,7825546264648	0,00014264116
35,7627868652344	0,00014487529
38,7430191040039	0,00013754861
41,7232513427734	0,00013957171
44,703483581543	0,00013290391
47,6837158203125	0,00013879966
50,663948059082	0,00014421672
53,6441802978516	0,00014405568
56,6244125366211	0,00013806136
59,6046447753906	0,0001389635
62,5848770141602	0,00013588147
65,5651092529297	0,0001377674
68,5453414916992	0,00013199254
71,5255737304687	0,00012988098
74,5058059692383	0,00012765169
77,4860382080078	0,00012825344
80,4662704467773	0,00013109655
83,4465026855469	0,00012597961
86,4267349243164	0,0001264304
89,4069671630859	0,00012467282
92,3871994018555	0,00012674842
95,367431640625	0,00012668448
98,3476638793945	0,00012442106
101,327896118164	0,00012346639
104,308128356934	0,00012319591
107,288360595703	0,00012531845
110,268592834473	0,00012397057
113,248825073242	0,00012535797
116,229057312012	0,00012030178
119,209289550781	0,00011812987
122,189521789551	0,00011993752
125,16975402832	0,00011520239
128,14998626709	0,00011613331
131,130218505859	0,00010915907
134,110450744629	0,00011223352
137,090682983398	0,00011095842
140,070915222168	0,000110037
143,051147460938	0,00010865296
146,031379699707	0,00010791334
149,011611938477	0,00010957288
151,991844177246	0,00010557908
154,972076416016	0,00010498828
157,952308654785	0,00010414979
160,932540893555	0,00010716569
163,912773132324	0,00010233126
166,893005371094	0,00010490683
169,873237609863	0,00010593278
172,853469848633	0,00010625123
175,833702087402	0,00010481701
178,813934326172	0,00010905548
181,794166564941	0,0001065498
184,774398803711	0,00010582891
187,75463104248	0,00010623382
190,73486328125	0,00010665002
193,71509552002	0,00010381918
196,695327758789	0,00010154435
199,675559997559	9,9748137E-5
202,655792236328	9,9981794E-5
205,636024475098	9,940074E-5
208,616256713867	9,582816E-5
211,596488952637	9,4645345E-5
214,576721191406	9,3278588E-5
217,556953430176	9,2421012E-5
220,537185668945	9,1481278E-5
223,517417907715	8,8630507E-5
226,497650146484	8,7651868E-5
229,477882385254	9,0553708E-5
232,458114624023	9,0642227E-5
235,438346862793	9,1769359E-5
238,418579101562	9,3628187E-5
241,398811340332	9,5539161E-5
244,379043579102	9,6405544E-5
247,359275817871	9,5473905E-5
250,339508056641	9,7026167E-5
253,31974029541	9,5635492E-5
256,29997253418	9,8120416E-5
259,280204772949	9,5064433E-5
262,260437011719	9,6320864E-5
265,240669250488	9,4597696E-5
268,220901489258	9,6756631E-5
271,201133728027	9,2299637E-5
274,181365966797	9,2662268E-5
277,161598205566	9,2752756E-5
280,141830444336	9,4900539E-5
283,122062683105	9,5583174E-5
286,102294921875	9,3612708E-5
289,082527160645	9,1928487E-5
292,062759399414	9,1531883E-5
295,042991638184	9,1256157E-5
298,023223876953	9,0034896E-5
301,003456115723	9,2639979E-5
303,983688354492	9,1939067E-5
306,963920593262	9,013593E-5
309,944152832031	9,3500309E-5
312,924385070801	9,0708098E-5
315,90461730957	9,2629229E-5
318,88484954834	9,118602E-5
321,865081787109	9,3600676E-5
324,845314025879	9,3964343E-5
327,825546264648	9,2196517E-5
330,805778503418	9,2127009E-5
333,786010742188	9,4152085E-5
336,766242980957	9,038005E-5
339,746475219727	9,0842772E-5
342,726707458496	9,1558032E-5
345,706939697266	8,9865397E-5
348,687171936035	9,201386E-5
351,667404174805	9,3711864E-5
354,647636413574	9,4591515E-5
357,627868652344	9,7154139E-5
360,608100891113	9,7933291E-5
363,588333129883	9,5928049E-5
366,568565368652	9,3985272E-5
369,548797607422	9,478989E-5
372,529029846191	9,5276202E-5
375,509262084961	9,3288778E-5
378,48949432373	9,2964564E-5
381,4697265625	9,4416573E-5
384,44995880127	9,2780518E-5
387,430191040039	9,409565E-5
390,410423278809	9,3907371E-5
393,390655517578	9,2891622E-5
396,370887756348	9,1533819E-5
399,351119995117	9,2430902E-5
402,331352233887	9,3034031E-5
405,311584472656	9,3590602E-5
408,291816711426	9,4889836E-5
411,272048950195	9,5052117E-5
414,252281188965	9,3219984E-5
417,232513427734	9,2367036E-5
420,212745666504	9,3856264E-5
423,192977905273	9,3934553E-5
426,173210144043	9,5413237E-5
429,153442382812	9,6345086E-5
432,133674621582	9,2829391E-5
435,113906860352	9,4595198E-5
438,094139099121	9,624166E-5
441,074371337891	9,5087365E-5
444,05460357666	9,7975565E-5
447,03483581543	9,9914182E-5
450,015068054199	9,7584799E-5
452,995300292969	8,6835908E-5
455,975532531738	8,252699E-5
458,955764770508	7,8848447E-5
461,935997009277	7,5451598E-5
464,916229248047	7,2101098E-5
467,896461486816	6,9839914E-5
470,876693725586	6,9506629E-5
473,856925964355	7,0452146E-5
476,837158203125	7,2706228E-5
479,817390441895	7,5191232E-5
482,797622680664	7,5427302E-5
485,777854919434	7,8171103E-5
488,758087158203	7,8105564E-5
491,738319396973	7,9203306E-5
494,718551635742	7,9651791E-5
497,698783874512	8,1650642E-5
500,679016113281	8,4803314E-5
503,659248352051	8,4280851E-5
506,63948059082	8,4064753E-5
509,61971282959	8,1916123E-5
512,599945068359	8,1728409E-5
515,580177307129	7,9523846E-5
518,560409545898	7,8021547E-5
521,540641784668	7,8210803E-5
524,520874023438	7,6936388E-5
527,501106262207	7,6205562E-5
530,481338500977	7,6027713E-5
533,461570739746	7,5154244E-5
536,441802978516	7,4415008E-5
539,422035217285	7,4096289E-5
542,402267456055	7,6983302E-5
545,382499694824	7,5161451E-5
548,362731933594	7,4772107E-5
551,342964172363	7,2827381E-5
554,323196411133	7,5499892E-5
557,303428649902	7,4096733E-5
560,283660888672	7,507773E-5
563,263893127441	7,6456114E-5
566,244125366211	7,745271E-5
569,22435760498	8,3172885E-5
572,20458984375	9,0340278E-5
575,18482208252	0,0001009246
578,165054321289	0,00010919038
581,145286560059	0,00011225631
584,125518798828	0,00012294602
587,105751037598	0,00010760655
590,085983276367	0,00010342223
593,066215515137	9,2975574E-5
596,046447753906	8,1454636E-5
599,026679992676	7,6404659E-5
602,006912231445	7,2494074E-5
604,987144470215	7,2189518E-5
607,967376708984	7,0370768E-5
610,947608947754	7,1421822E-5
613,927841186523	6,9836807E-5
616,908073425293	7,2437437E-5
619,888305664062	7,1607915E-5
622,868537902832	7,1363514E-5
625,848770141602	7,3051745E-5
628,829002380371	7,2904018E-5
631,809234619141	7,4096469E-5
634,78946685791	7,3570278E-5
637,76969909668	7,1228771E-5
640,749931335449	7,1858308E-5
643,730163574219	7,0920594E-5
646,710395812988	7,154169E-5
649,690628051758	7,1050411E-5
652,670860290527	7,1122177E-5
655,651092529297	7,205636E-5
658,631324768066	7,2343812E-5
661,611557006836	7,2221382E-5
664,591789245606	7,1621389E-5
667,572021484375	7,2281773E-5
670,552253723145	7,1852809E-5
673,532485961914	7,3520107E-5
676,512718200684	7,1862131E-5
679,492950439453	7,4216604E-5
682,473182678223	7,458666E-5
685,453414916992	7,6228189E-5
688,433647155762	7,6337997E-5
691,413879394531	7,2313626E-5
694,394111633301	6,9190577E-5
697,37434387207	6,8360252E-5
700,35457611084	6,7424497E-5
703,334808349609	7,1124695E-5
706,315040588379	7,1759497E-5
709,295272827148	7,3685242E-5
712,275505065918	7,6189023E-5
715,255737304687	7,5587203E-5
718,235969543457	7,7912854E-5
721,216201782227	7,9491454E-5
724,196434020996	7,9851377E-5
727,176666259766	8,1172847E-5
730,156898498535	8,2232356E-5
733,137130737305	8,0152886E-5
736,117362976074	7,9379447E-5
739,097595214844	8,027023E-5
742,077827453613	7,7000468E-5
745,058059692383	7,7515189E-5
748,038291931152	7,4506494E-5
751,018524169922	7,5437132E-5
753,998756408691	7,3611152E-5
756,978988647461	7,491259E-5
759,959220886231	7,5690327E-5
762,939453125	7,7150809E-5
765,919685363769	7,7824655E-5
768,899917602539	8,1315713E-5
771,880149841309	8,4074575E-5
774,860382080078	8,6490377E-5
777,840614318848	8,9952151E-5
780,820846557617	9,5777452E-5
783,801078796387	0,00010303046
786,781311035156	0,00011576412
789,761543273926	0,00013113111
792,741775512695	0,00014908541
795,722007751465	0,00017475688
798,702239990234	0,00020917233
801,682472229004	0,00025862829
804,662704467773	0,00032659352
807,642936706543	0,00043203539
810,623168945313	0,0006033626
813,603401184082	0,00090063552
816,583633422852	0,0010815655
819,563865661621	0,0006475875
822,544097900391	0,00045004559
825,52433013916	0,00035166607
828,50456237793	0,00029058134
831,484794616699	0,00025247819
834,465026855469	0,0002226496
837,445259094238	0,00020105599
840,425491333008	0,00018464699
843,405723571777	0,00017383633
846,385955810547	0,00016185572
849,366188049316	0,0001566729
852,346420288086	0,00014885411
855,326652526855	0,00014252306
858,306884765625	0,00013820642
861,287117004394	0,00013453705
864,267349243164	0,00013045151
867,247581481934	0,00012787454
870,227813720703	0,00012329257
873,208045959473	0,00012146252
876,188278198242	0,00011789677
879,168510437012	0,0001147735
882,148742675781	0,00011193575
885,128974914551	0,00010970638
888,10920715332	0,00010938519
891,08943939209	0,00010835432
894,069671630859	0,00010620394
897,049903869629	0,00010657167
900,030136108398	0,00010506398
903,010368347168	0,00010689265
905,990600585938	0,00010665807
908,970832824707	0,00010577244
911,951065063477	0,00010631853
914,931297302246	0,00010668329
917,911529541016	0,00010773079
920,891761779785	0,00010885147
923,871994018555	0,00010846841
926,852226257324	0,00010947376
929,832458496094	0,00010906546
932,812690734863	0,00010878199
935,792922973633	0,00010968676
938,773155212402	0,00010981958
941,753387451172	0,00010912829
944,733619689941	0,00010912302
947,713851928711	0,00010875618
950,69408416748	0,00010676663
953,67431640625	0,00010723973
956,65454864502	0,0001063012
959,634780883789	0,00010096809
962,615013122559	9,1222535E-5
965,595245361328	8,0625558E-5
968,575477600098	8,8574172E-5
971,555709838867	9,9260812E-5
974,535942077637	0,00010127285
977,516174316406	0,00010206292
980,496406555176	0,00010322523
983,476638793945	0,00010249975
986,456871032715	0,00010272703
989,437103271484	0,0001028848
992,417335510254	0,0001037465
995,397567749023	0,0001051844
998,377799987793	0,0001056114
1001,35803222656	0,00010529572
1004,33826446533	0,00010492391
1007,3184967041	0,00010292335
1010,29872894287	0,00010131683
1013,27896118164	0,00010052416
1016,25919342041	9,9102489E-5
1019,23942565918	9,8318873E-5
1022,21965789795	9,6001993E-5
1025,19989013672	9,6694456E-5
1028,18012237549	9,6229453E-5
1031,16035461426	9,7670661E-5
1034,14058685303	0,00010219323
1037,1208190918	0,0001134592
1040,10105133057	0,00012419927
1043,08128356934	0,00013280664
1046,06151580811	0,00013632754
1049,04174804688	0,00013588893
1052,02198028564	0,00013136681
1055,00221252441	0,00012902912
1057,98244476318	0,0001263014
1060,96267700195	0,00012356565
1063,94290924072	0,00012266886
1066,92314147949	0,00012221185
1069,90337371826	0,00012286893
1072,88360595703	0,00012321787
1075,8638381958	0,00012445194
1078,84407043457	0,00012511639
1081,82430267334	0,00012496518
1084,80453491211	0,00012355427
1087,78476715088	0,00012118939
1090,76499938965	0,00011927205
1093,74523162842	0,00011759624
1096,72546386719	0,00011759015
1099,70569610596	0,00011607105
1102,68592834473	0,00011733879
1105,6661605835	0,00011621127
1108,64639282227	0,00011728864
1111,62662506104	0,00011629082
1114,6068572998	0,0001156014
1117,58708953857	0,00011674491
1120,56732177734	0,0001163004
1123,54755401611	0,00011658182
1126,52778625488	0,00011755686
1129,50801849365	0,00011644051
1132,48825073242	0,00011719036
1135,46848297119	0,00011797141
1138,44871520996	0,00011821024
1141,42894744873	0,00011952163
1144,4091796875	0,00012018452
1147,38941192627	0,00012058498
1150,36964416504	0,00012187384
1153,34987640381	0,00012278029
1156,33010864258	0,00012457042
1159,31034088135	0,00012677455
1162,29057312012	0,00012875105
1165,27080535889	0,00012773464
1168,25103759766	0,00012788659
1171,23126983643	0,00012908361
1174,2115020752	0,00012875481
1177,19173431396	0,00012906001
1180,17196655273	0,00012818095
1183,1521987915	0,00012900377
1186,13243103027	0,00012673223
1189,11266326904	0,00012905964
1192,09289550781	0,00013023328
1195,07312774658	0,00012976918
1198,05335998535	0,00012924806
1201,03359222412	0,00013095441
1204,01382446289	0,00013472238
1206,99405670166	0,0001340287
1209,97428894043	0,00013680516
1212,9545211792	0,00013795723
1215,93475341797	0,00013854152
1218,91498565674	0,00013997523
1221,89521789551	0,00014162414
1224,87545013428	0,00014112081
1227,85568237305	0,00014098163
1230,83591461182	0,00014291701
1233,81614685059	0,00014474541
1236,79637908936	0,00014456589
1239,77661132812	0,00014607599
1242,75684356689	0,00014811257
1245,73707580566	0,00014965256
1248,71730804443	0,00015049358
1251,6975402832	0,00015295349
1254,67777252197	0,00015613204
1257,65800476074	0,0001573123
1260,63823699951	0,00015592899
1263,61846923828	0,00015745927
1266,59870147705	0,00015300708
1269,57893371582	0,00015571993
1272,55916595459	0,00015674838
1275,53939819336	0,00015893647
1278,51963043213	0,00016169315
1281,4998626709	0,00016087838
1284,48009490967	0,00016116315
1287,46032714844	0,00016174441
1290,44055938721	0,00016365483
1293,42079162598	0,00016523295
1296,40102386475	0,00016799703
1299,38125610352	0,00017165074
1302,36148834229	0,00017435346
1305,34172058105	0,00017772445
1308,32195281982	0,00018139705
1311,30218505859	0,00018386662
1314,28241729736	0,00018603021
1317,26264953613	0,00018751353
1320,2428817749	0,00018921499
1323,22311401367	0,00019126427
1326,20334625244	0,00019262962
1329,18357849121	0,0001965397
1332,16381072998	0,00020035786
1335,14404296875	0,00020539487
1338,12427520752	0,00021110314
1341,10450744629	0,00021880116
1344,08473968506	0,00022695055
1347,06497192383	0,00023302825
1350,0452041626	0,00024400518
1353,02543640137	0,00025454213
1356,00566864014	0,00026664226
1358,98590087891	0,0002828283
1361,96613311768	0,00029998963
1364,94636535645	0,00032303574
1367,92659759521	0,00035254582
1370,90682983398	0,00038783655
1373,88706207275	0,00043248439
1376,86729431152	0,00049377879
1379,84752655029	0,00057418689
1382,82775878906	0,00068452633
1385,80799102783	0,00083196549
1388,7882232666	0,00098675583
1391,76845550537	0,00093742061
1394,74868774414	0,00058609831
1397,72891998291	0,00039231873
1400,70915222168	0,00029467712
1403,68938446045	0,00023512648
1406,66961669922	0,00019290366
1409,64984893799	0,00016377541
1412,63008117676	0,00014297995
1415,61031341553	0,0001282315
1418,5905456543	0,00011807568
1421,57077789307	0,00010933308
1424,55101013184	0,00010424647
1427,53124237061	9,9769298E-5
1430,51147460938	9,6141042E-5
1433,49170684814	9,5185207E-5
1436,47193908691	9,4651827E-5
1439,45217132568	9,5122849E-5
1442,43240356445	9,6885558E-5
1445,41263580322	9,7345549E-5
1448,39286804199	9,8140321E-5
1451,37310028076	0,00010002481
1454,35333251953	0,000101461
1457,3335647583	0,00010311741
1460,31379699707	0,00010418913
1463,29402923584	0,00010597553
1466,27426147461	0,00010602153
1469,25449371338	0,00010773005
1472,23472595215	0,00010936097
1475,21495819092	0,00010979359
1478,19519042969	0,00011133231
1481,17542266846	0,00011141805
1484,15565490723	0,0001123618
1487,135887146	0,0001116608
1490,11611938477	0,00011091644
1493,09635162354	0,00011138337
1496,0765838623	0,00011400941
1499,05681610107	0,00011498644
1502,03704833984	0,00011509693
1505,01728057861	0,00011788894
1507,99751281738	0,00012072199
1510,97774505615	0,00012503108
1513,95797729492	0,00012638113
1516,93820953369	0,00012819372
1519,91844177246	0,00012652325
1522,89867401123	0,00012738251
1525,87890625	0,0001276744
1528,85913848877	0,00012852039
1531,83937072754	0,00012890765
1534,81960296631	0,00012870321
1537,79983520508	0,00013051519
1540,78006744385	0,00013042245
1543,76029968262	0,00013228013
1546,74053192139	0,00013338563
1549,72076416016	0,0001340869
1552,70099639893	0,00013512752
1555,6812286377	0,00013779983
1558,66146087646	0,00013659799
1561,64169311523	0,00013980503
1564,621925354	0,00014155921
1567,60215759277	0,00014439392
1570,58238983154	0,00014581314
1573,56262207031	0,00014844191
1576,54285430908	0,00014839242
1579,52308654785	0,00014970538
1582,50331878662	0,00015101488
1585,48355102539	0,00015051033
1588,46378326416	0,00015117858
1591,44401550293	0,00014953174
1594,4242477417	0,00014877927
1597,40447998047	0,00014938765
1600,38471221924	0,0001488925
1603,36494445801	0,0001479899
1606,34517669678	0,00014727815
1609,32540893555	0,00014642765
1612,30564117432	0,00014670572
1615,28587341309	0,00014743486
1618,26610565186	0,00014739409
1621,24633789062	0,00014992876
1624,22657012939	0,00015342966
1627,20680236816	0,00016115932
1630,18703460693	0,0001726015
1633,1672668457	0,00018126706
1636,14749908447	0,00018805647
1639,12773132324	0,00019088646
1642,10796356201	0,00019272901
1645,08819580078	0,00019459013
1648,06842803955	0,00019477545
1651,04866027832	0,00019722614
1654,02889251709	0,00019674337
1657,00912475586	0,00019815288
1659,98935699463	0,00019792995
1662,9695892334	0,00019750127
1665,94982147217	0,00020016906
1668,93005371094	0,00020126568
1671,91028594971	0,00020464495
1674,89051818848	0,00020678011
1677,87075042725	0,00021114852
1680,85098266602	0,00021320179
1683,83121490479	0,00021741205
1686,81144714355	0,00021923116
1689,79167938232	0,00021907334
1692,77191162109	0,00022333517
1695,75214385986	0,00022449175
1698,73237609863	0,00022937372
1701,7126083374	0,00023181564
1704,69284057617	0,00023406041
1707,67307281494	0,00023651803
1710,65330505371	0,0002387664
1713,63353729248	0,00024185209
1716,61376953125	0,00024353696
1719,59400177002	0,00024605778
1722,57423400879	0,00024843157
1725,55446624756	0,00025213689
1728,53469848633	0,00025497239
1731,5149307251	0,00025876181
1734,49516296387	0,00026251182
1737,47539520264	0,00026801333
1740,45562744141	0,00027165873
1743,43585968018	0,00027548862
1746,41609191895	0,000281225
1749,39632415771	0,00028495977
1752,37655639648	0,00028962246
1755,35678863525	0,00029501453
1758,33702087402	0,00029912948
1761,31725311279	0,00030466281
1764,29748535156	0,00031180728
1767,27771759033	0,0003173826
1770,2579498291	0,00032408481
1773,23818206787	0,00032936547
1776,21841430664	0,00033596778
1779,19864654541	0,00034251008
1782,17887878418	0,00034881423
1785,15911102295	0,00035721128
1788,13934326172	0,00036348082
1791,11957550049	0,00037421178
1794,09980773926	0,00038175814
1797,08003997803	0,0003920449
1800,0602722168	0,00040183011
1803,04050445557	0,00041490627
1806,02073669434	0,00042830595
1809,00096893311	0,00044344477
1811,98120117187	0,00045772358
1814,96143341064	0,00047520825
1817,94166564941	0,00049488331
1820,92189788818	0,00051752347
1823,90213012695	0,00054261201
1826,88236236572	0,00057163673
1829,86259460449	0,00060434704
1832,84282684326	0,00064357889
1835,82305908203	0,0006881903
1838,8032913208	0,00073880643
1841,78352355957	0,00079757498
1844,76375579834	0,00086304108
1847,74398803711	0,00092236711
1850,72422027588	0,00095321231
1853,70445251465	0,00088752748
1856,68468475342	0,00069090824
1859,66491699219	0,00047303658
1862,64514923096	0,00031395209
1865,62538146973	0,0002043411
1868,6056137085	0,00012441099
1871,58584594727	6,264143E-5
1874,56607818604	1,2363914E-5
1877,5463104248	2,8858668E-5
1880,52654266357	6,3395106E-5
1883,50677490234	9,5715969E-5
1886,48700714111	0,00012199476
1889,46723937988	0,00014898562
1892,44747161865	0,00017298558
1895,42770385742	0,00019854777
1898,40793609619	0,00021743769
1901,38816833496	0,00022236831
1904,36840057373	0,00022477389
1907,3486328125	0,00023207822
1910,32886505127	0,00024413011
1913,30909729004	0,00025645922
1916,28932952881	0,00026840555
1919,26956176758	0,00028019409
1922,24979400635	0,00029126147
1925,23002624512	0,00030455642
1928,21025848389	0,0003165621
1931,19049072266	0,00032950124
1934,17072296143	0,00034112883
1937,1509552002	0,00035496751
1940,13118743896	0,00036775362
1943,11141967773	0,00038073623
1946,0916519165	0,00039400591
1949,07188415527	0,00041007071
1952,05211639404	0,00042301256
1955,03234863281	0,00043759236
1958,01258087158	0,00045358297
1960,99281311035	0,00047062396
1963,97304534912	0,00048587041
1966,95327758789	0,0005011248
1969,93350982666	0,00051544593
1972,91374206543	0,00053185608
1975,8939743042	0,00054837013
1978,87420654297	0,00056623487
1981,85443878174	0,00058826241
1984,83467102051	0,00061060265
1987,81490325928	0,00063331413
1990,79513549805	0,00065759888
1993,77536773682	0,00068489764
1996,75559997559	0,00071239498
1999,73583221436	0,00074239924
2002,71606445313	0,00077309793
2005,69629669189	0,00080904238
2008,67652893066	0,00084842574
2011,65676116943	0,00089076829
2014,6369934082	0,00093567794
2017,61722564697	0,00098576009
2020,59745788574	0,0010398099
2023,57769012451	0,0010998135
2026,55792236328	0,0011637704
2029,53815460205	0,001237394
2032,51838684082	0,001317195
2035,49861907959	0,0014087318
2038,47885131836	0,0015158592
2041,45908355713	0,0016384522
2044,4393157959	0,0017841147
2047,41954803467	0,0019531708
2050,39978027344	0,0021582603
2053,38001251221	0,0024033976
2056,36024475098	0,0027035567
2059,34047698975	0,0030790219
2062,32070922852	0,0035584081
2065,30094146729	0,004182955
2068,28117370605	0,0050071498
2071,26140594482	0,0061132544
2074,24163818359	0,0075820109
2077,22187042236	0,0093673163
2080,20210266113	0,010681349
2083,1823348999	0,0093964442
2086,16256713867	0,0067189696
2089,14279937744	0,0049261091
2092,12303161621	0,0039728069
2095,10326385498	0,0033518777
2098,08349609375	0,0028975549
2101,06372833252	0,0025461495
2104,04396057129	0,0022699123
2107,02419281006	0,0020521359
2110,00442504883	0,0018680174
2112,9846572876	0,0017153875
2115,96488952637	0,0015867573
2118,94512176514	0,0014771428
2121,92535400391	0,0013826965
2124,90558624268	0,0012981904
2127,88581848145	0,0012252617
2130,86605072021	0,0011588336
2133,84628295898	0,0010992423
2136,82651519775	0,0010436528
2139,80674743652	0,00099490001
2142,78697967529	0,00095033377
2145,76721191406	0,00090872286
2148,74744415283	0,00086979823
2151,7276763916	0,00083632727
2154,70790863037	0,0008044415
2157,68814086914	0,00077489139
2160,66837310791	0,0007477588
2163,64860534668	0,00072247995
2166,62883758545	0,0006981737
2169,60906982422	0,00067569506
2172,58930206299	0,00065386851
2175,56953430176	0,0006321509
2178,54976654053	0,00061315436
2181,5299987793	0,00059430113
2184,51023101807	0,00057475444
2187,49046325684	0,00055621976
2190,47069549561	0,00053834197
2193,45092773438	0,00051866951
2196,43115997314	0,0005013265
2199,41139221191	0,00048445824
2202,39162445068	0,0004722642
2205,37185668945	0,00046438081
2208,35208892822	0,00045972365
2211,33232116699	0,00045762717
2214,31255340576	0,00045101877
2217,29278564453	0,00044203185
2220,2730178833	0,00043259615
2223,25325012207	0,00042237909
2226,23348236084	0,00041470143
2229,21371459961	0,00040700715
2232,19394683838	0,00039931038
2235,17417907715	0,00039031021
2238,15441131592	0,00038232073
2241,13464355469	0,00037399188
2244,11487579346	0,00036632883
2247,09510803223	0,00035864085
2250,075340271	0,00035041528
2253,05557250977	0,00034409112
2256,03580474854	0,00033771438
2259,0160369873	0,00033166487
2261,99626922607	0,00032457724
2264,97650146484	0,00031986326
2267,95673370361	0,00031335067
2270,93696594238	0,00030920557
2273,91719818115	0,00030492668
2276,89743041992	0,00030108533
2279,87766265869	0,00029736589
2282,85789489746	0,00029327563
2285,83812713623	0,00028847215
2288,818359375	0,00028369628
2291,79859161377	0,00027959394
2294,77882385254	0,00027526403
2297,75905609131	0,00027024057
2300,73928833008	0,0002622182
2303,71952056885	0,00025628414
2306,69975280762	0,00025171171
2309,67998504639	0,0002484193
2312,66021728516	0,00024548892
2315,64044952393	0,000242981
2318,6206817627	0,00023910743
2321,60091400146	0,00023649645
2324,58114624023	0,00023320121
2327,561378479	0,00022991773
2330,54161071777	0,00022657166
2333,52184295654	0,00022554644
2336,50207519531	0,00022146679
2339,48230743408	0,00021999293
2342,46253967285	0,0002188811
2345,44277191162	0,00021669819
2348,42300415039	0,00021665381
2351,40323638916	0,00021494415
2354,38346862793	0,00021496651
2357,3637008667	0,00021478476
2360,34393310547	0,00021550257
2363,32416534424	0,00021903361
2366,30439758301	0,00022554923
2369,28462982178	0,00023679486
2372,26486206055	0,00025687461
2375,24509429932	0,00028569171
2378,22532653809	0,00033253049
2381,20555877686	0,00039079992
2384,18579101562	0,00043341972
2387,16602325439	0,0004085733
2390,14625549316	0,00034902559
2393,12648773193	0,00030735807
2396,1067199707	0,00027926017
2399,08695220947	0,0002575433
2402,06718444824	0,00024285789
2405,04741668701	0,00022988736
2408,02764892578	0,00022060014
2411,00788116455	0,00021377355
2413,98811340332	0,0002068288
2416,96834564209	0,0002024233
2419,94857788086	0,00019888422
2422,92881011963	0,00019559153
2425,9090423584	0,00019424002
2428,88927459717	0,00019643819
2431,86950683594	0,0001985699
2434,84973907471	0,00020048305
2437,82997131348	0,00019976186
2440,81020355225	0,00019925273
2443,79043579102	0,00019525118
2446,77066802979	0,00019303255
2449,75090026855	0,00019155575
2452,73113250732	0,00018897434
2455,71136474609	0,00018545319
2458,69159698486	0,00018339074
2461,67182922363	0,00018158694
2464,6520614624	0,00018054687
2467,63229370117	0,00017912416
2470,61252593994	0,00017771685
2473,59275817871	0,00017878692
2476,57299041748	0,00017855038
2479,55322265625	0,00017746155
2482,53345489502	0,0001766504
2485,51368713379	0,00017475557
2488,49391937256	0,00017300909
2491,47415161133	0,00017001683
2494,4543838501	0,00016917008
2497,43461608887	0,00016736273
2500,41484832764	0,00016835953
2503,39508056641	0,0001670519
2506,37531280518	0,00016761845
2509,35554504395	0,00016694837
2512,33577728271	0,000167702
2515,31600952148	0,00016891443
2518,29624176025	0,00017102213
2521,27647399902	0,0001722231
2524,25670623779	0,0001730691
2527,23693847656	0,00017355313
2530,21717071533	0,000168055
2533,1974029541	0,00015307935
2536,17763519287	0,00012251359
2539,15786743164	9,4412269E-5
2542,13809967041	8,1512787E-5
2545,11833190918	8,1761205E-5
2548,09856414795	8,6353217E-5
2551,07879638672	9,0752709E-5
2554,05902862549	9,6339289E-5
2557,03926086426	9,8854084E-5
2560,01949310303	0,00010080591
2562,9997253418	0,00010384314
2565,97995758057	0,0001049759
2568,96018981934	0,00010544581
2571,94042205811	0,00010757453
2574,92065429687	0,00010883518
2577,90088653564	0,00010967979
2580,88111877441	0,00011182493
2583,86135101318	0,00011380242
2586,84158325195	0,00011433803
2589,82181549072	0,00011580111
2592,80204772949	0,00011724814
2595,78227996826	0,00011685468
2598,76251220703	0,00011724086
2601,7427444458	0,00011542366
2604,72297668457	0,00011487033
2607,70320892334	0,00011445281
2610,68344116211	0,0001134715
2613,66367340088	0,00011413216
2616,64390563965	0,0001131827
2619,62413787842	0,00011389856
2622,60437011719	0,00011338748
2625,58460235596	0,00011363398
2628,56483459473	0,00011424801
2631,5450668335	0,00011419367
2634,52529907227	0,00011276793
2637,50553131104	0,00011302813
2640,4857635498	0,0001122805
2643,46599578857	0,00011117904
2646,44622802734	0,00011042709
2649,42646026611	0,00010926776
2652,40669250488	0,0001090784
2655,38692474365	0,00010627222
2658,36715698242	0,00010295409
2661,34738922119	9,9406109E-5
2664,32762145996	0,00010057182
2667,30785369873	0,00010498877
2670,2880859375	0,0001102739
2673,26831817627	0,00011629095
2676,24855041504	0,00011759772
2679,22878265381	0,00011595408
2682,20901489258	0,00011173998
2685,18924713135	0,00010902424
2688,16947937012	0,00010523561
2691,14971160889	0,0001023374
2694,12994384766	0,0001007773
2697,11017608643	9,9964109E-5
2700,0904083252	9,923663E-5
2703,07064056396	9,884483E-5
2706,05087280273	9,7943462E-5
2709,0311050415	9,737251E-5
2712,01133728027	9,7725187E-5
2714,99156951904	9,6913193E-5
2717,97180175781	9,5629592E-5
2720,95203399658	9,3100029E-5
2723,93226623535	9,0292535E-5
2726,91249847412	8,8334434E-5
2729,89273071289	8,8323904E-5
2732,87296295166	8,7299362E-5
2735,85319519043	8,6359507E-5
2738,8334274292	8,6528359E-5
2741,81365966797	8,6357949E-5
2744,79389190674	8,5689283E-5
2747,77412414551	8,5359824E-5
2750,75435638428	8,4365198E-5
2753,73458862305	8,392998E-5
2756,71482086182	8,322538E-5
2759,69505310059	8,2921731E-5
2762,67528533936	8,2912767E-5
2765,65551757813	8,4424673E-5
2768,63574981689	8,3961638E-5
2771,61598205566	8,3429401E-5
2774,59621429443	8,1478709E-5
2777,5764465332	7,6563873E-5
2780,55667877197	7,3028393E-5
2783,53691101074	7,0720665E-5
2786,51714324951	6,950593E-5
2789,49737548828	6,7602701E-5
2792,47760772705	6,5852406E-5
2795,45783996582	6,4675643E-5
2798,43807220459	6,3792141E-5
2801,41830444336	6,2695631E-5
2804,39853668213	6,5763736E-5
2807,3787689209	6,544606E-5
2810,35900115967	6,698389E-5
2813,33923339844	6,69061E-5
2816,31946563721	6,5368029E-5
2819,29969787598	6,6381884E-5
2822,27993011475	6,4220194E-5
2825,26016235352	6,2274718E-5
2828,24039459229	5,8006334E-5
2831,22062683105	5,3399522E-5
2834,20085906982	4,7542729E-5
2837,18109130859	4,1518276E-5
2840,16132354736	3,8366907E-5
2843,14155578613	4,0679993E-5
2846,1217880249	4,4019902E-5
2849,10202026367	4,8803544E-5
2852,08225250244	5,3692875E-5
2855,06248474121	5,7893571E-5
2858,04271697998	6,0016634E-5
2861,02294921875	6,4055286E-5
2864,00318145752	6,7346067E-5
2866,98341369629	6,9685021E-5
2869,96364593506	7,4569532E-5
2872,94387817383	7,8576177E-5
2875,9241104126	8,3176347E-5
2878,90434265137	8,6600872E-5
2881,88457489014	9,0448086E-5
2884,86480712891	9,3432483E-5
2887,84503936768	9,5487067E-5
2890,82527160645	9,9854243E-5
2893,80550384521	0,00010015509
2896,78573608398	9,9013765E-5
2899,76596832275	9,3048699E-5
2902,74620056152	9,0568742E-5
2905,72643280029	8,5648341E-5
2908,70666503906	8,5966593E-5
2911,68689727783	8,9623828E-5
2914,6671295166	9,6738229E-5
2917,64736175537	0,00010210191
2920,62759399414	0,00010953461
2923,60782623291	0,00011793177
2926,58805847168	0,00012743196
2929,56829071045	0,00013961315
2932,54852294922	0,00015352897
2935,52875518799	0,00017060101
2938,50898742676	0,00018946914
2941,48921966553	0,00021158368
2944,4694519043	0,00023575317
2947,44968414307	0,00025548764
2950,42991638184	0,00027386493
2953,41014862061	0,00028988887
2956,39038085937	0,00030375595
2959,37061309814	0,00031395992
2962,35084533691	0,0003180272
2965,33107757568	0,00031910402
2968,31130981445	0,00031618258
2971,29154205322	0,00031114586
2974,27177429199	0,00030706849
2977,25200653076	0,00030392125
2980,23223876953	0,00030115345
2983,2124710083	0,00029979177
2986,19270324707	0,00029888794
2989,17293548584	0,00030109745
2992,15316772461	0,00030203367
2995,13339996338	0,00030559215
2998,11363220215	0,00031090643
3001,09386444092	0,00031676377
3004,07409667969	0,00032455097
3007,05432891846	0,00033228765
3010,03456115723	0,00034131037
3013,014793396	0,00035247938
3015,99502563477	0,00036414163
3018,97525787354	0,00037415104
3021,9554901123	0,00038371371
3024,93572235107	0,00039168525
3027,91595458984	0,0003946448
3030,89618682861	0,00038870849
3033,87641906738	0,00037129026
3036,85665130615	0,00034438531
3039,83688354492	0,00031192258
3042,81711578369	0,00027969449
3045,79734802246	0,0002458539
3048,77758026123	0,00021194856
3051,7578125	0,00018452149
3054,73804473877	0,00016114253
3057,71827697754	0,00013960912
3060,69850921631	0,00011953862
3063,67874145508	0,00010346389
3066,65897369385	8,9447921E-5
3069,63920593262	7,839507E-5
3072,61943817139	7,1674E-5
3075,59967041016	6,7947503E-5
3078,57990264893	6,7139422E-5
3081,5601348877	6,4997717E-5
3084,54036712646	6,3621463E-5
3087,52059936523	6,3006985E-5
3090,500831604	6,2362112E-5
3093,48106384277	6,2928679E-5
3096,46129608154	6,3931595E-5
3099,44152832031	6,4650498E-5
3102,42176055908	6,6035518E-5
3105,40199279785	6,9418838E-5
3108,38222503662	7,1389787E-5
3111,36245727539	7,3169318E-5
3114,34268951416	7,6179282E-5
3117,32292175293	7,3654975E-5
3120,3031539917	6,7245783E-5
3123,28338623047	5,5521305E-5
3126,26361846924	4,156095E-5
3129,24385070801	3,2230334E-5
3132,22408294678	2,7268249E-5
3135,20431518555	2,4780473E-5
3138,18454742432	2,7545409E-5
3141,16477966309	2,6309749E-5
3144,14501190186	2,6584014E-5
3147,12524414063	2,731022E-5
3150,10547637939	2,6642261E-5
3153,08570861816	2,7003122E-5
3156,06594085693	2,8528736E-5
3159,0461730957	2,8453463E-5
3162,02640533447	3,0119397E-5
3165,00663757324	3,0755358E-5
3167,98686981201	3,0987008E-5
3170,96710205078	3,2844849E-5
3173,94733428955	3,6101431E-5
3176,92756652832	3,8316037E-5
3179,90779876709	4,0702896E-5
3182,88803100586	4,2264166E-5
3185,86826324463	4,4775712E-5
3188,8484954834	4,7005449E-5
3191,82872772217	4,9089732E-5
3194,80895996094	5,0387304E-5
3197,78919219971	5,1955114E-5
3200,76942443848	5,5683371E-5
3203,74965667725	5,8071295E-5
3206,72988891602	5,9775668E-5
3209,71012115479	6,0572368E-5
3212,69035339355	6,2763254E-5
3215,67058563232	6,4187405E-5
3218,65081787109	6,5100297E-5
3221,63105010986	6,6096903E-5
3224,61128234863	6,835985E-5
3227,5915145874	7,1676113E-5
3230,57174682617	7,2761643E-5
3233,55197906494	7,4957484E-5
3236,53221130371	7,8129507E-5
3239,51244354248	8,0905954E-5
3242,49267578125	8,2443702E-5
3245,47290802002	8,0315201E-5
3248,45314025879	7,6197718E-5
3251,43337249756	7,1412541E-5
3254,41360473633	6,7764087E-5
3257,3938369751	6,3424557E-5
3260,37406921387	5,8578083E-5
3263,35430145264	5,5901029E-5
3266,33453369141	5,3992004E-5
3269,31476593018	5,1346597E-5
3272,29499816895	4,8419359E-5
3275,27523040771	4,5318066E-5
3278,25546264648	4,2330536E-5
3281,23569488525	4,2322555E-5
3284,21592712402	4,1840959E-5
3287,19615936279	4,0529271E-5
3290,17639160156	3,9671208E-5
3293,15662384033	3,6924825E-5
3296,1368560791	3,5101482E-5
3299,11708831787	3,3553594E-5
3302,09732055664	3,3350271E-5
3305,07755279541	3,3672928E-5
3308,05778503418	3,4772488E-5
3311,03801727295	3,5239516E-5
3314,01824951172	3,6462204E-5
3316,99848175049	3,6714388E-5
3319,97871398926	3,9236416E-5
3322,95894622803	3,9859437E-5
3325,9391784668	3,991644E-5
3328,91941070557	3,9284537E-5
3331,89964294434	3,881237E-5
3334,87987518311	3,8224995E-5
3337,86010742188	3,7547623E-5
3340,84033966064	3,8533934E-5
3343,82057189941	4,2215639E-5
3346,80080413818	4,6787013E-5
3349,78103637695	4,8537143E-5
3352,76126861572	4,6159972E-5
3355,74150085449	4,5654966E-5
3358,72173309326	4,2563825E-5
3361,70196533203	4,0922609E-5
3364,6821975708	4,1866998E-5
3367,66242980957	4,3837016E-5
3370,64266204834	4,4301917E-5
3373,62289428711	4,5264623E-5
3376,60312652588	4,7308154E-5
3379,58335876465	4,8205398E-5
3382,56359100342	4,8613585E-5
3385,54382324219	4,9569544E-5
3388,52405548096	4,7662561E-5
3391,50428771973	4,6650707E-5
3394,4845199585	4,6496622E-5
3397,46475219727	4,7254345E-5
3400,44498443604	4,766965E-5
3403,4252166748	4,8432609E-5
3406,40544891357	4,8838909E-5
3409,38568115234	4,9566386E-5
3412,36591339111	4,9254348E-5
3415,34614562988	5,020433E-5
3418,32637786865	4,8853663E-5
3421,30661010742	5,03007E-5
3424,28684234619	5,0428389E-5
3427,26707458496	4,9324033E-5
3430,24730682373	5,0398661E-5
3433,2275390625	4,9343342E-5
3436,20777130127	4,8851692E-5
3439,18800354004	4,854401E-5
3442,16823577881	4,8655506E-5
3445,14846801758	4,9035213E-5
3448,12870025635	4,8433619E-5
3451,10893249512	4,9390355E-5
3454,08916473389	4,8002591E-5
3457,06939697266	4,6343486E-5
3460,04962921143	4,4013017E-5
3463,0298614502	4,5095999E-5
3466,01009368897	4,6514918E-5
3468,99032592773	5,1648988E-5
3471,9705581665	5,7664216E-5
3474,95079040527	6,3859623E-5
3477,93102264404	6,7315313E-5
3480,91125488281	7,0503159E-5
3483,89148712158	7,052486E-5
3486,87171936035	7,1887834E-5
3489,85195159912	7,564481E-5
3492,83218383789	8,230674E-5
3495,81241607666	9,0366263E-5
3498,79264831543	9,8992084E-5
3501,7728805542	0,0001072229
3504,75311279297	0,00011540546
3507,73334503174	0,00012577413
3510,71357727051	0,00013573756
3513,69380950928	0,00014594632
3516,67404174805	0,00015434529
3519,65427398682	0,00015518516
3522,63450622559	0,00014804271
3525,61473846436	0,00013268778
3528,59497070313	0,00011046867
3531,57520294189	8,6986682E-5
3534,55543518066	6,6976643E-5
3537,53566741943	5,2973371E-5
3540,5158996582	4,3429843E-5
3543,49613189697	3,6773634E-5
3546,47636413574	3,3496045E-5
3549,45659637451	3,3098727E-5
3552,43682861328	3,1056628E-5
3555,41706085205	3,16407E-5
3558,39729309082	3,1492482E-5
3561,37752532959	3,3009393E-5
3564,35775756836	3,3850518E-5
3567,33798980713	3,5551103E-5
3570,3182220459	3,6634154E-5
3573,29845428467	3,6100382E-5
3576,27868652344	3,7453334E-5
3579,25891876221	3,7033146E-5
3582,23915100098	3,6966909E-5
3585,21938323975	3,9287541E-5
3588,19961547852	4,1221335E-5
3591,17984771729	4,3884131E-5
3594,16007995605	4,8046058E-5
3597,14031219482	4,8436269E-5
3600,12054443359	4,7552566E-5
3603,10077667236	4,1802591E-5
3606,08100891113	3,3176068E-5
3609,0612411499	2,4156495E-5
3612,04147338867	2,1688438E-5
3615,02170562744	2,1184818E-5
3618,00193786621	2,3290528E-5
3620,98217010498	2,4240109E-5
3623,96240234375	2,6343037E-5
3626,94263458252	2,8103748E-5
3629,92286682129	3,0817751E-5
3632,90309906006	3,4304794E-5
3635,88333129883	3,6591669E-5
3638,8635635376	3,9801145E-5
3641,84379577637	4,2905745E-5
3644,82402801514	4,7458736E-5
3647,80426025391	5,2048014E-5
3650,78449249268	5,7903581E-5
3653,76472473145	6,2275716E-5
3656,74495697022	6,7857585E-5
3659,72518920898	7,4992061E-5
3662,70542144775	8,1393228E-5
3665,68565368652	8,9421709E-5
3668,66588592529	9,8989915E-5
3671,64611816406	0,00010984178
3674,62635040283	0,00012113799
3677,6065826416	0,00013415394
3680,58681488037	0,00015013524
3683,56704711914	0,00016810776
3686,54727935791	0,00018852241
3689,52751159668	0,00021256993
3692,50774383545	0,00024059494
3695,48797607422	0,00027389139
3698,46820831299	0,00031063853
3701,44844055176	0,00035148222
3704,42867279053	0,00039535064
3707,4089050293	0,00043564435
3710,38913726807	0,0004637677
3713,36936950684	0,00046175183
3716,34960174561	0,00041710748
3719,32983398438	0,00034502785
3722,31006622314	0,00028810222
3725,29029846191	0,0002570281
3728,27053070068	0,0002419103
3731,25076293945	0,00023780439
3734,23099517822	0,00024047349
3737,21122741699	0,00024749492
3740,19145965576	0,0002596343
3743,17169189453	0,00027671707
3746,1519241333	0,00029699305
3749,13215637207	0,00031747596
3752,11238861084	0,00033930866
3755,09262084961	0,00035859635
3758,07285308838	0,00037146001
3761,05308532715	0,00037969895
3764,03331756592	0,00037860534
3767,01354980469	0,00036800798
3769,99378204346	0,00035146467
3772,97401428223	0,00033214819
3775,954246521	0,00031312643
3778,93447875977	0,00030048546
3781,91471099854	0,00029125617
3784,8949432373	0,00028186815
3787,87517547607	0,00027491406
3790,85540771484	0,00026944509
3793,83563995361	0,00026347272
3796,81587219238	0,00025975303
3799,79610443115	0,0002547682
3802,77633666992	0,00024899253
3805,75656890869	0,0002453175
3808,73680114746	0,00024233511
3811,71703338623	0,00023988335
3814,697265625	0,00024021776
3817,67749786377	0,00024008609
3820,65773010254	0,00024116472
3823,63796234131	0,00024256398
3826,61819458008	0,00024340716
3829,59842681885	0,00024369718
3832,57865905762	0,00024441048
3835,55889129639	0,00024686316
3838,53912353516	0,00024951875
3841,51935577393	0,00025214228
3844,4995880127	0,00025605793
3847,47982025146	0,00025834259
3850,46005249023	0,00026266562
3853,440284729	0,00026738501
3856,42051696777	0,00027128554
3859,40074920654	0,00027678042
3862,38098144531	0,00028192695
3865,36121368408	0,00028676024
3868,34144592285	0,00029364107
3871,32167816162	0,00030042743
3874,30191040039	0,00030639548
3877,28214263916	0,00031290316
3880,26237487793	0,00031771415
3883,2426071167	0,00032190745
3886,22283935547	0,00032305431
3889,20307159424	0,00032260233
3892,18330383301	0,00032009023
3895,16353607178	0,00031891577
3898,14376831055	0,00032194291
3901,12400054932	0,00033152939
3904,10423278809	0,00034555297
3907,08446502686	0,00036054737
3910,06469726562	0,0003780449
3913,04492950439	0,00039582475
3916,02516174316	0,00041737336
3919,00539398193	0,00044051532
3921,9856262207	0,00046693409
3924,96585845947	0,00049636417
3927,94609069824	0,00053031126
3930,92632293701	0,00056831464
3933,90655517578	0,00061140762
3936,88678741455	0,00065756765
3939,86701965332	0,00070554777
3942,84725189209	0,00075895074
3945,82748413086	0,00081865486
3948,80771636963	0,00088713962
3951,7879486084	0,00096469597
3954,76818084717	0,0010554536
3957,74841308594	0,0011602347
3960,72864532471	0,0012822966
3963,70887756348	0,0014231465
3966,68910980225	0,0015816721
3969,66934204102	0,0017580879
3972,64957427978	0,0019405293
3975,62980651855	0,0021074857
3978,61003875732	0,0022130465
3981,59027099609	0,0021995684
3984,57050323486	0,0020397991
3987,55073547363	0,001785928
3990,5309677124	0,001527868
3993,51119995117	0,0013137214
3996,49143218994	0,0011510369
3999,47166442871	0,0010253338
4002,45189666748	0,00092426791
4005,43212890625	0,00083893935
4008,41236114502	0,00076743941
4011,39259338379	0,00071103786
4014,37282562256	0,00066197736
4017,35305786133	0,0006193266
4020,3332901001	0,00058152477
4023,31352233887	0,00054831741
4026,29375457764	0,00051887239
4029,27398681641	0,00049605399
4032,25421905518	0,00047430368
4035,23445129395	0,00045454078
4038,21468353271	0,00043618691
4041,19491577148	0,00041659034
4044,17514801025	0,00039636537
4047,15538024902	0,00038088475
4050,13561248779	0,00037050958
4053,11584472656	0,00035864223
4056,09607696533	0,00034797285
4059,0763092041	0,00034209813
4062,05654144287	0,00034014133
4065,03677368164	0,00033603256
4068,01700592041	0,00032709606
4070,99723815918	0,00031546413
4073,97747039795	0,00030660768
4076,95770263672	0,00029360465
4079,93793487549	0,00028068248
4082,91816711426	0,00026754294
4085,89839935303	0,00025871265
4088,8786315918	0,00024892514
4091,85886383057	0,0002397957
4094,83909606934	0,00023432356
4097,81932830811	0,00022717757
4100,79956054687	0,0002202145
4103,77979278564	0,00021506101
4106,76002502441	0,00021049493
4109,74025726318	0,00020586478
4112,72048950195	0,00020350947
4115,70072174072	0,00020048663
4118,68095397949	0,0001980227
4121,66118621826	0,00019462862
4124,64141845703	0,00019314184
4127,6216506958	0,00019115251
4130,60188293457	0,0001895151
4133,58211517334	0,00018910366
4136,56234741211	0,00018745616
4139,54257965088	0,00018814052
4142,52281188965	0,00018810055
4145,50304412842	0,00019004867
4148,48327636719	0,00019235967
4151,46350860596	0,00019679744
4154,44374084473	0,0002026655
4157,4239730835	0,00020523889
4160,40420532227	0,00020399869
4163,38443756103	0,00020104446
4166,3646697998	0,00019633836
4169,34490203857	0,00019326565
4172,32513427734	0,00018812342
4175,30536651611	0,00018243041
4178,28559875488	0,00017846714
4181,26583099365	0,00017639652
4184,24606323242	0,00017585191
4187,22629547119	0,00017649956
4190,20652770996	0,00017751733
4193,18675994873	0,00018127453
4196,1669921875	0,00018587608
4199,14722442627	0,00019310967
4202,12745666504	0,00019925334
4205,10768890381	0,00020870307
4208,08792114258	0,00021802387
4211,06815338135	0,00022847507
4214,04838562012	0,00023746849
4217,02861785889	0,00024485995
4220,00885009766	0,00025054429
4222,98908233643	0,00025266355
4225,9693145752	0,00025140489
4228,94954681396	0,00024876299
4231,92977905273	0,0002418684
4234,9100112915	0,00023577224
4237,89024353027	0,00022951928
4240,87047576904	0,00022187796
4243,85070800781	0,00021626447
4246,83094024658	0,00021126516
4249,81117248535	0,00020759777
4252,79140472412	0,00020505887
4255,77163696289	0,00020242099
4258,75186920166	0,00020060746
4261,73210144043	0,00019941923
4264,7123336792	0,00019860113
4267,69256591797	0,00019835621
4270,67279815674	0,0001976345
4273,65303039551	0,00019762044
4276,63326263428	0,00019917928
4279,61349487305	0,00020077299
4282,59372711182	0,00020355325
4285,57395935059	0,00020206907
4288,55419158936	0,00018554254
4291,53442382812	0,00015541417
4294,51465606689	0,00013707637
4297,49488830566	0,00012629039
4300,47512054443	0,00011376977
4303,4553527832	0,00010318881
4306,43558502197	9,5360341E-5
4309,41581726074	9,1580748E-5
4312,39604949951	8,7143449E-5
4315,37628173828	8,659342E-5
4318,35651397705	8,596665E-5
4321,33674621582	8,6392884E-5
4324,31697845459	8,7267288E-5
4327,29721069336	8,5655016E-5
4330,27744293213	8,5810879E-5
4333,2576751709	8,6025867E-5
4336,23790740967	8,5194096E-5
4339,21813964844	8,4177297E-5
4342,19837188721	8,2702015E-5
4345,17860412598	8,2062611E-5
4348,15883636475	8,0355959E-5
4351,13906860352	7,9518093E-5
4354,11930084229	7,8016303E-5
4357,09953308105	7,7473999E-5
4360,07976531982	7,5230432E-5
4363,05999755859	7,4967528E-5
4366,04022979736	7,5254638E-5
4369,02046203613	7,435587E-5
4372,0006942749	7,3810561E-5
4374,98092651367	7,3561428E-5
4377,96115875244	7,3406858E-5
4380,94139099121	7,4084611E-5
4383,92162322998	7,4934273E-5
4386,90185546875	7,6271326E-5
4389,88208770752	8,0038779E-5
4392,86231994629	8,3559126E-5
4395,84255218506	8,9013002E-5
4398,82278442383	9,9329908E-5
4401,8030166626	0,00011159322
4404,78324890137	0,00012918027
4407,76348114014	0,00014951371
4410,74371337891	0,00017415057
4413,72394561768	0,00020205882
4416,70417785645	0,00022876129
4419,68441009521	0,00025132683
4422,66464233398	0,0002664797
4425,64487457275	0,00027175165
4428,62510681152	0,00026896367
4431,60533905029	0,00026277465
4434,58557128906	0,00025542215
4437,56580352783	0,00025070149
4440,5460357666	0,00024719094
4443,52626800537	0,00024703393
4446,50650024414	0,00024688427
4449,48673248291	0,00024793145
4452,46696472168	0,00024731087
4455,44719696045	0,00024870175
4458,42742919922	0,0002513284
4461,40766143799	0,00025481645
4464,38789367676	0,00025973792
4467,36812591553	0,00026487169
4470,3483581543	0,00027389658
4473,32859039307	0,00028262023
4476,30882263184	0,00029236151
4479,28905487061	0,00030125257
4482,26928710937	0,00031091127
4485,24951934814	0,0003210289
4488,22975158691	0,00032907287
4491,20998382568	0,00033845823
4494,19021606445	0,0003500819
4497,17044830322	0,00036036343
4500,15068054199	0,00037247373
4503,13091278076	0,00037884701
4506,11114501953	0,00038186526
4509,0913772583	0,00037897021
4512,07160949707	0,00037158038
4515,05184173584	0,00036120086
4518,03207397461	0,00034592545
4521,01230621338	0,00032671985
4523,99253845215	0,0003013808
4526,97277069092	0,00026887435
4529,95300292969	0,00023767652
4532,93323516846	0,00020542041
4535,91346740723	0,00017472261
4538,893699646	0,00015423381
4541,87393188477	0,0001388013
4544,85416412354	0,00012158045
4547,8343963623	0,00010878342
4550,81462860107	9,6795218E-5
4553,79486083984	8,6999055E-5
4556,77509307861	7,7334631E-5
4559,75532531738	7,0379167E-5
4562,73555755615	6,5888338E-5
4565,71578979492	6,1550066E-5
4568,69602203369	5,8270741E-5
4571,67625427246	5,3876013E-5
4574,65648651123	4,8083193E-5
4577,63671875	4,2892101E-5
4580,61695098877	3,6983209E-5
4583,59718322754	3,5269521E-5
4586,57741546631	3,3367082E-5
4589,55764770508	3,012873E-5
4592,53787994385	2,7434507E-5
4595,51811218262	2,5010564E-5
4598,49834442139	2,1093076E-5
4601,47857666016	1,8733741E-5
4604,45880889893	1,71524E-5
4607,4390411377	1,5373608E-5
4610,41927337646	1,2720923E-5
4613,39950561523	1,0247904E-5
4616,379737854	7,81032E-6
4619,35997009277	7,9853918E-6
4622,34020233154	9,459011E-6
4625,32043457031	1,2885362E-5
4628,30066680908	1,5887323E-5
4631,28089904785	1,900226E-5
4634,26113128662	2,1335501E-5
4637,24136352539	2,4699939E-5
4640,22159576416	2,4932797E-5
4643,20182800293	2,590217E-5
4646,1820602417	2,3501415E-5
4649,16229248047	1,9911202E-5
4652,14252471924	1,5685167E-5
4655,12275695801	1,0934703E-5
4658,10298919678	7,1345995E-6
4661,08322143555	2,0787E-6
4664,06345367432	2,5305827E-6
4667,04368591309	6,8604127E-6
4670,02391815186	1,0749901E-5
4673,00415039063	1,4148316E-5
4675,98438262939	1,6348727E-5
4678,96461486816	1,8219714E-5
4681,94484710693	1,97079E-5
4684,9250793457	2,2487895E-5
4687,90531158447	2,3192361E-5
4690,88554382324	2,5855645E-5
4693,86577606201	2,7816E-5
4696,84600830078	3,0080444E-5
4699,82624053955	3,1232391E-5
4702,80647277832	3,2262711E-5
4705,78670501709	3,3883372E-5
4708,76693725586	3,3772676E-5
4711,74716949463	3,6087268E-5
4714,7274017334	3,547833E-5
4717,70763397217	3,7355652E-5
4720,68786621094	3,7824123E-5
4723,66809844971	3,7670098E-5
4726,64833068848	3,8840571E-5
4729,62856292725	3,8726652E-5
4732,60879516602	3,7689089E-5
4735,58902740479	3,7143103E-5
4738,56925964355	3,5862959E-5
4741,54949188232	3,5225356E-5
4744,52972412109	3,7054739E-5
4747,50995635986	3,9329642E-5
4750,49018859863	4,1749556E-5
4753,4704208374	4,1380407E-5
4756,45065307617	3,9438111E-5
4759,43088531494	3,532356E-5
4762,41111755371	3,1813642E-5
4765,39134979248	2,7388515E-5
4768,37158203125	2,5410357E-5
4771,35181427002	2,3503674E-5
4774,33204650879	2,3181616E-5
4777,31227874756	2,4525212E-5
4780,29251098633	2,5800565E-5
4783,2727432251	2,839039E-5
4786,25297546387	3,1569115E-5
4789,23320770264	3,2891387E-5
4792,21343994141	3,251365E-5
4795,19367218018	3,3991319E-5
4798,17390441895	3,5301409E-5
4801,15413665771	3,6420625E-5
4804,13436889648	3,7489377E-5
4807,11460113525	3,6991175E-5
4810,09483337402	3,8423012E-5
4813,07506561279	3,9544176E-5
4816,05529785156	3,9744459E-5
4819,03553009033	4,0081763E-5
4822,0157623291	4,0920983E-5
4824,99599456787	4,2875753E-5
4827,97622680664	4,4402555E-5
4830,95645904541	4,5028426E-5
4833,93669128418	4,6825348E-5
4836,91692352295	4,6743824E-5
4839,89715576172	4,8437879E-5
4842,87738800049	5,0116443E-5
4845,85762023926	5,0174891E-5
4848,83785247803	5,0663654E-5
4851,8180847168	5,0474445E-5
4854,79831695557	4,9926958E-5
4857,77854919434	4,5508759E-5
4860,75878143311	4,1822993E-5
4863,73901367188	3,7841752E-5
4866,71924591064	3,3621071E-5
4869,69947814941	2,8514169E-5
4872,67971038818	2,4769582E-5
4875,65994262695	2,1825722E-5
4878,64017486572	1,9877122E-5
4881,62040710449	1,7278813E-5
4884,60063934326	1,279755E-5
4887,58087158203	9,5992689E-6
4890,5611038208	5,0957736E-6
4893,54133605957	2,6862055E-6
4896,52156829834	2,6631166E-6
4899,50180053711	2,4206154E-6
4902,48203277588	3,4411333E-6
4905,46226501465	4,9258043E-6
4908,44249725342	4,4716109E-6
4911,42272949219	2,9337887E-6
4914,40296173096	3,0700841E-6
4917,38319396973	1,779751E-6
4920,3634262085	1,5902435E-6
4923,34365844727	6,5350996E-7
4926,32389068604	8,0880871E-7
4929,3041229248	7,2411544E-7
4932,28435516357	1,5548672E-6
4935,26458740234	1,4033741E-6
4938,24481964111	1,7980107E-6
4941,22505187988	1,8506809E-6
4944,20528411865	1,3900563E-6
4947,18551635742	1,7660782E-6
4950,16574859619	2,303252E-6
4953,14598083496	4,6766703E-6
4956,12621307373	6,5574474E-6
4959,1064453125	6,7487921E-6
4962,08667755127	7,8286335E-6
4965,06690979004	8,1029309E-6
4968,04714202881	9,1723534E-6
4971,02737426758	8,3424495E-6
4974,00760650635	8,5830099E-6
4976,98783874512	7,5740179E-6
4979,96807098389	5,5281405E-6
4982,94830322266	7,2596424E-6
4985,92853546143	6,4800008E-6
4988,9087677002	6,6274663E-6
4991,88899993897	7,477634E-6
4994,86923217773	6,54688E-6
4997,8494644165	4,8765766E-6
5000,82969665527	6,8777625E-6
5003,80992889404	5,9756307E-6
5006,79016113281	7,0162232E-6
5009,77039337158	8,5092491E-6
5012,75062561035	1,0509473E-5
5015,73085784912	1,3962964E-5
5018,71109008789	1,6547311E-5
5021,69132232666	1,8940502E-5
5024,67155456543	2,1751075E-5
5027,6517868042	2,3052676E-5
5030,63201904297	2,5654043E-5
5033,61225128174	2,618655E-5
5036,59248352051	2,9191286E-5
5039,57271575928	3,0109847E-5
5042,55294799805	3,1642429E-5
5045,53318023682	3,2109514E-5
5048,51341247559	3,2630497E-5
5051,49364471436	3,0658575E-5
5054,47387695313	3,0283967E-5
5057,45410919189	2,9737419E-5
5060,43434143066	2,6002108E-5
5063,41457366943	2,3764401E-5
5066,3948059082	1,7546164E-5
5069,37503814697	1,0558687E-5
5072,35527038574	1,030392E-5
5075,33550262451	1,7422748E-5
5078,31573486328	2,0845434E-5
5081,29596710205	2,3949079E-5
5084,27619934082	2,3783748E-5
5087,25643157959	2,3494079E-5
5090,23666381836	2,4229473E-5
5093,21689605713	2,517421E-5
5096,1971282959	2,4764588E-5
5099,17736053467	2,3001212E-5
5102,15759277344	2,0228913E-5
5105,13782501221	1,8503674E-5
5108,11805725098	1,9004204E-5
5111,09828948975	2,0445733E-5
5114,07852172852	2,1392152E-5
5117,05875396729	2,2986609E-5
5120,03898620605	2,2591662E-5
5123,01921844482	2,2752524E-5
5125,99945068359	2,0822324E-5
5128,97968292236	1,8629503E-5
5131,95991516113	1,803303E-5
5134,9401473999	1,5383153E-5
5137,92037963867	1,5278216E-5
5140,90061187744	1,2349417E-5
5143,88084411621	1,0802809E-5
5146,86107635498	9,4122511E-6
5149,84130859375	5,8011921E-6
5152,82154083252	3,6122151E-6
5155,80177307129	1,7563412E-6
5158,78200531006	1,6855061E-6
5161,76223754883	3,588975E-6
5164,7424697876	4,1100213E-6
5167,72270202637	4,4686327E-6
5170,70293426514	5,4412995E-6
5173,68316650391	7,0070414E-6
5176,66339874268	7,7848014E-6
5179,64363098145	8,0956961E-6
5182,62386322022	9,6202697E-6
5185,60409545898	9,1120663E-6
5188,58432769775	1,1634207E-5
5191,56455993652	1,1813875E-5
5194,54479217529	1,2937134E-5
5197,52502441406	1,454518E-5
5200,50525665283	1,5889506E-5
5203,4854888916	1,6891866E-5
5206,46572113037	1,8984252E-5
5209,44595336914	2,0903473E-5
5212,42618560791	2,2021088E-5
5215,40641784668	2,40666E-5
5218,38665008545	2,6481117E-5
5221,36688232422	2,8733119E-5
5224,34711456299	3,0960663E-5
5227,32734680176	3,3090082E-5
5230,30757904053	3,7467675E-5
5233,2878112793	4,0087283E-5
5236,26804351807	4,1901467E-5
5239,24827575684	4,3410735E-5
5242,22850799561	4,4542098E-5
5245,20874023438	4,4180121E-5
5248,18897247314	4,1489189E-5
5251,16920471191	3,7371442E-5
5254,14943695068	3,3087365E-5
5257,12966918945	2,969982E-5
5260,10990142822	2,8025952E-5
5263,09013366699	2,6609041E-5
5266,07036590576	2,4642544E-5
5269,05059814453	2,2368325E-5
5272,0308303833	2,067837E-5
5275,01106262207	2,0820876E-5
5277,99129486084	1,9768838E-5
5280,97152709961	1,9615135E-5
5283,95175933838	1,9900659E-5
5286,93199157715	1,8837002E-5
5289,91222381592	1,8974694E-5
5292,89245605469	1,9601473E-5
5295,87268829346	2,0046533E-5
5298,85292053223	2,0280777E-5
5301,833152771	2,0800789E-5
5304,81338500977	2,0238368E-5
5307,79361724854	2,1998421E-5
5310,7738494873	2,3794527E-5
5313,75408172607	2,4237952E-5
5316,73431396484	2,4267947E-5
5319,71454620361	2,5775348E-5
5322,69477844238	2,3564042E-5
5325,67501068115	2,4092812E-5
5328,65524291992	2,5220525E-5
5331,63547515869	2,6329809E-5
5334,61570739746	2,818246E-5
5337,59593963623	2,9625784E-5
5340,576171875	3,1585548E-5
5343,55640411377	3,3765762E-5
5346,53663635254	3,4901008E-5
5349,51686859131	3,7350731E-5
5352,49710083008	3,8216615E-5
5355,47733306885	4,1255556E-5
5358,45756530762	4,4256056E-5
5361,43779754639	4,7599987E-5
5364,41802978516	4,9823537E-5
5367,39826202393	5,2773007E-5
5370,3784942627	5,4097777E-5
5373,35872650146	5,4676903E-5
5376,33895874023	5,6351238E-5
5379,319190979	5,9327242E-5
5382,29942321777	6,3523693E-5
5385,27965545654	6,6148865E-5
5388,25988769531	7,123228E-5
5391,24011993408	7,6625741E-5
5394,22035217285	8,1401135E-5
5397,20058441162	8,8758918E-5
5400,18081665039	9,4515345E-5
5403,16104888916	0,00010131329
5406,14128112793	0,00010958561
5409,1215133667	0,00011633987
5412,10174560547	0,00012344462
5415,08197784424	0,00012942924
5418,06221008301	0,00013508303
5421,04244232178	0,00013978073
5424,02267456055	0,00013976462
5427,00290679932	0,00013873758
5429,98313903809	0,00013242533
5432,96337127686	0,0001231185
5435,94360351562	0,00011296159
5438,92383575439	0,00010342206
5441,90406799316	9,717986E-5
5444,88430023193	9,4046958E-5
5447,8645324707	9,2195209E-5
5450,84476470947	9,317185E-5
5453,82499694824	9,0834193E-5
5456,80522918701	9,0125216E-5
5459,78546142578	8,844474E-5
5462,76569366455	8,674054E-5
5465,74592590332	8,4893447E-5
5468,72615814209	8,1799035E-5
5471,70639038086	7,8516265E-5
5474,68662261963	7,8335785E-5
5477,6668548584	7,806042E-5
5480,64708709717	8,0827994E-5
5483,62731933594	8,1926213E-5
5486,60755157471	8,3493303E-5
5489,58778381348	8,3740221E-5
5492,56801605225	8,0147008E-5
5495,54824829102	7,3695765E-5
5498,52848052978	6,8511296E-5
5501,50871276855	6,4309245E-5
5504,48894500732	6,1807881E-5
5507,46917724609	6,3563779E-5
5510,44940948486	6,7584497E-5
5513,42964172363	7,303842E-5
5516,4098739624	7,6414402E-5
5519,39010620117	7,8743447E-5
5522,37033843994	8,0068547E-5
5525,35057067871	8,0558834E-5
5528,33080291748	8,1123462E-5
5531,31103515625	8,1392417E-5
5534,29126739502	8,1940138E-5
5537,27149963379	7,9765422E-5
5540,25173187256	7,6576113E-5
5543,23196411133	7,1816347E-5
5546,2121963501	6,7762545E-5
5549,19242858887	6,3446114E-5
5552,17266082764	6,2143015E-5
5555,15289306641	6,2587698E-5
5558,13312530518	6,2510636E-5
5561,11335754395	6,1410265E-5
5564,09358978271	5,7651136E-5
5567,07382202148	5,4118422E-5
5570,05405426025	5,129575E-5
5573,03428649902	4,910472E-5
5576,01451873779	4,9014359E-5
5578,99475097656	4,5997158E-5
5581,97498321533	4,4916976E-5
5584,9552154541	4,2675917E-5
5587,93544769287	4,2602369E-5
5590,91567993164	4,1137161E-5
5593,89591217041	3,9689223E-5
5596,87614440918	3,8690527E-5
5599,85637664795	3,7877229E-5
5602,83660888672	3,7606841E-5
5605,81684112549	3,4660638E-5
5608,79707336426	3,3605373E-5
5611,77730560303	3,0899918E-5
5614,7575378418	2,8560864E-5
5617,73777008057	2,6042734E-5
5620,71800231934	2,5520116E-5
5623,69823455811	2,5821193E-5
5626,67846679687	2,817493E-5
5629,65869903564	2,9386253E-5
5632,63893127441	2,8962115E-5
5635,61916351318	3,0509297E-5
5638,59939575195	3,0656423E-5
5641,57962799072	3,1580077E-5
5644,55986022949	3,4277998E-5
5647,54009246826	3,5717739E-5
5650,52032470703	3,9095674E-5
5653,5005569458	4,2969337E-5
5656,48078918457	4,6580732E-5
5659,46102142334	4,9976306E-5
5662,44125366211	5,1559829E-5
5665,42148590088	5,2768367E-5
5668,40171813965	5,414982E-5
5671,38195037842	5,6010699E-5
5674,36218261719	5,8458533E-5
5677,34241485596	6,1206214E-5
5680,32264709473	6,4475136E-5
5683,3028793335	6,6404978E-5
5686,28311157227	6,9291362E-5
5689,26334381103	7,1550211E-5
5692,2435760498	7,3791391E-5
5695,22380828857	7,6269288E-5
5698,20404052734	7,7515464E-5
5701,18427276611	7,9752186E-5
5704,16450500488	7,9552446E-5
5707,14473724365	7,8783476E-5
5710,12496948242	7,722953E-5
5713,10520172119	7,4636958E-5
5716,08543395996	7,3440041E-5
5719,06566619873	7,3703777E-5
5722,0458984375	7,4169709E-5
5725,02613067627	7,373958E-5
5728,00636291504	7,1279953E-5
5730,98659515381	6,8659858E-5
5733,96682739258	6,6064844E-5
5736,94705963135	6,3396051E-5
5739,92729187012	5,9981913E-5
5742,90752410889	5,7678176E-5
5745,88775634766	5,7924388E-5
5748,86798858643	5,672338E-5
5751,8482208252	5,6634597E-5
5754,82845306396	5,5718896E-5
5757,80868530273	5,3191101E-5
5760,7889175415	4,9774302E-5
5763,76914978027	4,6713474E-5
5766,74938201904	4,3428987E-5
5769,72961425781	4,1289703E-5
5772,70984649658	3,8522241E-5
5775,69007873535	3,7654681E-5
5778,67031097412	3,6920372E-5
5781,65054321289	3,6452783E-5
5784,63077545166	3,7828134E-5
5787,61100769043	4,0114517E-5
5790,5912399292	4,3292583E-5
5793,57147216797	4,4892801E-5
5796,55170440674	4,7399566E-5
5799,53193664551	4,7621184E-5
5802,51216888428	4,3035949E-5
5805,49240112305	4,0290677E-5
5808,47263336182	3,3843274E-5
5811,45286560059	2,6702436E-5
5814,43309783935	1,5944509E-5
5817,41333007812	7,006294E-6
5820,39356231689	1,2299132E-5
5823,37379455566	2,5229757E-5
5826,35402679443	4,0070483E-5
5829,3342590332	5,424148E-5
5832,31449127197	6,5694337E-5
5835,29472351074	7,3920146E-5
5838,27495574951	7,9550666E-5
5841,25518798828	8,0931822E-5
5844,23542022705	8,0352961E-5
5847,21565246582	7,9036181E-5
5850,19588470459	8,0804868E-5
5853,17611694336	8,3028148E-5
5856,15634918213	8,5759779E-5
5859,1365814209	9,1327932E-5
5862,11681365967	9,6725439E-5
5865,09704589844	0,00010133628
5868,07727813721	0,00010572915
5871,05751037598	0,00010839622
5874,03774261475	0,00011290188
5877,01797485352	0,00011959121
5879,99820709229	0,00012655497
5882,97843933105	0,00013473056
5885,95867156982	0,00014368208
5888,93890380859	0,00014918943
5891,91913604736	0,00015348474
5894,89936828613	0,00015779597
5897,8796005249	0,00016125721
5900,85983276367	0,00016399956
5903,84006500244	0,00016655438
5906,82029724121	0,00017053036
5909,80052947998	0,00017278294
5912,78076171875	0,00017414385
5915,76099395752	0,00017352333
5918,74122619629	0,00017152981
5921,72145843506	0,00017170357
5924,70169067383	0,0001721434
5927,6819229126	0,00017053584
5930,66215515137	0,00017150671
5933,64238739014	0,00017370085
5936,62261962891	0,00017485411
5939,60285186768	0,00017458936
5942,58308410644	0,00017415312
5945,56331634521	0,00017387606
[truncated: 30,772 more rows]
