# Supplementary material for: Predicting the Durability of Solid Fired Bricks Using NDT Electroacoustic Methods
Source: Materials (Basel). 2022 Aug 25;15(17):5882. doi: 10.3390/ma15175882 (PMC9457344; doi:10.3390/ma15175882)
Supplement: Supplementary file 1 [file materials-15-05882-s001.zip › 18-S0_FT.csv]

ASCII data file created with TiePie Multi Channel software. www.tiepie.com.
2021-08-02 09:27:15 549m
Frequency	FFT1
Hz	V
0	0,0014560309
2,98023223876953	0,00011151494
5,96046447753906	8,1831348E-5
8,94069671630859	0,00011951746
11,9209289550781	0,00010251992
14,9011611938477	9,3618146E-5
17,8813934326172	0,00014459479
20,8616256713867	0,00011102127
23,8418579101562	9,7576204E-5
26,8220901489258	8,2626063E-5
29,8023223876953	9,351131E-5
32,7825546264648	8,6839681E-5
35,7627868652344	8,9496703E-5
38,7430191040039	9,2208809E-5
41,7232513427734	8,8527542E-5
44,703483581543	9,1842945E-5
47,6837158203125	0,00010171788
50,663948059082	9,5502298E-5
53,6441802978516	9,9576744E-5
56,6244125366211	9,4936331E-5
59,6046447753906	8,7123364E-5
62,5848770141602	8,8452949E-5
65,5651092529297	8,732351E-5
68,5453414916992	8,8761099E-5
71,5255737304687	9,1026841E-5
74,5058059692383	8,7300755E-5
77,4860382080078	9,1993914E-5
80,4662704467773	8,8984012E-5
83,4465026855469	8,6761479E-5
86,4267349243164	8,9838146E-5
89,4069671630859	9,3413975E-5
92,3871994018555	9,8896439E-5
95,367431640625	9,6980642E-5
98,3476638793945	9,3000136E-5
101,327896118164	9,1361374E-5
104,308128356934	9,0011049E-5
107,288360595703	8,8823979E-5
110,268592834473	8,6277109E-5
113,248825073242	8,8279642E-5
116,229057312012	8,6398614E-5
119,209289550781	8,3989706E-5
122,189521789551	8,7109865E-5
125,16975402832	8,4135508E-5
128,14998626709	8,3987843E-5
131,130218505859	8,5279073E-5
134,110450744629	8,8455809E-5
137,090682983398	9,2433942E-5
140,070915222168	9,5619347E-5
143,051147460938	9,0204671E-5
146,031379699707	9,4605716E-5
149,011611938477	8,6896736E-5
151,991844177246	8,6909689E-5
154,972076416016	8,3649899E-5
157,952308654785	8,2865016E-5
160,932540893555	8,5748707E-5
163,912773132324	8,4091232E-5
166,893005371094	8,3029815E-5
169,873237609863	8,1838009E-5
172,853469848633	8,040105E-5
175,833702087402	8,0818204E-5
178,813934326172	7,8529896E-5
181,794166564941	7,8234147E-5
184,774398803711	7,9674329E-5
187,75463104248	7,7289747E-5
190,73486328125	8,0320045E-5
193,71509552002	8,0471706E-5
196,695327758789	7,9456114E-5
199,675559997559	8,3795715E-5
202,655792236328	8,3989058E-5
205,636024475098	8,7085768E-5
208,616256713867	8,7671185E-5
211,596488952637	8,700675E-5
214,576721191406	8,5207015E-5
217,556953430176	8,646574E-5
220,537185668945	8,4024301E-5
223,517417907715	8,2861461E-5
226,497650146484	8,1429428E-5
229,477882385254	7,6302163E-5
232,458114624023	7,7126101E-5
235,438346862793	7,5980244E-5
238,418579101562	7,7283872E-5
241,398811340332	7,6044416E-5
244,379043579102	7,4234302E-5
247,359275817871	7,1155136E-5
250,339508056641	7,0936645E-5
253,31974029541	7,2725937E-5
256,29997253418	7,1221209E-5
259,280204772949	7,1770391E-5
262,260437011719	7,249968E-5
265,240669250488	7,4583193E-5
268,220901489258	7,5363013E-5
271,201133728027	7,7115317E-5
274,181365966797	7,7526214E-5
277,161598205566	7,9135352E-5
280,141830444336	8,1338003E-5
283,122062683105	8,0280234E-5
286,102294921875	8,3903957E-5
289,082527160645	7,9837552E-5
292,062759399414	7,8881301E-5
295,042991638184	7,7651513E-5
298,023223876953	7,6070867E-5
301,003456115723	7,739048E-5
303,983688354492	7,651065E-5
306,963920593262	7,5433834E-5
309,944152832031	7,5155166E-5
312,924385070801	7,3958137E-5
315,90461730957	7,3994946E-5
318,88484954834	7,325146E-5
321,865081787109	7,2310192E-5
324,845314025879	6,9849149E-5
327,825546264648	7,1702983E-5
330,805778503418	6,8481994E-5
333,786010742188	7,0847462E-5
336,766242980957	7,1050394E-5
339,746475219727	7,1476336E-5
342,726707458496	7,0187988E-5
345,706939697266	7,141711E-5
348,687171936035	6,9896125E-5
351,667404174805	7,118969E-5
354,647636413574	7,2567147E-5
357,627868652344	7,5355066E-5
360,608100891113	7,5203918E-5
363,588333129883	7,4253541E-5
366,568565368652	7,5151991E-5
369,548797607422	7,4174696E-5
372,529029846191	7,5487025E-5
375,509262084961	7,4369691E-5
378,48949432373	7,6248754E-5
381,4697265625	7,5649729E-5
384,44995880127	7,6690066E-5
387,430191040039	7,4786422E-5
390,410423278809	7,794372E-5
393,390655517578	7,7053053E-5
396,370887756348	7,7803645E-5
399,351119995117	7,6701726E-5
402,331352233887	7,5347381E-5
405,311584472656	7,4368021E-5
408,291816711426	7,5520447E-5
411,272048950195	7,407834E-5
414,252281188965	7,4690726E-5
417,232513427734	7,3565146E-5
420,212745666504	7,5900975E-5
423,192977905273	7,6493848E-5
426,173210144043	7,3696428E-5
429,153442382812	7,4383836E-5
432,133674621582	7,5355923E-5
435,113906860352	7,563241E-5
438,094139099121	7,5984355E-5
441,074371337891	7,6298816E-5
444,05460357666	7,6251301E-5
447,03483581543	7,676788E-5
450,015068054199	7,4263678E-5
452,995300292969	7,6185799E-5
455,975532531738	7,8371698E-5
458,955764770508	7,7772585E-5
461,935997009277	7,663636E-5
464,916229248047	7,7428197E-5
467,896461486816	7,5734179E-5
470,876693725586	7,5878845E-5
473,856925964355	7,5472489E-5
476,837158203125	7,5861421E-5
479,817390441895	7,7461787E-5
482,797622680664	7,8124167E-5
485,777854919434	7,6361281E-5
488,758087158203	7,9835408E-5
491,738319396973	7,7757601E-5
494,718551635742	7,8630924E-5
497,698783874512	7,8568953E-5
500,679016113281	8,016846E-5
503,659248352051	8,0496399E-5
506,63948059082	7,877364E-5
509,61971282959	7,8916767E-5
512,599945068359	8,0593795E-5
515,580177307129	7,9582087E-5
518,560409545898	8,0221607E-5
521,540641784668	7,8627599E-5
524,520874023438	7,8302513E-5
527,501106262207	8,0312631E-5
530,481338500977	8,105772E-5
533,461570739746	8,4086003E-5
536,441802978516	8,3366585E-5
539,422035217285	8,6722133E-5
542,402267456055	8,7219698E-5
545,382499694824	8,779319E-5
548,362731933594	8,7903543E-5
551,342964172363	8,8694391E-5
554,323196411133	8,7706981E-5
557,303428649902	8,8591074E-5
560,283660888672	8,8866793E-5
563,263893127441	8,886294E-5
566,244125366211	9,278806E-5
569,22435760498	9,1467101E-5
572,20458984375	9,928307E-5
575,18482208252	9,2441464E-5
578,165054321289	9,3701019E-5
581,145286560059	9,6364466E-5
584,125518798828	9,7397548E-5
587,105751037598	9,6023422E-5
590,085983276367	9,7158465E-5
593,066215515137	9,9027254E-5
596,046447753906	9,9375528E-5
599,026679992676	9,9999005E-5
602,006912231445	0,00010064777
604,987144470215	0,00010031991
607,967376708984	0,00010347281
610,947608947754	0,00010419014
613,927841186523	0,00010558103
616,908073425293	0,00010528492
619,888305664062	0,00010615729
622,868537902832	0,00010634075
625,848770141602	0,00010855238
628,829002380371	0,00010896868
631,809234619141	0,00010983216
634,78946685791	0,00011050733
637,76969909668	0,00011212773
640,749931335449	0,00011285312
643,730163574219	0,00011545566
646,710395812988	0,0001164171
649,690628051758	0,00011672969
652,670860290527	0,00011747985
655,651092529297	0,0001207623
658,631324768066	0,00012195219
661,611557006836	0,00012424536
664,591789245606	0,00012758072
667,572021484375	0,00013101609
670,552253723145	0,00012806154
673,532485961914	0,00012458565
676,512718200684	0,00012616809
679,492950439453	0,00012896867
682,473182678223	0,0001320314
685,453414916992	0,0001357102
688,433647155762	0,00013758689
691,413879394531	0,00014127224
694,394111633301	0,00014341756
697,37434387207	0,0001471164
700,35457611084	0,00014932575
703,334808349609	0,00015134327
706,315040588379	0,00015336619
709,295272827148	0,00015722233
712,275505065918	0,00016144896
715,255737304687	0,00016411619
718,235969543457	0,00016760301
721,216201782227	0,00017076207
724,196434020996	0,00017374933
727,176666259766	0,00017990317
730,156898498535	0,00018323755
733,137130737305	0,00018756265
736,117362976074	0,00019355457
739,097595214844	0,00020007304
742,077827453613	0,00020444211
745,058059692383	0,00020972763
748,038291931152	0,00021664338
751,018524169922	0,00022474113
753,998756408691	0,0002314356
756,978988647461	0,00024151725
759,959220886231	0,0002520849
762,939453125	0,00026283084
765,919685363769	0,00027325306
768,899917602539	0,00028645471
771,880149841309	0,00030280364
774,860382080078	0,00031850438
777,840614318848	0,00033740113
780,820846557617	0,00035639279
783,801078796387	0,00038264994
786,781311035156	0,00041264197
789,761543273926	0,00045011719
792,741775512695	0,00049651387
795,722007751465	0,00055480906
798,702239990234	0,00063327786
801,682472229004	0,00074289452
804,662704467773	0,00089780153
807,642936706543	0,0011459792
810,623168945313	0,0015734365
813,603401184082	0,0024089648
816,583633422852	0,0034911871
819,563865661621	0,0021130489
822,544097900391	0,0012138637
825,52433013916	0,00082610631
828,50456237793	0,00060855312
831,484794616699	0,00047287385
834,465026855469	0,00037748193
837,445259094238	0,00030835645
840,425491333008	0,00025384322
843,405723571777	0,00021233712
846,385955810547	0,00017763689
849,366188049316	0,00014989809
852,346420288086	0,00012578543
855,326652526855	0,00010544808
858,306884765625	9,0972462E-5
861,287117004394	7,7560112E-5
864,267349243164	7,094772E-5
867,247581481934	6,7109337E-5
870,227813720703	6,775568E-5
873,208045959473	6,9318896E-5
876,188278198242	7,6055379E-5
879,168510437012	8,513162E-5
882,148742675781	9,5144335E-5
885,128974914551	0,00010560242
888,10920715332	0,0001183614
891,08943939209	0,00012890671
894,069671630859	0,00014305224
897,049903869629	0,00015759746
900,030136108398	0,00017392434
903,010368347168	0,0001895157
905,990600585938	0,00020619575
908,970832824707	0,00022450489
911,951065063477	0,0002442266
914,931297302246	0,0002661484
917,911529541016	0,00029117862
920,891761779785	0,0003202793
923,871994018555	0,00035253159
926,852226257324	0,00039029883
929,832458496094	0,00043395165
932,812690734863	0,00048650652
935,792922973633	0,00054964779
938,773155212402	0,00062703692
941,753387451172	0,00072870289
944,733619689941	0,00085839857
947,713851928711	0,0010336518
950,69408416748	0,0012789722
953,67431640625	0,0016407408
956,65454864502	0,0022122995
959,634780883789	0,0031099794
962,615013122559	0,0040914718
965,595245361328	0,0036688764
968,575477600098	0,00237954
971,555709838867	0,0017024219
974,535942077637	0,0013368247
977,516174316406	0,0011043379
980,496406555176	0,00094199883
983,476638793945	0,00082053989
986,456871032715	0,00072922807
989,437103271484	0,00065707065
992,417335510254	0,00059938957
995,397567749023	0,0005497923
998,377799987793	0,00050938252
1001,35803222656	0,00047333742
1004,33826446533	0,00044388295
1007,3184967041	0,00041721763
1010,29872894287	0,0003953025
1013,27896118164	0,00037234492
1016,25919342041	0,00035472877
1019,23942565918	0,00033675158
1022,21965789795	0,00032168454
1025,19989013672	0,00030970629
1028,18012237549	0,00029595343
1031,16035461426	0,00028613195
1034,14058685303	0,00027727074
1037,1208190918	0,00026742454
1040,10105133057	0,00025859151
1043,08128356934	0,00025024336
1046,06151580811	0,00024281061
1049,04174804688	0,00023546022
1052,02198028564	0,00022745481
1055,00221252441	0,00022189312
1057,98244476318	0,00021638098
1060,96267700195	0,00021016398
1063,94290924072	0,00020602694
1066,92314147949	0,00020019014
1069,90337371826	0,00019536982
1072,88360595703	0,00019048712
1075,8638381958	0,00018542922
1078,84407043457	0,00018136233
1081,82430267334	0,00017647221
1084,80453491211	0,00017436949
1087,78476715088	0,0001709868
1090,76499938965	0,0001666365
1093,74523162842	0,00016409372
1096,72546386719	0,00016139897
1099,70569610596	0,00015916799
1102,68592834473	0,00015607468
1105,6661605835	0,00015547651
1108,64639282227	0,00015569999
1111,62662506104	0,00015535327
1114,6068572998	0,00015095612
1117,58708953857	0,00014788836
1120,56732177734	0,00014369232
1123,54755401611	0,00014140616
1126,52778625488	0,00013712867
1129,50801849365	0,0001359232
1132,48825073242	0,0001333713
1135,46848297119	0,0001302966
1138,44871520996	0,00012852242
1141,42894744873	0,00012733256
1144,4091796875	0,00012330447
1147,38941192627	0,00012499727
1150,36964416504	0,00012278414
1153,34987640381	0,00012159717
1156,33010864258	0,00012046709
1159,31034088135	0,00011872393
1162,29057312012	0,00011806009
1165,27080535889	0,0001168501
1168,25103759766	0,0001138999
1171,23126983643	0,00011303253
1174,2115020752	0,0001132125
1177,19173431396	0,00011054996
1180,17196655273	0,00010926831
1183,1521987915	0,00010882717
1186,13243103027	0,00010671755
1189,11266326904	0,00010730094
1192,09289550781	0,00010496748
1195,07312774658	0,00010415818
1198,05335998535	0,00010212265
1201,03359222412	0,00010158637
1204,01382446289	0,00010078246
1206,99405670166	9,9097823E-5
1209,97428894043	9,9375219E-5
1212,9545211792	9,8448355E-5
1215,93475341797	9,8274896E-5
1218,91498565674	9,6974422E-5
1221,89521789551	9,5940956E-5
1224,87545013428	9,5336863E-5
1227,85568237305	9,5707486E-5
1230,83591461182	9,5272264E-5
1233,81614685059	9,3827868E-5
1236,79637908936	9,3102264E-5
1239,77661132812	9,3062864E-5
1242,75684356689	9,1862389E-5
1245,73707580566	9,1611234E-5
1248,71730804443	9,0785577E-5
1251,6975402832	8,9676788E-5
1254,67777252197	9,1048682E-5
1257,65800476074	8,8525053E-5
1260,63823699951	8,9299583E-5
1263,61846923828	8,8325364E-5
1266,59870147705	8,8278378E-5
1269,57893371582	8,775864E-5
1272,55916595459	8,6813327E-5
1275,53939819336	8,6650405E-5
1278,51963043213	8,61985E-5
1281,4998626709	8,4260103E-5
1284,48009490967	8,406071E-5
1287,46032714844	8,3994111E-5
1290,44055938721	8,4207978E-5
1293,42079162598	8,3160629E-5
1296,40102386475	8,2771075E-5
1299,38125610352	8,2266899E-5
1302,36148834229	8,1865271E-5
1305,34172058105	8,1423879E-5
1308,32195281982	8,2744693E-5
1311,30218505859	8,2001606E-5
1314,28241729736	8,1449581E-5
1317,26264953613	8,0985325E-5
1320,2428817749	8,1460289E-5
1323,22311401367	8,0436238E-5
1326,20334625244	8,2677353E-5
1329,18357849121	8,0847834E-5
1332,16381072998	8,1211898E-5
1335,14404296875	8,2506799E-5
1338,12427520752	8,1063458E-5
1341,10450744629	8,1275115E-5
1344,08473968506	8,1278206E-5
1347,06497192383	8,2058853E-5
1350,0452041626	8,1116272E-5
1353,02543640137	8,2766993E-5
1356,00566864014	8,2373475E-5
1358,98590087891	8,3669183E-5
1361,96613311768	8,3943337E-5
1364,94636535645	8,5411685E-5
1367,92659759521	8,6797211E-5
1370,90682983398	8,8424778E-5
1373,88706207275	9,2122966E-5
1376,86729431152	9,4015724E-5
1379,84752655029	9,8297872E-5
1382,82775878906	0,00010480824
1385,80799102783	0,00010973923
1388,7882232666	0,00011209537
1391,76845550537	8,8659001E-5
1394,74868774414	4,1603804E-5
1397,72891998291	2,8087821E-5
1400,70915222168	3,1034514E-5
1403,68938446045	3,8370984E-5
1406,66961669922	4,2922732E-5
1409,64984893799	4,5508825E-5
1412,63008117676	4,754038E-5
1415,61031341553	4,9601343E-5
1418,5905456543	4,9688274E-5
1421,57077789307	5,2623796E-5
1424,55101013184	5,2542509E-5
1427,53124237061	5,3373727E-5
1430,51147460938	5,3892486E-5
1433,49170684814	5,4698877E-5
1436,47193908691	5,4820084E-5
1439,45217132568	5,7170917E-5
1442,43240356445	5,609354E-5
1445,41263580322	5,7416387E-5
1448,39286804199	5,7585846E-5
1451,37310028076	5,75435E-5
1454,35333251953	5,9465634E-5
1457,3335647583	5,7669286E-5
1460,31379699707	5,9342145E-5
1463,29402923584	5,8428665E-5
1466,27426147461	6,1319639E-5
1469,25449371338	6,169768E-5
1472,23472595215	6,1730548E-5
1475,21495819092	6,3385915E-5
1478,19519042969	6,3746421E-5
1481,17542266846	6,1770402E-5
1484,15565490723	6,2474116E-5
1487,135887146	6,207392E-5
1490,11611938477	6,2705213E-5
1493,09635162354	6,0902634E-5
1496,0765838623	6,1960421E-5
1499,05681610107	6,105466E-5
1502,03704833984	6,1535891E-5
1505,01728057861	6,1790655E-5
1507,99751281738	6,2352683E-5
1510,97774505615	6,2664745E-5
1513,95797729492	6,3457577E-5
1516,93820953369	6,2461356E-5
1519,91844177246	6,285355E-5
1522,89867401123	6,2952796E-5
1525,87890625	6,2902889E-5
1528,85913848877	6,2939146E-5
1531,83937072754	6,313785E-5
1534,81960296631	6,2979219E-5
1537,79983520508	6,1988076E-5
1540,78006744385	6,0799887E-5
1543,76029968262	6,2076968E-5
1546,74053192139	6,2883137E-5
1549,72076416016	6,2551623E-5
1552,70099639893	6,3802718E-5
1555,6812286377	6,4106021E-5
1558,66146087646	6,3664983E-5
1561,64169311523	6,4239641E-5
1564,621925354	6,4130639E-5
1567,60215759277	6,3449854E-5
1570,58238983154	6,4990671E-5
1573,56262207031	6,3893587E-5
1576,54285430908	6,4163363E-5
1579,52308654785	6,5669116E-5
1582,50331878662	6,4291149E-5
1585,48355102539	6,5595455E-5
1588,46378326416	6,5015526E-5
1591,44401550293	6,5584197E-5
1594,4242477417	6,4709552E-5
1597,40447998047	6,5004608E-5
1600,38471221924	6,4403729E-5
1603,36494445801	6,4865505E-5
1606,34517669678	6,7304123E-5
1609,32540893555	6,8185113E-5
1612,30564117432	6,9124151E-5
1615,28587341309	6,8488461E-5
1618,26610565186	6,9377785E-5
1621,24633789062	7,0448529E-5
1624,22657012939	7,0571985E-5
1627,20680236816	7,2798235E-5
1630,18703460693	7,4663265E-5
1633,1672668457	7,428844E-5
1636,14749908447	7,5103804E-5
1639,12773132324	7,3585005E-5
1642,10796356201	7,3792087E-5
1645,08819580078	7,3419662E-5
1648,06842803955	7,3253703E-5
1651,04866027832	7,2861114E-5
1654,02889251709	7,4093668E-5
1657,00912475586	7,5026368E-5
1659,98935699463	7,4947032E-5
1662,9695892334	7,4827565E-5
1665,94982147217	7,5087948E-5
1668,93005371094	7,5767966E-5
1671,91028594971	7,666316E-5
1674,89051818848	7,8318612E-5
1677,87075042725	7,9697755E-5
1680,85098266602	8,0552285E-5
1683,83121490479	8,052413E-5
1686,81144714355	8,0775631E-5
1689,79167938232	8,3977117E-5
1692,77191162109	8,2717385E-5
1695,75214385986	8,4894635E-5
1698,73237609863	8,6124134E-5
1701,7126083374	8,6876155E-5
1704,69284057617	8,7554853E-5
1707,67307281494	8,7915056E-5
1710,65330505371	8,7158293E-5
1713,63353729248	8,8954572E-5
1716,61376953125	9,0707517E-5
1719,59400177002	9,1364246E-5
1722,57423400879	9,2601241E-5
1725,55446624756	9,5117674E-5
1728,53469848633	9,6579482E-5
1731,5149307251	9,8890423E-5
1734,49516296387	0,0001008619
1737,47539520264	0,00010392088
1740,45562744141	0,00010550834
1743,43585968018	0,00010836817
1746,41609191895	0,00010898041
1749,39632415771	0,00010874839
1752,37655639648	0,00010606003
1755,35678863525	0,00010621112
1758,33702087402	0,00010815996
1761,31725311279	0,00011164204
1764,29748535156	0,00011335907
1767,27771759033	0,00011841279
1770,2579498291	0,00012151217
1773,23818206787	0,00012633712
1776,21841430664	0,00013247601
1779,19864654541	0,00013594011
1782,17887878418	0,00014005509
1785,15911102295	0,0001383052
1788,13934326172	0,00014112348
1791,11957550049	0,00014390963
1794,09980773926	0,00014628188
1797,08003997803	0,00015027715
1800,0602722168	0,00015576557
1803,04050445557	0,00016027373
1806,02073669434	0,00016708131
1809,00096893311	0,00017442347
1811,98120117187	0,00018078482
1814,96143341064	0,00019138037
1817,94166564941	0,00020170605
1820,92189788818	0,00021495488
1823,90213012695	0,0002277836
1826,88236236572	0,00024210192
1829,86259460449	0,00026074725
1832,84282684326	0,0002810431
1835,82305908203	0,00030641061
1838,8032913208	0,00034092671
1841,78352355957	0,00038113637
1844,76375579834	0,00043131734
1847,74398803711	0,00048980644
1850,72422027588	0,00054279957
1853,70445251465	0,00052691005
1856,68468475342	0,00039120337
1859,66491699219	0,00026193971
1862,64514923096	0,0002173248
1865,62538146973	0,00021956958
1868,6056137085	0,00024600667
1871,58584594727	0,00028641494
1874,56607818604	0,00033854553
1877,5463104248	0,0004046795
1880,52654266357	0,00048705318
1883,50677490234	0,00059723272
1886,48700714111	0,00074355613
1889,46723937988	0,00094390368
1892,44747161865	0,0012001275
1895,42770385742	0,0014483292
1898,40793609619	0,0014304588
1901,38816833496	0,0011134248
1904,36840057373	0,0008517481
1907,3486328125	0,00068524618
1910,32886505127	0,0005735203
1913,30909729004	0,00049059547
1916,28932952881	0,00042854518
1919,26956176758	0,00037989734
1922,24979400635	0,0003389488
1925,23002624512	0,0003084939
1928,21025848389	0,00028424072
1931,19049072266	0,0002648196
1934,17072296143	0,00024407947
1937,1509552002	0,00022936666
1940,13118743896	0,00021469202
1943,11141967773	0,00019983712
1946,0916519165	0,00018943564
1949,07188415527	0,00017925766
1952,05211639404	0,00017045179
1955,03234863281	0,00016111194
1958,01258087158	0,00015309232
1960,99281311035	0,00014532042
1963,97304534912	0,00013989813
1966,95327758789	0,00013267492
1969,93350982666	0,00012665154
1972,91374206543	0,00012176332
1975,8939743042	0,00011735489
1978,87420654297	0,00011257432
1981,85443878174	0,00010870396
1984,83467102051	0,00010477377
1987,81490325928	9,9962054E-5
1990,79513549805	9,701757E-5
1993,77536773682	9,2817017E-5
1996,75559997559	9,1435438E-5
1999,73583221436	8,7860513E-5
2002,71606445313	8,6095669E-5
2005,69629669189	8,3207989E-5
2008,67652893066	8,0821591E-5
2011,65676116943	7,8787337E-5
2014,6369934082	7,6157866E-5
2017,61722564697	7,3549805E-5
2020,59745788574	6,9568981E-5
2023,57769012451	6,7713057E-5
2026,55792236328	6,5650096E-5
2029,53815460205	6,4125636E-5
2032,51838684082	6,2254313E-5
2035,49861907959	6,1379247E-5
2038,47885131836	6,0528555E-5
2041,45908355713	6,0733604E-5
2044,4393157959	5,9423266E-5
2047,41954803467	5,7325583E-5
2050,39978027344	5,3438594E-5
2053,38001251221	4,9472912E-5
2056,36024475098	4,5903494E-5
2059,34047698975	4,3693344E-5
2062,32070922852	3,9193737E-5
2065,30094146729	3,4575322E-5
2068,28117370605	2,8930957E-5
2071,26140594482	2,2707577E-5
2074,24163818359	2,0068511E-5
2077,22187042236	2,8610667E-5
2080,20210266113	4,9292595E-5
2083,1823348999	6,81802E-5
2086,16256713867	7,0102189E-5
2089,14279937744	6,7354381E-5
2092,12303161621	6,3569163E-5
2095,10326385498	6,1072658E-5
2098,08349609375	5,9338615E-5
2101,06372833252	5,6087355E-5
2104,04396057129	5,5549544E-5
2107,02419281006	5,3432408E-5
2110,00442504883	5,2456066E-5
2112,9846572876	5,0550605E-5
2115,96488952637	4,9669131E-5
2118,94512176514	4,8379581E-5
2121,92535400391	4,7495879E-5
2124,90558624268	4,6215186E-5
2127,88581848145	4,5938118E-5
2130,86605072021	4,5434382E-5
2133,84628295898	4,2870867E-5
2136,82651519775	4,1826261E-5
2139,80674743652	4,0617216E-5
2142,78697967529	4,0181085E-5
2145,76721191406	4,0051406E-5
2148,74744415283	3,936187E-5
2151,7276763916	3,9448382E-5
2154,70790863037	3,7948803E-5
2157,68814086914	3,7087395E-5
2160,66837310791	3,581588E-5
2163,64860534668	3,708812E-5
2166,62883758545	3,6513347E-5
2169,60906982422	3,5849718E-5
2172,58930206299	3,4965432E-5
2175,56953430176	3,4694038E-5
2178,54976654053	3,4036037E-5
2181,5299987793	3,5281444E-5
2184,51023101807	3,3458322E-5
2187,49046325684	3,2176416E-5
2190,47069549561	3,3940689E-5
2193,45092773438	3,1333327E-5
2196,43115997314	3,1134642E-5
2199,41139221191	3,1766101E-5
2202,39162445068	3,1276166E-5
2205,37185668945	3,0890861E-5
2208,35208892822	3,0876763E-5
2211,33232116699	3,0845473E-5
2214,31255340576	2,9879571E-5
2217,29278564453	3,1243778E-5
2220,2730178833	3,1250207E-5
2223,25325012207	3,1331319E-5
2226,23348236084	3,143219E-5
2229,21371459961	3,2599846E-5
2232,19394683838	3,0973035E-5
2235,17417907715	3,0587609E-5
2238,15441131592	3,0979528E-5
2241,13464355469	2,9544336E-5
2244,11487579346	3,0019571E-5
2247,09510803223	2,9678041E-5
2250,075340271	3,0002521E-5
2253,05557250977	2,930672E-5
2256,03580474854	2,8556863E-5
2259,0160369873	2,7503776E-5
2261,99626922607	2,8032133E-5
2264,97650146484	2,7585873E-5
2267,95673370361	2,7165614E-5
2270,93696594238	2,6648401E-5
2273,91719818115	2,6056302E-5
2276,89743041992	2,5862699E-5
2279,87766265869	2,6761031E-5
2282,85789489746	2,7145615E-5
2285,83812713623	2,7171074E-5
2288,818359375	2,7520136E-5
2291,79859161377	2,7174552E-5
2294,77882385254	2,5075171E-5
2297,75905609131	2,5093824E-5
2300,73928833008	2,5392534E-5
2303,71952056885	2,4415408E-5
2306,69975280762	2,4305563E-5
2309,67998504639	2,3759647E-5
2312,66021728516	2,3568645E-5
2315,64044952393	2,4954242E-5
2318,6206817627	2,373723E-5
2321,60091400146	2,2722042E-5
2324,58114624023	2,0470192E-5
2327,561378479	1,8316563E-5
2330,54161071777	1,9092825E-5
2333,52184295654	1,8303516E-5
2336,50207519531	1,8899533E-5
2339,48230743408	1,9378038E-5
2342,46253967285	1,8770987E-5
2345,44277191162	1,9241134E-5
2348,42300415039	1,9555602E-5
2351,40323638916	2,0020681E-5
2354,38346862793	2,0477056E-5
2357,3637008667	2,1446474E-5
2360,34393310547	2,2935469E-5
2363,32416534424	2,3446244E-5
2366,30439758301	2,5355781E-5
2369,28462982178	2,6245728E-5
2372,26486206055	3,0904362E-5
2375,24509429932	3,5810038E-5
2378,22532653809	4,3500823E-5
2381,20555877686	5,2204956E-5
2384,18579101562	5,8746181E-5
2387,16602325439	5,7110683E-5
2390,14625549316	5,4171149E-5
2393,12648773193	4,7887816E-5
2396,1067199707	4,3951414E-5
2399,08695220947	4,0666817E-5
2402,06718444824	3,8674693E-5
2405,04741668701	3,6204521E-5
2408,02764892578	3,5480994E-5
2411,00788116455	3,3792803E-5
2413,98811340332	3,3550116E-5
2416,96834564209	3,1856307E-5
2419,94857788086	3,1881298E-5
2422,92881011963	3,3362735E-5
2425,9090423584	3,2022359E-5
2428,88927459717	3,3125206E-5
2431,86950683594	3,3859451E-5
2434,84973907471	3,4094421E-5
2437,82997131348	3,417074E-5
2440,81020355225	3,4822519E-5
2443,79043579102	3,574701E-5
2446,77066802979	3,4503988E-5
2449,75090026855	3,4785685E-5
2452,73113250732	3,6301445E-5
2455,71136474609	3,5560006E-5
2458,69159698486	3,580258E-5
2461,67182922363	3,6807125E-5
2464,6520614624	3,7800413E-5
2467,63229370117	3,9771783E-5
2470,61252593994	4,0477298E-5
2473,59275817871	4,1486064E-5
2476,57299041748	4,1831369E-5
2479,55322265625	4,4401752E-5
2482,53345489502	4,6430663E-5
2485,51368713379	4,7322091E-5
2488,49391937256	4,9723746E-5
2491,47415161133	5,2370042E-5
2494,4543838501	5,5147279E-5
2497,43461608887	5,941706E-5
2500,41484832764	6,3013782E-5
2503,39508056641	6,7694512E-5
2506,37531280518	7,4118443E-5
2509,35554504395	8,1787443E-5
2512,33577728271	9,0076527E-5
2515,31600952148	0,00010108035
2518,29624176025	0,0001176962
2521,27647399902	0,00013744122
2524,25670623779	0,00016415729
2527,23693847656	0,00019418813
2530,21717071533	0,00022357675
2533,1974029541	0,0002271238
2536,17763519287	0,0001934989
2539,15786743164	0,00015062133
2542,13809967041	0,00012020527
2545,11833190918	9,7504283E-5
2548,09856414795	8,0494305E-5
2551,07879638672	6,9270101E-5
2554,05902862549	6,1929251E-5
2557,03926086426	5,4428206E-5
2560,01949310303	5,0133981E-5
2562,9997253418	4,3773049E-5
2565,97995758057	3,9534142E-5
2568,96018981934	3,7378415E-5
2571,94042205811	3,6018842E-5
2574,92065429687	3,390811E-5
2577,90088653564	3,1168961E-5
2580,88111877441	2,8178683E-5
2583,86135101318	2,5383279E-5
2586,84158325195	2,5547172E-5
2589,82181549072	2,4612989E-5
2592,80204772949	2,4582572E-5
2595,78227996826	2,2917489E-5
2598,76251220703	2,4643109E-5
2601,7427444458	2,2770901E-5
2604,72297668457	2,1451065E-5
2607,70320892334	2,1853895E-5
2610,68344116211	2,0041411E-5
2613,66367340088	1,9130582E-5
2616,64390563965	1,8891542E-5
2619,62413787842	1,8890153E-5
2622,60437011719	1,8564641E-5
2625,58460235596	1,8499788E-5
2628,56483459473	1,8132337E-5
2631,5450668335	1,7107509E-5
2634,52529907227	1,7019127E-5
2637,50553131104	1,7986615E-5
2640,4857635498	1,7280441E-5
2643,46599578857	1,6619954E-5
2646,44622802734	1,7070316E-5
2649,42646026611	1,6742097E-5
2652,40669250488	1,8057967E-5
2655,38692474365	1,7285544E-5
2658,36715698242	1,9344408E-5
2661,34738922119	2,0059236E-5
2664,32762145996	2,0286072E-5
2667,30785369873	2,2049238E-5
2670,2880859375	2,2780656E-5
2673,26831817627	2,3212828E-5
2676,24855041504	2,2075263E-5
2679,22878265381	2,1457962E-5
2682,20901489258	2,0065334E-5
2685,18924713135	1,9276488E-5
2688,16947937012	1,913567E-5
2691,14971160889	1,9911669E-5
2694,12994384766	2,0409977E-5
2697,11017608643	2,1661746E-5
2700,0904083252	2,206803E-5
2703,07064056396	2,151442E-5
2706,05087280273	2,2046228E-5
2709,0311050415	2,0694413E-5
2712,01133728027	2,1247112E-5
2714,99156951904	2,0203271E-5
2717,97180175781	2,0148673E-5
2720,95203399658	2,1194369E-5
2723,93226623535	2,2372842E-5
2726,91249847412	2,3356253E-5
2729,89273071289	2,2850094E-5
2732,87296295166	2,3857427E-5
2735,85319519043	2,4628853E-5
2738,8334274292	2,6546149E-5
2741,81365966797	2,7793438E-5
2744,79389190674	2,9203136E-5
2747,77412414551	2,8557623E-5
2750,75435638428	2,8480147E-5
2753,73458862305	2,7541729E-5
2756,71482086182	2,702071E-5
2759,69505310059	2,7661801E-5
2762,67528533936	2,7465296E-5
2765,65551757813	2,8408473E-5
2768,63574981689	2,9327029E-5
2771,61598205566	3,0409449E-5
2774,59621429443	3,0598443E-5
2777,5764465332	3,1726975E-5
2780,55667877197	3,1777067E-5
2783,53691101074	3,2728658E-5
2786,51714324951	3,491043E-5
2789,49737548828	3,7046695E-5
2792,47760772705	3,8287498E-5
2795,45783996582	4,1273627E-5
2798,43807220459	4,2554062E-5
2801,41830444336	4,6198594E-5
2804,39853668213	4,6818876E-5
2807,3787689209	4,8337931E-5
2810,35900115967	5,1988856E-5
2813,33923339844	5,571238E-5
2816,31946563721	6,2199212E-5
2819,29969787598	7,1384686E-5
2822,27993011475	7,7711723E-5
2825,26016235352	8,3740076E-5
2828,24039459229	8,4011932E-5
2831,22062683105	7,5778821E-5
2834,20085906982	6,3007526E-5
2837,18109130859	5,4265767E-5
2840,16132354736	4,8011288E-5
2843,14155578613	4,2378561E-5
2846,1217880249	3,6350608E-5
2849,10202026367	3,2362068E-5
2852,08225250244	3,151174E-5
2855,06248474121	3,5976487E-5
2858,04271697998	3,7204439E-5
2861,02294921875	3,4766584E-5
2864,00318145752	2,8190364E-5
2866,98341369629	2,1727137E-5
2869,96364593506	1,5239654E-5
2872,94387817383	1,3386825E-5
2875,9241104126	2,0185109E-5
2878,90434265137	2,7997484E-5
2881,88457489014	3,1421094E-5
2884,86480712891	3,42683E-5
2887,84503936768	3,5189702E-5
2890,82527160645	3,7171974E-5
2893,80550384521	3,9421124E-5
2896,78573608398	4,0990774E-5
2899,76596832275	4,0844981E-5
2902,74620056152	4,0792694E-5
2905,72643280029	4,1554621E-5
2908,70666503906	4,0326118E-5
2911,68689727783	4,1953054E-5
2914,6671295166	4,2809966E-5
2917,64736175537	4,6968515E-5
2920,62759399414	5,1720063E-5
2923,60782623291	5,5847168E-5
2926,58805847168	6,0975108E-5
2929,56829071045	6,6481085E-5
2932,54852294922	7,213954E-5
2935,52875518799	7,8419834E-5
2938,50898742676	8,7220421E-5
2941,48921966553	9,4984278E-5
2944,4694519043	0,00010055822
2947,44968414307	0,00010457427
2950,42991638184	0,00010322152
2953,41014862061	0,00010088438
2956,39038085937	9,2044888E-5
2959,37061309814	8,2174148E-5
2962,35084533691	7,2035183E-5
2965,33107757568	6,4836666E-5
2968,31130981445	6,3494764E-5
2971,29154205322	6,4928208E-5
2974,27177429199	6,4271133E-5
2977,25200653076	6,0328935E-5
2980,23223876953	5,4331964E-5
2983,2124710083	5,1519257E-5
2986,19270324707	5,1575587E-5
2989,17293548584	4,9787812E-5
2992,15316772461	4,405179E-5
2995,13339996338	4,2524147E-5
2998,11363220215	4,3934436E-5
3001,09386444092	4,7877452E-5
3004,07409667969	5,4662641E-5
3007,05432891846	5,8858564E-5
3010,03456115723	5,9811621E-5
3013,014793396	5,4986976E-5
3015,99502563477	4,7438228E-5
3018,97525787354	3,639436E-5
3021,9554901123	3,0400256E-5
3024,93572235107	3,0705036E-5
3027,91595458984	2,7647699E-5
3030,89618682861	2,3476271E-5
3033,87641906738	1,6418522E-5
3036,85665130615	1,005887E-5
3039,83688354492	8,8426008E-6
3042,81711578369	1,3397575E-5
3045,79734802246	1,8005232E-5
3048,77758026123	2,3976727E-5
3051,7578125	2,3078228E-5
3054,73804473877	2,3426116E-5
3057,71827697754	2,12311E-5
3060,69850921631	2,0872522E-5
3063,67874145508	2,098843E-5
3066,65897369385	2,1656256E-5
3069,63920593262	2,1548549E-5
3072,61943817139	2,0947412E-5
3075,59967041016	1,9701515E-5
3078,57990264893	1,7288527E-5
3081,5601348877	1,6987234E-5
3084,54036712646	1,6480043E-5
3087,52059936523	1,8591307E-5
3090,500831604	1,8130548E-5
3093,48106384277	1,5975689E-5
3096,46129608154	1,394875E-5
3099,44152832031	1,3733401E-5
3102,42176055908	1,6513267E-5
3105,40199279785	1,9598658E-5
3108,38222503662	2,2397854E-5
3111,36245727539	2,2014757E-5
3114,34268951416	2,1252851E-5
3117,32292175293	1,98007E-5
3120,3031539917	1,6672537E-5
3123,28338623047	1,119034E-5
3126,26361846924	7,7081529E-6
3129,24385070801	8,5445268E-6
3132,22408294678	1,0761017E-5
3135,20431518555	1,2956197E-5
3138,18454742432	1,1820167E-5
3141,16477966309	1,293726E-5
3144,14501190186	1,2926183E-5
3147,12524414063	1,1773074E-5
3150,10547637939	1,2333277E-5
3153,08570861816	9,7006309E-6
3156,06594085693	7,8143015E-6
3159,0461730957	6,8855981E-6
3162,02640533447	9,6017929E-6
3165,00663757324	1,1356838E-5
3167,98686981201	1,1177274E-5
3170,96710205078	8,2628835E-6
3173,94733428955	3,0745509E-6
3176,92756652832	2,6133342E-6
3179,90779876709	6,6776568E-6
3182,88803100586	1,0590921E-5
3185,86826324463	1,089963E-5
3188,8484954834	1,0784154E-5
3191,82872772217	7,9732718E-6
3194,80895996094	6,1562539E-6
3197,78919219971	5,3232294E-6
3200,76942443848	7,4182181E-6
3203,74965667725	1,0094913E-5
3206,72988891602	9,546519E-6
3209,71012115479	9,8203223E-6
3212,69035339355	9,9010893E-6
3215,67058563232	7,8368588E-6
3218,65081787109	7,7693047E-6
3221,63105010986	7,0151344E-6
3224,61128234863	7,900104E-6
3227,5915145874	8,004598E-6
3230,57174682617	9,3104055E-6
3233,55197906494	7,6517043E-6
3236,53221130371	5,5823274E-6
3239,51244354248	6,0088233E-6
3242,49267578125	6,655784E-6
3245,47290802002	8,6473715E-6
3248,45314025879	8,5687785E-6
3251,43337249756	8,9571806E-6
3254,41360473633	8,9548182E-6
3257,3938369751	8,6192242E-6
3260,37406921387	9,2345133E-6
3263,35430145264	7,4884819E-6
3266,33453369141	6,0914447E-6
3269,31476593018	9,7178738E-6
3272,29499816895	1,4568227E-5
3275,27523040771	1,7130387E-5
3278,25546264648	1,6898018E-5
3281,23569488525	1,4826118E-5
3284,21592712402	1,2342329E-5
3287,19615936279	1,1722E-5
3290,17639160156	1,2514383E-5
3293,15662384033	1,0328805E-5
3296,1368560791	8,9983028E-6
3299,11708831787	7,3336876E-6
3302,09732055664	9,6442819E-6
3305,07755279541	1,2233645E-5
3308,05778503418	1,1640902E-5
3311,03801727295	1,2143716E-5
3314,01824951172	1,2244313E-5
3316,99848175049	1,1698002E-5
3319,97871398926	1,1795712E-5
3322,95894622803	1,2854056E-5
3325,9391784668	1,3122592E-5
3328,91941070557	1,1504692E-5
3331,89964294434	1,0682933E-5
3334,87987518311	1,1048597E-5
3337,86010742188	1,1474924E-5
3340,84033966064	1,391984E-5
3343,82057189941	1,6063765E-5
3346,80080413818	1,5984825E-5
3349,78103637695	1,6972195E-5
3352,76126861572	1,6972766E-5
3355,74150085449	1,8139207E-5
3358,72173309326	1,8553624E-5
3361,70196533203	1,921473E-5
3364,6821975708	2,1316672E-5
3367,66242980957	2,2602249E-5
3370,64266204834	2,2066733E-5
3373,62289428711	2,1983062E-5
3376,60312652588	2,0681786E-5
3379,58335876465	1,8690441E-5
3382,56359100342	1,6470723E-5
3385,54382324219	1,4239791E-5
3388,52405548096	1,0610107E-5
3391,50428771973	7,8642879E-6
3394,4845199585	5,9256163E-6
3397,46475219727	4,8941738E-6
3400,44498443604	5,5996741E-6
3403,4252166748	6,7431593E-6
3406,40544891357	6,1380217E-6
3409,38568115234	2,1592015E-6
3412,36591339111	4,1272181E-6
3415,34614562988	9,1947059E-6
3418,32637786865	1,2004546E-5
3421,30661010742	1,290138E-5
3424,28684234619	1,2021914E-5
3427,26707458496	8,3776404E-6
3430,24730682373	8,8799486E-6
3433,2275390625	8,9240877E-6
3436,20777130127	8,5194269E-6
3439,18800354004	9,5318005E-6
3442,16823577881	1,1086524E-5
3445,14846801758	1,2430671E-5
3448,12870025635	1,4500512E-5
3451,10893249512	1,4420983E-5
3454,08916473389	1,5509201E-5
3457,06939697266	1,4868177E-5
3460,04962921143	1,5541166E-5
3463,0298614502	1,6964104E-5
3466,01009368897	1,8253472E-5
3468,99032592773	2,1700315E-5
3471,9705581665	2,4388724E-5
3474,95079040527	2,5408689E-5
3477,93102264404	2,9454542E-5
3480,91125488281	3,312053E-5
3483,89148712158	3,7142455E-5
3486,87171936035	3,9376937E-5
3489,85195159912	4,1687322E-5
3492,83218383789	4,6417564E-5
3495,81241607666	5,2171098E-5
3498,79264831543	5,8457629E-5
3501,7728805542	6,4792358E-5
3504,75311279297	7,0049235E-5
3507,73334503174	7,3076355E-5
3510,71357727051	7,5863605E-5
3513,69380950928	7,6521389E-5
3516,67404174805	7,3780089E-5
3519,65427398682	6,8355506E-5
3522,63450622559	6,1744903E-5
3525,61473846436	5,6737634E-5
3528,59497070313	5,0855834E-5
3531,57520294189	4,5513891E-5
3534,55543518066	3,7852396E-5
3537,53566741943	3,3011996E-5
3540,5158996582	3,050986E-5
3543,49613189697	2,8100483E-5
3546,47636413574	2,5928974E-5
3549,45659637451	2,3583824E-5
3552,43682861328	2,1910025E-5
3555,41706085205	1,938548E-5
3558,39729309082	1,8054975E-5
3561,37752532959	1,8105759E-5
3564,35775756836	1,8993927E-5
3567,33798980713	2,0158964E-5
3570,3182220459	2,1524581E-5
3573,29845428467	2,1419296E-5
3576,27868652344	2,4498694E-5
3579,25891876221	2,8019147E-5
3582,23915100098	2,9615472E-5
3585,21938323975	3,3161233E-5
3588,19961547852	3,5991389E-5
3591,17984771729	4,0107468E-5
3594,16007995605	4,1363734E-5
3597,14031219482	4,303232E-5
3600,12054443359	4,3026947E-5
3603,10077667236	4,3854455E-5
3606,08100891113	4,5162464E-5
3609,0612411499	4,5163251E-5
3612,04147338867	4,4918326E-5
3615,02170562744	4,3275923E-5
3618,00193786621	4,2073508E-5
3620,98217010498	4,034221E-5
3623,96240234375	3,9234612E-5
3626,94263458252	3,8353587E-5
3629,92286682129	3,7751743E-5
3632,90309906006	3,6032864E-5
3635,88333129883	3,5510031E-5
3638,8635635376	3,2985383E-5
3641,84379577637	3,1922801E-5
3644,82402801514	3,1843278E-5
3647,80426025391	3,2707053E-5
3650,78449249268	3,3179568E-5
3653,76472473145	3,2813232E-5
3656,74495697022	3,136342E-5
3659,72518920898	3,095828E-5
3662,70542144775	3,093197E-5
3665,68565368652	3,0606067E-5
3668,66588592529	2,9633905E-5
3671,64611816406	2,9748781E-5
3674,62635040283	2,84867E-5
3677,6065826416	2,9674131E-5
3680,58681488037	3,273972E-5
3683,56704711914	3,4074989E-5
3686,54727935791	3,7133751E-5
3689,52751159668	3,8438528E-5
3692,50774383545	4,0432364E-5
3695,48797607422	4,2508879E-5
3698,46820831299	4,3452085E-5
3701,44844055176	4,5153937E-5
3704,42867279053	4,623465E-5
3707,4089050293	4,7688703E-5
3710,38913726807	4,5308712E-5
3713,36936950684	3,998147E-5
3716,34960174561	3,223186E-5
3719,32983398438	2,8288694E-5
3722,31006622314	2,22887E-5
3725,29029846191	1,7696315E-5
3728,27053070068	1,4747299E-5
3731,25076293945	1,2675979E-5
3734,23099517822	1,1661448E-5
3737,21122741699	9,9982145E-6
3740,19145965576	1,0210318E-5
3743,17169189453	1,1024613E-5
3746,1519241333	1,197288E-5
3749,13215637207	1,3604363E-5
3752,11238861084	1,5012098E-5
3755,09262084961	1,6279715E-5
3758,07285308838	1,8867415E-5
3761,05308532715	2,0118543E-5
3764,03331756592	2,2487478E-5
3767,01354980469	2,3511469E-5
3769,99378204346	2,600361E-5
3772,97401428223	2,6073326E-5
3775,954246521	2,581834E-5
3778,93447875977	2,6874401E-5
3781,91471099854	2,509835E-5
3784,8949432373	2,5720594E-5
3787,87517547607	2,3680846E-5
3790,85540771484	2,3356824E-5
3793,83563995361	2,1605038E-5
3796,81587219238	2,2173499E-5
3799,79610443115	2,0940397E-5
3802,77633666992	2,0424735E-5
3805,75656890869	1,9251547E-5
3808,73680114746	1,8136199E-5
3811,71703338623	1,8207681E-5
3814,697265625	1,8729781E-5
3817,67749786377	2,1266871E-5
3820,65773010254	2,1216059E-5
3823,63796234131	2,3235782E-5
3826,61819458008	2,3940003E-5
3829,59842681885	2,2216874E-5
3832,57865905762	2,148667E-5
3835,55889129639	1,9883569E-5
3838,53912353516	1,8056489E-5
3841,51935577393	1,7379456E-5
3844,4995880127	1,593908E-5
3847,47982025146	1,4864137E-5
3850,46005249023	1,3655911E-5
3853,440284729	1,2905829E-5
3856,42051696777	1,2283156E-5
3859,40074920654	1,1544132E-5
3862,38098144531	1,0967512E-5
3865,36121368408	9,9522284E-6
3868,34144592285	1,0763118E-5
3871,32167816162	9,9612925E-6
3874,30191040039	9,7040429E-6
3877,28214263916	7,0359696E-6
3880,26237487793	6,1659259E-6
3883,2426071167	5,9589496E-6
3886,22283935547	6,7955031E-6
3889,20307159424	5,8859784E-6
3892,18330383301	6,8188489E-6
3895,16353607178	8,0259502E-6
3898,14376831055	9,8894792E-6
3901,12400054932	1,0276385E-5
3904,10423278809	9,4900195E-6
3907,08446502686	1,0061164E-5
3910,06469726562	1,0995084E-5
3913,04492950439	1,1971334E-5
3916,02516174316	1,239177E-5
3919,00539398193	1,3246743E-5
3921,9856262207	1,3917067E-5
3924,96585845947	1,3666343E-5
3927,94609069824	1,4368548E-5
3930,92632293701	1,5460186E-5
3933,90655517578	1,6246234E-5
3936,88678741455	1,6717889E-5
3939,86701965332	1,8208271E-5
3942,84725189209	1,8505677E-5
3945,82748413086	2,0294493E-5
3948,80771636963	2,1524604E-5
3951,7879486084	2,3055122E-5
3954,76818084717	2,5197471E-5
3957,74841308594	2,703616E-5
3960,72864532471	2,6633029E-5
3963,70887756348	2,8171532E-5
3966,68910980225	2,9635962E-5
3969,66934204102	3,154646E-5
3972,64957427978	3,0620979E-5
3975,62980651855	2,9793766E-5
3978,61003875732	3,0610362E-5
3981,59027099609	3,1634683E-5
3984,57050323486	3,1636967E-5
3987,55073547363	2,954264E-5
3990,5309677124	2,6147854E-5
3993,51119995117	2,1555708E-5
3996,49143218994	2,2197783E-5
3999,47166442871	2,227076E-5
4002,45189666748	2,0787591E-5
4005,43212890625	1,9735104E-5
4008,41236114502	1,8516562E-5
4011,39259338379	1,8351115E-5
4014,37282562256	1,7184906E-5
4017,35305786133	1,681678E-5
4020,3332901001	1,5962473E-5
4023,31352233887	1,5569488E-5
4026,29375457764	1,4014689E-5
4029,27398681641	1,262323E-5
4032,25421905518	1,1614076E-5
4035,23445129395	9,5020752E-6
4038,21468353271	1,033364E-5
4041,19491577148	1,1209828E-5
4044,17514801025	1,2127345E-5
4047,15538024902	1,3864796E-5
4050,13561248779	1,5270366E-5
4053,11584472656	1,5530428E-5
4056,09607696533	1,5794836E-5
4059,0763092041	1,6547456E-5
4062,05654144287	1,6136916E-5
4065,03677368164	1,5074011E-5
4068,01700592041	1,1317882E-5
4070,99723815918	7,952624E-6
4073,97747039795	5,962069E-6
4076,95770263672	4,435059E-6
4079,93793487549	2,7869104E-6
4082,91816711426	1,6770754E-6
4085,89839935303	1,4988201E-6
4088,8786315918	2,1597873E-6
4091,85886383057	3,1250699E-6
4094,83909606934	4,2600476E-6
4097,81932830811	4,5388385E-6
4100,79956054687	4,5334569E-6
4103,77979278564	5,1176149E-6
4106,76002502441	6,889252E-6
4109,74025726318	7,0922417E-6
4112,72048950195	6,5772255E-6
4115,70072174072	7,6186875E-6
4118,68095397949	6,3706096E-6
4121,66118621826	6,529831E-6
4124,64141845703	6,8573756E-6
4127,6216506958	7,8815277E-6
4130,60188293457	6,2863284E-6
4133,58211517334	6,0084954E-6
4136,56234741211	5,004987E-6
4139,54257965088	7,0382445E-6
4142,52281188965	8,0694581E-6
4145,50304412842	8,8230943E-6
4148,48327636719	7,879149E-6
4151,46350860596	7,5772082E-6
4154,44374084473	5,28169E-6
4157,4239730835	5,4300064E-6
4160,40420532227	4,9660129E-6
4163,38443756103	6,775482E-6
4166,3646697998	8,2919166E-6
4169,34490203857	9,6686424E-6
4172,32513427734	8,151146E-6
4175,30536651611	9,0367337E-6
4178,28559875488	7,6591817E-6
4181,26583099365	7,2016436E-6
4184,24606323242	6,3368196E-6
4187,22629547119	6,167901E-6
4190,20652770996	4,9143668E-6
4193,18675994873	6,3536626E-6
4196,1669921875	6,9565604E-6
4199,14722442627	6,5798457E-6
4202,12745666504	5,4155158E-6
4205,10768890381	5,2587607E-6
4208,08792114258	4,9898807E-6
4211,06815338135	8,055084E-6
4214,04838562012	1,1378983E-5
4217,02861785889	1,308176E-5
4220,00885009766	1,5291727E-5
4222,98908233643	1,4893496E-5
4225,9693145752	1,1013451E-5
4228,94954681396	6,0850735E-6
4231,92977905273	2,3126366E-6
4234,9100112915	8,136675E-6
4237,89024353027	1,3747513E-5
4240,87047576904	1,5736622E-5
4243,85070800781	1,4092246E-5
4246,83094024658	1,1730659E-5
4249,81117248535	1,1883634E-5
4252,79140472412	1,3495141E-5
4255,77163696289	1,2336626E-5
4258,75186920166	1,0633419E-5
4261,73210144043	7,7061854E-6
4264,7123336792	3,9706095E-6
4267,69256591797	2,5007871E-6
4270,67279815674	4,0589959E-6
4273,65303039551	6,8955421E-6
4276,63326263428	8,8202209E-6
4279,61349487305	8,8897196E-6
4282,59372711182	9,1120022E-6
4285,57395935059	1,2334934E-5
4288,55419158936	1,5093818E-5
4291,53442382812	1,6448335E-5
4294,51465606689	1,8466154E-5
4297,49488830566	1,9851421E-5
4300,47512054443	1,9499598E-5
4303,4553527832	1,7591614E-5
4306,43558502197	1,3010054E-5
4309,41581726074	1,2699916E-5
4312,39604949951	1,3997709E-5
4315,37628173828	1,6400665E-5
4318,35651397705	1,826031E-5
4321,33674621582	1,5961216E-5
4324,31697845459	1,2578333E-5
4327,29721069336	1,0225478E-5
4330,27744293213	8,0260622E-6
4333,2576751709	9,1164389E-6
4336,23790740967	1,1835373E-5
4339,21813964844	1,216639E-5
4342,19837188721	1,1308541E-5
4345,17860412598	1,0300583E-5
4348,15883636475	9,2191338E-6
4351,13906860352	9,5527126E-6
4354,11930084229	1,0655521E-5
4357,09953308105	1,0568145E-5
4360,07976531982	9,3362624E-6
4363,05999755859	5,7322102E-6
4366,04022979736	2,8932364E-6
4369,02046203613	6,3474545E-6
4372,0006942749	1,2127878E-5
4374,98092651367	1,3935264E-5
4377,96115875244	1,7255337E-5
4380,94139099121	1,616406E-5
4383,92162322998	1,3274223E-5
4386,90185546875	9,3304176E-6
4389,88208770752	8,5531381E-6
4392,86231994629	9,0915765E-6
4395,84255218506	1,0055093E-5
4398,82278442383	1,0870294E-5
4401,8030166626	1,4257024E-5
4404,78324890137	1,6323033E-5
4407,76348114014	1,6725568E-5
4410,74371337891	1,6269856E-5
4413,72394561768	1,7589295E-5
4416,70417785645	1,9979621E-5
4419,68441009521	2,0416009E-5
4422,66464233398	2,0981012E-5
4425,64487457275	1,9505117E-5
4428,62510681152	1,788597E-5
4431,60533905029	1,8115702E-5
4434,58557128906	1,9565288E-5
4437,56580352783	1,966562E-5
4440,5460357666	1,983315E-5
4443,52626800537	1,8347457E-5
4446,50650024414	1,8691658E-5
4449,48673248291	1,9020805E-5
4452,46696472168	2,0151659E-5
4455,44719696045	2,0100583E-5
4458,42742919922	2,1199312E-5
4461,40766143799	1,9748202E-5
4464,38789367676	1,7576394E-5
4467,36812591553	1,343479E-5
4470,3483581543	9,9955959E-6
4473,32859039307	1,1788549E-5
4476,30882263184	1,2966795E-5
4479,28905487061	1,2798547E-5
4482,26928710937	1,398911E-5
4485,24951934814	1,3810249E-5
4488,22975158691	1,5120733E-5
4491,20998382568	1,6551408E-5
4494,19021606445	1,9452526E-5
4497,17044830322	2,0622362E-5
4500,15068054199	2,099993E-5
4503,13091278076	1,9213493E-5
4506,11114501953	1,9380583E-5
4509,0913772583	1,9975595E-5
4512,07160949707	2,106707E-5
4515,05184173584	2,5194081E-5
4518,03207397461	2,7845368E-5
4521,01230621338	3,02585E-5
4523,99253845215	3,2242948E-5
4526,97277069092	3,1865157E-5
4529,95300292969	3,1913258E-5
4532,93323516846	3,122972E-5
4535,91346740723	3,1175964E-5
4538,893699646	2,8118342E-5
4541,87393188477	2,5177704E-5
4544,85416412354	2,282231E-5
4547,8343963623	1,9915035E-5
4550,81462860107	1,6964615E-5
4553,79486083984	1,5263824E-5
4556,77509307861	1,3288647E-5
4559,75532531738	1,2380401E-5
4562,73555755615	1,0942121E-5
4565,71578979492	1,0251258E-5
4568,69602203369	8,5866308E-6
4571,67625427246	8,777077E-6
4574,65648651123	9,1702661E-6
4577,63671875	1,0318606E-5
4580,61695098877	1,0288255E-5
4583,59718322754	1,0550647E-5
4586,57741546631	1,1575391E-5
4589,55764770508	1,1362792E-5
4592,53787994385	1,1109034E-5
4595,51811218262	1,2350068E-5
4598,49834442139	1,114632E-5
4601,47857666016	1,1872315E-5
4604,45880889893	1,2979467E-5
4607,4390411377	1,4522705E-5
4610,41927337646	1,4747199E-5
4613,39950561523	1,7252803E-5
4616,379737854	2,0659448E-5
4619,35997009277	2,3036606E-5
4622,34020233154	2,662421E-5
4625,32043457031	2,966894E-5
4628,30066680908	3,2165548E-5
4631,28089904785	3,605459E-5
4634,26113128662	4,0692603E-5
4637,24136352539	4,5649827E-5
4640,22159576416	4,956788E-5
4643,20182800293	5,5116273E-5
4646,1820602417	5,8331732E-5
4649,16229248047	6,0151011E-5
4652,14252471924	5,9053389E-5
4655,12275695801	5,6801181E-5
4658,10298919678	5,5646386E-5
4661,08322143555	5,1669108E-5
4664,06345367432	4,795237E-5
4667,04368591309	4,5570032E-5
4670,02391815186	4,4003929E-5
4673,00415039063	4,2224109E-5
4675,98438262939	4,1085537E-5
4678,96461486816	4,2491448E-5
4681,94484710693	4,1287225E-5
4684,9250793457	3,9354917E-5
4687,90531158447	3,7634193E-5
4690,88554382324	3,5593284E-5
4693,86577606201	3,3570159E-5
4696,84600830078	3,2871446E-5
4699,82624053955	3,1696612E-5
4702,80647277832	3,0908242E-5
4705,78670501709	3,0217704E-5
4708,76693725586	2,7611863E-5
4711,74716949463	2,5182402E-5
4714,7274017334	2,1833733E-5
4717,70763397217	1,9706957E-5
4720,68786621094	1,9658991E-5
4723,66809844971	2,2259165E-5
4726,64833068848	2,6160615E-5
4729,62856292725	2,7715801E-5
4732,60879516602	2,7375749E-5
4735,58902740479	2,4637052E-5
4738,56925964355	2,2381712E-5
4741,54949188232	1,9517573E-5
4744,52972412109	2,0639973E-5
4747,50995635986	2,2965819E-5
4750,49018859863	2,4264922E-5
4753,4704208374	2,7225388E-5
4756,45065307617	2,4975321E-5
4759,43088531494	2,2938045E-5
4762,41111755371	1,92368E-5
4765,39134979248	1,7963014E-5
4768,37158203125	1,8656893E-5
4771,35181427002	1,9196179E-5
4774,33204650879	1,9799312E-5
4777,31227874756	2,0055324E-5
4780,29251098633	2,0799407E-5
4783,2727432251	2,2977552E-5
4786,25297546387	2,4191646E-5
4789,23320770264	2,5782904E-5
4792,21343994141	2,6160135E-5
4795,19367218018	2,478161E-5
4798,17390441895	2,3701801E-5
4801,15413665771	2,5531502E-5
4804,13436889648	2,6380481E-5
4807,11460113525	2,664417E-5
4810,09483337402	2,7833622E-5
4813,07506561279	2,7984246E-5
4816,05529785156	2,7499732E-5
4819,03553009033	2,573582E-5
4822,0157623291	2,3452281E-5
4824,99599456787	2,3908341E-5
4827,97622680664	2,5270671E-5
4830,95645904541	2,5978419E-5
4833,93669128418	2,5179631E-5
4836,91692352295	2,5819821E-5
4839,89715576172	2,5660924E-5
4842,87738800049	2,6846068E-5
4845,85762023926	2,8644752E-5
4848,83785247803	2,9432086E-5
4851,8180847168	3,0667529E-5
4854,79831695557	3,1637042E-5
4857,77854919434	3,2135126E-5
4860,75878143311	3,2839737E-5
4863,73901367188	3,301013E-5
4866,71924591064	3,2795619E-5
4869,69947814941	3,4468162E-5
4872,67971038818	3,4284124E-5
4875,65994262695	3,3564649E-5
4878,64017486572	3,1040441E-5
4881,62040710449	2,5380205E-5
4884,60063934326	2,280992E-5
4887,58087158203	2,0147117E-5
4890,5611038208	1,9539917E-5
4893,54133605957	1,9721805E-5
4896,52156829834	2,1994012E-5
4899,50180053711	2,6797503E-5
4902,48203277588	2,5528398E-5
4905,46226501465	2,3227277E-5
4908,44249725342	1,8342849E-5
4911,42272949219	1,4435102E-5
4914,40296173096	1,4844647E-5
4917,38319396973	1,4077757E-5
4920,3634262085	1,4757713E-5
4923,34365844727	1,2505027E-5
4926,32389068604	1,1313735E-5
4929,3041229248	1,1671977E-5
4932,28435516357	1,2167841E-5
4935,26458740234	1,1908795E-5
4938,24481964111	8,9209311E-6
4941,22505187988	6,876868E-6
4944,20528411865	6,373312E-6
4947,18551635742	8,9283974E-6
4950,16574859619	9,5844632E-6
4953,14598083496	9,0491408E-6
4956,12621307373	6,9338214E-6
4959,1064453125	6,3988798E-6
4962,08667755127	2,8498448E-6
4965,06690979004	2,6762581E-6
4968,04714202881	1,1994126E-6
4971,02737426758	1,116206E-6
4974,00760650635	1,6339831E-6
4976,98783874512	9,5217214E-7
4979,96807098389	1,4615903E-6
4982,94830322266	2,492646E-6
4985,92853546143	3,3024193E-6
4988,9087677002	4,9132789E-6
4991,88899993897	4,3094236E-6
4994,86923217773	5,6719241E-6
4997,8494644165	6,8491554E-6
5000,82969665527	7,4336805E-6
5003,80992889404	7,9536039E-6
5006,79016113281	8,7291522E-6
5009,77039337158	1,0966243E-5
5012,75062561035	1,1638184E-5
5015,73085784912	1,388996E-5
5018,71109008789	1,6870095E-5
5021,69132232666	1,7901861E-5
5024,67155456543	1,8847015E-5
5027,6517868042	2,0247033E-5
5030,63201904297	2,2697047E-5
5033,61225128174	2,3218368E-5
5036,59248352051	2,7612716E-5
5039,57271575928	3,1535239E-5
5042,55294799805	3,6436995E-5
5045,53318023682	4,0960849E-5
5048,51341247559	4,4111606E-5
5051,49364471436	4,2342269E-5
5054,47387695313	4,2640199E-5
5057,45410919189	4,2119707E-5
5060,43434143066	4,3475286E-5
5063,41457366943	4,4874978E-5
5066,3948059082	4,6794154E-5
5069,37503814697	4,8415927E-5
5072,35527038574	5,0732438E-5
5075,33550262451	5,292338E-5
5078,31573486328	5,4066565E-5
5081,29596710205	5,1949454E-5
5084,27619934082	5,1054844E-5
5087,25643157959	5,327719E-5
5090,23666381836	5,9045653E-5
5093,21689605713	5,9550046E-5
5096,1971282959	5,9385883E-5
5099,17736053467	5,671505E-5
5102,15759277344	5,4852796E-5
5105,13782501221	5,4047081E-5
5108,11805725098	5,3402561E-5
5111,09828948975	5,3949036E-5
5114,07852172852	5,4206503E-5
5117,05875396729	5,42455E-5
5120,03898620605	5,42256E-5
5123,01921844482	5,1971864E-5
5125,99945068359	4,8952061E-5
5128,97968292236	4,7815757E-5
5131,95991516113	4,875775E-5
5134,9401473999	4,98951E-5
5137,92037963867	4,7833189E-5
5140,90061187744	4,470382E-5
5143,88084411621	4,0467367E-5
5146,86107635498	3,8557145E-5
5149,84130859375	3,7441941E-5
5152,82154083252	3,7061525E-5
5155,80177307129	3,5598118E-5
5158,78200531006	3,0772802E-5
5161,76223754883	2,8418229E-5
5164,7424697876	2,7420835E-5
5167,72270202637	2,7285127E-5
5170,70293426514	2,5963836E-5
5173,68316650391	2,1524464E-5
5176,66339874268	1,741087E-5
5179,64363098145	1,4444052E-5
5182,62386322022	1,5397611E-5
5185,60409545898	2,2824405E-5
5188,58432769775	2,9633656E-5
5191,56455993652	3,2925955E-5
5194,54479217529	3,3613376E-5
5197,52502441406	3,3301007E-5
5200,50525665283	2,9308222E-5
5203,4854888916	2,8420503E-5
5206,46572113037	2,955331E-5
5209,44595336914	3,2818647E-5
5212,42618560791	3,4866458E-5
5215,40641784668	3,6788358E-5
5218,38665008545	4,1307392E-5
5221,36688232422	4,4578421E-5
5224,34711456299	4,6414055E-5
5227,32734680176	4,6997335E-5
5230,30757904053	4,9701998E-5
5233,2878112793	5,10781E-5
5236,26804351807	5,3274687E-5
5239,24827575684	5,2846607E-5
5242,22850799561	5,0882864E-5
5245,20874023438	4,498539E-5
5248,18897247314	3,9730479E-5
5251,16920471191	3,4479502E-5
5254,14943695068	3,0493106E-5
5257,12966918945	2,8786906E-5
5260,10990142822	2,6265033E-5
5263,09013366699	2,1807801E-5
5266,07036590576	1,9523413E-5
5269,05059814453	1,7822188E-5
5272,0308303833	1,6602617E-5
5275,01106262207	1,8221254E-5
5277,99129486084	1,9045222E-5
5280,97152709961	1,8628553E-5
5283,95175933838	1,6852674E-5
5286,93199157715	1,4873971E-5
5289,91222381592	1,3086193E-5
5292,89245605469	1,1680318E-5
5295,87268829346	1,1178186E-5
5298,85292053223	1,217484E-5
5301,833152771	1,1024853E-5
5304,81338500977	9,9659812E-6
5307,79361724854	9,0700545E-6
5310,7738494873	8,6930097E-6
5313,75408172607	1,0194198E-5
5316,73431396484	8,8874273E-6
5319,71454620361	9,136515E-6
5322,69477844238	8,2016843E-6
5325,67501068115	6,4125011E-6
5328,65524291992	4,7876647E-6
5331,63547515869	4,4884969E-6
5334,61570739746	2,0255975E-6
5337,59593963623	9,9030075E-7
5340,576171875	1,2433737E-6
5343,55640411377	3,0097993E-6
5346,53663635254	2,0950865E-6
5349,51686859131	1,9807317E-6
5352,49710083008	2,4246533E-6
5355,47733306885	1,7751317E-6
5358,45756530762	1,7331659E-6
5361,43779754639	3,0322955E-6
5364,41802978516	3,3943259E-6
5367,39826202393	4,4347372E-6
5370,3784942627	5,3424012E-6
5373,35872650146	4,8681203E-6
5376,33895874023	5,0980389E-6
5379,319190979	5,4537352E-6
5382,29942321777	5,4379475E-6
5385,27965545654	5,0341349E-6
5388,25988769531	7,896303E-6
5391,24011993408	9,0458395E-6
5394,22035217285	1,1291439E-5
5397,20058441162	1,203172E-5
5400,18081665039	1,257405E-5
5403,16104888916	1,4016579E-5
5406,14128112793	1,5103128E-5
5409,1215133667	1,5089385E-5
5412,10174560547	1,6269811E-5
5415,08197784424	1,9116642E-5
5418,06221008301	2,0860868E-5
5421,04244232178	2,2627534E-5
5424,02267456055	2,5587966E-5
5427,00290679932	2,9115999E-5
5429,98313903809	3,148115E-5
5432,96337127686	3,4011063E-5
5435,94360351562	3,3950927E-5
5438,92383575439	3,3990732E-5
5441,90406799316	3,2665253E-5
5444,88430023193	3,2292514E-5
5447,8645324707	3,0408545E-5
5450,84476470947	2,914408E-5
5453,82499694824	2,7458369E-5
5456,80522918701	2,5246694E-5
5459,78546142578	2,4449389E-5
5462,76569366455	2,2961413E-5
5465,74592590332	2,306574E-5
5468,72615814209	2,0454294E-5
5471,70639038086	1,9270553E-5
5474,68662261963	1,6595142E-5
5477,6668548584	1,3524491E-5
5480,64708709717	1,038647E-5
5483,62731933594	8,5719899E-6
5486,60755157471	9,2179565E-6
5489,58778381348	1,0768026E-5
5492,56801605225	1,3832295E-5
5495,54824829102	1,4328159E-5
5498,52848052978	1,5511308E-5
5501,50871276855	1,6700033E-5
5504,48894500732	1,5748409E-5
5507,46917724609	1,5514689E-5
5510,44940948486	1,3869616E-5
5513,42964172363	1,4380243E-5
5516,4098739624	1,5445974E-5
5519,39010620117	1,4769869E-5
5522,37033843994	1,4011196E-5
5525,35057067871	1,4841959E-5
5528,33080291748	1,4869759E-5
5531,31103515625	1,3729661E-5
5534,29126739502	1,1193663E-5
5537,27149963379	9,6436253E-6
5540,25173187256	5,7636651E-6
5543,23196411133	2,3244182E-6
5546,2121963501	2,1969706E-6
5549,19242858887	1,7628455E-6
5552,17266082764	2,5195381E-6
5555,15289306641	1,5785623E-6
5558,13312530518	4,0703838E-6
5561,11335754395	5,5234937E-6
5564,09358978271	6,1112376E-6
5567,07382202148	8,6138832E-6
5570,05405426025	9,2876532E-6
5573,03428649902	8,5344268E-6
5576,01451873779	7,5242484E-6
5578,99475097656	7,8136561E-6
5581,97498321533	8,7147581E-6
5584,9552154541	9,5276638E-6
5587,93544769287	1,161942E-5
5590,91567993164	1,2179381E-5
5593,89591217041	1,3428422E-5
5596,87614440918	1,4062279E-5
5599,85637664795	1,5630885E-5
5602,83660888672	1,6637456E-5
5605,81684112549	1,6921042E-5
5608,79707336426	1,7327613E-5
5611,77730560303	1,6951068E-5
5614,7575378418	1,7605184E-5
5617,73777008057	1,9839051E-5
5620,71800231934	2,1980752E-5
5623,69823455811	2,4392103E-5
5626,67846679687	2,5549443E-5
5629,65869903564	2,6572168E-5
5632,63893127441	2,768444E-5
5635,61916351318	3,0162522E-5
5638,59939575195	3,1976074E-5
5641,57962799072	3,2569106E-5
5644,55986022949	3,3962983E-5
5647,54009246826	3,4210903E-5
5650,52032470703	3,650871E-5
5653,5005569458	3,8210188E-5
5656,48078918457	3,9170904E-5
5659,46102142334	4,2592626E-5
5662,44125366211	4,418829E-5
5665,42148590088	4,4162074E-5
5668,40171813965	4,2931343E-5
5671,38195037842	4,0455513E-5
5674,36218261719	3,7995849E-5
5677,34241485596	3,5533686E-5
5680,32264709473	3,3506381E-5
5683,3028793335	3,2589928E-5
5686,28311157227	3,1754881E-5
5689,26334381103	3,0354847E-5
5692,2435760498	2,889399E-5
5695,22380828857	2,6897095E-5
5698,20404052734	2,3696064E-5
5701,18427276611	2,3096901E-5
5704,16450500488	2,2283409E-5
5707,14473724365	2,2280708E-5
5710,12496948242	2,2679846E-5
5713,10520172119	2,290099E-5
5716,08543395996	2,3702191E-5
5719,06566619873	2,4131822E-5
5722,0458984375	2,4222135E-5
5725,02613067627	2,218867E-5
5728,00636291504	1,9232177E-5
5730,98659515381	1,7885856E-5
5733,96682739258	1,8739236E-5
5736,94705963135	1,8112055E-5
5739,92729187012	1,7942369E-5
5742,90752410889	1,6525045E-5
5745,88775634766	1,755461E-5
5748,86798858643	1,8790268E-5
5751,8482208252	1,8912205E-5
5754,82845306396	1,8637248E-5
5757,80868530273	1,5640178E-5
5760,7889175415	1,5127252E-5
5763,76914978027	1,8581659E-5
5766,74938201904	2,0066703E-5
5769,72961425781	1,9977393E-5
5772,70984649658	2,0799808E-5
5775,69007873535	1,8202935E-5
5778,67031097412	1,7589314E-5
5781,65054321289	1,6770947E-5
5784,63077545166	1,773835E-5
5787,61100769043	1,6818423E-5
5790,5912399292	1,7708116E-5
5793,57147216797	1,7159137E-5
5796,55170440674	1,7595716E-5
5799,53193664551	1,6025405E-5
5802,51216888428	1,8031965E-5
5805,49240112305	1,732996E-5
5808,47263336182	1,9158161E-5
5811,45286560059	1,9539256E-5
5814,43309783935	2,0945767E-5
5817,41333007812	2,2359183E-5
5820,39356231689	2,4063011E-5
5823,37379455566	2,5593204E-5
5826,35402679443	2,5462486E-5
5829,3342590332	2,6325171E-5
5832,31449127197	2,6167195E-5
5835,29472351074	2,900338E-5
5838,27495574951	2,8353731E-5
5841,25518798828	2,8386246E-5
5844,23542022705	2,8267578E-5
5847,21565246582	2,6519843E-5
5850,19588470459	2,6636712E-5
5853,17611694336	2,8009592E-5
5856,15634918213	2,9016508E-5
5859,1365814209	3,089102E-5
5862,11681365967	3,4447832E-5
5865,09704589844	3,6610953E-5
5868,07727813721	3,6450403E-5
5871,05751037598	3,7335839E-5
5874,03774261475	3,8808277E-5
5877,01797485352	4,0590775E-5
5879,99820709229	4,3472436E-5
5882,97843933105	4,372911E-5
5885,95867156982	4,5476764E-5
5888,93890380859	4,6571928E-5
5891,91913604736	4,8849443E-5
5894,89936828613	5,0417473E-5
5897,8796005249	5,1723003E-5
5900,85983276367	4,9345554E-5
5903,84006500244	4,6352887E-5
5906,82029724121	3,9404223E-5
5909,80052947998	3,7593087E-5
5912,78076171875	3,7176018E-5
5915,76099395752	3,840422E-5
5918,74122619629	3,4937298E-5
5921,72145843506	2,9565365E-5
5924,70169067383	2,2070041E-5
5927,6819229126	1,7542537E-5
5930,66215515137	1,4777981E-5
5933,64238739014	1,4007227E-5
5936,62261962891	1,2357497E-5
5939,60285186768	9,151868E-6
5942,58308410644	9,8019777E-6
5945,56331634521	1,2917526E-5
[truncated: 30,772 more rows]
