# Supplementary material for: Predicting the Durability of Solid Fired Bricks Using NDT Electroacoustic Methods
Source: Materials (Basel). 2022 Aug 25;15(17):5882. doi: 10.3390/ma15175882 (PMC9457344; doi:10.3390/ma15175882)
Supplement: Supplementary file 1 [file materials-15-05882-s001.zip › 19-NV0_FL.csv]

ASCII data file created with TiePie Multi Channel software. www.tiepie.com.
2021-08-03 08:06:41 308m
Frequency	FFT1
Hz	V
0	0,0016428095
2,98023223876953	0,00013796823
5,96046447753906	0,00013902378
8,94069671630859	0,00013250674
11,9209289550781	0,0001266485
14,9011611938477	0,0001306875
17,8813934326172	0,00014834657
20,8616256713867	0,000143861
23,8418579101562	0,00017371875
26,8220901489258	0,00015114678
29,8023223876953	0,00016705784
32,7825546264648	0,00014390995
35,7627868652344	0,00013404607
38,7430191040039	0,00013795665
41,7232513427734	0,00014395439
44,703483581543	0,00014029151
47,6837158203125	0,00013452484
50,663948059082	0,0001363718
53,6441802978516	0,00013773748
56,6244125366211	0,00014774695
59,6046447753906	0,00014379316
62,5848770141602	0,00014375267
65,5651092529297	0,00014342915
68,5453414916992	0,00015050822
71,5255737304687	0,00015284544
74,5058059692383	0,00015707855
77,4860382080078	0,0001604124
80,4662704467773	0,00015270419
83,4465026855469	0,00015560031
86,4267349243164	0,00016164271
89,4069671630859	0,00015657883
92,3871994018555	0,00016053986
95,367431640625	0,00015716691
98,3476638793945	0,00015665791
101,327896118164	0,00015301537
104,308128356934	0,00015672982
107,288360595703	0,00016158252
110,268592834473	0,00016042199
113,248825073242	0,0001656196
116,229057312012	0,00016449864
119,209289550781	0,00016217429
122,189521789551	0,00016411364
125,16975402832	0,00015996432
128,14998626709	0,00016190222
131,130218505859	0,00016609176
134,110450744629	0,00016746846
137,090682983398	0,00016878728
140,070915222168	0,00017075213
143,051147460938	0,00017132652
146,031379699707	0,00016936527
149,011611938477	0,00016796138
151,991844177246	0,00016837914
154,972076416016	0,00016750664
157,952308654785	0,00016718003
160,932540893555	0,00016989153
163,912773132324	0,00016979458
166,893005371094	0,0001704212
169,873237609863	0,00017018175
172,853469848633	0,00016861768
175,833702087402	0,00016804356
178,813934326172	0,00016671351
181,794166564941	0,0001670297
184,774398803711	0,00016774272
187,75463104248	0,00016625212
190,73486328125	0,00016563375
193,71509552002	0,00016672481
196,695327758789	0,00016540939
199,675559997559	0,00016491393
202,655792236328	0,00016763567
205,636024475098	0,00016732643
208,616256713867	0,00016616274
211,596488952637	0,00016544137
214,576721191406	0,00016643888
217,556953430176	0,00016605207
220,537185668945	0,00016581166
223,517417907715	0,00016772153
226,497650146484	0,00016597981
229,477882385254	0,00016533201
232,458114624023	0,00016426422
235,438346862793	0,00016523648
238,418579101562	0,00016581016
241,398811340332	0,00016659339
244,379043579102	0,00016508724
247,359275817871	0,00016475714
250,339508056641	0,00016211346
253,31974029541	0,00016281928
256,29997253418	0,00016246527
259,280204772949	0,0001604462
262,260437011719	0,00016042528
265,240669250488	0,0001617431
268,220901489258	0,00016016435
271,201133728027	0,00015831391
274,181365966797	0,00015672862
277,161598205566	0,00015973416
280,141830444336	0,00015824409
283,122062683105	0,00015826409
286,102294921875	0,00015662092
289,082527160645	0,00015564462
292,062759399414	0,00015383374
295,042991638184	0,00015489463
298,023223876953	0,0001544619
301,003456115723	0,00015138173
303,983688354492	0,00015308923
306,963920593262	0,00015345684
309,944152832031	0,0001515659
312,924385070801	0,00014925818
315,90461730957	0,00014964896
318,88484954834	0,00014682107
321,865081787109	0,00014758961
324,845314025879	0,00014707686
327,825546264648	0,00014420857
330,805778503418	0,0001451272
333,786010742188	0,00014269531
336,766242980957	0,00014155562
339,746475219727	0,00013796225
342,726707458496	0,00013766146
345,706939697266	0,00013558487
348,687171936035	0,00013530434
351,667404174805	0,00013180201
354,647636413574	0,00013174258
357,627868652344	0,00013007947
360,608100891113	0,00012666727
363,588333129883	0,00012677315
366,568565368652	0,00012722344
369,548797607422	0,00012447915
372,529029846191	0,00012355883
375,509262084961	0,00012029758
378,48949432373	0,00012166615
381,4697265625	0,00011933683
384,44995880127	0,00011865452
387,430191040039	0,00011762517
390,410423278809	0,00011731998
393,390655517578	0,0001173801
396,370887756348	0,00011745342
399,351119995117	0,00011808379
402,331352233887	0,00011705967
405,311584472656	0,00011533816
408,291816711426	0,00011702493
411,272048950195	0,00011647684
414,252281188965	0,00011748206
417,232513427734	0,00011715482
420,212745666504	0,00011738337
423,192977905273	0,00011829019
426,173210144043	0,00011788216
429,153442382812	0,00011814119
432,133674621582	0,00011786885
435,113906860352	0,00011746377
438,094139099121	0,00011722865
441,074371337891	0,0001187196
444,05460357666	0,00011966112
447,03483581543	0,00011947428
450,015068054199	0,00012178683
452,995300292969	0,00012285571
455,975532531738	0,00012114009
458,955764770508	0,00012101655
461,935997009277	0,00012094389
464,916229248047	0,00012254543
467,896461486816	0,00012167073
470,876693725586	0,00012176705
473,856925964355	0,00012214778
476,837158203125	0,00012383874
479,817390441895	0,00012340944
482,797622680664	0,00012306825
485,777854919434	0,00012428965
488,758087158203	0,000123732
491,738319396973	0,00012404662
494,718551635742	0,00012316424
497,698783874512	0,00012410979
500,679016113281	0,00012381879
503,659248352051	0,00012426037
506,63948059082	0,0001255666
509,61971282959	0,00012498033
512,599945068359	0,00012540878
515,580177307129	0,00012419369
518,560409545898	0,00012574736
521,540641784668	0,00012540307
524,520874023438	0,00012468377
527,501106262207	0,00012639063
530,481338500977	0,00012640626
533,461570739746	0,00012598229
536,441802978516	0,00012740685
539,422035217285	0,00012527802
542,402267456055	0,000126292
545,382499694824	0,00012684802
548,362731933594	0,00012672126
551,342964172363	0,00012740003
554,323196411133	0,00012731222
557,303428649902	0,0001264949
560,283660888672	0,00012576144
563,263893127441	0,00012721414
566,244125366211	0,00012739983
569,22435760498	0,00012611892
572,20458984375	0,00012812534
575,18482208252	0,00012805116
578,165054321289	0,00012613092
581,145286560059	0,00012233638
584,125518798828	0,00013450586
587,105751037598	0,00013112883
590,085983276367	0,00012902639
593,066215515137	0,00012846343
596,046447753906	0,00012789294
599,026679992676	0,00012864082
602,006912231445	0,00012750298
604,987144470215	0,00012705815
607,967376708984	0,00012627046
610,947608947754	0,00012693749
613,927841186523	0,00012678732
616,908073425293	0,00012755123
619,888305664062	0,000126446
622,868537902832	0,00012732931
625,848770141602	0,00012625894
628,829002380371	0,00012719048
631,809234619141	0,00012770467
634,78946685791	0,00012731309
637,76969909668	0,00012933384
640,749931335449	0,00012706298
643,730163574219	0,00012862552
646,710395812988	0,00012714385
649,690628051758	0,00012731848
652,670860290527	0,00012808039
655,651092529297	0,00012901132
658,631324768066	0,00012798727
661,611557006836	0,00012759469
664,591789245606	0,00012756447
667,572021484375	0,00012797069
670,552253723145	0,00012821345
673,532485961914	0,00012758505
676,512718200684	0,00012798845
679,492950439453	0,00012964503
682,473182678223	0,00012883587
685,453414916992	0,00012864236
688,433647155762	0,00012879526
691,413879394531	0,00012948904
694,394111633301	0,00012878264
697,37434387207	0,00012951639
700,35457611084	0,00013021888
703,334808349609	0,00012902575
706,315040588379	0,0001296734
709,295272827148	0,00013011328
712,275505065918	0,00013000108
715,255737304687	0,00013069064
718,235969543457	0,00013039622
721,216201782227	0,00013095212
724,196434020996	0,00013110466
727,176666259766	0,00013071895
730,156898498535	0,00013064435
733,137130737305	0,00013088352
736,117362976074	0,00013220441
739,097595214844	0,00013215074
742,077827453613	0,00013147409
745,058059692383	0,00013098252
748,038291931152	0,00013246457
751,018524169922	0,00013398438
753,998756408691	0,00013302061
756,978988647461	0,00013336952
759,959220886231	0,0001330549
762,939453125	0,00013652797
765,919685363769	0,00013475621
768,899917602539	0,00013584394
771,880149841309	0,00013569978
774,860382080078	0,00013512611
777,840614318848	0,00013507416
780,820846557617	0,0001372364
783,801078796387	0,00013698003
786,781311035156	0,00013594897
789,761543273926	0,00013677868
792,741775512695	0,00013609834
795,722007751465	0,00013662818
798,702239990234	0,00013734633
801,682472229004	0,00013635927
804,662704467773	0,00013624133
807,642936706543	0,00013537268
810,623168945313	0,00013500465
813,603401184082	0,00013459594
816,583633422852	0,00013609749
819,563865661621	0,00013454645
822,544097900391	0,00013582601
825,52433013916	0,0001351071
828,50456237793	0,00013548649
831,484794616699	0,00013450723
834,465026855469	0,00013676918
837,445259094238	0,00013602572
840,425491333008	0,00013560206
843,405723571777	0,00013579021
846,385955810547	0,00013589152
849,366188049316	0,0001385023
852,346420288086	0,00013715096
855,326652526855	0,00013887555
858,306884765625	0,00013748552
861,287117004394	0,00013703472
864,267349243164	0,00013948496
867,247581481934	0,00013940685
870,227813720703	0,00013963023
873,208045959473	0,00014006188
876,188278198242	0,00014086597
879,168510437012	0,0001402091
882,148742675781	0,00014133338
885,128974914551	0,00014228331
888,10920715332	0,0001429984
891,08943939209	0,00014435619
894,069671630859	0,00014441169
897,049903869629	0,00014563203
900,030136108398	0,00014396733
903,010368347168	0,00014793326
905,990600585938	0,00014747776
908,970832824707	0,0001477104
911,951065063477	0,00014826
914,931297302246	0,00014952923
917,911529541016	0,00015145885
920,891761779785	0,00015197887
923,871994018555	0,00015298085
926,852226257324	0,00015318402
929,832458496094	0,00015399646
932,812690734863	0,00015553883
935,792922973633	0,00015737342
938,773155212402	0,00015786534
941,753387451172	0,00015995596
944,733619689941	0,00016079332
947,713851928711	0,00016198738
950,69408416748	0,00016384855
953,67431640625	0,000164594
956,65454864502	0,0001654754
959,634780883789	0,00016751522
962,615013122559	0,00017067217
965,595245361328	0,00017310234
968,575477600098	0,00017325971
971,555709838867	0,0001775754
974,535942077637	0,0001793405
977,516174316406	0,00018302863
980,496406555176	0,00018516707
983,476638793945	0,00018871793
986,456871032715	0,00019182957
989,437103271484	0,00019638253
992,417335510254	0,00019995181
995,397567749023	0,00020317819
998,377799987793	0,00020652476
1001,35803222656	0,00021119938
1004,33826446533	0,00021506541
1007,3184967041	0,00021799773
1010,29872894287	0,000223069
1013,27896118164	0,00022754688
1016,25919342041	0,000231407
1019,23942565918	0,00023393478
1022,21965789795	0,00023805114
1025,19989013672	0,0002415656
1028,18012237549	0,00024520257
1031,16035461426	0,00025004529
1034,14058685303	0,0002545272
1037,1208190918	0,00025753899
1040,10105133057	0,00026330925
1043,08128356934	0,00026697919
1046,06151580811	0,00027133046
1049,04174804688	0,00027711658
1052,02198028564	0,00028298694
1055,00221252441	0,00028926693
1057,98244476318	0,0002955868
1060,96267700195	0,00030212722
1063,94290924072	0,00030973554
1066,92314147949	0,00031727286
1069,90337371826	0,00032736747
1072,88360595703	0,00033618808
1075,8638381958	0,00034462166
1078,84407043457	0,00035340155
1081,82430267334	0,00036544206
1084,80453491211	0,00037520832
1087,78476715088	0,0003849014
1090,76499938965	0,00039547621
1093,74523162842	0,00040548568
1096,72546386719	0,00041463323
1099,70569610596	0,0004209613
1102,68592834473	0,00042779153
1105,6661605835	0,0004312233
1108,64639282227	0,00042972406
1111,62662506104	0,00042357889
1114,6068572998	0,0004108355
1117,58708953857	0,0003888299
1120,56732177734	0,00035769299
1123,54755401611	0,00031720149
1126,52778625488	0,00026887754
1129,50801849365	0,00022085159
1132,48825073242	0,00018647287
1135,46848297119	0,00017900188
1138,44871520996	0,00018408222
1141,42894744873	0,00018374999
1144,4091796875	0,0001813063
1147,38941192627	0,00017658238
1150,36964416504	0,00017480459
1153,34987640381	0,00017057601
1156,33010864258	0,00016831635
1159,31034088135	0,0001662761
1162,29057312012	0,00016411278
1165,27080535889	0,00016118245
1168,25103759766	0,00016021554
1171,23126983643	0,0001574798
1174,2115020752	0,00015593511
1177,19173431396	0,00015638734
1180,17196655273	0,00015444295
1183,1521987915	0,00015241749
1186,13243103027	0,0001515289
1189,11266326904	0,00014976053
1192,09289550781	0,00015027425
1195,07312774658	0,000150252
1198,05335998535	0,00014940021
1201,03359222412	0,00014790009
1204,01382446289	0,00014541261
1206,99405670166	0,00014722014
1209,97428894043	0,00014615662
1212,9545211792	0,00014521319
1215,93475341797	0,00014528887
1218,91498565674	0,00014561136
1221,89521789551	0,00014531835
1224,87545013428	0,00014429437
1227,85568237305	0,00014386825
1230,83591461182	0,00014407866
1233,81614685059	0,00014445477
1236,79637908936	0,0001434734
1239,77661132812	0,00014441133
1242,75684356689	0,00014370833
1245,73707580566	0,00014271669
1248,71730804443	0,00014347792
1251,6975402832	0,00014302215
1254,67777252197	0,00014346455
1257,65800476074	0,00014419361
1260,63823699951	0,00014465941
1263,61846923828	0,00014389194
1266,59870147705	0,00014432873
1269,57893371582	0,00014456669
1272,55916595459	0,00014490447
1275,53939819336	0,00014538646
1278,51963043213	0,00014556739
1281,4998626709	0,00014644538
1284,48009490967	0,00014532181
1287,46032714844	0,00014614593
1290,44055938721	0,00014708897
1293,42079162598	0,00014611721
1296,40102386475	0,00014592898
1299,38125610352	0,00014620884
1302,36148834229	0,00014709758
1305,34172058105	0,00014831294
1308,32195281982	0,00014861705
1311,30218505859	0,00014789326
1314,28241729736	0,00014856131
1317,26264953613	0,00014882709
1320,2428817749	0,00014876074
1323,22311401367	0,00014982136
1326,20334625244	0,00014993732
1329,18357849121	0,00015021073
1332,16381072998	0,00015144717
1335,14404296875	0,00015053932
1338,12427520752	0,00015083242
1341,10450744629	0,00015286241
1344,08473968506	0,00015091627
1347,06497192383	0,00015279415
1350,0452041626	0,00015067138
1353,02543640137	0,00015192394
1356,00566864014	0,00015002599
1358,98590087891	0,00015138769
1361,96613311768	0,00015025469
1364,94636535645	0,00014896985
1367,92659759521	0,00014912284
1370,90682983398	0,00014982093
1373,88706207275	0,00014985791
1376,86729431152	0,00014814813
1379,84752655029	0,00014807388
1382,82775878906	0,00014811779
1385,80799102783	0,0001471728
1388,7882232666	0,00014670596
1391,76845550537	0,00014626422
1394,74868774414	0,00014667076
1397,72891998291	0,00014565117
1400,70915222168	0,0001462358
1403,68938446045	0,00014538946
1406,66961669922	0,00014544046
1409,64984893799	0,00014713189
1412,63008117676	0,00014638663
1415,61031341553	0,00014707784
1418,5905456543	0,00014680445
1421,57077789307	0,00014769312
1424,55101013184	0,0001485639
1427,53124237061	0,00014911851
1430,51147460938	0,00014798137
1433,49170684814	0,00014984757
1436,47193908691	0,00014860796
1439,45217132568	0,00015003364
1442,43240356445	0,00014942996
1445,41263580322	0,00015134233
1448,39286804199	0,00015068679
1451,37310028076	0,00015214054
1454,35333251953	0,00015187922
1457,3335647583	0,00015163128
1460,31379699707	0,00015185202
1463,29402923584	0,00015192875
1466,27426147461	0,00015115873
1469,25449371338	0,0001536059
1472,23472595215	0,00015349985
1475,21495819092	0,00015237735
1478,19519042969	0,00015200555
1481,17542266846	0,00015230528
1484,15565490723	0,0001506883
1487,135887146	0,00015132393
1490,11611938477	0,00015069404
1493,09635162354	0,00015313515
1496,0765838623	0,00015216593
1499,05681610107	0,0001521368
1502,03704833984	0,00015112718
1505,01728057861	0,000151181
1507,99751281738	0,00015063139
1510,97774505615	0,00015122249
1513,95797729492	0,00015002741
1516,93820953369	0,00015148685
1519,91844177246	0,00015156056
1522,89867401123	0,00014990194
1525,87890625	0,00014908419
1528,85913848877	0,00014958936
1531,83937072754	0,00015039008
1534,81960296631	0,0001503367
1537,79983520508	0,00014967529
1540,78006744385	0,00014996871
1543,76029968262	0,00014979607
1546,74053192139	0,00014994334
1549,72076416016	0,00014915632
1552,70099639893	0,00014962791
1555,6812286377	0,00014803038
1558,66146087646	0,00015013097
1561,64169311523	0,0001485412
1564,621925354	0,0001486972
1567,60215759277	0,00014977622
1570,58238983154	0,00014910952
1573,56262207031	0,00014839049
1576,54285430908	0,00014741255
1579,52308654785	0,00014874699
1582,50331878662	0,00014794562
1585,48355102539	0,00014799577
1588,46378326416	0,00014870906
1591,44401550293	0,00014811382
1594,4242477417	0,00014907768
1597,40447998047	0,00014759419
1600,38471221924	0,0001470929
1603,36494445801	0,00014793645
1606,34517669678	0,00014818229
1609,32540893555	0,00014919273
1612,30564117432	0,00014958742
1615,28587341309	0,00014949725
1618,26610565186	0,00014965506
1621,24633789062	0,00014988855
1624,22657012939	0,00015078964
1627,20680236816	0,00014991784
1630,18703460693	0,00014985895
1633,1672668457	0,0001523293
1636,14749908447	0,0001524005
1639,12773132324	0,00015222026
1642,10796356201	0,0001536934
1645,08819580078	0,00015202012
1648,06842803955	0,00015333489
1651,04866027832	0,00015339094
1654,02889251709	0,00015373842
1657,00912475586	0,00015445489
1659,98935699463	0,00015430899
1662,9695892334	0,0001545926
1665,94982147217	0,00015503848
1668,93005371094	0,0001549473
1671,91028594971	0,00015491437
1674,89051818848	0,00015594872
1677,87075042725	0,00015519316
1680,85098266602	0,00015633435
1683,83121490479	0,00015600617
1686,81144714355	0,00015627338
1689,79167938232	0,00015566564
1692,77191162109	0,0001559831
1695,75214385986	0,0001559274
1698,73237609863	0,00015657137
1701,7126083374	0,00015621685
1704,69284057617	0,00015677045
1707,67307281494	0,00015773746
1710,65330505371	0,00015789045
1713,63353729248	0,00015780022
1716,61376953125	0,00015764828
1719,59400177002	0,00015717428
1722,57423400879	0,00015801495
1725,55446624756	0,00015732951
1728,53469848633	0,00015742083
1731,5149307251	0,00015867175
1734,49516296387	0,00015795412
1737,47539520264	0,00015879468
1740,45562744141	0,00015920626
1743,43585968018	0,00015893963
1746,41609191895	0,00015868899
1749,39632415771	0,00015947965
1752,37655639648	0,00016003951
1755,35678863525	0,00016018788
1758,33702087402	0,00015994401
1761,31725311279	0,00016052968
1764,29748535156	0,00016026308
1767,27771759033	0,00016088802
1770,2579498291	0,00016064931
1773,23818206787	0,00016213276
1776,21841430664	0,00016221877
1779,19864654541	0,00016203032
1782,17887878418	0,00016224742
1785,15911102295	0,00016184691
1788,13934326172	0,00016161625
1791,11957550049	0,00016264588
1794,09980773926	0,00016319326
1797,08003997803	0,00016321018
1800,0602722168	0,00016386554
1803,04050445557	0,00016399135
1806,02073669434	0,00016380429
1809,00096893311	0,00016514622
1811,98120117187	0,00016640678
1814,96143341064	0,00016533562
1817,94166564941	0,00016646807
1820,92189788818	0,00016683695
1823,90213012695	0,00016564284
1826,88236236572	0,00016682612
1829,86259460449	0,00016795141
1832,84282684326	0,00016790741
1835,82305908203	0,00016859888
1838,8032913208	0,00016788318
1841,78352355957	0,00016852471
1844,76375579834	0,00016935993
1847,74398803711	0,00016836151
1850,72422027588	0,00017112337
1853,70445251465	0,00017072052
1856,68468475342	0,00017060348
1859,66491699219	0,00017108855
1862,64514923096	0,00017097164
1865,62538146973	0,00017103644
1868,6056137085	0,00017151676
1871,58584594727	0,00017204737
1874,56607818604	0,00017143931
1877,5463104248	0,0001719943
1880,52654266357	0,00017203912
1883,50677490234	0,0001715166
1886,48700714111	0,00017171804
1889,46723937988	0,00017214581
1892,44747161865	0,00017169909
1895,42770385742	0,00017155673
1898,40793609619	0,00017115613
1901,38816833496	0,00017034077
1904,36840057373	0,0001707818
1907,3486328125	0,00016947665
1910,32886505127	0,00016930255
1913,30909729004	0,00016828576
1916,28932952881	0,00016839353
1919,26956176758	0,00016769271
1922,24979400635	0,00016714262
1925,23002624512	0,00016731734
1928,21025848389	0,00016695328
1931,19049072266	0,00016560372
1934,17072296143	0,00016447039
1937,1509552002	0,00016428086
1940,13118743896	0,00016407853
1943,11141967773	0,00016315233
1946,0916519165	0,00016134451
1949,07188415527	0,0001618765
1952,05211639404	0,00016135523
1955,03234863281	0,00016013351
1958,01258087158	0,00015915565
1960,99281311035	0,00015857144
1963,97304534912	0,00015995584
1966,95327758789	0,00015922004
1969,93350982666	0,00016066271
1972,91374206543	0,00016218075
1975,8939743042	0,00016420013
1978,87420654297	0,0001670026
1981,85443878174	0,00017052551
1984,83467102051	0,00017696156
1987,81490325928	0,0001828944
1990,79513549805	0,00018985471
1993,77536773682	0,00019980514
1996,75559997559	0,00020722145
1999,73583221436	0,00021648883
2002,71606445313	0,00022475781
2005,69629669189	0,00022947587
2008,67652893066	0,00023221407
2011,65676116943	0,00023222522
2014,6369934082	0,00022924483
2017,61722564697	0,00022819598
2020,59745788574	0,00022783565
2023,57769012451	0,00022868698
2026,55792236328	0,00023062716
2029,53815460205	0,00023092177
2032,51838684082	0,00023318984
2035,49861907959	0,00023215578
2038,47885131836	0,00023284092
2041,45908355713	0,0002340885
2044,4393157959	0,00023403946
2047,41954803467	0,0002345488
2050,39978027344	0,00023484277
2053,38001251221	0,00023383273
2056,36024475098	0,00023506318
2059,34047698975	0,00023428114
2062,32070922852	0,00023541426
2065,30094146729	0,00023426378
2068,28117370605	0,00023441382
2071,26140594482	0,00023509284
2074,24163818359	0,00023444221
2077,22187042236	0,00023483492
2080,20210266113	0,00023493317
2083,1823348999	0,00023524136
2086,16256713867	0,00023403197
2089,14279937744	0,00023487328
2092,12303161621	0,00023459224
2095,10326385498	0,00023463562
2098,08349609375	0,00023624849
2101,06372833252	0,00023687799
2104,04396057129	0,00023492157
2107,02419281006	0,00023617919
2110,00442504883	0,00023534791
2112,9846572876	0,00023555734
2115,96488952637	0,00023637502
2118,94512176514	0,00023593971
2121,92535400391	0,00023599402
2124,90558624268	0,0002357597
2127,88581848145	0,00023668793
2130,86605072021	0,00023548618
2133,84628295898	0,00023628179
2136,82651519775	0,00023715867
2139,80674743652	0,00023733033
2142,78697967529	0,00023714954
2145,76721191406	0,00023711874
2148,74744415283	0,00023724219
2151,7276763916	0,00023715574
2154,70790863037	0,00023724166
2157,68814086914	0,0002370451
2160,66837310791	0,00023709804
2163,64860534668	0,00023699309
2166,62883758545	0,00023743683
2169,60906982422	0,00023699261
2172,58930206299	0,00023574242
2175,56953430176	0,00023666724
2178,54976654053	0,00023450988
2181,5299987793	0,00023422688
2184,51023101807	0,00023271886
2187,49046325684	0,00023170758
2190,47069549561	0,00023062215
2193,45092773438	0,00023005683
2196,43115997314	0,0002271923
2199,41139221191	0,00022648427
2202,39162445068	0,00022380931
2205,37185668945	0,00022264707
2208,35208892822	0,00022086193
2211,33232116699	0,00021982583
2214,31255340576	0,00021696384
2217,29278564453	0,00021732127
2220,2730178833	0,00021621484
2223,25325012207	0,00021515202
2226,23348236084	0,00021494439
2229,21371459961	0,00021466766
2232,19394683838	0,0002159257
2235,17417907715	0,00021541882
2238,15441131592	0,00021700272
2241,13464355469	0,00021823874
2244,11487579346	0,0002200863
2247,09510803223	0,00022348807
2250,075340271	0,00022512
2253,05557250977	0,0002255355
2256,03580474854	0,00022707598
2259,0160369873	0,00022869528
2261,99626922607	0,00022998987
2264,97650146484	0,00023098293
2267,95673370361	0,0002311124
2270,93696594238	0,00023345317
2273,91719818115	0,00023358974
2276,89743041992	0,00023385126
2279,87766265869	0,00023571825
2282,85789489746	0,0002367506
2285,83812713623	0,00023758581
2288,818359375	0,00023772003
2291,79859161377	0,00023953073
2294,77882385254	0,00023876596
2297,75905609131	0,00024121557
2300,73928833008	0,00024188741
2303,71952056885	0,00024315574
2306,69975280762	0,00024312384
2309,67998504639	0,00024496322
2312,66021728516	0,00024517892
2315,64044952393	0,00024558189
2318,6206817627	0,00024637214
2321,60091400146	0,00024689259
2324,58114624023	0,00024748295
2327,561378479	0,00024892144
2330,54161071777	0,0002501908
2333,52184295654	0,00024922247
2336,50207519531	0,00024965025
2339,48230743408	0,00025104275
2342,46253967285	0,00025029197
2345,44277191162	0,00025181187
2348,42300415039	0,00025228138
2351,40323638916	0,00025284658
2354,38346862793	0,00025301507
2357,3637008667	0,00025463888
2360,34393310547	0,00025327815
2363,32416534424	0,00025416115
2366,30439758301	0,00025476652
2369,28462982178	0,00025579198
2372,26486206055	0,00025494097
2375,24509429932	0,00025592649
2378,22532653809	0,00025633388
2381,20555877686	0,0002568598
2384,18579101562	0,00025686187
2387,16602325439	0,00025825522
2390,14625549316	0,00025806034
2393,12648773193	0,00025883187
2396,1067199707	0,00026016073
2399,08695220947	0,00026141815
2402,06718444824	0,00026158437
2405,04741668701	0,00026263958
2408,02764892578	0,00026343496
2411,00788116455	0,00026405955
2413,98811340332	0,00026496989
2416,96834564209	0,00026594337
2419,94857788086	0,00026762943
2422,92881011963	0,00026700861
2425,9090423584	0,00026862546
2428,88927459717	0,00026939241
2431,86950683594	0,00027096636
2434,84973907471	0,00027041265
2437,82997131348	0,00027185044
2440,81020355225	0,00027246002
2443,79043579102	0,00027225707
2446,77066802979	0,00027349527
2449,75090026855	0,00027347235
2452,73113250732	0,00027456579
2455,71136474609	0,00027541467
2458,69159698486	0,00027469604
2461,67182922363	0,00027537344
2464,6520614624	0,00027584084
2467,63229370117	0,00027553095
2470,61252593994	0,00027653428
2473,59275817871	0,00027514154
2476,57299041748	0,00027722978
2479,55322265625	0,00027581472
2482,53345489502	0,00027641653
2485,51368713379	0,0002778207
2488,49391937256	0,0002770128
2491,47415161133	0,00027699311
2494,4543838501	0,0002756576
2497,43461608887	0,00027650817
2500,41484832764	0,00027646121
2503,39508056641	0,00027524454
2506,37531280518	0,00027512058
2509,35554504395	0,0002752479
2512,33577728271	0,00027412759
2515,31600952148	0,00027299738
2518,29624176025	0,00027353863
2521,27647399902	0,00027064131
2524,25670623779	0,00027059777
2527,23693847656	0,00026898064
2530,21717071533	0,00026793851
2533,1974029541	0,0002657459
2536,17763519287	0,00026343405
2539,15786743164	0,00026233673
2542,13809967041	0,00026045962
2545,11833190918	0,00025796962
2548,09856414795	0,0002561601
2551,07879638672	0,00025390917
2554,05902862549	0,00025195254
2557,03926086426	0,00024860158
2560,01949310303	0,00024549653
2562,9997253418	0,00024370578
2565,97995758057	0,00024053851
2568,96018981934	0,00023694329
2571,94042205811	0,00023336775
2574,92065429687	0,00023129934
2577,90088653564	0,00022690792
2580,88111877441	0,00022411687
2583,86135101318	0,00022168541
2586,84158325195	0,00021937959
2589,82181549072	0,00021824447
2592,80204772949	0,00021715555
2595,78227996826	0,00021618392
2598,76251220703	0,00021665629
2601,7427444458	0,00021863365
2604,72297668457	0,00021954904
2607,70320892334	0,0002229053
2610,68344116211	0,00022698951
2613,66367340088	0,00023365826
2616,64390563965	0,00023996148
2619,62413787842	0,00024665099
2622,60437011719	0,00025540871
2625,58460235596	0,00026453566
2628,56483459473	0,00027243513
2631,5450668335	0,00028333815
2634,52529907227	0,00029430458
2637,50553131104	0,00030579719
2640,4857635498	0,00031539679
2643,46599578857	0,00032637245
2646,44622802734	0,00033755921
2649,42646026611	0,00034682249
2652,40669250488	0,00035598376
2655,38692474365	0,00036458674
2658,36715698242	0,00037372959
2661,34738922119	0,00038210564
2664,32762145996	0,00038923122
2667,30785369873	0,00039668828
2670,2880859375	0,00040376926
2673,26831817627	0,00041056562
2676,24855041504	0,00041672976
2679,22878265381	0,00042326987
2682,20901489258	0,0004290035
2685,18924713135	0,00043528693
2688,16947937012	0,00044041247
2691,14971160889	0,00044674521
2694,12994384766	0,00045131717
2697,11017608643	0,00045723888
2700,0904083252	0,00046197551
2703,07064056396	0,00046893795
2706,05087280273	0,0004745261
2709,0311050415	0,00048012092
2712,01133728027	0,00048818219
2714,99156951904	0,00049589118
2717,97180175781	0,00050370411
2720,95203399658	0,00051177817
2723,93226623535	0,0005198117
2726,91249847412	0,00053038875
2729,89273071289	0,00053906728
2732,87296295166	0,00054933021
2735,85319519043	0,00055884305
2738,8334274292	0,00056808158
2741,81365966797	0,00057663853
2744,79389190674	0,00058479535
2747,77412414551	0,00059487483
2750,75435638428	0,00060427569
2753,73458862305	0,00061352863
2756,71482086182	0,00062158183
2759,69505310059	0,00063149851
2762,67528533936	0,00064127931
2765,65551757813	0,00065106793
2768,63574981689	0,00066027737
2771,61598205566	0,0006714932
2774,59621429443	0,00068090068
2777,5764465332	0,00069038439
2780,55667877197	0,00070124105
2783,53691101074	0,0007123277
2786,51714324951	0,00072408887
2789,49737548828	0,00073482378
2792,47760772705	0,000746389
2795,45783996582	0,00075767889
2798,43807220459	0,00077050029
2801,41830444336	0,00078286378
2804,39853668213	0,00079517816
2807,3787689209	0,00080850698
2810,35900115967	0,00082172893
2813,33923339844	0,00083560262
2816,31946563721	0,00084880417
2819,29969787598	0,0008634241
2822,27993011475	0,00087849428
2825,26016235352	0,00089386372
2828,24039459229	0,00090847883
2831,22062683105	0,00092429445
2834,20085906982	0,00094193595
2837,18109130859	0,00095817473
2840,16132354736	0,00097615916
2843,14155578613	0,00099405513
2846,1217880249	0,001012827
2849,10202026367	0,0010322348
2852,08225250244	0,0010528747
2855,06248474121	0,0010735384
2858,04271697998	0,0010964175
2861,02294921875	0,0011180586
2864,00318145752	0,0011423034
2866,98341369629	0,0011676223
2869,96364593506	0,0011917647
2872,94387817383	0,0012175693
2875,9241104126	0,0012459788
2878,90434265137	0,0012744723
2881,88457489014	0,0013034772
2884,86480712891	0,0013346516
2887,84503936768	0,0013672373
2890,82527160645	0,0014005391
2893,80550384521	0,0014366745
2896,78573608398	0,0014732752
2899,76596832275	0,0015123842
2902,74620056152	0,001551985
2905,72643280029	0,0015965432
2908,70666503906	0,0016404814
2911,68689727783	0,0016883226
2914,6671295166	0,0017371128
2917,64736175537	0,0017892892
2920,62759399414	0,0018444075
2923,60782623291	0,0019015544
2926,58805847168	0,0019618596
2929,56829071045	0,0020257219
2932,54852294922	0,0020915026
2935,52875518799	0,0021627372
2938,50898742676	0,0022369815
2941,48921966553	0,0023156147
2944,4694519043	0,00239798
2947,44968414307	0,0024843766
2950,42991638184	0,0025776483
2953,41014862061	0,0026734486
2956,39038085937	0,0027741605
2959,37061309814	0,0028825124
2962,35084533691	0,0029941093
2965,33107757568	0,0031130128
2968,31130981445	0,003234532
2971,29154205322	0,0033633972
2974,27177429199	0,0034956435
2977,25200653076	0,0036321976
2980,23223876953	0,0037713067
2983,2124710083	0,0039110143
2986,19270324707	0,0040513485
2989,17293548584	0,0041851244
2992,15316772461	0,0043111587
2995,13339996338	0,0044235062
2998,11363220215	0,0045151743
3001,09386444092	0,0045767666
3004,07409667969	0,004600089
3007,05432891846	0,0045778041
3010,03456115723	0,0044995161
3013,014793396	0,0043587601
3015,99502563477	0,0041661388
3018,97525787354	0,003932106
3021,9554901123	0,003674973
3024,93572235107	0,0034201527
3027,91595458984	0,0031801994
3030,89618682861	0,002966373
3033,87641906738	0,0027792225
3036,85665130615	0,0026137937
3039,83688354492	0,0024678717
3042,81711578369	0,0023380107
3045,79734802246	0,0022221776
3048,77758026123	0,0021174355
3051,7578125	0,0020220349
3054,73804473877	0,001935769
3057,71827697754	0,0018563513
3060,69850921631	0,0017838503
3063,67874145508	0,0017155795
3066,65897369385	0,001652166
3069,63920593262	0,001592682
3072,61943817139	0,0015373923
3075,59967041016	0,0014862495
3078,57990264893	0,0014388665
3081,5601348877	0,0013936628
3084,54036712646	0,0013510617
3087,52059936523	0,0013109343
3090,500831604	0,0012738057
3093,48106384277	0,001238542
3096,46129608154	0,0012059231
3099,44152832031	0,0011752965
3102,42176055908	0,0011436862
3105,40199279785	0,0011164409
3108,38222503662	0,0010894692
3111,36245727539	0,001064175
3114,34268951416	0,0010396207
3117,32292175293	0,0010159353
3120,3031539917	0,00099308737
3123,28338623047	0,0009713712
3126,26361846924	0,00095060269
3129,24385070801	0,00092909737
3132,22408294678	0,00090967099
3135,20431518555	0,00088912721
3138,18454742432	0,00087003627
3141,16477966309	0,00085042288
3144,14501190186	0,0008327222
3147,12524414063	0,00081482397
3150,10547637939	0,00079918601
3153,08570861816	0,00078195895
3156,06594085693	0,00076633752
3159,0461730957	0,00075289011
3162,02640533447	0,00073607314
3165,00663757324	0,00072257807
3167,98686981201	0,00070861511
3170,96710205078	0,00069426415
3173,94733428955	0,00068154242
3176,92756652832	0,00066854827
3179,90779876709	0,00065500451
3182,88803100586	0,00064306134
3185,86826324463	0,00063007689
3188,8484954834	0,00061941546
3191,82872772217	0,00060524047
3194,80895996094	0,00059517735
3197,78919219971	0,00058354552
3200,76942443848	0,00057194264
3203,74965667725	0,00056114709
3206,72988891602	0,00055064272
3209,71012115479	0,00054054616
3212,69035339355	0,00052895852
3215,67058563232	0,00051980363
3218,65081787109	0,0005093862
3221,63105010986	0,00049959076
3224,61128234863	0,0004901064
3227,5915145874	0,00048090566
3230,57174682617	0,00047114309
3233,55197906494	0,00046088836
3236,53221130371	0,00045244237
3239,51244354248	0,00044351306
3242,49267578125	0,00043529145
3245,47290802002	0,00042689151
3248,45314025879	0,00041743142
3251,43337249756	0,00041061647
3254,41360473633	0,00040048701
3257,3938369751	0,00039291393
3260,37406921387	0,0003830599
3263,35430145264	0,00037472377
3266,33453369141	0,00036764247
3269,31476593018	0,0003587562
3272,29499816895	0,00034989075
3275,27523040771	0,00034158662
3278,25546264648	0,00033308353
3281,23569488525	0,00032349259
3284,21592712402	0,00031573358
3287,19615936279	0,00030677867
3290,17639160156	0,00029859376
3293,15662384033	0,00029007549
3296,1368560791	0,00028180011
3299,11708831787	0,00027329636
3302,09732055664	0,00026460718
3305,07755279541	0,00025657721
3308,05778503418	0,00024659939
3311,03801727295	0,00023940152
3314,01824951172	0,00023147211
3316,99848175049	0,00022343912
3319,97871398926	0,00021671653
3322,95894622803	0,00020886063
3325,9391784668	0,00020191483
3328,91941070557	0,00019523663
3331,89964294434	0,00019093296
3334,87987518311	0,00018635106
3337,86010742188	0,00018389328
3340,84033966064	0,00018224527
3343,82057189941	0,00018134021
3346,80080413818	0,00018354641
3349,78103637695	0,00018767038
3352,76126861572	0,00019327457
3355,74150085449	0,00019921794
3358,72173309326	0,00020824139
3361,70196533203	0,0002192043
3364,6821975708	0,00023198537
3367,66242980957	0,00024449842
3370,64266204834	0,00025891761
3373,62289428711	0,00027221978
3376,60312652588	0,00028576437
3379,58335876465	0,00029873222
3382,56359100342	0,00031179836
3385,54382324219	0,00032353964
3388,52405548096	0,00033068422
3391,50428771973	0,00033960576
3394,4845199585	0,00034554332
3397,46475219727	0,00034891964
3400,44498443604	0,00035260537
3403,4252166748	0,00035502687
3406,40544891357	0,00035471172
3409,38568115234	0,00035439952
3412,36591339111	0,00035356125
3415,34614562988	0,0003525961
3418,32637786865	0,00035204999
3421,30661010742	0,00035018882
3424,28684234619	0,00034793756
3427,26707458496	0,00034462737
3430,24730682373	0,00034203982
3433,2275390625	0,00034080774
3436,20777130127	0,00033753418
3439,18800354004	0,00033495817
3442,16823577881	0,00033405294
3445,14846801758	0,00033054184
3448,12870025635	0,00032811873
3451,10893249512	0,00032563666
3454,08916473389	0,00032123951
3457,06939697266	0,0003192133
3460,04962921143	0,00031675194
3463,0298614502	0,0003137349
3466,01009368897	0,00031122543
3468,99032592773	0,00030870515
3471,9705581665	0,00030547939
3474,95079040527	0,00030433532
3477,93102264404	0,00030038214
3480,91125488281	0,00029804951
3483,89148712158	0,00029571697
3486,87171936035	0,00029335655
3489,85195159912	0,00029037671
3492,83218383789	0,00028790046
3495,81241607666	0,00028481272
3498,79264831543	0,000283742
3501,7728805542	0,00028041334
3504,75311279297	0,00027767384
3507,73334503174	0,00027501984
3510,71357727051	0,000274133
3513,69380950928	0,0002716162
3516,67404174805	0,0002699797
3519,65427398682	0,00026771874
3522,63450622559	0,00026604851
3525,61473846436	0,00026291978
3528,59497070313	0,00026126845
3531,57520294189	0,00025907262
3534,55543518066	0,00025689435
3537,53566741943	0,00025543811
3540,5158996582	0,0002519514
3543,49613189697	0,00024922668
3546,47636413574	0,00024808919
3549,45659637451	0,0002463306
3552,43682861328	0,00024540299
3555,41706085205	0,00024195575
3558,39729309082	0,00024017661
3561,37752532959	0,00023769816
3564,35775756836	0,00023574751
3567,33798980713	0,0002332791
3570,3182220459	0,00023186347
3573,29845428467	0,00022986737
3576,27868652344	0,00022864766
3579,25891876221	0,00022603763
3582,23915100098	0,00022422551
3585,21938323975	0,00022315991
3588,19961547852	0,00021959358
3591,17984771729	0,00021818478
3594,16007995605	0,00021619966
3597,14031219482	0,00021498663
3600,12054443359	0,00021259291
3603,10077667236	0,00021027727
3606,08100891113	0,00020880679
3609,0612411499	0,00020699615
3612,04147338867	0,00020388168
3615,02170562744	0,00020236685
3618,00193786621	0,00020082826
3620,98217010498	0,00019790759
3623,96240234375	0,00019697109
3626,94263458252	0,00019468465
3629,92286682129	0,00019280102
3632,90309906006	0,00019259284
3635,88333129883	0,00018959814
3638,8635635376	0,00018757181
3641,84379577637	0,00018735228
3644,82402801514	0,00018544404
3647,80426025391	0,00018366849
3650,78449249268	0,00018235864
3653,76472473145	0,00018014997
3656,74495697022	0,00017867327
3659,72518920898	0,00017728447
3662,70542144775	0,00017633018
3665,68565368652	0,00017455645
3668,66588592529	0,00017175007
3671,64611816406	0,00016942945
3674,62635040283	0,00016940874
3677,6065826416	0,00016738458
3680,58681488037	0,00016533531
3683,56704711914	0,00016371326
3686,54727935791	0,00016149049
3689,52751159668	0,00016138145
3692,50774383545	0,00015738975
3695,48797607422	0,00015571385
3698,46820831299	0,00015466929
3701,44844055176	0,00015210379
3704,42867279053	0,0001507659
3707,4089050293	0,00014758958
3710,38913726807	0,00014677429
3713,36936950684	0,00014474216
3716,34960174561	0,00014273753
3719,32983398438	0,00014057185
3722,31006622314	0,00014015097
3725,29029846191	0,00013846463
3728,27053070068	0,0001374648
3731,25076293945	0,00013491611
3734,23099517822	0,00013316619
3737,21122741699	0,00013376883
3740,19145965576	0,00013331741
3743,17169189453	0,00013118623
3746,1519241333	0,00013006458
3749,13215637207	0,00012957905
3752,11238861084	0,00012929623
3755,09262084961	0,00012922214
3758,07285308838	0,00012864267
3761,05308532715	0,00012799087
3764,03331756592	0,00012885918
3767,01354980469	0,00012758419
3769,99378204346	0,00012792105
3772,97401428223	0,00012818223
3775,954246521	0,00012724602
3778,93447875977	0,00012957147
3781,91471099854	0,00012859507
3784,8949432373	0,00012812596
3787,87517547607	0,00012888161
3790,85540771484	0,00012892728
3793,83563995361	0,0001290729
3796,81587219238	0,00012950293
3799,79610443115	0,00012997334
3802,77633666992	0,00013028244
3805,75656890869	0,00013095664
3808,73680114746	0,0001306308
3811,71703338623	0,00013097213
3814,697265625	0,00012978094
3817,67749786377	0,00013086374
3820,65773010254	0,00013102811
3823,63796234131	0,00013188523
3826,61819458008	0,00013233149
3829,59842681885	0,00013204833
3832,57865905762	0,00013280919
3835,55889129639	0,00013289208
3838,53912353516	0,00013223442
3841,51935577393	0,00013308388
3844,4995880127	0,00013453816
3847,47982025146	0,00013444491
3850,46005249023	0,0001350483
3853,440284729	0,00013582481
3856,42051696777	0,00013619125
3859,40074920654	0,00013752684
3862,38098144531	0,00013815047
3865,36121368408	0,00013803787
3868,34144592285	0,00013893947
3871,32167816162	0,00013924213
3874,30191040039	0,00014029398
3877,28214263916	0,00014095545
3880,26237487793	0,00014225955
3883,2426071167	0,00014212131
3886,22283935547	0,00014281043
3889,20307159424	0,00014397162
3892,18330383301	0,00014545825
3895,16353607178	0,00014641722
3898,14376831055	0,00014728262
3901,12400054932	0,00014802798
3904,10423278809	0,00014817348
3907,08446502686	0,0001500387
3910,06469726562	0,00015132497
3913,04492950439	0,00015010524
3916,02516174316	0,00015066517
3919,00539398193	0,0001506784
3921,9856262207	0,0001521093
3924,96585845947	0,00015150612
3927,94609069824	0,00015214951
3930,92632293701	0,00015325383
3933,90655517578	0,00015223083
3936,88678741455	0,00015255277
3939,86701965332	0,00015281886
3942,84725189209	0,00015368231
3945,82748413086	0,00015408016
3948,80771636963	0,00015298438
3951,7879486084	0,00015377672
3954,76818084717	0,00015392673
3957,74841308594	0,00015282703
3960,72864532471	0,00015482489
3963,70887756348	0,00015365632
3966,68910980225	0,00015452181
3969,66934204102	0,00015375214
3972,64957427978	0,00015457653
3975,62980651855	0,00015454039
3978,61003875732	0,00015532843
3981,59027099609	0,00015562414
3984,57050323486	0,00015508545
3987,55073547363	0,0001554212
3990,5309677124	0,00015646858
3993,51119995117	0,00015630255
3996,49143218994	0,00015649194
3999,47166442871	0,00015650559
4002,45189666748	0,00015851397
4005,43212890625	0,00015852494
4008,41236114502	0,00015994341
4011,39259338379	0,00015930944
4014,37282562256	0,00015894009
4017,35305786133	0,00015967776
4020,3332901001	0,00015977012
4023,31352233887	0,00015857547
4026,29375457764	0,00015818767
4029,27398681641	0,00015792723
4032,25421905518	0,00015664629
4035,23445129395	0,00015713825
4038,21468353271	0,00015626177
4041,19491577148	0,00015536535
4044,17514801025	0,00015486835
4047,15538024902	0,00015508002
4050,13561248779	0,00015461919
4053,11584472656	0,00015521239
4056,09607696533	0,00015444587
4059,0763092041	0,00015551469
4062,05654144287	0,00015530084
4065,03677368164	0,00015599149
4068,01700592041	0,00015591567
4070,99723815918	0,00015649094
4073,97747039795	0,00015813774
4076,95770263672	0,00015877683
4079,93793487549	0,00015906241
4082,91816711426	0,00015945065
4085,89839935303	0,0001606525
4088,8786315918	0,00016108507
4091,85886383057	0,00016150566
4094,83909606934	0,00016350991
4097,81932830811	0,00016371572
4100,79956054687	0,00016624938
4103,77979278564	0,00016625089
4106,76002502441	0,00016539953
4109,74025726318	0,00016577982
4112,72048950195	0,00016612474
4115,70072174072	0,0001650452
4118,68095397949	0,00016496985
4121,66118621826	0,00016402396
4124,64141845703	0,0001628337
4127,6216506958	0,00016019506
4130,60188293457	0,00015819633
4133,58211517334	0,00015448548
4136,56234741211	0,00015324095
4139,54257965088	0,00014917345
4142,52281188965	0,00014673949
4145,50304412842	0,00014317464
4148,48327636719	0,00014028647
4151,46350860596	0,0001369884
4154,44374084473	0,00013346339
4157,4239730835	0,00013226122
4160,40420532227	0,00012906873
4163,38443756103	0,00012669017
4166,3646697998	0,00012458374
4169,34490203857	0,000122303
4172,32513427734	0,00012031118
4175,30536651611	0,00011852073
4178,28559875488	0,00011674374
4181,26583099365	0,00011424151
4184,24606323242	0,00011175191
4187,22629547119	0,00011056251
4190,20652770996	0,00010807334
4193,18675994873	0,00010675366
4196,1669921875	0,00010569233
4199,14722442627	0,00010265187
4202,12745666504	0,00010090899
4205,10768890381	9,8393699E-5
4208,08792114258	9,7874876E-5
4211,06815338135	9,4650667E-5
4214,04838562012	9,4180629E-5
4217,02861785889	9,2609121E-5
4220,00885009766	9,067435E-5
4222,98908233643	8,8251604E-5
4225,9693145752	8,6334492E-5
4228,94954681396	8,4744218E-5
4231,92977905273	8,350529E-5
4234,9100112915	8,0699264E-5
4237,89024353027	7,9252988E-5
4240,87047576904	7,6209207E-5
4243,85070800781	7,4267193E-5
4246,83094024658	7,2203007E-5
4249,81117248535	6,8966863E-5
4252,79140472412	6,8551662E-5
4255,77163696289	6,5072362E-5
4258,75186920166	6,2885023E-5
4261,73210144043	6,0313405E-5
4264,7123336792	5,7873332E-5
4267,69256591797	5,5806319E-5
4270,67279815674	5,2870293E-5
4273,65303039551	5,1760223E-5
4276,63326263428	4,9552173E-5
4279,61349487305	4,7535248E-5
4282,59372711182	4,5875264E-5
4285,57395935059	4,3976101E-5
4288,55419158936	4,1569966E-5
4291,53442382812	4,11717E-5
4294,51465606689	3,9381383E-5
4297,49488830566	3,8056987E-5
4300,47512054443	3,5612291E-5
4303,4553527832	3,4418642E-5
4306,43558502197	3,3372737E-5
4309,41581726074	3,1574119E-5
4312,39604949951	3,1164674E-5
4315,37628173828	2,9221043E-5
4318,35651397705	2,9089729E-5
4321,33674621582	2,7829533E-5
4324,31697845459	2,6624295E-5
4327,29721069336	2,5711647E-5
4330,27744293213	2,4280332E-5
4333,2576751709	2,535081E-5
4336,23790740967	2,4851502E-5
4339,21813964844	2,4935251E-5
4342,19837188721	2,4881814E-5
4345,17860412598	2,5012663E-5
4348,15883636475	2,5507313E-5
4351,13906860352	2,6998249E-5
4354,11930084229	2,7608251E-5
4357,09953308105	2,7696402E-5
4360,07976531982	2,9697725E-5
4363,05999755859	3,0050532E-5
4366,04022979736	3,1229992E-5
4369,02046203613	3,1967156E-5
4372,0006942749	3,213334E-5
4374,98092651367	3,3428911E-5
4377,96115875244	3,3013156E-5
4380,94139099121	3,317908E-5
4383,92162322998	3,4927931E-5
4386,90185546875	3,461291E-5
4389,88208770752	3,5099017E-5
4392,86231994629	3,5516388E-5
4395,84255218506	3,4680273E-5
4398,82278442383	3,4435959E-5
4401,8030166626	3,4177129E-5
4404,78324890137	3,5074418E-5
4407,76348114014	3,568528E-5
4410,74371337891	3,5291148E-5
4413,72394561768	3,4284016E-5
4416,70417785645	3,5059059E-5
4419,68441009521	3,5431789E-5
4422,66464233398	3,4867241E-5
4425,64487457275	3,4703376E-5
4428,62510681152	3,3931899E-5
4431,60533905029	3,4061826E-5
4434,58557128906	3,4279919E-5
4437,56580352783	3,4727545E-5
4440,5460357666	3,5067884E-5
4443,52626800537	3,4036997E-5
4446,50650024414	3,3678527E-5
4449,48673248291	3,3162167E-5
4452,46696472168	3,4066619E-5
4455,44719696045	3,3738852E-5
4458,42742919922	3,2833391E-5
4461,40766143799	3,3072844E-5
4464,38789367676	3,3085913E-5
4467,36812591553	3,3137294E-5
4470,3483581543	3,3255043E-5
4473,32859039307	3,4218396E-5
4476,30882263184	3,2997446E-5
4479,28905487061	3,181449E-5
4482,26928710937	3,3394724E-5
4485,24951934814	3,24404E-5
4488,22975158691	3,2780336E-5
4491,20998382568	3,1873123E-5
4494,19021606445	3,1054401E-5
4497,17044830322	3,1589508E-5
4500,15068054199	2,9497492E-5
4503,13091278076	3,0724968E-5
4506,11114501953	2,9661575E-5
4509,0913772583	2,838905E-5
4512,07160949707	2,7703276E-5
4515,05184173584	2,7410023E-5
4518,03207397461	2,761482E-5
4521,01230621338	2,6595652E-5
4523,99253845215	2,616542E-5
4526,97277069092	2,4659142E-5
4529,95300292969	2,4641218E-5
4532,93323516846	2,5788426E-5
4535,91346740723	2,4604097E-5
4538,893699646	2,4086811E-5
4541,87393188477	2,3404165E-5
4544,85416412354	2,3236474E-5
4547,8343963623	2,379479E-5
4550,81462860107	2,2410486E-5
4553,79486083984	2,2145716E-5
4556,77509307861	2,2450454E-5
4559,75532531738	2,3130092E-5
4562,73555755615	2,1860834E-5
4565,71578979492	2,2519061E-5
4568,69602203369	2,2213085E-5
4571,67625427246	2,155085E-5
4574,65648651123	2,1064057E-5
4577,63671875	2,2119906E-5
4580,61695098877	2,1474814E-5
4583,59718322754	2,2753504E-5
4586,57741546631	2,2159626E-5
4589,55764770508	2,3293502E-5
4592,53787994385	2,2191287E-5
4595,51811218262	2,2360006E-5
4598,49834442139	2,3812484E-5
4601,47857666016	2,411091E-5
4604,45880889893	2,2986596E-5
4607,4390411377	2,4349558E-5
4610,41927337646	2,4054766E-5
4613,39950561523	2,4673792E-5
4616,379737854	2,4836094E-5
4619,35997009277	2,6841546E-5
4622,34020233154	2,6821258E-5
4625,32043457031	2,8020402E-5
4628,30066680908	2,7248235E-5
4631,28089904785	2,8158703E-5
4634,26113128662	2,911076E-5
4637,24136352539	2,9230775E-5
4640,22159576416	2,9489528E-5
4643,20182800293	3,1960509E-5
4646,1820602417	3,1838376E-5
4649,16229248047	3,2548946E-5
4652,14252471924	3,3173735E-5
4655,12275695801	3,5001926E-5
4658,10298919678	3,5952596E-5
4661,08322143555	3,5821424E-5
4664,06345367432	3,6770454E-5
4667,04368591309	3,8366934E-5
4670,02391815186	3,8672006E-5
4673,00415039063	3,9603801E-5
4675,98438262939	4,1259826E-5
4678,96461486816	4,2666083E-5
4681,94484710693	4,3423707E-5
4684,9250793457	4,4381913E-5
4687,90531158447	4,4541818E-5
4690,88554382324	4,7350547E-5
4693,86577606201	4,7682709E-5
4696,84600830078	4,928228E-5
4699,82624053955	5,0832287E-5
4702,80647277832	5,2287906E-5
4705,78670501709	5,2299541E-5
4708,76693725586	5,3342249E-5
4711,74716949463	5,5647564E-5
4714,7274017334	5,6567609E-5
4717,70763397217	5,7692426E-5
4720,68786621094	5,925503E-5
4723,66809844971	6,0570299E-5
4726,64833068848	6,1478384E-5
4729,62856292725	6,225686E-5
4732,60879516602	6,4572713E-5
4735,58902740479	6,4909954E-5
4738,56925964355	6,6544983E-5
4741,54949188232	6,7099004E-5
4744,52972412109	6,8640238E-5
4747,50995635986	6,941179E-5
4750,49018859863	7,1013414E-5
4753,4704208374	7,1467669E-5
4756,45065307617	7,2829049E-5
4759,43088531494	7,3273586E-5
4762,41111755371	7,4198526E-5
4765,39134979248	7,5299195E-5
4768,37158203125	7,6119648E-5
4771,35181427002	7,6865917E-5
4774,33204650879	7,7110736E-5
4777,31227874756	7,7791649E-5
4780,29251098633	7,8499996E-5
4783,2727432251	7,9554084E-5
4786,25297546387	8,0027928E-5
4789,23320770264	8,1460283E-5
4792,21343994141	8,2571082E-5
4795,19367218018	8,2985997E-5
4798,17390441895	8,3482401E-5
4801,15413665771	8,454218E-5
4804,13436889648	8,4198175E-5
4807,11460113525	8,4472319E-5
4810,09483337402	8,5596496E-5
4813,07506561279	8,5480692E-5
4816,05529785156	8,6455694E-5
4819,03553009033	8,8295301E-5
4822,0157623291	8,846377E-5
4824,99599456787	8,923612E-5
4827,97622680664	9,0160155E-5
4830,95645904541	9,2092875E-5
4833,93669128418	9,2599569E-5
4836,91692352295	9,2530464E-5
4839,89715576172	9,4241649E-5
4842,87738800049	9,4153761E-5
4845,85762023926	9,5117528E-5
4848,83785247803	9,5671928E-5
4851,8180847168	9,8707941E-5
4854,79831695557	9,8754838E-5
4857,77854919434	9,8387981E-5
4860,75878143311	0,00010031902
4863,73901367188	0,00010211678
4866,71924591064	0,00010309048
4869,69947814941	0,00010381432
4872,67971038818	0,00010478259
4875,65994262695	0,00010616279
4878,64017486572	0,00010692532
4881,62040710449	0,00010815433
4884,60063934326	0,00010987859
4887,58087158203	0,00011062279
4890,5611038208	0,00011201125
4893,54133605957	0,00011284267
4896,52156829834	0,00011355391
4899,50180053711	0,00011389054
4902,48203277588	0,00011576269
4905,46226501465	0,00011732756
4908,44249725342	0,00011863917
4911,42272949219	0,00012064178
4914,40296173096	0,00012237746
4917,38319396973	0,00012331521
4920,3634262085	0,00012655248
4923,34365844727	0,00012784021
4926,32389068604	0,00013155374
4929,3041229248	0,0001339732
4932,28435516357	0,00013675972
4935,26458740234	0,0001401427
4938,24481964111	0,00014369044
4941,22505187988	0,0001474529
4944,20528411865	0,00015080453
4947,18551635742	0,00015448321
4950,16574859619	0,00015808156
4953,14598083496	0,00016212759
4956,12621307373	0,00016510536
4959,1064453125	0,00016953144
4962,08667755127	0,00017416146
4965,06690979004	0,00017800575
4968,04714202881	0,00018309106
4971,02737426758	0,00018653487
4974,00760650635	0,00019023336
4976,98783874512	0,00019414269
4979,96807098389	0,00019883443
4982,94830322266	0,00020201403
4985,92853546143	0,00020560193
4988,9087677002	0,00021138523
4991,88899993897	0,00021329798
4994,86923217773	0,00021687942
4997,8494644165	0,00022058802
5000,82969665527	0,0002222014
5003,80992889404	0,00022524268
5006,79016113281	0,00022693579
5009,77039337158	0,00022764504
5012,75062561035	0,00022930811
5015,73085784912	0,00023015852
5018,71109008789	0,00022950684
5021,69132232666	0,00022950331
5024,67155456543	0,00022796916
5027,6517868042	0,00022857366
5030,63201904297	0,00022614704
5033,61225128174	0,00022568985
5036,59248352051	0,00022546704
5039,57271575928	0,00022391541
5042,55294799805	0,0002221358
5045,53318023682	0,00022118295
5048,51341247559	0,00022117232
5051,49364471436	0,00021971567
5054,47387695313	0,00022022254
5057,45410919189	0,00021951325
5060,43434143066	0,00021978144
5063,41457366943	0,00021932924
5066,3948059082	0,00021775053
5069,37503814697	0,00021744688
5072,35527038574	0,00021798265
5075,33550262451	0,00021874632
5078,31573486328	0,00021789912
5081,29596710205	0,00021840319
5084,27619934082	0,00021813046
5087,25643157959	0,00021875778
5090,23666381836	0,00021896153
5093,21689605713	0,00021907356
5096,1971282959	0,00022001939
5099,17736053467	0,00021897369
5102,15759277344	0,00021987071
5105,13782501221	0,00021858587
5108,11805725098	0,0002190832
5111,09828948975	0,00021887563
5114,07852172852	0,00022074218
5117,05875396729	0,00021966594
5120,03898620605	0,000219188
5123,01921844482	0,00021991231
5125,99945068359	0,00022044012
5128,97968292236	0,00022032807
5131,95991516113	0,00022127308
5134,9401473999	0,00022088967
5137,92037963867	0,00022114827
5140,90061187744	0,00022075197
5143,88084411621	0,00022260593
5146,86107635498	0,0002234864
5149,84130859375	0,00022376665
5152,82154083252	0,00022375298
5155,80177307129	0,0002253707
5158,78200531006	0,00022650861
5161,76223754883	0,00022753102
5164,7424697876	0,0002285113
5167,72270202637	0,00022855067
5170,70293426514	0,00023162133
5173,68316650391	0,00023162659
5176,66339874268	0,00023328986
5179,64363098145	0,00023467542
5182,62386322022	0,00023709168
5185,60409545898	0,00023934826
5188,58432769775	0,0002411553
5191,56455993652	0,00024323726
5194,54479217529	0,00024656455
5197,52502441406	0,00024873632
5200,50525665283	0,00025199074
5203,4854888916	0,00025530864
5206,46572113037	0,00025750083
5209,44595336914	0,00026130106
5212,42618560791	0,00026608336
5215,40641784668	0,0002694238
5218,38665008545	0,00027347241
5221,36688232422	0,00027756157
5224,34711456299	0,0002811643
5227,32734680176	0,00028584159
5230,30757904053	0,00028974374
5233,2878112793	0,00029309957
5236,26804351807	0,00029678886
5239,24827575684	0,00029935747
5242,22850799561	0,00030303771
5245,20874023438	0,00030494024
5248,18897247314	0,00030693255
5251,16920471191	0,0003096588
5254,14943695068	0,00031207351
5257,12966918945	0,00031276171
5260,10990142822	0,00031437906
5263,09013366699	0,00031556845
5266,07036590576	0,00031647711
5269,05059814453	0,00031877212
5272,0308303833	0,00032047832
5275,01106262207	0,00032171143
5277,99129486084	0,00032308593
5280,97152709961	0,00032418707
5283,95175933838	0,00032616492
5286,93199157715	0,0003251594
5289,91222381592	0,00032675744
5292,89245605469	0,00032638908
5295,87268829346	0,00032582945
5298,85292053223	0,00032413857
5301,833152771	0,0003231202
5304,81338500977	0,00032149817
5307,79361724854	0,00031816164
5310,7738494873	0,00031549073
5313,75408172607	0,00031361017
5316,73431396484	0,00030860226
5319,71454620361	0,00030419722
5322,69477844238	0,00030008655
5325,67501068115	0,00029434386
5328,65524291992	0,00028858827
5331,63547515869	0,00028267803
5334,61570739746	0,00027771322
5337,59593963623	0,00027072959
5340,576171875	0,00026420965
5343,55640411377	0,00025760825
5346,53663635254	0,000250476
5349,51686859131	0,00024434926
5352,49710083008	0,00023754206
5355,47733306885	0,00023191827
5358,45756530762	0,0002256242
5361,43779754639	0,00021911122
5364,41802978516	0,00021306426
5367,39826202393	0,00020784464
5370,3784942627	0,00020329991
5373,35872650146	0,00019755166
5376,33895874023	0,00019384315
5379,319190979	0,00019013689
5382,29942321777	0,00018556558
5385,27965545654	0,00018364955
5388,25988769531	0,00017983854
5391,24011993408	0,00017792164
5394,22035217285	0,00017591314
5397,20058441162	0,00017505348
5400,18081665039	0,00017440857
5403,16104888916	0,00017286602
5406,14128112793	0,00017352813
5409,1215133667	0,00017303525
5412,10174560547	0,0001743458
5415,08197784424	0,0001741967
5418,06221008301	0,0001754411
5421,04244232178	0,00017622299
5424,02267456055	0,000179246
5427,00290679932	0,00018040421
5429,98313903809	0,00018317417
5432,96337127686	0,0001847539
5435,94360351562	0,00018777338
5438,92383575439	0,00019037849
5441,90406799316	0,00019298591
5444,88430023193	0,00019676781
5447,8645324707	0,00020002025
5450,84476470947	0,00020304069
5453,82499694824	0,00020756525
5456,80522918701	0,00021091951
5459,78546142578	0,00021472639
5462,76569366455	0,00022041439
5465,74592590332	0,00022371636
5468,72615814209	0,00022811119
5471,70639038086	0,00023272095
5474,68662261963	0,0002366558
5477,6668548584	0,00024207452
5480,64708709717	0,00024705075
5483,62731933594	0,00025174441
5486,60755157471	0,0002562995
5489,58778381348	0,00026246664
5492,56801605225	0,00026737013
5495,54824829102	0,00027266515
5498,52848052978	0,00027830451
5501,50871276855	0,00028504861
5504,48894500732	0,00028996186
5507,46917724609	0,00029667854
5510,44940948486	0,00030197076
5513,42964172363	0,00030767899
5516,4098739624	0,00031415373
5519,39010620117	0,00032049848
5522,37033843994	0,00032866864
5525,35057067871	0,00033538066
5528,33080291748	0,00034055541
5531,31103515625	0,00034784439
5534,29126739502	0,00035438761
5537,27149963379	0,0003635732
5540,25173187256	0,00036996883
5543,23196411133	0,00037716233
5546,2121963501	0,00038449268
5549,19242858887	0,00039191858
5552,17266082764	0,00039963923
5555,15289306641	0,00040768605
5558,13312530518	0,00041556758
5561,11335754395	0,00042306983
5564,09358978271	0,00043030793
5567,07382202148	0,00043823828
5570,05405426025	0,00044567433
5573,03428649902	0,00045385577
5576,01451873779	0,00046152372
5578,99475097656	0,00046886845
5581,97498321533	0,00047700538
5584,9552154541	0,00048257052
5587,93544769287	0,00048969007
5590,91567993164	0,00049635182
5593,89591217041	0,00050333419
5596,87614440918	0,0005093366
5599,85637664795	0,00051452303
5602,83660888672	0,00051806084
5605,81684112549	0,00052302634
5608,79707336426	0,00052649295
5611,77730560303	0,00053012694
5614,7575378418	0,00053145791
5617,73777008057	0,00053269463
5620,71800231934	0,00053221259
5623,69823455811	0,0005309449
5626,67846679687	0,00052869163
5629,65869903564	0,00052513181
5632,63893127441	0,00052182153
5635,61916351318	0,00051699111
5638,59939575195	0,00051183977
5641,57962799072	0,00050456204
5644,55986022949	0,00049766401
5647,54009246826	0,00048907326
5650,52032470703	0,00048161497
5653,5005569458	0,00047244665
5656,48078918457	0,00046389878
5659,46102142334	0,0004548609
5662,44125366211	0,00044576175
5665,42148590088	0,00043714595
5668,40171813965	0,00042808845
5671,38195037842	0,00041913191
5674,36218261719	0,0004102941
5677,34241485596	0,00040300753
5680,32264709473	0,0003946892
5683,3028793335	0,00038639062
5686,28311157227	0,00037855814
5689,26334381103	0,0003704034
5692,2435760498	0,00036349295
5695,22380828857	0,00035645818
5698,20404052734	0,00034964373
5701,18427276611	0,00034488897
5704,16450500488	0,00033768396
5707,14473724365	0,00033216031
5710,12496948242	0,00032644975
5713,10520172119	0,00032029875
5716,08543395996	0,00031448964
5719,06566619873	0,00030938776
5722,0458984375	0,00030494852
5725,02613067627	0,00029950998
5728,00636291504	0,00029470663
5730,98659515381	0,00029042648
5733,96682739258	0,0002858526
5736,94705963135	0,00028289245
5739,92729187012	0,00027823031
5742,90752410889	0,0002741673
5745,88775634766	0,00027004978
5748,86798858643	0,00026717024
5751,8482208252	0,00026399496
5754,82845306396	0,00026087102
5757,80868530273	0,0002566137
5760,7889175415	0,00025411127
5763,76914978027	0,0002513796
5766,74938201904	0,00024849345
5769,72961425781	0,00024685639
5772,70984649658	0,00024313396
5775,69007873535	0,00023987226
5778,67031097412	0,00023828915
5781,65054321289	0,00023604305
5784,63077545166	0,000233306
5787,61100769043	0,00023073922
5790,5912399292	0,00022934789
5793,57147216797	0,00022722953
5796,55170440674	0,00022406397
5799,53193664551	0,0002218776
5802,51216888428	0,00021986335
5805,49240112305	0,00021872222
5808,47263336182	0,00021724852
5811,45286560059	0,0002142619
5814,43309783935	0,00021362761
5817,41333007812	0,0002104851
5820,39356231689	0,00020907723
5823,37379455566	0,00020812507
5826,35402679443	0,00020615841
5829,3342590332	0,00020459863
5832,31449127197	0,00020439817
5835,29472351074	0,00020160171
5838,27495574951	0,00019960074
5841,25518798828	0,00019888723
5844,23542022705	0,00019736593
5847,21565246582	0,00019547494
5850,19588470459	0,00019401169
5853,17611694336	0,00019219309
5856,15634918213	0,00019195822
5859,1365814209	0,00019033306
5862,11681365967	0,00018933391
5865,09704589844	0,00018731209
5868,07727813721	0,00018607816
5871,05751037598	0,00018506017
5874,03774261475	0,00018385606
5877,01797485352	0,00018190239
5879,99820709229	0,00017985954
5882,97843933105	0,00017848111
5885,95867156982	0,00017793261
5888,93890380859	0,00017595173
5891,91913604736	0,00017419001
5894,89936828613	0,00017301823
5897,8796005249	0,00017183007
5900,85983276367	0,00016969779
5903,84006500244	0,00016736089
5906,82029724121	0,00016693288
5909,80052947998	0,00016463396
5912,78076171875	0,00016346218
5915,76099395752	0,00016056001
5918,74122619629	0,00015890785
5921,72145843506	0,00015674041
5924,70169067383	0,00015520737
5927,6819229126	0,00015299992
5930,66215515137	0,00015072224
5933,64238739014	0,00014771322
5936,62261962891	0,00014536744
5939,60285186768	0,00014261004
5942,58308410644	0,00013964992
5945,56331634521	0,00013578151
[truncated: 30,772 more rows]
