# Supplementary material for: Predicting the Durability of Solid Fired Bricks Using NDT Electroacoustic Methods
Source: Materials (Basel). 2022 Aug 25;15(17):5882. doi: 10.3390/ma15175882 (PMC9457344; doi:10.3390/ma15175882)
Supplement: Supplementary file 1 [file materials-15-05882-s001.zip › 19-NV0_FT.csv]

ASCII data file created with TiePie Multi Channel software. www.tiepie.com.
2021-08-03 08:07:53 371m
Frequency	FFT1
Hz	V
0	0,0014251042
2,98023223876953	3,6652628E-5
5,96046447753906	3,4241241E-5
8,94069671630859	4,2613762E-5
11,9209289550781	2,7506033E-5
14,9011611938477	3,391673E-5
17,8813934326172	4,8261837E-5
20,8616256713867	2,7190323E-5
23,8418579101562	4,0987331E-5
26,8220901489258	4,4899537E-5
29,8023223876953	5,5648407E-5
32,7825546264648	4,7184023E-5
35,7627868652344	4,4891904E-5
38,7430191040039	5,5045773E-5
41,7232513427734	5,2856868E-5
44,703483581543	4,2553948E-5
47,6837158203125	4,3536891E-5
50,663948059082	3,6569379E-5
53,6441802978516	4,429941E-5
56,6244125366211	4,1046644E-5
59,6046447753906	4,3099343E-5
62,5848770141602	3,4246284E-5
65,5651092529297	3,9169341E-5
68,5453414916992	3,87642E-5
71,5255737304687	3,8943166E-5
74,5058059692383	4,3780876E-5
77,4860382080078	4,5396262E-5
80,4662704467773	4,4805391E-5
83,4465026855469	3,6194364E-5
86,4267349243164	3,9698082E-5
89,4069671630859	3,9745509E-5
92,3871994018555	4,3235201E-5
95,367431640625	4,2594166E-5
98,3476638793945	3,9879666E-5
101,327896118164	4,0888831E-5
104,308128356934	4,2316274E-5
107,288360595703	4,1501284E-5
110,268592834473	4,0767782E-5
113,248825073242	4,3955545E-5
116,229057312012	4,5973881E-5
119,209289550781	4,5700484E-5
122,189521789551	5,0034376E-5
125,16975402832	5,1174354E-5
128,14998626709	5,4400712E-5
131,130218505859	5,4732212E-5
134,110450744629	5,6116953E-5
137,090682983398	5,3316251E-5
140,070915222168	5,2175772E-5
143,051147460938	5,3280161E-5
146,031379699707	5,2219812E-5
149,011611938477	5,4328555E-5
151,991844177246	5,3164819E-5
154,972076416016	5,232212E-5
157,952308654785	5,3002041E-5
160,932540893555	5,4510502E-5
163,912773132324	5,3820855E-5
166,893005371094	5,4254237E-5
169,873237609863	5,8713679E-5
172,853469848633	5,5750456E-5
175,833702087402	5,750808E-5
178,813934326172	5,9293818E-5
181,794166564941	5,7598333E-5
184,774398803711	5,9307862E-5
187,75463104248	5,9724711E-5
190,73486328125	6,1387922E-5
193,71509552002	5,9136713E-5
196,695327758789	6,3950838E-5
199,675559997559	6,0818865E-5
202,655792236328	6,1124875E-5
205,636024475098	6,1474144E-5
208,616256713867	5,9910092E-5
211,596488952637	6,0501619E-5
214,576721191406	6,1913685E-5
217,556953430176	6,0311625E-5
220,537185668945	6,173956E-5
223,517417907715	6,2683689E-5
226,497650146484	6,1901771E-5
229,477882385254	6,1501704E-5
232,458114624023	6,0895007E-5
235,438346862793	6,439967E-5
238,418579101562	6,1581518E-5
241,398811340332	6,2523902E-5
244,379043579102	6,5056404E-5
247,359275817871	6,5375214E-5
250,339508056641	6,4553152E-5
253,31974029541	6,5557261E-5
256,29997253418	6,6275496E-5
259,280204772949	6,8541489E-5
262,260437011719	6,7659757E-5
265,240669250488	7,0141084E-5
268,220901489258	6,9026213E-5
271,201133728027	6,7543911E-5
274,181365966797	6,8931848E-5
277,161598205566	6,8725191E-5
280,141830444336	6,9333149E-5
283,122062683105	6,8581878E-5
286,102294921875	6,7314317E-5
289,082527160645	6,843072E-5
292,062759399414	7,0193424E-5
295,042991638184	6,8870828E-5
298,023223876953	6,9067128E-5
301,003456115723	7,0635089E-5
303,983688354492	6,9635495E-5
306,963920593262	6,9071756E-5
309,944152832031	6,8497542E-5
312,924385070801	7,1717318E-5
315,90461730957	6,7208535E-5
318,88484954834	6,9509556E-5
321,865081787109	7,2753642E-5
324,845314025879	7,166982E-5
327,825546264648	7,317344E-5
330,805778503418	7,2442436E-5
333,786010742188	7,28747E-5
336,766242980957	7,2551447E-5
339,746475219727	7,2737729E-5
342,726707458496	7,3904288E-5
345,706939697266	7,4001185E-5
348,687171936035	7,3641049E-5
351,667404174805	7,2348226E-5
354,647636413574	7,2568524E-5
357,627868652344	7,3383009E-5
360,608100891113	7,5329225E-5
363,588333129883	7,3096986E-5
366,568565368652	7,4226046E-5
369,548797607422	7,3837878E-5
372,529029846191	7,4538114E-5
375,509262084961	7,498782E-5
378,48949432373	7,5041285E-5
381,4697265625	7,5095366E-5
384,44995880127	7,5166028E-5
387,430191040039	7,626096E-5
390,410423278809	7,392537E-5
393,390655517578	7,398517E-5
396,370887756348	7,5931311E-5
399,351119995117	7,5083895E-5
402,331352233887	7,5369744E-5
405,311584472656	7,594228E-5
408,291816711426	7,5392433E-5
411,272048950195	7,6058062E-5
414,252281188965	7,6144371E-5
417,232513427734	7,6953261E-5
420,212745666504	7,5459188E-5
423,192977905273	7,7149548E-5
426,173210144043	7,7961923E-5
429,153442382812	7,7867698E-5
432,133674621582	7,8383695E-5
435,113906860352	7,7031704E-5
438,094139099121	7,8428667E-5
441,074371337891	8,0085221E-5
444,05460357666	8,0369389E-5
447,03483581543	7,9785573E-5
450,015068054199	8,0154189E-5
452,995300292969	8,0237301E-5
455,975532531738	7,9254878E-5
458,955764770508	8,0748043E-5
461,935997009277	8,1011844E-5
464,916229248047	8,1757614E-5
467,896461486816	8,0383331E-5
470,876693725586	8,1273385E-5
473,856925964355	8,091247E-5
476,837158203125	8,0047873E-5
479,817390441895	8,0814284E-5
482,797622680664	7,989053E-5
485,777854919434	8,2070799E-5
488,758087158203	8,0069887E-5
491,738319396973	8,1439546E-5
494,718551635742	8,0958014E-5
497,698783874512	8,0647546E-5
500,679016113281	8,0908117E-5
503,659248352051	8,1345001E-5
506,63948059082	8,2015685E-5
509,61971282959	8,2628907E-5
512,599945068359	8,1952819E-5
515,580177307129	8,2294697E-5
518,560409545898	8,2783347E-5
521,540641784668	8,1028213E-5
524,520874023438	8,1365087E-5
527,501106262207	8,2535663E-5
530,481338500977	8,1976395E-5
533,461570739746	8,2455545E-5
536,441802978516	8,3167227E-5
539,422035217285	8,2488637E-5
542,402267456055	8,2859893E-5
545,382499694824	8,4070877E-5
548,362731933594	8,4279106E-5
551,342964172363	8,4408603E-5
554,323196411133	8,343775E-5
557,303428649902	8,5194474E-5
560,283660888672	8,2715055E-5
563,263893127441	8,3686549E-5
566,244125366211	8,4165997E-5
569,22435760498	8,3167615E-5
572,20458984375	8,3189013E-5
575,18482208252	8,40575E-5
578,165054321289	8,5882015E-5
581,145286560059	8,6492573E-5
584,125518798828	8,9215021E-5
587,105751037598	8,7507531E-5
590,085983276367	8,6169312E-5
593,066215515137	8,5368988E-5
596,046447753906	8,406973E-5
599,026679992676	8,6072686E-5
602,006912231445	8,5005795E-5
604,987144470215	8,5516111E-5
607,967376708984	8,5325887E-5
610,947608947754	8,6250151E-5
613,927841186523	8,5619593E-5
616,908073425293	8,5855029E-5
619,888305664062	8,6683029E-5
622,868537902832	8,5926663E-5
625,848770141602	8,6112324E-5
628,829002380371	8,6031023E-5
631,809234619141	8,679199E-5
634,78946685791	8,7820803E-5
637,76969909668	8,5576381E-5
640,749931335449	8,6761094E-5
643,730163574219	8,7576551E-5
646,710395812988	8,7763877E-5
649,690628051758	8,7256541E-5
652,670860290527	8,7498446E-5
655,651092529297	8,8045138E-5
658,631324768066	8,6799104E-5
661,611557006836	8,9538904E-5
664,591789245606	8,7712829E-5
667,572021484375	8,8802694E-5
670,552253723145	8,7180188E-5
673,532485961914	8,7382576E-5
676,512718200684	8,859181E-5
679,492950439453	8,8293729E-5
682,473182678223	8,9345946E-5
685,453414916992	8,7725595E-5
688,433647155762	8,8812462E-5
691,413879394531	8,918176E-5
694,394111633301	8,9310017E-5
697,37434387207	8,9626785E-5
700,35457611084	8,7801914E-5
703,334808349609	8,9301281E-5
706,315040588379	8,8468469E-5
709,295272827148	9,0284519E-5
712,275505065918	8,9992117E-5
715,255737304687	9,1169622E-5
718,235969543457	8,9807577E-5
721,216201782227	8,9721153E-5
724,196434020996	9,0941364E-5
727,176666259766	9,0852023E-5
730,156898498535	9,0502329E-5
733,137130737305	9,085906E-5
736,117362976074	9,1146471E-5
739,097595214844	9,119865E-5
742,077827453613	9,066039E-5
745,058059692383	9,2872959E-5
748,038291931152	9,2584953E-5
751,018524169922	9,2639948E-5
753,998756408691	9,2447015E-5
756,978988647461	9,2557048E-5
759,959220886231	9,2497223E-5
762,939453125	9,2597183E-5
765,919685363769	9,2531642E-5
768,899917602539	9,2028409E-5
771,880149841309	9,3792771E-5
774,860382080078	9,3494785E-5
777,840614318848	9,3553663E-5
780,820846557617	9,4538752E-5
783,801078796387	9,266348E-5
786,781311035156	9,375525E-5
789,761543273926	9,5401448E-5
792,741775512695	9,5452699E-5
795,722007751465	9,6136387E-5
798,702239990234	9,6019406E-5
801,682472229004	9,614657E-5
804,662704467773	9,6041618E-5
807,642936706543	9,5428737E-5
810,623168945313	9,6410375E-5
813,603401184082	9,5984747E-5
816,583633422852	9,8302764E-5
819,563865661621	9,7718682E-5
822,544097900391	9,7806211E-5
825,52433013916	9,8209686E-5
828,50456237793	9,951108E-5
831,484794616699	9,8942802E-5
834,465026855469	9,9367246E-5
837,445259094238	9,9307109E-5
840,425491333008	9,9101563E-5
843,405723571777	9,9870917E-5
846,385955810547	0,00010013221
849,366188049316	0,00010196973
852,346420288086	9,9896605E-5
855,326652526855	0,00010102301
858,306884765625	0,00010296346
861,287117004394	0,00010281863
864,267349243164	0,00010270223
867,247581481934	0,00010227738
870,227813720703	0,00010384774
873,208045959473	0,00010231006
876,188278198242	0,0001049134
879,168510437012	0,0001054279
882,148742675781	0,00010471287
885,128974914551	0,00010592146
888,10920715332	0,00010547442
891,08943939209	0,00010604674
894,069671630859	0,00010693855
897,049903869629	0,00010569405
900,030136108398	0,00010737539
903,010368347168	0,00010849956
905,990600585938	0,00010845158
908,970832824707	0,00010837436
911,951065063477	0,00010766402
914,931297302246	0,00010954313
917,911529541016	0,00010917066
920,891761779785	0,00011143751
923,871994018555	0,00011036767
926,852226257324	0,00011130659
929,832458496094	0,00011185665
932,812690734863	0,00011369239
935,792922973633	0,00011432122
938,773155212402	0,00011446711
941,753387451172	0,00011390439
944,733619689941	0,0001155389
947,713851928711	0,00011700894
950,69408416748	0,00011797127
953,67431640625	0,0001191501
956,65454864502	0,00011896345
959,634780883789	0,00011874553
962,615013122559	0,00012052922
965,595245361328	0,00012165316
968,575477600098	0,00012240313
971,555709838867	0,00012364964
974,535942077637	0,00012439901
977,516174316406	0,00012795522
980,496406555176	0,00012630493
983,476638793945	0,00012688592
986,456871032715	0,00012977928
989,437103271484	0,00013191091
992,417335510254	0,00013240141
995,397567749023	0,00013243738
998,377799987793	0,00013443735
1001,35803222656	0,00013687918
1004,33826446533	0,00013629668
1007,3184967041	0,00014041752
1010,29872894287	0,00014168177
1013,27896118164	0,00014342283
1016,25919342041	0,0001433525
1019,23942565918	0,00014759719
1022,21965789795	0,00014933477
1025,19989013672	0,00015077169
1028,18012237549	0,00015250623
1031,16035461426	0,00015640627
1034,14058685303	0,00015895223
1037,1208190918	0,00016166825
1040,10105133057	0,00016445311
1043,08128356934	0,00016856317
1046,06151580811	0,00017059764
1049,04174804688	0,0001758409
1052,02198028564	0,00017969057
1055,00221252441	0,00018411554
1057,98244476318	0,00018885864
1060,96267700195	0,00019310256
1063,94290924072	0,00019902372
1066,92314147949	0,00020404214
1069,90337371826	0,00021345221
1072,88360595703	0,00021936444
1075,8638381958	0,00022685734
1078,84407043457	0,00023614472
1081,82430267334	0,00024416996
1084,80453491211	0,00025453814
1087,78476715088	0,00026560676
1090,76499938965	0,00027702987
1093,74523162842	0,00029209989
1096,72546386719	0,00030436277
1099,70569610596	0,00032149596
1102,68592834473	0,00033775291
1105,6661605835	0,00035344221
1108,64639282227	0,00036995122
1111,62662506104	0,00038548868
1114,6068572998	0,00039685374
1117,58708953857	0,00040488726
1120,56732177734	0,00040198182
1123,54755401611	0,00039034918
1126,52778625488	0,0003636084
1129,50801849365	0,00031802929
1132,48825073242	0,00025632587
1135,46848297119	0,00018901554
1138,44871520996	0,00013635096
1141,42894744873	0,00011578483
1144,4091796875	0,0001050805
1147,38941192627	9,4957635E-5
1150,36964416504	8,3522606E-5
1153,34987640381	7,6449947E-5
1156,33010864258	7,0560728E-5
1159,31034088135	6,6743706E-5
1162,29057312012	6,5286186E-5
1165,27080535889	6,4053213E-5
1168,25103759766	6,3676515E-5
1171,23126983643	6,2928897E-5
1174,2115020752	6,3516506E-5
1177,19173431396	6,5804962E-5
1180,17196655273	6,8085761E-5
1183,1521987915	6,8595586E-5
1186,13243103027	7,0848157E-5
1189,11266326904	7,3139926E-5
1192,09289550781	7,507714E-5
1195,07312774658	7,6891257E-5
1198,05335998535	8,1392536E-5
1201,03359222412	8,3670156E-5
1204,01382446289	8,6866588E-5
1206,99405670166	8,8617677E-5
1209,97428894043	9,1355699E-5
1212,9545211792	9,4133167E-5
1215,93475341797	9,8108465E-5
1218,91498565674	0,00010188795
1221,89521789551	0,00010410659
1224,87545013428	0,00010631707
1227,85568237305	0,00011135116
1230,83591461182	0,00011527501
1233,81614685059	0,00011860914
1236,79637908936	0,00012237997
1239,77661132812	0,00012593193
1242,75684356689	0,00012961817
1245,73707580566	0,00013526303
1248,71730804443	0,00013875216
1251,6975402832	0,00014418874
1254,67777252197	0,00014961081
1257,65800476074	0,00015418521
1260,63823699951	0,00016096785
1263,61846923828	0,0001656889
1266,59870147705	0,00017311243
1269,57893371582	0,00018022831
1272,55916595459	0,00018757398
1275,53939819336	0,00019666225
1278,51963043213	0,00020504719
1281,4998626709	0,00021420528
1284,48009490967	0,0002247442
1287,46032714844	0,00023603314
1290,44055938721	0,00024824669
1293,42079162598	0,00026253722
1296,40102386475	0,00027782116
1299,38125610352	0,00029509308
1302,36148834229	0,00031511014
1305,34172058105	0,00033773253
1308,32195281982	0,00036280181
1311,30218505859	0,00039276983
1314,28241729736	0,0004251865
1317,26264953613	0,00046411348
1320,2428817749	0,00050904838
1323,22311401367	0,00056135575
1326,20334625244	0,0006234201
1329,18357849121	0,0006960628
1332,16381072998	0,00077984451
1335,14404296875	0,00087763587
1338,12427520752	0,00098763307
1341,10450744629	0,001101839
1344,08473968506	0,0012046485
1347,06497192383	0,0012621591
1350,0452041626	0,0012149007
1353,02543640137	0,00099395316
1356,00566864014	0,00069147416
1358,98590087891	0,0005377676
1361,96613311768	0,00046887071
1364,94636535645	0,00041543912
1367,92659759521	0,00037258568
1370,90682983398	0,0003373641
1373,88706207275	0,00030802327
1376,86729431152	0,0002825792
1379,84752655029	0,00026157835
1382,82775878906	0,00024219225
1385,80799102783	0,00022748093
1388,7882232666	0,00021331841
1391,76845550537	0,00019975771
1394,74868774414	0,0001895793
1397,72891998291	0,0001789381
1400,70915222168	0,00016942079
1403,68938446045	0,00016006768
1406,66961669922	0,00015358021
1409,64984893799	0,00014588309
1412,63008117676	0,000139096
1415,61031341553	0,00013326322
1418,5905456543	0,00012725429
1421,57077789307	0,00012183795
1424,55101013184	0,0001178953
1427,53124237061	0,00011337369
1430,51147460938	0,00010891304
1433,49170684814	0,00010467971
1436,47193908691	0,00010160656
1439,45217132568	9,7410105E-5
1442,43240356445	9,3982828E-5
1445,41263580322	9,2040887E-5
1448,39286804199	8,8770045E-5
1451,37310028076	8,5994233E-5
1454,35333251953	8,4067042E-5
1457,3335647583	8,0982492E-5
1460,31379699707	7,8372741E-5
1463,29402923584	7,6610258E-5
1466,27426147461	7,4073841E-5
1469,25449371338	7,1302573E-5
1472,23472595215	6,9421361E-5
1475,21495819092	6,7576554E-5
1478,19519042969	6,7471089E-5
1481,17542266846	6,4427341E-5
1484,15565490723	6,2994875E-5
1487,135887146	6,0524559E-5
1490,11611938477	6,0691579E-5
1493,09635162354	5,9007366E-5
1496,0765838623	5,7371047E-5
1499,05681610107	5,6435786E-5
1502,03704833984	5,5457539E-5
1505,01728057861	5,301838E-5
1507,99751281738	5,2559443E-5
1510,97774505615	5,1810897E-5
1513,95797729492	5,0765572E-5
1516,93820953369	5,00149E-5
1519,91844177246	4,8203129E-5
1522,89867401123	4,8892871E-5
1525,87890625	4,7979617E-5
1528,85913848877	4,5806462E-5
1531,83937072754	4,445117E-5
1534,81960296631	4,3778219E-5
1537,79983520508	4,3251193E-5
1540,78006744385	4,2625967E-5
1543,76029968262	4,1422749E-5
1546,74053192139	4,1121537E-5
1549,72076416016	4,0710465E-5
1552,70099639893	4,1319813E-5
1555,6812286377	3,9137824E-5
1558,66146087646	3,8150287E-5
1561,64169311523	3,7386335E-5
1564,621925354	3,8018603E-5
1567,60215759277	3,5704762E-5
1570,58238983154	3,6301241E-5
1573,56262207031	3,4486212E-5
1576,54285430908	3,4761069E-5
1579,52308654785	3,4832364E-5
1582,50331878662	3,3265772E-5
1585,48355102539	3,3239877E-5
1588,46378326416	3,1760985E-5
1591,44401550293	3,1993381E-5
1594,4242477417	3,2075898E-5
1597,40447998047	3,1264115E-5
1600,38471221924	3,1034554E-5
1603,36494445801	3,1326385E-5
1606,34517669678	3,1442096E-5
1609,32540893555	3,0168512E-5
1612,30564117432	2,9090067E-5
1615,28587341309	2,9939668E-5
1618,26610565186	2,9593211E-5
1621,24633789062	2,938903E-5
1624,22657012939	3,030339E-5
1627,20680236816	2,8020365E-5
1630,18703460693	2,8661461E-5
1633,1672668457	2,8933917E-5
1636,14749908447	2,7611526E-5
1639,12773132324	2,7335167E-5
1642,10796356201	2,6687083E-5
1645,08819580078	2,7997908E-5
1648,06842803955	2,718623E-5
1651,04866027832	2,6899913E-5
1654,02889251709	2,6921821E-5
1657,00912475586	2,669376E-5
1659,98935699463	2,6467662E-5
1662,9695892334	2,6835877E-5
1665,94982147217	2,6121592E-5
1668,93005371094	2,5962422E-5
1671,91028594971	2,4815646E-5
1674,89051818848	2,5247299E-5
1677,87075042725	2,4695949E-5
1680,85098266602	2,5220088E-5
1683,83121490479	2,5972974E-5
1686,81144714355	2,4789866E-5
1689,79167938232	2,3752087E-5
1692,77191162109	2,3880967E-5
1695,75214385986	2,4497582E-5
1698,73237609863	2,3780995E-5
1701,7126083374	2,5436291E-5
1704,69284057617	2,2862822E-5
1707,67307281494	2,3872216E-5
1710,65330505371	2,2772586E-5
1713,63353729248	2,3596576E-5
1716,61376953125	2,440384E-5
1719,59400177002	2,3171984E-5
1722,57423400879	2,4546359E-5
1725,55446624756	2,2596939E-5
1728,53469848633	2,2545448E-5
1731,5149307251	2,1908598E-5
1734,49516296387	2,3736531E-5
1737,47539520264	2,2211618E-5
1740,45562744141	2,1172687E-5
1743,43585968018	2,1868076E-5
1746,41609191895	2,2299035E-5
1749,39632415771	2,24354E-5
1752,37655639648	2,1887704E-5
1755,35678863525	2,1814521E-5
1758,33702087402	2,1801369E-5
1761,31725311279	2,1947962E-5
1764,29748535156	2,1964249E-5
1767,27771759033	2,1549804E-5
1770,2579498291	2,1867486E-5
1773,23818206787	2,1806215E-5
1776,21841430664	2,1845422E-5
1779,19864654541	2,1347715E-5
1782,17887878418	2,0572099E-5
1785,15911102295	2,2495543E-5
1788,13934326172	2,1728265E-5
1791,11957550049	2,2549866E-5
1794,09980773926	2,2471061E-5
1797,08003997803	2,2097044E-5
1800,0602722168	2,1637293E-5
1803,04050445557	2,2216864E-5
1806,02073669434	2,1836614E-5
1809,00096893311	2,1896952E-5
1811,98120117187	2,1851808E-5
1814,96143341064	2,1378099E-5
1817,94166564941	2,1547701E-5
1820,92189788818	2,1483837E-5
1823,90213012695	2,0003649E-5
1826,88236236572	2,1601812E-5
1829,86259460449	1,9909879E-5
1832,84282684326	2,1091164E-5
1835,82305908203	2,0089138E-5
1838,8032913208	2,0480525E-5
1841,78352355957	2,1217574E-5
1844,76375579834	1,9920915E-5
1847,74398803711	2,0985537E-5
1850,72422027588	1,9563008E-5
1853,70445251465	2,0286815E-5
1856,68468475342	2,0617952E-5
1859,66491699219	2,0421873E-5
1862,64514923096	2,0261128E-5
1865,62538146973	1,9771503E-5
1868,6056137085	2,104617E-5
1871,58584594727	1,9195937E-5
1874,56607818604	1,9531943E-5
1877,5463104248	1,9533696E-5
1880,52654266357	1,9679441E-5
1883,50677490234	1,9349338E-5
1886,48700714111	1,9589167E-5
1889,46723937988	1,9112413E-5
1892,44747161865	1,9526103E-5
1895,42770385742	1,9222351E-5
1898,40793609619	2,0430069E-5
1901,38816833496	2,0079164E-5
1904,36840057373	1,9016597E-5
1907,3486328125	1,9399063E-5
1910,32886505127	1,9038812E-5
1913,30909729004	1,9705085E-5
1916,28932952881	1,8166866E-5
1919,26956176758	1,7834579E-5
1922,24979400635	1,8360786E-5
1925,23002624512	1,965586E-5
1928,21025848389	1,9149761E-5
1931,19049072266	1,8326793E-5
1934,17072296143	1,8691379E-5
1937,1509552002	1,8240896E-5
1940,13118743896	1,7521233E-5
1943,11141967773	1,7952543E-5
1946,0916519165	1,8587483E-5
1949,07188415527	1,7780594E-5
1952,05211639404	1,7242801E-5
1955,03234863281	1,7280117E-5
1958,01258087158	1,8685251E-5
1960,99281311035	1,832612E-5
1963,97304534912	1,7941656E-5
1966,95327758789	1,7890491E-5
1969,93350982666	1,7706756E-5
1972,91374206543	1,8545522E-5
1975,8939743042	1,8811467E-5
1978,87420654297	1,9292277E-5
1981,85443878174	1,9332651E-5
1984,83467102051	1,98309E-5
1987,81490325928	2,0871858E-5
1990,79513549805	2,2181552E-5
1993,77536773682	2,4381881E-5
1996,75559997559	2,5951477E-5
1999,73583221436	2,7928512E-5
2002,71606445313	3,059898E-5
2005,69629669189	3,3275176E-5
2008,67652893066	3,3460416E-5
2011,65676116943	3,5122916E-5
2014,6369934082	3,3976966E-5
2017,61722564697	3,1645155E-5
2020,59745788574	3,1194372E-5
2023,57769012451	2,9483275E-5
2026,55792236328	2,8411344E-5
2029,53815460205	2,9274203E-5
2032,51838684082	2,806047E-5
2035,49861907959	2,626432E-5
2038,47885131836	2,6324558E-5
2041,45908355713	2,5228149E-5
2044,4393157959	2,5747192E-5
2047,41954803467	2,515993E-5
2050,39978027344	2,4827628E-5
2053,38001251221	2,5074653E-5
2056,36024475098	2,465292E-5
2059,34047698975	2,4141739E-5
2062,32070922852	2,3783453E-5
2065,30094146729	2,4608648E-5
2068,28117370605	2,3350311E-5
2071,26140594482	2,3036766E-5
2074,24163818359	2,183495E-5
2077,22187042236	2,3633733E-5
2080,20210266113	2,347738E-5
2083,1823348999	2,2999994E-5
2086,16256713867	2,2176338E-5
2089,14279937744	2,1932111E-5
2092,12303161621	2,269883E-5
2095,10326385498	2,2344593E-5
2098,08349609375	2,2653199E-5
2101,06372833252	2,2626774E-5
2104,04396057129	2,2381726E-5
2107,02419281006	2,1604767E-5
2110,00442504883	2,3722541E-5
2112,9846572876	2,2259105E-5
2115,96488952637	2,1190512E-5
2118,94512176514	2,1145712E-5
2121,92535400391	2,153825E-5
2124,90558624268	2,1321983E-5
2127,88581848145	2,1926452E-5
2130,86605072021	2,1813175E-5
2133,84628295898	2,2434285E-5
2136,82651519775	2,1277372E-5
2139,80674743652	2,03256E-5
2142,78697967529	2,1066652E-5
2145,76721191406	2,1696934E-5
2148,74744415283	2,1942512E-5
2151,7276763916	2,1818401E-5
2154,70790863037	2,1035598E-5
2157,68814086914	2,1044778E-5
2160,66837310791	2,025459E-5
2163,64860534668	1,9773671E-5
2166,62883758545	2,2018324E-5
2169,60906982422	2,1206011E-5
2172,58930206299	2,1038744E-5
2175,56953430176	2,0985121E-5
2178,54976654053	2,2265502E-5
2181,5299987793	2,0697107E-5
2184,51023101807	2,0915841E-5
2187,49046325684	2,1079562E-5
2190,47069549561	2,0942932E-5
2193,45092773438	2,0173838E-5
2196,43115997314	2,0468336E-5
2199,41139221191	1,9926925E-5
2202,39162445068	1,9637115E-5
2205,37185668945	2,0073105E-5
2208,35208892822	2,1224076E-5
2211,33232116699	2,0407239E-5
2214,31255340576	2,0192582E-5
2217,29278564453	2,0074854E-5
2220,2730178833	2,0390276E-5
2223,25325012207	2,0245606E-5
2226,23348236084	2,088096E-5
2229,21371459961	2,0511524E-5
2232,19394683838	2,1056359E-5
2235,17417907715	2,083076E-5
2238,15441131592	2,0692604E-5
2241,13464355469	2,2288642E-5
2244,11487579346	2,1654113E-5
2247,09510803223	2,0791114E-5
2250,075340271	2,1164074E-5
2253,05557250977	2,1643647E-5
2256,03580474854	2,0196509E-5
2259,0160369873	2,1373771E-5
2261,99626922607	2,1305284E-5
2264,97650146484	2,1838089E-5
2267,95673370361	2,1393358E-5
2270,93696594238	2,2087912E-5
2273,91719818115	2,1336038E-5
2276,89743041992	2,0904047E-5
2279,87766265869	2,0565127E-5
2282,85789489746	2,1413069E-5
2285,83812713623	2,1368942E-5
2288,818359375	2,1198259E-5
2291,79859161377	2,0191936E-5
2294,77882385254	2,064628E-5
2297,75905609131	2,0664055E-5
2300,73928833008	2,2660317E-5
2303,71952056885	2,1071416E-5
2306,69975280762	2,246422E-5
2309,67998504639	2,0987892E-5
2312,66021728516	2,2029172E-5
2315,64044952393	2,2119515E-5
2318,6206817627	2,0995568E-5
2321,60091400146	2,1095376E-5
2324,58114624023	2,0456071E-5
2327,561378479	2,1442957E-5
2330,54161071777	2,1828588E-5
2333,52184295654	2,0715727E-5
2336,50207519531	2,2253953E-5
2339,48230743408	2,1835868E-5
2342,46253967285	2,0100154E-5
2345,44277191162	2,1966559E-5
2348,42300415039	2,2033038E-5
2351,40323638916	2,2178121E-5
2354,38346862793	2,1449038E-5
2357,3637008667	2,1224821E-5
2360,34393310547	2,1056717E-5
2363,32416534424	2,1568008E-5
2366,30439758301	2,1891011E-5
2369,28462982178	2,2319803E-5
2372,26486206055	2,2038678E-5
2375,24509429932	2,1251091E-5
2378,22532653809	2,0657138E-5
2381,20555877686	2,2384316E-5
2384,18579101562	2,2354831E-5
2387,16602325439	2,1751053E-5
2390,14625549316	2,1169248E-5
2393,12648773193	2,1656697E-5
2396,1067199707	2,1507568E-5
2399,08695220947	2,2204541E-5
2402,06718444824	2,0813241E-5
2405,04741668701	2,2240192E-5
2408,02764892578	2,1625451E-5
2411,00788116455	2,1937012E-5
2413,98811340332	2,1496673E-5
2416,96834564209	2,2218008E-5
2419,94857788086	2,1756825E-5
2422,92881011963	2,1583761E-5
2425,9090423584	2,2408788E-5
2428,88927459717	2,2084275E-5
2431,86950683594	2,1797985E-5
2434,84973907471	2,1625397E-5
2437,82997131348	2,1495115E-5
2440,81020355225	2,2661998E-5
2443,79043579102	2,2424918E-5
2446,77066802979	2,3845584E-5
2449,75090026855	2,3423129E-5
2452,73113250732	2,3959631E-5
2455,71136474609	2,4502832E-5
2458,69159698486	2,5178904E-5
2461,67182922363	2,6513876E-5
2464,6520614624	2,7233525E-5
2467,63229370117	2,679646E-5
2470,61252593994	2,7864289E-5
2473,59275817871	2,8368485E-5
2476,57299041748	2,8658945E-5
2479,55322265625	2,8284488E-5
2482,53345489502	2,8284671E-5
2485,51368713379	2,8616367E-5
2488,49391937256	2,8477573E-5
2491,47415161133	2,7909749E-5
2494,4543838501	2,9330106E-5
2497,43461608887	2,9666286E-5
2500,41484832764	2,8610531E-5
2503,39508056641	2,8962E-5
2506,37531280518	2,9595425E-5
2509,35554504395	2,9445424E-5
2512,33577728271	2,851496E-5
2515,31600952148	2,9212093E-5
2518,29624176025	3,0668499E-5
2521,27647399902	3,0708454E-5
2524,25670623779	3,1331775E-5
2527,23693847656	3,1343713E-5
2530,21717071533	3,1206821E-5
2533,1974029541	3,1868127E-5
2536,17763519287	3,2972459E-5
2539,15786743164	3,1765848E-5
2542,13809967041	3,3003055E-5
2545,11833190918	3,3463705E-5
2548,09856414795	3,3513089E-5
2551,07879638672	3,3873564E-5
2554,05902862549	3,3917682E-5
2557,03926086426	3,4502601E-5
2560,01949310303	3,4739735E-5
2562,9997253418	3,6220827E-5
2565,97995758057	3,6137554E-5
2568,96018981934	3,6378107E-5
2571,94042205811	3,7522879E-5
2574,92065429687	3,853664E-5
2577,90088653564	3,7739558E-5
2580,88111877441	3,9929485E-5
2583,86135101318	3,9474885E-5
2586,84158325195	4,1009006E-5
2589,82181549072	4,2156318E-5
2592,80204772949	4,1816074E-5
2595,78227996826	4,2231202E-5
2598,76251220703	4,4355994E-5
2601,7427444458	4,3849172E-5
2604,72297668457	4,4579497E-5
2607,70320892334	4,5831673E-5
2610,68344116211	4,7727925E-5
2613,66367340088	4,7153849E-5
2616,64390563965	4,889812E-5
2619,62413787842	4,9472221E-5
2622,60437011719	5,0056902E-5
2625,58460235596	5,1829866E-5
2628,56483459473	5,254018E-5
2631,5450668335	5,3630907E-5
2634,52529907227	5,4958069E-5
2637,50553131104	5,6099544E-5
2640,4857635498	5,6732441E-5
2643,46599578857	5,7448894E-5
2646,44622802734	5,93973E-5
2649,42646026611	6,08518E-5
2652,40669250488	6,1366138E-5
2655,38692474365	6,2077991E-5
2658,36715698242	6,4233967E-5
2661,34738922119	6,5154887E-5
2664,32762145996	6,8204204E-5
2667,30785369873	6,9498668E-5
2670,2880859375	7,1840492E-5
2673,26831817627	7,372114E-5
2676,24855041504	7,5961492E-5
2679,22878265381	7,8548596E-5
2682,20901489258	8,0302551E-5
2685,18924713135	8,3040342E-5
2688,16947937012	8,5598091E-5
2691,14971160889	8,7467859E-5
2694,12994384766	9,1231378E-5
2697,11017608643	9,3417492E-5
2700,0904083252	9,5590152E-5
2703,07064056396	9,8836588E-5
2706,05087280273	0,00010013575
2709,0311050415	0,00010169495
2712,01133728027	0,00010056652
2714,99156951904	9,8843136E-5
2717,97180175781	9,4331779E-5
2720,95203399658	9,1062003E-5
2723,93226623535	8,5109401E-5
2726,91249847412	7,962528E-5
2729,89273071289	7,4553159E-5
2732,87296295166	6,8809041E-5
2735,85319519043	6,5236693E-5
2738,8334274292	6,0454072E-5
2741,81365966797	5,6727377E-5
2744,79389190674	5,2807437E-5
2747,77412414551	4,9980219E-5
2750,75435638428	4,7829222E-5
2753,73458862305	4,4596079E-5
2756,71482086182	4,2802955E-5
2759,69505310059	4,1222885E-5
2762,67528533936	3,901647E-5
2765,65551757813	3,7223007E-5
2768,63574981689	3,5472837E-5
2771,61598205566	3,5060882E-5
2774,59621429443	3,2830771E-5
2777,5764465332	3,2446333E-5
2780,55667877197	2,895628E-5
2783,53691101074	2,9293849E-5
2786,51714324951	2,7841672E-5
2789,49737548828	2,6713899E-5
2792,47760772705	2,6567721E-5
2795,45783996582	2,5361634E-5
2798,43807220459	2,4200568E-5
2801,41830444336	2,3182928E-5
2804,39853668213	2,2616189E-5
2807,3787689209	2,2701139E-5
2810,35900115967	2,0839365E-5
2813,33923339844	2,0291767E-5
2816,31946563721	1,9649729E-5
2819,29969787598	1,8913852E-5
2822,27993011475	1,8356543E-5
2825,26016235352	1,9159279E-5
2828,24039459229	1,8083516E-5
2831,22062683105	1,8015518E-5
2834,20085906982	1,6888882E-5
2837,18109130859	1,6576777E-5
2840,16132354736	1,6867406E-5
2843,14155578613	1,5869063E-5
2846,1217880249	1,4928389E-5
2849,10202026367	1,4815832E-5
2852,08225250244	1,49039E-5
2855,06248474121	1,4998487E-5
2858,04271697998	1,4304927E-5
2861,02294921875	1,4051392E-5
2864,00318145752	1,3668792E-5
2866,98341369629	1,3500376E-5
2869,96364593506	1,2975505E-5
2872,94387817383	1,3439525E-5
2875,9241104126	1,2882374E-5
2878,90434265137	1,2774692E-5
2881,88457489014	1,2820491E-5
2884,86480712891	1,2404609E-5
2887,84503936768	1,2181845E-5
2890,82527160645	1,132773E-5
2893,80550384521	1,1406073E-5
2896,78573608398	1,1860124E-5
2899,76596832275	1,0892958E-5
2902,74620056152	1,1007054E-5
2905,72643280029	1,0602541E-5
2908,70666503906	1,0359939E-5
2911,68689727783	1,0647099E-5
2914,6671295166	1,0180255E-5
2917,64736175537	1,1252163E-5
2920,62759399414	9,1679437E-6
2923,60782623291	9,180241E-6
2926,58805847168	9,6472041E-6
2929,56829071045	8,4966952E-6
2932,54852294922	9,212569E-6
2935,52875518799	8,9597936E-6
2938,50898742676	9,8756514E-6
2941,48921966553	9,0141499E-6
2944,4694519043	1,0114681E-5
2947,44968414307	9,9145992E-6
2950,42991638184	8,5282695E-6
2953,41014862061	1,0108372E-5
2956,39038085937	9,2345263E-6
2959,37061309814	8,2037948E-6
2962,35084533691	9,2817938E-6
2965,33107757568	9,862781E-6
2968,31130981445	1,0223728E-5
2971,29154205322	8,9072815E-6
2974,27177429199	8,5828019E-6
2977,25200653076	1,0253122E-5
2980,23223876953	9,8821363E-6
2983,2124710083	8,9894066E-6
2986,19270324707	1,0822313E-5
2989,17293548584	9,8063593E-6
2992,15316772461	1,0201384E-5
2995,13339996338	1,0241768E-5
2998,11363220215	1,0954682E-5
3001,09386444092	9,8131345E-6
3004,07409667969	1,0057427E-5
3007,05432891846	1,0701516E-5
3010,03456115723	1,0248594E-5
3013,014793396	1,0714999E-5
3015,99502563477	9,5301E-6
3018,97525787354	8,9081915E-6
3021,9554901123	7,9748038E-6
3024,93572235107	8,901931E-6
3027,91595458984	7,3320256E-6
3030,89618682861	6,0286751E-6
3033,87641906738	6,1312616E-6
3036,85665130615	5,8491895E-6
3039,83688354492	5,2446393E-6
3042,81711578369	5,4808824E-6
3045,79734802246	4,0265236E-6
3048,77758026123	4,3777606E-6
3051,7578125	5,9003797E-6
3054,73804473877	3,8603248E-6
3057,71827697754	4,2457226E-6
3060,69850921631	3,7004838E-6
3063,67874145508	4,2894632E-6
3066,65897369385	3,5307937E-6
3069,63920593262	2,9590886E-6
3072,61943817139	3,3765628E-6
3075,59967041016	3,3770973E-6
3078,57990264893	2,69164E-6
3081,5601348877	2,8079936E-6
3084,54036712646	2,8797901E-6
3087,52059936523	2,8550461E-6
3090,500831604	3,9152705E-6
3093,48106384277	3,6369318E-6
3096,46129608154	2,7922041E-6
3099,44152832031	3,6170326E-6
3102,42176055908	3,9318972E-6
3105,40199279785	3,075834E-6
3108,38222503662	3,5387875E-6
3111,36245727539	4,4445442E-6
3114,34268951416	4,0482223E-6
3117,32292175293	3,8942394E-6
3120,3031539917	3,3339882E-6
3123,28338623047	3,3335816E-6
3126,26361846924	4,685631E-6
3129,24385070801	3,7018342E-6
3132,22408294678	4,1119098E-6
3135,20431518555	4,6545815E-6
3138,18454742432	4,7646079E-6
3141,16477966309	3,1427113E-6
3144,14501190186	4,8961445E-6
3147,12524414063	3,544646E-6
3150,10547637939	3,7652102E-6
3153,08570861816	3,4255489E-6
3156,06594085693	2,5547965E-6
3159,0461730957	3,3521017E-6
3162,02640533447	3,2426491E-6
3165,00663757324	2,9736208E-6
3167,98686981201	2,6127654E-6
3170,96710205078	3,0032054E-6
3173,94733428955	3,9140649E-6
3176,92756652832	3,4492673E-6
3179,90779876709	3,0090735E-6
3182,88803100586	2,7775581E-6
3185,86826324463	2,723171E-6
3188,8484954834	3,0169415E-6
3191,82872772217	2,9863725E-6
3194,80895996094	2,5228665E-6
3197,78919219971	3,8600681E-6
3200,76942443848	2,9147471E-6
3203,74965667725	2,0581119E-6
3206,72988891602	2,3236908E-6
3209,71012115479	2,4034634E-6
3212,69035339355	2,6935422E-6
3215,67058563232	2,4292954E-6
3218,65081787109	2,2831223E-6
3221,63105010986	2,5920989E-6
3224,61128234863	2,9652027E-6
3227,5915145874	2,3129331E-6
3230,57174682617	1,3580781E-6
3233,55197906494	2,7400441E-6
3236,53221130371	2,7567151E-6
3239,51244354248	1,7096917E-6
3242,49267578125	2,1370357E-6
3245,47290802002	2,4977706E-6
3248,45314025879	1,6125631E-6
3251,43337249756	2,1562239E-6
3254,41360473633	2,8638007E-6
3257,3938369751	2,8573697E-6
3260,37406921387	1,9584658E-6
3263,35430145264	1,9377212E-6
3266,33453369141	2,4837312E-6
3269,31476593018	2,753581E-6
3272,29499816895	2,2387026E-6
3275,27523040771	3,1604008E-6
3278,25546264648	2,8014353E-6
3281,23569488525	2,587687E-6
3284,21592712402	1,929636E-6
3287,19615936279	3,4591209E-6
3290,17639160156	3,7943534E-6
3293,15662384033	2,7480525E-6
3296,1368560791	2,5064277E-6
3299,11708831787	2,4646934E-6
3302,09732055664	3,24609E-6
3305,07755279541	3,131874E-6
3308,05778503418	3,2011825E-6
3311,03801727295	2,6241799E-6
3314,01824951172	2,742269E-6
3316,99848175049	2,0649592E-6
3319,97871398926	3,4336686E-6
3322,95894622803	3,9969482E-6
3325,9391784668	3,5214026E-6
3328,91941070557	4,3950183E-6
3331,89964294434	3,3530706E-6
3334,87987518311	3,9625735E-6
3337,86010742188	2,9373546E-6
3340,84033966064	4,638409E-6
3343,82057189941	5,0644553E-6
3346,80080413818	4,8135318E-6
3349,78103637695	4,5091445E-6
3352,76126861572	5,374257E-6
3355,74150085449	4,8124278E-6
3358,72173309326	6,571915E-6
3361,70196533203	5,9093423E-6
3364,6821975708	7,2433461E-6
3367,66242980957	6,7548351E-6
3370,64266204834	7,4468677E-6
3373,62289428711	6,6950386E-6
3376,60312652588	7,1561262E-6
3379,58335876465	7,5878245E-6
3382,56359100342	7,2224955E-6
3385,54382324219	6,6366043E-6
3388,52405548096	6,9439281E-6
3391,50428771973	8,1530284E-6
3394,4845199585	6,9432109E-6
3397,46475219727	6,9619065E-6
3400,44498443604	7,7278124E-6
3403,4252166748	7,5782402E-6
3406,40544891357	6,9252288E-6
3409,38568115234	7,3786413E-6
3412,36591339111	6,7790768E-6
3415,34614562988	5,9570512E-6
3418,32637786865	6,6468279E-6
3421,30661010742	7,0865595E-6
3424,28684234619	6,1873233E-6
3427,26707458496	6,7153978E-6
3430,24730682373	5,8242069E-6
3433,2275390625	6,0135904E-6
3436,20777130127	5,7972782E-6
3439,18800354004	6,6911888E-6
3442,16823577881	6,373156E-6
3445,14846801758	5,8204497E-6
3448,12870025635	6,7120753E-6
3451,10893249512	5,8626457E-6
3454,08916473389	6,4260286E-6
3457,06939697266	6,3116561E-6
3460,04962921143	5,8970353E-6
3463,0298614502	6,2814606E-6
3466,01009368897	6,6869881E-6
3468,99032592773	6,5606613E-6
3471,9705581665	6,5584808E-6
3474,95079040527	6,0336741E-6
3477,93102264404	5,9839258E-6
3480,91125488281	5,3371068E-6
3483,89148712158	6,3748986E-6
3486,87171936035	5,8401479E-6
3489,85195159912	5,3470344E-6
3492,83218383789	6,7342969E-6
3495,81241607666	5,810476E-6
3498,79264831543	6,0784307E-6
3501,7728805542	6,0233571E-6
3504,75311279297	4,9288284E-6
3507,73334503174	5,0546421E-6
3510,71357727051	6,9912618E-6
3513,69380950928	5,3567806E-6
3516,67404174805	5,1141681E-6
3519,65427398682	5,5045356E-6
3522,63450622559	5,7601486E-6
3525,61473846436	5,7974267E-6
3528,59497070313	5,310165E-6
3531,57520294189	5,2842504E-6
3534,55543518066	5,9064414E-6
3537,53566741943	5,9019027E-6
3540,5158996582	5,2464263E-6
3543,49613189697	6,2250436E-6
3546,47636413574	5,7995679E-6
3549,45659637451	6,2228858E-6
3552,43682861328	5,6410385E-6
3555,41706085205	6,4158831E-6
3558,39729309082	5,6321939E-6
3561,37752532959	4,6854489E-6
3564,35775756836	4,8843806E-6
3567,33798980713	5,3588273E-6
3570,3182220459	4,7763546E-6
3573,29845428467	4,4825947E-6
3576,27868652344	4,8386274E-6
3579,25891876221	5,6835938E-6
3582,23915100098	5,2194237E-6
3585,21938323975	5,664312E-6
3588,19961547852	4,8541015E-6
3591,17984771729	4,7408968E-6
3594,16007995605	4,5014912E-6
3597,14031219482	4,4377906E-6
3600,12054443359	4,7985846E-6
3603,10077667236	5,2250701E-6
3606,08100891113	4,733403E-6
3609,0612411499	5,4363576E-6
3612,04147338867	5,1386742E-6
3615,02170562744	5,7276148E-6
3618,00193786621	5,8763848E-6
3620,98217010498	5,5607039E-6
3623,96240234375	3,72731E-6
3626,94263458252	4,5106729E-6
3629,92286682129	5,5361342E-6
3632,90309906006	4,2576111E-6
3635,88333129883	5,1826821E-6
3638,8635635376	5,2327228E-6
3641,84379577637	5,3493049E-6
3644,82402801514	4,8860264E-6
3647,80426025391	5,059216E-6
3650,78449249268	6,0892947E-6
3653,76472473145	4,8302667E-6
3656,74495697022	4,0069303E-6
3659,72518920898	5,8358853E-6
3662,70542144775	5,5211902E-6
3665,68565368652	4,8290305E-6
3668,66588592529	5,2023243E-6
3671,64611816406	4,3187548E-6
3674,62635040283	5,1531034E-6
3677,6065826416	4,6896469E-6
3680,58681488037	5,211955E-6
3683,56704711914	4,585713E-6
3686,54727935791	4,5415025E-6
3689,52751159668	4,5024681E-6
3692,50774383545	4,5109104E-6
3695,48797607422	5,7813407E-6
3698,46820831299	4,5827344E-6
3701,44844055176	3,9479854E-6
3704,42867279053	4,9903372E-6
3707,4089050293	4,5281466E-6
3710,38913726807	4,901598E-6
3713,36936950684	5,7069506E-6
3716,34960174561	4,3998257E-6
3719,32983398438	5,0037123E-6
3722,31006622314	5,5777156E-6
3725,29029846191	4,1882956E-6
3728,27053070068	5,8919523E-6
3731,25076293945	4,5049253E-6
3734,23099517822	4,6657488E-6
3737,21122741699	4,4860497E-6
3740,19145965576	4,6981229E-6
3743,17169189453	5,6728538E-6
3746,1519241333	4,4911704E-6
3749,13215637207	5,2743421E-6
3752,11238861084	5,3032739E-6
3755,09262084961	5,0363986E-6
3758,07285308838	4,4428698E-6
3761,05308532715	4,0367383E-6
3764,03331756592	5,2756255E-6
3767,01354980469	4,064618E-6
3769,99378204346	5,0300661E-6
3772,97401428223	5,206021E-6
3775,954246521	4,0064976E-6
3778,93447875977	5,2038524E-6
3781,91471099854	3,391735E-6
3784,8949432373	4,8662293E-6
3787,87517547607	4,0472382E-6
3790,85540771484	4,0113592E-6
3793,83563995361	5,0073871E-6
3796,81587219238	4,6315196E-6
3799,79610443115	4,2502937E-6
3802,77633666992	4,7456627E-6
3805,75656890869	4,5461031E-6
3808,73680114746	4,9705352E-6
3811,71703338623	4,2918809E-6
3814,697265625	4,2034404E-6
3817,67749786377	5,5216032E-6
3820,65773010254	5,5504425E-6
3823,63796234131	5,2940599E-6
3826,61819458008	5,6383037E-6
3829,59842681885	4,9588994E-6
3832,57865905762	5,1927164E-6
3835,55889129639	4,9923056E-6
3838,53912353516	5,3128116E-6
3841,51935577393	5,2017774E-6
3844,4995880127	5,2265628E-6
3847,47982025146	5,0033388E-6
3850,46005249023	5,1502303E-6
3853,440284729	4,8629695E-6
3856,42051696777	5,9984481E-6
3859,40074920654	4,4129193E-6
3862,38098144531	5,3388451E-6
3865,36121368408	3,9058539E-6
3868,34144592285	5,2296742E-6
3871,32167816162	5,5482223E-6
3874,30191040039	5,0320427E-6
3877,28214263916	4,9884939E-6
3880,26237487793	4,3248137E-6
3883,2426071167	3,8922798E-6
3886,22283935547	4,5921129E-6
3889,20307159424	4,3344349E-6
3892,18330383301	4,2912075E-6
3895,16353607178	3,7874084E-6
3898,14376831055	4,9419374E-6
3901,12400054932	4,84832E-6
3904,10423278809	4,0668623E-6
3907,08446502686	3,8013E-6
3910,06469726562	4,2421415E-6
3913,04492950439	4,2433235E-6
3916,02516174316	4,4074154E-6
3919,00539398193	4,2597602E-6
3921,9856262207	3,53928E-6
3924,96585845947	3,7707892E-6
3927,94609069824	4,143952E-6
3930,92632293701	3,8193843E-6
3933,90655517578	3,4024349E-6
3936,88678741455	3,3900053E-6
3939,86701965332	2,8453207E-6
3942,84725189209	4,3720686E-6
3945,82748413086	4,0112418E-6
3948,80771636963	3,4234157E-6
3951,7879486084	3,6215913E-6
3954,76818084717	3,0471855E-6
3957,74841308594	2,5784792E-6
3960,72864532471	3,6752266E-6
3963,70887756348	3,3401948E-6
3966,68910980225	2,9565817E-6
3969,66934204102	2,8706786E-6
3972,64957427978	2,3704877E-6
3975,62980651855	2,8203305E-6
3978,61003875732	1,5899891E-6
3981,59027099609	2,5668257E-6
3984,57050323486	2,3925543E-6
3987,55073547363	1,866052E-6
3990,5309677124	2,3395082E-6
3993,51119995117	1,4783692E-6
3996,49143218994	1,7460694E-6
3999,47166442871	2,3947789E-6
4002,45189666748	1,2806497E-6
4005,43212890625	1,1238885E-6
4008,41236114502	2,0121607E-6
4011,39259338379	1,3423049E-6
4014,37282562256	1,2627236E-6
4017,35305786133	2,9001087E-6
4020,3332901001	2,2577365E-6
4023,31352233887	3,806147E-6
4026,29375457764	4,3485791E-6
4029,27398681641	4,2501796E-6
4032,25421905518	5,1943006E-6
4035,23445129395	6,1556266E-6
4038,21468353271	6,4124152E-6
4041,19491577148	6,1984384E-6
4044,17514801025	6,6170075E-6
4047,15538024902	7,0146278E-6
4050,13561248779	5,6419735E-6
4053,11584472656	4,5452963E-6
4056,09607696533	3,0675467E-6
4059,0763092041	3,2251562E-6
4062,05654144287	3,6357522E-6
4065,03677368164	3,8242529E-6
4068,01700592041	3,5750819E-6
4070,99723815918	2,5965156E-6
4073,97747039795	2,6760395E-6
4076,95770263672	1,9752824E-6
4079,93793487549	2,3222123E-6
4082,91816711426	2,4982046E-6
4085,89839935303	2,982046E-6
4088,8786315918	1,5161234E-6
4091,85886383057	2,941159E-6
4094,83909606934	1,9039149E-6
4097,81932830811	2,1063826E-6
4100,79956054687	2,9521146E-6
4103,77979278564	2,5927802E-6
4106,76002502441	3,5141377E-6
4109,74025726318	2,4771826E-6
4112,72048950195	2,3302694E-6
4115,70072174072	2,4388667E-6
4118,68095397949	2,9365884E-6
4121,66118621826	3,1732608E-6
4124,64141845703	4,124878E-6
4127,6216506958	3,2580365E-6
4130,60188293457	3,1351896E-6
4133,58211517334	3,2893675E-6
4136,56234741211	4,7194409E-6
4139,54257965088	3,9575854E-6
4142,52281188965	3,3107374E-6
4145,50304412842	3,6392687E-6
4148,48327636719	4,4862565E-6
4151,46350860596	4,3420281E-6
4154,44374084473	3,9280525E-6
4157,4239730835	3,6285037E-6
4160,40420532227	4,8157501E-6
4163,38443756103	3,6905706E-6
4166,3646697998	3,8019092E-6
4169,34490203857	4,5295482E-6
4172,32513427734	4,2428077E-6
4175,30536651611	4,811652E-6
4178,28559875488	5,6935794E-6
4181,26583099365	3,925637E-6
4184,24606323242	4,1735461E-6
4187,22629547119	4,8239746E-6
4190,20652770996	4,1679323E-6
4193,18675994873	4,5905744E-6
4196,1669921875	4,5765039E-6
4199,14722442627	4,7278651E-6
4202,12745666504	4,8812886E-6
4205,10768890381	4,0886286E-6
4208,08792114258	4,2739009E-6
4211,06815338135	3,3355492E-6
4214,04838562012	4,0237996E-6
4217,02861785889	4,8868442E-6
4220,00885009766	4,2114385E-6
4222,98908233643	4,1105314E-6
4225,9693145752	4,0289088E-6
4228,94954681396	5,1653522E-6
4231,92977905273	5,649702E-6
4234,9100112915	5,028686E-6
4237,89024353027	4,709984E-6
4240,87047576904	4,6407228E-6
4243,85070800781	4,5536386E-6
4246,83094024658	3,9195745E-6
4249,81117248535	4,3536324E-6
4252,79140472412	4,0937074E-6
4255,77163696289	4,2660771E-6
4258,75186920166	4,8159698E-6
4261,73210144043	5,1772932E-6
4264,7123336792	5,0903694E-6
4267,69256591797	4,832116E-6
4270,67279815674	5,986369E-6
4273,65303039551	5,2150934E-6
4276,63326263428	5,2653095E-6
4279,61349487305	4,8305324E-6
4282,59372711182	5,5086019E-6
4285,57395935059	5,3684871E-6
4288,55419158936	4,9263901E-6
4291,53442382812	6,1762582E-6
4294,51465606689	5,8311225E-6
4297,49488830566	5,2652022E-6
4300,47512054443	6,0194886E-6
4303,4553527832	6,4329076E-6
4306,43558502197	5,6184683E-6
4309,41581726074	6,1191414E-6
4312,39604949951	6,7972386E-6
4315,37628173828	6,4914815E-6
4318,35651397705	6,8107392E-6
4321,33674621582	5,4248229E-6
4324,31697845459	6,1940209E-6
4327,29721069336	6,189191E-6
4330,27744293213	5,9066908E-6
4333,2576751709	6,9788738E-6
4336,23790740967	6,1023119E-6
4339,21813964844	6,4474748E-6
4342,19837188721	7,4325921E-6
4345,17860412598	6,6844108E-6
4348,15883636475	7,0207066E-6
4351,13906860352	6,1381806E-6
4354,11930084229	6,9513205E-6
4357,09953308105	6,8086147E-6
4360,07976531982	7,1920424E-6
4363,05999755859	6,8893447E-6
4366,04022979736	6,9373467E-6
4369,02046203613	6,5382314E-6
4372,0006942749	7,1970488E-6
4374,98092651367	7,4149628E-6
4377,96115875244	6,0739762E-6
4380,94139099121	6,9827274E-6
4383,92162322998	5,5883102E-6
4386,90185546875	6,5594161E-6
4389,88208770752	6,0619125E-6
4392,86231994629	5,6666148E-6
4395,84255218506	6,390521E-6
4398,82278442383	5,6256364E-6
4401,8030166626	6,3376374E-6
4404,78324890137	6,494713E-6
4407,76348114014	6,5011422E-6
4410,74371337891	6,7565205E-6
4413,72394561768	6,1253539E-6
4416,70417785645	6,0486117E-6
4419,68441009521	6,7815684E-6
4422,66464233398	5,4900185E-6
4425,64487457275	6,9612538E-6
4428,62510681152	6,4374115E-6
4431,60533905029	6,4874888E-6
4434,58557128906	6,2738369E-6
4437,56580352783	5,7679076E-6
4440,5460357666	5,4054098E-6
4443,52626800537	6,0611527E-6
4446,50650024414	5,612098E-6
4449,48673248291	5,9797744E-6
4452,46696472168	6,2450823E-6
4455,44719696045	6,0218737E-6
4458,42742919922	5,9732975E-6
4461,40766143799	5,364362E-6
4464,38789367676	5,6817003E-6
4467,36812591553	5,6373404E-6
4470,3483581543	5,3637168E-6
4473,32859039307	6,1396726E-6
4476,30882263184	5,6112255E-6
4479,28905487061	4,9628877E-6
4482,26928710937	5,8734839E-6
4485,24951934814	5,3834508E-6
4488,22975158691	6,4033055E-6
4491,20998382568	6,134408E-6
4494,19021606445	4,9317351E-6
4497,17044830322	5,948049E-6
4500,15068054199	5,8553354E-6
4503,13091278076	6,0214749E-6
4506,11114501953	5,615737E-6
4509,0913772583	6,1780281E-6
4512,07160949707	4,8250991E-6
4515,05184173584	5,4791098E-6
4518,03207397461	5,66578E-6
4521,01230621338	5,014929E-6
4523,99253845215	5,9978082E-6
4526,97277069092	5,2449935E-6
4529,95300292969	5,9439977E-6
4532,93323516846	5,3114492E-6
4535,91346740723	4,8221296E-6
4538,893699646	5,2419385E-6
4541,87393188477	5,0464745E-6
4544,85416412354	4,5207952E-6
4547,8343963623	5,085827E-6
4550,81462860107	5,3976697E-6
4553,79486083984	4,8056066E-6
4556,77509307861	5,3397986E-6
4559,75532531738	5,878274E-6
4562,73555755615	4,7699792E-6
4565,71578979492	5,0572268E-6
4568,69602203369	5,9673E-6
4571,67625427246	5,0127326E-6
4574,65648651123	5,2472338E-6
4577,63671875	6,7874215E-6
4580,61695098877	4,3294235E-6
4583,59718322754	5,1004235E-6
4586,57741546631	6,2313429E-6
4589,55764770508	4,87602E-6
4592,53787994385	4,7067655E-6
4595,51811218262	5,1192147E-6
4598,49834442139	5,5213314E-6
4601,47857666016	5,225604E-6
4604,45880889893	4,7055911E-6
4607,4390411377	4,8085661E-6
4610,41927337646	4,4949691E-6
4613,39950561523	5,0457596E-6
4616,379737854	4,749891E-6
4619,35997009277	5,1568693E-6
4622,34020233154	4,5118721E-6
4625,32043457031	4,3093816E-6
4628,30066680908	5,4902337E-6
4631,28089904785	3,9271732E-6
4634,26113128662	5,4656211E-6
4637,24136352539	5,4109004E-6
4640,22159576416	5,1574533E-6
4643,20182800293	4,5264133E-6
4646,1820602417	4,8733013E-6
4649,16229248047	5,5405388E-6
4652,14252471924	4,9174155E-6
4655,12275695801	5,3667878E-6
4658,10298919678	4,527158E-6
4661,08322143555	4,9186335E-6
4664,06345367432	4,736739E-6
4667,04368591309	3,9598418E-6
4670,02391815186	4,6228289E-6
4673,00415039063	3,8663242E-6
4675,98438262939	4,5414554E-6
4678,96461486816	4,2659328E-6
4681,94484710693	4,8444266E-6
4684,9250793457	5,3139428E-6
4687,90531158447	4,0182909E-6
4690,88554382324	5,4714935E-6
4693,86577606201	4,1446284E-6
4696,84600830078	4,063484E-6
4699,82624053955	3,9387504E-6
4702,80647277832	3,8139729E-6
4705,78670501709	3,7933573E-6
4708,76693725586	5,5369202E-6
4711,74716949463	3,8384524E-6
4714,7274017334	3,3282524E-6
4717,70763397217	3,8636958E-6
4720,68786621094	4,8084515E-6
4723,66809844971	3,796944E-6
4726,64833068848	4,6364527E-6
4729,62856292725	4,3387571E-6
4732,60879516602	3,8668599E-6
4735,58902740479	3,7357089E-6
4738,56925964355	4,6453199E-6
4741,54949188232	4,4355582E-6
4744,52972412109	5,426713E-6
4747,50995635986	4,1871943E-6
4750,49018859863	4,7090534E-6
4753,4704208374	4,5164552E-6
4756,45065307617	3,759619E-6
4759,43088531494	3,8188078E-6
4762,41111755371	3,4003561E-6
4765,39134979248	4,3231156E-6
4768,37158203125	3,6512189E-6
4771,35181427002	4,7971389E-6
4774,33204650879	4,2710712E-6
4777,31227874756	4,5798266E-6
4780,29251098633	4,2394292E-6
4783,2727432251	4,7415543E-6
4786,25297546387	3,9417576E-6
4789,23320770264	4,2158625E-6
4792,21343994141	4,2153187E-6
4795,19367218018	5,0175747E-6
4798,17390441895	4,1345876E-6
4801,15413665771	4,4962076E-6
4804,13436889648	4,2957016E-6
4807,11460113525	3,229143E-6
4810,09483337402	4,3544242E-6
4813,07506561279	4,2850195E-6
4816,05529785156	4,6662084E-6
4819,03553009033	4,6692058E-6
4822,0157623291	3,6400074E-6
4824,99599456787	4,1250009E-6
4827,97622680664	3,4021096E-6
4830,95645904541	3,9025948E-6
4833,93669128418	3,9461507E-6
4836,91692352295	3,2190128E-6
4839,89715576172	4,2275035E-6
4842,87738800049	3,6610364E-6
4845,85762023926	3,5084439E-6
4848,83785247803	3,3433612E-6
4851,8180847168	3,484282E-6
4854,79831695557	3,9331042E-6
4857,77854919434	3,9533747E-6
4860,75878143311	3,8604055E-6
4863,73901367188	3,6119575E-6
4866,71924591064	3,7037957E-6
4869,69947814941	3,2502266E-6
4872,67971038818	3,0323319E-6
4875,65994262695	4,0875286E-6
4878,64017486572	2,7682303E-6
4881,62040710449	3,4359521E-6
4884,60063934326	3,4718544E-6
4887,58087158203	3,0559183E-6
4890,5611038208	3,1176413E-6
4893,54133605957	3,7868103E-6
4896,52156829834	3,4696816E-6
4899,50180053711	3,0075483E-6
4902,48203277588	3,2339595E-6
4905,46226501465	2,6033564E-6
4908,44249725342	2,6154377E-6
4911,42272949219	3,4302253E-6
4914,40296173096	2,1092472E-6
4917,38319396973	3,7928341E-6
4920,3634262085	2,6150881E-6
4923,34365844727	2,5640655E-6
4926,32389068604	2,6962773E-6
4929,3041229248	1,3057154E-6
4932,28435516357	2,5625126E-6
4935,26458740234	3,3813409E-6
4938,24481964111	2,3412446E-6
4941,22505187988	1,6782505E-6
4944,20528411865	1,1006815E-6
4947,18551635742	2,7115231E-6
4950,16574859619	1,9827265E-6
4953,14598083496	1,7299404E-6
4956,12621307373	2,2101495E-6
4959,1064453125	1,8006976E-6
4962,08667755127	1,8090801E-6
4965,06690979004	1,3794688E-6
4968,04714202881	1,0855819E-6
4971,02737426758	5,6230232E-7
4974,00760650635	1,8089211E-6
4976,98783874512	1,3657335E-6
4979,96807098389	1,4633779E-6
4982,94830322266	1,6403869E-7
4985,92853546143	1,4086541E-6
4988,9087677002	8,1623799E-7
4991,88899993897	1,3468168E-6
4994,86923217773	1,1506983E-6
4997,8494644165	9,0546883E-7
5000,82969665527	1,3202033E-6
5003,80992889404	1,4427093E-6
5006,79016113281	7,3754099E-7
5009,77039337158	1,0072517E-6
5012,75062561035	7,545069E-7
5015,73085784912	7,7428543E-7
5018,71109008789	1,3834286E-6
5021,69132232666	1,622977E-6
5024,67155456543	1,8420284E-6
5027,6517868042	1,0673123E-6
5030,63201904297	1,3803316E-6
5033,61225128174	7,3400376E-7
5036,59248352051	1,3513531E-6
5039,57271575928	1,1864651E-6
5042,55294799805	1,590482E-6
5045,53318023682	1,7733773E-6
5048,51341247559	2,3549066E-6
5051,49364471436	1,9647366E-6
5054,47387695313	1,7919682E-6
5057,45410919189	2,7392892E-6
5060,43434143066	1,9630131E-6
5063,41457366943	2,3302073E-6
5066,3948059082	3,0598428E-6
5069,37503814697	2,5421431E-6
5072,35527038574	2,6998623E-6
5075,33550262451	2,8091433E-6
5078,31573486328	2,2742648E-6
5081,29596710205	2,5776265E-6
5084,27619934082	3,197407E-6
5087,25643157959	3,6802749E-6
5090,23666381836	1,8398471E-6
5093,21689605713	3,1873278E-6
5096,1971282959	2,7408013E-6
5099,17736053467	2,4762133E-6
5102,15759277344	2,5121622E-6
5105,13782501221	2,9206033E-6
5108,11805725098	3,6492303E-6
5111,09828948975	2,6787337E-6
5114,07852172852	3,2490384E-6
5117,05875396729	2,7166654E-6
5120,03898620605	2,743987E-6
5123,01921844482	2,4618036E-6
5125,99945068359	2,8889513E-6
5128,97968292236	2,2067161E-6
5131,95991516113	3,4886757E-6
5134,9401473999	3,103998E-6
5137,92037963867	3,6409764E-6
5140,90061187744	2,6302406E-6
5143,88084411621	2,6799564E-6
5146,86107635498	2,7221777E-6
5149,84130859375	3,4308321E-6
5152,82154083252	3,0420454E-6
5155,80177307129	2,4667011E-6
5158,78200531006	2,9535131E-6
5161,76223754883	2,8675298E-6
5164,7424697876	2,5457509E-6
5167,72270202637	3,559589E-6
5170,70293426514	3,5685315E-6
5173,68316650391	4,1045081E-6
5176,66339874268	2,9607472E-6
5179,64363098145	2,8337411E-6
5182,62386322022	2,9687751E-6
5185,60409545898	3,5730552E-6
5188,58432769775	3,3602963E-6
5191,56455993652	3,2770099E-6
5194,54479217529	5,2476275E-6
5197,52502441406	3,4902563E-6
5200,50525665283	3,8324878E-6
5203,4854888916	3,1956913E-6
5206,46572113037	3,4281786E-6
5209,44595336914	3,0340546E-6
5212,42618560791	3,2039502E-6
5215,40641784668	2,0413879E-6
5218,38665008545	3,1013816E-6
5221,36688232422	2,9254155E-6
5224,34711456299	3,7754672E-6
5227,32734680176	3,751684E-6
5230,30757904053	3,2197232E-6
5233,2878112793	4,4628711E-6
5236,26804351807	3,4059903E-6
5239,24827575684	2,7718091E-6
5242,22850799561	2,4142228E-6
5245,20874023438	4,0760702E-6
5248,18897247314	2,9107684E-6
5251,16920471191	3,911923E-6
5254,14943695068	4,1091112E-6
5257,12966918945	3,8191102E-6
5260,10990142822	3,6777694E-6
5263,09013366699	2,9898336E-6
5266,07036590576	4,0134186E-6
5269,05059814453	3,1734992E-6
5272,0308303833	3,4730153E-6
5275,01106262207	3,7502868E-6
5277,99129486084	4,2449477E-6
5280,97152709961	2,7170978E-6
5283,95175933838	4,2819518E-6
5286,93199157715	3,8146116E-6
5289,91222381592	3,371167E-6
5292,89245605469	3,9171866E-6
5295,87268829346	3,6217664E-6
5298,85292053223	4,2002941E-6
5301,833152771	4,1833614E-6
5304,81338500977	4,1536471E-6
5307,79361724854	3,8203957E-6
5310,7738494873	3,6901407E-6
5313,75408172607	3,6822683E-6
5316,73431396484	3,2672372E-6
5319,71454620361	3,7116164E-6
5322,69477844238	3,6351452E-6
5325,67501068115	2,6653392E-6
5328,65524291992	3,5235419E-6
5331,63547515869	3,9417733E-6
5334,61570739746	3,1155977E-6
5337,59593963623	3,1510349E-6
5340,576171875	4,0103991E-6
5343,55640411377	3,8358847E-6
5346,53663635254	4,2721632E-6
5349,51686859131	3,2614534E-6
5352,49710083008	4,2031283E-6
5355,47733306885	3,4338685E-6
5358,45756530762	3,0840998E-6
5361,43779754639	2,7951838E-6
5364,41802978516	3,4789874E-6
5367,39826202393	2,9496789E-6
5370,3784942627	3,7899137E-6
5373,35872650146	3,01067E-6
5376,33895874023	3,3482087E-6
5379,319190979	3,3344135E-6
5382,29942321777	3,7143449E-6
5385,27965545654	5,2025852E-6
5388,25988769531	3,2035248E-6
5391,24011993408	4,4274393E-6
5394,22035217285	3,7028889E-6
5397,20058441162	4,6760092E-6
5400,18081665039	3,4226995E-6
5403,16104888916	3,683831E-6
5406,14128112793	4,8079788E-6
5409,1215133667	3,6397918E-6
5412,10174560547	4,2204623E-6
5415,08197784424	5,0086208E-6
5418,06221008301	4,3270923E-6
5421,04244232178	4,3421941E-6
5424,02267456055	3,7446083E-6
5427,00290679932	4,0655129E-6
5429,98313903809	3,8757323E-6
5432,96337127686	5,1517224E-6
5435,94360351562	4,0444789E-6
5438,92383575439	4,1977221E-6
5441,90406799316	4,1738259E-6
5444,88430023193	4,5048062E-6
5447,8645324707	4,5609834E-6
5450,84476470947	4,2328265E-6
5453,82499694824	2,3955574E-6
5456,80522918701	3,6991652E-6
5459,78546142578	3,8724002E-6
5462,76569366455	4,0777138E-6
5465,74592590332	3,839417E-6
5468,72615814209	4,0837978E-6
5471,70639038086	3,3457545E-6
5474,68662261963	3,4765925E-6
5477,6668548584	4,6848743E-6
5480,64708709717	4,2524195E-6
5483,62731933594	4,1371873E-6
5486,60755157471	4,5289823E-6
5489,58778381348	4,463705E-6
5492,56801605225	4,0986777E-6
5495,54824829102	3,7341586E-6
5498,52848052978	4,2567078E-6
5501,50871276855	4,5125965E-6
5504,48894500732	4,1985987E-6
5507,46917724609	5,20944E-6
5510,44940948486	5,1586919E-6
5513,42964172363	5,42897E-6
5516,4098739624	5,0935155E-6
5519,39010620117	4,3139706E-6
5522,37033843994	4,0777101E-6
5525,35057067871	5,0165053E-6
5528,33080291748	5,7583782E-6
5531,31103515625	5,1385036E-6
5534,29126739502	4,7897836E-6
5537,27149963379	4,9278935E-6
5540,25173187256	5,7117129E-6
5543,23196411133	4,4412898E-6
5546,2121963501	4,7026153E-6
5549,19242858887	5,0452239E-6
5552,17266082764	4,6073493E-6
5555,15289306641	5,6855024E-6
5558,13312530518	4,7216541E-6
5561,11335754395	4,1006529E-6
5564,09358978271	4,9743227E-6
5567,07382202148	4,712372E-6
5570,05405426025	4,8795674E-6
5573,03428649902	4,9943364E-6
5576,01451873779	5,4249731E-6
5578,99475097656	5,4397047E-6
5581,97498321533	5,1008518E-6
5584,9552154541	5,8865029E-6
5587,93544769287	4,9287229E-6
5590,91567993164	5,8520355E-6
5593,89591217041	5,7851354E-6
5596,87614440918	5,1783239E-6
5599,85637664795	5,8649659E-6
5602,83660888672	5,1549581E-6
5605,81684112549	4,919239E-6
5608,79707336426	5,5890214E-6
5611,77730560303	5,5775737E-6
5614,7575378418	5,8210038E-6
5617,73777008057	5,9074997E-6
5620,71800231934	6,2785509E-6
5623,69823455811	6,0990254E-6
5626,67846679687	6,8497151E-6
5629,65869903564	6,1150206E-6
5632,63893127441	6,0294369E-6
5635,61916351318	6,6805856E-6
5638,59939575195	6,772606E-6
5641,57962799072	5,4912085E-6
5644,55986022949	5,5730359E-6
5647,54009246826	5,7099632E-6
5650,52032470703	6,3761486E-6
5653,5005569458	7,3720608E-6
5656,48078918457	6,9271175E-6
5659,46102142334	6,5669922E-6
5662,44125366211	6,2136456E-6
5665,42148590088	6,5260619E-6
5668,40171813965	6,7493313E-6
5671,38195037842	6,6397301E-6
5674,36218261719	6,2265298E-6
5677,34241485596	7,2819077E-6
5680,32264709473	5,7864398E-6
5683,3028793335	6,8409309E-6
5686,28311157227	7,3855397E-6
5689,26334381103	6,2420201E-6
5692,2435760498	6,7840209E-6
5695,22380828857	6,45473E-6
5698,20404052734	6,3982596E-6
5701,18427276611	6,6782837E-6
5704,16450500488	6,8375278E-6
5707,14473724365	7,8531512E-6
5710,12496948242	7,4902805E-6
5713,10520172119	7,2502276E-6
5716,08543395996	6,940462E-6
5719,06566619873	6,8818948E-6
5722,0458984375	7,7429668E-6
5725,02613067627	6,7237387E-6
5728,00636291504	6,3193206E-6
5730,98659515381	7,158971E-6
5733,96682739258	6,8426726E-6
5736,94705963135	6,2626176E-6
5739,92729187012	5,8112368E-6
5742,90752410889	6,9260851E-6
5745,88775634766	6,5632523E-6
5748,86798858643	5,9834073E-6
5751,8482208252	6,0860329E-6
5754,82845306396	6,7115491E-6
5757,80868530273	5,5284885E-6
5760,7889175415	6,8599964E-6
5763,76914978027	6,6562287E-6
5766,74938201904	6,5838068E-6
5769,72961425781	6,5453092E-6
5772,70984649658	5,9901138E-6
5775,69007873535	6,5441635E-6
5778,67031097412	6,0515013E-6
5781,65054321289	6,530795E-6
5784,63077545166	6,0632473E-6
5787,61100769043	5,5317883E-6
5790,5912399292	6,0492501E-6
5793,57147216797	5,446844E-6
5796,55170440674	5,9051895E-6
5799,53193664551	6,5165435E-6
5802,51216888428	6,0849451E-6
5805,49240112305	5,8950193E-6
5808,47263336182	5,3347809E-6
5811,45286560059	6,410728E-6
5814,43309783935	5,342825E-6
5817,41333007812	6,1466809E-6
5820,39356231689	5,9889102E-6
5823,37379455566	5,3686493E-6
5826,35402679443	5,0204027E-6
5829,3342590332	5,1467888E-6
5832,31449127197	5,4713911E-6
5835,29472351074	4,9259164E-6
5838,27495574951	5,7894086E-6
5841,25518798828	6,162267E-6
5844,23542022705	5,0096684E-6
5847,21565246582	6,7139264E-6
5850,19588470459	6,5367843E-6
5853,17611694336	6,0822979E-6
5856,15634918213	5,1920103E-6
5859,1365814209	5,8643908E-6
5862,11681365967	4,9860522E-6
5865,09704589844	5,6403615E-6
5868,07727813721	6,3617526E-6
5871,05751037598	4,9801875E-6
5874,03774261475	5,3220531E-6
5877,01797485352	5,1217189E-6
5879,99820709229	6,0296532E-6
5882,97843933105	4,746479E-6
5885,95867156982	5,1296094E-6
5888,93890380859	6,0211164E-6
5891,91913604736	5,4383219E-6
5894,89936828613	4,6076088E-6
5897,8796005249	5,8955659E-6
5900,85983276367	5,8417893E-6
5903,84006500244	6,1879972E-6
5906,82029724121	5,6031532E-6
5909,80052947998	5,7305172E-6
5912,78076171875	5,9834432E-6
5915,76099395752	5,1566541E-6
5918,74122619629	6,4685848E-6
5921,72145843506	5,6164156E-6
5924,70169067383	5,5215658E-6
5927,6819229126	4,3732518E-6
5930,66215515137	5,7715821E-6
5933,64238739014	6,1485244E-6
5936,62261962891	6,6398132E-6
5939,60285186768	5,5803542E-6
5942,58308410644	5,9426322E-6
5945,56331634521	5,9677588E-6
[truncated: 30,772 more rows]
