# Supplementary material for: Predicting the Durability of Solid Fired Bricks Using NDT Electroacoustic Methods
Source: Materials (Basel). 2022 Aug 25;15(17):5882. doi: 10.3390/ma15175882 (PMC9457344; doi:10.3390/ma15175882)
Supplement: Supplementary file 1 [file materials-15-05882-s001.zip › 19-S0_FL.csv]

ASCII data file created with TiePie Multi Channel software. www.tiepie.com.
2021-08-02 09:30:32 289m
Frequency	FFT1
Hz	V
0	0,00033134968
2,98023223876953	0,00015326557
5,96046447753906	0,00015046274
8,94069671630859	0,00015696493
11,9209289550781	0,00016699655
14,9011611938477	0,00016538946
17,8813934326172	0,00016704116
20,8616256713867	0,00015258134
23,8418579101562	0,00015339123
26,8220901489258	0,00015742985
29,8023223876953	0,00015638092
32,7825546264648	0,00014978026
35,7627868652344	0,00014915688
38,7430191040039	0,00014834546
41,7232513427734	0,00014585094
44,703483581543	0,00015030044
47,6837158203125	0,00015473725
50,663948059082	0,00015707378
53,6441802978516	0,00015074392
56,6244125366211	0,00015163814
59,6046447753906	0,00014816974
62,5848770141602	0,00015276584
65,5651092529297	0,0001496466
68,5453414916992	0,00014879644
71,5255737304687	0,000143095
74,5058059692383	0,00014587434
77,4860382080078	0,00015275762
80,4662704467773	0,00014662554
83,4465026855469	0,00014337541
86,4267349243164	0,00014468564
89,4069671630859	0,00013967402
92,3871994018555	0,00013759228
95,367431640625	0,00014080902
98,3476638793945	0,00013434321
101,327896118164	0,00013887859
104,308128356934	0,00013695837
107,288360595703	0,00013568638
110,268592834473	0,0001354628
113,248825073242	0,00013723467
116,229057312012	0,00013390992
119,209289550781	0,00013646653
122,189521789551	0,00013354531
125,16975402832	0,00013287873
128,14998626709	0,00013341333
131,130218505859	0,00013350973
134,110450744629	0,00013183647
137,090682983398	0,00013012678
140,070915222168	0,00012970628
143,051147460938	0,00013181349
146,031379699707	0,00013255336
149,011611938477	0,00012490628
151,991844177246	0,00012578453
154,972076416016	0,00012545346
157,952308654785	0,00012716676
160,932540893555	0,00012686862
163,912773132324	0,00012359781
166,893005371094	0,0001242228
169,873237609863	0,00012197013
172,853469848633	0,00012162973
175,833702087402	0,00012210007
178,813934326172	0,00012107853
181,794166564941	0,0001224003
184,774398803711	0,00012029877
187,75463104248	0,00011805938
190,73486328125	0,00011718462
193,71509552002	0,00011588719
196,695327758789	0,00011576342
199,675559997559	0,00011491012
202,655792236328	0,00011511751
205,636024475098	0,00011348643
208,616256713867	0,0001157665
211,596488952637	0,00011545924
214,576721191406	0,00011058411
217,556953430176	0,00011272543
220,537185668945	0,00011028674
223,517417907715	0,00010982707
226,497650146484	0,000110454
229,477882385254	0,00011083887
232,458114624023	0,00010780286
235,438346862793	0,0001046264
238,418579101562	0,00010494515
241,398811340332	0,00010642996
244,379043579102	0,00010689812
247,359275817871	0,0001030612
250,339508056641	0,00010414833
253,31974029541	0,00010125086
256,29997253418	0,00010447479
259,280204772949	0,00010438735
262,260437011719	0,0001060499
265,240669250488	0,00010245577
268,220901489258	0,00010232948
271,201133728027	0,00010349563
274,181365966797	0,00010292598
277,161598205566	0,00010138034
280,141830444336	0,000100638
283,122062683105	9,8542034E-5
286,102294921875	0,00010077538
289,082527160645	0,00010081096
292,062759399414	9,8678253E-5
295,042991638184	0,00010286422
298,023223876953	9,9240345E-5
301,003456115723	9,7077581E-5
303,983688354492	9,6415607E-5
306,963920593262	9,7877168E-5
309,944152832031	9,882817E-5
312,924385070801	9,8491526E-5
315,90461730957	9,7393467E-5
318,88484954834	9,442418E-5
321,865081787109	9,4971335E-5
324,845314025879	9,4001575E-5
327,825546264648	9,4027909E-5
330,805778503418	9,4683166E-5
333,786010742188	9,3754945E-5
336,766242980957	9,1326761E-5
339,746475219727	9,2026398E-5
342,726707458496	9,0730272E-5
345,706939697266	9,1680742E-5
348,687171936035	8,8495878E-5
351,667404174805	8,8466376E-5
354,647636413574	8,8238044E-5
357,627868652344	8,7251679E-5
360,608100891113	8,8232992E-5
363,588333129883	8,9303105E-5
366,568565368652	8,7423428E-5
369,548797607422	8,5110921E-5
372,529029846191	8,3468372E-5
375,509262084961	8,6266891E-5
378,48949432373	8,3776581E-5
381,4697265625	8,3988231E-5
384,44995880127	8,3774871E-5
387,430191040039	8,1346222E-5
390,410423278809	8,1952349E-5
393,390655517578	8,2829412E-5
396,370887756348	8,1428619E-5
399,351119995117	8,1290086E-5
402,331352233887	7,9883303E-5
405,311584472656	7,8945109E-5
408,291816711426	7,9384369E-5
411,272048950195	7,950793E-5
414,252281188965	7,8233423E-5
417,232513427734	7,7645338E-5
420,212745666504	7,5371917E-5
423,192977905273	7,8138798E-5
426,173210144043	7,7360617E-5
429,153442382812	7,4663745E-5
432,133674621582	7,3863043E-5
435,113906860352	7,4596691E-5
438,094139099121	7,4795021E-5
441,074371337891	7,3446166E-5
444,05460357666	7,2170737E-5
447,03483581543	7,1114354E-5
450,015068054199	7,4647065E-5
452,995300292969	6,929043E-5
455,975532531738	7,0987879E-5
458,955764770508	7,1376265E-5
461,935997009277	7,036927E-5
464,916229248047	6,9979147E-5
467,896461486816	6,862305E-5
470,876693725586	6,897227E-5
473,856925964355	6,923198E-5
476,837158203125	6,7861164E-5
479,817390441895	6,7291825E-5
482,797622680664	6,6604734E-5
485,777854919434	6,8001107E-5
488,758087158203	6,8484099E-5
491,738319396973	6,5355463E-5
494,718551635742	6,7221292E-5
497,698783874512	6,7193025E-5
500,679016113281	6,6884237E-5
503,659248352051	6,5142183E-5
506,63948059082	6,6709485E-5
509,61971282959	6,7081477E-5
512,599945068359	6,7316548E-5
515,580177307129	6,6899642E-5
518,560409545898	6,5969673E-5
521,540641784668	6,6720214E-5
524,520874023438	6,9012301E-5
527,501106262207	6,7264616E-5
530,481338500977	6,6332851E-5
533,461570739746	6,6912369E-5
536,441802978516	6,6674364E-5
539,422035217285	6,6275104E-5
542,402267456055	6,7427661E-5
545,382499694824	6,6282257E-5
548,362731933594	6,6924187E-5
551,342964172363	6,6156483E-5
554,323196411133	6,5842164E-5
557,303428649902	6,7618078E-5
560,283660888672	6,4924872E-5
563,263893127441	6,6618208E-5
566,244125366211	6,5187143E-5
569,22435760498	6,5639601E-5
572,20458984375	6,7755085E-5
575,18482208252	6,9835679E-5
578,165054321289	6,68859E-5
581,145286560059	6,3555484E-5
584,125518798828	7,1792424E-5
587,105751037598	6,3979445E-5
590,085983276367	6,6111387E-5
593,066215515137	6,3759819E-5
596,046447753906	6,3799803E-5
599,026679992676	6,5553429E-5
602,006912231445	6,609748E-5
604,987144470215	6,7322001E-5
607,967376708984	6,6128759E-5
610,947608947754	6,4285902E-5
613,927841186523	6,6619221E-5
616,908073425293	6,60991E-5
619,888305664062	6,5915736E-5
622,868537902832	6,7187492E-5
625,848770141602	6,5785267E-5
628,829002380371	6,488984E-5
631,809234619141	6,7464821E-5
634,78946685791	6,6745313E-5
637,76969909668	6,7905093E-5
640,749931335449	6,6756772E-5
643,730163574219	6,7417229E-5
646,710395812988	6,6015085E-5
649,690628051758	6,5568143E-5
652,670860290527	6,4088394E-5
655,651092529297	6,655312E-5
658,631324768066	6,6242011E-5
661,611557006836	6,5563028E-5
664,591789245606	6,5326343E-5
667,572021484375	6,4786141E-5
670,552253723145	6,3788169E-5
673,532485961914	6,3201171E-5
676,512718200684	6,2309412E-5
679,492950439453	6,1245581E-5
682,473182678223	6,0366841E-5
685,453414916992	5,9386111E-5
688,433647155762	5,8907018E-5
691,413879394531	5,8547176E-5
694,394111633301	5,7566066E-5
697,37434387207	5,7323846E-5
700,35457611084	5,7546724E-5
703,334808349609	5,7708232E-5
706,315040588379	5,665531E-5
709,295272827148	5,64377E-5
712,275505065918	5,7815076E-5
715,255737304687	5,7590939E-5
718,235969543457	5,8301022E-5
721,216201782227	5,8078271E-5
724,196434020996	5,7766054E-5
727,176666259766	5,8100307E-5
730,156898498535	5,7773858E-5
733,137130737305	5,8499022E-5
736,117362976074	5,85532E-5
739,097595214844	5,8776933E-5
742,077827453613	5,7879068E-5
745,058059692383	5,738969E-5
748,038291931152	5,8859446E-5
751,018524169922	5,7197691E-5
753,998756408691	5,813373E-5
756,978988647461	5,7132165E-5
759,959220886231	5,8181454E-5
762,939453125	5,7705893E-5
765,919685363769	5,8404491E-5
768,899917602539	5,7509537E-5
771,880149841309	5,8243088E-5
774,860382080078	5,7007832E-5
777,840614318848	5,8840308E-5
780,820846557617	5,9469806E-5
783,801078796387	5,8847466E-5
786,781311035156	5,7361539E-5
789,761543273926	5,9027643E-5
792,741775512695	5,9540048E-5
795,722007751465	6,1347369E-5
798,702239990234	6,13722E-5
801,682472229004	5,9409452E-5
804,662704467773	5,959689E-5
807,642936706543	6,0752633E-5
810,623168945313	6,102938E-5
813,603401184082	6,1086935E-5
816,583633422852	6,2020172E-5
819,563865661621	6,1220048E-5
822,544097900391	6,155619E-5
825,52433013916	6,2075304E-5
828,50456237793	6,159467E-5
831,484794616699	6,3127599E-5
834,465026855469	6,3580136E-5
837,445259094238	6,2907305E-5
840,425491333008	6,239603E-5
843,405723571777	6,3779971E-5
846,385955810547	6,1131371E-5
849,366188049316	6,2300841E-5
852,346420288086	6,3895565E-5
855,326652526855	6,3421072E-5
858,306884765625	6,3766289E-5
861,287117004394	6,3621628E-5
864,267349243164	6,4356863E-5
867,247581481934	6,474257E-5
870,227813720703	6,6003286E-5
873,208045959473	6,5128847E-5
876,188278198242	6,402088E-5
879,168510437012	6,5556732E-5
882,148742675781	6,3997989E-5
885,128974914551	6,6278916E-5
888,10920715332	6,6939813E-5
891,08943939209	6,5168202E-5
894,069671630859	6,6152559E-5
897,049903869629	6,5533377E-5
900,030136108398	6,6646062E-5
903,010368347168	6,6924702E-5
905,990600585938	6,62026E-5
908,970832824707	6,6357966E-5
911,951065063477	6,6475107E-5
914,931297302246	6,8639366E-5
917,911529541016	6,9115842E-5
920,891761779785	6,9003002E-5
923,871994018555	7,2333988E-5
926,852226257324	7,0117792E-5
929,832458496094	7,3566174E-5
932,812690734863	7,4081194E-5
935,792922973633	7,2041889E-5
938,773155212402	7,1575923E-5
941,753387451172	7,0304683E-5
944,733619689941	7,0023551E-5
947,713851928711	6,9369577E-5
950,69408416748	6,7916483E-5
953,67431640625	6,6888067E-5
956,65454864502	6,6533665E-5
959,634780883789	6,6207021E-5
962,615013122559	6,5711797E-5
965,595245361328	6,5473862E-5
968,575477600098	6,3485691E-5
971,555709838867	6,2675707E-5
974,535942077637	6,1015205E-5
977,516174316406	6,2627397E-5
980,496406555176	6,1780803E-5
983,476638793945	6,1101066E-5
986,456871032715	6,2279942E-5
989,437103271484	6,2520246E-5
992,417335510254	6,337159E-5
995,397567749023	6,46348E-5
998,377799987793	6,3893452E-5
1001,35803222656	6,4040044E-5
1004,33826446533	6,6148372E-5
1007,3184967041	6,6447658E-5
1010,29872894287	6,7790134E-5
1013,27896118164	6,8867996E-5
1016,25919342041	6,9316679E-5
1019,23942565918	7,0572828E-5
1022,21965789795	7,097993E-5
1025,19989013672	7,1986118E-5
1028,18012237549	7,3708134E-5
1031,16035461426	7,4511851E-5
1034,14058685303	7,5852225E-5
1037,1208190918	7,6857187E-5
1040,10105133057	7,8640931E-5
1043,08128356934	7,9450189E-5
1046,06151580811	7,9814155E-5
1049,04174804688	8,2400115E-5
1052,02198028564	8,3405896E-5
1055,00221252441	8,6687654E-5
1057,98244476318	8,7476171E-5
1060,96267700195	8,9214002E-5
1063,94290924072	9,1861771E-5
1066,92314147949	9,4151539E-5
1069,90337371826	9,5362947E-5
1072,88360595703	9,9727552E-5
1075,8638381958	0,00010106457
1078,84407043457	0,00010423933
1081,82430267334	0,0001067278
1084,80453491211	0,00011116224
1087,78476715088	0,0001140153
1090,76499938965	0,00011584764
1093,74523162842	0,00012093478
1096,72546386719	0,00012492143
1099,70569610596	0,00013224295
1102,68592834473	0,00013703107
1105,6661605835	0,00014315008
1108,64639282227	0,00014840033
1111,62662506104	0,00015485245
1114,6068572998	0,00016290336
1117,58708953857	0,00017244086
1120,56732177734	0,00018236607
1123,54755401611	0,00019194051
1126,52778625488	0,00020435998
1129,50801849365	0,00021539461
1132,48825073242	0,00022916992
1135,46848297119	0,00024443429
1138,44871520996	0,00026237803
1141,42894744873	0,00028026829
1144,4091796875	0,0003022077
1147,38941192627	0,00032261645
1150,36964416504	0,00034810906
1153,34987640381	0,0003729449
1156,33010864258	0,00039817033
1159,31034088135	0,00042578569
1162,29057312012	0,00044733458
1165,27080535889	0,00046066333
1168,25103759766	0,00046266289
1171,23126983643	0,00043911936
1174,2115020752	0,00038002729
1177,19173431396	0,0002640565
1180,17196655273	0,00010219976
1183,1521987915	0,0001412624
1186,13243103027	0,0001444424
1189,11266326904	0,00013212811
1192,09289550781	0,00012554618
1195,07312774658	0,00012102254
1198,05335998535	0,00011471088
1201,03359222412	0,00010859163
1204,01382446289	0,0001041191
1206,99405670166	0,00010077177
1209,97428894043	9,743921E-5
1212,9545211792	9,5190486E-5
1215,93475341797	9,1734752E-5
1218,91498565674	8,9052421E-5
1221,89521789551	8,6227711E-5
1224,87545013428	8,4131741E-5
1227,85568237305	8,2606731E-5
1230,83591461182	8,1159151E-5
1233,81614685059	7,7831385E-5
1236,79637908936	7,7442893E-5
1239,77661132812	7,5405866E-5
1242,75684356689	7,632318E-5
1245,73707580566	7,5127737E-5
1248,71730804443	7,3299348E-5
1251,6975402832	7,2032223E-5
1254,67777252197	7,0723437E-5
1257,65800476074	7,2064399E-5
1260,63823699951	7,0104401E-5
1263,61846923828	6,9265102E-5
1266,59870147705	6,9114387E-5
1269,57893371582	6,8257686E-5
1272,55916595459	6,7082087E-5
1275,53939819336	6,6853094E-5
1278,51963043213	6,5564338E-5
1281,4998626709	6,5144567E-5
1284,48009490967	6,4372935E-5
1287,46032714844	6,4325431E-5
1290,44055938721	6,3515695E-5
1293,42079162598	6,3296467E-5
1296,40102386475	6,3797747E-5
1299,38125610352	6,1214556E-5
1302,36148834229	6,1813736E-5
1305,34172058105	6,2450183E-5
1308,32195281982	6,1802641E-5
1311,30218505859	6,2361123E-5
1314,28241729736	6,1404075E-5
1317,26264953613	6,1377454E-5
1320,2428817749	6,1275919E-5
1323,22311401367	6,2436718E-5
1326,20334625244	6,147101E-5
1329,18357849121	6,1256808E-5
1332,16381072998	5,9536646E-5
1335,14404296875	5,9255965E-5
1338,12427520752	5,9816078E-5
1341,10450744629	6,0864744E-5
1344,08473968506	6,0089805E-5
1347,06497192383	6,0365758E-5
1350,0452041626	5,8914913E-5
1353,02543640137	5,9310969E-5
1356,00566864014	6,0166458E-5
1358,98590087891	6,039227E-5
1361,96613311768	6,0143483E-5
1364,94636535645	6,0847365E-5
1367,92659759521	5,9182583E-5
1370,90682983398	5,9624016E-5
1373,88706207275	6,0161785E-5
1376,86729431152	6,0908227E-5
1379,84752655029	6,1132987E-5
1382,82775878906	6,0166274E-5
1385,80799102783	6,1219515E-5
1388,7882232666	6,1418531E-5
1391,76845550537	6,1465346E-5
1394,74868774414	6,2285958E-5
1397,72891998291	6,1002754E-5
1400,70915222168	6,1097596E-5
1403,68938446045	6,2418218E-5
1406,66961669922	6,2662414E-5
1409,64984893799	6,2585293E-5
1412,63008117676	6,2766558E-5
1415,61031341553	6,3866867E-5
1418,5905456543	6,2127677E-5
1421,57077789307	6,3387509E-5
1424,55101013184	6,252618E-5
1427,53124237061	6,4628856E-5
1430,51147460938	6,349313E-5
1433,49170684814	6,3985668E-5
1436,47193908691	6,3627988E-5
1439,45217132568	6,5183398E-5
1442,43240356445	6,5698766E-5
1445,41263580322	6,4358977E-5
1448,39286804199	6,4831062E-5
1451,37310028076	6,3761452E-5
1454,35333251953	6,1563243E-5
1457,3335647583	6,1083106E-5
1460,31379699707	5,9784545E-5
1463,29402923584	5,9951524E-5
1466,27426147461	6,0915714E-5
1469,25449371338	5,9344878E-5
1472,23472595215	6,040622E-5
1475,21495819092	6,0371945E-5
1478,19519042969	5,8431903E-5
1481,17542266846	5,900363E-5
1484,15565490723	5,9554226E-5
1487,135887146	6,043507E-5
1490,11611938477	6,0117856E-5
1493,09635162354	6,0017876E-5
1496,0765838623	6,1361518E-5
1499,05681610107	6,1173533E-5
1502,03704833984	6,0288605E-5
1505,01728057861	6,0010636E-5
1507,99751281738	6,1071582E-5
1510,97774505615	6,0724519E-5
1513,95797729492	6,0782444E-5
1516,93820953369	5,9930883E-5
1519,91844177246	6,0512432E-5
1522,89867401123	6,0332329E-5
1525,87890625	5,9060138E-5
1528,85913848877	5,9876592E-5
1531,83937072754	6,0276261E-5
1534,81960296631	6,1236866E-5
1537,79983520508	5,9872032E-5
1540,78006744385	6,1298307E-5
1543,76029968262	6,0643383E-5
1546,74053192139	6,0976586E-5
1549,72076416016	5,9632282E-5
1552,70099639893	6,1550419E-5
1555,6812286377	5,9677618E-5
1558,66146087646	6,1199618E-5
1561,64169311523	6,0547771E-5
1564,621925354	6,1705542E-5
1567,60215759277	6,1546729E-5
1570,58238983154	6,0999537E-5
1573,56262207031	6,0986952E-5
1576,54285430908	6,107309E-5
1579,52308654785	6,0894648E-5
1582,50331878662	6,0421872E-5
1585,48355102539	5,9418291E-5
1588,46378326416	6,0651357E-5
1591,44401550293	6,0813789E-5
1594,4242477417	6,0636056E-5
1597,40447998047	6,2730522E-5
1600,38471221924	6,2231886E-5
1603,36494445801	6,1358091E-5
1606,34517669678	6,2051613E-5
1609,32540893555	6,265953E-5
1612,30564117432	6,2197937E-5
1615,28587341309	6,2186928E-5
1618,26610565186	6,3704903E-5
1621,24633789062	6,4352633E-5
1624,22657012939	6,4424819E-5
1627,20680236816	6,500201E-5
1630,18703460693	6,5160787E-5
1633,1672668457	6,5290513E-5
1636,14749908447	6,7266284E-5
1639,12773132324	6,7285378E-5
1642,10796356201	6,7348648E-5
1645,08819580078	6,7686275E-5
1648,06842803955	6,7626829E-5
1651,04866027832	6,8016851E-5
1654,02889251709	6,7487072E-5
1657,00912475586	6,849155E-5
1659,98935699463	6,8153718E-5
1662,9695892334	6,746404E-5
1665,94982147217	6,737554E-5
1668,93005371094	6,781607E-5
1671,91028594971	6,7202673E-5
1674,89051818848	6,7570579E-5
1677,87075042725	6,9083738E-5
1680,85098266602	6,8003765E-5
1683,83121490479	6,837139E-5
1686,81144714355	6,735993E-5
1689,79167938232	6,9164881E-5
1692,77191162109	6,7622515E-5
1695,75214385986	6,807978E-5
1698,73237609863	6,8331534E-5
1701,7126083374	6,8860995E-5
1704,69284057617	6,7794365E-5
1707,67307281494	6,7556E-5
1710,65330505371	6,8730199E-5
1713,63353729248	6,6514343E-5
1716,61376953125	6,7128989E-5
1719,59400177002	6,7801685E-5
1722,57423400879	6,7194192E-5
1725,55446624756	6,6603244E-5
1728,53469848633	6,7412695E-5
1731,5149307251	6,6591833E-5
1734,49516296387	6,7059627E-5
1737,47539520264	6,7164413E-5
1740,45562744141	6,5879302E-5
1743,43585968018	6,6472074E-5
1746,41609191895	6,7132868E-5
1749,39632415771	6,7515159E-5
1752,37655639648	6,6135369E-5
1755,35678863525	6,7640996E-5
1758,33702087402	6,5928596E-5
1761,31725311279	6,6118943E-5
1764,29748535156	6,6438132E-5
1767,27771759033	6,7682403E-5
1770,2579498291	6,6934774E-5
1773,23818206787	6,6633236E-5
1776,21841430664	6,6470444E-5
1779,19864654541	6,7329432E-5
1782,17887878418	6,6850302E-5
1785,15911102295	6,7589477E-5
1788,13934326172	6,838339E-5
1791,11957550049	6,6819586E-5
1794,09980773926	6,8002003E-5
1797,08003997803	6,8429129E-5
1800,0602722168	6,7713472E-5
1803,04050445557	6,6513055E-5
1806,02073669434	6,8086639E-5
1809,00096893311	6,6923087E-5
1811,98120117187	6,6557778E-5
1814,96143341064	6,7037026E-5
1817,94166564941	6,6855874E-5
1820,92189788818	6,7093724E-5
1823,90213012695	6,7238293E-5
1826,88236236572	6,8081003E-5
1829,86259460449	6,7227732E-5
1832,84282684326	6,7862536E-5
1835,82305908203	6,634549E-5
1838,8032913208	6,7945834E-5
1841,78352355957	6,8092977E-5
1844,76375579834	6,6601676E-5
1847,74398803711	6,815697E-5
1850,72422027588	6,709867E-5
1853,70445251465	6,838144E-5
1856,68468475342	6,7222973E-5
1859,66491699219	6,7661993E-5
1862,64514923096	6,810711E-5
1865,62538146973	6,8330087E-5
1868,6056137085	6,7964207E-5
1871,58584594727	6,8027709E-5
1874,56607818604	6,8339904E-5
1877,5463104248	6,8434323E-5
1880,52654266357	6,7794408E-5
1883,50677490234	6,7678172E-5
1886,48700714111	6,776268E-5
1889,46723937988	6,7870868E-5
1892,44747161865	6,8037833E-5
1895,42770385742	6,8233831E-5
1898,40793609619	6,8345842E-5
1901,38816833496	6,7821945E-5
1904,36840057373	6,6548443E-5
1907,3486328125	6,6640191E-5
1910,32886505127	6,7334902E-5
1913,30909729004	6,782178E-5
1916,28932952881	6,7964115E-5
1919,26956176758	6,6880984E-5
1922,24979400635	6,7576982E-5
1925,23002624512	6,8144862E-5
1928,21025848389	6,9071827E-5
1931,19049072266	6,9221521E-5
1934,17072296143	6,9879192E-5
1937,1509552002	6,9805235E-5
1940,13118743896	6,9353274E-5
1943,11141967773	7,0896012E-5
1946,0916519165	6,9920486E-5
1949,07188415527	7,1865746E-5
1952,05211639404	7,2526885E-5
1955,03234863281	7,1203487E-5
1958,01258087158	7,2124114E-5
1960,99281311035	7,2776009E-5
1963,97304534912	7,277486E-5
1966,95327758789	7,3211982E-5
1969,93350982666	7,2410187E-5
1972,91374206543	7,2950086E-5
1975,8939743042	7,5057007E-5
1978,87420654297	7,4269229E-5
1981,85443878174	7,4938418E-5
1984,83467102051	7,5745678E-5
1987,81490325928	7,6256879E-5
1990,79513549805	7,6556861E-5
1993,77536773682	7,8873623E-5
1996,75559997559	7,8320772E-5
1999,73583221436	7,8882932E-5
2002,71606445313	7,9573614E-5
2005,69629669189	8,1026048E-5
2008,67652893066	8,2877862E-5
2011,65676116943	8,2963303E-5
2014,6369934082	8,3466685E-5
2017,61722564697	8,4384066E-5
2020,59745788574	8,407214E-5
2023,57769012451	8,7237469E-5
2026,55792236328	8,7984197E-5
2029,53815460205	8,8966629E-5
2032,51838684082	9,0618181E-5
2035,49861907959	9,2234413E-5
2038,47885131836	9,4844492E-5
2041,45908355713	9,6177575E-5
2044,4393157959	9,9452218E-5
2047,41954803467	9,9267352E-5
2050,39978027344	0,00010017575
2053,38001251221	0,0001019789
2056,36024475098	0,00010520844
2059,34047698975	0,00010564593
2062,32070922852	0,00010856265
2065,30094146729	0,00011097788
2068,28117370605	0,000113757
2071,26140594482	0,00011868829
2074,24163818359	0,00012316467
2077,22187042236	0,00012995782
2080,20210266113	0,00013663853
2083,1823348999	0,00014254911
2086,16256713867	0,00015115948
2089,14279937744	0,0001589995
2092,12303161621	0,00016898968
2095,10326385498	0,00017907133
2098,08349609375	0,00019066631
2101,06372833252	0,0002026589
2104,04396057129	0,00021878826
2107,02419281006	0,00023542398
2110,00442504883	0,00025546643
2112,9846572876	0,00027534144
2115,96488952637	0,00029791268
2118,94512176514	0,00032534216
2121,92535400391	0,00035261626
2124,90558624268	0,00038283327
2127,88581848145	0,00041312355
2130,86605072021	0,00044095591
2133,84628295898	0,00046295147
2136,82651519775	0,00046833287
2139,80674743652	0,0004479804
2142,78697967529	0,00037494287
2145,76721191406	0,00024767743
2148,74744415283	0,00018652135
2151,7276763916	0,00018583927
2154,70790863037	0,00017683862
2157,68814086914	0,00016586498
2160,66837310791	0,00015652136
2163,64860534668	0,00014935565
2166,62883758545	0,00014224459
2169,60906982422	0,0001346544
2172,58930206299	0,00013064458
2175,56953430176	0,00012743786
2178,54976654053	0,00012197829
2181,5299987793	0,00011860956
2184,51023101807	0,00011470577
2187,49046325684	0,00011235148
2190,47069549561	0,00011000591
2193,45092773438	0,00010742707
2196,43115997314	0,00010547632
2199,41139221191	0,00010405417
2202,39162445068	0,00010156262
2205,37185668945	0,00010037337
2208,35208892822	9,9736585E-5
2211,33232116699	9,8181802E-5
2214,31255340576	9,6494033E-5
2217,29278564453	9,6667571E-5
2220,2730178833	9,5388168E-5
2223,25325012207	9,6414824E-5
2226,23348236084	9,4475101E-5
2229,21371459961	9,5578524E-5
2232,19394683838	9,3538104E-5
2235,17417907715	9,3296695E-5
2238,15441131592	9,2849967E-5
2241,13464355469	9,3395413E-5
2244,11487579346	9,2491796E-5
2247,09510803223	9,3045528E-5
2250,075340271	9,3013294E-5
2253,05557250977	9,2286543E-5
2256,03580474854	9,2233209E-5
2259,0160369873	9,2309586E-5
2261,99626922607	9,2434699E-5
2264,97650146484	9,1212367E-5
2267,95673370361	9,1027687E-5
2270,93696594238	9,1186006E-5
2273,91719818115	9,1137225E-5
2276,89743041992	9,1615191E-5
2279,87766265869	8,9639865E-5
2282,85789489746	8,8959874E-5
2285,83812713623	8,9033235E-5
2288,818359375	8,8049035E-5
2291,79859161377	8,8460736E-5
2294,77882385254	8,8888087E-5
2297,75905609131	8,9243466E-5
2300,73928833008	9,0405671E-5
2303,71952056885	9,1411463E-5
2306,69975280762	9,22188E-5
2309,67998504639	9,1318334E-5
2312,66021728516	9,2392471E-5
2315,64044952393	9,2952841E-5
2318,6206817627	9,1639488E-5
2321,60091400146	8,9837276E-5
2324,58114624023	8,9328105E-5
2327,561378479	8,654674E-5
2330,54161071777	8,5092816E-5
2333,52184295654	8,4355776E-5
2336,50207519531	8,4422942E-5
2339,48230743408	8,1348016E-5
2342,46253967285	8,2200095E-5
2345,44277191162	8,2697444E-5
2348,42300415039	8,2784436E-5
2351,40323638916	8,2549624E-5
2354,38346862793	8,2139665E-5
2357,3637008667	8,2432043E-5
2360,34393310547	8,3594879E-5
2363,32416534424	8,229836E-5
2366,30439758301	8,258035E-5
2369,28462982178	8,3029637E-5
2372,26486206055	8,310185E-5
2375,24509429932	8,2147223E-5
2378,22532653809	8,3278915E-5
2381,20555877686	8,280612E-5
2384,18579101562	8,4926711E-5
2387,16602325439	8,3883661E-5
2390,14625549316	8,4115579E-5
2393,12648773193	8,5379263E-5
2396,1067199707	8,6309268E-5
2399,08695220947	8,5064309E-5
2402,06718444824	8,5564318E-5
2405,04741668701	8,64571E-5
2408,02764892578	8,6607646E-5
2411,00788116455	8,6945927E-5
2413,98811340332	8,5395491E-5
2416,96834564209	8,6633246E-5
2419,94857788086	8,7900235E-5
2422,92881011963	8,8083215E-5
2425,9090423584	8,7745815E-5
2428,88927459717	8,9153001E-5
2431,86950683594	8,8058232E-5
2434,84973907471	8,7206644E-5
2437,82997131348	8,7973764E-5
2440,81020355225	8,8769764E-5
2443,79043579102	8,8424196E-5
2446,77066802979	8,8978912E-5
2449,75090026855	8,7756663E-5
2452,73113250732	8,7998066E-5
2455,71136474609	8,928439E-5
2458,69159698486	8,8937102E-5
2461,67182922363	8,8508923E-5
2464,6520614624	8,9339726E-5
2467,63229370117	8,9371259E-5
2470,61252593994	9,0457093E-5
2473,59275817871	9,1197109E-5
2476,57299041748	9,0049849E-5
2479,55322265625	9,1116483E-5
2482,53345489502	9,0515982E-5
2485,51368713379	9,0627485E-5
2488,49391937256	9,1261434E-5
2491,47415161133	9,064252E-5
2494,4543838501	9,0992619E-5
2497,43461608887	9,0634314E-5
2500,41484832764	9,0657855E-5
2503,39508056641	9,121773E-5
2506,37531280518	9,1242976E-5
2509,35554504395	9,0715611E-5
2512,33577728271	9,1686135E-5
2515,31600952148	9,0021022E-5
2518,29624176025	9,098854E-5
2521,27647399902	9,1260694E-5
2524,25670623779	9,2383581E-5
2527,23693847656	9,1928557E-5
2530,21717071533	9,1334106E-5
2533,1974029541	9,258131E-5
2536,17763519287	9,3074988E-5
2539,15786743164	9,3460616E-5
2542,13809967041	9,3652717E-5
2545,11833190918	9,2879958E-5
2548,09856414795	9,4522981E-5
2551,07879638672	9,2721771E-5
2554,05902862549	9,3984403E-5
2557,03926086426	9,5155776E-5
2560,01949310303	9,4338535E-5
2562,9997253418	9,4815366E-5
2565,97995758057	9,678866E-5
2568,96018981934	9,794718E-5
2571,94042205811	9,910311E-5
2574,92065429687	9,9088514E-5
2577,90088653564	0,00010031419
2580,88111877441	0,00010075508
2583,86135101318	0,00010190806
2586,84158325195	0,00010346297
2589,82181549072	0,00010391264
2592,80204772949	0,00010442565
2595,78227996826	0,00010602286
2598,76251220703	0,0001076094
2601,7427444458	0,00010894938
2604,72297668457	0,0001082375
2607,70320892334	0,00011146797
2610,68344116211	0,00011258782
2613,66367340088	0,00011276694
2616,64390563965	0,00011459051
2619,62413787842	0,00011556146
2622,60437011719	0,0001164973
2625,58460235596	0,00011839268
2628,56483459473	0,00011954138
2631,5450668335	0,00012163874
2634,52529907227	0,00012285539
2637,50553131104	0,00012471105
2640,4857635498	0,00012598754
2643,46599578857	0,00012731092
2646,44622802734	0,00012807299
2649,42646026611	0,00013000628
2652,40669250488	0,00013324762
2655,38692474365	0,00013379719
2658,36715698242	0,00013697228
2661,34738922119	0,00013774448
2664,32762145996	0,00013991667
2667,30785369873	0,00014181136
2670,2880859375	0,00014538866
2673,26831817627	0,00014790944
2676,24855041504	0,00015001568
2679,22878265381	0,00015213519
2682,20901489258	0,00015550698
2685,18924713135	0,00015829352
2688,16947937012	0,00016292301
2691,14971160889	0,00016676881
2694,12994384766	0,00017003645
2697,11017608643	0,00017419052
2700,0904083252	0,00017814916
2703,07064056396	0,00018286436
2706,05087280273	0,00018894949
2709,0311050415	0,00019483173
2712,01133728027	0,00020037509
2714,99156951904	0,00020503427
2717,97180175781	0,00021261881
2720,95203399658	0,00021891845
2723,93226623535	0,00022531543
2726,91249847412	0,00023390924
2729,89273071289	0,00024036783
2732,87296295166	0,00024861521
2735,85319519043	0,00025589333
2738,8334274292	0,00026471024
2741,81365966797	0,00027294043
2744,79389190674	0,00028351637
2747,77412414551	0,00029189607
2750,75435638428	0,0003002299
2753,73458862305	0,00031165082
2756,71482086182	0,00031933635
2759,69505310059	0,00032808137
2762,67528533936	0,00033500132
2765,65551757813	0,00034322908
2768,63574981689	0,0003490705
2771,61598205566	0,00035328458
2774,59621429443	0,00035675502
2777,5764465332	0,00035758361
2780,55667877197	0,00035554043
2783,53691101074	0,00035050641
2786,51714324951	0,00034216086
2789,49737548828	0,00033258393
2792,47760772705	0,00031787147
2795,45783996582	0,00030201515
2798,43807220459	0,00028591651
2801,41830444336	0,00027032844
2804,39853668213	0,0002570452
2807,3787689209	0,00024954822
2810,35900115967	0,00024445171
2813,33923339844	0,00024241257
2816,31946563721	0,00024098856
2819,29969787598	0,00023907022
2822,27993011475	0,0002367873
2825,26016235352	0,00023559791
2828,24039459229	0,00023526493
2831,22062683105	0,00023372247
2834,20085906982	0,00023267653
2837,18109130859	0,00023229041
2840,16132354736	0,00023035484
2843,14155578613	0,00022811401
2846,1217880249	0,00022820371
2849,10202026367	0,00022700065
2852,08225250244	0,00022500644
2855,06248474121	0,00022595656
2858,04271697998	0,00022773018
2861,02294921875	0,00022805433
2864,00318145752	0,00022758354
2866,98341369629	0,00022799283
2869,96364593506	0,00022817845
2872,94387817383	0,00022767774
2875,9241104126	0,00022699926
2878,90434265137	0,00022749364
2881,88457489014	0,00022579951
2884,86480712891	0,00022728352
2887,84503936768	0,00022670649
2890,82527160645	0,00022630198
2893,80550384521	0,00022706286
2896,78573608398	0,00022784836
2899,76596832275	0,00022861201
2902,74620056152	0,00022941668
2905,72643280029	0,00022916168
2908,70666503906	0,00023021864
2911,68689727783	0,0002318807
2914,6671295166	0,00023210915
2917,64736175537	0,0002320151
2920,62759399414	0,00023232434
2923,60782623291	0,00023273715
2926,58805847168	0,00023465142
2929,56829071045	0,00023665161
2932,54852294922	0,00023897793
2935,52875518799	0,00024071087
2938,50898742676	0,0002439432
2941,48921966553	0,00024578857
2944,4694519043	0,00024711256
2947,44968414307	0,00024987839
2950,42991638184	0,00025227428
2953,41014862061	0,00025369334
2956,39038085937	0,00025510664
2959,37061309814	0,00025955326
2962,35084533691	0,0002605944
2965,33107757568	0,00026311247
2968,31130981445	0,00026491059
2971,29154205322	0,00026695079
2974,27177429199	0,00026912479
2977,25200653076	0,00027148206
2980,23223876953	0,00027405609
2983,2124710083	0,00027650784
2986,19270324707	0,00028012677
2989,17293548584	0,00028200035
2992,15316772461	0,00028411426
2995,13339996338	0,00028795786
2998,11363220215	0,00029009674
3001,09386444092	0,00029297259
3004,07409667969	0,00029506979
3007,05432891846	0,0002988154
3010,03456115723	0,00029942004
3013,014793396	0,00030087745
3015,99502563477	0,00030372794
3018,97525787354	0,00030565162
3021,9554901123	0,00030879831
3024,93572235107	0,00031382797
3027,91595458984	0,00031839377
3030,89618682861	0,00032540161
3033,87641906738	0,0003328405
3036,85665130615	0,00033920378
3039,83688354492	0,00034563499
3042,81711578369	0,00035097881
3045,79734802246	0,00035731945
3048,77758026123	0,00036346716
3051,7578125	0,00036757417
3054,73804473877	0,00037359149
3057,71827697754	0,00037881901
3060,69850921631	0,0003848734
3063,67874145508	0,00039072135
3066,65897369385	0,00039583355
3069,63920593262	0,00040161147
3072,61943817139	0,00040695861
3075,59967041016	0,00041216974
3078,57990264893	0,00041794032
3081,5601348877	0,00042333161
3084,54036712646	0,00043010433
3087,52059936523	0,00043660334
3090,500831604	0,00044451393
3093,48106384277	0,00045132939
3096,46129608154	0,0004571563
3099,44152832031	0,00046687585
3102,42176055908	0,0004748397
3105,40199279785	0,00048439686
3108,38222503662	0,00049206058
3111,36245727539	0,00050262147
3114,34268951416	0,00051440942
3117,32292175293	0,00052578482
3120,3031539917	0,00053733608
3123,28338623047	0,00055076553
3126,26361846924	0,00056447239
3129,24385070801	0,0005769252
3132,22408294678	0,00059133646
3135,20431518555	0,00060508626
3138,18454742432	0,00062067183
3141,16477966309	0,00063746773
3144,14501190186	0,00065565678
3147,12524414063	0,00067361062
3150,10547637939	0,00069331875
3153,08570861816	0,00071205215
3156,06594085693	0,00073534223
3159,0461730957	0,00075863343
3162,02640533447	0,00078314035
3165,00663757324	0,0008095128
3167,98686981201	0,00083789767
3170,96710205078	0,00086823509
3173,94733428955	0,00090240254
3176,92756652832	0,00093647063
3179,90779876709	0,00097348005
3182,88803100586	0,0010127577
3185,86826324463	0,0010556276
3188,8484954834	0,001100853
3191,82872772217	0,0011489898
3194,80895996094	0,0012032215
3197,78919219971	0,0012621783
3200,76942443848	0,0013251297
3203,74965667725	0,0013940903
3206,72988891602	0,001470649
3209,71012115479	0,0015559775
3212,69035339355	0,001649723
3215,67058563232	0,0017519782
3218,65081787109	0,0018668996
3221,63105010986	0,0019932193
3224,61128234863	0,0021347419
3227,5915145874	0,0022904559
3230,57174682617	0,0024620845
3233,55197906494	0,002653841
3236,53221130371	0,0028664854
3239,51244354248	0,0031002541
3242,49267578125	0,0033532219
3245,47290802002	0,0036262708
3248,45314025879	0,003909431
3251,43337249756	0,0041929834
3254,41360473633	0,0044558272
3257,3938369751	0,0046613985
3260,37406921387	0,0047539191
3263,35430145264	0,0046389399
3266,33453369141	0,0041994945
3269,31476593018	0,0033739852
3272,29499816895	0,0024628038
3275,27523040771	0,0019608823
3278,25546264648	0,0017033615
3281,23569488525	0,0015349591
3284,21592712402	0,0014292315
3287,19615936279	0,0013500866
3290,17639160156	0,0012733397
3293,15662384033	0,0011931679
3296,1368560791	0,0011173048
3299,11708831787	0,0010511825
3302,09732055664	0,00099677175
3305,07755279541	0,00094847722
3308,05778503418	0,00090497908
3311,03801727295	0,00086330492
3314,01824951172	0,00082415367
3316,99848175049	0,00078927126
3319,97871398926	0,00075948201
3322,95894622803	0,00073171453
3325,9391784668	0,00070588349
3328,91941070557	0,00068017523
3331,89964294434	0,00065673938
3334,87987518311	0,00063428855
3337,86010742188	0,00061202765
3340,84033966064	0,00059219634
3343,82057189941	0,00057383098
3346,80080413818	0,00055712808
3349,78103637695	0,00054161135
3352,76126861572	0,00052745154
3355,74150085449	0,0005143492
3358,72173309326	0,00050368937
3361,70196533203	0,0004923909
3364,6821975708	0,00048007629
3367,66242980957	0,00046846202
3370,64266204834	0,00045724119
3373,62289428711	0,00044646665
3376,60312652588	0,00043781475
3379,58335876465	0,00042907211
3382,56359100342	0,0004214167
3385,54382324219	0,00041261928
3388,52405548096	0,00040384186
3391,50428771973	0,00039597384
3394,4845199585	0,00038940211
3397,46475219727	0,00038222113
3400,44498443604	0,00037637907
3403,4252166748	0,00036938255
3406,40544891357	0,00036207129
3409,38568115234	0,00035762878
3412,36591339111	0,00035143541
3415,34614562988	0,00034563402
3418,32637786865	0,00033968222
3421,30661010742	0,00033453104
3424,28684234619	0,0003273733
3427,26707458496	0,00032368726
3430,24730682373	0,00031865502
3433,2275390625	0,00031406595
3436,20777130127	0,00030946291
3439,18800354004	0,00030533054
3442,16823577881	0,00030072852
3445,14846801758	0,00029672309
3448,12870025635	0,00029298751
3451,10893249512	0,000288247
3454,08916473389	0,00028468695
3457,06939697266	0,0002823739
3460,04962921143	0,00027800601
3463,0298614502	0,00027461672
3466,01009368897	0,00027287117
3468,99032592773	0,00027022625
3471,9705581665	0,00026910887
3474,95079040527	0,00026745406
3477,93102264404	0,00026688154
3480,91125488281	0,00026732288
3483,89148712158	0,00026733755
3486,87171936035	0,00026899364
3489,85195159912	0,0002684576
3492,83218383789	0,00026916374
3495,81241607666	0,00027041102
3498,79264831543	0,00027022902
3501,7728805542	0,0002704697
3504,75311279297	0,00026947666
3507,73334503174	0,00026579943
3510,71357727051	0,00026351862
3513,69380950928	0,00026010234
3516,67404174805	0,00025641473
3519,65427398682	0,00025439652
3522,63450622559	0,00025137768
3525,61473846436	0,00024923813
3528,59497070313	0,00025014796
3531,57520294189	0,00024561303
3534,55543518066	0,00024233599
3537,53566741943	0,00023659665
3540,5158996582	0,00023127181
3543,49613189697	0,00022769043
3546,47636413574	0,00022420452
3549,45659637451	0,00021810404
3552,43682861328	0,00021357415
3555,41706085205	0,00020789859
3558,39729309082	0,00020500566
3561,37752532959	0,00019929013
3564,35775756836	0,00019659273
3567,33798980713	0,00019441769
3570,3182220459	0,00019099925
3573,29845428467	0,00018825385
3576,27868652344	0,0001869053
3579,25891876221	0,00018406579
3582,23915100098	0,000181815
3585,21938323975	0,00017970705
3588,19961547852	0,00017867542
3591,17984771729	0,00017591278
3594,16007995605	0,00017327468
3597,14031219482	0,00017184571
3600,12054443359	0,00016813833
3603,10077667236	0,00016619215
3606,08100891113	0,00016385387
3609,0612411499	0,00016096686
3612,04147338867	0,00015628258
3615,02170562744	0,00015290128
3618,00193786621	0,00014952605
3620,98217010498	0,00014652263
3623,96240234375	0,00014118089
3626,94263458252	0,0001363173
3629,92286682129	0,00012998931
3632,90309906006	0,00012401013
3635,88333129883	0,00011545712
3638,8635635376	0,00010682977
3641,84379577637	9,747431E-5
3644,82402801514	8,4129675E-5
3647,80426025391	7,1179401E-5
3650,78449249268	5,6925796E-5
3653,76472473145	4,6013426E-5
3656,74495697022	4,09962E-5
3659,72518920898	4,8326297E-5
3662,70542144775	6,2580909E-5
3665,68565368652	7,9367983E-5
3668,66588592529	9,0099026E-5
3671,64611816406	9,7328801E-5
3674,62635040283	9,9766311E-5
3677,6065826416	0,00010241285
3680,58681488037	0,00010489386
3683,56704711914	0,00010678266
3686,54727935791	0,00010866866
3689,52751159668	0,00011053769
3692,50774383545	0,000112043
3695,48797607422	0,00011329355
3698,46820831299	0,00011565053
3701,44844055176	0,00011749907
3704,42867279053	0,00011826554
3707,4089050293	0,0001196396
3710,38913726807	0,00011970088
3713,36936950684	0,00012089972
3716,34960174561	0,00011935127
3719,32983398438	0,00011795972
3722,31006622314	0,00011753398
3725,29029846191	0,00011846694
3728,27053070068	0,00011707423
3731,25076293945	0,00011605322
3734,23099517822	0,00011669694
3737,21122741699	0,00011630417
3740,19145965576	0,0001179082
3743,17169189453	0,00011678161
3746,1519241333	0,00011903363
3749,13215637207	0,00011781945
3752,11238861084	0,00011967887
3755,09262084961	0,00011911698
3758,07285308838	0,0001190013
3761,05308532715	0,00011929257
3764,03331756592	0,00011928436
3767,01354980469	0,00011898945
3769,99378204346	0,00011910752
3772,97401428223	0,00011791307
3775,954246521	0,00011799697
3778,93447875977	0,000117593
3781,91471099854	0,00011769298
3784,8949432373	0,00011634558
3787,87517547607	0,0001148663
3790,85540771484	0,00011486788
3793,83563995361	0,00011434202
3796,81587219238	0,00011238619
3799,79610443115	0,00011247617
3802,77633666992	0,00011197025
3805,75656890869	0,0001118088
3808,73680114746	0,00011193096
3811,71703338623	0,00011097501
3814,697265625	0,00010954625
3817,67749786377	0,00010919808
3820,65773010254	0,00010690448
3823,63796234131	0,00010681248
3826,61819458008	0,00010637264
3829,59842681885	0,00010522515
3832,57865905762	0,00010405566
3835,55889129639	0,00010456991
3838,53912353516	0,00010215217
3841,51935577393	0,00010258949
3844,4995880127	0,00010192836
3847,47982025146	0,00010107356
3850,46005249023	9,9716086E-5
3853,440284729	9,8101454E-5
3856,42051696777	9,7723602E-5
3859,40074920654	9,694518E-5
3862,38098144531	9,6324463E-5
3865,36121368408	9,4407763E-5
3868,34144592285	9,2674711E-5
3871,32167816162	9,2387118E-5
3874,30191040039	9,2536592E-5
3877,28214263916	9,1717406E-5
3880,26237487793	9,1047244E-5
3883,2426071167	9,02303E-5
3886,22283935547	8,973984E-5
3889,20307159424	8,771059E-5
3892,18330383301	8,7902434E-5
3895,16353607178	8,5754713E-5
3898,14376831055	8,5758758E-5
3901,12400054932	8,5185807E-5
3904,10423278809	8,4414192E-5
3907,08446502686	8,370224E-5
3910,06469726562	8,4156707E-5
3913,04492950439	8,405577E-5
3916,02516174316	8,2686983E-5
3919,00539398193	8,2796122E-5
3921,9856262207	8,214542E-5
3924,96585845947	8,3635232E-5
3927,94609069824	8,3712958E-5
3930,92632293701	8,2495438E-5
3933,90655517578	8,3109836E-5
3936,88678741455	8,3156513E-5
3939,86701965332	8,3155432E-5
3942,84725189209	8,3228514E-5
3945,82748413086	8,4367073E-5
3948,80771636963	8,3850294E-5
3951,7879486084	8,4556552E-5
3954,76818084717	8,3701398E-5
3957,74841308594	8,378062E-5
3960,72864532471	8,3220458E-5
3963,70887756348	8,4572935E-5
3966,68910980225	8,3123619E-5
3969,66934204102	8,3011773E-5
3972,64957427978	8,179273E-5
3975,62980651855	8,2825284E-5
3978,61003875732	8,1651699E-5
3981,59027099609	8,167322E-5
3984,57050323486	8,1731198E-5
3987,55073547363	8,1333535E-5
3990,5309677124	8,1644689E-5
3993,51119995117	8,2529047E-5
3996,49143218994	8,3139695E-5
3999,47166442871	8,2751992E-5
4002,45189666748	8,2398638E-5
4005,43212890625	8,2904622E-5
4008,41236114502	8,3607792E-5
4011,39259338379	8,3359492E-5
4014,37282562256	8,4058185E-5
4017,35305786133	8,2845801E-5
4020,3332901001	8,2653808E-5
4023,31352233887	8,3830497E-5
4026,29375457764	8,3054032E-5
4029,27398681641	8,3262376E-5
4032,25421905518	8,3136763E-5
4035,23445129395	8,2301104E-5
4038,21468353271	8,2893866E-5
4041,19491577148	8,2417841E-5
4044,17514801025	8,4046721E-5
4047,15538024902	8,3157212E-5
4050,13561248779	8,2922148E-5
4053,11584472656	8,2967311E-5
4056,09607696533	8,2334856E-5
4059,0763092041	8,2697321E-5
4062,05654144287	8,3373392E-5
4065,03677368164	8,2802804E-5
4068,01700592041	8,4077235E-5
4070,99723815918	8,2829898E-5
4073,97747039795	8,4143212E-5
4076,95770263672	8,3909042E-5
4079,93793487549	8,379682E-5
4082,91816711426	8,4631306E-5
4085,89839935303	8,4419759E-5
4088,8786315918	8,4004061E-5
4091,85886383057	8,4870769E-5
4094,83909606934	8,4560735E-5
4097,81932830811	8,387593E-5
4100,79956054687	8,4750231E-5
4103,77979278564	8,4640248E-5
4106,76002502441	8,5186894E-5
4109,74025726318	8,471627E-5
4112,72048950195	8,4066994E-5
4115,70072174072	8,373552E-5
4118,68095397949	8,5542786E-5
4121,66118621826	8,497477E-5
4124,64141845703	8,5372734E-5
4127,6216506958	8,4417307E-5
4130,60188293457	8,5769467E-5
4133,58211517334	8,6153198E-5
4136,56234741211	8,5206626E-5
4139,54257965088	8,4862908E-5
4142,52281188965	8,5057453E-5
4145,50304412842	8,6006888E-5
4148,48327636719	8,6675054E-5
4151,46350860596	8,6541887E-5
4154,44374084473	8,72313E-5
4157,4239730835	8,6641393E-5
4160,40420532227	8,8001651E-5
4163,38443756103	8,7891511E-5
4166,3646697998	8,6189552E-5
4169,34490203857	8,6486343E-5
4172,32513427734	8,7485491E-5
4175,30536651611	8,6131329E-5
4178,28559875488	8,6942055E-5
4181,26583099365	8,5651037E-5
4184,24606323242	8,4126945E-5
4187,22629547119	8,3381181E-5
4190,20652770996	8,1813669E-5
4193,18675994873	8,1118613E-5
4196,1669921875	7,9728674E-5
4199,14722442627	7,7884015E-5
4202,12745666504	7,6467022E-5
4205,10768890381	7,3501742E-5
4208,08792114258	7,1256843E-5
4211,06815338135	6,8974747E-5
4214,04838562012	6,6339196E-5
4217,02861785889	6,5281565E-5
4220,00885009766	6,2889271E-5
4222,98908233643	6,2037424E-5
4225,9693145752	6,00294E-5
4228,94954681396	5,7440694E-5
4231,92977905273	5,6185417E-5
4234,9100112915	5,3953446E-5
4237,89024353027	5,3827324E-5
4240,87047576904	5,2944006E-5
4243,85070800781	5,4076102E-5
4246,83094024658	5,3286084E-5
4249,81117248535	5,4485149E-5
4252,79140472412	5,5619092E-5
4255,77163696289	5,5641786E-5
4258,75186920166	5,3566576E-5
4261,73210144043	5,2092159E-5
4264,7123336792	5,0944116E-5
4267,69256591797	5,0473041E-5
4270,67279815674	5,1387445E-5
4273,65303039551	5,1502184E-5
4276,63326263428	5,0914187E-5
4279,61349487305	5,0773672E-5
4282,59372711182	4,9599082E-5
4285,57395935059	4,966628E-5
4288,55419158936	4,9463218E-5
4291,53442382812	4,9534307E-5
4294,51465606689	4,8480222E-5
4297,49488830566	4,8624782E-5
4300,47512054443	4,5951801E-5
4303,4553527832	4,7138892E-5
4306,43558502197	4,6999905E-5
4309,41581726074	4,5506547E-5
4312,39604949951	4,4841558E-5
4315,37628173828	4,5280771E-5
4318,35651397705	4,5800488E-5
4321,33674621582	4,4206009E-5
4324,31697845459	4,5781026E-5
4327,29721069336	4,52001E-5
4330,27744293213	4,3386318E-5
4333,2576751709	4,4100149E-5
4336,23790740967	4,3879352E-5
4339,21813964844	4,1737088E-5
4342,19837188721	4,1682668E-5
4345,17860412598	3,9532392E-5
4348,15883636475	3,9639662E-5
4351,13906860352	3,9430856E-5
4354,11930084229	3,7949722E-5
4357,09953308105	3,7594976E-5
4360,07976531982	3,6935423E-5
4363,05999755859	3,693254E-5
4366,04022979736	3,7190245E-5
4369,02046203613	3,7361362E-5
4372,0006942749	3,6529299E-5
4374,98092651367	3,8492487E-5
4377,96115875244	4,1434284E-5
4380,94139099121	4,3182478E-5
4383,92162322998	4,493934E-5
4386,90185546875	4,7925915E-5
4389,88208770752	5,1493789E-5
4392,86231994629	5,3979793E-5
4395,84255218506	5,5775605E-5
4398,82278442383	5,5789431E-5
4401,8030166626	5,5628399E-5
4404,78324890137	5,3491967E-5
4407,76348114014	5,2161326E-5
4410,74371337891	4,9743141E-5
4413,72394561768	4,7126824E-5
4416,70417785645	4,326888E-5
4419,68441009521	4,0843658E-5
4422,66464233398	3,6297537E-5
4425,64487457275	2,9642719E-5
4428,62510681152	2,345549E-5
4431,60533905029	1,7376241E-5
4434,58557128906	1,2007677E-5
4437,56580352783	1,34401E-5
4440,5460357666	2,1088898E-5
4443,52626800537	3,0756201E-5
4446,50650024414	3,8720226E-5
4449,48673248291	4,6333158E-5
4452,46696472168	5,0550789E-5
4455,44719696045	5,629961E-5
4458,42742919922	5,9290545E-5
4461,40766143799	6,0447447E-5
4464,38789367676	6,127257E-5
4467,36812591553	6,3196792E-5
4470,3483581543	6,6110597E-5
4473,32859039307	6,8095577E-5
4476,30882263184	7,0213033E-5
4479,28905487061	6,9528976E-5
4482,26928710937	7,0930384E-5
4485,24951934814	6,9453357E-5
4488,22975158691	6,8645496E-5
4491,20998382568	6,5472156E-5
4494,19021606445	6,3890133E-5
4497,17044830322	6,0821533E-5
4500,15068054199	5,8743607E-5
4503,13091278076	5,6600748E-5
4506,11114501953	5,4855504E-5
4509,0913772583	5,4606027E-5
4512,07160949707	5,2994518E-5
4515,05184173584	5,343931E-5
4518,03207397461	5,083267E-5
4521,01230621338	5,0634083E-5
4523,99253845215	4,9340167E-5
4526,97277069092	4,9092789E-5
4529,95300292969	4,7235795E-5
4532,93323516846	4,5547242E-5
4535,91346740723	4,5131614E-5
4538,893699646	4,3652198E-5
4541,87393188477	4,2120631E-5
4544,85416412354	4,0801251E-5
4547,8343963623	3,9554072E-5
4550,81462860107	3,9335894E-5
4553,79486083984	3,8673827E-5
4556,77509307861	3,851901E-5
4559,75532531738	3,8798178E-5
4562,73555755615	3,853451E-5
4565,71578979492	3,9762813E-5
4568,69602203369	4,1406893E-5
4571,67625427246	4,161396E-5
4574,65648651123	4,2722069E-5
4577,63671875	4,3884254E-5
4580,61695098877	4,4137252E-5
4583,59718322754	4,4647741E-5
4586,57741546631	4,5230449E-5
4589,55764770508	4,5508291E-5
4592,53787994385	4,5697919E-5
4595,51811218262	4,5073243E-5
4598,49834442139	4,4090958E-5
4601,47857666016	4,3874428E-5
4604,45880889893	4,3466836E-5
4607,4390411377	4,3198958E-5
4610,41927337646	4,4226753E-5
4613,39950561523	4,2282784E-5
4616,379737854	4,2862305E-5
4619,35997009277	4,3127262E-5
4622,34020233154	4,3215921E-5
4625,32043457031	4,2209225E-5
4628,30066680908	4,3698726E-5
4631,28089904785	4,3688782E-5
4634,26113128662	4,4309899E-5
4637,24136352539	4,594174E-5
4640,22159576416	4,534037E-5
4643,20182800293	4,713495E-5
4646,1820602417	4,7219091E-5
4649,16229248047	4,7314695E-5
4652,14252471924	4,8198143E-5
4655,12275695801	4,7936808E-5
4658,10298919678	4,8908037E-5
4661,08322143555	5,0285072E-5
4664,06345367432	4,9529134E-5
4667,04368591309	4,9878152E-5
4670,02391815186	5,0927055E-5
4673,00415039063	5,1319173E-5
4675,98438262939	5,0463942E-5
4678,96461486816	5,0842133E-5
4681,94484710693	5,0544214E-5
4684,9250793457	4,9938632E-5
4687,90531158447	5,1056416E-5
4690,88554382324	5,0320288E-5
4693,86577606201	4,9681111E-5
4696,84600830078	5,1139472E-5
4699,82624053955	4,9470265E-5
4702,80647277832	5,018864E-5
4705,78670501709	5,0451736E-5
4708,76693725586	4,9882041E-5
4711,74716949463	4,9639759E-5
4714,7274017334	4,9157945E-5
4717,70763397217	4,8792314E-5
4720,68786621094	4,8532014E-5
4723,66809844971	4,9765432E-5
4726,64833068848	4,8954885E-5
4729,62856292725	5,002349E-5
4732,60879516602	4,9735311E-5
4735,58902740479	4,8883446E-5
4738,56925964355	4,978908E-5
4741,54949188232	5,0133389E-5
4744,52972412109	5,1057523E-5
4747,50995635986	5,2698371E-5
4750,49018859863	5,2329631E-5
4753,4704208374	5,2253567E-5
4756,45065307617	5,2943931E-5
4759,43088531494	5,30455E-5
4762,41111755371	5,382307E-5
4765,39134979248	5,3237484E-5
4768,37158203125	5,3382693E-5
4771,35181427002	5,3717396E-5
4774,33204650879	5,4154509E-5
4777,31227874756	5,419709E-5
4780,29251098633	5,3660955E-5
4783,2727432251	5,3809162E-5
4786,25297546387	5,4614938E-5
4789,23320770264	5,4025816E-5
4792,21343994141	5,4307193E-5
4795,19367218018	5,4601206E-5
4798,17390441895	5,5848062E-5
4801,15413665771	5,6221736E-5
4804,13436889648	5,6430928E-5
4807,11460113525	5,6260643E-5
4810,09483337402	5,7027083E-5
4813,07506561279	5,6390577E-5
4816,05529785156	5,5834511E-5
4819,03553009033	5,7303588E-5
4822,0157623291	5,6126542E-5
4824,99599456787	5,5966925E-5
4827,97622680664	5,5517838E-5
4830,95645904541	5,6391843E-5
4833,93669128418	5,5465169E-5
4836,91692352295	5,6013897E-5
4839,89715576172	5,5374553E-5
4842,87738800049	5,4585576E-5
4845,85762023926	5,5182675E-5
4848,83785247803	5,5221952E-5
4851,8180847168	5,5381986E-5
4854,79831695557	5,4249981E-5
4857,77854919434	5,3914448E-5
4860,75878143311	5,2556734E-5
4863,73901367188	5,3352067E-5
4866,71924591064	5,2400425E-5
4869,69947814941	5,1227248E-5
4872,67971038818	5,0046873E-5
4875,65994262695	4,9105982E-5
4878,64017486572	4,9163267E-5
4881,62040710449	4,9193514E-5
4884,60063934326	4,8894598E-5
4887,58087158203	4,7632125E-5
4890,5611038208	4,543368E-5
4893,54133605957	4,3881165E-5
4896,52156829834	4,243242E-5
4899,50180053711	4,0293007E-5
4902,48203277588	3,8821205E-5
4905,46226501465	3,7476145E-5
4908,44249725342	3,6119157E-5
4911,42272949219	3,4590097E-5
4914,40296173096	3,3821261E-5
4917,38319396973	3,2390783E-5
4920,3634262085	3,2304235E-5
4923,34365844727	3,2659633E-5
4926,32389068604	3,1276554E-5
4929,3041229248	2,9115475E-5
4932,28435516357	3,028909E-5
4935,26458740234	3,1201086E-5
4938,24481964111	3,0586906E-5
4941,22505187988	2,97771E-5
4944,20528411865	3,0297593E-5
4947,18551635742	3,1523094E-5
4950,16574859619	3,0297345E-5
4953,14598083496	3,2084121E-5
4956,12621307373	3,2493484E-5
4959,1064453125	3,2755617E-5
4962,08667755127	3,2379738E-5
4965,06690979004	3,2227902E-5
4968,04714202881	3,3146387E-5
4971,02737426758	3,3788544E-5
4974,00760650635	3,3558178E-5
4976,98783874512	3,3116568E-5
4979,96807098389	3,2268866E-5
4982,94830322266	3,2320256E-5
4985,92853546143	3,2518291E-5
4988,9087677002	3,2112851E-5
4991,88899993897	3,3035798E-5
4994,86923217773	3,3996729E-5
4997,8494644165	3,4057124E-5
5000,82969665527	3,4865867E-5
5003,80992889404	3,5304266E-5
5006,79016113281	3,6228429E-5
5009,77039337158	3,7735219E-5
5012,75062561035	3,7482904E-5
5015,73085784912	3,9373035E-5
5018,71109008789	4,0272496E-5
5021,69132232666	4,0606534E-5
5024,67155456543	4,1147436E-5
5027,6517868042	4,1000838E-5
5030,63201904297	4,1815085E-5
5033,61225128174	4,1919886E-5
5036,59248352051	4,1852127E-5
5039,57271575928	4,1834846E-5
5042,55294799805	4,3067148E-5
5045,53318023682	4,2590089E-5
5048,51341247559	4,2804281E-5
5051,49364471436	4,3483039E-5
5054,47387695313	4,4032391E-5
5057,45410919189	4,4011635E-5
5060,43434143066	4,4250346E-5
5063,41457366943	4,4801606E-5
5066,3948059082	4,4508711E-5
5069,37503814697	4,5195059E-5
5072,35527038574	4,5278627E-5
5075,33550262451	4,5325796E-5
5078,31573486328	4,5356304E-5
5081,29596710205	4,5155762E-5
5084,27619934082	4,5249359E-5
5087,25643157959	4,5580359E-5
5090,23666381836	4,587445E-5
5093,21689605713	4,4769965E-5
5096,1971282959	4,3986313E-5
5099,17736053467	4,3474025E-5
5102,15759277344	4,289928E-5
5105,13782501221	4,4171532E-5
5108,11805725098	4,3849555E-5
5111,09828948975	4,3248205E-5
5114,07852172852	4,3617995E-5
5117,05875396729	4,4022173E-5
5120,03898620605	4,3962024E-5
5123,01921844482	4,3764215E-5
5125,99945068359	4,4206201E-5
5128,97968292236	4,4335825E-5
5131,95991516113	4,6164188E-5
5134,9401473999	4,5526519E-5
5137,92037963867	4,4941994E-5
5140,90061187744	4,6548186E-5
5143,88084411621	4,6166124E-5
5146,86107635498	4,6454714E-5
5149,84130859375	4,5736392E-5
5152,82154083252	4,6785704E-5
5155,80177307129	4,6220097E-5
5158,78200531006	4,6826278E-5
5161,76223754883	4,6495321E-5
5164,7424697876	4,7869165E-5
5167,72270202637	4,6792085E-5
5170,70293426514	4,6663081E-5
5173,68316650391	4,6913274E-5
5176,66339874268	4,7123205E-5
5179,64363098145	4,7293247E-5
5182,62386322022	4,6687179E-5
5185,60409545898	4,5020666E-5
5188,58432769775	4,5835233E-5
5191,56455993652	4,564498E-5
5194,54479217529	4,5414526E-5
5197,52502441406	4,4597998E-5
5200,50525665283	4,4528792E-5
5203,4854888916	4,4202972E-5
5206,46572113037	4,4869147E-5
5209,44595336914	4,5467112E-5
5212,42618560791	4,477875E-5
5215,40641784668	4,3356575E-5
5218,38665008545	4,3299291E-5
5221,36688232422	4,479586E-5
5224,34711456299	4,3929192E-5
5227,32734680176	4,3193259E-5
5230,30757904053	4,3253129E-5
5233,2878112793	4,3807928E-5
5236,26804351807	4,42964E-5
5239,24827575684	4,5890106E-5
5242,22850799561	4,7046224E-5
5245,20874023438	4,9094775E-5
5248,18897247314	4,9152409E-5
5251,16920471191	4,9378532E-5
5254,14943695068	4,9831699E-5
5257,12966918945	5,0011482E-5
5260,10990142822	5,1447668E-5
5263,09013366699	5,0889809E-5
5266,07036590576	5,2269044E-5
5269,05059814453	5,1742031E-5
5272,0308303833	5,3078142E-5
5275,01106262207	5,2833867E-5
5277,99129486084	5,3722253E-5
5280,97152709961	5,4101942E-5
5283,95175933838	5,4238521E-5
5286,93199157715	5,5001858E-5
5289,91222381592	5,5981673E-5
5292,89245605469	5,6049332E-5
5295,87268829346	5,7116629E-5
5298,85292053223	5,6829789E-5
5301,833152771	5,7763985E-5
5304,81338500977	5,7847469E-5
5307,79361724854	5,8023648E-5
5310,7738494873	5,85741E-5
5313,75408172607	5,9333263E-5
5316,73431396484	6,037204E-5
5319,71454620361	6,1208985E-5
5322,69477844238	6,1871138E-5
5325,67501068115	6,2109528E-5
5328,65524291992	6,3001193E-5
5331,63547515869	6,2791292E-5
5334,61570739746	6,415481E-5
5337,59593963623	6,4437711E-5
5340,576171875	6,4535972E-5
5343,55640411377	6,5585014E-5
5346,53663635254	6,5848891E-5
5349,51686859131	6,4513269E-5
5352,49710083008	6,358756E-5
5355,47733306885	6,1828502E-5
5358,45756530762	5,9973215E-5
5361,43779754639	5,5877787E-5
5364,41802978516	5,3864695E-5
5367,39826202393	5,2121386E-5
5370,3784942627	5,142489E-5
5373,35872650146	5,1561142E-5
5376,33895874023	4,9773586E-5
5379,319190979	4,7402982E-5
5382,29942321777	4,66259E-5
5385,27965545654	4,3967778E-5
5388,25988769531	4,1745695E-5
5391,24011993408	3,8570607E-5
5394,22035217285	3,4923494E-5
5397,20058441162	3,0827645E-5
5400,18081665039	2,5713041E-5
5403,16104888916	1,9881223E-5
5406,14128112793	1,4230898E-5
5409,1215133667	1,0688789E-5
5412,10174560547	7,6081757E-6
5415,08197784424	7,67219E-6
5418,06221008301	6,4611239E-6
5421,04244232178	6,1829656E-6
5424,02267456055	5,5624034E-6
5427,00290679932	6,432387E-6
5429,98313903809	6,9990271E-6
5432,96337127686	7,3478765E-6
5435,94360351562	8,1021517E-6
5438,92383575439	8,8017124E-6
5441,90406799316	9,8712249E-6
5444,88430023193	9,5385217E-6
5447,8645324707	1,0723721E-5
5450,84476470947	1,1172297E-5
5453,82499694824	1,1699895E-5
5456,80522918701	1,2884337E-5
5459,78546142578	1,2870828E-5
5462,76569366455	1,3951942E-5
5465,74592590332	1,3877925E-5
5468,72615814209	1,4139209E-5
5471,70639038086	1,518577E-5
5474,68662261963	1,636557E-5
5477,6668548584	1,6828279E-5
5480,64708709717	1,7022361E-5
5483,62731933594	1,7186969E-5
5486,60755157471	1,9485712E-5
5489,58778381348	2,0089178E-5
5492,56801605225	2,0167944E-5
5495,54824829102	2,1987664E-5
5498,52848052978	2,1678605E-5
5501,50871276855	2,368087E-5
5504,48894500732	2,3797679E-5
5507,46917724609	2,3665389E-5
5510,44940948486	2,4153582E-5
5513,42964172363	2,4068492E-5
5516,4098739624	2,5969902E-5
5519,39010620117	2,6739796E-5
5522,37033843994	2,7703467E-5
5525,35057067871	2,8361005E-5
5528,33080291748	2,9212206E-5
5531,31103515625	3,0893565E-5
5534,29126739502	3,214627E-5
5537,27149963379	3,1965605E-5
5540,25173187256	3,3591975E-5
5543,23196411133	3,4668579E-5
5546,2121963501	3,6016395E-5
5549,19242858887	3,7646218E-5
5552,17266082764	3,8099105E-5
5555,15289306641	3,8943726E-5
5558,13312530518	4,0793516E-5
5561,11335754395	4,0324688E-5
5564,09358978271	4,0996664E-5
5567,07382202148	3,9973026E-5
5570,05405426025	3,9735386E-5
5573,03428649902	3,7835503E-5
5576,01451873779	3,6105707E-5
5578,99475097656	3,3751108E-5
5581,97498321533	3,1492374E-5
5584,9552154541	2,8269825E-5
5587,93544769287	2,3669003E-5
5590,91567993164	2,0346682E-5
5593,89591217041	1,7960605E-5
5596,87614440918	1,8483997E-5
5599,85637664795	2,157623E-5
5602,83660888672	2,3310108E-5
5605,81684112549	2,7451827E-5
5608,79707336426	3,0164521E-5
5611,77730560303	3,2824029E-5
5614,7575378418	3,2679197E-5
5617,73777008057	3,3135155E-5
5620,71800231934	3,1285314E-5
5623,69823455811	3,154886E-5
5626,67846679687	3,2560955E-5
5629,65869903564	3,2251627E-5
5632,63893127441	3,2964562E-5
5635,61916351318	3,4097053E-5
5638,59939575195	3,4374387E-5
5641,57962799072	3,530932E-5
5644,55986022949	3,7226771E-5
5647,54009246826	3,7027985E-5
5650,52032470703	3,8304391E-5
5653,5005569458	3,8708799E-5
5656,48078918457	3,8753805E-5
5659,46102142334	4,052384E-5
5662,44125366211	4,0781189E-5
5665,42148590088	4,2691986E-5
5668,40171813965	4,3997967E-5
5671,38195037842	4,4666929E-5
5674,36218261719	4,5959041E-5
5677,34241485596	4,6871771E-5
5680,32264709473	4,7877848E-5
5683,3028793335	4,8749425E-5
5686,28311157227	4,8748213E-5
5689,26334381103	5,0261001E-5
5692,2435760498	5,1357488E-5
5695,22380828857	5,2701621E-5
5698,20404052734	5,3358764E-5
5701,18427276611	5,5021604E-5
5704,16450500488	5,6344429E-5
5707,14473724365	5,6984811E-5
5710,12496948242	5,8511657E-5
5713,10520172119	6,0319525E-5
5716,08543395996	6,1179271E-5
5719,06566619873	6,4257523E-5
5722,0458984375	6,5606529E-5
5725,02613067627	6,860014E-5
5728,00636291504	6,977582E-5
5730,98659515381	7,236133E-5
5733,96682739258	7,4706944E-5
5736,94705963135	7,7081634E-5
5739,92729187012	7,8773776E-5
5742,90752410889	8,3167493E-5
5745,88775634766	8,548364E-5
5748,86798858643	8,9743392E-5
5751,8482208252	9,4053437E-5
5754,82845306396	9,8014442E-5
5757,80868530273	0,00010292789
5760,7889175415	0,00010756527
5763,76914978027	0,00011330749
5766,74938201904	0,00011747633
5769,72961425781	0,00012351069
5772,70984649658	0,00012796357
5775,69007873535	0,00013297123
5778,67031097412	0,0001363094
5781,65054321289	0,00014042262
5784,63077545166	0,00014153304
5787,61100769043	0,00014123652
5790,5912399292	0,00013624211
5793,57147216797	0,00012651213
5796,55170440674	0,00011011286
5799,53193664551	9,1573084E-5
5802,51216888428	7,6319739E-5
5805,49240112305	6,5157499E-5
5808,47263336182	5,8204566E-5
5811,45286560059	5,4097095E-5
5814,43309783935	4,9827653E-5
5817,41333007812	4,5409924E-5
5820,39356231689	4,2239208E-5
5823,37379455566	4,0336786E-5
5826,35402679443	3,6647732E-5
5829,3342590332	3,4803442E-5
5832,31449127197	3,3857714E-5
5835,29472351074	3,3167651E-5
5838,27495574951	3,2286665E-5
5841,25518798828	3,1807659E-5
5844,23542022705	3,2393668E-5
5847,21565246582	3,3081537E-5
5850,19588470459	3,4294498E-5
5853,17611694336	3,579258E-5
5856,15634918213	3,6955091E-5
5859,1365814209	3,8335072E-5
5862,11681365967	4,0116978E-5
5865,09704589844	4,1639636E-5
5868,07727813721	4,2988313E-5
5871,05751037598	4,4237048E-5
5874,03774261475	4,6055847E-5
5877,01797485352	4,5246939E-5
5879,99820709229	4,6665486E-5
5882,97843933105	4,7743634E-5
5885,95867156982	4,7199129E-5
5888,93890380859	4,7933607E-5
5891,91913604736	4,8977431E-5
5894,89936828613	4,8399069E-5
5897,8796005249	4,9601386E-5
5900,85983276367	5,0806987E-5
5903,84006500244	5,1200158E-5
5906,82029724121	5,2729199E-5
5909,80052947998	5,358262E-5
5912,78076171875	5,2821016E-5
5915,76099395752	5,4124086E-5
5918,74122619629	5,4675685E-5
5921,72145843506	5,3514811E-5
5924,70169067383	5,3125582E-5
5927,6819229126	5,1544281E-5
5930,66215515137	5,121193E-5
5933,64238739014	4,9957983E-5
5936,62261962891	4,9762535E-5
5939,60285186768	5,0478295E-5
5942,58308410644	5,143931E-5
5945,56331634521	5,151681E-5
[truncated: 30,772 more rows]
