# Supplementary material for: Predicting the Durability of Solid Fired Bricks Using NDT Electroacoustic Methods
Source: Materials (Basel). 2022 Aug 25;15(17):5882. doi: 10.3390/ma15175882 (PMC9457344; doi:10.3390/ma15175882)
Supplement: Supplementary file 1 [file materials-15-05882-s001.zip › 19-S0_FT.csv]

ASCII data file created with TiePie Multi Channel software. www.tiepie.com.
2021-08-02 09:31:44 982m
Frequency	FFT1
Hz	V
0	0,0018892199
2,98023223876953	0,00014155257
5,96046447753906	0,00013886204
8,94069671630859	0,00013855211
11,9209289550781	0,00014766627
14,9011611938477	0,00014949534
17,8813934326172	0,00015378021
20,8616256713867	0,00014705924
23,8418579101562	0,00017321811
26,8220901489258	0,00015918567
29,8023223876953	0,00015170176
32,7825546264648	0,00015511892
35,7627868652344	0,00015676684
38,7430191040039	0,00015538043
41,7232513427734	0,00014475051
44,703483581543	0,00014821453
47,6837158203125	0,00015116942
50,663948059082	0,00015847457
53,6441802978516	0,00015222031
56,6244125366211	0,00014875276
59,6046447753906	0,00014800626
62,5848770141602	0,00014794723
65,5651092529297	0,00015166112
68,5453414916992	0,00015669474
71,5255737304687	0,00015490064
74,5058059692383	0,00014770388
77,4860382080078	0,00014658895
80,4662704467773	0,00014602121
83,4465026855469	0,00014190148
86,4267349243164	0,0001448695
89,4069671630859	0,00014986789
92,3871994018555	0,0001461775
95,367431640625	0,00014452869
98,3476638793945	0,00014503717
101,327896118164	0,00014629009
104,308128356934	0,00014297986
107,288360595703	0,00014496806
110,268592834473	0,00014846523
113,248825073242	0,00015244166
116,229057312012	0,00015164929
119,209289550781	0,00014918879
122,189521789551	0,00014606061
125,16975402832	0,00014446878
128,14998626709	0,0001431128
131,130218505859	0,00014300906
134,110450744629	0,00014192904
137,090682983398	0,00014398509
140,070915222168	0,0001377989
143,051147460938	0,00013931799
146,031379699707	0,00013996003
149,011611938477	0,00013855029
151,991844177246	0,00013539346
154,972076416016	0,00013777334
157,952308654785	0,00013559788
160,932540893555	0,00013669118
163,912773132324	0,00013584113
166,893005371094	0,00013328369
169,873237609863	0,00013865398
172,853469848633	0,00013568364
175,833702087402	0,00013831737
178,813934326172	0,00013442727
181,794166564941	0,00013408781
184,774398803711	0,00013368633
187,75463104248	0,00013607636
190,73486328125	0,00013634913
193,71509552002	0,00013473268
196,695327758789	0,00013712553
199,675559997559	0,00013653136
202,655792236328	0,00013668065
205,636024475098	0,00013695517
208,616256713867	0,00013622052
211,596488952637	0,00013524544
214,576721191406	0,00013217621
217,556953430176	0,00013327145
220,537185668945	0,00013233619
223,517417907715	0,00013297988
226,497650146484	0,00013206941
229,477882385254	0,00013324977
232,458114624023	0,00013144951
235,438346862793	0,00013409799
238,418579101562	0,00012999748
241,398811340332	0,00013237216
244,379043579102	0,00013135212
247,359275817871	0,0001322743
250,339508056641	0,00012953263
253,31974029541	0,00012817291
256,29997253418	0,00012912439
259,280204772949	0,00012942294
262,260437011719	0,00012963584
265,240669250488	0,00012777285
268,220901489258	0,00012779688
271,201133728027	0,00013029646
274,181365966797	0,00013145818
277,161598205566	0,00013277669
280,141830444336	0,00013161226
283,122062683105	0,00013417256
286,102294921875	0,00013358305
289,082527160645	0,00013357389
292,062759399414	0,00013485755
295,042991638184	0,00013290415
298,023223876953	0,00013232609
301,003456115723	0,00012995646
303,983688354492	0,00013222352
306,963920593262	0,00013088809
309,944152832031	0,00013069728
312,924385070801	0,00013084478
315,90461730957	0,00012989389
318,88484954834	0,00012762991
321,865081787109	0,00012972886
324,845314025879	0,0001284903
327,825546264648	0,00012780662
330,805778503418	0,00012793289
333,786010742188	0,00012827229
336,766242980957	0,00012880077
339,746475219727	0,00012812019
342,726707458496	0,00012751057
345,706939697266	0,00012800971
348,687171936035	0,00012737422
351,667404174805	0,00012786985
354,647636413574	0,00012680437
357,627868652344	0,00012784811
360,608100891113	0,00012700454
363,588333129883	0,00012599903
366,568565368652	0,00012592682
369,548797607422	0,00012618096
372,529029846191	0,00012536791
375,509262084961	0,00012518609
378,48949432373	0,00012343576
381,4697265625	0,00012331543
384,44995880127	0,00012481058
387,430191040039	0,00012325104
390,410423278809	0,00012241571
393,390655517578	0,00012392138
396,370887756348	0,00012204656
399,351119995117	0,00012241787
402,331352233887	0,00012312698
405,311584472656	0,00012191658
408,291816711426	0,00012352612
411,272048950195	0,00012277219
414,252281188965	0,00012387665
417,232513427734	0,00012266751
420,212745666504	0,0001236143
423,192977905273	0,00012173159
426,173210144043	0,00012236592
429,153442382812	0,00012074841
432,133674621582	0,00012150842
435,113906860352	0,00012074507
438,094139099121	0,00012022115
441,074371337891	0,0001219637
444,05460357666	0,00012170289
447,03483581543	0,00012028073
450,015068054199	0,00011881081
452,995300292969	0,00012002556
455,975532531738	0,0001229547
458,955764770508	0,00012121908
461,935997009277	0,00012180665
464,916229248047	0,00012075576
467,896461486816	0,00012181815
470,876693725586	0,00012182935
473,856925964355	0,00012056904
476,837158203125	0,00012247778
479,817390441895	0,00012205526
482,797622680664	0,00012186282
485,777854919434	0,00012200044
488,758087158203	0,0001225682
491,738319396973	0,00012341527
494,718551635742	0,00012242292
497,698783874512	0,00012384412
500,679016113281	0,00012149343
503,659248352051	0,00012154018
506,63948059082	0,00012133831
509,61971282959	0,00012162282
512,599945068359	0,00012116265
515,580177307129	0,00012064364
518,560409545898	0,00012306466
521,540641784668	0,00012289687
524,520874023438	0,00012242621
527,501106262207	0,00012198842
530,481338500977	0,00012026213
533,461570739746	0,00012109704
536,441802978516	0,00012283554
539,422035217285	0,00012267459
542,402267456055	0,00012359372
545,382499694824	0,0001208287
548,362731933594	0,00012250385
551,342964172363	0,00012365518
554,323196411133	0,0001239135
557,303428649902	0,00012190771
560,283660888672	0,00012532707
563,263893127441	0,00012568576
566,244125366211	0,00012541698
569,22435760498	0,00012118698
572,20458984375	0,00011986072
575,18482208252	0,00012033465
578,165054321289	0,0001255057
581,145286560059	0,00012585219
584,125518798828	0,00012610934
587,105751037598	0,00012475903
590,085983276367	0,00012581961
593,066215515137	0,0001253738
596,046447753906	0,00012632186
599,026679992676	0,0001267318
602,006912231445	0,00012628139
604,987144470215	0,0001264368
607,967376708984	0,00012757514
610,947608947754	0,00012740967
613,927841186523	0,00012878967
616,908073425293	0,00012855269
619,888305664062	0,00012864778
622,868537902832	0,00012874642
625,848770141602	0,00012830178
628,829002380371	0,00012925044
631,809234619141	0,00012921409
634,78946685791	0,00012667497
637,76969909668	0,00012952829
640,749931335449	0,00012896445
643,730163574219	0,00012710863
646,710395812988	0,00012779978
649,690628051758	0,00012723666
652,670860290527	0,00012833721
655,651092529297	0,00012868858
658,631324768066	0,00012899742
661,611557006836	0,00012832806
664,591789245606	0,00012963895
667,572021484375	0,00012911755
670,552253723145	0,00012946838
673,532485961914	0,00012943126
676,512718200684	0,00013048089
679,492950439453	0,00013100281
682,473182678223	0,00013181585
685,453414916992	0,00013209801
688,433647155762	0,00013250423
691,413879394531	0,00013359173
694,394111633301	0,00013272284
697,37434387207	0,000133172
700,35457611084	0,00013383151
703,334808349609	0,00013468672
706,315040588379	0,00013552927
709,295272827148	0,00013547606
712,275505065918	0,00013534487
715,255737304687	0,00013642865
718,235969543457	0,0001364598
721,216201782227	0,00013753057
724,196434020996	0,00013758888
727,176666259766	0,00013739496
730,156898498535	0,00013903456
733,137130737305	0,00013933508
736,117362976074	0,00013921302
739,097595214844	0,00013961055
742,077827453613	0,00014101354
745,058059692383	0,00014070258
748,038291931152	0,00014105096
751,018524169922	0,00014018104
753,998756408691	0,00014193459
756,978988647461	0,00014273364
759,959220886231	0,0001427128
762,939453125	0,00014278196
765,919685363769	0,00014287026
768,899917602539	0,00014426421
771,880149841309	0,0001447078
774,860382080078	0,00014420393
777,840614318848	0,00014542828
780,820846557617	0,00014548143
783,801078796387	0,00014736398
786,781311035156	0,00014716884
789,761543273926	0,00014934216
792,741775512695	0,00014911072
795,722007751465	0,00015058819
798,702239990234	0,0001499144
801,682472229004	0,0001515773
804,662704467773	0,0001515342
807,642936706543	0,00015257092
810,623168945313	0,00015267831
813,603401184082	0,0001533363
816,583633422852	0,00015541216
819,563865661621	0,00015519509
822,544097900391	0,00015667465
825,52433013916	0,00015678533
828,50456237793	0,00015735046
831,484794616699	0,0001585019
834,465026855469	0,0001589235
837,445259094238	0,00016049564
840,425491333008	0,00016017823
843,405723571777	0,00016212081
846,385955810547	0,0001608187
849,366188049316	0,00016313074
852,346420288086	0,00016278865
855,326652526855	0,00016199821
858,306884765625	0,00016350196
861,287117004394	0,00016466229
864,267349243164	0,00016412653
867,247581481934	0,00016719143
870,227813720703	0,00016620784
873,208045959473	0,00016655755
876,188278198242	0,00016721383
879,168510437012	0,00016725183
882,148742675781	0,00016786494
885,128974914551	0,00016681108
888,10920715332	0,00016812841
891,08943939209	0,00016707007
894,069671630859	0,00016897573
897,049903869629	0,00016636659
900,030136108398	0,00016756106
903,010368347168	0,00016766204
905,990600585938	0,00017128105
908,970832824707	0,00017276089
911,951065063477	0,0001758525
914,931297302246	0,00017761496
917,911529541016	0,00018137236
920,891761779785	0,0001810453
923,871994018555	0,00018305314
926,852226257324	0,00018448131
929,832458496094	0,00018671438
932,812690734863	0,00018713933
935,792922973633	0,00018903469
938,773155212402	0,00019132127
941,753387451172	0,00019132105
944,733619689941	0,00019405768
947,713851928711	0,00019603271
950,69408416748	0,00019718369
953,67431640625	0,00019866289
956,65454864502	0,00020115178
959,634780883789	0,00020260374
962,615013122559	0,00020449153
965,595245361328	0,00020537358
968,575477600098	0,00020816917
971,555709838867	0,00020947019
974,535942077637	0,00021178537
977,516174316406	0,00021418769
980,496406555176	0,00021694406
983,476638793945	0,00021879354
986,456871032715	0,00022075091
989,437103271484	0,00022449283
992,417335510254	0,00022453819
995,397567749023	0,00022791839
998,377799987793	0,00022996473
1001,35803222656	0,00023194758
1004,33826446533	0,00023512006
1007,3184967041	0,00023740719
1010,29872894287	0,00024072176
1013,27896118164	0,00024305149
1016,25919342041	0,00024599851
1019,23942565918	0,0002499438
1022,21965789795	0,0002519767
1025,19989013672	0,00025529946
1028,18012237549	0,00025883805
1031,16035461426	0,00026289637
1034,14058685303	0,00026730856
1037,1208190918	0,00026943963
1040,10105133057	0,00027394331
1043,08128356934	0,00028015946
1046,06151580811	0,00028320306
1049,04174804688	0,00028833322
1052,02198028564	0,0002938129
1055,00221252441	0,0002990669
1057,98244476318	0,00030414638
1060,96267700195	0,00030917456
1063,94290924072	0,00031605219
1066,92314147949	0,00032262531
1069,90337371826	0,0003290645
1072,88360595703	0,00033591754
1075,8638381958	0,00034389162
1078,84407043457	0,00035230333
1081,82430267334	0,00036076212
1084,80453491211	0,00036987047
1087,78476715088	0,00037988458
1090,76499938965	0,00038937468
1093,74523162842	0,00040040525
1096,72546386719	0,00041151436
1099,70569610596	0,00042537388
1102,68592834473	0,0004395539
1105,6661605835	0,00045302219
1108,64639282227	0,00046916771
1111,62662506104	0,0004880325
1114,6068572998	0,00050581099
1117,58708953857	0,0005269997
1120,56732177734	0,00054898214
1123,54755401611	0,00057567106
1126,52778625488	0,00060165585
1129,50801849365	0,00063157875
1132,48825073242	0,00066518856
1135,46848297119	0,00070332209
1138,44871520996	0,00074502281
1141,42894744873	0,00079172149
1144,4091796875	0,00084111819
1147,38941192627	0,00089893638
1150,36964416504	0,00096378393
1153,34987640381	0,0010357324
1156,33010864258	0,0011115428
1159,31034088135	0,0011980823
1162,29057312012	0,0012892576
1165,27080535889	0,001386055
1168,25103759766	0,0014807987
1171,23126983643	0,0015661988
1174,2115020752	0,0016273059
1177,19173431396	0,0016365307
1180,17196655273	0,0015464844
1183,1521987915	0,0013011796
1186,13243103027	0,0008269449
1189,11266326904	0,00018757955
1192,09289550781	0,00036923072
1195,07312774658	0,0003107199
1198,05335998535	0,00026965893
1201,03359222412	0,00024117604
1204,01382446289	0,00021375654
1206,99405670166	0,00018818505
1209,97428894043	0,00016546307
1212,9545211792	0,00014457539
1215,93475341797	0,00012855292
1218,91498565674	0,00011340731
1221,89521789551	9,7221341E-5
1224,87545013428	8,507462E-5
1227,85568237305	7,330236E-5
1230,83591461182	6,4109615E-5
1233,81614685059	5,525253E-5
1236,79637908936	4,9295053E-5
1239,77661132812	4,5543499E-5
1242,75684356689	4,3207534E-5
1245,73707580566	4,4444365E-5
1248,71730804443	4,7534101E-5
1251,6975402832	5,10824E-5
1254,67777252197	5,7298756E-5
1257,65800476074	6,1929858E-5
1260,63823699951	6,9176101E-5
1263,61846923828	7,4516401E-5
1266,59870147705	8,1337201E-5
1269,57893371582	8,7636238E-5
1272,55916595459	9,4606667E-5
1275,53939819336	0,0001025054
1278,51963043213	0,00010809735
1281,4998626709	0,00011748287
1284,48009490967	0,0001236514
1287,46032714844	0,00012989412
1290,44055938721	0,00013682361
1293,42079162598	0,00014478233
1296,40102386475	0,00015226385
1299,38125610352	0,00015933901
1302,36148834229	0,00016851412
1305,34172058105	0,00017626336
1308,32195281982	0,00018346482
1311,30218505859	0,00019185047
1314,28241729736	0,00020063156
1317,26264953613	0,00020902099
1320,2428817749	0,00021715417
1323,22311401367	0,00022774159
1326,20334625244	0,00023687889
1329,18357849121	0,00024641341
1332,16381072998	0,00025673941
1335,14404296875	0,0002663645
1338,12427520752	0,00027626037
1341,10450744629	0,00029036029
1344,08473968506	0,00030206189
1347,06497192383	0,00031336007
1350,0452041626	0,00033004522
1353,02543640137	0,00034119793
1356,00566864014	0,00035685833
1358,98590087891	0,00037273362
1361,96613311768	0,00038897708
1364,94636535645	0,00040878697
1367,92659759521	0,00042810329
1370,90682983398	0,00044847975
1373,88706207275	0,00047032098
1376,86729431152	0,00049532552
1379,84752655029	0,00052087233
1382,82775878906	0,00054991906
1385,80799102783	0,00058124225
1388,7882232666	0,00061541421
1391,76845550537	0,00065346256
1394,74868774414	0,00069462822
1397,72891998291	0,00074065228
1400,70915222168	0,00079240173
1403,68938446045	0,00084771916
1406,66961669922	0,00091280986
1409,64984893799	0,00098647118
1412,63008117676	0,0010681535
1415,61031341553	0,0011640245
1418,5905456543	0,0012720698
1421,57077789307	0,0013985172
1424,55101013184	0,001544119
1427,53124237061	0,0017153067
1430,51147460938	0,0019133875
1433,49170684814	0,0021459109
1436,47193908691	0,0024162629
1439,45217132568	0,002726194
1442,43240356445	0,0030755886
1445,41263580322	0,0034429597
1448,39286804199	0,0037773965
1451,37310028076	0,0039611265
1454,35333251953	0,0037355983
1457,3335647583	0,0026633529
1460,31379699707	0,0015853214
1463,29402923584	0,0013105692
1466,27426147461	0,0011736144
1469,25449371338	0,0010979041
1472,23472595215	0,0010192691
1475,21495819092	0,00092969555
1478,19519042969	0,00085470276
1481,17542266846	0,00080033819
1484,15565490723	0,00075455395
1487,135887146	0,00071126082
1490,11611938477	0,00066938741
1493,09635162354	0,00063317476
1496,0765838623	0,0006041514
1499,05681610107	0,00057482947
1502,03704833984	0,0005488224
1505,01728057861	0,00052560971
1507,99751281738	0,00050399166
1510,97774505615	0,00048551542
1513,95797729492	0,00046694032
1516,93820953369	0,00044943998
1519,91844177246	0,00043315478
1522,89867401123	0,00041799451
1525,87890625	0,00040395735
1528,85913848877	0,00039136991
1531,83937072754	0,00038009186
1534,81960296631	0,00036847848
1537,79983520508	0,00035705158
1540,78006744385	0,00034795873
1543,76029968262	0,0003379479
1546,74053192139	0,0003288073
1549,72076416016	0,0003197288
1552,70099639893	0,00031072996
1555,6812286377	0,00030437379
1558,66146087646	0,00029675467
1561,64169311523	0,00028909575
1564,621925354	0,00028195034
1567,60215759277	0,00027570056
1570,58238983154	0,00026965291
1573,56262207031	0,00026343628
1576,54285430908	0,00025775433
1579,52308654785	0,00025296882
1582,50331878662	0,00024586682
1585,48355102539	0,00024065347
1588,46378326416	0,00023673037
1591,44401550293	0,0002312325
1594,4242477417	0,00022629496
1597,40447998047	0,00022276056
1600,38471221924	0,00021773906
1603,36494445801	0,00021448767
1606,34517669678	0,00021005082
1609,32540893555	0,00020551252
1612,30564117432	0,00020345946
1615,28587341309	0,00019937903
1618,26610565186	0,00019611261
1621,24633789062	0,00019250169
1624,22657012939	0,00018878773
1627,20680236816	0,00018660211
1630,18703460693	0,00018393205
1633,1672668457	0,00018052393
1636,14749908447	0,00017843338
1639,12773132324	0,00017554361
1642,10796356201	0,00017221103
1645,08819580078	0,00016942552
1648,06842803955	0,00016663222
1651,04866027832	0,0001640002
1654,02889251709	0,00016075516
1657,00912475586	0,00015918923
1659,98935699463	0,00015808727
1662,9695892334	0,00015456142
1665,94982147217	0,00015315765
1668,93005371094	0,00015093457
1671,91028594971	0,00014825056
1674,89051818848	0,00014713308
1677,87075042725	0,00014477565
1680,85098266602	0,00014267205
1683,83121490479	0,00014070657
1686,81144714355	0,00013962396
1689,79167938232	0,00013776906
1692,77191162109	0,00013494267
1695,75214385986	0,00013516029
1698,73237609863	0,00013326549
1701,7126083374	0,00012971156
1704,69284057617	0,00012835976
1707,67307281494	0,00012730939
1710,65330505371	0,00012580859
1713,63353729248	0,00012416792
1716,61376953125	0,00012242141
1719,59400177002	0,00012098009
1722,57423400879	0,0001203893
1725,55446624756	0,00012017046
1728,53469848633	0,00012056824
1731,5149307251	0,00011965066
1734,49516296387	0,00011828769
1737,47539520264	0,00011674095
1740,45562744141	0,00011579097
1743,43585968018	0,00011496224
1746,41609191895	0,00011321783
1749,39632415771	0,00011160561
1752,37655639648	0,00011060179
1755,35678863525	0,00010949253
1758,33702087402	0,00010786761
1761,31725311279	0,00010688145
1764,29748535156	0,00010562032
1767,27771759033	0,00010451561
1770,2579498291	0,00010383743
1773,23818206787	0,00010248535
1776,21841430664	0,00010159026
1779,19864654541	0,00010058926
1782,17887878418	0,00010027508
1785,15911102295	9,8789848E-5
1788,13934326172	9,8284022E-5
1791,11957550049	9,6421538E-5
1794,09980773926	9,6051188E-5
1797,08003997803	9,5170354E-5
1800,0602722168	9,4451309E-5
1803,04050445557	9,2966191E-5
1806,02073669434	9,1844158E-5
1809,00096893311	9,1808304E-5
1811,98120117187	8,9957253E-5
1814,96143341064	8,9956737E-5
1817,94166564941	8,8257996E-5
1820,92189788818	8,7442506E-5
1823,90213012695	8,5687701E-5
1826,88236236572	8,6030991E-5
1829,86259460449	8,4596645E-5
1832,84282684326	8,2945032E-5
1835,82305908203	8,2409115E-5
1838,8032913208	8,2973327E-5
1841,78352355957	8,2337811E-5
1844,76375579834	8,0264096E-5
1847,74398803711	7,9417836E-5
1850,72422027588	7,9493898E-5
1853,70445251465	7,7000128E-5
1856,68468475342	7,7565163E-5
1859,66491699219	7,6826991E-5
1862,64514923096	7,6649429E-5
1865,62538146973	7,5072903E-5
1868,6056137085	7,4630151E-5
1871,58584594727	7,316069E-5
1874,56607818604	7,2979321E-5
1877,5463104248	7,1841294E-5
1880,52654266357	7,0956061E-5
1883,50677490234	7,0293127E-5
1886,48700714111	6,9769104E-5
1889,46723937988	6,9113705E-5
1892,44747161865	6,9196175E-5
1895,42770385742	6,6914751E-5
1898,40793609619	6,6918429E-5
1901,38816833496	6,6923331E-5
1904,36840057373	6,5197889E-5
1907,3486328125	6,6648688E-5
1910,32886505127	6,4006928E-5
1913,30909729004	6,4920731E-5
1916,28932952881	6,4095217E-5
1919,26956176758	6,2630109E-5
1922,24979400635	6,2298318E-5
1925,23002624512	6,1239866E-5
1928,21025848389	6,1706217E-5
1931,19049072266	6,0702269E-5
1934,17072296143	5,9187215E-5
1937,1509552002	5,9767207E-5
1940,13118743896	5,9955885E-5
1943,11141967773	5,7624546E-5
1946,0916519165	5,7304913E-5
1949,07188415527	5,7481022E-5
1952,05211639404	5,7244828E-5
1955,03234863281	5,6272222E-5
1958,01258087158	5,5444733E-5
1960,99281311035	5,6731321E-5
1963,97304534912	5,3585944E-5
1966,95327758789	5,3919032E-5
1969,93350982666	5,3642939E-5
1972,91374206543	5,2946933E-5
1975,8939743042	5,2070539E-5
1978,87420654297	5,1552751E-5
1981,85443878174	5,1424463E-5
1984,83467102051	5,1507608E-5
1987,81490325928	5,0460338E-5
1990,79513549805	4,9568242E-5
1993,77536773682	4,9144543E-5
1996,75559997559	4,8966704E-5
1999,73583221436	4,870847E-5
2002,71606445313	4,7828178E-5
2005,69629669189	4,8113516E-5
2008,67652893066	4,8553066E-5
2011,65676116943	4,7066366E-5
2014,6369934082	4,6560555E-5
2017,61722564697	4,5255302E-5
2020,59745788574	4,4946986E-5
2023,57769012451	4,4521093E-5
2026,55792236328	4,5027324E-5
2029,53815460205	4,2725712E-5
2032,51838684082	4,3643433E-5
2035,49861907959	4,309916E-5
2038,47885131836	4,1610736E-5
2041,45908355713	4,1254283E-5
2044,4393157959	4,170658E-5
2047,41954803467	4,0944254E-5
2050,39978027344	4,0243886E-5
2053,38001251221	3,9636739E-5
2056,36024475098	3,8691212E-5
2059,34047698975	3,8502888E-5
2062,32070922852	3,8508572E-5
2065,30094146729	3,7757845E-5
2068,28117370605	3,5013046E-5
2071,26140594482	3,4865253E-5
2074,24163818359	3,3353703E-5
2077,22187042236	3,1226505E-5
2080,20210266113	3,101562E-5
2083,1823348999	2,9141582E-5
2086,16256713867	2,7499339E-5
2089,14279937744	2,6459059E-5
2092,12303161621	2,509607E-5
2095,10326385498	2,1860971E-5
2098,08349609375	2,0116462E-5
2101,06372833252	1,7333755E-5
2104,04396057129	1,5104946E-5
2107,02419281006	1,121052E-5
2110,00442504883	1,0013641E-5
2112,9846572876	9,319581E-6
2115,96488952637	1,2566585E-5
2118,94512176514	2,0047445E-5
2121,92535400391	2,670655E-5
2124,90558624268	3,6484386E-5
2127,88581848145	4,9183649E-5
2130,86605072021	6,2184341E-5
2133,84628295898	7,8669137E-5
2136,82651519775	9,4700781E-5
2139,80674743652	0,00010806397
2142,78697967529	0,00011301053
2145,76721191406	9,7794237E-5
2148,74744415283	7,1554727E-5
2151,7276763916	6,5829917E-5
2154,70790863037	6,2011269E-5
2157,68814086914	6,0670109E-5
2160,66837310791	5,7873559E-5
2163,64860534668	5,6836087E-5
2166,62883758545	5,4626026E-5
2169,60906982422	5,2608179E-5
2172,58930206299	5,2169297E-5
2175,56953430176	5,1226338E-5
2178,54976654053	5,1028921E-5
2181,5299987793	4,8765305E-5
2184,51023101807	4,8469457E-5
2187,49046325684	4,7616392E-5
2190,47069549561	4,6837372E-5
2193,45092773438	4,6513931E-5
2196,43115997314	4,7064862E-5
2199,41139221191	4,5730099E-5
2202,39162445068	4,4679126E-5
2205,37185668945	4,359831E-5
2208,35208892822	4,4696141E-5
2211,33232116699	4,2705664E-5
2214,31255340576	4,2930951E-5
2217,29278564453	4,2658739E-5
2220,2730178833	4,2489386E-5
2223,25325012207	4,1574377E-5
2226,23348236084	4,0864018E-5
2229,21371459961	4,1728713E-5
2232,19394683838	3,9927093E-5
2235,17417907715	3,9606314E-5
2238,15441131592	3,8672357E-5
2241,13464355469	3,8457264E-5
2244,11487579346	3,8191547E-5
2247,09510803223	3,7713718E-5
2250,075340271	3,777767E-5
2253,05557250977	3,6824169E-5
2256,03580474854	3,6746486E-5
2259,0160369873	3,6969942E-5
2261,99626922607	3,608803E-5
2264,97650146484	3,6265742E-5
2267,95673370361	3,6533659E-5
2270,93696594238	3,7072889E-5
2273,91719818115	3,4507598E-5
2276,89743041992	3,6605447E-5
2279,87766265869	3,5807358E-5
2282,85789489746	3,5168483E-5
2285,83812713623	3,5438266E-5
2288,818359375	3,5420689E-5
2291,79859161377	3,4349448E-5
2294,77882385254	3,5137923E-5
2297,75905609131	3,3468379E-5
2300,73928833008	3,5143531E-5
2303,71952056885	3,419028E-5
2306,69975280762	3,4193883E-5
2309,67998504639	3,3342297E-5
2312,66021728516	3,3955054E-5
2315,64044952393	3,4630916E-5
2318,6206817627	3,3866544E-5
2321,60091400146	3,6076014E-5
2324,58114624023	3,6067893E-5
2327,561378479	3,6397064E-5
2330,54161071777	3,8259753E-5
2333,52184295654	3,7939004E-5
2336,50207519531	3,9234663E-5
2339,48230743408	3,9671262E-5
2342,46253967285	4,080033E-5
2345,44277191162	4,1046741E-5
2348,42300415039	4,141423E-5
2351,40323638916	4,1356962E-5
2354,38346862793	4,0914509E-5
2357,3637008667	4,0337497E-5
2360,34393310547	4,0305172E-5
2363,32416534424	3,8184536E-5
2366,30439758301	3,5849668E-5
2369,28462982178	3,5926632E-5
2372,26486206055	3,6272986E-5
2375,24509429932	3,5626618E-5
2378,22532653809	3,699728E-5
2381,20555877686	3,5475041E-5
2384,18579101562	3,6526392E-5
2387,16602325439	3,5571052E-5
2390,14625549316	3,4410319E-5
2393,12648773193	3,4698839E-5
2396,1067199707	3,4883204E-5
2399,08695220947	3,5469569E-5
2402,06718444824	3,4444243E-5
2405,04741668701	3,4295128E-5
2408,02764892578	3,4173586E-5
2411,00788116455	3,3853449E-5
2413,98811340332	3,3973438E-5
2416,96834564209	3,3753276E-5
2419,94857788086	3,4368856E-5
2422,92881011963	3,4134781E-5
2425,9090423584	3,2815998E-5
2428,88927459717	3,4005458E-5
2431,86950683594	3,3697855E-5
2434,84973907471	3,3402686E-5
2437,82997131348	3,3893308E-5
2440,81020355225	3,4156245E-5
2443,79043579102	3,4487119E-5
2446,77066802979	3,4264114E-5
2449,75090026855	3,420816E-5
2452,73113250732	3,4297503E-5
2455,71136474609	3,4729694E-5
2458,69159698486	3,3990632E-5
2461,67182922363	3,3879136E-5
2464,6520614624	3,30318E-5
2467,63229370117	3,3442521E-5
2470,61252593994	3,4647608E-5
2473,59275817871	3,404332E-5
2476,57299041748	3,4483922E-5
2479,55322265625	3,4396917E-5
2482,53345489502	3,3212099E-5
2485,51368713379	3,5176109E-5
2488,49391937256	3,479866E-5
2491,47415161133	3,4029972E-5
2494,4543838501	3,4308786E-5
2497,43461608887	3,4312557E-5
2500,41484832764	3,4574429E-5
2503,39508056641	3,5178136E-5
2506,37531280518	3,408643E-5
2509,35554504395	3,414349E-5
2512,33577728271	3,4359342E-5
2515,31600952148	3,3951281E-5
2518,29624176025	3,3556409E-5
2521,27647399902	3,4007023E-5
2524,25670623779	3,3443838E-5
2527,23693847656	3,3572007E-5
2530,21717071533	3,4020675E-5
2533,1974029541	3,5262856E-5
2536,17763519287	3,5343177E-5
2539,15786743164	3,5658948E-5
2542,13809967041	3,5200904E-5
2545,11833190918	3,5082588E-5
2548,09856414795	3,6336502E-5
2551,07879638672	3,7074775E-5
2554,05902862549	3,6680561E-5
2557,03926086426	3,8119689E-5
2560,01949310303	3,7803064E-5
2562,9997253418	3,8134022E-5
2565,97995758057	3,9544032E-5
2568,96018981934	3,9546255E-5
2571,94042205811	4,1299633E-5
2574,92065429687	4,1387481E-5
2577,90088653564	4,0650404E-5
2580,88111877441	4,2295843E-5
2583,86135101318	4,3183437E-5
2586,84158325195	4,3348974E-5
2589,82181549072	4,5433603E-5
2592,80204772949	4,6285664E-5
2595,78227996826	4,7569132E-5
2598,76251220703	4,7973293E-5
2601,7427444458	4,9115098E-5
2604,72297668457	5,1289754E-5
2607,70320892334	5,2011458E-5
2610,68344116211	5,3944035E-5
2613,66367340088	5,5778681E-5
2616,64390563965	5,5624402E-5
2619,62413787842	5,6777562E-5
2622,60437011719	5,791386E-5
2625,58460235596	5,6273481E-5
2628,56483459473	5,4666707E-5
2631,5450668335	5,356684E-5
2634,52529907227	5,3623442E-5
2637,50553131104	5,2720004E-5
2640,4857635498	5,3695599E-5
2643,46599578857	5,4790066E-5
2646,44622802734	5,4492005E-5
2649,42646026611	5,6238576E-5
2652,40669250488	5,6028103E-5
2655,38692474365	5,8570277E-5
2658,36715698242	5,9902636E-5
2661,34738922119	6,1171687E-5
2664,32762145996	6,2580288E-5
2667,30785369873	6,1935269E-5
2670,2880859375	6,4310378E-5
2673,26831817627	6,4880975E-5
2676,24855041504	6,7671291E-5
2679,22878265381	6,9116134E-5
2682,20901489258	6,9936499E-5
2685,18924713135	7,0640924E-5
2688,16947937012	7,3387426E-5
2691,14971160889	7,4406461E-5
2694,12994384766	7,7136553E-5
2697,11017608643	7,7171809E-5
2700,0904083252	7,9505439E-5
2703,07064056396	8,0679791E-5
2706,05087280273	8,3734356E-5
2709,0311050415	8,5501634E-5
2712,01133728027	8,7695485E-5
2714,99156951904	9,0002491E-5
2717,97180175781	9,2760263E-5
2720,95203399658	9,4355118E-5
2723,93226623535	9,6041899E-5
2726,91249847412	9,9866605E-5
2729,89273071289	0,00010208251
2732,87296295166	0,00010469586
2735,85319519043	0,00010674248
2738,8334274292	0,00010932993
2741,81365966797	0,00011430459
2744,79389190674	0,00011628462
2747,77412414551	0,00011930666
2750,75435638428	0,00012392306
2753,73458862305	0,00012701436
2756,71482086182	0,00013032753
2759,69505310059	0,00013389828
2762,67528533936	0,00013851903
2765,65551757813	0,00014233808
2768,63574981689	0,00014622723
2771,61598205566	0,00014971025
2774,59621429443	0,00015429609
2777,5764465332	0,0001575775
2780,55667877197	0,00016094118
2783,53691101074	0,00016277225
2786,51714324951	0,00016563525
2789,49737548828	0,00016689821
2792,47760772705	0,00016664183
2795,45783996582	0,00016672009
2798,43807220459	0,00016496057
2801,41830444336	0,00016077199
2804,39853668213	0,00015755891
2807,3787689209	0,00015321467
2810,35900115967	0,00014746311
2813,33923339844	0,00014399512
2816,31946563721	0,00014154376
2819,29969787598	0,00014312148
2822,27993011475	0,000146941
2825,26016235352	0,00015392085
2828,24039459229	0,00016128344
2831,22062683105	0,00016794885
2834,20085906982	0,00017633288
2837,18109130859	0,00018531464
2840,16132354736	0,00019295953
2843,14155578613	0,00020281508
2846,1217880249	0,00021374274
2849,10202026367	0,00022674477
2852,08225250244	0,00023807879
2855,06248474121	0,00025105099
2858,04271697998	0,00026444581
2861,02294921875	0,00027850886
2864,00318145752	0,00029451269
2866,98341369629	0,00031227821
2869,96364593506	0,00032984761
2872,94387817383	0,00034833247
2875,9241104126	0,00036860053
2878,90434265137	0,00039081349
2881,88457489014	0,00041455769
2884,86480712891	0,00044102029
2887,84503936768	0,00046536375
2890,82527160645	0,00049318194
2893,80550384521	0,00051949074
2896,78573608398	0,00054491276
2899,76596832275	0,00056724342
2902,74620056152	0,00059070238
2905,72643280029	0,00060899647
2908,70666503906	0,00062035002
2911,68689727783	0,00062192249
2914,6671295166	0,00060229035
2917,64736175537	0,00055523271
2920,62759399414	0,00048176293
2923,60782623291	0,00040063086
2926,58805847168	0,00034044257
2929,56829071045	0,00031298173
2932,54852294922	0,00029728423
2935,52875518799	0,00028121125
2938,50898742676	0,00026790583
2941,48921966553	0,00025599015
2944,4694519043	0,00024356924
2947,44968414307	0,00023218143
2950,42991638184	0,00022391731
2953,41014862061	0,00021546542
2956,39038085937	0,00020805691
2959,37061309814	0,00019959541
2962,35084533691	0,00019361196
2965,33107757568	0,00018650814
2968,31130981445	0,00018068994
2971,29154205322	0,0001750322
2974,27177429199	0,0001701449
2977,25200653076	0,00016455868
2980,23223876953	0,0001588937
2983,2124710083	0,00015554242
2986,19270324707	0,00015161307
2989,17293548584	0,00014779715
2992,15316772461	0,00014417333
2995,13339996338	0,00013972809
2998,11363220215	0,00013709373
3001,09386444092	0,00013495822
3004,07409667969	0,00013206495
3007,05432891846	0,00012951027
3010,03456115723	0,00012765328
3013,014793396	0,00012499963
3015,99502563477	0,00012196811
3018,97525787354	0,00011981919
3021,9554901123	0,00011728609
3024,93572235107	0,00011497101
3027,91595458984	0,0001140905
3030,89618682861	0,00011191074
3033,87641906738	0,00010843598
3036,85665130615	0,00010776721
3039,83688354492	0,00010651226
3042,81711578369	0,00010358152
3045,79734802246	0,0001014618
3048,77758026123	0,00010117774
3051,7578125	9,8999454E-5
3054,73804473877	9,8222958E-5
3057,71827697754	9,7062529E-5
3060,69850921631	9,5842774E-5
3063,67874145508	9,4735549E-5
3066,65897369385	9,3173553E-5
3069,63920593262	9,2799308E-5
3072,61943817139	9,0367776E-5
3075,59967041016	8,9226542E-5
3078,57990264893	8,7372044E-5
3081,5601348877	8,6845007E-5
3084,54036712646	8,6404817E-5
3087,52059936523	8,4291085E-5
3090,500831604	8,3623487E-5
3093,48106384277	8,2762859E-5
3096,46129608154	8,3300972E-5
3099,44152832031	8,157881E-5
3102,42176055908	8,1608625E-5
3105,40199279785	8,024434E-5
3108,38222503662	7,8621417E-5
3111,36245727539	7,8609169E-5
3114,34268951416	7,722888E-5
3117,32292175293	7,8616976E-5
3120,3031539917	7,7395498E-5
3123,28338623047	7,6829704E-5
3126,26361846924	7,6323945E-5
3129,24385070801	7,6857593E-5
3132,22408294678	7,6114852E-5
3135,20431518555	7,5341524E-5
3138,18454742432	7,4776671E-5
3141,16477966309	7,4957758E-5
3144,14501190186	7,5157183E-5
3147,12524414063	7,5539649E-5
3150,10547637939	7,4502464E-5
3153,08570861816	7,4308079E-5
3156,06594085693	7,4287042E-5
3159,0461730957	7,5000635E-5
3162,02640533447	7,4687615E-5
3165,00663757324	7,4380909E-5
3167,98686981201	7,4452874E-5
3170,96710205078	7,4577322E-5
3173,94733428955	7,6754238E-5
3176,92756652832	7,6073956E-5
3179,90779876709	7,672761E-5
3182,88803100586	7,7007756E-5
3185,86826324463	7,5822676E-5
3188,8484954834	7,4621917E-5
3191,82872772217	7,520773E-5
3194,80895996094	7,509147E-5
3197,78919219971	7,4393072E-5
3200,76942443848	7,5716418E-5
3203,74965667725	7,6221018E-5
3206,72988891602	7,6037878E-5
3209,71012115479	7,6396092E-5
3212,69035339355	7,678699E-5
3215,67058563232	7,7031875E-5
3218,65081787109	7,7659526E-5
3221,63105010986	7,9319975E-5
3224,61128234863	7,7980965E-5
3227,5915145874	8,0696119E-5
3230,57174682617	8,2128956E-5
3233,55197906494	8,3437412E-5
3236,53221130371	8,5404893E-5
3239,51244354248	8,6846512E-5
3242,49267578125	8,9461741E-5
3245,47290802002	9,2450667E-5
3248,45314025879	9,4970701E-5
3251,43337249756	9,7427449E-5
3254,41360473633	9,9243504E-5
3257,3938369751	0,00010270903
3260,37406921387	0,00010342036
3263,35430145264	0,00010226975
3266,33453369141	9,8893374E-5
3269,31476593018	9,1244307E-5
3272,29499816895	7,9521991E-5
3275,27523040771	6,0965933E-5
3278,25546264648	4,5346734E-5
3281,23569488525	3,5947844E-5
3284,21592712402	3,5899422E-5
3287,19615936279	3,7570853E-5
3290,17639160156	3,6709278E-5
3293,15662384033	3,6627438E-5
3296,1368560791	3,6704411E-5
3299,11708831787	3,7093883E-5
3302,09732055664	3,5852408E-5
3305,07755279541	3,6057681E-5
3308,05778503418	3,6280099E-5
3311,03801727295	3,5298529E-5
3314,01824951172	3,6673493E-5
3316,99848175049	3,6515718E-5
3319,97871398926	3,6857199E-5
3322,95894622803	3,6143935E-5
3325,9391784668	3,6611175E-5
3328,91941070557	3,7080911E-5
3331,89964294434	3,7512569E-5
3334,87987518311	3,6936238E-5
3337,86010742188	3,6619121E-5
3340,84033966064	3,5853512E-5
3343,82057189941	3,6663326E-5
3346,80080413818	3,6760797E-5
3349,78103637695	3,6840011E-5
3352,76126861572	3,700925E-5
3355,74150085449	3,6659677E-5
3358,72173309326	3,768086E-5
3361,70196533203	3,7916788E-5
3364,6821975708	3,7306698E-5
3367,66242980957	3,7831861E-5
3370,64266204834	3,7448549E-5
3373,62289428711	3,6665427E-5
3376,60312652588	3,7603872E-5
3379,58335876465	3,8601237E-5
3382,56359100342	3,715096E-5
3385,54382324219	3,8332024E-5
3388,52405548096	3,9158429E-5
3391,50428771973	3,8639087E-5
3394,4845199585	3,8447565E-5
3397,46475219727	3,7877156E-5
3400,44498443604	3,867638E-5
3403,4252166748	3,8483088E-5
3406,40544891357	3,9042468E-5
3409,38568115234	3,9827431E-5
3412,36591339111	3,9760636E-5
3415,34614562988	3,7626403E-5
3418,32637786865	3,9060871E-5
3421,30661010742	3,9545963E-5
3424,28684234619	4,0378576E-5
3427,26707458496	4,0132548E-5
3430,24730682373	4,0360766E-5
3433,2275390625	4,0291198E-5
3436,20777130127	4,1094902E-5
3439,18800354004	4,1367307E-5
3442,16823577881	4,1971995E-5
3445,14846801758	4,1710638E-5
3448,12870025635	4,1779669E-5
3451,10893249512	4,2772831E-5
3454,08916473389	4,3548985E-5
3457,06939697266	4,5283502E-5
3460,04962921143	4,5143617E-5
3463,0298614502	4,4672607E-5
3466,01009368897	4,5503657E-5
3468,99032592773	4,680073E-5
3471,9705581665	4,7484146E-5
3474,95079040527	4,7909868E-5
3477,93102264404	4,9678176E-5
3480,91125488281	5,0436679E-5
3483,89148712158	5,1049539E-5
3486,87171936035	5,1286999E-5
3489,85195159912	5,3381956E-5
3492,83218383789	5,5287435E-5
3495,81241607666	5,6201183E-5
3498,79264831543	5,7240063E-5
3501,7728805542	5,9635308E-5
3504,75311279297	6,2369531E-5
3507,73334503174	6,4313842E-5
3510,71357727051	6,6523912E-5
3513,69380950928	6,8809132E-5
3516,67404174805	7,2443978E-5
3519,65427398682	7,4025267E-5
3522,63450622559	7,6273885E-5
3525,61473846436	7,8812511E-5
3528,59497070313	7,8443112E-5
3531,57520294189	7,7825859E-5
3534,55543518066	7,6152898E-5
3537,53566741943	7,3261331E-5
3540,5158996582	6,9066977E-5
3543,49613189697	6,5011345E-5
3546,47636413574	6,0067165E-5
3549,45659637451	5,6978706E-5
3552,43682861328	5,1835468E-5
3555,41706085205	4,7290074E-5
3558,39729309082	4,1564322E-5
3561,37752532959	3,425555E-5
3564,35775756836	2,9320295E-5
3567,33798980713	2,4990937E-5
3570,3182220459	2,3873997E-5
3573,29845428467	2,2193785E-5
3576,27868652344	2,1016985E-5
3579,25891876221	2,1020901E-5
3582,23915100098	1,9053223E-5
3585,21938323975	1,9213155E-5
3588,19961547852	1,8522267E-5
3591,17984771729	1,7782583E-5
3594,16007995605	1,733696E-5
3597,14031219482	1,6317176E-5
3600,12054443359	1,6317873E-5
3603,10077667236	1,6538405E-5
3606,08100891113	1,5846788E-5
3609,0612411499	1,5227507E-5
3612,04147338867	1,5021621E-5
3615,02170562744	1,6374954E-5
3618,00193786621	1,5603764E-5
3620,98217010498	1,5773761E-5
3623,96240234375	1,585886E-5
3626,94263458252	1,4429254E-5
3629,92286682129	1,4325594E-5
3632,90309906006	1,3418724E-5
3635,88333129883	1,3836433E-5
3638,8635635376	1,2669155E-5
3641,84379577637	1,3252375E-5
3644,82402801514	1,0787894E-5
3647,80426025391	1,0090409E-5
3650,78449249268	9,4282414E-6
3653,76472473145	9,058308E-6
3656,74495697022	1,0032026E-5
3659,72518920898	1,0559651E-5
3662,70542144775	9,9278939E-6
3665,68565368652	8,6468421E-6
3668,66588592529	9,5166507E-6
3671,64611816406	8,2103687E-6
3674,62635040283	8,2991224E-6
3677,6065826416	8,1183237E-6
3680,58681488037	8,6727817E-6
3683,56704711914	8,1220166E-6
3686,54727935791	7,9217259E-6
3689,52751159668	9,2054093E-6
3692,50774383545	8,656409E-6
3695,48797607422	8,7388607E-6
3698,46820831299	8,5917573E-6
3701,44844055176	7,6531198E-6
3704,42867279053	8,3738883E-6
3707,4089050293	8,6986265E-6
3710,38913726807	7,925857E-6
3713,36936950684	7,6124217E-6
3716,34960174561	8,4917852E-6
3719,32983398438	9,2062249E-6
3722,31006622314	9,4333469E-6
3725,29029846191	8,5901427E-6
3728,27053070068	9,3147395E-6
3731,25076293945	9,1851006E-6
3734,23099517822	1,0278866E-5
3737,21122741699	8,8511273E-6
3740,19145965576	9,6268754E-6
3743,17169189453	9,0206822E-6
3746,1519241333	1,0546898E-5
3749,13215637207	8,816494E-6
3752,11238861084	9,3316061E-6
3755,09262084961	1,006061E-5
3758,07285308838	9,9080962E-6
3761,05308532715	9,2133086E-6
3764,03331756592	1,0067977E-5
3767,01354980469	9,961278E-6
3769,99378204346	9,9476348E-6
3772,97401428223	1,0005201E-5
3775,954246521	9,7785691E-6
3778,93447875977	9,4857136E-6
3781,91471099854	9,0607527E-6
3784,8949432373	8,6208136E-6
3787,87517547607	8,631883E-6
3790,85540771484	8,8219531E-6
3793,83563995361	9,6058469E-6
3796,81587219238	9,927588E-6
3799,79610443115	1,0303916E-5
3802,77633666992	1,1086966E-5
3805,75656890869	1,0640484E-5
3808,73680114746	1,1289666E-5
3811,71703338623	1,1647503E-5
3814,697265625	1,0418138E-5
3817,67749786377	1,1962589E-5
3820,65773010254	1,0635852E-5
3823,63796234131	1,2114062E-5
3826,61819458008	1,0786117E-5
3829,59842681885	1,0752804E-5
3832,57865905762	1,0569399E-5
3835,55889129639	1,1667219E-5
3838,53912353516	1,1366078E-5
3841,51935577393	1,1418804E-5
3844,4995880127	1,072585E-5
3847,47982025146	1,0991753E-5
3850,46005249023	1,1762856E-5
3853,440284729	1,1549387E-5
3856,42051696777	1,1343377E-5
3859,40074920654	1,093411E-5
3862,38098144531	1,168703E-5
3865,36121368408	1,1461804E-5
3868,34144592285	1,156226E-5
3871,32167816162	1,144721E-5
3874,30191040039	1,202062E-5
3877,28214263916	1,1454074E-5
3880,26237487793	1,1612137E-5
3883,2426071167	1,1331335E-5
3886,22283935547	1,1914165E-5
3889,20307159424	1,0670271E-5
3892,18330383301	1,1387582E-5
3895,16353607178	1,1783419E-5
3898,14376831055	1,1479685E-5
3901,12400054932	1,1313288E-5
3904,10423278809	1,2124405E-5
3907,08446502686	1,1979073E-5
3910,06469726562	1,1371476E-5
3913,04492950439	1,2378745E-5
3916,02516174316	1,2665919E-5
3919,00539398193	1,161728E-5
3921,9856262207	1,1466467E-5
3924,96585845947	1,1210494E-5
3927,94609069824	1,0776262E-5
3930,92632293701	1,2189473E-5
3933,90655517578	1,2136508E-5
3936,88678741455	1,1076413E-5
3939,86701965332	1,1472144E-5
3942,84725189209	1,1505497E-5
3945,82748413086	1,0161085E-5
3948,80771636963	1,1974641E-5
3951,7879486084	1,2059343E-5
3954,76818084717	1,1453861E-5
3957,74841308594	1,1058855E-5
3960,72864532471	1,1745609E-5
3963,70887756348	1,0791867E-5
3966,68910980225	1,1753146E-5
3969,66934204102	1,1144366E-5
3972,64957427978	1,0676827E-5
3975,62980651855	1,1189498E-5
3978,61003875732	1,186893E-5
3981,59027099609	1,2403604E-5
3984,57050323486	1,1252269E-5
3987,55073547363	1,1328976E-5
3990,5309677124	1,1853391E-5
3993,51119995117	1,130004E-5
3996,49143218994	1,2309629E-5
3999,47166442871	1,0348735E-5
4002,45189666748	1,0985656E-5
4005,43212890625	1,0933571E-5
4008,41236114502	1,0663323E-5
4011,39259338379	1,0000539E-5
4014,37282562256	9,5190734E-6
4017,35305786133	8,3212539E-6
4020,3332901001	8,7805354E-6
4023,31352233887	9,385144E-6
4026,29375457764	8,1634188E-6
4029,27398681641	8,5120119E-6
4032,25421905518	8,5820671E-6
4035,23445129395	7,2702493E-6
4038,21468353271	6,9488909E-6
4041,19491577148	7,5625877E-6
4044,17514801025	6,3093203E-6
4047,15538024902	7,3909976E-6
4050,13561248779	8,0902171E-6
4053,11584472656	7,1622324E-6
4056,09607696533	7,6235039E-6
4059,0763092041	6,4688613E-6
4062,05654144287	6,206594E-6
4065,03677368164	7,2072429E-6
4068,01700592041	6,6727052E-6
4070,99723815918	7,2296264E-6
4073,97747039795	7,6153655E-6
4076,95770263672	9,3828378E-6
4079,93793487549	9,0953393E-6
4082,91816711426	1,1200523E-5
4085,89839935303	1,1660961E-5
4088,8786315918	1,1779326E-5
4091,85886383057	1,1828833E-5
4094,83909606934	1,1733552E-5
4097,81932830811	1,1331641E-5
4100,79956054687	1,3009461E-5
4103,77979278564	1,1957739E-5
4106,76002502441	1,0732326E-5
4109,74025726318	1,1479681E-5
4112,72048950195	1,2620097E-5
4115,70072174072	1,3285038E-5
4118,68095397949	1,3888358E-5
4121,66118621826	1,3201416E-5
4124,64141845703	1,3578849E-5
4127,6216506958	1,3512575E-5
4130,60188293457	1,3554724E-5
4133,58211517334	1,3883276E-5
4136,56234741211	1,3842687E-5
4139,54257965088	1,4912364E-5
4142,52281188965	1,5332107E-5
4145,50304412842	1,6332132E-5
4148,48327636719	1,7712129E-5
4151,46350860596	1,7393449E-5
4154,44374084473	1,6677064E-5
4157,4239730835	1,8633289E-5
4160,40420532227	1,8734727E-5
4163,38443756103	1,9697789E-5
4166,3646697998	2,0048689E-5
4169,34490203857	2,029012E-5
4172,32513427734	2,087965E-5
4175,30536651611	2,1681701E-5
4178,28559875488	2,290689E-5
4181,26583099365	2,2879823E-5
4184,24606323242	2,3315462E-5
4187,22629547119	2,371122E-5
4190,20652770996	2,4452691E-5
4193,18675994873	2,4582362E-5
4196,1669921875	2,5518527E-5
4199,14722442627	2,5981277E-5
4202,12745666504	2,7544774E-5
4205,10768890381	2,7677117E-5
4208,08792114258	2,79132E-5
4211,06815338135	2,7591985E-5
4214,04838562012	2,7837118E-5
4217,02861785889	2,6822436E-5
4220,00885009766	2,721597E-5
4222,98908233643	2,6366137E-5
4225,9693145752	2,6369728E-5
4228,94954681396	2,525982E-5
4231,92977905273	2,574798E-5
4234,9100112915	2,6120757E-5
4237,89024353027	2,5477873E-5
4240,87047576904	2,6141074E-5
4243,85070800781	2,6221432E-5
4246,83094024658	2,6386573E-5
4249,81117248535	2,6193355E-5
4252,79140472412	2,6527768E-5
4255,77163696289	2,7831191E-5
4258,75186920166	2,7641588E-5
4261,73210144043	2,9494362E-5
4264,7123336792	3,0001532E-5
4267,69256591797	3,0677481E-5
4270,67279815674	3,3466493E-5
4273,65303039551	3,5073815E-5
4276,63326263428	3,8258054E-5
4279,61349487305	4,0906603E-5
4282,59372711182	4,2808287E-5
4285,57395935059	4,4899173E-5
4288,55419158936	4,8843541E-5
4291,53442382812	5,1372322E-5
4294,51465606689	5,3332346E-5
4297,49488830566	5,7511904E-5
4300,47512054443	6,0402491E-5
4303,4553527832	6,3100017E-5
4306,43558502197	6,6831593E-5
4309,41581726074	6,8758664E-5
4312,39604949951	7,1704707E-5
4315,37628173828	7,324081E-5
4318,35651397705	7,4894644E-5
4321,33674621582	7,6007416E-5
4324,31697845459	7,5866268E-5
4327,29721069336	7,5199601E-5
4330,27744293213	7,3284565E-5
4333,2576751709	7,1695217E-5
4336,23790740967	6,897267E-5
4339,21813964844	6,5778266E-5
4342,19837188721	6,4292042E-5
4345,17860412598	6,1928657E-5
4348,15883636475	6,0123214E-5
4351,13906860352	5,8385742E-5
4354,11930084229	5,6447043E-5
4357,09953308105	5,5924642E-5
4360,07976531982	5,4286069E-5
4363,05999755859	5,2357075E-5
4366,04022979736	4,9749882E-5
4369,02046203613	4,7539787E-5
4372,0006942749	4,4879079E-5
4374,98092651367	4,3475327E-5
4377,96115875244	4,4219621E-5
4380,94139099121	4,4959303E-5
4383,92162322998	4,4034474E-5
4386,90185546875	4,0972062E-5
4389,88208770752	3,9267438E-5
4392,86231994629	4,1673539E-5
4395,84255218506	4,2904344E-5
4398,82278442383	4,0800322E-5
4401,8030166626	4,0060942E-5
4404,78324890137	3,8705918E-5
4407,76348114014	3,8680863E-5
4410,74371337891	3,8300762E-5
4413,72394561768	3,8597336E-5
4416,70417785645	3,6410789E-5
4419,68441009521	3,6163298E-5
4422,66464233398	3,4968684E-5
4425,64487457275	3,3998593E-5
4428,62510681152	3,362301E-5
4431,60533905029	3,2210192E-5
4434,58557128906	3,03486E-5
4437,56580352783	2,8980819E-5
4440,5460357666	2,9331137E-5
4443,52626800537	2,8518459E-5
4446,50650024414	2,7393586E-5
4449,48673248291	2,6211485E-5
4452,46696472168	2,5447898E-5
4455,44719696045	2,4727816E-5
4458,42742919922	2,3828617E-5
4461,40766143799	2,2418602E-5
4464,38789367676	2,2746589E-5
4467,36812591553	2,2282505E-5
4470,3483581543	2,1842885E-5
4473,32859039307	2,0884536E-5
4476,30882263184	2,0635728E-5
4479,28905487061	1,9395795E-5
4482,26928710937	1,9548769E-5
4485,24951934814	1,9394219E-5
4488,22975158691	1,7947573E-5
4491,20998382568	1,8540744E-5
4494,19021606445	1,8050522E-5
4497,17044830322	1,8988538E-5
4500,15068054199	1,8699213E-5
4503,13091278076	1,9229779E-5
4506,11114501953	1,8912496E-5
4509,0913772583	1,8877992E-5
4512,07160949707	1,8440339E-5
4515,05184173584	1,8953893E-5
4518,03207397461	1,9579943E-5
4521,01230621338	2,0964181E-5
4523,99253845215	2,121056E-5
4526,97277069092	2,1268236E-5
4529,95300292969	2,1418596E-5
4532,93323516846	2,0973083E-5
4535,91346740723	2,033219E-5
4538,893699646	2,2495115E-5
4541,87393188477	2,2041553E-5
4544,85416412354	2,2037202E-5
4547,8343963623	2,1965898E-5
4550,81462860107	2,1370161E-5
4553,79486083984	2,2611516E-5
4556,77509307861	2,3245309E-5
4559,75532531738	2,2416167E-5
4562,73555755615	2,1358993E-5
4565,71578979492	2,1668828E-5
4568,69602203369	2,1285287E-5
4571,67625427246	2,1828775E-5
4574,65648651123	2,041353E-5
4577,63671875	2,0498523E-5
4580,61695098877	2,1090595E-5
4583,59718322754	1,9354362E-5
4586,57741546631	2,0288354E-5
4589,55764770508	1,8669291E-5
4592,53787994385	1,9077486E-5
4595,51811218262	1,7730843E-5
4598,49834442139	1,8341541E-5
4601,47857666016	1,6706587E-5
4604,45880889893	1,7643469E-5
4607,4390411377	1,7176897E-5
4610,41927337646	1,6400389E-5
4613,39950561523	1,6469187E-5
4616,379737854	1,7907514E-5
4619,35997009277	1,6965628E-5
4622,34020233154	1,7059995E-5
4625,32043457031	1,4589214E-5
4628,30066680908	1,5833052E-5
4631,28089904785	1,5258251E-5
4634,26113128662	1,6554299E-5
4637,24136352539	1,6239093E-5
4640,22159576416	1,5195399E-5
4643,20182800293	1,5110077E-5
4646,1820602417	1,4545417E-5
4649,16229248047	1,257268E-5
4652,14252471924	1,2253517E-5
4655,12275695801	1,1146911E-5
4658,10298919678	1,1721041E-5
4661,08322143555	1,1818218E-5
4664,06345367432	1,1223069E-5
4667,04368591309	1,0811257E-5
4670,02391815186	1,1267568E-5
4673,00415039063	1,1091705E-5
4675,98438262939	1,1610382E-5
4678,96461486816	9,7881022E-6
4681,94484710693	1,035354E-5
4684,9250793457	9,8931822E-6
4687,90531158447	1,0443639E-5
4690,88554382324	1,0570514E-5
4693,86577606201	9,360981E-6
4696,84600830078	9,2645782E-6
4699,82624053955	9,0547929E-6
4702,80647277832	9,234498E-6
4705,78670501709	8,3472814E-6
4708,76693725586	9,0571809E-6
4711,74716949463	8,8590965E-6
4714,7274017334	1,0562143E-5
4717,70763397217	1,0537191E-5
4720,68786621094	9,4099228E-6
4723,66809844971	1,0170606E-5
4726,64833068848	9,6616078E-6
4729,62856292725	1,1116965E-5
4732,60879516602	1,0573349E-5
4735,58902740479	1,0481445E-5
4738,56925964355	1,0179434E-5
4741,54949188232	1,0570276E-5
4744,52972412109	1,0611068E-5
4747,50995635986	1,0963358E-5
4750,49018859863	1,010221E-5
4753,4704208374	9,9335129E-6
4756,45065307617	1,0496898E-5
4759,43088531494	1,0458668E-5
4762,41111755371	1,0104137E-5
4765,39134979248	9,6322798E-6
4768,37158203125	1,127767E-5
4771,35181427002	9,7043612E-6
4774,33204650879	1,0031067E-5
4777,31227874756	9,2301379E-6
4780,29251098633	9,2192948E-6
4783,2727432251	9,3370535E-6
4786,25297546387	9,6111243E-6
4789,23320770264	9,4354398E-6
4792,21343994141	1,0140439E-5
4795,19367218018	1,0304422E-5
4798,17390441895	9,0721993E-6
4801,15413665771	1,0019995E-5
4804,13436889648	9,6658814E-6
4807,11460113525	9,9895372E-6
4810,09483337402	9,9791137E-6
4813,07506561279	9,4111499E-6
4816,05529785156	1,030317E-5
4819,03553009033	9,1099703E-6
4822,0157623291	8,8366079E-6
4824,99599456787	8,9500823E-6
4827,97622680664	8,8081861E-6
4830,95645904541	1,077769E-5
4833,93669128418	9,618957E-6
4836,91692352295	1,0423422E-5
4839,89715576172	1,0063766E-5
4842,87738800049	1,035455E-5
4845,85762023926	1,1824403E-5
4848,83785247803	1,1203967E-5
4851,8180847168	1,0406862E-5
4854,79831695557	9,9836722E-6
4857,77854919434	9,1922138E-6
4860,75878143311	9,92257E-6
4863,73901367188	9,9109049E-6
4866,71924591064	9,151201E-6
4869,69947814941	9,5236005E-6
4872,67971038818	8,4821943E-6
4875,65994262695	1,0057825E-5
4878,64017486572	8,6372952E-6
4881,62040710449	1,0757967E-5
4884,60063934326	1,0947096E-5
4887,58087158203	1,2127237E-5
4890,5611038208	1,1036993E-5
4893,54133605957	1,277725E-5
4896,52156829834	1,2789985E-5
4899,50180053711	1,4366798E-5
4902,48203277588	1,524431E-5
4905,46226501465	1,4512912E-5
4908,44249725342	1,5911695E-5
4911,42272949219	1,537206E-5
4914,40296173096	1,6078287E-5
4917,38319396973	1,5007264E-5
4920,3634262085	1,5613688E-5
4923,34365844727	1,5541819E-5
4926,32389068604	1,5405413E-5
4929,3041229248	1,4953931E-5
4932,28435516357	1,4753829E-5
4935,26458740234	1,4901427E-5
4938,24481964111	1,4429929E-5
4941,22505187988	1,3594474E-5
4944,20528411865	1,3089455E-5
4947,18551635742	1,2374669E-5
4950,16574859619	1,2148249E-5
4953,14598083496	1,0468945E-5
4956,12621307373	1,1874909E-5
4959,1064453125	1,0606504E-5
4962,08667755127	1,1928689E-5
4965,06690979004	1,152723E-5
4968,04714202881	1,2975477E-5
4971,02737426758	1,204373E-5
4974,00760650635	1,2478723E-5
4976,98783874512	1,2170636E-5
4979,96807098389	1,3832502E-5
4982,94830322266	1,3026297E-5
4985,92853546143	1,295534E-5
4988,9087677002	1,3939573E-5
4991,88899993897	1,3147156E-5
4994,86923217773	1,5182121E-5
4997,8494644165	1,5618968E-5
5000,82969665527	1,5189163E-5
5003,80992889404	1,5060523E-5
5006,79016113281	1,4746232E-5
5009,77039337158	1,5264718E-5
5012,75062561035	1,3969521E-5
5015,73085784912	1,4372556E-5
5018,71109008789	1,6198474E-5
5021,69132232666	1,5292177E-5
5024,67155456543	1,6394264E-5
5027,6517868042	1,5060642E-5
5030,63201904297	1,510136E-5
5033,61225128174	1,5520663E-5
5036,59248352051	1,5518202E-5
5039,57271575928	1,6328187E-5
5042,55294799805	1,6699163E-5
5045,53318023682	1,7993951E-5
5048,51341247559	1,7968836E-5
5051,49364471436	1,6969121E-5
5054,47387695313	1,814174E-5
5057,45410919189	1,86399E-5
5060,43434143066	1,9093855E-5
5063,41457366943	1,9377822E-5
5066,3948059082	1,8432706E-5
5069,37503814697	1,9408797E-5
5072,35527038574	1,8771201E-5
5075,33550262451	1,8480005E-5
5078,31573486328	1,9641461E-5
5081,29596710205	2,0062149E-5
5084,27619934082	1,9629653E-5
5087,25643157959	1,9964701E-5
5090,23666381836	2,0656943E-5
5093,21689605713	1,9569783E-5
5096,1971282959	1,9974301E-5
5099,17736053467	1,9603379E-5
5102,15759277344	1,9908542E-5
5105,13782501221	1,9983829E-5
5108,11805725098	1,9230671E-5
5111,09828948975	2,0318773E-5
5114,07852172852	1,9842426E-5
5117,05875396729	2,0541553E-5
5120,03898620605	2,0072146E-5
5123,01921844482	2,1379693E-5
5125,99945068359	2,0396475E-5
5128,97968292236	2,0305895E-5
5131,95991516113	2,0185094E-5
5134,9401473999	1,8816512E-5
5137,92037963867	1,8151615E-5
5140,90061187744	1,8148218E-5
5143,88084411621	1,67469E-5
5146,86107635498	1,61983E-5
5149,84130859375	1,4239925E-5
5152,82154083252	1,2666709E-5
5155,80177307129	1,3193423E-5
5158,78200531006	1,3080166E-5
5161,76223754883	1,177122E-5
5164,7424697876	1,0645232E-5
5167,72270202637	1,1238672E-5
5170,70293426514	1,2356621E-5
5173,68316650391	1,4789507E-5
5176,66339874268	1,7198055E-5
5179,64363098145	1,7354725E-5
5182,62386322022	1,7495473E-5
5185,60409545898	1,6561683E-5
5188,58432769775	1,6957456E-5
5191,56455993652	1,4676555E-5
5194,54479217529	1,362897E-5
5197,52502441406	1,368833E-5
5200,50525665283	1,4049885E-5
5203,4854888916	1,351147E-5
5206,46572113037	1,3071907E-5
5209,44595336914	1,2570924E-5
5212,42618560791	1,321478E-5
5215,40641784668	1,2335997E-5
5218,38665008545	1,1909668E-5
5221,36688232422	1,1414625E-5
5224,34711456299	1,1200051E-5
5227,32734680176	1,2314051E-5
5230,30757904053	1,2319045E-5
5233,2878112793	1,4800116E-5
5236,26804351807	1,6780444E-5
5239,24827575684	1,8146405E-5
5242,22850799561	2,0140936E-5
5245,20874023438	2,0552146E-5
5248,18897247314	2,2734587E-5
5251,16920471191	2,237916E-5
5254,14943695068	2,2327077E-5
5257,12966918945	1,9167967E-5
5260,10990142822	1,8758899E-5
5263,09013366699	1,4521231E-5
5266,07036590576	1,0783061E-5
5269,05059814453	5,6350627E-6
5272,0308303833	1,1866483E-6
5275,01106262207	3,4666986E-6
5277,99129486084	7,199951E-6
5280,97152709961	8,0996539E-6
5283,95175933838	7,8198598E-6
5286,93199157715	5,2406076E-6
5289,91222381592	3,7329808E-6
5292,89245605469	3,6618034E-6
5295,87268829346	6,2362446E-6
5298,85292053223	7,8854572E-6
5301,833152771	9,1027573E-6
5304,81338500977	6,6858457E-6
5307,79361724854	4,5487549E-6
5310,7738494873	4,6495385E-6
5313,75408172607	6,7084811E-6
5316,73431396484	9,5503883E-6
5319,71454620361	9,9574379E-6
5322,69477844238	1,0225756E-5
5325,67501068115	1,0104634E-5
5328,65524291992	1,329577E-5
5331,63547515869	1,4978624E-5
5334,61570739746	1,6847501E-5
5337,59593963623	1,7062009E-5
5340,576171875	1,7827379E-5
5343,55640411377	2,1074325E-5
5346,53663635254	2,2231073E-5
5349,51686859131	2,4001016E-5
5352,49710083008	2,4704752E-5
5355,47733306885	2,5670818E-5
5358,45756530762	2,6745509E-5
5361,43779754639	2,8029849E-5
5364,41802978516	2,9451989E-5
5367,39826202393	3,1084848E-5
5370,3784942627	3,2760192E-5
5373,35872650146	3,4390118E-5
5376,33895874023	3,4346116E-5
5379,319190979	3,5729022E-5
5382,29942321777	3,6203908E-5
5385,27965545654	3,6864261E-5
5388,25988769531	3,7946662E-5
5391,24011993408	3,7428187E-5
5394,22035217285	3,6484953E-5
5397,20058441162	3,5933551E-5
5400,18081665039	3,2958733E-5
5403,16104888916	3,179258E-5
5406,14128112793	3,0406127E-5
5409,1215133667	2,9952535E-5
5412,10174560547	2,9428742E-5
5415,08197784424	2,9332975E-5
5418,06221008301	2,7817277E-5
5421,04244232178	2,7350783E-5
5424,02267456055	2,6755737E-5
5427,00290679932	2,6290366E-5
5429,98313903809	2,4488004E-5
5432,96337127686	2,4166456E-5
5435,94360351562	2,3592496E-5
5438,92383575439	2,2509469E-5
5441,90406799316	2,2932967E-5
5444,88430023193	2,0836251E-5
5447,8645324707	2,1750894E-5
5450,84476470947	2,1315465E-5
5453,82499694824	2,1485081E-5
5456,80522918701	2,1816548E-5
5459,78546142578	2,2536886E-5
5462,76569366455	2,2020125E-5
5465,74592590332	2,2735541E-5
5468,72615814209	2,1978765E-5
5471,70639038086	2,1419189E-5
5474,68662261963	2,1564319E-5
5477,6668548584	2,1233202E-5
5480,64708709717	2,0840604E-5
5483,62731933594	2,1558248E-5
5486,60755157471	2,0589807E-5
5489,58778381348	2,0048458E-5
5492,56801605225	1,9323726E-5
5495,54824829102	1,9661674E-5
5498,52848052978	1,8935224E-5
5501,50871276855	1,7981027E-5
5504,48894500732	1,8035634E-5
5507,46917724609	1,6763208E-5
5510,44940948486	1,5620907E-5
5513,42964172363	1,4932061E-5
5516,4098739624	1,44129E-5
5519,39010620117	1,4075438E-5
5522,37033843994	1,1656619E-5
5525,35057067871	1,1367637E-5
5528,33080291748	1,3172538E-5
5531,31103515625	1,4391114E-5
5534,29126739502	1,4801865E-5
5537,27149963379	1,523429E-5
5540,25173187256	1,6363203E-5
5543,23196411133	1,596839E-5
5546,2121963501	1,6341962E-5
5549,19242858887	1,3632733E-5
5552,17266082764	1,3669759E-5
5555,15289306641	1,2087726E-5
5558,13312530518	1,2801225E-5
5561,11335754395	1,351129E-5
5564,09358978271	1,4142177E-5
5567,07382202148	1,470192E-5
5570,05405426025	1,436474E-5
5573,03428649902	1,4740373E-5
5576,01451873779	1,4264722E-5
5578,99475097656	1,5883649E-5
5581,97498321533	1,5597108E-5
5584,9552154541	1,6910303E-5
5587,93544769287	1,6355258E-5
5590,91567993164	1,4628761E-5
5593,89591217041	1,626213E-5
5596,87614440918	1,6465337E-5
5599,85637664795	1,6844043E-5
5602,83660888672	1,5951985E-5
5605,81684112549	1,6641903E-5
5608,79707336426	1,7697861E-5
5611,77730560303	1,8282598E-5
5614,7575378418	1,7610463E-5
5617,73777008057	1,6236587E-5
5620,71800231934	1,5485239E-5
5623,69823455811	1,589937E-5
5626,67846679687	1,6006926E-5
5629,65869903564	1,6120178E-5
5632,63893127441	1,607531E-5
5635,61916351318	1,7418413E-5
5638,59939575195	1,6346724E-5
5641,57962799072	1,744708E-5
5644,55986022949	1,7373932E-5
5647,54009246826	1,7147697E-5
5650,52032470703	1,6229921E-5
5653,5005569458	1,6061022E-5
5656,48078918457	1,5997969E-5
5659,46102142334	1,5592746E-5
5662,44125366211	1,5845819E-5
5665,42148590088	1,60443E-5
5668,40171813965	1,5090376E-5
5671,38195037842	1,5294176E-5
5674,36218261719	1,5588908E-5
5677,34241485596	1,5168075E-5
5680,32264709473	1,5780032E-5
5683,3028793335	1,5706181E-5
5686,28311157227	1,4477336E-5
5689,26334381103	1,4085541E-5
5692,2435760498	1,5250368E-5
5695,22380828857	1,5208894E-5
5698,20404052734	1,5220496E-5
5701,18427276611	1,4412664E-5
5704,16450500488	1,5220817E-5
5707,14473724365	1,5066882E-5
5710,12496948242	1,4689243E-5
5713,10520172119	1,440363E-5
5716,08543395996	1,3631073E-5
5719,06566619873	1,4927397E-5
5722,0458984375	1,4777282E-5
5725,02613067627	1,5047068E-5
5728,00636291504	1,562394E-5
5730,98659515381	1,5531295E-5
5733,96682739258	1,6473132E-5
5736,94705963135	1,5460184E-5
5739,92729187012	1,6892995E-5
5742,90752410889	1,6352662E-5
5745,88775634766	1,7467489E-5
5748,86798858643	1,8291356E-5
5751,8482208252	1,8257567E-5
5754,82845306396	2,0531372E-5
5757,80868530273	2,0452323E-5
5760,7889175415	2,1482465E-5
5763,76914978027	2,2341251E-5
5766,74938201904	2,3723533E-5
5769,72961425781	2,5830692E-5
5772,70984649658	2,6306223E-5
5775,69007873535	2,8654269E-5
5778,67031097412	2,8945116E-5
5781,65054321289	3,0073541E-5
5784,63077545166	3,0568086E-5
5787,61100769043	3,1345246E-5
5790,5912399292	3,0843938E-5
5793,57147216797	2,9599542E-5
5796,55170440674	2,7289294E-5
5799,53193664551	2,423681E-5
5802,51216888428	2,0277504E-5
5805,49240112305	1,7153512E-5
5808,47263336182	1,4219075E-5
5811,45286560059	1,1639851E-5
5814,43309783935	1,2677264E-5
5817,41333007812	1,3218953E-5
5820,39356231689	1,4823739E-5
5823,37379455566	1,5811317E-5
5826,35402679443	1,5580239E-5
5829,3342590332	1,5494985E-5
5832,31449127197	1,5809593E-5
5835,29472351074	1,5376016E-5
5838,27495574951	1,623972E-5
5841,25518798828	1,519448E-5
5844,23542022705	1,6386277E-5
5847,21565246582	1,5216265E-5
5850,19588470459	1,5879963E-5
5853,17611694336	1,4626128E-5
5856,15634918213	1,4657824E-5
5859,1365814209	1,5435255E-5
5862,11681365967	1,5163836E-5
5865,09704589844	1,4674131E-5
5868,07727813721	1,5340816E-5
5871,05751037598	1,4118469E-5
5874,03774261475	1,4484665E-5
5877,01797485352	1,3613812E-5
5879,99820709229	1,4677517E-5
5882,97843933105	1,4850046E-5
5885,95867156982	1,4343277E-5
5888,93890380859	1,5967772E-5
5891,91913604736	1,5472545E-5
5894,89936828613	1,5300235E-5
5897,8796005249	1,5627893E-5
5900,85983276367	1,5815311E-5
5903,84006500244	1,4953263E-5
5906,82029724121	1,456142E-5
5909,80052947998	1,5028823E-5
5912,78076171875	1,5380594E-5
5915,76099395752	1,5407257E-5
5918,74122619629	1,4542131E-5
5921,72145843506	1,446408E-5
5924,70169067383	1,4563954E-5
5927,6819229126	1,4116207E-5
5930,66215515137	1,3508201E-5
5933,64238739014	1,2446193E-5
5936,62261962891	1,3002367E-5
5939,60285186768	1,1406068E-5
5942,58308410644	1,1894378E-5
5945,56331634521	1,0512487E-5
[truncated: 30,772 more rows]
