# Supplementary material for: Predicting the Durability of Solid Fired Bricks Using NDT Electroacoustic Methods
Source: Materials (Basel). 2022 Aug 25;15(17):5882. doi: 10.3390/ma15175882 (PMC9457344; doi:10.3390/ma15175882)
Supplement: Supplementary file 1 [file materials-15-05882-s001.zip › 20-NV0_FL.csv]

ASCII data file created with TiePie Multi Channel software. www.tiepie.com.
2021-08-03 08:10:15 352m
Frequency	FFT1
Hz	V
0	0,0026980088
2,98023223876953	0,00014045291
5,96046447753906	0,00010957022
8,94069671630859	0,00012072919
11,9209289550781	0,00010709886
14,9011611938477	0,00011091049
17,8813934326172	0,0001131012
20,8616256713867	0,00012622698
23,8418579101562	0,00013807341
26,8220901489258	0,00010813193
29,8023223876953	0,00012136102
32,7825546264648	0,00011763076
35,7627868652344	0,00011808334
38,7430191040039	0,00012698161
41,7232513427734	0,00011708971
44,703483581543	0,00010608275
47,6837158203125	0,0001091993
50,663948059082	0,00010763153
53,6441802978516	0,00010772215
56,6244125366211	0,00010887631
59,6046447753906	0,00010489006
62,5848770141602	0,00010950307
65,5651092529297	0,00010644062
68,5453414916992	0,00010651684
71,5255737304687	0,00010456623
74,5058059692383	0,00010693495
77,4860382080078	0,00011033178
80,4662704467773	0,00010777824
83,4465026855469	0,00011201117
86,4267349243164	0,00011060861
89,4069671630859	0,00010827339
92,3871994018555	0,0001110001
95,367431640625	0,00010713115
98,3476638793945	0,00010663138
101,327896118164	0,00010895317
104,308128356934	0,00010854992
107,288360595703	0,00011016846
110,268592834473	0,00010946116
113,248825073242	0,00010813611
116,229057312012	0,0001046876
119,209289550781	0,00010980495
122,189521789551	0,00010400912
125,16975402832	0,00010488489
128,14998626709	0,00010385502
131,130218505859	0,00010490641
134,110450744629	0,00010955929
137,090682983398	0,00011192744
140,070915222168	0,00011443058
143,051147460938	0,00011012902
146,031379699707	0,00010464475
149,011611938477	0,00010359395
151,991844177246	9,9872675E-5
154,972076416016	0,00010338383
157,952308654785	9,9746893E-5
160,932540893555	0,00010317107
163,912773132324	0,00010057463
166,893005371094	9,8563175E-5
169,873237609863	9,8132955E-5
172,853469848633	9,9528019E-5
175,833702087402	9,7922217E-5
178,813934326172	9,7625871E-5
181,794166564941	9,596095E-5
184,774398803711	9,5823362E-5
187,75463104248	9,7325513E-5
190,73486328125	9,5075815E-5
193,71509552002	9,6390349E-5
196,695327758789	9,6359881E-5
199,675559997559	9,6915133E-5
202,655792236328	9,7284485E-5
205,636024475098	9,9044455E-5
208,616256713867	9,634362E-5
211,596488952637	9,4939802E-5
214,576721191406	9,4938397E-5
217,556953430176	9,4003905E-5
220,537185668945	9,4635079E-5
223,517417907715	9,3404013E-5
226,497650146484	9,4764221E-5
229,477882385254	9,5751685E-5
232,458114624023	9,616963E-5
235,438346862793	9,4343729E-5
238,418579101562	9,5271904E-5
241,398811340332	9,5239358E-5
244,379043579102	9,6982734E-5
247,359275817871	9,9069625E-5
250,339508056641	9,8136599E-5
253,31974029541	9,6976802E-5
256,29997253418	9,4508347E-5
259,280204772949	9,2843581E-5
262,260437011719	9,2987916E-5
265,240669250488	9,4022687E-5
268,220901489258	9,2624368E-5
271,201133728027	9,2186406E-5
274,181365966797	9,2759654E-5
277,161598205566	8,9884611E-5
280,141830444336	8,8520882E-5
283,122062683105	8,8415982E-5
286,102294921875	8,8771966E-5
289,082527160645	8,8505646E-5
292,062759399414	8,6373402E-5
295,042991638184	8,666949E-5
298,023223876953	8,5698261E-5
301,003456115723	8,4110539E-5
303,983688354492	8,3460051E-5
306,963920593262	8,5375183E-5
309,944152832031	8,2725644E-5
312,924385070801	8,3995639E-5
315,90461730957	8,0922156E-5
318,88484954834	8,1362853E-5
321,865081787109	8,3690263E-5
324,845314025879	7,8213111E-5
327,825546264648	7,9365895E-5
330,805778503418	8,1478128E-5
333,786010742188	8,0702054E-5
336,766242980957	8,0182398E-5
339,746475219727	8,0035104E-5
342,726707458496	7,9772344E-5
345,706939697266	7,7733039E-5
348,687171936035	7,8821511E-5
351,667404174805	7,8779404E-5
354,647636413574	7,8098062E-5
357,627868652344	7,771284E-5
360,608100891113	8,0186265E-5
363,588333129883	7,8452271E-5
366,568565368652	7,6084603E-5
369,548797607422	7,5404935E-5
372,529029846191	7,6389836E-5
375,509262084961	7,7611396E-5
378,48949432373	7,5567609E-5
381,4697265625	7,5355585E-5
384,44995880127	7,5301945E-5
387,430191040039	7,4334217E-5
390,410423278809	7,4696913E-5
393,390655517578	7,5120446E-5
396,370887756348	7,7712638E-5
399,351119995117	7,5933488E-5
402,331352233887	7,7558534E-5
405,311584472656	7,6147641E-5
408,291816711426	7,739957E-5
411,272048950195	7,8463876E-5
414,252281188965	7,8572487E-5
417,232513427734	7,8399314E-5
420,212745666504	7,8997647E-5
423,192977905273	7,7774132E-5
426,173210144043	7,5493395E-5
429,153442382812	7,7673253E-5
432,133674621582	7,7509804E-5
435,113906860352	7,7336617E-5
438,094139099121	7,7348308E-5
441,074371337891	7,6044737E-5
444,05460357666	7,5722976E-5
447,03483581543	7,6355825E-5
450,015068054199	7,4767514E-5
452,995300292969	7,3832371E-5
455,975532531738	7,4910976E-5
458,955764770508	7,3973988E-5
461,935997009277	7,3043219E-5
464,916229248047	7,270533E-5
467,896461486816	7,385547E-5
470,876693725586	7,2589271E-5
473,856925964355	7,2655964E-5
476,837158203125	7,1813108E-5
479,817390441895	7,2636057E-5
482,797622680664	7,1150108E-5
485,777854919434	6,9889175E-5
488,758087158203	7,0257987E-5
491,738319396973	6,9939189E-5
494,718551635742	6,859289E-5
497,698783874512	6,8831747E-5
500,679016113281	6,7686068E-5
503,659248352051	6,6779885E-5
506,63948059082	6,5801661E-5
509,61971282959	6,5707205E-5
512,599945068359	6,310414E-5
515,580177307129	6,2702493E-5
518,560409545898	6,397466E-5
521,540641784668	6,247839E-5
524,520874023438	6,0633741E-5
527,501106262207	5,9874704E-5
530,481338500977	6,0749431E-5
533,461570739746	5,9449079E-5
536,441802978516	5,8727277E-5
539,422035217285	5,8285232E-5
542,402267456055	5,8024591E-5
545,382499694824	5,8353226E-5
548,362731933594	5,7268148E-5
551,342964172363	5,5620668E-5
554,323196411133	5,7883771E-5
557,303428649902	5,7726636E-5
560,283660888672	5,6869902E-5
563,263893127441	5,778049E-5
566,244125366211	5,7421166E-5
569,22435760498	5,7292857E-5
572,20458984375	5,8524044E-5
575,18482208252	5,7540373E-5
578,165054321289	5,8225737E-5
581,145286560059	5,6795921E-5
584,125518798828	5,9580556E-5
587,105751037598	5,8081159E-5
590,085983276367	5,744239E-5
593,066215515137	5,9966937E-5
596,046447753906	5,7495415E-5
599,026679992676	5,4349312E-5
602,006912231445	6,1681803E-5
604,987144470215	5,8587851E-5
607,967376708984	5,6398504E-5
610,947608947754	5,6606802E-5
613,927841186523	5,715454E-5
616,908073425293	5,7795819E-5
619,888305664062	5,7540867E-5
622,868537902832	5,9021915E-5
625,848770141602	5,7811685E-5
628,829002380371	5,8280326E-5
631,809234619141	6,0091741E-5
634,78946685791	5,8385446E-5
637,76969909668	5,8145028E-5
640,749931335449	5,9033506E-5
643,730163574219	5,8040778E-5
646,710395812988	5,8455554E-5
649,690628051758	5,8419613E-5
652,670860290527	5,7936966E-5
655,651092529297	5,6784344E-5
658,631324768066	5,7925537E-5
661,611557006836	5,8048314E-5
664,591789245606	5,8765432E-5
667,572021484375	5,7432194E-5
670,552253723145	5,6910597E-5
673,532485961914	5,7664731E-5
676,512718200684	5,7819758E-5
679,492950439453	5,7438715E-5
682,473182678223	5,7488659E-5
685,453414916992	5,7587456E-5
688,433647155762	5,78622E-5
691,413879394531	5,8239635E-5
694,394111633301	5,8740313E-5
697,37434387207	5,8000296E-5
700,35457611084	5,7991236E-5
703,334808349609	5,8045633E-5
706,315040588379	5,759906E-5
709,295272827148	5,877038E-5
712,275505065918	5,7429721E-5
715,255737304687	5,8592086E-5
718,235969543457	5,7061056E-5
721,216201782227	5,6487703E-5
724,196434020996	5,6563939E-5
727,176666259766	5,7483126E-5
730,156898498535	5,6527739E-5
733,137130737305	5,653081E-5
736,117362976074	5,7417725E-5
739,097595214844	5,5966348E-5
742,077827453613	5,8136977E-5
745,058059692383	5,8437959E-5
748,038291931152	5,8291356E-5
751,018524169922	5,7585536E-5
753,998756408691	5,8053475E-5
756,978988647461	5,8738462E-5
759,959220886231	5,8837167E-5
762,939453125	5,9565524E-5
765,919685363769	5,7807455E-5
768,899917602539	5,8989501E-5
771,880149841309	6,0165928E-5
774,860382080078	5,9091201E-5
777,840614318848	5,9020956E-5
780,820846557617	5,9649857E-5
783,801078796387	5,9546558E-5
786,781311035156	5,8990672E-5
789,761543273926	5,8619743E-5
792,741775512695	5,781862E-5
795,722007751465	5,8167993E-5
798,702239990234	5,9974333E-5
801,682472229004	5,9434666E-5
804,662704467773	5,6971601E-5
807,642936706543	5,8954856E-5
810,623168945313	5,828362E-5
813,603401184082	5,9021042E-5
816,583633422852	5,9309691E-5
819,563865661621	5,8517508E-5
822,544097900391	5,8172614E-5
825,52433013916	5,9379415E-5
828,50456237793	5,932795E-5
831,484794616699	5,8835659E-5
834,465026855469	5,743673E-5
837,445259094238	5,7648056E-5
840,425491333008	5,7970155E-5
843,405723571777	5,8637498E-5
846,385955810547	5,8393626E-5
849,366188049316	5,9901181E-5
852,346420288086	5,9866786E-5
855,326652526855	5,9503027E-5
858,306884765625	5,9604374E-5
861,287117004394	5,8555516E-5
864,267349243164	5,9422519E-5
867,247581481934	6,0183647E-5
870,227813720703	6,1815447E-5
873,208045959473	5,9157086E-5
876,188278198242	6,1705894E-5
879,168510437012	6,3076447E-5
882,148742675781	6,4672522E-5
885,128974914551	6,5744568E-5
888,10920715332	6,6877809E-5
891,08943939209	6,8911239E-5
894,069671630859	6,8485625E-5
897,049903869629	6,8750545E-5
900,030136108398	6,6889927E-5
903,010368347168	6,57271E-5
905,990600585938	6,368385E-5
908,970832824707	6,1554779E-5
911,951065063477	6,0508693E-5
914,931297302246	5,8425773E-5
917,911529541016	5,7371676E-5
920,891761779785	5,6746422E-5
923,871994018555	5,6606117E-5
926,852226257324	5,4399505E-5
929,832458496094	5,4069057E-5
932,812690734863	5,4135946E-5
935,792922973633	5,4252603E-5
938,773155212402	5,4370859E-5
941,753387451172	5,3761076E-5
944,733619689941	5,4639878E-5
947,713851928711	5,5149498E-5
950,69408416748	5,4890518E-5
953,67431640625	5,5559727E-5
956,65454864502	5,4419342E-5
959,634780883789	5,4233356E-5
962,615013122559	5,4608226E-5
965,595245361328	5,44895E-5
968,575477600098	5,4725418E-5
971,555709838867	5,4584321E-5
974,535942077637	5,4797282E-5
977,516174316406	5,3997273E-5
980,496406555176	5,5376197E-5
983,476638793945	5,4617635E-5
986,456871032715	5,5551243E-5
989,437103271484	5,4501293E-5
992,417335510254	5,4986952E-5
995,397567749023	5,6259691E-5
998,377799987793	5,4389539E-5
1001,35803222656	5,5951237E-5
1004,33826446533	5,5999695E-5
1007,3184967041	5,5034659E-5
1010,29872894287	5,4248542E-5
1013,27896118164	5,5278785E-5
1016,25919342041	5,5481165E-5
1019,23942565918	5,6188236E-5
1022,21965789795	5,5816933E-5
1025,19989013672	5,575163E-5
1028,18012237549	5,5791242E-5
1031,16035461426	5,7122511E-5
1034,14058685303	5,6289045E-5
1037,1208190918	5,695228E-5
1040,10105133057	5,6311708E-5
1043,08128356934	5,6669378E-5
1046,06151580811	5,7017832E-5
1049,04174804688	5,6305518E-5
1052,02198028564	5,7594282E-5
1055,00221252441	5,6930437E-5
1057,98244476318	5,7725315E-5
1060,96267700195	5,6224451E-5
1063,94290924072	5,7506648E-5
1066,92314147949	5,7738918E-5
1069,90337371826	5,7550496E-5
1072,88360595703	5,8194776E-5
1075,8638381958	5,813926E-5
1078,84407043457	5,7786654E-5
1081,82430267334	5,8897535E-5
1084,80453491211	5,6811823E-5
1087,78476715088	5,8063911E-5
1090,76499938965	5,8796318E-5
1093,74523162842	5,7963609E-5
1096,72546386719	5,8763703E-5
1099,70569610596	5,9149259E-5
1102,68592834473	5,9633972E-5
1105,6661605835	5,8755202E-5
1108,64639282227	5,8881963E-5
1111,62662506104	5,9433542E-5
1114,6068572998	6,0575878E-5
1117,58708953857	6,0973241E-5
1120,56732177734	5,9921232E-5
1123,54755401611	6,1020472E-5
1126,52778625488	6,0413743E-5
1129,50801849365	6,0159645E-5
1132,48825073242	6,1095608E-5
1135,46848297119	6,0427176E-5
1138,44871520996	6,1904187E-5
1141,42894744873	6,0565111E-5
1144,4091796875	6,1601199E-5
1147,38941192627	6,1948541E-5
1150,36964416504	6,1872154E-5
1153,34987640381	6,0944187E-5
1156,33010864258	6,1279911E-5
1159,31034088135	6,0671351E-5
1162,29057312012	6,1517759E-5
1165,27080535889	6,1075808E-5
1168,25103759766	6,1298798E-5
1171,23126983643	6,2176342E-5
1174,2115020752	6,2936183E-5
1177,19173431396	6,1940061E-5
1180,17196655273	6,2277042E-5
1183,1521987915	6,2134402E-5
1186,13243103027	6,2197456E-5
1189,11266326904	6,1162876E-5
1192,09289550781	6,1683137E-5
1195,07312774658	6,2805293E-5
1198,05335998535	6,2331572E-5
1201,03359222412	6,1964588E-5
1204,01382446289	6,2711349E-5
1206,99405670166	6,1157459E-5
1209,97428894043	6,1858066E-5
1212,9545211792	6,1579845E-5
1215,93475341797	6,2031399E-5
1218,91498565674	6,1604558E-5
1221,89521789551	6,2347682E-5
1224,87545013428	6,2107992E-5
1227,85568237305	6,1623534E-5
1230,83591461182	6,2351823E-5
1233,81614685059	6,2027108E-5
1236,79637908936	6,2245303E-5
1239,77661132812	6,3333115E-5
1242,75684356689	6,2474906E-5
1245,73707580566	6,1427279E-5
1248,71730804443	6,293265E-5
1251,6975402832	6,302936E-5
1254,67777252197	6,1233194E-5
1257,65800476074	6,2189649E-5
1260,63823699951	6,2962255E-5
1263,61846923828	6,1918803E-5
1266,59870147705	6,2024888E-5
1269,57893371582	6,2624537E-5
1272,55916595459	6,2184534E-5
1275,53939819336	6,1320128E-5
1278,51963043213	6,1787945E-5
1281,4998626709	6,1816162E-5
1284,48009490967	6,141097E-5
1287,46032714844	6,1541683E-5
1290,44055938721	6,0722417E-5
1293,42079162598	6,1396586E-5
1296,40102386475	6,2142864E-5
1299,38125610352	6,2490051E-5
1302,36148834229	6,2868998E-5
1305,34172058105	6,3798476E-5
1308,32195281982	6,4202155E-5
1311,30218505859	6,4667703E-5
1314,28241729736	6,5991052E-5
1317,26264953613	6,6445777E-5
1320,2428817749	6,6513353E-5
1323,22311401367	6,5788863E-5
1326,20334625244	6,5774783E-5
1329,18357849121	6,6751951E-5
1332,16381072998	6,7252649E-5
1335,14404296875	6,7066688E-5
1338,12427520752	6,759723E-5
1341,10450744629	6,8570574E-5
1344,08473968506	6,7087036E-5
1347,06497192383	6,6905835E-5
1350,0452041626	6,7586117E-5
1353,02543640137	6,7741774E-5
1356,00566864014	6,7538398E-5
1358,98590087891	6,6965388E-5
1361,96613311768	6,8318115E-5
1364,94636535645	6,7036473E-5
1367,92659759521	6,8322785E-5
1370,90682983398	6,8152701E-5
1373,88706207275	6,7936503E-5
1376,86729431152	6,7111161E-5
1379,84752655029	6,799574E-5
1382,82775878906	6,7163894E-5
1385,80799102783	6,8185407E-5
1388,7882232666	6,8181334E-5
1391,76845550537	6,8672129E-5
1394,74868774414	6,8324555E-5
1397,72891998291	6,8802698E-5
1400,70915222168	6,8950859E-5
1403,68938446045	6,8418122E-5
1406,66961669922	6,9087653E-5
1409,64984893799	6,8914801E-5
1412,63008117676	6,840964E-5
1415,61031341553	6,9084609E-5
1418,5905456543	6,8863098E-5
1421,57077789307	6,8235259E-5
1424,55101013184	6,7019936E-5
1427,53124237061	6,7910389E-5
1430,51147460938	6,787131E-5
1433,49170684814	6,640548E-5
1436,47193908691	6,6113139E-5
1439,45217132568	6,6406784E-5
1442,43240356445	6,499658E-5
1445,41263580322	6,5331201E-5
1448,39286804199	6,5574369E-5
1451,37310028076	6,3870744E-5
1454,35333251953	6,5000062E-5
1457,3335647583	6,4973295E-5
1460,31379699707	6,3641753E-5
1463,29402923584	6,3528209E-5
1466,27426147461	6,0969998E-5
1469,25449371338	6,2064114E-5
1472,23472595215	6,1358992E-5
1475,21495819092	6,0273156E-5
1478,19519042969	5,970308E-5
1481,17542266846	5,9360478E-5
1484,15565490723	5,9630429E-5
1487,135887146	5,8141244E-5
1490,11611938477	5,8744148E-5
1493,09635162354	5,9464974E-5
1496,0765838623	6,0641293E-5
1499,05681610107	6,0368773E-5
1502,03704833984	6,1059171E-5
1505,01728057861	6,0761917E-5
1507,99751281738	6,2925121E-5
1510,97774505615	6,3472893E-5
1513,95797729492	6,3624853E-5
1516,93820953369	6,6510963E-5
1519,91844177246	6,5416326E-5
1522,89867401123	6,6922414E-5
1525,87890625	6,4433886E-5
1528,85913848877	6,8187706E-5
1531,83937072754	7,0040249E-5
1534,81960296631	7,0210218E-5
1537,79983520508	7,1298573E-5
1540,78006744385	7,0479136E-5
1543,76029968262	7,1933771E-5
1546,74053192139	7,2076744E-5
1549,72076416016	7,1322062E-5
1552,70099639893	7,3348807E-5
1555,6812286377	7,2999329E-5
1558,66146087646	7,3632539E-5
1561,64169311523	7,3204798E-5
1564,621925354	7,4167272E-5
1567,60215759277	7,4714347E-5
1570,58238983154	7,4323288E-5
1573,56262207031	7,4659116E-5
1576,54285430908	7,5371679E-5
1579,52308654785	7,523724E-5
1582,50331878662	7,5034947E-5
1585,48355102539	7,6172144E-5
1588,46378326416	7,5867271E-5
1591,44401550293	7,6191963E-5
1594,4242477417	7,5045481E-5
1597,40447998047	7,5903315E-5
1600,38471221924	7,661199E-5
1603,36494445801	7,6629185E-5
1606,34517669678	7,7784615E-5
1609,32540893555	7,7516748E-5
1612,30564117432	7,6827546E-5
1615,28587341309	7,7909753E-5
1618,26610565186	7,8137051E-5
1621,24633789062	7,8424498E-5
1624,22657012939	7,8599999E-5
1627,20680236816	7,876883E-5
1630,18703460693	7,9081286E-5
1633,1672668457	7,9803521E-5
1636,14749908447	8,027165E-5
1639,12773132324	7,9948315E-5
1642,10796356201	7,9906168E-5
1645,08819580078	8,1100019E-5
1648,06842803955	8,1965071E-5
1651,04866027832	8,149306E-5
1654,02889251709	8,3064824E-5
1657,00912475586	8,2677387E-5
1659,98935699463	8,29197E-5
1662,9695892334	8,3428807E-5
1665,94982147217	8,4454735E-5
1668,93005371094	8,4899982E-5
1671,91028594971	8,5435057E-5
1674,89051818848	8,5310986E-5
1677,87075042725	8,4941171E-5
1680,85098266602	8,5888602E-5
1683,83121490479	8,5977186E-5
1686,81144714355	8,6377486E-5
1689,79167938232	8,7583576E-5
1692,77191162109	8,816031E-5
1695,75214385986	8,7789547E-5
1698,73237609863	8,8638421E-5
1701,7126083374	8,8809696E-5
1704,69284057617	8,9389277E-5
1707,67307281494	8,9729747E-5
1710,65330505371	9,0563725E-5
1713,63353729248	9,108508E-5
1716,61376953125	9,1084076E-5
1719,59400177002	9,3182707E-5
1722,57423400879	9,4111939E-5
1725,55446624756	9,5164894E-5
1728,53469848633	9,620655E-5
1731,5149307251	9,839652E-5
1734,49516296387	0,00010024842
1737,47539520264	0,00010047236
1740,45562744141	0,00010241525
1743,43585968018	0,00010320211
1746,41609191895	0,00010514478
1749,39632415771	0,00010535698
1752,37655639648	0,00010703713
1755,35678863525	0,00010876265
1758,33702087402	0,00010862545
1761,31725311279	0,00011128337
1764,29748535156	0,00011105515
1767,27771759033	0,00011210587
1770,2579498291	0,00011358434
1773,23818206787	0,00011456533
1776,21841430664	0,00011483045
1779,19864654541	0,00011623432
1782,17887878418	0,00011752215
1785,15911102295	0,0001188861
1788,13934326172	0,00011909617
1791,11957550049	0,00012068556
1794,09980773926	0,00012188794
1797,08003997803	0,00012304432
1800,0602722168	0,0001248866
1803,04050445557	0,00012401339
1806,02073669434	0,00012716975
1809,00096893311	0,00012898099
1811,98120117187	0,00012957423
1814,96143341064	0,00013067445
1817,94166564941	0,00013279579
1820,92189788818	0,00013496441
1823,90213012695	0,00013521233
1826,88236236572	0,00013841474
1829,86259460449	0,0001406373
1832,84282684326	0,00014228133
1835,82305908203	0,00014419407
1838,8032913208	0,00014682733
1841,78352355957	0,00015010564
1844,76375579834	0,00015176924
1847,74398803711	0,00015521015
1850,72422027588	0,00015760313
1853,70445251465	0,00016045799
1856,68468475342	0,00016373454
1859,66491699219	0,00016688819
1862,64514923096	0,00016940312
1865,62538146973	0,00017373423
1868,6056137085	0,00017725761
1871,58584594727	0,00018105641
1874,56607818604	0,00018350722
1877,5463104248	0,00018812377
1880,52654266357	0,00019156643
1883,50677490234	0,00019628041
1886,48700714111	0,00020086793
1889,46723937988	0,00020612309
1892,44747161865	0,00021105412
1895,42770385742	0,00021659402
1898,40793609619	0,0002212291
1901,38816833496	0,00022697693
1904,36840057373	0,00023257393
1907,3486328125	0,00023842456
1910,32886505127	0,00024541834
1913,30909729004	0,00025367201
1916,28932952881	0,00026113079
1919,26956176758	0,00026801169
1922,24979400635	0,00027663124
1925,23002624512	0,00028655912
1928,21025848389	0,00029423049
1931,19049072266	0,00030590684
1934,17072296143	0,00031616653
1937,1509552002	0,00032678799
1940,13118743896	0,00034010989
1943,11141967773	0,00035420198
1946,0916519165	0,00036779704
1949,07188415527	0,00038338892
1952,05211639404	0,00040009871
1955,03234863281	0,00041902824
1958,01258087158	0,00043891255
1960,99281311035	0,00046057892
1963,97304534912	0,00048364389
1966,95327758789	0,00050963221
1969,93350982666	0,00053827053
1972,91374206543	0,00057155007
1975,8939743042	0,00060709105
1978,87420654297	0,00064663956
1981,85443878174	0,00069228481
1984,83467102051	0,00074403711
1987,81490325928	0,00080306691
1990,79513549805	0,00087174613
1993,77536773682	0,0009485254
1996,75559997559	0,001039644
1999,73583221436	0,0011460294
2002,71606445313	0,0012713245
2005,69629669189	0,0014187096
2008,67652893066	0,0015917548
2011,65676116943	0,0017873278
2014,6369934082	0,001993169
2017,61722564697	0,0021797931
2020,59745788574	0,0022665335
2023,57769012451	0,0021896022
2026,55792236328	0,0019512997
2029,53815460205	0,0016738042
2032,51838684082	0,0014366051
2035,49861907959	0,0012520964
2038,47885131836	0,0011055343
2041,45908355713	0,00099086532
2044,4393157959	0,00089825549
2047,41954803467	0,0008224148
2050,39978027344	0,00075847435
2053,38001251221	0,00070248798
2056,36024475098	0,00065594397
2059,34047698975	0,00061214199
2062,32070922852	0,00057624174
2065,30094146729	0,00054334823
2068,28117370605	0,00051485166
2071,26140594482	0,00048892549
2074,24163818359	0,00046594457
2077,22187042236	0,0004454914
2080,20210266113	0,00042509165
2083,1823348999	0,00040721585
2086,16256713867	0,00039076624
2089,14279937744	0,00037531492
2092,12303161621	0,00036175767
2095,10326385498	0,0003486857
2098,08349609375	0,00033599121
2101,06372833252	0,00032561654
2104,04396057129	0,00031425166
2107,02419281006	0,0003060355
2110,00442504883	0,00029490888
2112,9846572876	0,00028676915
2115,96488952637	0,00027831077
2118,94512176514	0,00027146227
2121,92535400391	0,00026523591
2124,90558624268	0,00025707643
2127,88581848145	0,00025044508
2130,86605072021	0,00024435499
2133,84628295898	0,00023938318
2136,82651519775	0,00023399245
2139,80674743652	0,00022839579
2142,78697967529	0,00022401979
2145,76721191406	0,00021977565
2148,74744415283	0,00021355827
2151,7276763916	0,00021009517
2154,70790863037	0,00020528245
2157,68814086914	0,00020182954
2160,66837310791	0,00019908934
2163,64860534668	0,00019472
2166,62883758545	0,00019133706
2169,60906982422	0,00018855249
2172,58930206299	0,00018469752
2175,56953430176	0,00018139539
2178,54976654053	0,00017893175
2181,5299987793	0,00017703324
2184,51023101807	0,00017385241
2187,49046325684	0,00017164017
2190,47069549561	0,0001699552
2193,45092773438	0,00016592093
2196,43115997314	0,00016345389
2199,41139221191	0,00016307022
2202,39162445068	0,0001605623
2205,37185668945	0,0001579442
2208,35208892822	0,00015636999
2211,33232116699	0,00015377048
2214,31255340576	0,00015264308
2217,29278564453	0,00015092401
2220,2730178833	0,00014793617
2223,25325012207	0,00014745343
2226,23348236084	0,00014502714
2229,21371459961	0,0001443058
2232,19394683838	0,00014279341
2235,17417907715	0,00014163998
2238,15441131592	0,00013984773
2241,13464355469	0,00013935218
2244,11487579346	0,00013870122
2247,09510803223	0,0001369881
2250,075340271	0,00013670463
2253,05557250977	0,00013687851
2256,03580474854	0,0001347307
2259,0160369873	0,00013376889
2261,99626922607	0,00013193992
2264,97650146484	0,00013156934
2267,95673370361	0,00013070218
2270,93696594238	0,00012909971
2273,91719818115	0,00012780586
2276,89743041992	0,00012737795
2279,87766265869	0,00012577022
2282,85789489746	0,00012559495
2285,83812713623	0,00012349459
2288,818359375	0,00012297261
2291,79859161377	0,00011974989
2294,77882385254	0,00011972023
2297,75905609131	0,0001177313
2300,73928833008	0,00011514741
2303,71952056885	0,00011521649
2306,69975280762	0,0001139527
2309,67998504639	0,00011286485
2312,66021728516	0,0001114716
2315,64044952393	0,00011137368
2318,6206817627	0,00011001237
2321,60091400146	0,00010905379
2324,58114624023	0,0001088637
2327,561378479	0,00010921207
2330,54161071777	0,00010792427
2333,52184295654	0,00010850698
2336,50207519531	0,00010603705
2339,48230743408	0,00010780356
2342,46253967285	0,0001071085
2345,44277191162	0,00010584063
2348,42300415039	0,00010566765
2351,40323638916	0,00010593093
2354,38346862793	0,00010518302
2357,3637008667	0,00010590172
2360,34393310547	0,00010651435
2363,32416534424	0,00010838262
2366,30439758301	0,00011048081
2369,28462982178	0,00011182956
2372,26486206055	0,0001104092
2375,24509429932	0,00010549231
2378,22532653809	0,00010034936
2381,20555877686	9,724542E-5
2384,18579101562	9,2630509E-5
2387,16602325439	9,0458145E-5
2390,14625549316	8,7629152E-5
2393,12648773193	8,5855408E-5
2396,1067199707	8,1322118E-5
2399,08695220947	8,0770509E-5
2402,06718444824	7,8414319E-5
2405,04741668701	7,4925615E-5
2408,02764892578	7,5417935E-5
2411,00788116455	7,4055334E-5
2413,98811340332	7,1644638E-5
2416,96834564209	7,1425507E-5
2419,94857788086	7,1348394E-5
2422,92881011963	7,147548E-5
2425,9090423584	7,0126179E-5
2428,88927459717	7,0375024E-5
2431,86950683594	7,028424E-5
2434,84973907471	7,1596805E-5
2437,82997131348	7,087131E-5
2440,81020355225	7,0826731E-5
2443,79043579102	7,1933633E-5
2446,77066802979	7,1704036E-5
2449,75090026855	7,2510493E-5
2452,73113250732	7,2449632E-5
2455,71136474609	7,3384724E-5
2458,69159698486	7,3085853E-5
2461,67182922363	7,3520631E-5
2464,6520614624	7,20493E-5
2467,63229370117	7,4635025E-5
2470,61252593994	7,3587866E-5
2473,59275817871	7,4284415E-5
2476,57299041748	7,3835738E-5
2479,55322265625	7,3789642E-5
2482,53345489502	7,3141097E-5
2485,51368713379	7,3112695E-5
2488,49391937256	7,2852649E-5
2491,47415161133	7,2632111E-5
2494,4543838501	7,2201141E-5
2497,43461608887	7,1409904E-5
2500,41484832764	7,1442018E-5
2503,39508056641	6,984792E-5
2506,37531280518	6,9591229E-5
2509,35554504395	6,8060995E-5
2512,33577728271	6,7606357E-5
2515,31600952148	6,5791209E-5
2518,29624176025	6,508554E-5
2521,27647399902	6,4224833E-5
2524,25670623779	6,1772197E-5
2527,23693847656	6,2214792E-5
2530,21717071533	5,9943303E-5
2533,1974029541	5,7428934E-5
2536,17763519287	5,6422957E-5
2539,15786743164	5,659363E-5
2542,13809967041	5,5370494E-5
2545,11833190918	5,5613683E-5
2548,09856414795	5,6523411E-5
2551,07879638672	5,4351663E-5
2554,05902862549	5,5083831E-5
2557,03926086426	5,5830308E-5
2560,01949310303	5,7642272E-5
2562,9997253418	5,7890525E-5
2565,97995758057	5,8303341E-5
2568,96018981934	5,9153751E-5
2571,94042205811	5,9542182E-5
2574,92065429687	6,074844E-5
2577,90088653564	6,2607305E-5
2580,88111877441	6,306359E-5
2583,86135101318	6,3333305E-5
2586,84158325195	6,3753496E-5
2589,82181549072	6,4531549E-5
2592,80204772949	6,561563E-5
2595,78227996826	6,6034729E-5
2598,76251220703	6,7562072E-5
2601,7427444458	6,7201633E-5
2604,72297668457	6,7091021E-5
2607,70320892334	6,6898341E-5
2610,68344116211	6,623774E-5
2613,66367340088	6,7385587E-5
2616,64390563965	6,6874528E-5
2619,62413787842	6,5473726E-5
2622,60437011719	6,5577963E-5
2625,58460235596	6,4723884E-5
2628,56483459473	6,3892978E-5
2631,5450668335	6,4006607E-5
2634,52529907227	6,3466821E-5
2637,50553131104	6,3564317E-5
2640,4857635498	6,3694485E-5
2643,46599578857	6,3944405E-5
2646,44622802734	6,335335E-5
2649,42646026611	6,4340522E-5
2652,40669250488	6,3733797E-5
2655,38692474365	6,4934663E-5
2658,36715698242	6,6689282E-5
2661,34738922119	6,5586329E-5
2664,32762145996	6,6457169E-5
2667,30785369873	6,7195812E-5
2670,2880859375	6,6482215E-5
2673,26831817627	6,643639E-5
2676,24855041504	6,6441512E-5
2679,22878265381	6,6324516E-5
2682,20901489258	6,8049204E-5
2685,18924713135	6,7272439E-5
2688,16947937012	6,6793418E-5
2691,14971160889	6,6681551E-5
2694,12994384766	6,7024638E-5
2697,11017608643	6,8230028E-5
2700,0904083252	6,7175082E-5
2703,07064056396	6,7676965E-5
2706,05087280273	6,7555847E-5
2709,0311050415	6,8286228E-5
2712,01133728027	6,8502046E-5
2714,99156951904	6,9643916E-5
2717,97180175781	6,8068806E-5
2720,95203399658	6,8803386E-5
2723,93226623535	6,8003904E-5
2726,91249847412	6,8776844E-5
2729,89273071289	6,8426542E-5
2732,87296295166	6,766758E-5
2735,85319519043	6,8800777E-5
2738,8334274292	6,8906522E-5
2741,81365966797	6,9984634E-5
2744,79389190674	6,9384183E-5
2747,77412414551	6,9009101E-5
2750,75435638428	7,0436069E-5
2753,73458862305	7,0637613E-5
2756,71482086182	7,0977599E-5
2759,69505310059	7,1196808E-5
2762,67528533936	7,2036818E-5
2765,65551757813	7,1063035E-5
2768,63574981689	7,130373E-5
2771,61598205566	7,2547771E-5
2774,59621429443	7,3115609E-5
2777,5764465332	7,1928073E-5
2780,55667877197	7,2290724E-5
2783,53691101074	7,2853149E-5
2786,51714324951	7,3348612E-5
2789,49737548828	7,2660152E-5
2792,47760772705	7,2616843E-5
2795,45783996582	7,3702055E-5
2798,43807220459	7,3302974E-5
2801,41830444336	7,2125013E-5
2804,39853668213	7,3336492E-5
2807,3787689209	7,2340823E-5
2810,35900115967	7,2572428E-5
2813,33923339844	7,2947303E-5
2816,31946563721	7,3158373E-5
2819,29969787598	7,155712E-5
2822,27993011475	7,2369018E-5
2825,26016235352	7,1274094E-5
2828,24039459229	7,1113614E-5
2831,22062683105	7,178224E-5
2834,20085906982	7,1278972E-5
2837,18109130859	7,2297008E-5
2840,16132354736	7,1161426E-5
2843,14155578613	7,1359716E-5
2846,1217880249	7,0207262E-5
2849,10202026367	7,0801486E-5
2852,08225250244	6,974515E-5
2855,06248474121	6,9162257E-5
2858,04271697998	7,0018192E-5
2861,02294921875	6,9610157E-5
2864,00318145752	6,9156329E-5
2866,98341369629	7,0710635E-5
2869,96364593506	6,9890013E-5
2872,94387817383	7,075011E-5
2875,9241104126	7,1637155E-5
2878,90434265137	7,1129067E-5
2881,88457489014	7,2766859E-5
2884,86480712891	7,3893307E-5
2887,84503936768	7,3523336E-5
2890,82527160645	7,4343297E-5
2893,80550384521	7,6051888E-5
2896,78573608398	7,7816803E-5
2899,76596832275	8,0176196E-5
2902,74620056152	8,2828525E-5
2905,72643280029	8,6025512E-5
2908,70666503906	8,8508807E-5
2911,68689727783	8,9761951E-5
2914,6671295166	9,1407797E-5
2917,64736175537	9,3887862E-5
2920,62759399414	9,3691407E-5
2923,60782623291	9,4433922E-5
2926,58805847168	9,5724031E-5
2929,56829071045	9,4229448E-5
2932,54852294922	9,3480468E-5
2935,52875518799	9,3472065E-5
2938,50898742676	9,0868137E-5
2941,48921966553	9,0139009E-5
2944,4694519043	9,0553841E-5
2947,44968414307	8,8690893E-5
2950,42991638184	8,7467839E-5
2953,41014862061	8,588387E-5
2956,39038085937	8,5166964E-5
2959,37061309814	8,5298538E-5
2962,35084533691	8,5294086E-5
2965,33107757568	8,3657128E-5
2968,31130981445	8,221318E-5
2971,29154205322	8,3179373E-5
2974,27177429199	8,0737004E-5
2977,25200653076	8,2750045E-5
2980,23223876953	8,1809871E-5
2983,2124710083	8,0872265E-5
2986,19270324707	8,0190201E-5
2989,17293548584	7,9837467E-5
2992,15316772461	7,904126E-5
2995,13339996338	7,9431824E-5
2998,11363220215	7,8459253E-5
3001,09386444092	7,908507E-5
3004,07409667969	8,0709782E-5
3007,05432891846	7,9621005E-5
3010,03456115723	7,9015358E-5
3013,014793396	7,8861298E-5
3015,99502563477	7,8875721E-5
3018,97525787354	7,8223691E-5
3021,9554901123	7,8218133E-5
3024,93572235107	7,9342454E-5
3027,91595458984	7,8079912E-5
3030,89618682861	7,7505637E-5
3033,87641906738	7,7121681E-5
3036,85665130615	7,7847163E-5
3039,83688354492	7,8385425E-5
3042,81711578369	7,7974263E-5
3045,79734802246	7,9455616E-5
3048,77758026123	7,866113E-5
3051,7578125	7,6892496E-5
3054,73804473877	7,9505996E-5
3057,71827697754	8,0600525E-5
3060,69850921631	7,9660618E-5
3063,67874145508	8,0832778E-5
3066,65897369385	8,0527394E-5
3069,63920593262	8,0583167E-5
3072,61943817139	8,1340221E-5
3075,59967041016	8,1226414E-5
3078,57990264893	8,2160881E-5
3081,5601348877	8,2477206E-5
3084,54036712646	8,4709455E-5
3087,52059936523	8,3280713E-5
3090,500831604	8,3290186E-5
3093,48106384277	8,5003744E-5
3096,46129608154	8,4824153E-5
3099,44152832031	8,5560733E-5
3102,42176055908	8,7079868E-5
3105,40199279785	8,5735318E-5
3108,38222503662	8,7117064E-5
3111,36245727539	8,775307E-5
3114,34268951416	8,7167445E-5
3117,32292175293	8,8243888E-5
3120,3031539917	8,9517802E-5
3123,28338623047	8,8357606E-5
3126,26361846924	8,8130754E-5
3129,24385070801	8,8984228E-5
3132,22408294678	8,8908065E-5
3135,20431518555	8,8721551E-5
3138,18454742432	8,8202635E-5
3141,16477966309	8,8448695E-5
3144,14501190186	8,7066914E-5
3147,12524414063	8,733125E-5
3150,10547637939	8,836858E-5
3153,08570861816	9,0019914E-5
3156,06594085693	9,0566327E-5
3159,0461730957	9,0290018E-5
3162,02640533447	9,2154733E-5
3165,00663757324	9,3082732E-5
3167,98686981201	9,3548262E-5
3170,96710205078	9,3798115E-5
3173,94733428955	9,4908974E-5
3176,92756652832	9,3876294E-5
3179,90779876709	9,4985498E-5
3182,88803100586	9,4768456E-5
3185,86826324463	9,4918508E-5
3188,8484954834	9,4643489E-5
3191,82872772217	9,5717407E-5
3194,80895996094	9,4953822E-5
3197,78919219971	9,6410158E-5
3200,76942443848	9,5660146E-5
3203,74965667725	9,6595152E-5
3206,72988891602	9,6365103E-5
3209,71012115479	9,6580398E-5
3212,69035339355	9,7094547E-5
3215,67058563232	9,7330789E-5
3218,65081787109	9,7256417E-5
3221,63105010986	9,8011065E-5
3224,61128234863	9,9573735E-5
3227,5915145874	9,8388098E-5
3230,57174682617	9,9715726E-5
3233,55197906494	9,9076743E-5
3236,53221130371	0,00010079213
3239,51244354248	0,00010117893
3242,49267578125	0,00010152866
3245,47290802002	0,00010199215
3248,45314025879	0,00010198688
3251,43337249756	0,000102359
3254,41360473633	0,00010209502
3257,3938369751	0,00010462569
3260,37406921387	0,00010433389
3263,35430145264	0,000104833
3266,33453369141	0,00010540509
3269,31476593018	0,00010494672
3272,29499816895	0,00010496288
3275,27523040771	0,00010584779
3278,25546264648	0,00010488326
3281,23569488525	0,0001054874
3284,21592712402	0,00010544529
3287,19615936279	0,00010612469
3290,17639160156	0,00010534678
3293,15662384033	0,00010600647
3296,1368560791	0,00010560479
3299,11708831787	0,00010759344
3302,09732055664	0,00011073506
3305,07755279541	0,00011050954
3308,05778503418	0,00011426167
3311,03801727295	0,0001177432
3314,01824951172	0,00012230881
3316,99848175049	0,00012624675
3319,97871398926	0,00012996227
3322,95894622803	0,0001322944
3325,9391784668	0,00013318234
3328,91941070557	0,00013294242
3331,89964294434	0,00012924884
3334,87987518311	0,00012454161
3337,86010742188	0,0001202367
3340,84033966064	0,00011391382
3343,82057189941	0,00010893419
3346,80080413818	0,00010382297
3349,78103637695	0,00010060289
3352,76126861572	9,6539768E-5
3355,74150085449	9,3775513E-5
3358,72173309326	9,1424101E-5
3361,70196533203	9,0669262E-5
3364,6821975708	8,8850032E-5
3367,66242980957	8,8798775E-5
3370,64266204834	8,9767968E-5
3373,62289428711	9,0525568E-5
3376,60312652588	9,0759941E-5
3379,58335876465	9,1092771E-5
3382,56359100342	9,021847E-5
3385,54382324219	9,2923162E-5
3388,52405548096	9,2809143E-5
3391,50428771973	9,3754578E-5
3394,4845199585	9,5385588E-5
3397,46475219727	9,5510359E-5
3400,44498443604	9,6590656E-5
3403,4252166748	9,7889317E-5
3406,40544891357	9,7948936E-5
3409,38568115234	9,9315617E-5
3412,36591339111	0,00010026656
3415,34614562988	0,00010120573
3418,32637786865	0,00010050029
3421,30661010742	0,00010085887
3424,28684234619	0,00010246955
3427,26707458496	0,00010361663
3430,24730682373	0,00010345832
3433,2275390625	0,00010341164
3436,20777130127	0,00010455961
3439,18800354004	0,000104986
3442,16823577881	0,00010412574
3445,14846801758	0,00010578887
3448,12870025635	0,00010575215
3451,10893249512	0,0001059879
3454,08916473389	0,0001058606
3457,06939697266	0,00010492213
3460,04962921143	0,0001060206
3463,0298614502	0,00010542328
3466,01009368897	0,00010772252
3468,99032592773	0,00010713324
3471,9705581665	0,00010802772
3474,95079040527	0,00010811582
3477,93102264404	0,0001092655
3480,91125488281	0,00010914173
3483,89148712158	0,0001093278
3486,87171936035	0,00011037055
3489,85195159912	0,000111081
3492,83218383789	0,00011164324
3495,81241607666	0,00011231067
3498,79264831543	0,00011269595
3501,7728805542	0,00011408648
3504,75311279297	0,00011450451
3507,73334503174	0,00011437847
3510,71357727051	0,00011529235
3513,69380950928	0,00011601724
3516,67404174805	0,00011587325
3519,65427398682	0,00011568973
3522,63450622559	0,00011575758
3525,61473846436	0,00011607109
3528,59497070313	0,00011585795
3531,57520294189	0,0001144947
3534,55543518066	0,00011489627
3537,53566741943	0,00011579577
3540,5158996582	0,00011481653
3543,49613189697	0,00011598618
3546,47636413574	0,00011644866
3549,45659637451	0,00011638204
3552,43682861328	0,00011797037
3555,41706085205	0,00011979123
3558,39729309082	0,00011840056
3561,37752532959	0,00012076525
3564,35775756836	0,00012120068
3567,33798980713	0,0001215996
3570,3182220459	0,00012124657
3573,29845428467	0,00012206902
3576,27868652344	0,00012336744
3579,25891876221	0,00012309018
3582,23915100098	0,00012335352
3585,21938323975	0,00012420967
3588,19961547852	0,00012476378
3591,17984771729	0,00012547919
3594,16007995605	0,00012564805
3597,14031219482	0,0001266565
3600,12054443359	0,00012635238
3603,10077667236	0,00012698388
3606,08100891113	0,00012711875
3609,0612411499	0,00012804079
3612,04147338867	0,00012855216
3615,02170562744	0,00012781643
3618,00193786621	0,00012832465
3620,98217010498	0,00012919497
3623,96240234375	0,00012939871
3626,94263458252	0,00012872633
3629,92286682129	0,00012884638
3632,90309906006	0,00012912066
3635,88333129883	0,00012951905
3638,8635635376	0,00013042497
3641,84379577637	0,00012989421
3644,82402801514	0,00012979845
3647,80426025391	0,00013093091
3650,78449249268	0,00013133027
3653,76472473145	0,0001319291
3656,74495697022	0,00013253967
3659,72518920898	0,00013141548
3662,70542144775	0,00013307912
3665,68565368652	0,00013316042
3668,66588592529	0,00013303591
3671,64611816406	0,00013290312
3674,62635040283	0,00013268448
3677,6065826416	0,00013311785
3680,58681488037	0,00013291746
3683,56704711914	0,00013320021
3686,54727935791	0,00013292938
3689,52751159668	0,00013397342
3692,50774383545	0,00013279432
3695,48797607422	0,00013355208
3698,46820831299	0,00013184142
3701,44844055176	0,00013233145
3704,42867279053	0,00013227355
3707,4089050293	0,00013259052
3710,38913726807	0,00013379422
3713,36936950684	0,00013422157
3716,34960174561	0,00013464513
3719,32983398438	0,00013563107
3722,31006622314	0,0001356365
3725,29029846191	0,00013667538
3728,27053070068	0,00013739015
3731,25076293945	0,00013756929
3734,23099517822	0,00013867061
3737,21122741699	0,00013847948
3740,19145965576	0,00013981677
3743,17169189453	0,00014049089
3746,1519241333	0,00014070123
3749,13215637207	0,00014158465
3752,11238861084	0,00014160709
3755,09262084961	0,00014201199
3758,07285308838	0,0001438722
3761,05308532715	0,00014281561
3764,03331756592	0,00014385821
3767,01354980469	0,00014457636
3769,99378204346	0,00014545145
3772,97401428223	0,0001453823
3775,954246521	0,00014703966
3778,93447875977	0,00014677163
3781,91471099854	0,00014693309
3784,8949432373	0,00014838203
3787,87517547607	0,00014768216
3790,85540771484	0,00014759135
3793,83563995361	0,00014773571
3796,81587219238	0,00014830261
3799,79610443115	0,00014796388
3802,77633666992	0,00014839752
3805,75656890869	0,00014998449
3808,73680114746	0,00015070662
3811,71703338623	0,00015315884
3814,697265625	0,00015459991
3817,67749786377	0,00015620074
3820,65773010254	0,00015833463
3823,63796234131	0,0001599925
3826,61819458008	0,00016214533
3829,59842681885	0,00016349741
3832,57865905762	0,00016390548
3835,55889129639	0,00016466213
3838,53912353516	0,00016658234
3841,51935577393	0,00016715522
3844,4995880127	0,00016857405
3847,47982025146	0,00016932976
3850,46005249023	0,00016897454
3853,440284729	0,00017022276
3856,42051696777	0,00017189947
3859,40074920654	0,000170856
3862,38098144531	0,00017119941
3865,36121368408	0,00017155057
3868,34144592285	0,00017278478
3871,32167816162	0,00017372692
3874,30191040039	0,00017317784
3877,28214263916	0,00017335073
3880,26237487793	0,00017437155
3883,2426071167	0,00017574057
3886,22283935547	0,00017434784
3889,20307159424	0,00017527603
3892,18330383301	0,00017437166
3895,16353607178	0,00017372205
3898,14376831055	0,00017502107
3901,12400054932	0,00017451731
3904,10423278809	0,00017370279
3907,08446502686	0,00017474543
3910,06469726562	0,00017342612
3913,04492950439	0,00017362696
3916,02516174316	0,00017408842
3919,00539398193	0,00017339582
3921,9856262207	0,00017365256
3924,96585845947	0,00017454217
3927,94609069824	0,00017409813
3930,92632293701	0,00017399946
3933,90655517578	0,00017486601
3936,88678741455	0,00017415479
3939,86701965332	0,00017522521
3942,84725189209	0,00017570646
3945,82748413086	0,00017510641
3948,80771636963	0,00017654646
3951,7879486084	0,00017712371
3954,76818084717	0,00017821258
3957,74841308594	0,00017859643
3960,72864532471	0,00018065107
3963,70887756348	0,00018124747
3966,68910980225	0,0001823344
3969,66934204102	0,00018433342
3972,64957427978	0,00018593081
3975,62980651855	0,00018718618
3978,61003875732	0,00018912871
3981,59027099609	0,00019220257
3984,57050323486	0,00019455612
3987,55073547363	0,00019610007
3990,5309677124	0,00019912672
3993,51119995117	0,00020321021
3996,49143218994	0,00020650248
3999,47166442871	0,00020901499
4002,45189666748	0,00021384923
4005,43212890625	0,00021906152
4008,41236114502	0,00022503306
4011,39259338379	0,00023008695
4014,37282562256	0,00023670053
4017,35305786133	0,00024232754
4020,3332901001	0,00025045316
4023,31352233887	0,00025705672
4026,29375457764	0,00026452184
4029,27398681641	0,00027159106
4032,25421905518	0,0002777877
4035,23445129395	0,00028066289
4038,21468353271	0,00028288273
4041,19491577148	0,00028115361
4044,17514801025	0,00027471823
4047,15538024902	0,00026545408
4050,13561248779	0,0002561073
4053,11584472656	0,00024474462
4056,09607696533	0,00023492373
4059,0763092041	0,00022754604
4062,05654144287	0,00022160741
4065,03677368164	0,00021542019
4068,01700592041	0,00021207508
4070,99723815918	0,00020996342
4073,97747039795	0,00020839342
4076,95770263672	0,00020684726
4079,93793487549	0,00020641172
4082,91816711426	0,00020614078
4085,89839935303	0,00020564237
4088,8786315918	0,00020584029
4091,85886383057	0,00020693724
4094,83909606934	0,00020662468
4097,81932830811	0,00020670008
4100,79956054687	0,00020887317
4103,77979278564	0,00021047139
4106,76002502441	0,00021144294
4109,74025726318	0,000212131
4112,72048950195	0,00021394104
4115,70072174072	0,00021431042
4118,68095397949	0,00021587283
4121,66118621826	0,00021731012
4124,64141845703	0,00021786012
4127,6216506958	0,0002208455
4130,60188293457	0,00022174097
4133,58211517334	0,00022197592
4136,56234741211	0,00022328636
4139,54257965088	0,00022492583
4142,52281188965	0,00022621743
4145,50304412842	0,00022810101
4148,48327636719	0,00022964302
4151,46350860596	0,00023110197
4154,44374084473	0,00023277018
4157,4239730835	0,00023395836
4160,40420532227	0,00023717586
4163,38443756103	0,00023890478
4166,3646697998	0,00024037553
4169,34490203857	0,00024228887
4172,32513427734	0,00024500345
4175,30536651611	0,00024777392
4178,28559875488	0,00025033407
4181,26583099365	0,00025164212
4184,24606323242	0,00025490033
4187,22629547119	0,00025966842
4190,20652770996	0,00026064214
4193,18675994873	0,00026461933
4196,1669921875	0,00026784485
4199,14722442627	0,00027170227
4202,12745666504	0,00027448802
4205,10768890381	0,00027794279
4208,08792114258	0,00028312842
4211,06815338135	0,00028645641
4214,04838562012	0,00028970802
4217,02861785889	0,00029293013
4220,00885009766	0,00029724953
4222,98908233643	0,00030171878
4225,9693145752	0,00030609705
4228,94954681396	0,00031112207
4231,92977905273	0,0003143693
4234,9100112915	0,00031984391
4237,89024353027	0,00032440946
4240,87047576904	0,00032939855
4243,85070800781	0,00033460282
4246,83094024658	0,00034094152
4249,81117248535	0,00034649796
4252,79140472412	0,00035084849
4255,77163696289	0,00035648055
4258,75186920166	0,00036365768
4261,73210144043	0,00037021505
4264,7123336792	0,00037761253
4267,69256591797	0,00038450973
4270,67279815674	0,00039013302
4273,65303039551	0,00039824053
4276,63326263428	0,00040596579
4279,61349487305	0,00041417156
4282,59372711182	0,00042211786
4285,57395935059	0,00043121377
4288,55419158936	0,0004413354
4291,53442382812	0,0004506864
4294,51465606689	0,0004613387
4297,49488830566	0,00047170357
4300,47512054443	0,00048312274
4303,4553527832	0,00049496099
4306,43558502197	0,00050740613
4309,41581726074	0,00052114691
4312,39604949951	0,00053410683
4315,37628173828	0,00054981358
4318,35651397705	0,00056432557
4321,33674621582	0,00058194031
4324,31697845459	0,0005987536
4327,29721069336	0,00061586576
4330,27744293213	0,00063673309
4333,2576751709	0,00065674326
4336,23790740967	0,00067769381
4339,21813964844	0,00070006768
4342,19837188721	0,00072322475
4345,17860412598	0,00074971157
4348,15883636475	0,00077633696
4351,13906860352	0,0008045083
4354,11930084229	0,00083187462
4357,09953308105	0,00086289377
4360,07976531982	0,00089593958
4363,05999755859	0,00092966109
4366,04022979736	0,00096455274
4369,02046203613	0,0010014948
4372,0006942749	0,001038631
4374,98092651367	0,0010783566
4377,96115875244	0,001117759
4380,94139099121	0,0011583829
4383,92162322998	0,001199544
4386,90185546875	0,0012413361
4389,88208770752	0,0012837997
4392,86231994629	0,0013245125
4395,84255218506	0,0013656023
4398,82278442383	0,001402523
4401,8030166626	0,001433211
4404,78324890137	0,0014572465
4407,76348114014	0,0014741576
4410,74371337891	0,0014826921
4413,72394561768	0,001482194
4416,70417785645	0,0014734209
4419,68441009521	0,00145716
4422,66464233398	0,0014325256
4425,64487457275	0,0014026805
4428,62510681152	0,0013696277
4431,60533905029	0,001332345
4434,58557128906	0,0012917021
4437,56580352783	0,0012501385
4440,5460357666	0,0012078665
4443,52626800537	0,0011661259
4446,50650024414	0,0011240524
4449,48673248291	0,0010850636
4452,46696472168	0,0010467303
4455,44719696045	0,0010099204
4458,42742919922	0,00097481547
4461,40766143799	0,00094144256
4464,38789367676	0,00091106063
4467,36812591553	0,00088026456
4470,3483581543	0,00085226857
4473,32859039307	0,00082646296
4476,30882263184	0,00080102496
4479,28905487061	0,00077836856
4482,26928710937	0,0007559534
4485,24951934814	0,00073414649
4488,22975158691	0,00071539264
4491,20998382568	0,00069662709
4494,19021606445	0,00067968545
4497,17044830322	0,00066350105
4500,15068054199	0,00064693494
4503,13091278076	0,00063366018
4506,11114501953	0,00061917032
4509,0913772583	0,00060701542
4512,07160949707	0,00059458516
4515,05184173584	0,00058298489
4518,03207397461	0,00057138139
4521,01230621338	0,00056060624
4523,99253845215	0,00055069554
4526,97277069092	0,00054017754
4529,95300292969	0,00053192411
4532,93323516846	0,0005234465
4535,91346740723	0,00051605264
4538,893699646	0,0005077708
4541,87393188477	0,00050036882
4544,85416412354	0,00049180337
4547,8343963623	0,00048631105
4550,81462860107	0,00047865806
4553,79486083984	0,00047182835
4556,77509307861	0,0004657464
4559,75532531738	0,00046014049
4562,73555755615	0,00045367021
4565,71578979492	0,00044787662
4568,69602203369	0,0004429808
4571,67625427246	0,00043676569
4574,65648651123	0,00043230858
4577,63671875	0,00042602626
4580,61695098877	0,00042003054
4583,59718322754	0,00041517009
4586,57741546631	0,00040964741
4589,55764770508	0,00040373642
4592,53787994385	0,00039725711
4595,51811218262	0,00039218078
4598,49834442139	0,00038786861
4601,47857666016	0,00038226217
4604,45880889893	0,00037711887
4607,4390411377	0,00037123813
4610,41927337646	0,00036625779
4613,39950561523	0,00036239982
4616,379737854	0,0003598934
4619,35997009277	0,00035814086
4622,34020233154	0,0003600585
4625,32043457031	0,00036362513
4628,30066680908	0,00037311721
4631,28089904785	0,00038916249
4634,26113128662	0,00041219354
4637,24136352539	0,00044442649
4640,22159576416	0,00048873698
4643,20182800293	0,0005388201
4646,1820602417	0,00059483149
4649,16229248047	0,00064678164
4652,14252471924	0,00069139217
4655,12275695801	0,00072213366
4658,10298919678	0,00073524563
4661,08322143555	0,00073967755
4664,06345367432	0,00073443247
4667,04368591309	0,00072483536
4670,02391815186	0,00071315673
4673,00415039063	0,00070114435
4675,98438262939	0,00068977143
4678,96461486816	0,00067944748
4681,94484710693	0,00066847273
4684,9250793457	0,0006586252
4687,90531158447	0,00065198281
4690,88554382324	0,00064526381
4693,86577606201	0,00063910954
4696,84600830078	0,0006350253
4699,82624053955	0,00063122213
4702,80647277832	0,00062808466
4705,78670501709	0,00062658913
4708,76693725586	0,00062518259
4711,74716949463	0,00062400108
4714,7274017334	0,00062460735
4717,70763397217	0,00062518162
4720,68786621094	0,00062666173
4723,66809844971	0,00062919301
4726,64833068848	0,00063093248
4729,62856292725	0,0006332132
4732,60879516602	0,00063564776
4735,58902740479	0,00063859104
4738,56925964355	0,00064480754
4741,54949188232	0,00064748289
4744,52972412109	0,00065262546
4747,50995635986	0,00065803345
4750,49018859863	0,00066235474
4753,4704208374	0,0006681248
4756,45065307617	0,00067499785
4759,43088531494	0,00068034144
4762,41111755371	0,00068694604
4765,39134979248	0,00069523766
4768,37158203125	0,00070288573
4771,35181427002	0,00071196477
4774,33204650879	0,00072006514
4777,31227874756	0,00072938397
4780,29251098633	0,00073886117
4783,2727432251	0,00074943597
4786,25297546387	0,00076017566
4789,23320770264	0,00077166851
4792,21343994141	0,00078348621
4795,19367218018	0,00079572106
4798,17390441895	0,00080882941
4801,15413665771	0,00082212147
4804,13436889648	0,00083678312
4807,11460113525	0,00085125737
4810,09483337402	0,00086729318
4813,07506561279	0,00088414922
4816,05529785156	0,00090196498
4819,03553009033	0,00092040353
4822,0157623291	0,00093954487
4824,99599456787	0,0009591079
4827,97622680664	0,00098182771
4830,95645904541	0,0010034127
4833,93669128418	0,0010284726
4836,91692352295	0,0010535768
4839,89715576172	0,0010810267
4842,87738800049	0,0011096922
4845,85762023926	0,0011411262
4848,83785247803	0,0011730042
4851,8180847168	0,0012065053
4854,79831695557	0,0012444032
4857,77854919434	0,0012822878
4860,75878143311	0,0013245709
4863,73901367188	0,0013696275
4866,71924591064	0,0014174228
4869,69947814941	0,0014705938
4872,67971038818	0,0015256488
4875,65994262695	0,0015872711
4878,64017486572	0,0016541768
4881,62040710449	0,0017264348
4884,60063934326	0,0018058337
4887,58087158203	0,0018915781
4890,5611038208	0,0019860164
4893,54133605957	0,002087643
4896,52156829834	0,0022013137
4899,50180053711	0,0023242371
4902,48203277588	0,0024599404
4905,46226501465	0,0026092912
4908,44249725342	0,0027708328
4911,42272949219	0,0029449868
4914,40296173096	0,0031307126
4917,38319396973	0,0033271857
4920,3634262085	0,0035273641
4923,34365844727	0,0037227899
4926,32389068604	0,0039010531
4929,3041229248	0,0040479624
4932,28435516357	0,0041411285
4935,26458740234	0,0041694084
4938,24481964111	0,0041201914
4941,22505187988	0,0040026945
4944,20528411865	0,003830979
4947,18551635742	0,0036241007
4950,16574859619	0,0034029773
4953,14598083496	0,0031810384
4956,12621307373	0,0029689227
4959,1064453125	0,0027700426
4962,08667755127	0,0025867109
4965,06690979004	0,0024208084
4968,04714202881	0,0022684353
4971,02737426758	0,0021316596
4974,00760650635	0,0020076083
4976,98783874512	0,0018952963
4979,96807098389	0,0017930276
4982,94830322266	0,001701098
4985,92853546143	0,0016179228
4988,9087677002	0,0015392537
4991,88899993897	0,0014680506
4994,86923217773	0,001403981
4997,8494644165	0,0013433089
5000,82969665527	0,0012881494
5003,80992889404	0,0012369209
5006,79016113281	0,0011897731
5009,77039337158	0,0011438304
5012,75062561035	0,0011033159
5015,73085784912	0,0010645492
5018,71109008789	0,0010277942
5021,69132232666	0,00099406902
5024,67155456543	0,00096142244
5027,6517868042	0,00093151889
5030,63201904297	0,00090353368
5033,61225128174	0,00087636831
5036,59248352051	0,00085150168
5039,57271575928	0,00082658813
5042,55294799805	0,00080386354
5045,53318023682	0,00078223933
5048,51341247559	0,00076159637
5051,49364471436	0,00074236362
5054,47387695313	0,00072258946
5057,45410919189	0,00070570613
5060,43434143066	0,00068965727
5063,41457366943	0,00067213382
5066,3948059082	0,00065731222
5069,37503814697	0,00064258611
5072,35527038574	0,00062824523
5075,33550262451	0,00061379789
5078,31573486328	0,00060213796
5081,29596710205	0,00058962464
5084,27619934082	0,00057676359
5087,25643157959	0,00056481571
5090,23666381836	0,00055372484
5093,21689605713	0,00054269731
5096,1971282959	0,00053406448
5099,17736053467	0,00052154453
5102,15759277344	0,00051390349
5105,13782501221	0,00050474164
5108,11805725098	0,00049549329
5111,09828948975	0,00048676487
5114,07852172852	0,0004792684
5117,05875396729	0,00047123101
5120,03898620605	0,00046400967
5123,01921844482	0,00045637087
5125,99945068359	0,00044893305
5128,97968292236	0,00044206633
5131,95991516113	0,00043546785
5134,9401473999	0,00042970979
5137,92037963867	0,00042267008
5140,90061187744	0,00041766926
5143,88084411621	0,00041165864
5146,86107635498	0,00040513564
5149,84130859375	0,00039955429
5152,82154083252	0,0003944901
5155,80177307129	0,00038865813
5158,78200531006	0,00038263823
5161,76223754883	0,00037799363
5164,7424697876	0,00037259942
5167,72270202637	0,00036789647
5170,70293426514	0,00036225455
5173,68316650391	0,00035716673
5176,66339874268	0,00035187135
5179,64363098145	0,00034700277
5182,62386322022	0,00034308068
5185,60409545898	0,00033707272
5188,58432769775	0,0003331537
5191,56455993652	0,00032800394
5194,54479217529	0,00032213804
5197,52502441406	0,00031837752
5200,50525665283	0,00031407435
5203,4854888916	0,00030874785
5206,46572113037	0,00030490658
5209,44595336914	0,00030028533
5212,42618560791	0,00029590363
5215,40641784668	0,00029106985
5218,38665008545	0,00028867866
5221,36688232422	0,00028378399
5224,34711456299	0,00028060646
5227,32734680176	0,00027572326
5230,30757904053	0,00027320227
5233,2878112793	0,00027030435
5236,26804351807	0,00026757543
5239,24827575684	0,00026585265
5242,22850799561	0,00026158598
5245,20874023438	0,00026006578
5248,18897247314	0,00025591209
5251,16920471191	0,00025422952
5254,14943695068	0,00025166357
5257,12966918945	0,00024875725
5260,10990142822	0,00024726608
5263,09013366699	0,00024416416
5266,07036590576	0,00024100928
5269,05059814453	0,00023933666
5272,0308303833	0,00023690784
5275,01106262207	0,00023409932
5277,99129486084	0,00023228508
5280,97152709961	0,00022946551
5283,95175933838	0,00022787726
5286,93199157715	0,00022536631
5289,91222381592	0,00022297636
5292,89245605469	0,00022146305
5295,87268829346	0,00021838557
5298,85292053223	0,00021735461
5301,833152771	0,00021565881
5304,81338500977	0,00021322853
5307,79361724854	0,00021110476
5310,7738494873	0,00020830211
5313,75408172607	0,0002068992
5316,73431396484	0,0002047649
5319,71454620361	0,00020481372
5322,69477844238	0,00020200826
5325,67501068115	0,00020113738
5328,65524291992	0,00020047379
5331,63547515869	0,0001990189
5334,61570739746	0,00019899161
5337,59593963623	0,00019651652
5340,576171875	0,00019684518
5343,55640411377	0,00019551388
5346,53663635254	0,00019417127
5349,51686859131	0,00019218385
5352,49710083008	0,00019222644
5355,47733306885	0,00019148622
5358,45756530762	0,00018935612
5361,43779754639	0,00018746866
5364,41802978516	0,00018577234
5367,39826202393	0,0001838382
5370,3784942627	0,00018293036
5373,35872650146	0,00017993664
5376,33895874023	0,00017858133
5379,319190979	0,00017597563
5382,29942321777	0,00017417813
5385,27965545654	0,00017254453
5388,25988769531	0,00017007892
5391,24011993408	0,0001693394
5394,22035217285	0,00016655145
5397,20058441162	0,00016368133
5400,18081665039	0,0001623403
5403,16104888916	0,00015934017
5406,14128112793	0,0001572882
5409,1215133667	0,00015584935
5412,10174560547	0,00015268052
5415,08197784424	0,00015031918
5418,06221008301	0,00014808831
5421,04244232178	0,00014584296
5424,02267456055	0,00014381051
5427,00290679932	0,00014173732
5429,98313903809	0,00013890565
5432,96337127686	0,00013654574
5435,94360351562	0,00013567478
5438,92383575439	0,00013203071
5441,90406799316	0,00012932089
5444,88430023193	0,00012806894
5447,8645324707	0,00012525963
5450,84476470947	0,00012421569
5453,82499694824	0,00012392484
5456,80522918701	0,00012191292
5459,78546142578	0,00012055652
5462,76569366455	0,00011986919
5465,74592590332	0,00011871714
5468,72615814209	0,00011768332
5471,70639038086	0,00011749213
5474,68662261963	0,00011761111
5477,6668548584	0,00011763546
5480,64708709717	0,0001168432
5483,62731933594	0,00011667804
5486,60755157471	0,0001175952
5489,58778381348	0,00011767378
5492,56801605225	0,00011769222
5495,54824829102	0,00011846863
5498,52848052978	0,00011724261
5501,50871276855	0,00011900069
5504,48894500732	0,00011772145
5507,46917724609	0,00011853617
5510,44940948486	0,00011877191
5513,42964172363	0,00011915757
5516,4098739624	0,00011841656
5519,39010620117	0,00011807377
5522,37033843994	0,00011902817
5525,35057067871	0,00011775307
5528,33080291748	0,00011760684
5531,31103515625	0,00011766644
5534,29126739502	0,00011891682
5537,27149963379	0,00011764919
5540,25173187256	0,00011798399
5543,23196411133	0,00011650858
5546,2121963501	0,00011649365
5549,19242858887	0,00011656756
5552,17266082764	0,00011603178
5555,15289306641	0,00011503039
5558,13312530518	0,00011492519
5561,11335754395	0,00011443366
5564,09358978271	0,00011190595
5567,07382202148	0,00011259313
5570,05405426025	0,00011253285
5573,03428649902	0,00011089569
5576,01451873779	0,00011088543
5578,99475097656	0,00010959409
5581,97498321533	0,00010991712
5584,9552154541	0,00010913241
5587,93544769287	0,00010797456
5590,91567993164	0,0001079771
5593,89591217041	0,00010601291
5596,87614440918	0,00010732092
5599,85637664795	0,00010516286
5602,83660888672	0,0001050745
5605,81684112549	0,00010485679
5608,79707336426	0,00010384536
5611,77730560303	0,00010243832
5614,7575378418	0,00010370689
5617,73777008057	0,00010239662
5620,71800231934	0,00010198912
5623,69823455811	0,00010063058
5626,67846679687	0,00010063521
5629,65869903564	9,9741792E-5
5632,63893127441	9,9378861E-5
5635,61916351318	9,8735788E-5
5638,59939575195	9,7178445E-5
5641,57962799072	9,5176821E-5
5644,55986022949	9,3312012E-5
5647,54009246826	9,2829442E-5
5650,52032470703	9,1747956E-5
5653,5005569458	9,0251811E-5
5656,48078918457	8,797901E-5
5659,46102142334	8,5722407E-5
5662,44125366211	8,4621957E-5
5665,42148590088	8,1384166E-5
5668,40171813965	7,7919798E-5
5671,38195037842	7,5907255E-5
5674,36218261719	7,0197724E-5
5677,34241485596	6,7188502E-5
5680,32264709473	6,2319405E-5
5683,3028793335	5,7114846E-5
5686,28311157227	5,1603057E-5
5689,26334381103	4,7793384E-5
5692,2435760498	4,3447304E-5
5695,22380828857	4,2100665E-5
5698,20404052734	4,2302036E-5
5701,18427276611	4,3829387E-5
5704,16450500488	4,5870014E-5
5707,14473724365	5,0962809E-5
5710,12496948242	5,3833104E-5
5713,10520172119	5,6848467E-5
5716,08543395996	6,0612605E-5
5719,06566619873	6,325648E-5
5722,0458984375	6,5838202E-5
5725,02613067627	6,7351005E-5
5728,00636291504	6,8983655E-5
5730,98659515381	6,9496987E-5
5733,96682739258	7,0921648E-5
5736,94705963135	7,2077148E-5
5739,92729187012	7,3687755E-5
5742,90752410889	7,3530446E-5
5745,88775634766	7,3889546E-5
5748,86798858643	7,4059172E-5
5751,8482208252	7,4106186E-5
5754,82845306396	7,5412235E-5
5757,80868530273	7,5097653E-5
5760,7889175415	7,6405305E-5
5763,76914978027	7,5617411E-5
5766,74938201904	7,5631687E-5
5769,72961425781	7,5510895E-5
5772,70984649658	7,6182239E-5
5775,69007873535	7,6864073E-5
5778,67031097412	7,5858204E-5
5781,65054321289	7,5323792E-5
5784,63077545166	7,5720917E-5
5787,61100769043	7,5328148E-5
5790,5912399292	7,4968684E-5
5793,57147216797	7,3726981E-5
5796,55170440674	7,3689812E-5
5799,53193664551	7,3412485E-5
5802,51216888428	7,3400527E-5
5805,49240112305	7,2488269E-5
5808,47263336182	7,2748384E-5
5811,45286560059	7,2812187E-5
5814,43309783935	7,3317075E-5
5817,41333007812	7,2337441E-5
5820,39356231689	7,1998017E-5
5823,37379455566	7,225321E-5
5826,35402679443	7,270843E-5
5829,3342590332	7,2684415E-5
5832,31449127197	7,2261241E-5
5835,29472351074	7,1780646E-5
5838,27495574951	7,1254868E-5
5841,25518798828	7,2452359E-5
5844,23542022705	7,1761111E-5
5847,21565246582	7,2477012E-5
5850,19588470459	7,1578457E-5
5853,17611694336	7,1763817E-5
5856,15634918213	7,0541819E-5
5859,1365814209	6,9786732E-5
5862,11681365967	7,07238E-5
5865,09704589844	7,0042062E-5
5868,07727813721	7,0254632E-5
5871,05751037598	6,9288274E-5
5874,03774261475	6,9681609E-5
5877,01797485352	6,862517E-5
5879,99820709229	6,9059961E-5
5882,97843933105	6,881236E-5
5885,95867156982	6,7343547E-5
5888,93890380859	6,7423583E-5
5891,91913604736	6,641243E-5
5894,89936828613	6,6178984E-5
5897,8796005249	6,6919683E-5
5900,85983276367	6,5678815E-5
5903,84006500244	6,5577874E-5
5906,82029724121	6,4891978E-5
5909,80052947998	6,5264225E-5
5912,78076171875	6,3972639E-5
5915,76099395752	6,3880599E-5
5918,74122619629	6,326004E-5
5921,72145843506	6,1897683E-5
5924,70169067383	6,2552582E-5
5927,6819229126	6,1485711E-5
5930,66215515137	6,1284838E-5
5933,64238739014	6,1123885E-5
5936,62261962891	6,0717079E-5
5939,60285186768	5,9933474E-5
5942,58308410644	5,9951599E-5
5945,56331634521	6,073236E-5
[truncated: 30,772 more rows]
