# Supplementary material for: Predicting the Durability of Solid Fired Bricks Using NDT Electroacoustic Methods
Source: Materials (Basel). 2022 Aug 25;15(17):5882. doi: 10.3390/ma15175882 (PMC9457344; doi:10.3390/ma15175882)
Supplement: Supplementary file 1 [file materials-15-05882-s001.zip › 20-NV0_FT.csv]

ASCII data file created with TiePie Multi Channel software. www.tiepie.com.
2021-08-03 08:11:42 758m
Frequency	FFT1
Hz	V
0	0,0012656775
2,98023223876953	0,0001244115
5,96046447753906	9,7123449E-5
8,94069671630859	7,533452E-5
11,9209289550781	8,8670512E-5
14,9011611938477	8,7177584E-5
17,8813934326172	8,5408383E-5
20,8616256713867	8,7232926E-5
23,8418579101562	8,0552622E-5
26,8220901489258	8,4084917E-5
29,8023223876953	9,3924833E-5
32,7825546264648	8,0533151E-5
35,7627868652344	9,4204917E-5
38,7430191040039	0,00010896112
41,7232513427734	0,00013031231
44,703483581543	0,00013419542
47,6837158203125	0,00012177523
50,663948059082	0,00010591004
53,6441802978516	9,9986408E-5
56,6244125366211	9,3816117E-5
59,6046447753906	8,22538E-5
62,5848770141602	8,1691089E-5
65,5651092529297	8,0978996E-5
68,5453414916992	7,853638E-5
71,5255737304687	8,018721E-5
74,5058059692383	8,0322416E-5
77,4860382080078	8,123259E-5
80,4662704467773	8,7166203E-5
83,4465026855469	8,8095E-5
86,4267349243164	8,817371E-5
89,4069671630859	8,1216348E-5
92,3871994018555	7,1611126E-5
95,367431640625	7,8083896E-5
98,3476638793945	7,9092745E-5
101,327896118164	7,5923175E-5
104,308128356934	8,1129501E-5
107,288360595703	8,117992E-5
110,268592834473	7,63759E-5
113,248825073242	7,5977113E-5
116,229057312012	7,7764384E-5
119,209289550781	7,5888428E-5
122,189521789551	8,5912649E-5
125,16975402832	8,3117803E-5
128,14998626709	7,7876551E-5
131,130218505859	7,6493323E-5
134,110450744629	7,6257368E-5
137,090682983398	7,2457533E-5
140,070915222168	7,4690814E-5
143,051147460938	7,525086E-5
146,031379699707	7,5521642E-5
149,011611938477	7,2821336E-5
151,991844177246	7,5765412E-5
154,972076416016	7,3074985E-5
157,952308654785	7,528308E-5
160,932540893555	7,5761077E-5
163,912773132324	7,4445773E-5
166,893005371094	7,6555502E-5
169,873237609863	8,1358041E-5
172,853469848633	8,036303E-5
175,833702087402	7,9912058E-5
178,813934326172	7,5650785E-5
181,794166564941	7,6070245E-5
184,774398803711	7,4706881E-5
187,75463104248	7,2635661E-5
190,73486328125	7,2115155E-5
193,71509552002	7,1407302E-5
196,695327758789	6,962726E-5
199,675559997559	7,1670712E-5
202,655792236328	7,2036469E-5
205,636024475098	6,8379342E-5
208,616256713867	6,7601133E-5
211,596488952637	6,7829662E-5
214,576721191406	6,7590833E-5
217,556953430176	6,7068693E-5
220,537185668945	6,5808403E-5
223,517417907715	6,5207687E-5
226,497650146484	6,5272398E-5
229,477882385254	6,2525899E-5
232,458114624023	6,2429267E-5
235,438346862793	6,3969305E-5
238,418579101562	5,9119348E-5
241,398811340332	6,3129574E-5
244,379043579102	6,3028328E-5
247,359275817871	6,0480799E-5
250,339508056641	6,434017E-5
253,31974029541	6,5552442E-5
256,29997253418	6,2425878E-5
259,280204772949	6,1787325E-5
262,260437011719	6,5623746E-5
265,240669250488	6,6263159E-5
268,220901489258	6,310843E-5
271,201133728027	6,4296313E-5
274,181365966797	6,1979218E-5
277,161598205566	6,1439198E-5
280,141830444336	6,0749942E-5
283,122062683105	5,8168899E-5
286,102294921875	5,9950638E-5
289,082527160645	5,9408799E-5
292,062759399414	5,9530007E-5
295,042991638184	5,7961738E-5
298,023223876953	5,7606305E-5
301,003456115723	5,8982557E-5
303,983688354492	5,9142743E-5
306,963920593262	5,6352512E-5
309,944152832031	5,6562747E-5
312,924385070801	5,6746401E-5
315,90461730957	5,6902355E-5
318,88484954834	5,745811E-5
321,865081787109	5,5516899E-5
324,845314025879	5,7138362E-5
327,825546264648	5,4706937E-5
330,805778503418	5,5929136E-5
333,786010742188	5,4278375E-5
336,766242980957	5,5659841E-5
339,746475219727	5,4126374E-5
342,726707458496	5,6007882E-5
345,706939697266	5,657855E-5
348,687171936035	5,2153009E-5
351,667404174805	5,3541596E-5
354,647636413574	5,2683345E-5
357,627868652344	5,1935571E-5
360,608100891113	5,3758023E-5
363,588333129883	5,3996305E-5
366,568565368652	5,4365905E-5
369,548797607422	5,3198849E-5
372,529029846191	5,2485211E-5
375,509262084961	5,2280338E-5
378,48949432373	5,25105E-5
381,4697265625	5,1769186E-5
384,44995880127	5,1129051E-5
387,430191040039	5,214482E-5
390,410423278809	5,1655072E-5
393,390655517578	5,3113647E-5
396,370887756348	5,0731296E-5
399,351119995117	5,2163843E-5
402,331352233887	5,0507396E-5
405,311584472656	5,1216646E-5
408,291816711426	5,0291633E-5
411,272048950195	5,0428417E-5
414,252281188965	5,0551137E-5
417,232513427734	4,8475576E-5
420,212745666504	4,8766473E-5
423,192977905273	4,7016356E-5
426,173210144043	4,6608572E-5
429,153442382812	4,795806E-5
432,133674621582	4,8748259E-5
435,113906860352	4,5527875E-5
438,094139099121	4,9222583E-5
441,074371337891	4,743435E-5
444,05460357666	4,7167965E-5
447,03483581543	4,673582E-5
450,015068054199	4,565427E-5
452,995300292969	4,6403082E-5
455,975532531738	4,5542771E-5
458,955764770508	4,8074849E-5
461,935997009277	4,6660747E-5
464,916229248047	4,6583971E-5
467,896461486816	4,6394083E-5
470,876693725586	4,6572929E-5
473,856925964355	4,6846375E-5
476,837158203125	4,5198317E-5
479,817390441895	4,6269297E-5
482,797622680664	4,4973831E-5
485,777854919434	4,567339E-5
488,758087158203	4,488538E-5
491,738319396973	4,5409334E-5
494,718551635742	4,4389231E-5
497,698783874512	4,5171163E-5
500,679016113281	4,4121628E-5
503,659248352051	4,468526E-5
506,63948059082	4,3351794E-5
509,61971282959	4,4328177E-5
512,599945068359	4,2194188E-5
515,580177307129	4,3759103E-5
518,560409545898	4,2629799E-5
521,540641784668	4,2802664E-5
524,520874023438	4,2604885E-5
527,501106262207	4,203547E-5
530,481338500977	4,2454744E-5
533,461570739746	4,3028326E-5
536,441802978516	4,2921373E-5
539,422035217285	4,2423787E-5
542,402267456055	4,3447381E-5
545,382499694824	4,3572845E-5
548,362731933594	4,2433001E-5
551,342964172363	4,347565E-5
554,323196411133	4,1134981E-5
557,303428649902	4,5024356E-5
560,283660888672	4,3031203E-5
563,263893127441	4,1277036E-5
566,244125366211	4,2283871E-5
569,22435760498	4,3281861E-5
572,20458984375	4,307036E-5
575,18482208252	4,2424132E-5
578,165054321289	4,1792365E-5
581,145286560059	4,2142302E-5
584,125518798828	4,2160503E-5
587,105751037598	4,0077368E-5
590,085983276367	4,4329241E-5
593,066215515137	5,0302301E-5
596,046447753906	3,4018806E-5
599,026679992676	3,8208557E-5
602,006912231445	3,7590192E-5
604,987144470215	3,9550553E-5
607,967376708984	3,917802E-5
610,947608947754	4,0018942E-5
613,927841186523	3,7941715E-5
616,908073425293	4,1932645E-5
619,888305664062	4,0232207E-5
622,868537902832	4,0351342E-5
625,848770141602	3,7869114E-5
628,829002380371	3,9861943E-5
631,809234619141	4,0502991E-5
634,78946685791	3,9421931E-5
637,76969909668	3,8645976E-5
640,749931335449	4,0125164E-5
643,730163574219	4,0229744E-5
646,710395812988	3,9069248E-5
649,690628051758	3,8826067E-5
652,670860290527	3,8674359E-5
655,651092529297	3,9391427E-5
658,631324768066	3,7977031E-5
661,611557006836	3,9478016E-5
664,591789245606	3,9687231E-5
667,572021484375	3,8785006E-5
670,552253723145	4,0147383E-5
673,532485961914	3,9778232E-5
676,512718200684	3,8532839E-5
679,492950439453	3,9222676E-5
682,473182678223	3,9441519E-5
685,453414916992	3,8909164E-5
688,433647155762	3,7578142E-5
691,413879394531	3,8156062E-5
694,394111633301	4,0178033E-5
697,37434387207	3,7525881E-5
700,35457611084	3,8558691E-5
703,334808349609	3,8062323E-5
706,315040588379	3,7238834E-5
709,295272827148	3,8822405E-5
712,275505065918	3,7672341E-5
715,255737304687	3,8175812E-5
718,235969543457	3,8782226E-5
721,216201782227	3,8797858E-5
724,196434020996	3,672577E-5
727,176666259766	3,8400012E-5
730,156898498535	3,7509911E-5
733,137130737305	3,8500062E-5
736,117362976074	3,6766771E-5
739,097595214844	3,6906903E-5
742,077827453613	3,8269284E-5
745,058059692383	3,6911024E-5
748,038291931152	3,772255E-5
751,018524169922	3,7537127E-5
753,998756408691	3,8041407E-5
756,978988647461	3,7996073E-5
759,959220886231	3,9903982E-5
762,939453125	3,952522E-5
765,919685363769	3,8621124E-5
768,899917602539	3,8000291E-5
771,880149841309	3,8688153E-5
774,860382080078	3,8137782E-5
777,840614318848	3,7762931E-5
780,820846557617	3,7421165E-5
783,801078796387	3,8437284E-5
786,781311035156	3,6409074E-5
789,761543273926	3,7724612E-5
792,741775512695	3,6647217E-5
795,722007751465	3,8295437E-5
798,702239990234	3,8144977E-5
801,682472229004	3,738554E-5
804,662704467773	3,7073242E-5
807,642936706543	3,7369412E-5
810,623168945313	3,6329743E-5
813,603401184082	3,8831628E-5
816,583633422852	3,7812505E-5
819,563865661621	3,7850058E-5
822,544097900391	3,7736182E-5
825,52433013916	3,7993656E-5
828,50456237793	3,6733496E-5
831,484794616699	3,851338E-5
834,465026855469	3,6597273E-5
837,445259094238	3,6124104E-5
840,425491333008	3,5740965E-5
843,405723571777	3,6810171E-5
846,385955810547	3,6587081E-5
849,366188049316	3,7316176E-5
852,346420288086	3,6784214E-5
855,326652526855	3,8122882E-5
858,306884765625	3,7986953E-5
861,287117004394	3,6764239E-5
864,267349243164	3,730561E-5
867,247581481934	3,7779248E-5
870,227813720703	3,7667983E-5
873,208045959473	3,6633615E-5
876,188278198242	3,8904374E-5
879,168510437012	3,7998821E-5
882,148742675781	3,7626982E-5
885,128974914551	3,824359E-5
888,10920715332	3,7436488E-5
891,08943939209	3,8387699E-5
894,069671630859	3,8409141E-5
897,049903869629	3,869934E-5
900,030136108398	3,8345144E-5
903,010368347168	3,8332862E-5
905,990600585938	3,7133655E-5
908,970832824707	3,7361033E-5
911,951065063477	3,7523806E-5
914,931297302246	3,6571423E-5
917,911529541016	3,7254745E-5
920,891761779785	3,7055292E-5
923,871994018555	3,7598839E-5
926,852226257324	3,6157164E-5
929,832458496094	3,8807681E-5
932,812690734863	3,780393E-5
935,792922973633	3,9239403E-5
938,773155212402	3,7875091E-5
941,753387451172	3,7224962E-5
944,733619689941	3,809952E-5
947,713851928711	3,7670187E-5
950,69408416748	3,8721502E-5
953,67431640625	3,7952657E-5
956,65454864502	3,9215031E-5
959,634780883789	3,9298812E-5
962,615013122559	3,7828602E-5
965,595245361328	3,8117676E-5
968,575477600098	3,812136E-5
971,555709838867	3,9136852E-5
974,535942077637	3,9002059E-5
977,516174316406	3,7892549E-5
980,496406555176	3,9908139E-5
983,476638793945	3,8847049E-5
986,456871032715	3,7931261E-5
989,437103271484	3,8819488E-5
992,417335510254	3,8336944E-5
995,397567749023	3,821037E-5
998,377799987793	3,9591595E-5
1001,35803222656	3,9374913E-5
1004,33826446533	3,8581668E-5
1007,3184967041	3,8617848E-5
1010,29872894287	3,9320919E-5
1013,27896118164	3,8886661E-5
1016,25919342041	3,8924837E-5
1019,23942565918	3,8700183E-5
1022,21965789795	3,8486348E-5
1025,19989013672	4,1041955E-5
1028,18012237549	3,8594009E-5
1031,16035461426	3,8641895E-5
1034,14058685303	3,9694286E-5
1037,1208190918	3,9189018E-5
1040,10105133057	4,0400313E-5
1043,08128356934	3,8911946E-5
1046,06151580811	3,9913378E-5
1049,04174804688	4,0311105E-5
1052,02198028564	4,0213864E-5
1055,00221252441	3,9839272E-5
1057,98244476318	4,0052956E-5
1060,96267700195	4,0421259E-5
1063,94290924072	4,0835918E-5
1066,92314147949	4,0272278E-5
1069,90337371826	4,0914138E-5
1072,88360595703	4,0990848E-5
1075,8638381958	4,0176069E-5
1078,84407043457	4,0353963E-5
1081,82430267334	4,0111887E-5
1084,80453491211	4,0145005E-5
1087,78476715088	4,0850188E-5
1090,76499938965	4,0843793E-5
1093,74523162842	4,1536687E-5
1096,72546386719	4,0926841E-5
1099,70569610596	4,1435603E-5
1102,68592834473	4,1672404E-5
1105,6661605835	4,2422842E-5
1108,64639282227	4,1537198E-5
1111,62662506104	4,1566215E-5
1114,6068572998	4,097236E-5
1117,58708953857	4,1171247E-5
1120,56732177734	4,2146059E-5
1123,54755401611	4,2132036E-5
1126,52778625488	4,1972151E-5
1129,50801849365	4,2393036E-5
1132,48825073242	4,2281627E-5
1135,46848297119	4,1465435E-5
1138,44871520996	4,2809173E-5
1141,42894744873	4,3382451E-5
1144,4091796875	4,2368919E-5
1147,38941192627	4,2799502E-5
1150,36964416504	4,1208473E-5
1153,34987640381	4,3646605E-5
1156,33010864258	4,3318446E-5
1159,31034088135	4,2229788E-5
1162,29057312012	4,3490104E-5
1165,27080535889	4,2958216E-5
1168,25103759766	4,3971816E-5
1171,23126983643	4,2865836E-5
1174,2115020752	4,2515894E-5
1177,19173431396	4,2993975E-5
1180,17196655273	4,4565292E-5
1183,1521987915	4,4608157E-5
1186,13243103027	4,334799E-5
1189,11266326904	4,3796427E-5
1192,09289550781	4,3258621E-5
1195,07312774658	4,4620358E-5
1198,05335998535	4,2704662E-5
1201,03359222412	4,4159961E-5
1204,01382446289	4,4216597E-5
1206,99405670166	4,452527E-5
1209,97428894043	4,5433773E-5
1212,9545211792	4,4316661E-5
1215,93475341797	4,5348607E-5
1218,91498565674	4,3757965E-5
1221,89521789551	4,5153513E-5
1224,87545013428	4,5451883E-5
1227,85568237305	4,4658927E-5
1230,83591461182	4,5098553E-5
1233,81614685059	4,5421791E-5
1236,79637908936	4,6527115E-5
1239,77661132812	4,6920861E-5
1242,75684356689	4,5356279E-5
1245,73707580566	4,6139813E-5
1248,71730804443	4,6276494E-5
1251,6975402832	4,6559412E-5
1254,67777252197	4,5717906E-5
1257,65800476074	4,5864838E-5
1260,63823699951	4,6090204E-5
1263,61846923828	4,6873272E-5
1266,59870147705	4,5178097E-5
1269,57893371582	4,6774138E-5
1272,55916595459	4,7736657E-5
1275,53939819336	4,634822E-5
1278,51963043213	4,6853951E-5
1281,4998626709	4,7415591E-5
1284,48009490967	4,7123491E-5
1287,46032714844	4,7790426E-5
1290,44055938721	4,8672625E-5
1293,42079162598	4,8414579E-5
1296,40102386475	4,6706541E-5
1299,38125610352	4,8045782E-5
1302,36148834229	4,8971941E-5
1305,34172058105	4,8514718E-5
1308,32195281982	4,8405796E-5
1311,30218505859	4,9325083E-5
1314,28241729736	4,8007127E-5
1317,26264953613	4,8125659E-5
1320,2428817749	5,0295274E-5
1323,22311401367	4,9375517E-5
1326,20334625244	4,7850493E-5
1329,18357849121	4,9782875E-5
1332,16381072998	4,9426568E-5
1335,14404296875	4,982703E-5
1338,12427520752	4,9645683E-5
1341,10450744629	5,0307402E-5
1344,08473968506	4,9706162E-5
1347,06497192383	5,0587711E-5
1350,0452041626	5,1160778E-5
1353,02543640137	4,9665217E-5
1356,00566864014	5,099826E-5
1358,98590087891	5,178934E-5
1361,96613311768	5,1459527E-5
1364,94636535645	5,0363351E-5
1367,92659759521	5,182306E-5
1370,90682983398	5,1960195E-5
1373,88706207275	5,2362802E-5
1376,86729431152	5,2413685E-5
1379,84752655029	5,3021757E-5
1382,82775878906	5,1338704E-5
1385,80799102783	5,1783786E-5
1388,7882232666	5,3203185E-5
1391,76845550537	5,3135973E-5
1394,74868774414	5,4114562E-5
1397,72891998291	5,3141716E-5
1400,70915222168	5,3712532E-5
1403,68938446045	5,384654E-5
1406,66961669922	5,3577798E-5
1409,64984893799	5,4196909E-5
1412,63008117676	5,3504057E-5
1415,61031341553	5,4054231E-5
1418,5905456543	5,5142099E-5
1421,57077789307	5,5796273E-5
1424,55101013184	5,5938151E-5
1427,53124237061	5,4904905E-5
1430,51147460938	5,4999074E-5
1433,49170684814	5,5303787E-5
1436,47193908691	5,5559583E-5
1439,45217132568	5,6037674E-5
1442,43240356445	5,7013466E-5
1445,41263580322	5,5786453E-5
1448,39286804199	5,6648556E-5
1451,37310028076	5,6666288E-5
1454,35333251953	5,6306768E-5
1457,3335647583	5,7268705E-5
1460,31379699707	5,7374385E-5
1463,29402923584	5,8110575E-5
1466,27426147461	5,8831722E-5
1469,25449371338	5,8132615E-5
1472,23472595215	5,8452157E-5
1475,21495819092	5,7287575E-5
1478,19519042969	5,852574E-5
1481,17542266846	5,8493232E-5
1484,15565490723	5,917459E-5
1487,135887146	5,984361E-5
1490,11611938477	5,8771945E-5
1493,09635162354	6,0031256E-5
1496,0765838623	6,0470135E-5
1499,05681610107	6,0524416E-5
1502,03704833984	6,1427444E-5
1505,01728057861	6,0524217E-5
1507,99751281738	6,1057019E-5
1510,97774505615	6,2237023E-5
1513,95797729492	6,2243477E-5
1516,93820953369	6,191353E-5
1519,91844177246	6,211913E-5
1522,89867401123	6,2770196E-5
1525,87890625	6,3066406E-5
1528,85913848877	6,2416708E-5
1531,83937072754	6,3724554E-5
1534,81960296631	6,4651249E-5
1537,79983520508	6,3206582E-5
1540,78006744385	6,3958522E-5
1543,76029968262	6,5170723E-5
1546,74053192139	6,5096595E-5
1549,72076416016	6,4378215E-5
1552,70099639893	6,4259999E-5
1555,6812286377	6,5976518E-5
1558,66146087646	6,6354609E-5
1561,64169311523	6,6645095E-5
1564,621925354	6,5560807E-5
1567,60215759277	6,7103244E-5
1570,58238983154	6,8133115E-5
1573,56262207031	6,7713076E-5
1576,54285430908	6,7372877E-5
1579,52308654785	6,8883922E-5
1582,50331878662	6,7592577E-5
1585,48355102539	6,9130146E-5
1588,46378326416	6,9898213E-5
1591,44401550293	7,018497E-5
1594,4242477417	6,9685722E-5
1597,40447998047	6,8750675E-5
1600,38471221924	6,9348837E-5
1603,36494445801	7,0771289E-5
1606,34517669678	7,1103975E-5
1609,32540893555	7,1475657E-5
1612,30564117432	7,2115996E-5
1615,28587341309	7,295438E-5
1618,26610565186	7,3813316E-5
1621,24633789062	7,3648977E-5
1624,22657012939	7,4861137E-5
1627,20680236816	7,377596E-5
1630,18703460693	7,4491188E-5
1633,1672668457	7,3770997E-5
1636,14749908447	7,5652067E-5
1639,12773132324	7,603108E-5
1642,10796356201	7,627363E-5
1645,08819580078	7,7085013E-5
1648,06842803955	7,7133447E-5
1651,04866027832	7,7236055E-5
1654,02889251709	7,7879701E-5
1657,00912475586	7,8413533E-5
1659,98935699463	7,8330134E-5
1662,9695892334	8,0027085E-5
1665,94982147217	8,0674583E-5
1668,93005371094	8,0131475E-5
1671,91028594971	8,1439573E-5
1674,89051818848	8,1901264E-5
1677,87075042725	8,1871732E-5
1680,85098266602	8,2729416E-5
1683,83121490479	8,2550051E-5
1686,81144714355	8,2213678E-5
1689,79167938232	8,4175934E-5
1692,77191162109	8,4442075E-5
1695,75214385986	8,4203062E-5
1698,73237609863	8,5127846E-5
1701,7126083374	8,6155568E-5
1704,69284057617	8,6118794E-5
1707,67307281494	8,8439903E-5
1710,65330505371	8,6982221E-5
1713,63353729248	8,8759907E-5
1716,61376953125	8,8797193E-5
1719,59400177002	9,0113175E-5
1722,57423400879	9,1087767E-5
1725,55446624756	9,0926624E-5
1728,53469848633	9,1541353E-5
1731,5149307251	9,093232E-5
1734,49516296387	9,3690519E-5
1737,47539520264	9,2977979E-5
1740,45562744141	9,4772626E-5
1743,43585968018	9,5590009E-5
1746,41609191895	9,6239771E-5
1749,39632415771	9,5758551E-5
1752,37655639648	9,668811E-5
1755,35678863525	9,8026269E-5
1758,33702087402	9,894521E-5
1761,31725311279	0,0001000667
1764,29748535156	0,00010138025
1767,27771759033	0,00010132265
1770,2579498291	0,00010179882
1773,23818206787	0,00010390962
1776,21841430664	0,00010394586
1779,19864654541	0,00010552919
1782,17887878418	0,00010631884
1785,15911102295	0,00010592674
1788,13934326172	0,00010744093
1791,11957550049	0,00010792634
1794,09980773926	0,00011074953
1797,08003997803	0,00011095057
1800,0602722168	0,00011170807
1803,04050445557	0,00011305063
1806,02073669434	0,00011394125
1809,00096893311	0,00011651621
1811,98120117187	0,00011734362
1814,96143341064	0,0001183206
1817,94166564941	0,00011915486
1820,92189788818	0,00011993181
1823,90213012695	0,00012152289
1826,88236236572	0,00012343343
1829,86259460449	0,00012436312
1832,84282684326	0,00012663929
1835,82305908203	0,00012733505
1838,8032913208	0,00013039386
1841,78352355957	0,00013043388
1844,76375579834	0,0001323216
1847,74398803711	0,00013533416
1850,72422027588	0,00013551046
1853,70445251465	0,00013797851
1856,68468475342	0,00014026822
1859,66491699219	0,0001412908
1862,64514923096	0,00014331923
1865,62538146973	0,00014601457
1868,6056137085	0,00014821897
1871,58584594727	0,00014924539
1874,56607818604	0,00015346998
1877,5463104248	0,00015510189
1880,52654266357	0,00015588833
1883,50677490234	0,00015863879
1886,48700714111	0,00016276974
1889,46723937988	0,00016406001
1892,44747161865	0,00016723084
1895,42770385742	0,00017047916
1898,40793609619	0,00017320322
1901,38816833496	0,00017609424
1904,36840057373	0,00018014358
1907,3486328125	0,00018426501
1910,32886505127	0,0001872331
1913,30909729004	0,00019147147
1916,28932952881	0,00019597035
1919,26956176758	0,0001994511
1922,24979400635	0,00020585801
1925,23002624512	0,00020927619
1928,21025848389	0,00021562826
1931,19049072266	0,00022015406
1934,17072296143	0,00022724003
1937,1509552002	0,00023355795
1940,13118743896	0,00023940929
1943,11141967773	0,00024790499
1946,0916519165	0,00025410369
1949,07188415527	0,00026355787
1952,05211639404	0,00027256353
1955,03234863281	0,00028258294
1958,01258087158	0,00029288635
1960,99281311035	0,00030366714
1963,97304534912	0,00031814098
1966,95327758789	0,00033208802
1969,93350982666	0,00034660178
1972,91374206543	0,00036474111
1975,8939743042	0,00038423438
1978,87420654297	0,00040597228
1981,85443878174	0,00043053805
1984,83467102051	0,00046082348
1987,81490325928	0,00049074283
1990,79513549805	0,00052936207
1993,77536773682	0,00057366091
1996,75559997559	0,0006248742
1999,73583221436	0,00068642292
2002,71606445313	0,00075951441
2005,69629669189	0,00084587123
2008,67652893066	0,00095105638
2011,65676116943	0,0010785728
2014,6369934082	0,0012236026
2017,61722564697	0,0013819652
2020,59745788574	0,0015179102
2023,57769012451	0,0015758029
2026,55792236328	0,0014909009
2029,53815460205	0,0012741849
2032,51838684082	0,001035569
2035,49861907959	0,00084681581
2038,47885131836	0,00070820373
2041,45908355713	0,00060815001
2044,4393157959	0,00052978468
2047,41954803467	0,00046744061
2050,39978027344	0,00041764565
2053,38001251221	0,00037574189
2056,36024475098	0,00034130783
2059,34047698975	0,00030875345
2062,32070922852	0,00028142802
2065,30094146729	0,00025956735
2068,28117370605	0,00023658917
2071,26140594482	0,00021847125
2074,24163818359	0,00020228066
2077,22187042236	0,00018657176
2080,20210266113	0,00017316174
2083,1823348999	0,00016052286
2086,16256713867	0,00014827359
2089,14279937744	0,00013896317
2092,12303161621	0,0001292817
2095,10326385498	0,00011999393
2098,08349609375	0,00011129028
2101,06372833252	0,00010247029
2104,04396057129	9,585543E-5
2107,02419281006	8,915843E-5
2110,00442504883	8,2791159E-5
2112,9846572876	7,5544764E-5
2115,96488952637	7,0074407E-5
2118,94512176514	6,340483E-5
2121,92535400391	5,7472663E-5
2124,90558624268	5,3206317E-5
2127,88581848145	4,8418258E-5
2130,86605072021	4,4879616E-5
2133,84628295898	3,8096727E-5
2136,82651519775	3,322708E-5
2139,80674743652	3,0272408E-5
2142,78697967529	2,6207038E-5
2145,76721191406	2,1097402E-5
2148,74744415283	1,6499219E-5
2151,7276763916	1,4364042E-5
2154,70790863037	9,4623072E-6
2157,68814086914	7,1619325E-6
2160,66837310791	2,3016909E-6
2163,64860534668	1,7395549E-6
2166,62883758545	4,1131865E-6
2169,60906982422	9,3860368E-6
2172,58930206299	1,1765017E-5
2175,56953430176	1,544135E-5
2178,54976654053	1,783495E-5
2181,5299987793	2,295735E-5
2184,51023101807	2,5571902E-5
2187,49046325684	2,9285352E-5
2190,47069549561	3,275006E-5
2193,45092773438	3,6491756E-5
2196,43115997314	4,0866972E-5
2199,41139221191	4,2840378E-5
2202,39162445068	4,7717251E-5
2205,37185668945	4,9763352E-5
2208,35208892822	5,447325E-5
2211,33232116699	5,7185695E-5
2214,31255340576	6,2474777E-5
2217,29278564453	6,5509526E-5
2220,2730178833	6,8873793E-5
2223,25325012207	7,2283758E-5
2226,23348236084	7,6726813E-5
2229,21371459961	8,068757E-5
2232,19394683838	8,6196857E-5
2235,17417907715	8,9695393E-5
2238,15441131592	9,5519243E-5
2241,13464355469	9,8422495E-5
2244,11487579346	0,00010350369
2247,09510803223	0,00010895919
2250,075340271	0,00011420667
2253,05557250977	0,00012032617
2256,03580474854	0,00012575029
2259,0160369873	0,00013104421
2261,99626922607	0,00013765983
2264,97650146484	0,00014409693
2267,95673370361	0,00015014284
2270,93696594238	0,00015771193
2273,91719818115	0,00016714535
2276,89743041992	0,00017391228
2279,87766265869	0,00018206161
2282,85789489746	0,00019124941
2285,83812713623	0,00020067177
2288,818359375	0,00021054672
2291,79859161377	0,00022234923
2294,77882385254	0,00023403294
2297,75905609131	0,00024737094
2300,73928833008	0,00026326126
2303,71952056885	0,00027771241
2306,69975280762	0,00029454319
2309,67998504639	0,00031465277
2312,66021728516	0,00033635223
2315,64044952393	0,00035968771
2318,6206817627	0,00038528046
2321,60091400146	0,00041580657
2324,58114624023	0,00045120458
2327,561378479	0,00049171936
2330,54161071777	0,0005375684
2333,52184295654	0,00059378911
2336,50207519531	0,00065764459
2339,48230743408	0,00073697292
2342,46253967285	0,00083300462
2345,44277191162	0,0009524061
2348,42300415039	0,0011017326
2351,40323638916	0,0012921982
2354,38346862793	0,0015381395
2357,3637008667	0,0018473936
2360,34393310547	0,002208458
2363,32416534424	0,0025211381
2366,30439758301	0,0025569114
2369,28462982178	0,0021939151
2372,26486206055	0,0017316162
2375,24509429932	0,001387269
2378,22532653809	0,0011543025
2381,20555877686	0,00099011867
2384,18579101562	0,00086740017
2387,16602325439	0,00077271174
2390,14625549316	0,00069724837
2393,12648773193	0,00063725575
2396,1067199707	0,00058387813
2399,08695220947	0,0005404193
2402,06718444824	0,00050309464
2405,04741668701	0,00047038607
2408,02764892578	0,00044163746
2411,00788116455	0,00041473029
2413,98811340332	0,00039268151
2416,96834564209	0,00037425875
2419,94857788086	0,00035569768
2422,92881011963	0,00033918696
2425,9090423584	0,00032455634
2428,88927459717	0,00031155349
2431,86950683594	0,00029731616
2434,84973907471	0,00028801245
2437,82997131348	0,00027588453
2440,81020355225	0,0002675523
2443,79043579102	0,00025781704
2446,77066802979	0,00024858174
2449,75090026855	0,00024132364
2452,73113250732	0,00023469169
2455,71136474609	0,00022655793
2458,69159698486	0,00021963418
2461,67182922363	0,00021393181
2464,6520614624	0,00020790494
2467,63229370117	0,0002031515
2470,61252593994	0,00019737658
2473,59275817871	0,00019246352
2476,57299041748	0,00018829186
2479,55322265625	0,00018366523
2482,53345489502	0,00017881837
2485,51368713379	0,00017514234
2488,49391937256	0,00017089702
2491,47415161133	0,00016739933
2494,4543838501	0,00016419918
2497,43461608887	0,00016079793
2500,41484832764	0,00015733348
2503,39508056641	0,00015345845
2506,37531280518	0,00015162371
2509,35554504395	0,00014958007
2512,33577728271	0,0001471373
2515,31600952148	0,00014264774
2518,29624176025	0,00013948415
2521,27647399902	0,00013766145
2524,25670623779	0,00013641755
2527,23693847656	0,00013424551
2530,21717071533	0,00013177553
2533,1974029541	0,0001293309
2536,17763519287	0,00012651646
2539,15786743164	0,00012553335
2542,13809967041	0,00012244801
2545,11833190918	0,00012160323
2548,09856414795	0,00011894977
2551,07879638672	0,00011788226
2554,05902862549	0,00011643356
2557,03926086426	0,00011391468
2560,01949310303	0,00011209557
2562,9997253418	0,00011113924
2565,97995758057	0,00010924776
2568,96018981934	0,00010732433
2571,94042205811	0,00010777756
2574,92065429687	0,00010522463
2577,90088653564	0,0001050088
2580,88111877441	0,00010169372
2583,86135101318	0,00010147883
2586,84158325195	9,9557108E-5
2589,82181549072	9,8292027E-5
2592,80204772949	9,6421552E-5
2595,78227996826	9,5945973E-5
2598,76251220703	9,4512051E-5
2601,7427444458	9,3601158E-5
2604,72297668457	9,2228217E-5
2607,70320892334	9,1107168E-5
2610,68344116211	9,0618628E-5
2613,66367340088	8,8983064E-5
2616,64390563965	8,8677266E-5
2619,62413787842	8,687036E-5
2622,60437011719	8,5395836E-5
2625,58460235596	8,4689159E-5
2628,56483459473	8,4861225E-5
2631,5450668335	8,4054625E-5
2634,52529907227	8,1730898E-5
2637,50553131104	8,1858091E-5
2640,4857635498	8,1102137E-5
2643,46599578857	7,9121363E-5
2646,44622802734	8,0119994E-5
2649,42646026611	7,9078608E-5
2652,40669250488	7,8218664E-5
2655,38692474365	7,7645095E-5
2658,36715698242	7,6460822E-5
2661,34738922119	7,5908699E-5
2664,32762145996	7,5172827E-5
2667,30785369873	7,3877324E-5
2670,2880859375	7,3542113E-5
2673,26831817627	7,3565127E-5
2676,24855041504	7,2665577E-5
2679,22878265381	7,1428046E-5
2682,20901489258	7,0948713E-5
2685,18924713135	7,0831504E-5
2688,16947937012	7,083571E-5
2691,14971160889	6,9695607E-5
2694,12994384766	6,9516909E-5
2697,11017608643	6,7277515E-5
2700,0904083252	6,8498166E-5
2703,07064056396	6,7480179E-5
2706,05087280273	6,7682565E-5
2709,0311050415	6,734577E-5
2712,01133728027	6,5979922E-5
2714,99156951904	6,5341874E-5
2717,97180175781	6,5635324E-5
2720,95203399658	6,4141973E-5
2723,93226623535	6,3347776E-5
2726,91249847412	6,1845024E-5
2729,89273071289	6,2920952E-5
2732,87296295166	6,0748133E-5
2735,85319519043	6,014848E-5
2738,8334274292	6,0877812E-5
2741,81365966797	5,9778629E-5
2744,79389190674	5,8491251E-5
2747,77412414551	5,8662389E-5
2750,75435638428	5,7197999E-5
2753,73458862305	5,7494597E-5
2756,71482086182	5,6081304E-5
2759,69505310059	5,7051374E-5
2762,67528533936	5,5923396E-5
2765,65551757813	5,4965221E-5
2768,63574981689	5,5027871E-5
2771,61598205566	5,4350755E-5
2774,59621429443	5,469132E-5
2777,5764465332	5,5267873E-5
2780,55667877197	5,2989292E-5
2783,53691101074	5,2609525E-5
2786,51714324951	5,2208385E-5
2789,49737548828	5,3396916E-5
2792,47760772705	5,173385E-5
2795,45783996582	5,2063483E-5
2798,43807220459	5,1677176E-5
2801,41830444336	5,0606539E-5
2804,39853668213	4,9887357E-5
2807,3787689209	5,0157528E-5
2810,35900115967	5,0181677E-5
2813,33923339844	4,9140286E-5
2816,31946563721	4,948795E-5
2819,29969787598	4,8964756E-5
2822,27993011475	4,8185178E-5
2825,26016235352	4,8096275E-5
2828,24039459229	4,6629486E-5
2831,22062683105	4,7745885E-5
2834,20085906982	4,6297837E-5
2837,18109130859	4,7592277E-5
2840,16132354736	4,6379235E-5
2843,14155578613	4,6830639E-5
2846,1217880249	4,4828485E-5
2849,10202026367	4,5253367E-5
2852,08225250244	4,4619786E-5
2855,06248474121	4,4435887E-5
2858,04271697998	4,3797708E-5
2861,02294921875	4,2973463E-5
2864,00318145752	4,3630325E-5
2866,98341369629	4,4110734E-5
2869,96364593506	4,4297625E-5
2872,94387817383	4,2533819E-5
2875,9241104126	4,3669808E-5
2878,90434265137	4,1780088E-5
2881,88457489014	4,2411297E-5
2884,86480712891	4,1807537E-5
2887,84503936768	4,0895769E-5
2890,82527160645	4,0633583E-5
2893,80550384521	4,0557454E-5
2896,78573608398	4,0210099E-5
2899,76596832275	3,9972829E-5
2902,74620056152	4,0222044E-5
2905,72643280029	4,0587904E-5
2908,70666503906	3,9058623E-5
2911,68689727783	3,9763585E-5
2914,6671295166	3,9639881E-5
2917,64736175537	3,945363E-5
2920,62759399414	3,8652995E-5
2923,60782623291	3,8851025E-5
2926,58805847168	3,6946337E-5
2929,56829071045	3,8000085E-5
2932,54852294922	3,8488617E-5
2935,52875518799	3,8363821E-5
2938,50898742676	3,6959306E-5
2941,48921966553	3,6692305E-5
2944,4694519043	3,7756645E-5
2947,44968414307	3,6293386E-5
2950,42991638184	3,7358971E-5
2953,41014862061	3,7165281E-5
2956,39038085937	3,5346714E-5
2959,37061309814	3,6265323E-5
2962,35084533691	3,5760445E-5
2965,33107757568	3,6101993E-5
2968,31130981445	3,5610432E-5
2971,29154205322	3,5329216E-5
2974,27177429199	3,4660271E-5
2977,25200653076	3,3834815E-5
2980,23223876953	3,4650518E-5
2983,2124710083	3,5006109E-5
2986,19270324707	3,3483551E-5
2989,17293548584	3,3581421E-5
2992,15316772461	3,3196808E-5
2995,13339996338	3,3455989E-5
2998,11363220215	3,3338594E-5
3001,09386444092	3,2313211E-5
3004,07409667969	3,1946075E-5
3007,05432891846	3,1682584E-5
3010,03456115723	3,2626636E-5
3013,014793396	3,2931733E-5
3015,99502563477	3,2026768E-5
3018,97525787354	3,0956874E-5
3021,9554901123	3,21773E-5
3024,93572235107	3,0927364E-5
3027,91595458984	3,1960878E-5
3030,89618682861	3,1617152E-5
3033,87641906738	3,0770739E-5
3036,85665130615	3,0041552E-5
3039,83688354492	3,0390109E-5
3042,81711578369	3,0437362E-5
3045,79734802246	3,1373292E-5
3048,77758026123	2,9618517E-5
3051,7578125	3,2029831E-5
3054,73804473877	3,059278E-5
3057,71827697754	3,0005222E-5
3060,69850921631	2,8989194E-5
3063,67874145508	2,8877026E-5
3066,65897369385	2,8206843E-5
3069,63920593262	2,9458027E-5
3072,61943817139	2,9417645E-5
3075,59967041016	2,9397359E-5
3078,57990264893	2,9714328E-5
3081,5601348877	2,869922E-5
3084,54036712646	2,8470842E-5
3087,52059936523	2,8790011E-5
3090,500831604	2,7970947E-5
3093,48106384277	2,7355813E-5
3096,46129608154	2,7068845E-5
3099,44152832031	2,7186754E-5
3102,42176055908	2,7028522E-5
3105,40199279785	2,7485751E-5
3108,38222503662	2,7639798E-5
3111,36245727539	2,8103057E-5
3114,34268951416	2,7182622E-5
3117,32292175293	2,6624938E-5
3120,3031539917	2,6672056E-5
3123,28338623047	2,6461918E-5
3126,26361846924	2,5479119E-5
3129,24385070801	2,6204326E-5
3132,22408294678	2,6403657E-5
3135,20431518555	2,5684549E-5
3138,18454742432	2,5085872E-5
3141,16477966309	2,4489981E-5
3144,14501190186	2,6226507E-5
3147,12524414063	2,4700727E-5
3150,10547637939	2,5894287E-5
3153,08570861816	2,3462063E-5
3156,06594085693	2,4620361E-5
3159,0461730957	2,4029916E-5
3162,02640533447	2,4740652E-5
3165,00663757324	2,3604487E-5
3167,98686981201	2,310023E-5
3170,96710205078	2,3592104E-5
3173,94733428955	2,3245249E-5
3176,92756652832	2,285805E-5
3179,90779876709	2,27779E-5
3182,88803100586	2,3209936E-5
3185,86826324463	2,3273638E-5
3188,8484954834	2,2458275E-5
3191,82872772217	2,3147888E-5
3194,80895996094	2,3210389E-5
3197,78919219971	2,2377487E-5
3200,76942443848	2,1502657E-5
3203,74965667725	2,1921292E-5
3206,72988891602	2,250798E-5
3209,71012115479	2,1640283E-5
3212,69035339355	2,1026412E-5
3215,67058563232	2,2593941E-5
3218,65081787109	2,2285962E-5
3221,63105010986	2,1307569E-5
3224,61128234863	2,2111313E-5
3227,5915145874	1,9941367E-5
3230,57174682617	2,1398068E-5
3233,55197906494	2,0351416E-5
3236,53221130371	2,011827E-5
3239,51244354248	1,9662278E-5
3242,49267578125	1,9263658E-5
3245,47290802002	2,0582533E-5
3248,45314025879	1,8917236E-5
3251,43337249756	1,9256876E-5
3254,41360473633	1,8959458E-5
3257,3938369751	1,8040345E-5
3260,37406921387	1,7831363E-5
3263,35430145264	1,7516782E-5
3266,33453369141	1,718209E-5
3269,31476593018	1,6938952E-5
3272,29499816895	1,550895E-5
3275,27523040771	1,6077076E-5
3278,25546264648	1,6293286E-5
3281,23569488525	1,6203726E-5
3284,21592712402	1,4975549E-5
3287,19615936279	1,4483032E-5
3290,17639160156	1,3585684E-5
3293,15662384033	1,316234E-5
3296,1368560791	1,3399636E-5
3299,11708831787	1,3581574E-5
3302,09732055664	1,324891E-5
3305,07755279541	1,464876E-5
3308,05778503418	1,6478591E-5
3311,03801727295	1,9541337E-5
3314,01824951172	2,322343E-5
3316,99848175049	2,6095265E-5
3319,97871398926	3,048569E-5
3322,95894622803	3,4784335E-5
3325,9391784668	3,6767587E-5
3328,91941070557	3,8551154E-5
3331,89964294434	3,8191186E-5
3334,87987518311	3,6836691E-5
3337,86010742188	3,5579432E-5
3340,84033966064	3,4391144E-5
3343,82057189941	3,2555701E-5
3346,80080413818	3,1532186E-5
3349,78103637695	3,1012064E-5
3352,76126861572	3,0717869E-5
3355,74150085449	2,9537674E-5
3358,72173309326	2,7835237E-5
3361,70196533203	2,8666285E-5
3364,6821975708	2,7971057E-5
3367,66242980957	2,6902124E-5
3370,64266204834	2,7448645E-5
3373,62289428711	2,7642742E-5
3376,60312652588	2,635001E-5
3379,58335876465	2,6246537E-5
3382,56359100342	2,5409311E-5
3385,54382324219	2,5398487E-5
3388,52405548096	2,393883E-5
3391,50428771973	2,5155265E-5
3394,4845199585	2,3735064E-5
3397,46475219727	2,334518E-5
3400,44498443604	2,3653163E-5
3403,4252166748	2,4037258E-5
3406,40544891357	2,353702E-5
3409,38568115234	2,2823638E-5
3412,36591339111	2,3076239E-5
3415,34614562988	2,3254125E-5
3418,32637786865	2,2813266E-5
3421,30661010742	2,1936427E-5
3424,28684234619	2,244065E-5
3427,26707458496	2,2239914E-5
3430,24730682373	2,246121E-5
3433,2275390625	2,1903627E-5
3436,20777130127	2,1526323E-5
3439,18800354004	2,0565001E-5
3442,16823577881	2,0994197E-5
3445,14846801758	2,0986985E-5
3448,12870025635	2,124432E-5
3451,10893249512	2,1864061E-5
3454,08916473389	2,1913875E-5
3457,06939697266	2,0707819E-5
3460,04962921143	2,0563847E-5
3463,0298614502	1,9903281E-5
3466,01009368897	2,0669176E-5
3468,99032592773	1,9895683E-5
3471,9705581665	2,0188628E-5
3474,95079040527	1,9675043E-5
3477,93102264404	2,1277704E-5
3480,91125488281	2,0170768E-5
3483,89148712158	1,9902057E-5
3486,87171936035	1,8942894E-5
3489,85195159912	1,9468547E-5
3492,83218383789	1,9530078E-5
3495,81241607666	1,9296712E-5
3498,79264831543	1,9285721E-5
3501,7728805542	1,9276931E-5
3504,75311279297	2,0201588E-5
3507,73334503174	1,9210833E-5
3510,71357727051	1,8744481E-5
3513,69380950928	1,8922076E-5
3516,67404174805	1,9840518E-5
3519,65427398682	1,8256155E-5
3522,63450622559	1,7919676E-5
3525,61473846436	1,8625137E-5
3528,59497070313	1,8530644E-5
3531,57520294189	1,914327E-5
3534,55543518066	1,8482558E-5
3537,53566741943	1,8504441E-5
3540,5158996582	1,8551868E-5
3543,49613189697	1,7851888E-5
3546,47636413574	1,8120563E-5
3549,45659637451	1,8305479E-5
3552,43682861328	1,7634335E-5
3555,41706085205	1,8141808E-5
3558,39729309082	1,7733106E-5
3561,37752532959	1,8044553E-5
3564,35775756836	1,7074688E-5
3567,33798980713	1,7708605E-5
3570,3182220459	1,7915754E-5
3573,29845428467	1,7150337E-5
3576,27868652344	1,7411048E-5
3579,25891876221	1,7871108E-5
3582,23915100098	1,706554E-5
3585,21938323975	1,6842363E-5
3588,19961547852	1,7320575E-5
3591,17984771729	1,6456639E-5
3594,16007995605	1,7266221E-5
3597,14031219482	1,6641361E-5
3600,12054443359	1,6592415E-5
3603,10077667236	1,628978E-5
3606,08100891113	1,7292819E-5
3609,0612411499	1,7671205E-5
3612,04147338867	1,6435351E-5
3615,02170562744	1,6675289E-5
3618,00193786621	1,7283651E-5
3620,98217010498	1,6281171E-5
3623,96240234375	1,6553459E-5
3626,94263458252	1,7305355E-5
3629,92286682129	1,6752969E-5
3632,90309906006	1,6277785E-5
3635,88333129883	1,6903795E-5
3638,8635635376	1,7788659E-5
3641,84379577637	1,6747928E-5
3644,82402801514	1,6805041E-5
3647,80426025391	1,586096E-5
3650,78449249268	1,6683303E-5
3653,76472473145	1,5505375E-5
3656,74495697022	1,6319977E-5
3659,72518920898	1,6140993E-5
3662,70542144775	1,5768901E-5
3665,68565368652	1,5681807E-5
3668,66588592529	1,6125977E-5
3671,64611816406	1,5424132E-5
3674,62635040283	1,5526907E-5
3677,6065826416	1,6177176E-5
3680,58681488037	1,5438806E-5
3683,56704711914	1,5702403E-5
3686,54727935791	1,4960086E-5
3689,52751159668	1,56278E-5
3692,50774383545	1,5781958E-5
3695,48797607422	1,4804235E-5
3698,46820831299	1,4859778E-5
3701,44844055176	1,6103968E-5
3704,42867279053	1,5672077E-5
3707,4089050293	1,5027782E-5
3710,38913726807	1,4665416E-5
3713,36936950684	1,5003165E-5
3716,34960174561	1,419556E-5
3719,32983398438	1,5499742E-5
3722,31006622314	1,3221732E-5
3725,29029846191	1,4376671E-5
3728,27053070068	1,5347327E-5
3731,25076293945	1,538713E-5
3734,23099517822	1,4986074E-5
3737,21122741699	1,4793097E-5
3740,19145965576	1,511091E-5
3743,17169189453	1,5345254E-5
3746,1519241333	1,39281E-5
3749,13215637207	1,4073613E-5
3752,11238861084	1,3709114E-5
3755,09262084961	1,4884458E-5
3758,07285308838	1,4689003E-5
3761,05308532715	1,5507386E-5
3764,03331756592	1,4029376E-5
3767,01354980469	1,3918859E-5
3769,99378204346	1,3781749E-5
3772,97401428223	1,3690079E-5
3775,954246521	1,3483303E-5
3778,93447875977	1,3893869E-5
3781,91471099854	1,3276167E-5
3784,8949432373	1,3951969E-5
3787,87517547607	1,4103313E-5
3790,85540771484	1,2934906E-5
3793,83563995361	1,3908573E-5
3796,81587219238	1,3829408E-5
3799,79610443115	1,3152097E-5
3802,77633666992	1,3187809E-5
3805,75656890869	1,2768687E-5
3808,73680114746	1,3471055E-5
3811,71703338623	1,2995219E-5
3814,697265625	1,3984365E-5
3817,67749786377	1,2263878E-5
3820,65773010254	1,2983683E-5
3823,63796234131	1,330781E-5
3826,61819458008	1,2544133E-5
3829,59842681885	1,3092575E-5
3832,57865905762	1,2410377E-5
3835,55889129639	1,3517972E-5
3838,53912353516	1,2772836E-5
3841,51935577393	1,2729811E-5
3844,4995880127	1,2582585E-5
3847,47982025146	1,1987954E-5
3850,46005249023	1,223793E-5
3853,440284729	1,2032271E-5
3856,42051696777	1,1634482E-5
3859,40074920654	1,2002309E-5
3862,38098144531	1,1809205E-5
3865,36121368408	1,2318659E-5
3868,34144592285	1,2790839E-5
3871,32167816162	1,2623401E-5
3874,30191040039	1,2193793E-5
3877,28214263916	1,124175E-5
3880,26237487793	1,0731392E-5
3883,2426071167	1,1697595E-5
3886,22283935547	1,1567153E-5
3889,20307159424	1,1727212E-5
3892,18330383301	1,1442081E-5
3895,16353607178	1,1824776E-5
3898,14376831055	1,2024692E-5
3901,12400054932	1,1663294E-5
3904,10423278809	1,0210989E-5
3907,08446502686	1,2300489E-5
3910,06469726562	1,0952357E-5
3913,04492950439	1,1020063E-5
3916,02516174316	1,1627775E-5
3919,00539398193	1,1199439E-5
3921,9856262207	1,1472579E-5
3924,96585845947	1,1092994E-5
3927,94609069824	1,0363425E-5
3930,92632293701	1,0450688E-5
3933,90655517578	1,1421329E-5
3936,88678741455	9,3168978E-6
3939,86701965332	1,1312146E-5
3942,84725189209	1,04407E-5
3945,82748413086	9,4159504E-6
3948,80771636963	9,6435137E-6
3951,7879486084	1,0136941E-5
3954,76818084717	9,1213446E-6
3957,74841308594	9,1630375E-6
3960,72864532471	8,6892688E-6
3963,70887756348	1,015886E-5
3966,68910980225	9,5800099E-6
3969,66934204102	7,7853819E-6
3972,64957427978	8,53537E-6
3975,62980651855	9,2985064E-6
3978,61003875732	8,7868272E-6
3981,59027099609	7,9518354E-6
3984,57050323486	8,0792212E-6
3987,55073547363	8,2647924E-6
3990,5309677124	7,727417E-6
3993,51119995117	6,5483476E-6
3996,49143218994	6,7227411E-6
3999,47166442871	5,2659617E-6
4002,45189666748	5,4333495E-6
4005,43212890625	5,2732266E-6
4008,41236114502	3,8623569E-6
4011,39259338379	4,1792216E-6
4014,37282562256	3,8200571E-6
4017,35305786133	2,251268E-6
4020,3332901001	1,5752588E-6
4023,31352233887	1,1804932E-6
4026,29375457764	1,3954417E-6
4029,27398681641	2,0544027E-6
4032,25421905518	2,6284034E-6
4035,23445129395	5,332489E-6
4038,21468353271	6,9568002E-6
4041,19491577148	8,6047596E-6
4044,17514801025	1,1186988E-5
4047,15538024902	1,4053785E-5
4050,13561248779	1,5171915E-5
4053,11584472656	1,5375531E-5
4056,09607696533	1,5867824E-5
4059,0763092041	1,6428062E-5
4062,05654144287	1,5866781E-5
4065,03677368164	1,4669234E-5
4068,01700592041	1,4962096E-5
4070,99723815918	1,5796122E-5
4073,97747039795	1,5781968E-5
4076,95770263672	1,4785051E-5
4079,93793487549	1,3712293E-5
4082,91816711426	1,4309384E-5
4085,89839935303	1,301663E-5
4088,8786315918	1,3361153E-5
4091,85886383057	1,3196744E-5
4094,83909606934	1,3909803E-5
4097,81932830811	1,3571281E-5
4100,79956054687	1,2439186E-5
4103,77979278564	1,3290235E-5
4106,76002502441	1,2957321E-5
4109,74025726318	1,2610593E-5
4112,72048950195	1,1091068E-5
4115,70072174072	1,2030542E-5
4118,68095397949	1,2468349E-5
4121,66118621826	1,1481696E-5
4124,64141845703	1,2799317E-5
4127,6216506958	1,2112684E-5
4130,60188293457	1,1637829E-5
4133,58211517334	1,0988653E-5
4136,56234741211	1,1362406E-5
4139,54257965088	1,1282293E-5
4142,52281188965	1,0960712E-5
4145,50304412842	1,1364407E-5
4148,48327636719	1,019284E-5
4151,46350860596	1,0336492E-5
4154,44374084473	1,0966004E-5
4157,4239730835	1,1032704E-5
4160,40420532227	1,0249783E-5
4163,38443756103	1,0936448E-5
4166,3646697998	1,0692148E-5
4169,34490203857	1,0606765E-5
4172,32513427734	1,011874E-5
4175,30536651611	9,6306945E-6
4178,28559875488	1,040039E-5
4181,26583099365	1,0017678E-5
4184,24606323242	9,4139145E-6
4187,22629547119	9,2995448E-6
4190,20652770996	9,3424621E-6
4193,18675994873	8,4961222E-6
4196,1669921875	9,7648012E-6
4199,14722442627	9,1403004E-6
4202,12745666504	8,727515E-6
4205,10768890381	8,9627041E-6
4208,08792114258	9,1356721E-6
4211,06815338135	7,9811333E-6
4214,04838562012	8,0272545E-6
4217,02861785889	9,2094109E-6
4220,00885009766	8,0537392E-6
4222,98908233643	9,2942216E-6
4225,9693145752	7,9211408E-6
4228,94954681396	8,8589124E-6
4231,92977905273	7,6078034E-6
4234,9100112915	7,8494065E-6
4237,89024353027	8,146011E-6
4240,87047576904	8,6318991E-6
4243,85070800781	8,0006947E-6
4246,83094024658	7,573975E-6
4249,81117248535	6,5905084E-6
4252,79140472412	7,25057E-6
4255,77163696289	6,7143522E-6
4258,75186920166	7,6569522E-6
4261,73210144043	8,2946052E-6
4264,7123336792	7,5368878E-6
4267,69256591797	8,0382464E-6
4270,67279815674	8,6561901E-6
4273,65303039551	8,4074363E-6
4276,63326263428	8,2636818E-6
4279,61349487305	8,2341451E-6
4282,59372711182	9,0688536E-6
4285,57395935059	8,5313013E-6
4288,55419158936	9,6517889E-6
4291,53442382812	9,9285165E-6
4294,51465606689	1,0110982E-5
4297,49488830566	1,1091979E-5
4300,47512054443	1,2055396E-5
4303,4553527832	1,1919724E-5
4306,43558502197	1,3682254E-5
4309,41581726074	1,3906547E-5
4312,39604949951	1,5290964E-5
4315,37628173828	1,5908137E-5
4318,35651397705	1,7807742E-5
4321,33674621582	1,7747821E-5
4324,31697845459	1,8306899E-5
4327,29721069336	2,0914466E-5
4330,27744293213	2,2575531E-5
4333,2576751709	2,4502109E-5
4336,23790740967	2,697703E-5
4339,21813964844	2,8943458E-5
4342,19837188721	3,164884E-5
4345,17860412598	3,4175219E-5
4348,15883636475	3,736574E-5
4351,13906860352	4,0803016E-5
4354,11930084229	4,4052303E-5
4357,09953308105	4,9352758E-5
4360,07976531982	5,2144503E-5
4363,05999755859	5,7351002E-5
4366,04022979736	6,3189684E-5
4369,02046203613	6,8193575E-5
4372,0006942749	7,3688382E-5
4374,98092651367	8,0209805E-5
4377,96115875244	8,3921426E-5
4380,94139099121	8,6126794E-5
4383,92162322998	8,7080356E-5
4386,90185546875	8,254214E-5
4389,88208770752	7,4035645E-5
4392,86231994629	6,3140196E-5
4395,84255218506	4,7791115E-5
4398,82278442383	3,3304931E-5
4401,8030166626	2,0890285E-5
4404,78324890137	1,0003307E-5
4407,76348114014	8,7969659E-6
4410,74371337891	1,269218E-5
4413,72394561768	1,7317023E-5
4416,70417785645	2,1022043E-5
4419,68441009521	2,5174243E-5
4422,66464233398	2,9020294E-5
4425,64487457275	3,1361493E-5
4428,62510681152	3,3516039E-5
4431,60533905029	3,5070617E-5
4434,58557128906	3,5683554E-5
4437,56580352783	3,7232546E-5
4440,5460357666	3,8306003E-5
4443,52626800537	3,9049164E-5
4446,50650024414	4,0488671E-5
4449,48673248291	3,9642422E-5
4452,46696472168	4,0928292E-5
4455,44719696045	4,1952463E-5
4458,42742919922	4,2801662E-5
4461,40766143799	4,2892413E-5
4464,38789367676	4,3474593E-5
4467,36812591553	4,3905257E-5
4470,3483581543	4,4711628E-5
4473,32859039307	4,4455941E-5
4476,30882263184	4,4936953E-5
4479,28905487061	4,4103915E-5
4482,26928710937	4,5707254E-5
4485,24951934814	4,7377761E-5
4488,22975158691	4,6811584E-5
4491,20998382568	4,7003156E-5
4494,19021606445	4,8554267E-5
4497,17044830322	4,892079E-5
4500,15068054199	4,7880137E-5
4503,13091278076	4,9354464E-5
4506,11114501953	5,0299121E-5
4509,0913772583	5,0652689E-5
4512,07160949707	5,1761265E-5
4515,05184173584	5,2307236E-5
4518,03207397461	5,3067029E-5
4521,01230621338	5,4619937E-5
4523,99253845215	5,4956832E-5
4526,97277069092	5,5348647E-5
4529,95300292969	5,6992085E-5
4532,93323516846	5,8233079E-5
4535,91346740723	5,9708491E-5
4538,893699646	6,091023E-5
4541,87393188477	6,2275736E-5
4544,85416412354	6,3980002E-5
4547,8343963623	6,5030599E-5
4550,81462860107	6,6031692E-5
4553,79486083984	6,8820844E-5
4556,77509307861	7,1915992E-5
4559,75532531738	7,3282199E-5
4562,73555755615	7,5211056E-5
4565,71578979492	7,7233356E-5
4568,69602203369	7,8781742E-5
4571,67625427246	8,1700749E-5
4574,65648651123	8,5602358E-5
4577,63671875	8,8560038E-5
4580,61695098877	9,1455115E-5
4583,59718322754	9,580547E-5
4586,57741546631	0,00010131214
4589,55764770508	0,00010500405
4592,53787994385	0,00010986202
4595,51811218262	0,00011551261
4598,49834442139	0,00012002119
4601,47857666016	0,00012887158
4604,45880889893	0,00013476967
4607,4390411377	0,00014398484
4610,41927337646	0,00015200971
4613,39950561523	0,00016238881
4616,379737854	0,00017347256
4619,35997009277	0,00018596833
4622,34020233154	0,00019672576
4625,32043457031	0,00021086766
4628,30066680908	0,00022550911
4631,28089904785	0,00023834315
4634,26113128662	0,0002513859
4637,24136352539	0,00026168099
4640,22159576416	0,00026721035
4643,20182800293	0,00026715534
4646,1820602417	0,00026169298
4649,16229248047	0,00025123705
4652,14252471924	0,00023500702
4655,12275695801	0,00021915999
4658,10298919678	0,00020241827
4661,08322143555	0,00018644697
4664,06345367432	0,00017172113
4667,04368591309	0,00015933369
4670,02391815186	0,00014924789
4673,00415039063	0,00013951838
4675,98438262939	0,00013061497
4678,96461486816	0,00012278118
4681,94484710693	0,00011594092
4684,9250793457	0,00010926545
4687,90531158447	0,00010399744
4690,88554382324	9,9349129E-5
4693,86577606201	9,451224E-5
4696,84600830078	9,0513239E-5
4699,82624053955	8,644196E-5
4702,80647277832	8,3766093E-5
4705,78670501709	8,0074354E-5
4708,76693725586	7,735359E-5
4711,74716949463	7,5875719E-5
4714,7274017334	7,365069E-5
4717,70763397217	7,193374E-5
4720,68786621094	6,9991004E-5
4723,66809844971	7,0153334E-5
4726,64833068848	6,9042745E-5
4729,62856292725	6,7346558E-5
4732,60879516602	6,610563E-5
4735,58902740479	6,3102496E-5
4738,56925964355	5,9871663E-5
4741,54949188232	5,7189369E-5
4744,52972412109	5,5250641E-5
4747,50995635986	5,344936E-5
4750,49018859863	5,1533926E-5
4753,4704208374	5,1095866E-5
4756,45065307617	4,9041317E-5
4759,43088531494	4,8519305E-5
4762,41111755371	4,6236164E-5
4765,39134979248	4,6001015E-5
4768,37158203125	4,3536833E-5
4771,35181427002	4,399673E-5
4774,33204650879	4,3595027E-5
4777,31227874756	4,0561235E-5
4780,29251098633	4,0542301E-5
4783,2727432251	3,9940008E-5
4786,25297546387	3,8991265E-5
4789,23320770264	3,996325E-5
4792,21343994141	3,8188819E-5
4795,19367218018	3,793227E-5
4798,17390441895	3,7622496E-5
4801,15413665771	3,6205121E-5
4804,13436889648	3,566684E-5
4807,11460113525	3,5913122E-5
4810,09483337402	3,3967431E-5
4813,07506561279	3,3908056E-5
4816,05529785156	3,4790218E-5
4819,03553009033	3,341684E-5
4822,0157623291	3,2915405E-5
4824,99599456787	3,3125054E-5
4827,97622680664	3,1900278E-5
4830,95645904541	3,20522E-5
4833,93669128418	3,1580551E-5
4836,91692352295	3,1365542E-5
4839,89715576172	3,0824299E-5
4842,87738800049	3,0911145E-5
4845,85762023926	3,054975E-5
4848,83785247803	3,1148737E-5
4851,8180847168	3,0461531E-5
4854,79831695557	2,9102508E-5
4857,77854919434	2,9443103E-5
4860,75878143311	2,971096E-5
4863,73901367188	2,8924698E-5
4866,71924591064	2,9715177E-5
4869,69947814941	2,9100745E-5
4872,67971038818	2,8979901E-5
4875,65994262695	2,8202533E-5
4878,64017486572	2,8892087E-5
4881,62040710449	2,8541072E-5
4884,60063934326	2,8965734E-5
4887,58087158203	2,8310604E-5
4890,5611038208	2,8984144E-5
4893,54133605957	2,9175046E-5
4896,52156829834	2,884431E-5
4899,50180053711	2,8726031E-5
4902,48203277588	2,946619E-5
4905,46226501465	2,9446518E-5
4908,44249725342	2,9496991E-5
4911,42272949219	2,9691107E-5
4914,40296173096	2,9198068E-5
4917,38319396973	2,9388581E-5
4920,3634262085	2,7979373E-5
4923,34365844727	2,8996361E-5
4926,32389068604	2,9251683E-5
4929,3041229248	2,7447826E-5
4932,28435516357	2,6872468E-5
4935,26458740234	2,5555146E-5
4938,24481964111	2,2765632E-5
4941,22505187988	2,0483099E-5
4944,20528411865	1,7573725E-5
4947,18551635742	1,3205762E-5
4950,16574859619	1,1274721E-5
4953,14598083496	8,3368758E-6
4956,12621307373	6,0762685E-6
4959,1064453125	4,2027238E-6
4962,08667755127	1,9851573E-6
4965,06690979004	5,8789039E-7
4968,04714202881	1,5299736E-6
4971,02737426758	2,4974576E-6
4974,00760650635	3,2207514E-6
4976,98783874512	4,995509E-6
4979,96807098389	4,5270371E-6
4982,94830322266	6,2020155E-6
4985,92853546143	5,7082095E-6
4988,9087677002	7,181117E-6
4991,88899993897	6,8197025E-6
4994,86923217773	8,0873605E-6
4997,8494644165	8,1258796E-6
5000,82969665527	7,9811242E-6
5003,80992889404	8,599575E-6
5006,79016113281	9,6110186E-6
5009,77039337158	9,3569247E-6
5012,75062561035	9,0765317E-6
5015,73085784912	9,5617006E-6
5018,71109008789	1,0030109E-5
5021,69132232666	9,6822555E-6
5024,67155456543	1,0384472E-5
5027,6517868042	9,5894776E-6
5030,63201904297	9,547975E-6
5033,61225128174	1,0588274E-5
5036,59248352051	1,1662523E-5
5039,57271575928	8,987783E-6
5042,55294799805	9,289884E-6
5045,53318023682	9,7597221E-6
5048,51341247559	9,3827292E-6
5051,49364471436	9,9284037E-6
5054,47387695313	1,0392384E-5
5057,45410919189	1,0149754E-5
5060,43434143066	1,1196032E-5
5063,41457366943	9,9436957E-6
5066,3948059082	1,0133143E-5
5069,37503814697	1,0884125E-5
5072,35527038574	1,0407344E-5
5075,33550262451	1,0378329E-5
5078,31573486328	1,0519277E-5
5081,29596710205	9,8593088E-6
5084,27619934082	1,0206425E-5
5087,25643157959	1,0520625E-5
5090,23666381836	1,0566076E-5
5093,21689605713	1,0777424E-5
5096,1971282959	9,9683444E-6
5099,17736053467	9,9630764E-6
5102,15759277344	1,0689108E-5
5105,13782501221	1,044454E-5
5108,11805725098	1,0980865E-5
5111,09828948975	1,0659081E-5
5114,07852172852	9,8891208E-6
5117,05875396729	9,856082E-6
5120,03898620605	9,5216989E-6
5123,01921844482	1,0009206E-5
5125,99945068359	1,0080594E-5
5128,97968292236	1,0332849E-5
5131,95991516113	9,5744377E-6
5134,9401473999	1,0206469E-5
5137,92037963867	1,069272E-5
5140,90061187744	9,3109237E-6
5143,88084411621	1,0279622E-5
5146,86107635498	1,0024998E-5
5149,84130859375	9,6773627E-6
5152,82154083252	9,8445815E-6
5155,80177307129	1,0145167E-5
5158,78200531006	9,208677E-6
5161,76223754883	1,0124123E-5
5164,7424697876	9,6939198E-6
5167,72270202637	1,0567663E-5
5170,70293426514	9,4222304E-6
5173,68316650391	8,9720451E-6
5176,66339874268	9,4545479E-6
5179,64363098145	8,4579864E-6
5182,62386322022	8,911201E-6
5185,60409545898	9,4707539E-6
5188,58432769775	9,9841867E-6
5191,56455993652	9,6885426E-6
5194,54479217529	9,8328952E-6
5197,52502441406	9,3959029E-6
5200,50525665283	9,1808161E-6
5203,4854888916	9,6499424E-6
5206,46572113037	9,8764554E-6
5209,44595336914	8,5319573E-6
5212,42618560791	9,1846119E-6
5215,40641784668	8,7370113E-6
5218,38665008545	8,9857452E-6
5221,36688232422	9,3891458E-6
5224,34711456299	8,7601324E-6
5227,32734680176	7,8114116E-6
5230,30757904053	9,2283529E-6
5233,2878112793	8,0607718E-6
5236,26804351807	8,7237157E-6
5239,24827575684	9,1922616E-6
5242,22850799561	8,9615915E-6
5245,20874023438	7,5051692E-6
5248,18897247314	9,4825886E-6
5251,16920471191	8,5335592E-6
5254,14943695068	8,7401449E-6
5257,12966918945	1,0023276E-5
5260,10990142822	8,0656184E-6
5263,09013366699	8,4610527E-6
5266,07036590576	9,3993339E-6
5269,05059814453	8,0506547E-6
5272,0308303833	9,3342007E-6
5275,01106262207	8,3170271E-6
5277,99129486084	8,5506927E-6
5280,97152709961	9,2978491E-6
5283,95175933838	8,357703E-6
5286,93199157715	8,66739E-6
5289,91222381592	8,0492485E-6
5292,89245605469	7,8190422E-6
5295,87268829346	9,0410237E-6
5298,85292053223	8,6634853E-6
5301,833152771	7,9343742E-6
5304,81338500977	8,5760003E-6
5307,79361724854	8,4060591E-6
5310,7738494873	7,6854736E-6
5313,75408172607	8,0237477E-6
5316,73431396484	8,2690463E-6
5319,71454620361	9,0102406E-6
5322,69477844238	8,371848E-6
5325,67501068115	8,2346926E-6
5328,65524291992	8,1256338E-6
5331,63547515869	9,0151685E-6
5334,61570739746	8,9200012E-6
5337,59593963623	8,1923955E-6
5340,576171875	8,3972095E-6
5343,55640411377	8,0673341E-6
5346,53663635254	7,9462192E-6
5349,51686859131	7,5158369E-6
5352,49710083008	7,2087105E-6
5355,47733306885	8,3576787E-6
5358,45756530762	7,8647788E-6
5361,43779754639	8,1317295E-6
5364,41802978516	7,4751888E-6
5367,39826202393	8,0249818E-6
5370,3784942627	8,0285547E-6
5373,35872650146	8,2012605E-6
5376,33895874023	7,8830693E-6
5379,319190979	7,5741291E-6
5382,29942321777	7,0497644E-6
5385,27965545654	7,4167814E-6
5388,25988769531	7,6897478E-6
5391,24011993408	7,4356029E-6
5394,22035217285	6,5054917E-6
5397,20058441162	5,888888E-6
5400,18081665039	6,8193952E-6
5403,16104888916	6,5146399E-6
5406,14128112793	7,1076227E-6
5409,1215133667	7,2392842E-6
5412,10174560547	7,0432705E-6
5415,08197784424	6,3141524E-6
5418,06221008301	7,646554E-6
5421,04244232178	6,9151729E-6
5424,02267456055	7,2234359E-6
5427,00290679932	8,053867E-6
5429,98313903809	5,9559198E-6
5432,96337127686	5,9197284E-6
5435,94360351562	5,458815E-6
5438,92383575439	6,2309749E-6
5441,90406799316	6,8667459E-6
5444,88430023193	7,3569938E-6
5447,8645324707	6,0760667E-6
5450,84476470947	6,3378477E-6
5453,82499694824	7,0081753E-6
5456,80522918701	6,0323478E-6
5459,78546142578	6,3968012E-6
5462,76569366455	5,7021491E-6
5465,74592590332	6,054395E-6
5468,72615814209	6,5789634E-6
5471,70639038086	6,2544574E-6
5474,68662261963	5,8168498E-6
5477,6668548584	6,0684339E-6
5480,64708709717	6,3708738E-6
5483,62731933594	5,5596696E-6
5486,60755157471	6,1799754E-6
5489,58778381348	5,6180998E-6
5492,56801605225	6,626512E-6
5495,54824829102	6,5056631E-6
5498,52848052978	5,4233355E-6
5501,50871276855	5,7302624E-6
5504,48894500732	5,0351311E-6
5507,46917724609	6,3078127E-6
5510,44940948486	5,1894603E-6
5513,42964172363	5,6359355E-6
5516,4098739624	6,0830224E-6
5519,39010620117	5,6697607E-6
5522,37033843994	5,1808484E-6
5525,35057067871	5,4303574E-6
5528,33080291748	5,5073603E-6
5531,31103515625	5,775846E-6
5534,29126739502	5,1332417E-6
5537,27149963379	5,5003575E-6
5540,25173187256	5,4075895E-6
5543,23196411133	5,6187104E-6
5546,2121963501	5,0686247E-6
5549,19242858887	5,5286958E-6
5552,17266082764	5,2281428E-6
5555,15289306641	4,9520551E-6
5558,13312530518	4,7536799E-6
5561,11335754395	4,6524253E-6
5564,09358978271	5,3531278E-6
5567,07382202148	5,548676E-6
5570,05405426025	4,8071738E-6
5573,03428649902	4,7233375E-6
5576,01451873779	4,1478566E-6
5578,99475097656	4,996054E-6
5581,97498321533	4,3327969E-6
5584,9552154541	4,8840042E-6
5587,93544769287	4,7101523E-6
5590,91567993164	5,6583432E-6
5593,89591217041	4,8354909E-6
5596,87614440918	4,879149E-6
5599,85637664795	3,835348E-6
5602,83660888672	3,8401498E-6
5605,81684112549	4,0509095E-6
5608,79707336426	5,5757338E-6
5611,77730560303	4,6462639E-6
5614,7575378418	5,5377615E-6
5617,73777008057	5,0973094E-6
5620,71800231934	5,5838024E-6
5623,69823455811	5,7104945E-6
5626,67846679687	6,7148231E-6
5629,65869903564	7,3260566E-6
5632,63893127441	7,5491485E-6
5635,61916351318	7,0956678E-6
5638,59939575195	7,0823769E-6
5641,57962799072	7,7402761E-6
5644,55986022949	7,2941492E-6
5647,54009246826	8,9673091E-6
5650,52032470703	8,7009566E-6
5653,5005569458	9,9203872E-6
5656,48078918457	9,6732693E-6
5659,46102142334	1,1257198E-5
5662,44125366211	1,1628531E-5
5665,42148590088	1,1838868E-5
5668,40171813965	1,4553928E-5
5671,38195037842	1,3911173E-5
5674,36218261719	1,5407059E-5
5677,34241485596	1,6299218E-5
5680,32264709473	1,7369408E-5
5683,3028793335	1,7235254E-5
5686,28311157227	1,9224971E-5
5689,26334381103	1,9122878E-5
5692,2435760498	1,8867476E-5
5695,22380828857	2,0575581E-5
5698,20404052734	2,0262229E-5
5701,18427276611	1,997275E-5
5704,16450500488	2,0536749E-5
5707,14473724365	1,9372608E-5
5710,12496948242	1,8944565E-5
5713,10520172119	1,8931547E-5
5716,08543395996	1,8679726E-5
5719,06566619873	1,8568864E-5
5722,0458984375	1,8070002E-5
5725,02613067627	1,7151847E-5
5728,00636291504	1,7437822E-5
5730,98659515381	1,6203944E-5
5733,96682739258	1,6144255E-5
5736,94705963135	1,5816774E-5
5739,92729187012	1,5885572E-5
5742,90752410889	1,3412937E-5
5745,88775634766	1,5266043E-5
5748,86798858643	1,4608634E-5
5751,8482208252	1,4852532E-5
5754,82845306396	1,3667679E-5
5757,80868530273	1,4600404E-5
5760,7889175415	1,274731E-5
5763,76914978027	1,3630657E-5
5766,74938201904	1,3124544E-5
5769,72961425781	1,267024E-5
5772,70984649658	1,2926578E-5
5775,69007873535	1,2198326E-5
5778,67031097412	1,2864516E-5
5781,65054321289	1,1458354E-5
5784,63077545166	1,1933656E-5
5787,61100769043	1,1554789E-5
5790,5912399292	1,2062844E-5
5793,57147216797	1,1263399E-5
5796,55170440674	1,1850664E-5
5799,53193664551	1,0269754E-5
5802,51216888428	1,077125E-5
5805,49240112305	1,0556106E-5
5808,47263336182	1,1374649E-5
5811,45286560059	1,035579E-5
5814,43309783935	1,0317066E-5
5817,41333007812	1,0272522E-5
5820,39356231689	1,0163044E-5
5823,37379455566	1,0641513E-5
5826,35402679443	9,9285706E-6
5829,3342590332	1,0180567E-5
5832,31449127197	1,0624951E-5
5835,29472351074	1,0077848E-5
5838,27495574951	1,0345618E-5
5841,25518798828	1,0781956E-5
5844,23542022705	9,3771258E-6
5847,21565246582	8,5834353E-6
5850,19588470459	9,481008E-6
5853,17611694336	1,0259728E-5
5856,15634918213	9,4317408E-6
5859,1365814209	8,9580312E-6
5862,11681365967	9,1726601E-6
5865,09704589844	9,9196822E-6
5868,07727813721	9,5655195E-6
5871,05751037598	8,8207352E-6
5874,03774261475	9,9116372E-6
5877,01797485352	9,1186975E-6
5879,99820709229	8,7660635E-6
5882,97843933105	8,5761696E-6
5885,95867156982	8,4265179E-6
5888,93890380859	9,048627E-6
5891,91913604736	8,8439934E-6
5894,89936828613	8,7006797E-6
5897,8796005249	7,8025301E-6
5900,85983276367	8,7359161E-6
5903,84006500244	9,6976636E-6
5906,82029724121	8,5953537E-6
5909,80052947998	8,2155916E-6
5912,78076171875	7,8637586E-6
5915,76099395752	7,9618333E-6
5918,74122619629	9,558688E-6
5921,72145843506	8,032978E-6
5924,70169067383	8,5594902E-6
5927,6819229126	7,9640948E-6
5930,66215515137	8,6040642E-6
5933,64238739014	8,5987615E-6
5936,62261962891	7,8831E-6
5939,60285186768	7,9178844E-6
5942,58308410644	7,8683633E-6
5945,56331634521	7,9225681E-6
[truncated: 30,772 more rows]
