# Supplementary material for: Predicting the Durability of Solid Fired Bricks Using NDT Electroacoustic Methods
Source: Materials (Basel). 2022 Aug 25;15(17):5882. doi: 10.3390/ma15175882 (PMC9457344; doi:10.3390/ma15175882)
Supplement: Supplementary file 1 [file materials-15-05882-s001.zip › 20-S0_FL.csv]

ASCII data file created with TiePie Multi Channel software. www.tiepie.com.
2021-08-02 09:33:15 782m
Frequency	FFT1
Hz	V
0	0,0027536951
2,98023223876953	0,00015071842
5,96046447753906	0,00016106055
8,94069671630859	0,0001768563
11,9209289550781	0,00017999144
14,9011611938477	0,00020631703
17,8813934326172	0,00019224592
20,8616256713867	0,00017095474
23,8418579101562	0,0001658278
26,8220901489258	0,00016619092
29,8023223876953	0,00016380611
32,7825546264648	0,00016446507
35,7627868652344	0,000153854
38,7430191040039	0,00015486567
41,7232513427734	0,00015571185
44,703483581543	0,00015859682
47,6837158203125	0,00016046237
50,663948059082	0,00015302459
53,6441802978516	0,00014990455
56,6244125366211	0,00014441124
59,6046447753906	0,00014300272
62,5848770141602	0,00013680436
65,5651092529297	0,00013947235
68,5453414916992	0,00014284975
71,5255737304687	0,00013924636
74,5058059692383	0,00013997539
77,4860382080078	0,00014580827
80,4662704467773	0,00015980776
83,4465026855469	0,00016755104
86,4267349243164	0,0001500004
89,4069671630859	0,00014115137
92,3871994018555	0,00013741377
95,367431640625	0,00013044882
98,3476638793945	0,00013065591
101,327896118164	0,00012398003
104,308128356934	0,00012319453
107,288360595703	0,00011790329
110,268592834473	0,00011776667
113,248825073242	0,00012100909
116,229057312012	0,00011565884
119,209289550781	0,00011674288
122,189521789551	0,00011517525
125,16975402832	0,00011500668
128,14998626709	0,00011475733
131,130218505859	0,00011198225
134,110450744629	0,00011744385
137,090682983398	0,00011555958
140,070915222168	0,00011443205
143,051147460938	0,00011587084
146,031379699707	0,00012195872
149,011611938477	0,00012305082
151,991844177246	0,00012368984
154,972076416016	0,00012481128
157,952308654785	0,00012509886
160,932540893555	0,00012417067
163,912773132324	0,00012095884
166,893005371094	0,00011797011
169,873237609863	0,00011733527
172,853469848633	0,00011123916
175,833702087402	0,00010933091
178,813934326172	0,00010756135
181,794166564941	0,0001067895
184,774398803711	0,00010576082
187,75463104248	0,0001033162
190,73486328125	0,00010460805
193,71509552002	0,00010156855
196,695327758789	0,00010223966
199,675559997559	0,00010122145
202,655792236328	9,9424253E-5
205,636024475098	9,7257541E-5
208,616256713867	9,7782049E-5
211,596488952637	9,6074128E-5
214,576721191406	9,6099977E-5
217,556953430176	9,6560332E-5
220,537185668945	9,6859077E-5
223,517417907715	9,6310238E-5
226,497650146484	9,7457534E-5
229,477882385254	9,724644E-5
232,458114624023	9,4494747E-5
235,438346862793	9,7093977E-5
238,418579101562	9,862849E-5
241,398811340332	0,00010055657
244,379043579102	9,9636684E-5
247,359275817871	0,00010020007
250,339508056641	9,9448386E-5
253,31974029541	9,8470572E-5
256,29997253418	9,8141327E-5
259,280204772949	9,484668E-5
262,260437011719	9,5368926E-5
265,240669250488	9,0670061E-5
268,220901489258	9,038363E-5
271,201133728027	9,1563573E-5
274,181365966797	9,0261997E-5
277,161598205566	8,9766121E-5
280,141830444336	8,6388383E-5
283,122062683105	8,8403073E-5
286,102294921875	8,831264E-5
289,082527160645	8,7246722E-5
292,062759399414	8,8016458E-5
295,042991638184	8,4835235E-5
298,023223876953	8,4358972E-5
301,003456115723	8,6408041E-5
303,983688354492	8,5601816E-5
306,963920593262	8,6922468E-5
309,944152832031	8,667412E-5
312,924385070801	8,8066134E-5
315,90461730957	8,9176039E-5
318,88484954834	8,8263538E-5
321,865081787109	8,6924366E-5
324,845314025879	8,5968508E-5
327,825546264648	8,7830146E-5
330,805778503418	8,9243464E-5
333,786010742188	8,9532137E-5
336,766242980957	9,0039456E-5
339,746475219727	8,9479861E-5
342,726707458496	8,7607595E-5
345,706939697266	8,728272E-5
348,687171936035	8,5291669E-5
351,667404174805	8,4212941E-5
354,647636413574	8,1615507E-5
357,627868652344	7,8799889E-5
360,608100891113	7,4836471E-5
363,588333129883	7,1684829E-5
366,568565368652	7,0455785E-5
369,548797607422	6,7552507E-5
372,529029846191	6,5686352E-5
375,509262084961	6,5484436E-5
378,48949432373	6,361392E-5
381,4697265625	6,3085085E-5
384,44995880127	6,3183573E-5
387,430191040039	6,2748496E-5
390,410423278809	6,1933935E-5
393,390655517578	6,1648448E-5
396,370887756348	6,1831523E-5
399,351119995117	6,1509563E-5
402,331352233887	5,9116251E-5
405,311584472656	6,0569614E-5
408,291816711426	6,1054265E-5
411,272048950195	6,3558102E-5
414,252281188965	6,3229594E-5
417,232513427734	6,2924294E-5
420,212745666504	6,2440221E-5
423,192977905273	6,5783051E-5
426,173210144043	6,4314998E-5
429,153442382812	6,4940064E-5
432,133674621582	6,5871305E-5
435,113906860352	6,6823892E-5
438,094139099121	6,6084866E-5
441,074371337891	6,5511172E-5
444,05460357666	6,5205931E-5
447,03483581543	6,5296303E-5
450,015068054199	6,5073035E-5
452,995300292969	6,4482965E-5
455,975532531738	6,466118E-5
458,955764770508	6,2971762E-5
461,935997009277	6,5000369E-5
464,916229248047	6,3789691E-5
467,896461486816	6,4102462E-5
470,876693725586	6,335486E-5
473,856925964355	6,2956856E-5
476,837158203125	6,3170486E-5
479,817390441895	6,2714592E-5
482,797622680664	6,1568091E-5
485,777854919434	6,2102601E-5
488,758087158203	6,0014036E-5
491,738319396973	5,9377813E-5
494,718551635742	5,7475917E-5
497,698783874512	5,6004543E-5
500,679016113281	5,539815E-5
503,659248352051	5,5592195E-5
506,63948059082	5,3637122E-5
509,61971282959	5,2115505E-5
512,599945068359	5,0796812E-5
515,580177307129	5,0787816E-5
518,560409545898	4,797907E-5
521,540641784668	4,7087736E-5
524,520874023438	4,8464228E-5
527,501106262207	4,7382568E-5
530,481338500977	4,5098125E-5
533,461570739746	4,4473951E-5
536,441802978516	4,5748479E-5
539,422035217285	4,5012918E-5
542,402267456055	4,3768714E-5
545,382499694824	4,4706685E-5
548,362731933594	4,4405311E-5
551,342964172363	4,4522659E-5
554,323196411133	4,4456672E-5
557,303428649902	4,4370835E-5
560,283660888672	4,3449946E-5
563,263893127441	4,563281E-5
566,244125366211	4,4247106E-5
569,22435760498	4,5849977E-5
572,20458984375	4,2307231E-5
575,18482208252	4,265788E-5
578,165054321289	4,8634129E-5
581,145286560059	4,7386841E-5
584,125518798828	4,5465448E-5
587,105751037598	4,5844536E-5
590,085983276367	4,5140198E-5
593,066215515137	4,4182843E-5
596,046447753906	4,4402951E-5
599,026679992676	4,5733244E-5
602,006912231445	4,5175422E-5
604,987144470215	4,6288097E-5
607,967376708984	4,5739618E-5
610,947608947754	4,4355747E-5
613,927841186523	4,531707E-5
616,908073425293	4,4618687E-5
619,888305664062	4,4733647E-5
622,868537902832	4,5998157E-5
625,848770141602	4,6406856E-5
628,829002380371	4,6052296E-5
631,809234619141	4,5219941E-5
634,78946685791	4,6278025E-5
637,76969909668	4,636072E-5
640,749931335449	4,6373699E-5
643,730163574219	4,6212195E-5
646,710395812988	4,6192241E-5
649,690628051758	4,6762157E-5
652,670860290527	4,5971269E-5
655,651092529297	4,4964051E-5
658,631324768066	4,3893735E-5
661,611557006836	4,401623E-5
664,591789245606	4,3866769E-5
667,572021484375	4,1972501E-5
670,552253723145	4,2086037E-5
673,532485961914	4,0340885E-5
676,512718200684	4,1278228E-5
679,492950439453	3,9903545E-5
682,473182678223	3,9926579E-5
685,453414916992	4,1159894E-5
688,433647155762	4,19755E-5
691,413879394531	4,2016894E-5
694,394111633301	4,3442356E-5
697,37434387207	4,6418568E-5
700,35457611084	4,71645E-5
703,334808349609	4,9049342E-5
706,315040588379	4,9042884E-5
709,295272827148	4,9347551E-5
712,275505065918	4,9603864E-5
715,255737304687	4,8940076E-5
718,235969543457	4,8376544E-5
721,216201782227	4,6109311E-5
724,196434020996	4,5708792E-5
727,176666259766	4,5049431E-5
730,156898498535	4,4623211E-5
733,137130737305	4,3232874E-5
736,117362976074	4,3924031E-5
739,097595214844	4,2463893E-5
742,077827453613	4,3063126E-5
745,058059692383	4,0700742E-5
748,038291931152	4,0881489E-5
751,018524169922	4,066912E-5
753,998756408691	3,9213463E-5
756,978988647461	3,9927438E-5
759,959220886231	3,8706252E-5
762,939453125	3,9160228E-5
765,919685363769	3,996934E-5
768,899917602539	3,8841728E-5
771,880149841309	4,0060754E-5
774,860382080078	3,976444E-5
777,840614318848	4,101278E-5
780,820846557617	4,2300181E-5
783,801078796387	4,2008981E-5
786,781311035156	4,4123011E-5
789,761543273926	4,5666327E-5
792,741775512695	4,7165528E-5
795,722007751465	4,7086053E-5
798,702239990234	4,905733E-5
801,682472229004	5,1450266E-5
804,662704467773	5,3479102E-5
807,642936706543	5,3423431E-5
810,623168945313	5,561314E-5
813,603401184082	5,7475104E-5
816,583633422852	5,761409E-5
819,563865661621	5,6689466E-5
822,544097900391	5,7136594E-5
825,52433013916	5,6561192E-5
828,50456237793	5,6072778E-5
831,484794616699	5,3872875E-5
834,465026855469	5,1581953E-5
837,445259094238	4,7947171E-5
840,425491333008	4,5395362E-5
843,405723571777	4,4201414E-5
846,385955810547	4,3964602E-5
849,366188049316	4,3900996E-5
852,346420288086	4,5774712E-5
855,326652526855	4,6547759E-5
858,306884765625	4,7300009E-5
861,287117004394	4,7900265E-5
864,267349243164	4,9404778E-5
867,247581481934	4,9451557E-5
870,227813720703	4,9212023E-5
873,208045959473	4,9198645E-5
876,188278198242	4,9745809E-5
879,168510437012	4,9064261E-5
882,148742675781	5,0902982E-5
885,128974914551	4,9749323E-5
888,10920715332	5,0089457E-5
891,08943939209	4,9573299E-5
894,069671630859	4,9787654E-5
897,049903869629	5,0321641E-5
900,030136108398	5,0800359E-5
903,010368347168	5,1293151E-5
905,990600585938	5,0429988E-5
908,970832824707	5,0671822E-5
911,951065063477	5,0470367E-5
914,931297302246	5,2626768E-5
917,911529541016	5,2490024E-5
920,891761779785	5,2954363E-5
923,871994018555	5,3394944E-5
926,852226257324	5,3475313E-5
929,832458496094	5,3390575E-5
932,812690734863	5,340596E-5
935,792922973633	5,4009861E-5
938,773155212402	5,2222283E-5
941,753387451172	5,3621951E-5
944,733619689941	5,0610876E-5
947,713851928711	5,0595998E-5
950,69408416748	5,0140298E-5
953,67431640625	4,9737643E-5
956,65454864502	4,8459696E-5
959,634780883789	4,7755064E-5
962,615013122559	4,7284198E-5
965,595245361328	4,7009203E-5
968,575477600098	4,6886046E-5
971,555709838867	4,7537384E-5
974,535942077637	4,9254663E-5
977,516174316406	4,657835E-5
980,496406555176	4,8577467E-5
983,476638793945	4,8015733E-5
986,456871032715	4,815069E-5
989,437103271484	4,9177241E-5
992,417335510254	4,8650173E-5
995,397567749023	4,934106E-5
998,377799987793	5,0075235E-5
1001,35803222656	4,9351579E-5
1004,33826446533	4,9530169E-5
1007,3184967041	4,9844327E-5
1010,29872894287	4,9023896E-5
1013,27896118164	4,8993741E-5
1016,25919342041	4,9201778E-5
1019,23942565918	5,0279791E-5
1022,21965789795	5,0974254E-5
1025,19989013672	5,2901495E-5
1028,18012237549	5,3420849E-5
1031,16035461426	5,5494117E-5
1034,14058685303	5,5093796E-5
1037,1208190918	5,6533222E-5
1040,10105133057	5,7116384E-5
1043,08128356934	5,8062601E-5
1046,06151580811	5,9094166E-5
1049,04174804688	5,8958827E-5
1052,02198028564	5,9881289E-5
1055,00221252441	6,1809732E-5
1057,98244476318	6,1187244E-5
1060,96267700195	6,1032888E-5
1063,94290924072	6,1455319E-5
1066,92314147949	6,0589181E-5
1069,90337371826	6,0359834E-5
1072,88360595703	5,925046E-5
1075,8638381958	5,9438051E-5
1078,84407043457	5,8119787E-5
1081,82430267334	5,8125799E-5
1084,80453491211	5,5955979E-5
1087,78476715088	5,546916E-5
1090,76499938965	5,3946641E-5
1093,74523162842	5,4129368E-5
1096,72546386719	5,4124817E-5
1099,70569610596	5,3491816E-5
1102,68592834473	5,3820848E-5
1105,6661605835	5,3256009E-5
1108,64639282227	5,3553549E-5
1111,62662506104	5,3575689E-5
1114,6068572998	5,4214337E-5
1117,58708953857	5,473141E-5
1120,56732177734	5,3543237E-5
1123,54755401611	5,4349952E-5
1126,52778625488	5,4170447E-5
1129,50801849365	5,5057401E-5
1132,48825073242	5,5865192E-5
1135,46848297119	5,6111895E-5
1138,44871520996	5,5497982E-5
1141,42894744873	5,7039811E-5
1144,4091796875	5,8176423E-5
1147,38941192627	5,9389241E-5
1150,36964416504	6,1053748E-5
1153,34987640381	6,8644106E-5
1156,33010864258	7,2996072E-5
1159,31034088135	7,5537004E-5
1162,29057312012	7,723396E-5
1165,27080535889	7,8247031E-5
1168,25103759766	7,4390177E-5
1171,23126983643	6,8940297E-5
1174,2115020752	6,4695854E-5
1177,19173431396	6,0011695E-5
1180,17196655273	5,698366E-5
1183,1521987915	5,4721224E-5
1186,13243103027	5,5694527E-5
1189,11266326904	5,3482637E-5
1192,09289550781	5,2413341E-5
1195,07312774658	5,0651662E-5
1198,05335998535	4,6534129E-5
1201,03359222412	4,4958766E-5
1204,01382446289	4,0744102E-5
1206,99405670166	3,6113215E-5
1209,97428894043	3,2970952E-5
1212,9545211792	2,8812809E-5
1215,93475341797	2,7192197E-5
1218,91498565674	2,674512E-5
1221,89521789551	2,6806364E-5
1224,87545013428	2,8002494E-5
1227,85568237305	2,8692441E-5
1230,83591461182	3,0048328E-5
1233,81614685059	3,1628989E-5
1236,79637908936	3,1658504E-5
1239,77661132812	3,2945151E-5
1242,75684356689	3,4501313E-5
1245,73707580566	3,5117843E-5
1248,71730804443	3,4628514E-5
1251,6975402832	3,559911E-5
1254,67777252197	3,5942816E-5
1257,65800476074	3,7321771E-5
1260,63823699951	3,7105588E-5
1263,61846923828	3,6232879E-5
1266,59870147705	3,7015944E-5
1269,57893371582	3,8176875E-5
1272,55916595459	3,6900751E-5
1275,53939819336	3,6937568E-5
1278,51963043213	3,6852101E-5
1281,4998626709	3,4803293E-5
1284,48009490967	3,279265E-5
1287,46032714844	3,0434026E-5
1290,44055938721	2,8512836E-5
1293,42079162598	2,6534918E-5
1296,40102386475	2,3553515E-5
1299,38125610352	2,0376317E-5
1302,36148834229	1,8435019E-5
1305,34172058105	1,7063065E-5
1308,32195281982	1,7956824E-5
1311,30218505859	1,9318473E-5
1314,28241729736	2,0727718E-5
1317,26264953613	2,3508181E-5
1320,2428817749	2,5129689E-5
1323,22311401367	2,7084491E-5
1326,20334625244	3,0136619E-5
1329,18357849121	3,1746933E-5
1332,16381072998	3,2987281E-5
1335,14404296875	3,4209303E-5
1338,12427520752	3,4697582E-5
1341,10450744629	3,4007271E-5
1344,08473968506	3,4917052E-5
1347,06497192383	3,5293198E-5
1350,0452041626	3,5792582E-5
1353,02543640137	3,5102897E-5
1356,00566864014	3,6966333E-5
1358,98590087891	3,7330461E-5
1361,96613311768	3,7451482E-5
1364,94636535645	3,6596797E-5
1367,92659759521	3,743363E-5
1370,90682983398	3,8379755E-5
1373,88706207275	3,8227184E-5
1376,86729431152	3,7582726E-5
1379,84752655029	3,9001456E-5
1382,82775878906	3,9654529E-5
1385,80799102783	3,8432901E-5
1388,7882232666	4,0250287E-5
1391,76845550537	3,991221E-5
1394,74868774414	4,1219287E-5
1397,72891998291	4,1461525E-5
1400,70915222168	4,1792105E-5
1403,68938446045	4,1925863E-5
1406,66961669922	4,1816869E-5
1409,64984893799	4,2594065E-5
1412,63008117676	4,3305807E-5
1415,61031341553	4,3363778E-5
1418,5905456543	4,3513527E-5
1421,57077789307	4,3859814E-5
1424,55101013184	4,6295027E-5
1427,53124237061	4,5786121E-5
1430,51147460938	4,8063152E-5
1433,49170684814	4,7546548E-5
1436,47193908691	4,646209E-5
1439,45217132568	4,8517852E-5
1442,43240356445	4,727029E-5
1445,41263580322	4,6812666E-5
1448,39286804199	4,7375083E-5
1451,37310028076	4,8065239E-5
1454,35333251953	4,7554936E-5
1457,3335647583	4,6220547E-5
1460,31379699707	4,7503525E-5
1463,29402923584	4,7593947E-5
1466,27426147461	4,8392293E-5
1469,25449371338	4,925948E-5
1472,23472595215	4,9769844E-5
1475,21495819092	5,0206438E-5
1478,19519042969	4,9641378E-5
1481,17542266846	5,1380686E-5
1484,15565490723	5,0649361E-5
1487,135887146	4,9887171E-5
1490,11611938477	4,7307684E-5
1493,09635162354	4,6196269E-5
1496,0765838623	4,5277068E-5
1499,05681610107	4,3890035E-5
1502,03704833984	4,2934021E-5
1505,01728057861	4,259797E-5
1507,99751281738	4,2756751E-5
1510,97774505615	4,4368315E-5
1513,95797729492	4,4142103E-5
1516,93820953369	4,4186303E-5
1519,91844177246	4,5759842E-5
1522,89867401123	4,6177963E-5
1525,87890625	4,6505448E-5
1528,85913848877	4,5597868E-5
1531,83937072754	4,46229E-5
1534,81960296631	4,4847558E-5
1537,79983520508	4,4062212E-5
1540,78006744385	4,2978409E-5
1543,76029968262	4,2638057E-5
1546,74053192139	4,4096615E-5
1549,72076416016	4,4035655E-5
1552,70099639893	4,4980149E-5
1555,6812286377	4,5346397E-5
1558,66146087646	4,2905056E-5
1561,64169311523	4,2450178E-5
1564,621925354	4,1554007E-5
1567,60215759277	4,0264645E-5
1570,58238983154	4,029215E-5
1573,56262207031	4,0407632E-5
1576,54285430908	4,0009586E-5
1579,52308654785	4,1089123E-5
1582,50331878662	4,0233541E-5
1585,48355102539	4,1043601E-5
1588,46378326416	3,9605335E-5
1591,44401550293	4,1276902E-5
1594,4242477417	3,9966854E-5
1597,40447998047	3,9981616E-5
1600,38471221924	4,0737934E-5
1603,36494445801	4,0396167E-5
1606,34517669678	4,1160772E-5
1609,32540893555	4,0967027E-5
1612,30564117432	4,0544538E-5
1615,28587341309	4,0624287E-5
1618,26610565186	4,1410797E-5
1621,24633789062	4,2590304E-5
1624,22657012939	4,4224876E-5
1627,20680236816	4,3854105E-5
1630,18703460693	4,3482077E-5
1633,1672668457	4,4877222E-5
1636,14749908447	4,3601284E-5
1639,12773132324	4,4553935E-5
1642,10796356201	4,4568973E-5
1645,08819580078	4,3972243E-5
1648,06842803955	4,4146644E-5
1651,04866027832	4,3124271E-5
1654,02889251709	4,48683E-5
1657,00912475586	4,5108749E-5
1659,98935699463	4,7478469E-5
1662,9695892334	4,8293194E-5
1665,94982147217	4,8674418E-5
1668,93005371094	4,9835663E-5
1671,91028594971	4,9771395E-5
1674,89051818848	4,9058518E-5
1677,87075042725	4,6531262E-5
1680,85098266602	4,4283245E-5
1683,83121490479	4,088617E-5
1686,81144714355	3,6104615E-5
1689,79167938232	3,4133749E-5
1692,77191162109	3,1548438E-5
1695,75214385986	3,1259876E-5
1698,73237609863	3,2127586E-5
1701,7126083374	3,4098453E-5
1704,69284057617	3,5776178E-5
1707,67307281494	3,6893832E-5
1710,65330505371	3,6560003E-5
1713,63353729248	3,6497177E-5
1716,61376953125	3,6929725E-5
1719,59400177002	3,6690224E-5
1722,57423400879	3,666981E-5
1725,55446624756	3,6463461E-5
1728,53469848633	3,6870758E-5
1731,5149307251	3,6257895E-5
1734,49516296387	3,6599655E-5
1737,47539520264	3,6590495E-5
1740,45562744141	3,5822333E-5
1743,43585968018	3,6744233E-5
1746,41609191895	3,6276777E-5
1749,39632415771	3,599368E-5
1752,37655639648	3,5785525E-5
1755,35678863525	3,5669812E-5
1758,33702087402	3,5906647E-5
1761,31725311279	3,7939639E-5
1764,29748535156	3,815389E-5
1767,27771759033	3,7944719E-5
1770,2579498291	3,8279332E-5
1773,23818206787	3,7363904E-5
1776,21841430664	3,8814511E-5
1779,19864654541	4,0092585E-5
1782,17887878418	3,938657E-5
1785,15911102295	4,0008121E-5
1788,13934326172	4,0382445E-5
1791,11957550049	4,1381973E-5
1794,09980773926	4,1964559E-5
1797,08003997803	4,1883418E-5
1800,0602722168	4,28637E-5
1803,04050445557	4,3334695E-5
1806,02073669434	4,2519498E-5
1809,00096893311	4,3400763E-5
1811,98120117187	4,380178E-5
1814,96143341064	4,4241624E-5
1817,94166564941	4,3990797E-5
1820,92189788818	4,4756044E-5
1823,90213012695	4,5547739E-5
1826,88236236572	4,6036087E-5
1829,86259460449	4,744898E-5
1832,84282684326	4,8444244E-5
1835,82305908203	4,7907762E-5
1838,8032913208	4,8673902E-5
1841,78352355957	4,7683517E-5
1844,76375579834	4,6578706E-5
1847,74398803711	4,5748014E-5
1850,72422027588	4,3972539E-5
1853,70445251465	4,3704067E-5
1856,68468475342	4,3738346E-5
1859,66491699219	4,4462112E-5
1862,64514923096	4,6792915E-5
1865,62538146973	4,7370992E-5
1868,6056137085	4,9812648E-5
1871,58584594727	5,1005864E-5
1874,56607818604	5,318165E-5
1877,5463104248	5,5137603E-5
1880,52654266357	5,6816644E-5
1883,50677490234	5,9251834E-5
1886,48700714111	5,9842625E-5
1889,46723937988	6,2270329E-5
1892,44747161865	6,1519208E-5
1895,42770385742	6,3093345E-5
1898,40793609619	6,3982908E-5
1901,38816833496	6,693959E-5
1904,36840057373	6,8987661E-5
1907,3486328125	6,9751046E-5
1910,32886505127	7,2744274E-5
1913,30909729004	7,333352E-5
1916,28932952881	7,632575E-5
1919,26956176758	7,7012518E-5
1922,24979400635	7,7897645E-5
1925,23002624512	7,9833215E-5
1928,21025848389	8,1254551E-5
1931,19049072266	8,2910843E-5
1934,17072296143	8,4216606E-5
1937,1509552002	8,5946945E-5
1940,13118743896	8,7464079E-5
1943,11141967773	9,1423409E-5
1946,0916519165	9,3448929E-5
1949,07188415527	9,5456376E-5
1952,05211639404	9,8600759E-5
1955,03234863281	0,00010171827
1958,01258087158	0,00010441865
1960,99281311035	0,00010891791
1963,97304534912	0,00011352678
1966,95327758789	0,00011722514
1969,93350982666	0,00012192171
1972,91374206543	0,00012658744
1975,8939743042	0,00013381769
1978,87420654297	0,0001424329
1981,85443878174	0,00015424333
1984,83467102051	0,00016863278
1987,81490325928	0,00018628543
1990,79513549805	0,0002082965
1993,77536773682	0,00023195049
1996,75559997559	0,0002572764
1999,73583221436	0,00027953195
2002,71606445313	0,00029451357
2005,69629669189	0,00029111477
2008,67652893066	0,00025735583
2011,65676116943	0,00018797743
2014,6369934082	0,00014846359
2017,61722564697	0,00019672013
2020,59745788574	0,00019594778
2023,57769012451	0,00017500546
2026,55792236328	0,00015417073
2029,53815460205	0,0001374763
2032,51838684082	0,00012214431
2035,49861907959	0,00011101672
2038,47885131836	0,00010265845
2041,45908355713	9,2791414E-5
2044,4393157959	8,6969559E-5
2047,41954803467	7,9832025E-5
2050,39978027344	7,4622643E-5
2053,38001251221	6,9753253E-5
2056,36024475098	6,4117165E-5
2059,34047698975	5,8518189E-5
2062,32070922852	5,6109793E-5
2065,30094146729	5,1160674E-5
2068,28117370605	4,8810006E-5
2071,26140594482	4,6214345E-5
2074,24163818359	4,3802915E-5
2077,22187042236	4,1574701E-5
2080,20210266113	3,8457729E-5
2083,1823348999	3,7650547E-5
2086,16256713867	3,5658964E-5
2089,14279937744	3,4757314E-5
2092,12303161621	3,3273843E-5
2095,10326385498	3,1647739E-5
2098,08349609375	2,9242639E-5
2101,06372833252	3,025727E-5
2104,04396057129	2,8566698E-5
2107,02419281006	2,6735786E-5
2110,00442504883	2,5770855E-5
2112,9846572876	2,5387276E-5
2115,96488952637	2,5846256E-5
2118,94512176514	2,5222815E-5
2121,92535400391	2,3838874E-5
2124,90558624268	2,3753391E-5
2127,88581848145	2,336412E-5
2130,86605072021	2,1724994E-5
2133,84628295898	2,1003562E-5
2136,82651519775	2,0355986E-5
2139,80674743652	1,9782555E-5
2142,78697967529	1,9383824E-5
2145,76721191406	1,9983802E-5
2148,74744415283	1,9107367E-5
2151,7276763916	1,9534773E-5
2154,70790863037	1,8941808E-5
2157,68814086914	1,9554369E-5
2160,66837310791	2,0032968E-5
2163,64860534668	2,0108046E-5
2166,62883758545	1,9949976E-5
2169,60906982422	1,9667141E-5
2172,58930206299	1,9161043E-5
2175,56953430176	1,9194651E-5
2178,54976654053	1,8993043E-5
2181,5299987793	1,8511856E-5
2184,51023101807	1,8519003E-5
2187,49046325684	1,8350171E-5
2190,47069549561	1,8355652E-5
2193,45092773438	1,7970908E-5
2196,43115997314	1,6449093E-5
2199,41139221191	1,624142E-5
2202,39162445068	1,5924931E-5
2205,37185668945	1,5106719E-5
2208,35208892822	1,4180047E-5
2211,33232116699	1,3604447E-5
2214,31255340576	1,4064873E-5
2217,29278564453	1,474559E-5
2220,2730178833	1,5324017E-5
2223,25325012207	1,7161628E-5
2226,23348236084	1,7731754E-5
2229,21371459961	1,8492082E-5
2232,19394683838	1,8169883E-5
2235,17417907715	1,8762032E-5
2238,15441131592	1,9159394E-5
2241,13464355469	2,0373684E-5
2244,11487579346	1,9206205E-5
2247,09510803223	2,0953692E-5
2250,075340271	2,099353E-5
2253,05557250977	2,1174305E-5
2256,03580474854	2,0867542E-5
2259,0160369873	2,2429561E-5
2261,99626922607	2,1929517E-5
2264,97650146484	2,3625794E-5
2267,95673370361	2,3204764E-5
2270,93696594238	2,3381178E-5
2273,91719818115	2,4370655E-5
2276,89743041992	2,3969762E-5
2279,87766265869	2,3790874E-5
2282,85789489746	2,4004823E-5
2285,83812713623	2,4882016E-5
2288,818359375	2,5092093E-5
2291,79859161377	2,5888802E-5
2294,77882385254	2,5784428E-5
2297,75905609131	2,6552385E-5
2300,73928833008	2,7940252E-5
2303,71952056885	2,8796925E-5
2306,69975280762	2,9787043E-5
2309,67998504639	2,979714E-5
2312,66021728516	3,1901301E-5
2315,64044952393	3,2335367E-5
2318,6206817627	3,3203193E-5
2321,60091400146	3,5690699E-5
2324,58114624023	4,0577134E-5
2327,561378479	4,5077236E-5
2330,54161071777	4,9692547E-5
2333,52184295654	5,3582795E-5
2336,50207519531	5,7778451E-5
2339,48230743408	6,0843758E-5
2342,46253967285	6,3749646E-5
2345,44277191162	6,5412502E-5
2348,42300415039	6,5528813E-5
2351,40323638916	6,7595484E-5
2354,38346862793	6,8164715E-5
2357,3637008667	6,8585922E-5
2360,34393310547	6,8648766E-5
2363,32416534424	6,8771256E-5
2366,30439758301	6,8457178E-5
2369,28462982178	6,8800777E-5
2372,26486206055	6,853494E-5
2375,24509429932	6,670686E-5
2378,22532653809	6,4553588E-5
2381,20555877686	6,2259833E-5
2384,18579101562	5,9565562E-5
2387,16602325439	5,8695291E-5
2390,14625549316	5,5125325E-5
2393,12648773193	5,2553463E-5
2396,1067199707	5,1400696E-5
2399,08695220947	5,0284023E-5
2402,06718444824	4,75845E-5
2405,04741668701	4,7118563E-5
2408,02764892578	4,5816649E-5
2411,00788116455	4,4291251E-5
2413,98811340332	4,4597194E-5
2416,96834564209	4,2302868E-5
2419,94857788086	4,1924771E-5
2422,92881011963	4,2044222E-5
2425,9090423584	4,119102E-5
2428,88927459717	4,0301006E-5
2431,86950683594	3,9184995E-5
2434,84973907471	3,9657458E-5
2437,82997131348	3,9339342E-5
2440,81020355225	3,9023331E-5
2443,79043579102	4,3596667E-5
2446,77066802979	4,5466679E-5
2449,75090026855	5,2342116E-5
2452,73113250732	5,8635787E-5
2455,71136474609	6,8472499E-5
2458,69159698486	8,5191439E-5
2461,67182922363	0,00010846267
2464,6520614624	0,00012863363
2467,63229370117	0,00011130455
2470,61252593994	8,8010445E-5
2473,59275817871	7,5648409E-5
2476,57299041748	6,7848674E-5
2479,55322265625	6,233871E-5
2482,53345489502	5,9735276E-5
2485,51368713379	5,612232E-5
2488,49391937256	5,4774921E-5
2491,47415161133	5,3526095E-5
2494,4543838501	5,1913418E-5
2497,43461608887	4,9934087E-5
2500,41484832764	4,8771657E-5
2503,39508056641	4,6987377E-5
2506,37531280518	4,4767747E-5
2509,35554504395	4,2246631E-5
2512,33577728271	4,1534932E-5
2515,31600952148	3,9361821E-5
2518,29624176025	3,8939927E-5
2521,27647399902	3,8520676E-5
2524,25670623779	3,8380942E-5
2527,23693847656	3,8396593E-5
2530,21717071533	3,7662422E-5
2533,1974029541	3,5934705E-5
2536,17763519287	3,5445626E-5
2539,15786743164	3,4201519E-5
2542,13809967041	3,352031E-5
2545,11833190918	3,2791785E-5
2548,09856414795	3,1916553E-5
2551,07879638672	3,0451971E-5
2554,05902862549	2,9134241E-5
2557,03926086426	2,9741609E-5
2560,01949310303	2,8380624E-5
2562,9997253418	2,9193824E-5
2565,97995758057	2,8233393E-5
2568,96018981934	2,9277666E-5
2571,94042205811	2,8393873E-5
2574,92065429687	2,7938955E-5
2577,90088653564	2,7787665E-5
2580,88111877441	2,7202575E-5
2583,86135101318	2,7842189E-5
2586,84158325195	2,7787267E-5
2589,82181549072	2,8595803E-5
2592,80204772949	2,7628547E-5
2595,78227996826	2,8603553E-5
2598,76251220703	2,9028901E-5
2601,7427444458	2,9579035E-5
2604,72297668457	2,9192014E-5
2607,70320892334	3,1074562E-5
2610,68344116211	3,1066882E-5
2613,66367340088	3,123054E-5
2616,64390563965	3,0716109E-5
2619,62413787842	3,1768024E-5
2622,60437011719	3,1208198E-5
2625,58460235596	3,1639E-5
2628,56483459473	3,181748E-5
2631,5450668335	3,3022078E-5
2634,52529907227	3,2066207E-5
2637,50553131104	3,1941304E-5
2640,4857635498	3,1462537E-5
2643,46599578857	3,1957612E-5
2646,44622802734	3,1072535E-5
2649,42646026611	3,1698545E-5
2652,40669250488	3,0898861E-5
2655,38692474365	2,9613264E-5
2658,36715698242	2,9739765E-5
2661,34738922119	2,8284761E-5
2664,32762145996	2,8840852E-5
2667,30785369873	2,8168628E-5
2670,2880859375	2,8695422E-5
2673,26831817627	2,9404517E-5
2676,24855041504	3,0341296E-5
2679,22878265381	2,9848684E-5
2682,20901489258	3,046438E-5
2685,18924713135	3,1025313E-5
2688,16947937012	3,0078096E-5
2691,14971160889	3,0081856E-5
2694,12994384766	3,0247011E-5
2697,11017608643	2,926776E-5
2700,0904083252	2,9692288E-5
2703,07064056396	2,9164163E-5
2706,05087280273	2,8291033E-5
2709,0311050415	2,8385376E-5
2712,01133728027	2,9895556E-5
2714,99156951904	2,9594706E-5
2717,97180175781	2,9317563E-5
2720,95203399658	3,0351605E-5
2723,93226623535	3,0726391E-5
2726,91249847412	3,1598375E-5
2729,89273071289	3,1576575E-5
2732,87296295166	3,2962174E-5
2735,85319519043	3,313946E-5
2738,8334274292	3,358155E-5
2741,81365966797	3,4842582E-5
2744,79389190674	3,4699051E-5
2747,77412414551	3,3363338E-5
2750,75435638428	3,5204833E-5
2753,73458862305	3,5160532E-5
2756,71482086182	3,4990145E-5
2759,69505310059	3,600771E-5
2762,67528533936	3,4283109E-5
2765,65551757813	3,4576806E-5
2768,63574981689	3,4196661E-5
2771,61598205566	3,367529E-5
2774,59621429443	3,3267819E-5
2777,5764465332	3,2784379E-5
2780,55667877197	3,275751E-5
2783,53691101074	3,1590597E-5
2786,51714324951	3,1674892E-5
2789,49737548828	3,1058424E-5
2792,47760772705	3,1179857E-5
2795,45783996582	3,209234E-5
2798,43807220459	3,1541291E-5
2801,41830444336	3,2185012E-5
2804,39853668213	3,4435477E-5
2807,3787689209	3,8803219E-5
2810,35900115967	4,2401877E-5
2813,33923339844	4,5704707E-5
2816,31946563721	5,1193054E-5
2819,29969787598	5,5563955E-5
2822,27993011475	5,8681935E-5
2825,26016235352	6,110155E-5
2828,24039459229	6,3575741E-5
2831,22062683105	6,4730494E-5
2834,20085906982	6,5128439E-5
2837,18109130859	6,6663516E-5
2840,16132354736	6,7381723E-5
2843,14155578613	6,860057E-5
2846,1217880249	6,9119473E-5
2849,10202026367	6,6813199E-5
2852,08225250244	6,6836044E-5
2855,06248474121	6,6782439E-5
2858,04271697998	6,7031828E-5
2861,02294921875	6,6441464E-5
2864,00318145752	6,57537E-5
2866,98341369629	6,6285276E-5
2869,96364593506	6,5722521E-5
2872,94387817383	6,4211065E-5
2875,9241104126	6,2448712E-5
2878,90434265137	6,009145E-5
2881,88457489014	6,0237715E-5
2884,86480712891	5,7654253E-5
2887,84503936768	5,7162047E-5
2890,82527160645	5,7147228E-5
2893,80550384521	5,5368905E-5
2896,78573608398	5,5055802E-5
2899,76596832275	5,4995743E-5
2902,74620056152	5,3745754E-5
2905,72643280029	5,3923123E-5
2908,70666503906	5,3862696E-5
2911,68689727783	5,3162869E-5
2914,6671295166	5,2477314E-5
2917,64736175537	5,2504148E-5
2920,62759399414	5,3059551E-5
2923,60782623291	5,3444933E-5
2926,58805847168	5,3265173E-5
2929,56829071045	5,4713451E-5
2932,54852294922	5,3305639E-5
2935,52875518799	5,2761377E-5
2938,50898742676	5,4205965E-5
2941,48921966553	5,4008084E-5
2944,4694519043	5,3891956E-5
2947,44968414307	5,3438359E-5
2950,42991638184	5,3466486E-5
2953,41014862061	5,3600084E-5
2956,39038085937	5,2227982E-5
2959,37061309814	5,2600418E-5
2962,35084533691	5,0836341E-5
2965,33107757568	5,0593247E-5
2968,31130981445	4,9582794E-5
2971,29154205322	4,8963387E-5
2974,27177429199	4,9391227E-5
2977,25200653076	4,8514941E-5
2980,23223876953	4,7525779E-5
2983,2124710083	4,7755313E-5
2986,19270324707	4,6961485E-5
2989,17293548584	4,7667098E-5
2992,15316772461	4,6724431E-5
2995,13339996338	4,6021119E-5
2998,11363220215	4,6765391E-5
3001,09386444092	4,806327E-5
3004,07409667969	4,8368149E-5
3007,05432891846	4,9868037E-5
3010,03456115723	4,9715081E-5
3013,014793396	5,0008864E-5
3015,99502563477	5,1177404E-5
3018,97525787354	5,0393589E-5
3021,9554901123	5,0948865E-5
3024,93572235107	4,9293892E-5
3027,91595458984	5,0160237E-5
3030,89618682861	4,9128871E-5
3033,87641906738	4,8117851E-5
3036,85665130615	4,991976E-5
3039,83688354492	4,9454016E-5
3042,81711578369	4,9480289E-5
3045,79734802246	4,9629861E-5
3048,77758026123	5,1032284E-5
3051,7578125	5,1349738E-5
3054,73804473877	5,3122989E-5
3057,71827697754	5,3885713E-5
3060,69850921631	5,6137754E-5
3063,67874145508	5,6891746E-5
3066,65897369385	5,8644363E-5
3069,63920593262	5,978286E-5
3072,61943817139	5,9634175E-5
3075,59967041016	6,0251988E-5
3078,57990264893	6,0639306E-5
3081,5601348877	6,0643738E-5
3084,54036712646	5,9346481E-5
3087,52059936523	5,9658627E-5
3090,500831604	5,8497468E-5
3093,48106384277	5,7776011E-5
3096,46129608154	5,6950024E-5
3099,44152832031	5,5298669E-5
3102,42176055908	5,3463346E-5
3105,40199279785	5,3374432E-5
3108,38222503662	5,2186253E-5
3111,36245727539	5,2441904E-5
3114,34268951416	5,2560388E-5
3117,32292175293	5,0454091E-5
3120,3031539917	4,9853542E-5
3123,28338623047	5,0824513E-5
3126,26361846924	4,9325499E-5
3129,24385070801	4,9417987E-5
3132,22408294678	4,9603926E-5
3135,20431518555	4,9220516E-5
3138,18454742432	4,9578651E-5
3141,16477966309	4,8738736E-5
3144,14501190186	4,7677221E-5
3147,12524414063	4,7655725E-5
3150,10547637939	4,7247065E-5
3153,08570861816	4,6687386E-5
3156,06594085693	4,5957459E-5
3159,0461730957	4,5542041E-5
3162,02640533447	4,3277016E-5
3165,00663757324	4,2921427E-5
3167,98686981201	4,1456642E-5
3170,96710205078	3,957191E-5
3173,94733428955	3,7317153E-5
3176,92756652832	3,4750423E-5
3179,90779876709	3,1970442E-5
3182,88803100586	2,9938962E-5
3185,86826324463	2,7944098E-5
3188,8484954834	2,6921625E-5
3191,82872772217	2,5409298E-5
3194,80895996094	2,4724702E-5
3197,78919219971	2,5354102E-5
3200,76942443848	2,4522125E-5
3203,74965667725	2,581058E-5
3206,72988891602	2,5216012E-5
3209,71012115479	2,5919094E-5
3212,69035339355	2,6522447E-5
3215,67058563232	2,7504455E-5
3218,65081787109	2,7682888E-5
3221,63105010986	2,9311504E-5
3224,61128234863	2,9766827E-5
3227,5915145874	3,0005316E-5
3230,57174682617	2,9935358E-5
3233,55197906494	2,9810868E-5
3236,53221130371	3,2254479E-5
3239,51244354248	3,218571E-5
3242,49267578125	3,2989185E-5
3245,47290802002	3,425691E-5
3248,45314025879	3,5384712E-5
3251,43337249756	3,8495472E-5
3254,41360473633	4,0494578E-5
3257,3938369751	4,3066095E-5
3260,37406921387	4,6544764E-5
3263,35430145264	4,9881558E-5
3266,33453369141	5,3925848E-5
3269,31476593018	5,9758553E-5
3272,29499816895	6,6218995E-5
3275,27523040771	7,294413E-5
3278,25546264648	8,2131493E-5
3281,23569488525	9,3587808E-5
3284,21592712402	0,00010577633
3287,19615936279	0,00012002773
3290,17639160156	0,00013761431
3293,15662384033	0,00015902282
3296,1368560791	0,00018262727
3299,11708831787	0,00020806501
3302,09732055664	0,00023401718
3305,07755279541	0,00025226855
3308,05778503418	0,00025749053
3311,03801727295	0,00024848329
3314,01824951172	0,00023053936
3316,99848175049	0,00021307998
3319,97871398926	0,00019542225
3322,95894622803	0,00018165169
3325,9391784668	0,00016732752
3328,91941070557	0,0001551433
3331,89964294434	0,00014639437
3334,87987518311	0,00013713224
3337,86010742188	0,00012958268
3340,84033966064	0,00012212333
3343,82057189941	0,00011668852
3346,80080413818	0,00011310539
3349,78103637695	0,00010738842
3352,76126861572	0,00010419358
3355,74150085449	0,00010109295
3358,72173309326	9,8316822E-5
3361,70196533203	9,567066E-5
3364,6821975708	9,3696972E-5
3367,66242980957	9,2257104E-5
3370,64266204834	9,0997353E-5
3373,62289428711	8,9554196E-5
3376,60312652588	8,7746722E-5
3379,58335876465	8,6916078E-5
3382,56359100342	8,6130389E-5
3385,54382324219	8,5126971E-5
3388,52405548096	8,3477453E-5
3391,50428771973	8,2213898E-5
3394,4845199585	8,3361231E-5
3397,46475219727	8,1202391E-5
3400,44498443604	8,1149949E-5
3403,4252166748	7,9900745E-5
3406,40544891357	7,7949444E-5
3409,38568115234	7,6018629E-5
3412,36591339111	7,5820761E-5
3415,34614562988	7,6041308E-5
3418,32637786865	7,5260062E-5
3421,30661010742	7,496231E-5
3424,28684234619	7,5557742E-5
3427,26707458496	7,3246067E-5
3430,24730682373	7,2704572E-5
3433,2275390625	7,3361437E-5
3436,20777130127	7,2972637E-5
3439,18800354004	7,3021394E-5
3442,16823577881	7,1897189E-5
3445,14846801758	7,2564137E-5
3448,12870025635	7,1291525E-5
3451,10893249512	7,1770829E-5
3454,08916473389	7,162965E-5
3457,06939697266	7,0688539E-5
3460,04962921143	7,0368344E-5
3463,0298614502	7,1760168E-5
3466,01009368897	7,0566143E-5
3468,99032592773	7,0848002E-5
3471,9705581665	7,0231037E-5
3474,95079040527	7,0887041E-5
3477,93102264404	7,0729167E-5
3480,91125488281	7,0470894E-5
3483,89148712158	7,0078741E-5
3486,87171936035	7,0936553E-5
3489,85195159912	6,9283419E-5
3492,83218383789	7,0960931E-5
3495,81241607666	7,154088E-5
3498,79264831543	7,2361522E-5
3501,7728805542	7,3098059E-5
3504,75311279297	7,3007676E-5
3507,73334503174	7,3732124E-5
3510,71357727051	7,3300494E-5
3513,69380950928	7,2616304E-5
3516,67404174805	7,2669308E-5
3519,65427398682	7,2886047E-5
3522,63450622559	7,1839519E-5
3525,61473846436	7,0606944E-5
3528,59497070313	7,0048015E-5
3531,57520294189	7,0280397E-5
3534,55543518066	7,0779127E-5
3537,53566741943	7,0916843E-5
3540,5158996582	7,2965363E-5
3543,49613189697	7,4651985E-5
3546,47636413574	7,6808853E-5
3549,45659637451	7,828363E-5
3552,43682861328	7,9898649E-5
3555,41706085205	8,1744633E-5
3558,39729309082	8,320182E-5
3561,37752532959	8,4350792E-5
3564,35775756836	8,4243108E-5
3567,33798980713	8,4186167E-5
3570,3182220459	8,3798071E-5
3573,29845428467	8,2764658E-5
3576,27868652344	8,4270487E-5
3579,25891876221	8,3468128E-5
3582,23915100098	8,1395969E-5
3585,21938323975	8,1975476E-5
3588,19961547852	8,1128949E-5
3591,17984771729	8,1200911E-5
3594,16007995605	8,0401035E-5
3597,14031219482	8,0072445E-5
3600,12054443359	8,0005145E-5
3603,10077667236	7,9174228E-5
3606,08100891113	7,9338424E-5
3609,0612411499	7,8714357E-5
3612,04147338867	7,9266158E-5
3615,02170562744	7,9120544E-5
3618,00193786621	7,8726561E-5
3620,98217010498	7,9269645E-5
3623,96240234375	7,8872942E-5
3626,94263458252	8,0090557E-5
3629,92286682129	7,8525285E-5
3632,90309906006	8,0178312E-5
3635,88333129883	7,9021956E-5
3638,8635635376	7,9958708E-5
3641,84379577637	7,945622E-5
3644,82402801514	7,9061196E-5
3647,80426025391	7,9699935E-5
3650,78449249268	7,9331603E-5
3653,76472473145	7,843409E-5
3656,74495697022	7,896241E-5
3659,72518920898	7,6967923E-5
3662,70542144775	7,5785959E-5
3665,68565368652	7,5711862E-5
3668,66588592529	7,5355527E-5
3671,64611816406	7,5361882E-5
3674,62635040283	7,4062628E-5
3677,6065826416	7,6197836E-5
3680,58681488037	7,5841577E-5
3683,56704711914	7,6909277E-5
3686,54727935791	7,8112626E-5
3689,52751159668	7,8137725E-5
3692,50774383545	7,8181129E-5
3695,48797607422	7,9474659E-5
3698,46820831299	8,1953601E-5
3701,44844055176	8,2315925E-5
3704,42867279053	8,2600961E-5
3707,4089050293	8,2427982E-5
3710,38913726807	8,2894425E-5
3713,36936950684	8,3634203E-5
3716,34960174561	8,4347374E-5
3719,32983398438	8,4070601E-5
3722,31006622314	8,3997177E-5
3725,29029846191	8,4625781E-5
3728,27053070068	8,4622936E-5
3731,25076293945	8,4948581E-5
3734,23099517822	8,6419219E-5
3737,21122741699	8,6029399E-5
3740,19145965576	8,5708277E-5
3743,17169189453	8,6408226E-5
3746,1519241333	8,6937066E-5
3749,13215637207	8,6452158E-5
3752,11238861084	8,7300623E-5
3755,09262084961	8,740015E-5
3758,07285308838	8,7306971E-5
3761,05308532715	8,8087804E-5
3764,03331756592	8,7765886E-5
3767,01354980469	8,8308413E-5
3769,99378204346	8,7900184E-5
3772,97401428223	8,7940184E-5
3775,954246521	8,9016447E-5
3778,93447875977	8,9550621E-5
3781,91471099854	9,0379132E-5
3784,8949432373	8,9335017E-5
3787,87517547607	8,9574387E-5
3790,85540771484	9,0807565E-5
3793,83563995361	9,0559474E-5
3796,81587219238	8,9521027E-5
3799,79610443115	8,9129533E-5
3802,77633666992	9,0876242E-5
3805,75656890869	9,060925E-5
3808,73680114746	9,0051319E-5
3811,71703338623	9,0566977E-5
3814,697265625	8,9779537E-5
3817,67749786377	8,9336395E-5
3820,65773010254	9,069222E-5
3823,63796234131	8,9789622E-5
3826,61819458008	8,9488159E-5
3829,59842681885	8,9263625E-5
3832,57865905762	9,1414317E-5
3835,55889129639	9,1358025E-5
3838,53912353516	9,1049562E-5
3841,51935577393	9,1652302E-5
3844,4995880127	9,155197E-5
3847,47982025146	9,215488E-5
3850,46005249023	9,2715985E-5
3853,440284729	9,2318982E-5
3856,42051696777	9,1259457E-5
3859,40074920654	9,1938717E-5
3862,38098144531	9,1611591E-5
3865,36121368408	9,1431673E-5
3868,34144592285	9,1244433E-5
3871,32167816162	9,1782604E-5
3874,30191040039	9,2311936E-5
3877,28214263916	9,1959583E-5
3880,26237487793	9,1701251E-5
3883,2426071167	9,1916862E-5
3886,22283935547	9,3680759E-5
3889,20307159424	9,4918194E-5
3892,18330383301	9,6474245E-5
3895,16353607178	9,6057871E-5
3898,14376831055	9,8474279E-5
3901,12400054932	0,00010004862
3904,10423278809	0,00010120537
3907,08446502686	0,0001018096
3910,06469726562	0,00010280194
3913,04492950439	0,00010278301
3916,02516174316	0,00010445673
3919,00539398193	0,00010478402
3921,9856262207	0,00010526145
3924,96585845947	0,00010545767
3927,94609069824	0,00010609861
3930,92632293701	0,0001056121
3933,90655517578	0,00010657096
3936,88678741455	0,00010668662
3939,86701965332	0,0001060506
3942,84725189209	0,00010707341
3945,82748413086	0,0001074189
3948,80771636963	0,00010734191
3951,7879486084	0,00010866198
3954,76818084717	0,0001103859
3957,74841308594	0,00010990667
3960,72864532471	0,00011224293
3963,70887756348	0,0001126263
3966,68910980225	0,00011337659
3969,66934204102	0,00011470267
3972,64957427978	0,00011629816
3975,62980651855	0,00011782927
3978,61003875732	0,00011943932
3981,59027099609	0,00012193892
3984,57050323486	0,00012543703
3987,55073547363	0,00012933009
3990,5309677124	0,0001331506
3993,51119995117	0,00013870934
3996,49143218994	0,0001436637
3999,47166442871	0,00014969846
4002,45189666748	0,00015447774
4005,43212890625	0,00015836972
4008,41236114502	0,00016204348
4011,39259338379	0,00016368817
4014,37282562256	0,00016416426
4017,35305786133	0,00016100074
4020,3332901001	0,00015690699
4023,31352233887	0,0001505507
4026,29375457764	0,00014598545
4029,27398681641	0,0001447961
4032,25421905518	0,00014720279
4035,23445129395	0,00015003482
4038,21468353271	0,00015244086
4041,19491577148	0,00015353423
4044,17514801025	0,00015444569
4047,15538024902	0,00015685256
4050,13561248779	0,00015772667
4053,11584472656	0,00015910045
4056,09607696533	0,00015887712
4059,0763092041	0,00015863336
4062,05654144287	0,00016030116
4065,03677368164	0,0001592812
4068,01700592041	0,00015999991
4070,99723815918	0,00016106464
4073,97747039795	0,00016220797
4076,95770263672	0,00016179921
4079,93793487549	0,00016338375
4082,91816711426	0,00016326663
4085,89839935303	0,00016440515
4088,8786315918	0,00016410821
4091,85886383057	0,00016527621
4094,83909606934	0,00016568053
4097,81932830811	0,00016668958
4100,79956054687	0,00016646829
4103,77979278564	0,00016722599
4106,76002502441	0,00016697211
4109,74025726318	0,00016816011
4112,72048950195	0,00016852261
4115,70072174072	0,00017022215
4118,68095397949	0,00017205031
4121,66118621826	0,00017368647
4124,64141845703	0,00017601012
4127,6216506958	0,00017674607
4130,60188293457	0,00017881021
4133,58211517334	0,00018091143
4136,56234741211	0,00018334219
4139,54257965088	0,00018561525
4142,52281188965	0,00018723381
4145,50304412842	0,00018847576
4148,48327636719	0,00018959667
4151,46350860596	0,00019176638
4154,44374084473	0,00019430525
4157,4239730835	0,00019674764
4160,40420532227	0,00019769461
4163,38443756103	0,0002002832
4166,3646697998	0,00020153876
4169,34490203857	0,00020514229
4172,32513427734	0,00020752615
4175,30536651611	0,00020826396
4178,28559875488	0,0002112751
4181,26583099365	0,00021524821
4184,24606323242	0,00021611147
4187,22629547119	0,00021954361
4190,20652770996	0,00022146763
4193,18675994873	0,00022427675
4196,1669921875	0,00022730724
4199,14722442627	0,00023015527
4202,12745666504	0,00023350241
4205,10768890381	0,00023665708
4208,08792114258	0,00023893667
4211,06815338135	0,00024220846
4214,04838562012	0,0002459516
4217,02861785889	0,0002505335
4220,00885009766	0,00025512416
4222,98908233643	0,00025908849
4225,9693145752	0,00026482881
4228,94954681396	0,00026954071
4231,92977905273	0,00027429472
4234,9100112915	0,00027904152
4237,89024353027	0,00028435432
4240,87047576904	0,00028981809
4243,85070800781	0,0002944542
4246,83094024658	0,00030040654
4249,81117248535	0,00030573969
4252,79140472412	0,00031246413
4255,77163696289	0,00031976767
4258,75186920166	0,00032685727
4261,73210144043	0,00033365449
4264,7123336792	0,00034020432
4267,69256591797	0,00034972381
4270,67279815674	0,0003587737
4273,65303039551	0,00036792437
4276,63326263428	0,0003782949
4279,61349487305	0,00038882763
4282,59372711182	0,0003983702
4285,57395935059	0,00041129167
4288,55419158936	0,00042474096
4291,53442382812	0,00043782751
4294,51465606689	0,0004514908
4297,49488830566	0,00046569729
4300,47512054443	0,00048219453
4303,4553527832	0,00049910282
4306,43558502197	0,00051870644
4309,41581726074	0,00053805054
4312,39604949951	0,0005595885
4315,37628173828	0,00058193159
4318,35651397705	0,00060522547
4321,33674621582	0,00063230998
4324,31697845459	0,00066223251
4327,29721069336	0,00069462343
4330,27744293213	0,00073129085
4333,2576751709	0,00077066836
4336,23790740967	0,00081311506
4339,21813964844	0,00085718274
4342,19837188721	0,00090429845
4345,17860412598	0,00095434941
4348,15883636475	0,001006339
4351,13906860352	0,0010605283
4354,11930084229	0,001114011
4357,09953308105	0,0011686577
4360,07976531982	0,0012195016
4363,05999755859	0,0012652077
4366,04022979736	0,0012967031
4369,02046203613	0,0013144435
4372,0006942749	0,0013074459
4374,98092651367	0,0012732617
4377,96115875244	0,0012136675
4380,94139099121	0,0011353851
4383,92162322998	0,0010456427
4386,90185546875	0,00095763768
4389,88208770752	0,0008718142
4392,86231994629	0,00079301957
4395,84255218506	0,00072248871
4398,82278442383	0,00066129546
4401,8030166626	0,00060753027
4404,78324890137	0,00056195482
4407,76348114014	0,00052035303
4410,74371337891	0,00048477761
4413,72394561768	0,00045509161
4416,70417785645	0,00042812544
4419,68441009521	0,00040462941
4422,66464233398	0,00038427006
4425,64487457275	0,00036509457
4428,62510681152	0,00034566476
4431,60533905029	0,0003312448
4434,58557128906	0,00031461238
4437,56580352783	0,00030054292
4440,5460357666	0,00028687536
4443,52626800537	0,00027433267
4446,50650024414	0,00026213032
4449,48673248291	0,0002498962
4452,46696472168	0,00023881552
4455,44719696045	0,00022666242
4458,42742919922	0,00021590774
4461,40766143799	0,00020557671
4464,38789367676	0,0001934159
4467,36812591553	0,00018366922
4470,3483581543	0,00017461495
4473,32859039307	0,00016813962
4476,30882263184	0,0001655243
4479,28905487061	0,00016410288
4482,26928710937	0,00016129414
4485,24951934814	0,00015861621
4488,22975158691	0,00015378711
4491,20998382568	0,00014888745
4494,19021606445	0,00014479013
4497,17044830322	0,00013909926
4500,15068054199	0,0001353579
4503,13091278076	0,00013111161
4506,11114501953	0,00012752735
4509,0913772583	0,00012408661
4512,07160949707	0,00012004485
4515,05184173584	0,00011786399
4518,03207397461	0,00011370139
4521,01230621338	0,00011138661
4523,99253845215	0,0001080722
4526,97277069092	0,00010566888
4529,95300292969	0,00010279168
4532,93323516846	9,9823015E-5
4535,91346740723	9,6976248E-5
4538,893699646	9,4584885E-5
4541,87393188477	9,2520922E-5
4544,85416412354	8,9772427E-5
4547,8343963623	8,7344763E-5
4550,81462860107	8,5854103E-5
4553,79486083984	8,3269389E-5
4556,77509307861	8,1273937E-5
4559,75532531738	8,0101011E-5
4562,73555755615	7,8045518E-5
4565,71578979492	7,5580121E-5
4568,69602203369	7,4028561E-5
4571,67625427246	7,1679636E-5
4574,65648651123	6,886127E-5
4577,63671875	6,7524008E-5
4580,61695098877	6,3537681E-5
4583,59718322754	6,3090471E-5
4586,57741546631	6,0772173E-5
4589,55764770508	5,9164106E-5
4592,53787994385	5,7895561E-5
4595,51811218262	5,5698237E-5
4598,49834442139	5,4760423E-5
4601,47857666016	5,3972466E-5
4604,45880889893	5,2033016E-5
4607,4390411377	5,0384263E-5
4610,41927337646	4,918347E-5
4613,39950561523	4,8427884E-5
4616,379737854	4,6687063E-5
4619,35997009277	4,5443832E-5
4622,34020233154	4,4847564E-5
4625,32043457031	4,3986633E-5
4628,30066680908	4,3083997E-5
4631,28089904785	4,180685E-5
4634,26113128662	4,0868113E-5
4637,24136352539	4,1429501E-5
4640,22159576416	4,0084714E-5
4643,20182800293	3,9879407E-5
4646,1820602417	3,9057233E-5
4649,16229248047	3,8668028E-5
4652,14252471924	3,9522187E-5
4655,12275695801	3,9930197E-5
4658,10298919678	3,8946201E-5
4661,08322143555	3,8157949E-5
4664,06345367432	3,7702149E-5
4667,04368591309	3,9910803E-5
4670,02391815186	3,8576678E-5
4673,00415039063	4,0278881E-5
4675,98438262939	4,0107919E-5
4678,96461486816	4,022824E-5
4681,94484710693	4,0145624E-5
4684,9250793457	4,176821E-5
4687,90531158447	4,2245141E-5
4690,88554382324	4,3809877E-5
4693,86577606201	4,3625453E-5
4696,84600830078	4,4300535E-5
4699,82624053955	4,5378329E-5
4702,80647277832	4,6000126E-5
4705,78670501709	4,7240417E-5
4708,76693725586	4,8837267E-5
4711,74716949463	4,8363439E-5
4714,7274017334	4,9522063E-5
4717,70763397217	5,0833797E-5
4720,68786621094	5,1380872E-5
4723,66809844971	5,1867772E-5
4726,64833068848	5,2264995E-5
4729,62856292725	5,3750976E-5
4732,60879516602	5,5591818E-5
4735,58902740479	5,6816017E-5
4738,56925964355	5,8601473E-5
4741,54949188232	6,1589839E-5
4744,52972412109	6,3826737E-5
4747,50995635986	6,5154067E-5
4750,49018859863	6,8101251E-5
4753,4704208374	6,966723E-5
4756,45065307617	7,0639276E-5
4759,43088531494	7,1789345E-5
4762,41111755371	7,3754946E-5
4765,39134979248	7,555763E-5
4768,37158203125	7,6969283E-5
4771,35181427002	7,9164718E-5
4774,33204650879	8,031352E-5
4777,31227874756	8,1877157E-5
4780,29251098633	8,4706174E-5
4783,2727432251	8,6720848E-5
4786,25297546387	8,8872044E-5
4789,23320770264	9,1906595E-5
4792,21343994141	9,4153636E-5
4795,19367218018	9,6412872E-5
4798,17390441895	9,8951961E-5
4801,15413665771	0,0001011847
4804,13436889648	0,00010282472
4807,11460113525	0,00010461848
4810,09483337402	0,00010651318
4813,07506561279	0,00010946465
4816,05529785156	0,00011170709
4819,03553009033	0,00011501138
4822,0157623291	0,00011679804
4824,99599456787	0,00012078964
4827,97622680664	0,00012415945
4830,95645904541	0,00012718535
4833,93669128418	0,00013124816
4836,91692352295	0,0001332864
4839,89715576172	0,00013632106
4842,87738800049	0,00013626826
4845,85762023926	0,00013450395
4848,83785247803	0,0001330645
4851,8180847168	0,00012579761
4854,79831695557	0,0001145078
4857,77854919434	9,6146365E-5
4860,75878143311	6,9071388E-5
4863,73901367188	4,1166835E-5
4866,71924591064	3,015466E-5
4869,69947814941	4,1370689E-5
4872,67971038818	5,7448347E-5
4875,65994262695	6,8519592E-5
4878,64017486572	7,7510317E-5
4881,62040710449	8,2027234E-5
4884,60063934326	8,613746E-5
4887,58087158203	8,9833154E-5
4890,5611038208	9,3387176E-5
4893,54133605957	9,7047824E-5
4896,52156829834	0,00010049863
4899,50180053711	0,00010565607
4902,48203277588	0,00010823009
4905,46226501465	0,00011137396
4908,44249725342	0,00011366378
4911,42272949219	0,00011852675
4914,40296173096	0,00012163571
4917,38319396973	0,00012423843
4920,3634262085	0,00012868409
4923,34365844727	0,00013211172
4926,32389068604	0,00013427208
4929,3041229248	0,00013824754
4932,28435516357	0,00014046661
4935,26458740234	0,0001446299
4938,24481964111	0,00014773932
4941,22505187988	0,00015169412
4944,20528411865	0,00015429814
4947,18551635742	0,00015747359
4950,16574859619	0,00016076461
4953,14598083496	0,0001643917
4956,12621307373	0,0001675173
4959,1064453125	0,00017022396
4962,08667755127	0,00017472778
4965,06690979004	0,00017885132
4968,04714202881	0,00018130272
4971,02737426758	0,00018497324
4974,00760650635	0,0001876363
4976,98783874512	0,00019192916
4979,96807098389	0,0001957502
4982,94830322266	0,00019847903
4985,92853546143	0,00020149985
4988,9087677002	0,00020609817
4991,88899993897	0,00021015681
4994,86923217773	0,0002142585
4997,8494644165	0,00021778192
5000,82969665527	0,00022406515
5003,80992889404	0,00022720495
5006,79016113281	0,00023313081
5009,77039337158	0,00023843465
5012,75062561035	0,0002445356
5015,73085784912	0,000250407
5018,71109008789	0,00025626564
5021,69132232666	0,00026123301
5024,67155456543	0,00026736548
5027,6517868042	0,00027441333
5030,63201904297	0,00028109993
5033,61225128174	0,00028854491
5036,59248352051	0,00029651941
5039,57271575928	0,00030448446
5042,55294799805	0,00031333499
5045,53318023682	0,00032259969
5048,51341247559	0,00033044473
5051,49364471436	0,00033986888
5054,47387695313	0,00035058078
5057,45410919189	0,00036115215
5060,43434143066	0,00037048585
5063,41457366943	0,00038178062
5066,3948059082	0,00039467196
5069,37503814697	0,00040759355
5072,35527038574	0,00042044724
5075,33550262451	0,00043407343
5078,31573486328	0,00045016405
5081,29596710205	0,00046462589
5084,27619934082	0,00048164121
5087,25643157959	0,00049938737
5090,23666381836	0,00051885092
5093,21689605713	0,0005391052
5096,1971282959	0,00056046743
5099,17736053467	0,00058316807
5102,15759277344	0,00060884447
5105,13782501221	0,00063409692
5108,11805725098	0,0006627057
5111,09828948975	0,00069499356
5114,07852172852	0,00072966045
5117,05875396729	0,0007666317
5120,03898620605	0,00080855504
5123,01921844482	0,00085336059
5125,99945068359	0,00090522342
5128,97968292236	0,00096160362
5131,95991516113	0,0010258801
5134,9401473999	0,0010979434
5137,92037963867	0,00117894
5140,90061187744	0,0012710599
5143,88084411621	0,0013792862
5146,86107635498	0,0015027483
5149,84130859375	0,0016472792
5152,82154083252	0,0018169737
5155,80177307129	0,0020184711
5158,78200531006	0,0022594806
5161,76223754883	0,002547672
5164,7424697876	0,0028920883
5167,72270202637	0,0032944405
5170,70293426514	0,0037341008
5173,68316650391	0,0041476697
5176,66339874268	0,0043963194
5179,64363098145	0,0043553987
5182,62386322022	0,0040329677
5185,60409545898	0,0035608644
5188,58432769775	0,0030693568
5191,56455993652	0,0026227062
5194,54479217529	0,0022455527
5197,52502441406	0,0019412506
5200,50525665283	0,0017055795
5203,4854888916	0,0015244072
5206,46572113037	0,0013828387
5209,44595336914	0,001268956
5212,42618560791	0,0011755327
5215,40641784668	0,0010954618
5218,38665008545	0,0010267825
5221,36688232422	0,00096702358
5224,34711456299	0,00091355305
5227,32734680176	0,00086593544
5230,30757904053	0,00082153852
5233,2878112793	0,00078198588
5236,26804351807	0,00074508919
5239,24827575684	0,00071208559
5242,22850799561	0,00068190798
5245,20874023438	0,00065403176
5248,18897247314	0,00062811621
5251,16920471191	0,00060543589
5254,14943695068	0,0005830145
5257,12966918945	0,00056294556
5260,10990142822	0,00054372837
5263,09013366699	0,00052619032
5266,07036590576	0,00050973034
5269,05059814453	0,00049510009
5272,0308303833	0,00047929571
5275,01106262207	0,0004643994
5277,99129486084	0,0004512826
5280,97152709961	0,00043785603
5283,95175933838	0,00042404636
5286,93199157715	0,00041219542
5289,91222381592	0,00040006896
5292,89245605469	0,00038885797
5295,87268829346	0,00037860275
5298,85292053223	0,00036835488
5301,833152771	0,00035936101
5304,81338500977	0,00034956965
5307,79361724854	0,00034269195
5310,7738494873	0,0003362471
5313,75408172607	0,0003303376
5316,73431396484	0,00032520291
5319,71454620361	0,00032185951
5322,69477844238	0,00031693318
5325,67501068115	0,00031390975
5328,65524291992	0,00031038493
5331,63547515869	0,00030629273
5334,61570739746	0,00030197936
5337,59593963623	0,00029795124
5340,576171875	0,00029418916
5343,55640411377	0,00029078372
5346,53663635254	0,0002861905
5349,51686859131	0,00028107762
5352,49710083008	0,0002778151
5355,47733306885	0,00027310055
5358,45756530762	0,00026927402
5361,43779754639	0,00026600084
5364,41802978516	0,00026220235
5367,39826202393	0,0002601399
5370,3784942627	0,00025454868
5373,35872650146	0,00025169846
5376,33895874023	0,00024777604
5379,319190979	0,00024438616
5382,29942321777	0,00023942708
5385,27965545654	0,00023470149
5388,25988769531	0,00023163329
5391,24011993408	0,00022952019
5394,22035217285	0,00022651251
5397,20058441162	0,00022352434
5400,18081665039	0,00022081813
5403,16104888916	0,00021948448
5406,14128112793	0,00021734002
5409,1215133667	0,00021431524
5412,10174560547	0,00021126628
5415,08197784424	0,00020946667
5418,06221008301	0,0002065535
5421,04244232178	0,00020421674
5424,02267456055	0,00020246569
5427,00290679932	0,00019884053
5429,98313903809	0,00019694074
5432,96337127686	0,00019563007
5435,94360351562	0,00019243632
5438,92383575439	0,00019033549
5441,90406799316	0,00018722905
5444,88430023193	0,00018517377
5447,8645324707	0,00018316829
5450,84476470947	0,00018109601
5453,82499694824	0,00017929842
5456,80522918701	0,00017720934
5459,78546142578	0,00017628186
5462,76569366455	0,00017499603
5465,74592590332	0,000172586
5468,72615814209	0,0001724282
5471,70639038086	0,00017107859
5474,68662261963	0,00016828275
5477,6668548584	0,00016755782
5480,64708709717	0,00016621732
5483,62731933594	0,00016338377
5486,60755157471	0,00016226137
5489,58778381348	0,00016110858
5492,56801605225	0,0001592724
5495,54824829102	0,00015713929
5498,52848052978	0,00015383044
5501,50871276855	0,00015187961
5504,48894500732	0,00015053257
5507,46917724609	0,00014821058
5510,44940948486	0,00014770923
5513,42964172363	0,00014588543
5516,4098739624	0,0001444501
5519,39010620117	0,00014379182
5522,37033843994	0,00014165493
5525,35057067871	0,00014003901
5528,33080291748	0,00013858157
5531,31103515625	0,00013778993
5534,29126739502	0,00013720285
5537,27149963379	0,0001352573
5540,25173187256	0,00013395778
5543,23196411133	0,00013338877
5546,2121963501	0,00013184038
5549,19242858887	0,00013221737
5552,17266082764	0,00013103851
5555,15289306641	0,0001304632
5558,13312530518	0,00013009819
5561,11335754395	0,00012891971
5564,09358978271	0,00012716382
5567,07382202148	0,00012777218
5570,05405426025	0,00012648265
5573,03428649902	0,00012509669
5576,01451873779	0,00012398906
5578,99475097656	0,00012429497
5581,97498321533	0,00012341873
5584,9552154541	0,00012232951
5587,93544769287	0,00012271021
5590,91567993164	0,00012166462
5593,89591217041	0,00012296218
5596,87614440918	0,00012057898
5599,85637664795	0,0001209949
5602,83660888672	0,00011996345
5605,81684112549	0,00011973798
5608,79707336426	0,00011928833
5611,77730560303	0,00011768783
5614,7575378418	0,00011835635
5617,73777008057	0,00011764486
5620,71800231934	0,00011640104
5623,69823455811	0,00011598427
5626,67846679687	0,00011534411
5629,65869903564	0,00011529103
5632,63893127441	0,00011630006
5635,61916351318	0,00011575218
5638,59939575195	0,00011455926
5641,57962799072	0,00011390755
5644,55986022949	0,0001131739
5647,54009246826	0,00011302068
5650,52032470703	0,00011234124
5653,5005569458	0,00011135297
5656,48078918457	0,00011054064
5659,46102142334	0,00010923562
5662,44125366211	0,00010852022
5665,42148590088	0,00010776662
5668,40171813965	0,00010602983
5671,38195037842	0,00010392622
5674,36218261719	0,0001022047
5677,34241485596	0,00010013027
5680,32264709473	9,7454682E-5
5683,3028793335	9,5230883E-5
5686,28311157227	9,3508166E-5
5689,26334381103	9,3366047E-5
5692,2435760498	9,1695317E-5
5695,22380828857	9,0252737E-5
5698,20404052734	8,9595792E-5
5701,18427276611	8,9400583E-5
5704,16450500488	8,7802952E-5
5707,14473724365	8,7859394E-5
5710,12496948242	8,6726664E-5
5713,10520172119	8,6760548E-5
5716,08543395996	8,5766692E-5
5719,06566619873	8,4850024E-5
5722,0458984375	8,4038786E-5
5725,02613067627	8,3218374E-5
5728,00636291504	8,2339734E-5
5730,98659515381	8,0737004E-5
5733,96682739258	7,9861249E-5
5736,94705963135	7,9147407E-5
5739,92729187012	7,9517277E-5
5742,90752410889	7,7770672E-5
5745,88775634766	7,6752925E-5
5748,86798858643	7,5452511E-5
5751,8482208252	7,5797151E-5
5754,82845306396	7,3843404E-5
5757,80868530273	7,264686E-5
5760,7889175415	7,2613941E-5
5763,76914978027	7,0812832E-5
5766,74938201904	6,8686846E-5
5769,72961425781	6,8989482E-5
5772,70984649658	6,7023903E-5
5775,69007873535	6,487977E-5
5778,67031097412	6,4796054E-5
5781,65054321289	6,14511E-5
5784,63077545166	6,0600862E-5
5787,61100769043	5,838309E-5
5790,5912399292	5,657094E-5
5793,57147216797	5,4790589E-5
5796,55170440674	5,3578016E-5
5799,53193664551	5,2009235E-5
5802,51216888428	4,9758482E-5
5805,49240112305	4,8637707E-5
5808,47263336182	4,6186622E-5
5811,45286560059	4,6546538E-5
5814,43309783935	4,6760558E-5
5817,41333007812	4,648059E-5
5820,39356231689	4,8030225E-5
5823,37379455566	5,2570375E-5
5826,35402679443	5,8804332E-5
5829,3342590332	6,4461166E-5
5832,31449127197	7,429245E-5
5835,29472351074	8,6705829E-5
5838,27495574951	0,00010124173
5841,25518798828	0,00011967096
5844,23542022705	0,00014175719
5847,21565246582	0,00016728883
5850,19588470459	0,00019639347
5853,17611694336	0,00022694049
5856,15634918213	0,00025679456
5859,1365814209	0,00028130835
5862,11681365967	0,0002943911
5865,09704589844	0,00029185265
5868,07727813721	0,00027594477
5871,05751037598	0,00024968648
5874,03774261475	0,00022293291
5877,01797485352	0,00020111696
5879,99820709229	0,00018380508
5882,97843933105	0,00017049604
5885,95867156982	0,00016149311
5888,93890380859	0,00015431789
5891,91913604736	0,00014878335
5894,89936828613	0,00014352526
5897,8796005249	0,00013910125
5900,85983276367	0,00013512789
5903,84006500244	0,00013223188
5906,82029724121	0,00012884165
5909,80052947998	0,00012539571
5912,78076171875	0,0001245843
5915,76099395752	0,00012071389
5918,74122619629	0,00011955331
5921,72145843506	0,00011752402
5924,70169067383	0,00011490339
5927,6819229126	0,00011282137
5930,66215515137	0,00011131601
5933,64238739014	0,00010987297
5936,62261962891	0,00010864056
5939,60285186768	0,00010719577
5942,58308410644	0,00010518968
5945,56331634521	0,00010587914
[truncated: 30,772 more rows]
