# Supplementary material for: Predicting the Durability of Solid Fired Bricks Using NDT Electroacoustic Methods
Source: Materials (Basel). 2022 Aug 25;15(17):5882. doi: 10.3390/ma15175882 (PMC9457344; doi:10.3390/ma15175882)
Supplement: Supplementary file 1 [file materials-15-05882-s001.zip › 20-S0_FT.csv]

ASCII data file created with TiePie Multi Channel software. www.tiepie.com.
2021-08-02 09:34:43 834m
Frequency	FFT1
Hz	V
0	0,0012574636
2,98023223876953	0,00016330726
5,96046447753906	0,00015158076
8,94069671630859	0,00015687101
11,9209289550781	0,00014256525
14,9011611938477	0,000144646
17,8813934326172	0,00019569653
20,8616256713867	0,00017673886
23,8418579101562	0,00017818302
26,8220901489258	0,00016599253
29,8023223876953	0,00016543751
32,7825546264648	0,00017681861
35,7627868652344	0,0001734404
38,7430191040039	0,00018969811
41,7232513427734	0,0001774919
44,703483581543	0,00018350823
47,6837158203125	0,00019741394
50,663948059082	0,00018956358
53,6441802978516	0,00018781612
56,6244125366211	0,00018524051
59,6046447753906	0,00019011144
62,5848770141602	0,00019243689
65,5651092529297	0,00019575996
68,5453414916992	0,00019695845
71,5255737304687	0,00018919675
74,5058059692383	0,00019465492
77,4860382080078	0,00019313424
80,4662704467773	0,00019699995
83,4465026855469	0,00019563652
86,4267349243164	0,00019769288
89,4069671630859	0,00019813546
92,3871994018555	0,00020215011
95,367431640625	0,00020596403
98,3476638793945	0,00019916301
101,327896118164	0,00019755633
104,308128356934	0,00019715886
107,288360595703	0,00019545843
110,268592834473	0,00020163555
113,248825073242	0,00019758096
116,229057312012	0,00019739664
119,209289550781	0,00019832625
122,189521789551	0,00019891327
125,16975402832	0,0002017208
128,14998626709	0,00020212138
131,130218505859	0,00020354449
134,110450744629	0,00020370501
137,090682983398	0,00020554849
140,070915222168	0,00020665304
143,051147460938	0,00020220342
146,031379699707	0,00020040519
149,011611938477	0,00020038843
151,991844177246	0,00020148953
154,972076416016	0,00019993748
157,952308654785	0,00020006835
160,932540893555	0,00019876022
163,912773132324	0,00019753609
166,893005371094	0,00019688273
169,873237609863	0,00019538101
172,853469848633	0,00019407861
175,833702087402	0,0001907525
178,813934326172	0,00019399745
181,794166564941	0,00019090282
184,774398803711	0,00019213263
187,75463104248	0,00019179471
190,73486328125	0,00019316407
193,71509552002	0,00019352979
196,695327758789	0,00019345184
199,675559997559	0,00019121602
202,655792236328	0,00019572142
205,636024475098	0,00019069469
208,616256713867	0,00019203224
211,596488952637	0,00019082866
214,576721191406	0,00018933117
217,556953430176	0,0001890325
220,537185668945	0,00018820238
223,517417907715	0,00018729477
226,497650146484	0,00018790403
229,477882385254	0,00019001503
232,458114624023	0,00018750803
235,438346862793	0,00018778289
238,418579101562	0,0001864271
241,398811340332	0,0001864873
244,379043579102	0,00018559974
247,359275817871	0,00018488942
250,339508056641	0,0001839745
253,31974029541	0,000183442
256,29997253418	0,00018165635
259,280204772949	0,00018005209
262,260437011719	0,00017885376
265,240669250488	0,00017910961
268,220901489258	0,0001770763
271,201133728027	0,00017411502
274,181365966797	0,00017551248
277,161598205566	0,00017618961
280,141830444336	0,00017784562
283,122062683105	0,00017859506
286,102294921875	0,00017657285
289,082527160645	0,00017968589
292,062759399414	0,00017774489
295,042991638184	0,00017785546
298,023223876953	0,00017568409
301,003456115723	0,00017840175
303,983688354492	0,00017416131
306,963920593262	0,00017399404
309,944152832031	0,00017163907
312,924385070801	0,00017162389
315,90461730957	0,00016949464
318,88484954834	0,00016909415
321,865081787109	0,00016702348
324,845314025879	0,00016598656
327,825546264648	0,0001658387
330,805778503418	0,00016540163
333,786010742188	0,0001644908
336,766242980957	0,00016513688
339,746475219727	0,00016786554
342,726707458496	0,00016750026
345,706939697266	0,00016514288
348,687171936035	0,0001677952
351,667404174805	0,00016803731
354,647636413574	0,00016866671
357,627868652344	0,00016775608
360,608100891113	0,0001697565
363,588333129883	0,00017021046
366,568565368652	0,00017120088
369,548797607422	0,00016832433
372,529029846191	0,00016889007
375,509262084961	0,00016965159
378,48949432373	0,00016832416
381,4697265625	0,00016553488
384,44995880127	0,00016507507
387,430191040039	0,00016587859
390,410423278809	0,00016719286
393,390655517578	0,00016551835
396,370887756348	0,00016384953
399,351119995117	0,00016481151
402,331352233887	0,00016275647
405,311584472656	0,00016230207
408,291816711426	0,00016104196
411,272048950195	0,00015828678
414,252281188965	0,00015698276
417,232513427734	0,0001541487
420,212745666504	0,00015496452
423,192977905273	0,00015329728
426,173210144043	0,00015156761
429,153442382812	0,00014933461
432,133674621582	0,00014711307
435,113906860352	0,00014477685
438,094139099121	0,00014263498
441,074371337891	0,00013933339
444,05460357666	0,00013795128
447,03483581543	0,00013848687
450,015068054199	0,00013689524
452,995300292969	0,00014026587
455,975532531738	0,00014129264
458,955764770508	0,00014249404
461,935997009277	0,00014243059
464,916229248047	0,00014300981
467,896461486816	0,00014187022
470,876693725586	0,00014227793
473,856925964355	0,00014130449
476,837158203125	0,00013876069
479,817390441895	0,00013942917
482,797622680664	0,00013740689
485,777854919434	0,00013837975
488,758087158203	0,00013789491
491,738319396973	0,00013627217
494,718551635742	0,0001345256
497,698783874512	0,00013430404
500,679016113281	0,00013312912
503,659248352051	0,0001326015
506,63948059082	0,00013193256
509,61971282959	0,00013344916
512,599945068359	0,00013397893
515,580177307129	0,00013702464
518,560409545898	0,00013678021
521,540641784668	0,0001393588
524,520874023438	0,00013976887
527,501106262207	0,00014205508
530,481338500977	0,00014185743
533,461570739746	0,00014389391
536,441802978516	0,00014436976
539,422035217285	0,00014553783
542,402267456055	0,0001477694
545,382499694824	0,00014656431
548,362731933594	0,00014722693
551,342964172363	0,00014750442
554,323196411133	0,00014099268
557,303428649902	0,00014806963
560,283660888672	0,0001478294
563,263893127441	0,00015092928
566,244125366211	0,00014283055
569,22435760498	0,00014330318
572,20458984375	0,00014493649
575,18482208252	0,00014164713
578,165054321289	0,00014200114
581,145286560059	0,00014169765
584,125518798828	0,00014228865
587,105751037598	0,00014210284
590,085983276367	0,00014135305
593,066215515137	0,00014131618
596,046447753906	0,00014106237
599,026679992676	0,00013901867
602,006912231445	0,00014144596
604,987144470215	0,00014126291
607,967376708984	0,00014111182
610,947608947754	0,00014169883
613,927841186523	0,00014114584
616,908073425293	0,00013972938
619,888305664062	0,00013986781
622,868537902832	0,00014076072
625,848770141602	0,00013973213
628,829002380371	0,00013767168
631,809234619141	0,00013979277
634,78946685791	0,00013935996
637,76969909668	0,00013801769
640,749931335449	0,00013873492
643,730163574219	0,0001377771
646,710395812988	0,00013872329
649,690628051758	0,00013836009
652,670860290527	0,00013827728
655,651092529297	0,00013906134
658,631324768066	0,00014056449
661,611557006836	0,00013995848
664,591789245606	0,0001408821
667,572021484375	0,00014000127
670,552253723145	0,00013963749
673,532485961914	0,00013871282
676,512718200684	0,00013811131
679,492950439453	0,00013711191
682,473182678223	0,00013538382
685,453414916992	0,00013507445
688,433647155762	0,00013490556
691,413879394531	0,00013538367
694,394111633301	0,00013243368
697,37434387207	0,00013279783
700,35457611084	0,0001317275
703,334808349609	0,0001293766
706,315040588379	0,00012929027
709,295272827148	0,00012920407
712,275505065918	0,00012909394
715,255737304687	0,0001286047
718,235969543457	0,00013080298
721,216201782227	0,00013014053
724,196434020996	0,00013124596
727,176666259766	0,00013117762
730,156898498535	0,00013262027
733,137130737305	0,00013132865
736,117362976074	0,00013406872
739,097595214844	0,00013320956
742,077827453613	0,00013343833
745,058059692383	0,00013313604
748,038291931152	0,00013312595
751,018524169922	0,00013306069
753,998756408691	0,00013249937
756,978988647461	0,00013276357
759,959220886231	0,0001322376
762,939453125	0,00013260736
765,919685363769	0,00013149777
768,899917602539	0,00013146295
771,880149841309	0,0001306179
774,860382080078	0,00013028191
777,840614318848	0,0001300485
780,820846557617	0,00012791615
783,801078796387	0,00012639351
786,781311035156	0,00012399766
789,761543273926	0,00012366039
792,741775512695	0,00012158262
795,722007751465	0,00011888544
798,702239990234	0,00011935209
801,682472229004	0,00011693779
804,662704467773	0,00011678109
807,642936706543	0,0001156029
810,623168945313	0,00011421727
813,603401184082	0,00011351618
816,583633422852	0,00011445645
819,563865661621	0,00011426919
822,544097900391	0,00011561916
825,52433013916	0,00011636501
828,50456237793	0,00011827347
831,484794616699	0,00011992289
834,465026855469	0,00012237129
837,445259094238	0,00012610056
840,425491333008	0,00012899022
843,405723571777	0,00013469672
846,385955810547	0,00013743219
849,366188049316	0,00014263163
852,346420288086	0,00014506229
855,326652526855	0,00014749289
858,306884765625	0,00014865766
861,287117004394	0,0001498699
864,267349243164	0,00014961211
867,247581481934	0,00014927351
870,227813720703	0,000149867
873,208045959473	0,0001488264
876,188278198242	0,0001496722
879,168510437012	0,00014828672
882,148742675781	0,00014629424
885,128974914551	0,00014655028
888,10920715332	0,00014651805
891,08943939209	0,00014571482
894,069671630859	0,00014537832
897,049903869629	0,00014735447
900,030136108398	0,00014556382
903,010368347168	0,00014567484
905,990600585938	0,00014508007
908,970832824707	0,00014449777
911,951065063477	0,00014262855
914,931297302246	0,00014156772
917,911529541016	0,00013927342
920,891761779785	0,0001386391
923,871994018555	0,00013587236
926,852226257324	0,00013518645
929,832458496094	0,000134587
932,812690734863	0,00013294751
935,792922973633	0,00013100396
938,773155212402	0,00013373743
941,753387451172	0,00013476765
944,733619689941	0,00013607449
947,713851928711	0,00013888713
950,69408416748	0,00014045019
953,67431640625	0,00014220268
956,65454864502	0,00014371534
959,634780883789	0,00014475177
962,615013122559	0,00014287054
965,595245361328	0,00014370627
968,575477600098	0,00014305109
971,555709838867	0,00014191815
974,535942077637	0,00014194666
977,516174316406	0,00014114599
980,496406555176	0,00014209663
983,476638793945	0,00014026813
986,456871032715	0,00013980752
989,437103271484	0,00013939132
992,417335510254	0,0001377842
995,397567749023	0,00013899009
998,377799987793	0,00013835881
1001,35803222656	0,0001388829
1004,33826446533	0,00013955069
1007,3184967041	0,00013940901
1010,29872894287	0,00014123901
1013,27896118164	0,00014085972
1016,25919342041	0,00014131194
1019,23942565918	0,00014211248
1022,21965789795	0,00014271683
1025,19989013672	0,00014263822
1028,18012237549	0,00014252928
1031,16035461426	0,00014267563
1034,14058685303	0,00014173736
1037,1208190918	0,00014356166
1040,10105133057	0,00014292695
1043,08128356934	0,00014227757
1046,06151580811	0,00014249217
1049,04174804688	0,00014118003
1052,02198028564	0,00014099586
1055,00221252441	0,00014029671
1057,98244476318	0,00013984317
1060,96267700195	0,0001406795
1063,94290924072	0,00013973386
1066,92314147949	0,00013872187
1069,90337371826	0,00013900083
1072,88360595703	0,00013775098
1075,8638381958	0,00014005412
1078,84407043457	0,00013911555
1081,82430267334	0,00013891139
1084,80453491211	0,00013940453
1087,78476715088	0,0001391541
1090,76499938965	0,0001406495
1093,74523162842	0,00014095914
1096,72546386719	0,00013994125
1099,70569610596	0,00014041385
1102,68592834473	0,00014033067
1105,6661605835	0,00014127269
1108,64639282227	0,00014071681
1111,62662506104	0,00013963465
1114,6068572998	0,00014254014
1117,58708953857	0,00014282864
1120,56732177734	0,00014156432
1123,54755401611	0,00014268605
1126,52778625488	0,00014412119
1129,50801849365	0,00014453448
1132,48825073242	0,00014595641
1135,46848297119	0,00014581521
1138,44871520996	0,00014659803
1141,42894744873	0,00014743192
1144,4091796875	0,00014709606
1147,38941192627	0,00014709615
1150,36964416504	0,00014748648
1153,34987640381	0,00014605503
1156,33010864258	0,00014489772
1159,31034088135	0,00014384268
1162,29057312012	0,00014678742
1165,27080535889	0,00014527935
1168,25103759766	0,00014438126
1171,23126983643	0,00014453888
1174,2115020752	0,00014559853
1177,19173431396	0,00014630812
1180,17196655273	0,00014599584
1183,1521987915	0,00014610161
1186,13243103027	0,00014660952
1189,11266326904	0,00014712456
1192,09289550781	0,00014753441
1195,07312774658	0,00014737376
1198,05335998535	0,00014772276
1201,03359222412	0,00014675447
1204,01382446289	0,00014653974
1206,99405670166	0,00014782085
1209,97428894043	0,00014754451
1212,9545211792	0,0001474291
1215,93475341797	0,00014835144
1218,91498565674	0,00014935891
1221,89521789551	0,00015005633
1224,87545013428	0,00015048923
1227,85568237305	0,00014989341
1230,83591461182	0,00015124952
1233,81614685059	0,00015134915
1236,79637908936	0,00015186648
1239,77661132812	0,00015273289
1242,75684356689	0,00015241491
1245,73707580566	0,00015274794
1248,71730804443	0,0001529632
1251,6975402832	0,00015401129
1254,67777252197	0,00015458797
1257,65800476074	0,00015436826
1260,63823699951	0,0001543015
1263,61846923828	0,00015438521
1266,59870147705	0,00015700706
1269,57893371582	0,00015631825
1272,55916595459	0,0001562675
1275,53939819336	0,00015759879
1278,51963043213	0,00015716558
1281,4998626709	0,00015744484
1284,48009490967	0,00015676349
1287,46032714844	0,00015509817
1290,44055938721	0,00015546759
1293,42079162598	0,00015452018
1296,40102386475	0,00015529908
1299,38125610352	0,00015405863
1302,36148834229	0,00015357587
1305,34172058105	0,00015357138
1308,32195281982	0,00015237057
1311,30218505859	0,00015217303
1314,28241729736	0,00015309865
1317,26264953613	0,00015351831
1320,2428817749	0,00015380935
1323,22311401367	0,00015376344
1326,20334625244	0,0001535521
1329,18357849121	0,00015479897
1332,16381072998	0,0001556424
1335,14404296875	0,00015549513
1338,12427520752	0,00015665151
1341,10450744629	0,00015787236
1344,08473968506	0,00015734772
1347,06497192383	0,00015716869
1350,0452041626	0,00015766752
1353,02543640137	0,00015888345
1356,00566864014	0,00015798856
1358,98590087891	0,00016057008
1361,96613311768	0,00015993346
1364,94636535645	0,00016051857
1367,92659759521	0,00016238882
1370,90682983398	0,0001633182
1373,88706207275	0,0001649367
1376,86729431152	0,0001649143
1379,84752655029	0,00016557074
1382,82775878906	0,00016622783
1385,80799102783	0,0001661793
1388,7882232666	0,0001678789
1391,76845550537	0,00016782507
1394,74868774414	0,00016873047
1397,72891998291	0,00016875252
1400,70915222168	0,0001692789
1403,68938446045	0,0001690726
1406,66961669922	0,00016979343
1409,64984893799	0,00016953095
1412,63008117676	0,00016979267
1415,61031341553	0,0001690183
1418,5905456543	0,00016976577
1421,57077789307	0,00016920569
1424,55101013184	0,00016971441
1427,53124237061	0,00016863695
1430,51147460938	0,00016843445
1433,49170684814	0,00016782808
1436,47193908691	0,00016779199
1439,45217132568	0,00016689748
1442,43240356445	0,00016555286
1445,41263580322	0,00016711125
1448,39286804199	0,00016590961
1451,37310028076	0,00016602356
1454,35333251953	0,00016594027
1457,3335647583	0,00016702568
1460,31379699707	0,00016844469
1463,29402923584	0,00016945686
1466,27426147461	0,00016910347
1469,25449371338	0,00017068481
1472,23472595215	0,00017230854
1475,21495819092	0,00017166305
1478,19519042969	0,00017290208
1481,17542266846	0,00017459438
1484,15565490723	0,00017619099
1487,135887146	0,00017660167
1490,11611938477	0,0001785462
1493,09635162354	0,0001791752
1496,0765838623	0,0001807887
1499,05681610107	0,0001828366
1502,03704833984	0,00018385285
1505,01728057861	0,00018543954
1507,99751281738	0,00018707094
1510,97774505615	0,00018810245
1513,95797729492	0,00018883319
1516,93820953369	0,00018987541
1519,91844177246	0,00019050745
1522,89867401123	0,00019148663
1525,87890625	0,00019003938
1528,85913848877	0,00019080925
1531,83937072754	0,00019078505
1534,81960296631	0,0001901346
1537,79983520508	0,00018963099
1540,78006744385	0,00019009144
1543,76029968262	0,00018839361
1546,74053192139	0,00018967677
1549,72076416016	0,0001914274
1552,70099639893	0,00019214452
1555,6812286377	0,00019518878
1558,66146087646	0,00019776889
1561,64169311523	0,00020008029
1564,621925354	0,00020128282
1567,60215759277	0,00020336462
1570,58238983154	0,00020474585
1573,56262207031	0,00020459893
1576,54285430908	0,00020436367
1579,52308654785	0,00020454331
1582,50331878662	0,00020448597
1585,48355102539	0,00020418022
1588,46378326416	0,00020420647
1591,44401550293	0,00020248417
1594,4242477417	0,00020290342
1597,40447998047	0,00020319297
1600,38471221924	0,0002024852
1603,36494445801	0,00020101118
1606,34517669678	0,00019983916
1609,32540893555	0,00019877926
1612,30564117432	0,0001991432
1615,28587341309	0,00019994209
1618,26610565186	0,00020170235
1621,24633789062	0,00020527514
1624,22657012939	0,00020687617
1627,20680236816	0,00020907465
1630,18703460693	0,00021173693
1633,1672668457	0,00021458075
1636,14749908447	0,00021612328
1639,12773132324	0,00021787784
1642,10796356201	0,0002199719
1645,08819580078	0,00022181209
1648,06842803955	0,00022358414
1651,04866027832	0,0002253738
1654,02889251709	0,00022647194
1657,00912475586	0,00022763474
1659,98935699463	0,00022818963
1662,9695892334	0,00022994672
1665,94982147217	0,00023041787
1668,93005371094	0,00023257599
1671,91028594971	0,00023374109
1674,89051818848	0,00023306814
1677,87075042725	0,0002353045
1680,85098266602	0,00023580215
1683,83121490479	0,00023606479
1686,81144714355	0,00023771532
1689,79167938232	0,00023756515
1692,77191162109	0,00023912429
1695,75214385986	0,00024040283
1698,73237609863	0,00024171937
1701,7126083374	0,00024329112
1704,69284057617	0,00024490797
1707,67307281494	0,00024750936
1710,65330505371	0,0002486059
1713,63353729248	0,00025009676
1716,61376953125	0,00025126741
1719,59400177002	0,00025273525
1722,57423400879	0,0002554708
1725,55446624756	0,00025693384
1728,53469848633	0,00025858949
1731,5149307251	0,00025972683
1734,49516296387	0,00026181912
1737,47539520264	0,00026356642
1740,45562744141	0,00026581444
1743,43585968018	0,00026683245
1746,41609191895	0,00026966622
1749,39632415771	0,00027051237
1752,37655639648	0,00027198659
1755,35678863525	0,00027421201
1758,33702087402	0,0002752371
1761,31725311279	0,00027823482
1764,29748535156	0,00028034774
1767,27771759033	0,00028309782
1770,2579498291	0,00028576969
1773,23818206787	0,0002873005
1776,21841430664	0,00029006511
1779,19864654541	0,00029309199
1782,17887878418	0,00029357495
1785,15911102295	0,0002961509
1788,13934326172	0,00029912091
1791,11957550049	0,00029998748
1794,09980773926	0,00030108913
1797,08003997803	0,00030411246
1800,0602722168	0,00030702244
1803,04050445557	0,00030782974
1806,02073669434	0,00031180611
1809,00096893311	0,00031402388
1811,98120117187	0,00031625215
1814,96143341064	0,000318908
1817,94166564941	0,00032175598
1820,92189788818	0,0003240914
1823,90213012695	0,00032720875
1826,88236236572	0,00032965903
1829,86259460449	0,00033356933
1832,84282684326	0,00033614172
1835,82305908203	0,00033881076
1838,8032913208	0,0003440568
1841,78352355957	0,00034772446
1844,76375579834	0,00035022598
1847,74398803711	0,00035567453
1850,72422027588	0,00035982697
1853,70445251465	0,00036415603
1856,68468475342	0,00037088817
1859,66491699219	0,00037827927
1862,64514923096	0,00038472906
1865,62538146973	0,00039161855
1868,6056137085	0,00039865851
1871,58584594727	0,00040742876
1874,56607818604	0,00041642119
1877,5463104248	0,00042458239
1880,52654266357	0,00043352186
1883,50677490234	0,00044293259
1886,48700714111	0,00045148276
1889,46723937988	0,00046243667
1892,44747161865	0,00047172292
1895,42770385742	0,00048329557
1898,40793609619	0,00049312421
1901,38816833496	0,0005058364
1904,36840057373	0,00051776588
1907,3486328125	0,00052914956
1910,32886505127	0,00054276466
1913,30909729004	0,00055272921
1916,28932952881	0,00056543075
1919,26956176758	0,0005779891
1922,24979400635	0,00059010467
1925,23002624512	0,0006039394
1928,21025848389	0,00061580172
1931,19049072266	0,00063140919
1934,17072296143	0,00064620436
1937,1509552002	0,00066213699
1940,13118743896	0,00068127379
1943,11141967773	0,00070150404
1946,0916519165	0,00072421872
1949,07188415527	0,00074890571
1952,05211639404	0,0007756769
1955,03234863281	0,00080822487
1958,01258087158	0,00084237897
1960,99281311035	0,00088132467
1963,97304534912	0,00092546697
1966,95327758789	0,00097525735
1969,93350982666	0,0010314144
1972,91374206543	0,0010958474
1975,8939743042	0,0011695393
1978,87420654297	0,001252131
1981,85443878174	0,0013471947
1984,83467102051	0,001460383
1987,81490325928	0,0015932829
1990,79513549805	0,0017488207
1993,77536773682	0,0019344548
1996,75559997559	0,0021579453
1999,73583221436	0,0024218912
2002,71606445313	0,0027306695
2005,69629669189	0,0030856881
2008,67652893066	0,0034582799
2011,65676116943	0,003785118
2014,6369934082	0,0038899625
2017,61722564697	0,0034307713
2020,59745788574	0,0022033922
2023,57769012451	0,0014119457
2026,55792236328	0,0011760842
2029,53815460205	0,0010075297
2032,51838684082	0,0008730984
2035,49861907959	0,00076146066
2038,47885131836	0,00067189085
2041,45908355713	0,00059725662
2044,4393157959	0,0005333564
2047,41954803467	0,00047724546
2050,39978027344	0,000429573
2053,38001251221	0,00038953447
2056,36024475098	0,00035268657
2059,34047698975	0,00032128916
2062,32070922852	0,00029330207
2065,30094146729	0,00026868897
2068,28117370605	0,00024592737
2071,26140594482	0,00022774336
2074,24163818359	0,0002102088
2077,22187042236	0,00019461575
2080,20210266113	0,00018132746
2083,1823348999	0,00016867793
2086,16256713867	0,00015838239
2089,14279937744	0,00014909725
2092,12303161621	0,00014030994
2095,10326385498	0,00013437678
2098,08349609375	0,00012813809
2101,06372833252	0,00012506191
2104,04396057129	0,0001219628
2107,02419281006	0,00012046894
2110,00442504883	0,00011927093
2112,9846572876	0,00011864131
2115,96488952637	0,000119584
2118,94512176514	0,00012260147
2121,92535400391	0,00012364094
2124,90558624268	0,00012739239
2127,88581848145	0,00013070115
2130,86605072021	0,00013256569
2133,84628295898	0,00013614979
2136,82651519775	0,0001394463
2139,80674743652	0,00014156812
2142,78697967529	0,00014604001
2145,76721191406	0,00015083349
2148,74744415283	0,00015385061
2151,7276763916	0,00015955364
2154,70790863037	0,00016463459
2157,68814086914	0,00016830566
2160,66837310791	0,00017425601
2163,64860534668	0,00017803418
2166,62883758545	0,00018331287
2169,60906982422	0,00018739122
2172,58930206299	0,00019279872
2175,56953430176	0,00019876528
2178,54976654053	0,00020365856
2181,5299987793	0,00020913717
2184,51023101807	0,00021569698
2187,49046325684	0,00021947124
2190,47069549561	0,00022634166
2193,45092773438	0,00023182975
2196,43115997314	0,0002373718
2199,41139221191	0,00024177634
2202,39162445068	0,00024812543
2205,37185668945	0,00025373894
2208,35208892822	0,00025920102
2211,33232116699	0,00026352773
2214,31255340576	0,00027134118
2217,29278564453	0,00027747137
2220,2730178833	0,00028207489
2223,25325012207	0,00028794567
2226,23348236084	0,00029493164
2229,21371459961	0,0002997249
2232,19394683838	0,00030582082
2235,17417907715	0,00031247679
2238,15441131592	0,00031875651
2241,13464355469	0,00032550826
2244,11487579346	0,00033164849
2247,09510803223	0,00033913122
2250,075340271	0,00034584913
2253,05557250977	0,00035360136
2256,03580474854	0,00036148343
2259,0160369873	0,00036849449
2261,99626922607	0,00037526538
2264,97650146484	0,00038366243
2267,95673370361	0,00039070406
2270,93696594238	0,00039947106
2273,91719818115	0,00040932092
2276,89743041992	0,00041782793
2279,87766265869	0,00042699617
2282,85789489746	0,00043666467
2285,83812713623	0,00044605132
2288,818359375	0,00045628678
2291,79859161377	0,00046531403
2294,77882385254	0,00047485326
2297,75905609131	0,00048652247
2300,73928833008	0,00049796051
2303,71952056885	0,00051143387
2306,69975280762	0,00052265142
2309,67998504639	0,00053652569
2312,66021728516	0,00055038892
2315,64044952393	0,00056602149
2318,6206817627	0,0005825754
2321,60091400146	0,00059914492
2324,58114624023	0,0006184713
2327,561378479	0,00063810752
2330,54161071777	0,00065965208
2333,52184295654	0,00068446001
2336,50207519531	0,00070839943
2339,48230743408	0,00073661772
2342,46253967285	0,00076586035
2345,44277191162	0,00079356812
2348,42300415039	0,00082608001
2351,40323638916	0,00085527335
2354,38346862793	0,00088671394
2357,3637008667	0,00092114639
2360,34393310547	0,00095461156
2363,32416534424	0,00099110552
2366,30439758301	0,0010284765
2369,28462982178	0,0010688207
2372,26486206055	0,0011112653
2375,24509429932	0,0011559518
2378,22532653809	0,0012025663
2381,20555877686	0,0012541652
2384,18579101562	0,0013033686
2387,16602325439	0,0013564006
2390,14625549316	0,0014123674
2393,12648773193	0,0014711257
2396,1067199707	0,0015329009
2399,08695220947	0,0016001519
2402,06718444824	0,0016752513
2405,04741668701	0,0017604962
2408,02764892578	0,0018596077
2411,00788116455	0,0019730564
2413,98811340332	0,0021058608
2416,96834564209	0,0022610291
2419,94857788086	0,0024420804
2422,92881011963	0,002652765
2425,9090423584	0,0028986317
2428,88927459717	0,0031914018
2431,86950683594	0,0035375376
2434,84973907471	0,0039543189
2437,82997131348	0,0044607355
2440,81020355225	0,0050858977
2443,79043579102	0,0058625
2446,77066802979	0,0068215772
2449,75090026855	0,0079943297
2452,73113250732	0,0093763909
2455,71136474609	0,010803317
2458,69159698486	0,011607221
2461,67182922363	0,010268968
2464,6520614624	0,007127892
2467,63229370117	0,0052787794
2470,61252593994	0,0043949058
2473,59275817871	0,0037944919
2476,57299041748	0,0033421266
2479,55322265625	0,0029833747
2482,53345489502	0,0026941998
2485,51368713379	0,0024583648
2488,49391937256	0,0022567748
2491,47415161133	0,0020849114
2494,4543838501	0,0019385454
2497,43461608887	0,001811606
2500,41484832764	0,001697073
2503,39508056641	0,0015983308
2506,37531280518	0,001510015
2509,35554504395	0,0014304345
2512,33577728271	0,0013590222
2515,31600952148	0,0012960152
2518,29624176025	0,0012373855
2521,27647399902	0,0011835941
2524,25670623779	0,0011358672
2527,23693847656	0,0010896924
2530,21717071533	0,001048074
2533,1974029541	0,0010088622
2536,17763519287	0,00097526126
2539,15786743164	0,00094152598
2542,13809967041	0,0009100433
2545,11833190918	0,00088283019
2548,09856414795	0,00085590073
2551,07879638672	0,00083034429
2554,05902862549	0,00080638553
2557,03926086426	0,00078383823
2560,01949310303	0,00076396517
2562,9997253418	0,00074408301
2565,97995758057	0,00072600593
2568,96018981934	0,00070821959
2571,94042205811	0,00069089871
2574,92065429687	0,00067604576
2577,90088653564	0,00065992107
2580,88111877441	0,00064486801
2583,86135101318	0,00063073808
2586,84158325195	0,00061688175
2589,82181549072	0,00060232715
2592,80204772949	0,00058834986
2595,78227996826	0,00057718093
2598,76251220703	0,00056381012
2601,7427444458	0,00055135338
2604,72297668457	0,00053998984
2607,70320892334	0,00052763987
2610,68344116211	0,00051786399
2613,66367340088	0,00050750605
2616,64390563965	0,00049723588
2619,62413787842	0,00048825234
2622,60437011719	0,00047912851
2625,58460235596	0,00047057016
2628,56483459473	0,00046161331
2631,5450668335	0,000454499
2634,52529907227	0,00044765201
2637,50553131104	0,0004393671
2640,4857635498	0,00043311987
2643,46599578857	0,00042704036
2646,44622802734	0,00042031608
2649,42646026611	0,00041315933
2652,40669250488	0,00040786935
2655,38692474365	0,00040267866
2658,36715698242	0,0003962245
2661,34738922119	0,00039104696
2664,32762145996	0,00038683302
2667,30785369873	0,00038276154
2670,2880859375	0,00037857973
2673,26831817627	0,00037367064
2676,24855041504	0,00036914241
2679,22878265381	0,00036399653
2682,20901489258	0,00035781819
2685,18924713135	0,00035286586
2688,16947937012	0,00034670512
2691,14971160889	0,00034110657
2694,12994384766	0,00033667198
2697,11017608643	0,00033170045
2700,0904083252	0,0003288082
2703,07064056396	0,0003251492
2706,05087280273	0,00032085659
2709,0311050415	0,00031749443
2712,01133728027	0,00031270386
2714,99156951904	0,00031074794
2717,97180175781	0,00030564113
2720,95203399658	0,00030049822
2723,93226623535	0,00029704762
2726,91249847412	0,00029184324
2729,89273071289	0,00028918291
2732,87296295166	0,00028371516
2735,85319519043	0,00028077367
2738,8334274292	0,00027690411
2741,81365966797	0,00027496767
2744,79389190674	0,00027116665
2747,77412414551	0,00026862535
2750,75435638428	0,00026710529
2753,73458862305	0,00026418243
2756,71482086182	0,00026313547
2759,69505310059	0,00026061284
2762,67528533936	0,00025650647
2765,65551757813	0,00025607811
2768,63574981689	0,00025398062
2771,61598205566	0,00024970458
2774,59621429443	0,00024627608
2777,5764465332	0,00024470927
2780,55667877197	0,00024067203
2783,53691101074	0,00023649634
2786,51714324951	0,00023433522
2789,49737548828	0,00023225145
2792,47760772705	0,00023118725
2795,45783996582	0,00023000637
2798,43807220459	0,00022837066
2801,41830444336	0,00022797301
2804,39853668213	0,00022681845
2807,3787689209	0,00022624847
2810,35900115967	0,00022525749
2813,33923339844	0,00022221935
2816,31946563721	0,00022023354
2819,29969787598	0,00021783732
2822,27993011475	0,00021453718
2825,26016235352	0,00021332801
2828,24039459229	0,00021041351
2831,22062683105	0,00020765622
2834,20085906982	0,00020566421
2837,18109130859	0,00020328208
2840,16132354736	0,00020049073
2843,14155578613	0,00019819645
2846,1217880249	0,00019740317
2849,10202026367	0,00019589913
2852,08225250244	0,00019366569
2855,06248474121	0,00019311583
2858,04271697998	0,00019313475
2861,02294921875	0,00019054678
2864,00318145752	0,00018949241
2866,98341369629	0,00018911828
2869,96364593506	0,00018954264
2872,94387817383	0,00018842733
2875,9241104126	0,00018739371
2878,90434265137	0,00018692086
2881,88457489014	0,00018954552
2884,86480712891	0,00018931961
2887,84503936768	0,00019306101
2890,82527160645	0,00019465322
2893,80550384521	0,00019586767
2896,78573608398	0,00019704547
2899,76596832275	0,00019619177
2902,74620056152	0,00019086171
2905,72643280029	0,00018577998
2908,70666503906	0,00017619824
2911,68689727783	0,0001670429
2914,6671295166	0,00015969492
2917,64736175537	0,00015253241
2920,62759399414	0,0001465144
2923,60782623291	0,00014150825
2926,58805847168	0,00013824219
2929,56829071045	0,00013554652
2932,54852294922	0,00013385956
2935,52875518799	0,00013283636
2938,50898742676	0,00013301326
2941,48921966553	0,00013308657
2944,4694519043	0,00013213452
2947,44968414307	0,00013337292
2950,42991638184	0,00013378512
2953,41014862061	0,00013387643
2956,39038085937	0,00013465644
2959,37061309814	0,00013532014
2962,35084533691	0,00013631106
2965,33107757568	0,00013653439
2968,31130981445	0,00013832108
2971,29154205322	0,00013768741
2974,27177429199	0,00013887192
2977,25200653076	0,00013864976
2980,23223876953	0,0001381496
2983,2124710083	0,00013844973
2986,19270324707	0,00013744244
2989,17293548584	0,0001373029
2992,15316772461	0,00013638121
2995,13339996338	0,0001363618
2998,11363220215	0,00013380137
3001,09386444092	0,00013281483
3004,07409667969	0,00013192745
3007,05432891846	0,00013256934
3010,03456115723	0,00013013146
3013,014793396	0,00012997427
3015,99502563477	0,00012759754
3018,97525787354	0,00012635791
3021,9554901123	0,00012543526
3024,93572235107	0,0001222576
3027,91595458984	0,00012147061
3030,89618682861	0,00011876961
3033,87641906738	0,00011843823
3036,85665130615	0,00011580319
3039,83688354492	0,00011496785
3042,81711578369	0,00011453317
3045,79734802246	0,00011286633
3048,77758026123	0,00011368324
3051,7578125	0,00011366227
3054,73804473877	0,00011455044
3057,71827697754	0,00011465985
3060,69850921631	0,00011348032
3063,67874145508	0,00011560321
3066,65897369385	0,00011260893
3069,63920593262	0,00011156844
3072,61943817139	0,00011058595
3075,59967041016	0,00010908239
3078,57990264893	0,00010887142
3081,5601348877	0,00010805719
3084,54036712646	0,0001077267
3087,52059936523	0,00010630448
3090,500831604	0,00010503114
3093,48106384277	0,00010529119
3096,46129608154	0,00010363977
3099,44152832031	0,00010408771
3102,42176055908	0,0001034832
3105,40199279785	0,00010249166
3108,38222503662	0,00010223605
3111,36245727539	0,00010271541
3114,34268951416	0,00010174489
3117,32292175293	0,00010149276
3120,3031539917	0,00010033112
3123,28338623047	9,9489287E-5
3126,26361846924	9,8109774E-5
3129,24385070801	9,7205556E-5
3132,22408294678	9,5271034E-5
3135,20431518555	9,3780428E-5
3138,18454742432	9,2443078E-5
3141,16477966309	9,017553E-5
3144,14501190186	8,8371963E-5
3147,12524414063	8,7555791E-5
3150,10547637939	8,6083592E-5
3153,08570861816	8,4878711E-5
3156,06594085693	8,2876571E-5
3159,0461730957	8,2035325E-5
3162,02640533447	8,0341638E-5
3165,00663757324	7,8423424E-5
3167,98686981201	7,7343926E-5
3170,96710205078	7,5548927E-5
3173,94733428955	7,6754561E-5
3176,92756652832	7,6258726E-5
3179,90779876709	7,7361502E-5
3182,88803100586	7,742187E-5
3185,86826324463	7,6365544E-5
3188,8484954834	7,7988491E-5
3191,82872772217	7,5877136E-5
3194,80895996094	7,6368519E-5
3197,78919219971	7,4548489E-5
3200,76942443848	7,4655746E-5
3203,74965667725	7,354268E-5
3206,72988891602	7,2155901E-5
3209,71012115479	7,025657E-5
3212,69035339355	6,8744162E-5
3215,67058563232	6,7055806E-5
3218,65081787109	6,4687503E-5
3221,63105010986	6,2738806E-5
3224,61128234863	6,0898857E-5
3227,5915145874	5,8774581E-5
3230,57174682617	5,6090171E-5
3233,55197906494	5,3143591E-5
3236,53221130371	5,144323E-5
3239,51244354248	4,8186838E-5
3242,49267578125	4,5118433E-5
3245,47290802002	4,1403471E-5
3248,45314025879	3,9456295E-5
3251,43337249756	3,7298787E-5
3254,41360473633	3,4669525E-5
3257,3938369751	3,1982365E-5
3260,37406921387	2,935035E-5
3263,35430145264	2,8591153E-5
3266,33453369141	2,9264731E-5
3269,31476593018	3,0962619E-5
3272,29499816895	3,4017128E-5
3275,27523040771	4,0368627E-5
3278,25546264648	4,9339315E-5
3281,23569488525	5,9002821E-5
3284,21592712402	7,2343645E-5
3287,19615936279	8,9616635E-5
3290,17639160156	0,00010827163
3293,15662384033	0,00013120381
3296,1368560791	0,00015812842
3299,11708831787	0,00018738677
3302,09732055664	0,0002178505
3305,07755279541	0,00024731956
3308,05778503418	0,00026273054
3311,03801727295	0,00025184397
3314,01824951172	0,00021952826
3316,99848175049	0,00019737421
3319,97871398926	0,00018527475
3322,95894622803	0,00017415554
3325,9391784668	0,00016524805
3328,91941070557	0,00015840435
3331,89964294434	0,00015132524
3334,87987518311	0,00014503142
3337,86010742188	0,00014141084
3340,84033966064	0,00013489711
3343,82057189941	0,00013063432
3346,80080413818	0,00012742231
3349,78103637695	0,00012406429
3352,76126861572	0,00012085617
3355,74150085449	0,00011885875
3358,72173309326	0,00011727285
3361,70196533203	0,00011533362
3364,6821975708	0,00011245857
3367,66242980957	0,00011137721
3370,64266204834	0,00010948611
3373,62289428711	0,00010816433
3376,60312652588	0,00010617137
3379,58335876465	0,00010479912
3382,56359100342	0,00010261862
3385,54382324219	0,00010052823
3388,52405548096	9,8037617E-5
3391,50428771973	9,5337409E-5
3394,4845199585	9,1638946E-5
3397,46475219727	8,9581026E-5
3400,44498443604	8,5344383E-5
3403,4252166748	8,426548E-5
3406,40544891357	8,2122323E-5
3409,38568115234	8,0431494E-5
3412,36591339111	8,09922E-5
3415,34614562988	7,9661747E-5
3418,32637786865	7,9474328E-5
3421,30661010742	7,9971307E-5
3424,28684234619	8,1225089E-5
3427,26707458496	8,0450205E-5
3430,24730682373	8,0175796E-5
3433,2275390625	8,0888389E-5
3436,20777130127	7,9559768E-5
3439,18800354004	7,9439182E-5
3442,16823577881	7,9199187E-5
3445,14846801758	7,8719635E-5
3448,12870025635	7,9119702E-5
3451,10893249512	7,8530072E-5
3454,08916473389	7,8810664E-5
3457,06939697266	7,9536609E-5
3460,04962921143	7,9352934E-5
3463,0298614502	7,9608312E-5
3466,01009368897	8,0789964E-5
3468,99032592773	7,9923956E-5
3471,9705581665	8,1454782E-5
3474,95079040527	8,1142472E-5
3477,93102264404	8,1363466E-5
3480,91125488281	7,9229829E-5
3483,89148712158	7,9640715E-5
3486,87171936035	7,8611668E-5
3489,85195159912	7,7765705E-5
3492,83218383789	7,6116206E-5
3495,81241607666	7,5472173E-5
3498,79264831543	7,4828301E-5
3501,7728805542	7,4875251E-5
3504,75311279297	7,4687671E-5
3507,73334503174	7,4293468E-5
3510,71357727051	7,4268822E-5
3513,69380950928	7,3864574E-5
3516,67404174805	7,3449326E-5
3519,65427398682	7,3619825E-5
3522,63450622559	7,3325651E-5
3525,61473846436	7,3200443E-5
3528,59497070313	7,3619518E-5
3531,57520294189	7,2790645E-5
3534,55543518066	7,2068183E-5
3537,53566741943	7,1439736E-5
3540,5158996582	7,1614411E-5
3543,49613189697	7,1625243E-5
3546,47636413574	7,1030054E-5
3549,45659637451	6,9664515E-5
3552,43682861328	7,0746145E-5
3555,41706085205	6,9850438E-5
3558,39729309082	7,0924603E-5
3561,37752532959	6,903984E-5
3564,35775756836	6,9218281E-5
3567,33798980713	6,8679039E-5
3570,3182220459	6,7706579E-5
3573,29845428467	6,8673587E-5
3576,27868652344	6,7420529E-5
3579,25891876221	6,7053091E-5
3582,23915100098	6,814718E-5
3585,21938323975	6,7268905E-5
3588,19961547852	6,658283E-5
3591,17984771729	6,8190356E-5
3594,16007995605	6,8667931E-5
3597,14031219482	6,9440633E-5
3600,12054443359	7,0608333E-5
3603,10077667236	6,9552807E-5
3606,08100891113	7,0418405E-5
3609,0612411499	7,0959641E-5
3612,04147338867	7,11001E-5
3615,02170562744	7,1212295E-5
3618,00193786621	7,2329755E-5
3620,98217010498	7,2460466E-5
3623,96240234375	7,1051681E-5
3626,94263458252	7,2080255E-5
3629,92286682129	7,2980812E-5
3632,90309906006	7,1893106E-5
3635,88333129883	7,3311028E-5
3638,8635635376	7,378778E-5
3641,84379577637	7,377179E-5
3644,82402801514	7,2412768E-5
3647,80426025391	7,2717072E-5
3650,78449249268	7,0781421E-5
3653,76472473145	7,0708765E-5
3656,74495697022	7,0794367E-5
3659,72518920898	6,9398984E-5
3662,70542144775	7,0338081E-5
3665,68565368652	6,9819699E-5
3668,66588592529	6,9082786E-5
3671,64611816406	6,9927338E-5
3674,62635040283	6,9404703E-5
3677,6065826416	6,9396977E-5
3680,58681488037	6,9471E-5
3683,56704711914	7,0283872E-5
3686,54727935791	7,0839276E-5
3689,52751159668	7,0053075E-5
3692,50774383545	6,9231683E-5
3695,48797607422	7,1430445E-5
3698,46820831299	7,0627384E-5
3701,44844055176	7,097859E-5
3704,42867279053	7,1294547E-5
3707,4089050293	7,1351428E-5
3710,38913726807	7,1582605E-5
3713,36936950684	7,2162021E-5
3716,34960174561	7,1557668E-5
3719,32983398438	7,1965767E-5
3722,31006622314	7,1986624E-5
3725,29029846191	7,157851E-5
3728,27053070068	7,1678893E-5
3731,25076293945	7,2326165E-5
3734,23099517822	7,1462713E-5
3737,21122741699	7,2546984E-5
3740,19145965576	7,1857357E-5
3743,17169189453	7,1898817E-5
3746,1519241333	7,1999115E-5
3749,13215637207	7,3055472E-5
3752,11238861084	7,3811191E-5
3755,09262084961	7,4126914E-5
3758,07285308838	7,5965307E-5
3761,05308532715	7,5067118E-5
3764,03331756592	7,6059516E-5
3767,01354980469	7,5313323E-5
3769,99378204346	7,5125768E-5
3772,97401428223	7,4648557E-5
3775,954246521	7,575591E-5
3778,93447875977	7,5568098E-5
3781,91471099854	7,5425002E-5
3784,8949432373	7,4823355E-5
3787,87517547607	7,634267E-5
3790,85540771484	7,7029041E-5
3793,83563995361	7,6969576E-5
3796,81587219238	7,6176828E-5
3799,79610443115	7,5348977E-5
3802,77633666992	7,4455354E-5
3805,75656890869	7,520112E-5
3808,73680114746	7,4281384E-5
3811,71703338623	7,3404229E-5
3814,697265625	7,174461E-5
3817,67749786377	7,1327204E-5
3820,65773010254	7,2575658E-5
3823,63796234131	7,2954847E-5
3826,61819458008	7,1964072E-5
3829,59842681885	7,1888704E-5
3832,57865905762	7,0887986E-5
3835,55889129639	7,2212023E-5
3838,53912353516	7,1243425E-5
3841,51935577393	7,2834772E-5
3844,4995880127	7,2114036E-5
3847,47982025146	7,3636223E-5
3850,46005249023	7,2631849E-5
3853,440284729	7,4450775E-5
3856,42051696777	7,4619499E-5
3859,40074920654	7,3338921E-5
3862,38098144531	7,4060351E-5
3865,36121368408	7,4338211E-5
3868,34144592285	7,575715E-5
3871,32167816162	7,4413166E-5
3874,30191040039	7,4092783E-5
3877,28214263916	7,3271708E-5
3880,26237487793	7,3173731E-5
3883,2426071167	7,2250781E-5
3886,22283935547	7,2752842E-5
3889,20307159424	7,1939803E-5
3892,18330383301	7,240006E-5
3895,16353607178	7,1885037E-5
3898,14376831055	7,3443369E-5
3901,12400054932	7,4594833E-5
3904,10423278809	7,6772912E-5
3907,08446502686	7,8673071E-5
3910,06469726562	8,0190159E-5
3913,04492950439	8,1751766E-5
3916,02516174316	8,5646639E-5
3919,00539398193	8,7595891E-5
3921,9856262207	9,0820457E-5
3924,96585845947	9,247188E-5
3927,94609069824	9,5827701E-5
3930,92632293701	9,7384448E-5
3933,90655517578	9,9259419E-5
3936,88678741455	0,0001011346
3939,86701965332	0,00010231528
3942,84725189209	0,00010178307
3945,82748413086	0,00010237103
3948,80771636963	0,00010410106
3951,7879486084	0,00010434337
3954,76818084717	0,00010610646
3957,74841308594	0,00010659415
3960,72864532471	0,00010800851
3963,70887756348	0,00010875441
3966,68910980225	0,00010758568
3969,66934204102	0,00010990106
3972,64957427978	0,00011057923
3975,62980651855	0,00010993105
3978,61003875732	0,00010994453
3981,59027099609	0,00010876646
3984,57050323486	0,000107025
3987,55073547363	0,00010526168
3990,5309677124	0,00010369253
3993,51119995117	0,00010085199
3996,49143218994	9,6684937E-5
3999,47166442871	9,254454E-5
4002,45189666748	8,6751831E-5
4005,43212890625	8,0240174E-5
4008,41236114502	7,1112479E-5
4011,39259338379	6,1030633E-5
4014,37282562256	4,9111455E-5
4017,35305786133	3,8703926E-5
4020,3332901001	3,3543994E-5
4023,31352233887	4,0011513E-5
4026,29375457764	5,5842529E-5
4029,27398681641	7,4048581E-5
4032,25421905518	8,7020334E-5
4035,23445129395	9,5212199E-5
4038,21468353271	9,9569748E-5
4041,19491577148	9,9587456E-5
4044,17514801025	0,00010294407
4047,15538024902	0,00010683308
4050,13561248779	0,0001088324
4053,11584472656	0,00011143702
4056,09607696533	0,00011411667
4059,0763092041	0,0001168918
4062,05654144287	0,00011883128
4065,03677368164	0,00012174752
4068,01700592041	0,0001237869
4070,99723815918	0,00012453701
4073,97747039795	0,00012642906
4076,95770263672	0,00012885117
4079,93793487549	0,00013136816
4082,91816711426	0,0001336205
4085,89839935303	0,00013584129
4088,8786315918	0,00013850026
4091,85886383057	0,00014196601
4094,83909606934	0,00014372832
4097,81932830811	0,00014588132
4100,79956054687	0,00014664975
4103,77979278564	0,00014816328
4106,76002502441	0,00014935797
4109,74025726318	0,00015181837
4112,72048950195	0,00015254696
4115,70072174072	0,00015475585
4118,68095397949	0,00015590014
4121,66118621826	0,000157945
4124,64141845703	0,00016058453
4127,6216506958	0,00016254898
4130,60188293457	0,00016585649
4133,58211517334	0,00016821265
4136,56234741211	0,00017155592
4139,54257965088	0,00017482598
4142,52281188965	0,00017767786
4145,50304412842	0,00018185224
4148,48327636719	0,00018531358
4151,46350860596	0,00019026709
4154,44374084473	0,00019416173
4157,4239730835	0,00019800233
4160,40420532227	0,00020108278
4163,38443756103	0,00020507763
4166,3646697998	0,0002094048
4169,34490203857	0,00021397372
4172,32513427734	0,00021659413
4175,30536651611	0,00022063748
4178,28559875488	0,00022558345
4181,26583099365	0,00022939314
4184,24606323242	0,00023365438
4187,22629547119	0,00023771949
4190,20652770996	0,00024328532
4193,18675994873	0,00024767087
4196,1669921875	0,00025308605
4199,14722442627	0,00025889916
4202,12745666504	0,00026213373
4205,10768890381	0,00026849375
4208,08792114258	0,00027489094
4211,06815338135	0,0002803904
4214,04838562012	0,0002875059
4217,02861785889	0,00029437006
4220,00885009766	0,0003010908
4222,98908233643	0,00030925874
4225,9693145752	0,00031591539
4228,94954681396	0,00032466718
4231,92977905273	0,00033090528
4234,9100112915	0,00034033621
4237,89024353027	0,00034896103
4240,87047576904	0,00035925324
4243,85070800781	0,00037016791
4246,83094024658	0,00038099331
4249,81117248535	0,00039194878
4252,79140472412	0,00040445645
4255,77163696289	0,00041731198
4258,75186920166	0,0004293235
4261,73210144043	0,00044318105
4264,7123336792	0,00045648229
4267,69256591797	0,00047091424
4270,67279815674	0,00048713414
4273,65303039551	0,00050337055
4276,63326263428	0,00051921432
4279,61349487305	0,00053726815
4282,59372711182	0,00055672323
4285,57395935059	0,00057654162
4288,55419158936	0,00059567074
4291,53442382812	0,00061768743
4294,51465606689	0,00064015578
4297,49488830566	0,00066554469
4300,47512054443	0,00069248682
4303,4553527832	0,00072206761
4306,43558502197	0,00075312529
4309,41581726074	0,00078947971
4312,39604949951	0,00082489988
4315,37628173828	0,0008641224
4318,35651397705	0,00090654603
4321,33674621582	0,00095267154
4324,31697845459	0,0010013865
4327,29721069336	0,0010530262
4330,27744293213	0,0011103283
4333,2576751709	0,0011698157
4336,23790740967	0,0012328754
4339,21813964844	0,0012992937
4342,19837188721	0,0013699252
4345,17860412598	0,0014412123
4348,15883636475	0,0015142388
4351,13906860352	0,0015849667
4354,11930084229	0,0016509093
4357,09953308105	0,001712624
4360,07976531982	0,0017618021
4363,05999755859	0,0017955469
4366,04022979736	0,0018107097
4369,02046203613	0,0018071366
4372,0006942749	0,0017819588
4374,98092651367	0,0017402521
4377,96115875244	0,0016848036
4380,94139099121	0,00162287
4383,92162322998	0,0015575783
4386,90185546875	0,0014915272
4389,88208770752	0,0014275041
4392,86231994629	0,0013652633
4395,84255218506	0,0013088364
4398,82278442383	0,0012546255
4401,8030166626	0,0012035756
4404,78324890137	0,0011553756
4407,76348114014	0,0011090742
4410,74371337891	0,0010624235
4413,72394561768	0,0010184911
4416,70417785645	0,0009744912
4419,68441009521	0,00093263191
4422,66464233398	0,00089300804
4425,64487457275	0,00085511299
4428,62510681152	0,00081915917
4431,60533905029	0,0007858207
4434,58557128906	0,00075144899
4437,56580352783	0,00071852985
4440,5460357666	0,00068441393
4443,52626800537	0,00064991026
4446,50650024414	0,00061207905
4449,48673248291	0,00057299305
4452,46696472168	0,00053118127
4455,44719696045	0,00048813484
4458,42742919922	0,00044294714
4461,40766143799	0,0003996474
4464,38789367676	0,00036686655
4467,36812591553	0,00035510549
4470,3483581543	0,00036953611
4473,32859039307	0,00040537831
4476,30882263184	0,00044615962
4479,28905487061	0,00046939341
4482,26928710937	0,00047413878
4485,24951934814	0,00046956341
4488,22975158691	0,00046795881
4491,20998382568	0,00046663027
4494,19021606445	0,00046647399
4497,17044830322	0,00046615809
4500,15068054199	0,00046432607
4503,13091278076	0,00046193125
4506,11114501953	0,00045879916
4509,0913772583	0,00045653278
4512,07160949707	0,0004525369
4515,05184173584	0,00044794571
4518,03207397461	0,00044370773
4521,01230621338	0,00044001157
4523,99253845215	0,00043518391
4526,97277069092	0,00042908654
4529,95300292969	0,00042434142
4532,93323516846	0,00041905554
4535,91346740723	0,00041520507
4538,893699646	0,00041132853
4541,87393188477	0,00040992504
4544,85416412354	0,00040882945
4547,8343963623	0,00041135423
4550,81462860107	0,00041100135
4553,79486083984	0,00041286528
4556,77509307861	0,00041288895
4559,75532531738	0,00041361927
4562,73555755615	0,00041476267
4565,71578979492	0,00041366286
4568,69602203369	0,000413083
4571,67625427246	0,00041112323
4574,65648651123	0,00041005142
4577,63671875	0,00040893327
4580,61695098877	0,00040627398
4583,59718322754	0,00040558645
4586,57741546631	0,00040290108
4589,55764770508	0,00040098466
4592,53787994385	0,00039913467
4595,51811218262	0,00039843252
4598,49834442139	0,00039611201
4601,47857666016	0,00039532525
4604,45880889893	0,00039467308
4607,4390411377	0,00039248328
4610,41927337646	0,00039116781
4613,39950561523	0,00039138816
4616,379737854	0,00039033296
4619,35997009277	0,00039110983
4622,34020233154	0,00039052888
4625,32043457031	0,0003899578
4628,30066680908	0,00039035697
4631,28089904785	0,00039122689
4634,26113128662	0,00039219837
4637,24136352539	0,00039280046
4640,22159576416	0,0003949
4643,20182800293	0,00039549525
4646,1820602417	0,00039756821
4649,16229248047	0,00039915468
4652,14252471924	0,00040065263
4655,12275695801	0,00040095387
4658,10298919678	0,00040102632
4661,08322143555	0,00040201605
4664,06345367432	0,00040244225
4667,04368591309	0,00040380854
4670,02391815186	0,00040544585
4673,00415039063	0,00040813276
4675,98438262939	0,0004105734
4678,96461486816	0,00041321893
4681,94484710693	0,00041686384
4684,9250793457	0,00041965954
4687,90531158447	0,00042204218
4690,88554382324	0,00042671317
4693,86577606201	0,00043024643
4696,84600830078	0,00043465076
4699,82624053955	0,00043840218
4702,80647277832	0,00044318422
4705,78670501709	0,0004474438
4708,76693725586	0,00045340241
4711,74716949463	0,00046087094
4714,7274017334	0,00046566604
4717,70763397217	0,00047371682
4720,68786621094	0,00047993269
4723,66809844971	0,00048848409
4726,64833068848	0,00049669033
4729,62856292725	0,00050424056
4732,60879516602	0,00051256377
4735,58902740479	0,00052153661
4738,56925964355	0,00053104504
4741,54949188232	0,0005403887
4744,52972412109	0,00055169483
4747,50995635986	0,00056271784
4750,49018859863	0,0005757312
4753,4704208374	0,00058950369
4756,45065307617	0,00060457619
4759,43088531494	0,00062036071
4762,41111755371	0,00063627414
4765,39134979248	0,00065420614
4768,37158203125	0,00067263701
4771,35181427002	0,00069315652
4774,33204650879	0,00071500624
4777,31227874756	0,00074014604
4780,29251098633	0,00076648818
4783,2727432251	0,00079509841
4786,25297546387	0,00082739765
4789,23320770264	0,00086078563
4792,21343994141	0,00089867268
4795,19367218018	0,00094078405
4798,17390441895	0,0009867273
4801,15413665771	0,0010370467
4804,13436889648	0,0010948919
4807,11460113525	0,0011572081
4810,09483337402	0,0012280802
4813,07506561279	0,0013084876
4816,05529785156	0,0013981677
4819,03553009033	0,0014990298
4822,0157623291	0,0016129372
4824,99599456787	0,0017424189
4827,97622680664	0,0018864124
4830,95645904541	0,0020470791
4833,93669128418	0,0022237921
4836,91692352295	0,0024162862
4839,89715576172	0,0026220832
4842,87738800049	0,0028282784
4845,85762023926	0,0030237508
4848,83785247803	0,0031848379
4851,8180847168	0,0032732419
4854,79831695557	0,003236539
4857,77854919434	0,0030291362
4860,75878143311	0,0026362245
4863,73901367188	0,0021611667
4866,71924591064	0,0017771285
4869,69947814941	0,0015469082
4872,67971038818	0,0013992834
4875,65994262695	0,0012727681
4878,64017486572	0,001176822
4881,62040710449	0,0010959952
4884,60063934326	0,0010288772
4887,58087158203	0,00097060186
4890,5611038208	0,00092252224
4893,54133605957	0,00087672147
4896,52156829834	0,0008375304
4899,50180053711	0,00080010485
4902,48203277588	0,00076452876
4905,46226501465	0,00073067838
4908,44249725342	0,00069254456
4911,42272949219	0,00065221103
4914,40296173096	0,00061044593
4917,38319396973	0,00056282346
4920,3634262085	0,00051945925
4923,34365844727	0,00048604116
4926,32389068604	0,00046369298
4929,3041229248	0,00044765416
4932,28435516357	0,00043251582
4935,26458740234	0,00041938688
4938,24481964111	0,00041062046
4941,22505187988	0,00040224549
4944,20528411865	0,00039534359
4947,18551635742	0,00038886087
4950,16574859619	0,00038295983
4953,14598083496	0,0003759258
4956,12621307373	0,0003714469
4959,1064453125	0,00036609881
4962,08667755127	0,00036116003
4965,06690979004	0,0003577734
4968,04714202881	0,0003536192
4971,02737426758	0,00034971174
4974,00760650635	0,00034627998
4976,98783874512	0,00034045596
4979,96807098389	0,00033326785
4982,94830322266	0,00032469717
4985,92853546143	0,00031552679
4988,9087677002	0,00030471712
4991,88899993897	0,00029614569
4994,86923217773	0,00029024492
4997,8494644165	0,00028150699
5000,82969665527	0,00027548679
5003,80992889404	0,00027060514
5006,79016113281	0,0002672735
5009,77039337158	0,00026264337
5012,75062561035	0,00025918577
5015,73085784912	0,00025495591
5018,71109008789	0,00025183364
5021,69132232666	0,00025070205
5024,67155456543	0,00024673274
5027,6517868042	0,00024596002
5030,63201904297	0,00024454689
5033,61225128174	0,00024296867
5036,59248352051	0,00024192981
5039,57271575928	0,00024123048
5042,55294799805	0,00023951751
5045,53318023682	0,00023865698
5048,51341247559	0,00023648577
5051,49364471436	0,00023491531
5054,47387695313	0,00023395227
5057,45410919189	0,00023318776
5060,43434143066	0,00023155133
5063,41457366943	0,00023047646
5066,3948059082	0,00023023664
5069,37503814697	0,00022944602
5072,35527038574	0,00022907972
5075,33550262451	0,00022993944
5078,31573486328	0,00022959696
5081,29596710205	0,00022999276
5084,27619934082	0,00022952574
5087,25643157959	0,00023028786
5090,23666381836	0,0002318843
5093,21689605713	0,0002317849
5096,1971282959	0,00023315996
5099,17736053467	0,00023465733
5102,15759277344	0,00023683222
5105,13782501221	0,00023827878
5108,11805725098	0,000241085
5111,09828948975	0,00024495214
5114,07852172852	0,00024843831
5117,05875396729	0,00025198561
5120,03898620605	0,00025671398
5123,01921844482	0,0002621387
5125,99945068359	0,00026775791
5128,97968292236	0,0002752377
5131,95991516113	0,00028317711
5134,9401473999	0,00029060422
5137,92037963867	0,00030260387
5140,90061187744	0,00031470004
5143,88084411621	0,00032907008
5146,86107635498	0,00034626537
5149,84130859375	0,00036643477
5152,82154083252	0,00039059689
5155,80177307129	0,0004197954
5158,78200531006	0,00045534012
5161,76223754883	0,00049740387
5164,7424697876	0,00054857483
5167,72270202637	0,0006110882
5170,70293426514	0,00068492658
5173,68316650391	0,00077073289
5176,66339874268	0,00085722299
5179,64363098145	0,00091877331
5182,62386322022	0,00088355769
5185,60409545898	0,00072078558
5188,58432769775	0,00053794048
5191,56455993652	0,00040905306
5194,54479217529	0,00032492458
5197,52502441406	0,00026797576
5200,50525665283	0,00022826734
5203,4854888916	0,00019747322
5206,46572113037	0,00017454176
5209,44595336914	0,00015536774
5212,42618560791	0,00013982881
5215,40641784668	0,00012701455
5218,38665008545	0,0001168804
5221,36688232422	0,00010811046
5224,34711456299	9,9742177E-5
5227,32734680176	9,4004053E-5
5230,30757904053	8,7890304E-5
5233,2878112793	8,1394895E-5
5236,26804351807	7,8059754E-5
5239,24827575684	7,3740568E-5
5242,22850799561	7,061295E-5
5245,20874023438	6,7571087E-5
5248,18897247314	6,5131741E-5
5251,16920471191	6,386277E-5
5254,14943695068	6,2069033E-5
5257,12966918945	6,1420402E-5
5260,10990142822	5,9156439E-5
5263,09013366699	5,8089645E-5
5266,07036590576	5,72538E-5
5269,05059814453	5,6721689E-5
5272,0308303833	5,6452438E-5
5275,01106262207	5,5709816E-5
5277,99129486084	5,5092567E-5
5280,97152709961	5,4672739E-5
5283,95175933838	5,2724105E-5
5286,93199157715	5,2208266E-5
5289,91222381592	5,0737545E-5
5292,89245605469	5,0770536E-5
5295,87268829346	4,9796205E-5
5298,85292053223	5,0552665E-5
5301,833152771	5,080632E-5
5304,81338500977	5,2175983E-5
5307,79361724854	5,3150887E-5
5310,7738494873	5,361861E-5
5313,75408172607	5,2045346E-5
5316,73431396484	5,1283102E-5
5319,71454620361	5,0538486E-5
5322,69477844238	5,0268529E-5
5325,67501068115	5,0006803E-5
5328,65524291992	5,0391664E-5
5331,63547515869	5,1185341E-5
5334,61570739746	5,1454583E-5
5337,59593963623	5,2494607E-5
5340,576171875	5,2937422E-5
5343,55640411377	5,1757952E-5
5346,53663635254	5,1200629E-5
5349,51686859131	5,0586153E-5
5352,49710083008	4,9913427E-5
5355,47733306885	4,9094246E-5
5358,45756530762	4,8351793E-5
5361,43779754639	4,7735332E-5
5364,41802978516	4,9748805E-5
5367,39826202393	4,9862028E-5
5370,3784942627	5,0728607E-5
5373,35872650146	5,095989E-5
5376,33895874023	5,2049112E-5
5379,319190979	5,3326168E-5
5382,29942321777	5,355307E-5
5385,27965545654	5,3619909E-5
5388,25988769531	5,46577E-5
5391,24011993408	5,5048837E-5
5394,22035217285	5,5126138E-5
5397,20058441162	5,5823813E-5
5400,18081665039	5,5509951E-5
5403,16104888916	5,5839497E-5
5406,14128112793	5,6095261E-5
5409,1215133667	5,5686851E-5
5412,10174560547	5,5317311E-5
5415,08197784424	5,3659035E-5
5418,06221008301	5,1793886E-5
5421,04244232178	4,875183E-5
5424,02267456055	4,7121546E-5
5427,00290679932	4,6682923E-5
5429,98313903809	4,5000288E-5
5432,96337127686	4,3881216E-5
5435,94360351562	4,2852387E-5
5438,92383575439	4,3144959E-5
5441,90406799316	4,1801061E-5
5444,88430023193	4,3065724E-5
5447,8645324707	4,2813045E-5
5450,84476470947	4,1326419E-5
5453,82499694824	4,0293928E-5
5456,80522918701	4,0449116E-5
5459,78546142578	3,8493726E-5
5462,76569366455	3,9034092E-5
5465,74592590332	3,9421139E-5
5468,72615814209	3,9403834E-5
5471,70639038086	4,0264913E-5
5474,68662261963	3,8853373E-5
5477,6668548584	3,9381732E-5
5480,64708709717	4,0022949E-5
5483,62731933594	3,9545253E-5
5486,60755157471	4,0074863E-5
5489,58778381348	3,9890927E-5
5492,56801605225	4,0070291E-5
5495,54824829102	3,9731905E-5
5498,52848052978	4,0052473E-5
5501,50871276855	3,8946427E-5
5504,48894500732	4,0013821E-5
5507,46917724609	3,9536138E-5
5510,44940948486	3,9434632E-5
5513,42964172363	3,8445543E-5
5516,4098739624	3,7785745E-5
5519,39010620117	3,8576957E-5
5522,37033843994	3,6822509E-5
5525,35057067871	3,625814E-5
5528,33080291748	3,5477533E-5
5531,31103515625	3,5009379E-5
5534,29126739502	3,5348821E-5
5537,27149963379	3,4816599E-5
5540,25173187256	3,3919865E-5
5543,23196411133	3,3558226E-5
5546,2121963501	3,4166014E-5
5549,19242858887	3,2523703E-5
5552,17266082764	3,1898222E-5
5555,15289306641	3,1746483E-5
5558,13312530518	3,1639456E-5
5561,11335754395	3,1432542E-5
5564,09358978271	3,2196233E-5
5567,07382202148	3,2747358E-5
5570,05405426025	3,1782605E-5
5573,03428649902	3,2333212E-5
5576,01451873779	3,2961903E-5
5578,99475097656	3,3571324E-5
5581,97498321533	3,3228807E-5
5584,9552154541	3,3223967E-5
5587,93544769287	3,393148E-5
5590,91567993164	3,2574877E-5
5593,89591217041	3,2518191E-5
5596,87614440918	3,2460853E-5
5599,85637664795	3,2378494E-5
5602,83660888672	3,163762E-5
5605,81684112549	3,0673335E-5
5608,79707336426	3,0840027E-5
5611,77730560303	3,0262728E-5
5614,7575378418	3,0142224E-5
5617,73777008057	2,92062E-5
5620,71800231934	2,9313042E-5
5623,69823455811	2,9004383E-5
5626,67846679687	3,0175383E-5
5629,65869903564	3,1279952E-5
5632,63893127441	3,2578904E-5
5635,61916351318	3,3354824E-5
5638,59939575195	3,3585904E-5
5641,57962799072	3,2911639E-5
5644,55986022949	3,2587625E-5
5647,54009246826	3,1249633E-5
5650,52032470703	3,1166795E-5
5653,5005569458	3,1118851E-5
5656,48078918457	3,0278699E-5
5659,46102142334	2,9425637E-5
5662,44125366211	3,0073429E-5
5665,42148590088	2,9691651E-5
5668,40171813965	2,8620178E-5
5671,38195037842	2,7521765E-5
5674,36218261719	2,7221641E-5
5677,34241485596	2,6947988E-5
5680,32264709473	2,6938114E-5
5683,3028793335	2,703109E-5
5686,28311157227	2,7578883E-5
5689,26334381103	2,6948884E-5
5692,2435760498	2,6542975E-5
5695,22380828857	2,64769E-5
5698,20404052734	2,6995044E-5
5701,18427276611	2,7045081E-5
5704,16450500488	2,6436043E-5
5707,14473724365	2,7038172E-5
5710,12496948242	2,7248468E-5
5713,10520172119	2,8458857E-5
5716,08543395996	2,9478125E-5
5719,06566619873	3,0391912E-5
5722,0458984375	3,2011772E-5
5725,02613067627	3,4255249E-5
5728,00636291504	3,6601434E-5
5730,98659515381	3,8522795E-5
5733,96682739258	4,039354E-5
5736,94705963135	4,421057E-5
5739,92729187012	4,6601244E-5
5742,90752410889	5,1540437E-5
5745,88775634766	5,4993817E-5
5748,86798858643	5,9480763E-5
5751,8482208252	6,1795163E-5
5754,82845306396	6,5652891E-5
5757,80868530273	6,7968847E-5
5760,7889175415	7,0738506E-5
5763,76914978027	7,2168364E-5
5766,74938201904	7,198765E-5
5769,72961425781	7,3252815E-5
5772,70984649658	7,3910356E-5
5775,69007873535	7,6185508E-5
5778,67031097412	7,7626179E-5
5781,65054321289	8,0809541E-5
5784,63077545166	8,3563937E-5
5787,61100769043	8,6626427E-5
5790,5912399292	9,0169613E-5
5793,57147216797	9,4901396E-5
5796,55170440674	9,9501195E-5
5799,53193664551	0,00010527651
5802,51216888428	0,00011169295
5805,49240112305	0,00011929756
5808,47263336182	0,00012931987
5811,45286560059	0,00013940836
5814,43309783935	0,00015137188
5817,41333007812	0,00016258742
5820,39356231689	0,00017808969
5823,37379455566	0,00019419638
5826,35402679443	0,00021329503
5829,3342590332	0,00023500245
5832,31449127197	0,00025693745
5835,29472351074	0,00028089291
5838,27495574951	0,0003082103
5841,25518798828	0,00033689479
5844,23542022705	0,00036499407
5847,21565246582	0,00039484624
5850,19588470459	0,0004194271
5853,17611694336	0,00043832324
5856,15634918213	0,00044858012
5859,1365814209	0,00044652752
5862,11681365967	0,00043336156
5865,09704589844	0,00041304202
5868,07727813721	0,00038695186
5871,05751037598	0,00036105071
5874,03774261475	0,00033541005
5877,01797485352	0,00031202314
5879,99820709229	0,00029220664
5882,97843933105	0,00027480055
5885,95867156982	0,00025979186
5888,93890380859	0,00024644216
5891,91913604736	0,00023618035
5894,89936828613	0,00022707344
5897,8796005249	0,00021884606
5900,85983276367	0,00021065623
5903,84006500244	0,00020341604
5906,82029724121	0,00019708964
5909,80052947998	0,00019001409
5912,78076171875	0,00018359123
5915,76099395752	0,0001778426
5918,74122619629	0,00017285444
5921,72145843506	0,00016878193
5924,70169067383	0,00016385814
5927,6819229126	0,00015962591
5930,66215515137	0,00015605811
5933,64238739014	0,00015271147
5936,62261962891	0,00014921586
5939,60285186768	0,00014668441
5942,58308410644	0,00014382414
5945,56331634521	0,00014029634
[truncated: 30,772 more rows]
