# Supplementary material for: Predicting the Durability of Solid Fired Bricks Using NDT Electroacoustic Methods
Source: Materials (Basel). 2022 Aug 25;15(17):5882. doi: 10.3390/ma15175882 (PMC9457344; doi:10.3390/ma15175882)
Supplement: Supplementary file 1 [file materials-15-05882-s001.zip › 21-NV0_FL.csv]

ASCII data file created with TiePie Multi Channel software. www.tiepie.com.
2021-02-24 09:15:45 704m
Frequency	FFT1
Hz	V
0	0,000897107
5,960464478	0,000656791
11,92092896	0,000596397
17,88139343	0,000965215
23,84185791	0,000687369
29,80232239	0,000671302
35,76278687	0,00070498
41,72325134	0,0007995
47,68371582	0,000669766
53,6441803	0,000717959
59,60464478	0,000699863
65,56510925	0,000722731
71,52557373	0,000791642
77,48603821	0,000753994
83,44650269	0,000739352
89,40696716	0,000721967
95,36743164	0,000712466
101,3278961	0,000741346
107,2883606	0,000766985
113,2488251	0,000734995
119,2092896	0,000703134
125,169754	0,000691871
131,1302185	0,000692269
137,090683	0,000700899
143,0511475	0,000708127
149,0116119	0,000721503
154,9720764	0,000734763
160,9325409	0,000710267
166,8930054	0,000679715
172,8534698	0,000664948
178,8139343	0,000655688
184,7743988	0,000653232
190,7348633	0,00065903
196,6953278	0,000662585
202,6557922	0,00067293
208,6162567	0,000683111
214,5767212	0,000678162
220,5371857	0,000664213
226,4976501	0,00064945
232,4581146	0,000630941
238,4185791	0,000623051
244,3790436	0,000613606
250,3395081	0,000609613
256,2999725	0,000608214
262,260437	0,000605448
268,2209015	0,000609043
274,181366	0,000603339
280,1418304	0,000598086
286,1022949	0,000589555
292,0627594	0,000579113
298,0232239	0,000575476
303,9836884	0,000564787
309,9441528	0,000558112
315,9046173	0,000550337
321,8650818	0,000544474
327,8255463	0,000540256
333,7860107	0,000534881
339,7464752	0,000532044
345,7069397	0,00052944
351,6674042	0,000529856
357,6278687	0,000531034
363,5883331	0,000531055
369,5487976	0,000533264
375,5092621	0,000530113
381,4697266	0,000527332
387,430191	0,000520593
393,3906555	0,000518081
399,35112	0,000515873
405,3115845	0,000513107
411,272049	0,000507206
417,2325134	0,000505713
423,1929779	0,000501228
429,1534424	0,000497834
435,1139069	0,000499008
441,0743713	0,000494348
447,0348358	0,000494303
452,9953003	0,000492213
458,9557648	0,000491086
464,9162292	0,00049037
470,8766937	0,000490854
476,8371582	0,000487935
482,7976227	0,00048127
488,7580872	0,000477229
494,7185516	0,000473921
500,6790161	0,000467933
506,6394806	0,000462378
512,5999451	0,000458595
518,5604095	0,000454681
524,520874	0,000450909
530,4813385	0,000449664
536,441803	0,000447085
542,4022675	0,000449495
548,3627319	0,000449842
554,3231964	0,000449124
560,2836609	0,000451602
566,2441254	0,000450356
572,2045898	0,000451564
578,1650543	0,000450115
584,1255188	0,000465402
590,0859833	0,000455583
596,0464478	0,000454469
602,0069122	0,000452909
607,9673767	0,000450389
613,9278412	0,000448061
619,8883057	0,000446427
625,8487701	0,000445463
631,8092346	0,000443658
637,7696991	0,000443067
643,7301636	0,000442
649,6906281	0,000440823
655,6510925	0,000441219
661,611557	0,000442758
667,5720215	0,00044019
673,532486	0,000439726
679,4929504	0,000440138
685,4534149	0,000440362
691,4138794	0,000441293
697,3743439	0,000441441
703,3348083	0,000440336
709,2952728	0,000440684
715,2557373	0,000436603
721,2162018	0,000437217
727,1766663	0,000433649
733,1371307	0,000432415
739,0975952	0,000429378
745,0580597	0,000428402
751,0185242	0,00042437
756,9789886	0,000420951
762,9394531	0,000419185
768,8999176	0,000417528
774,8603821	0,000414333
780,8208466	0,000416059
786,781311	0,000415032
792,7417755	0,000417264
798,70224	0,000416587
804,6627045	0,000419232
810,6231689	0,000420935
816,5836334	0,000422879
822,5440979	0,000423574
828,5045624	0,000425896
834,4650269	0,000428333
840,4254913	0,000427308
846,3859558	0,00042865
852,3464203	0,000429626
858,3068848	0,000429675
864,2673492	0,000429566
870,2278137	0,000429387
876,1882782	0,000429656
882,1487427	0,000428817
888,1092072	0,000429814
894,0696716	0,000428336
900,0301361	0,000430981
905,9906006	0,000428719
911,9510651	0,000428706
917,9115295	0,000428435
923,871994	0,000430671
929,8324585	0,000427877
935,792923	0,000428864
941,7533875	0,000426686
947,7138519	0,000428833
953,6743164	0,000427654
959,6347809	0,000425886
965,5952454	0,000429318
971,5557098	0,000429805
977,5161743	0,000425433
983,4766388	0,000428264
989,4371033	0,000427105
995,3975677	0,000427139
1001,358032	0,000425713
1007,318497	0,000427797
1013,278961	0,000425112
1019,239426	0,000425611
1025,19989	0,000422765
1031,160355	0,00042034
1037,120819	0,00041733
1043,081284	0,000416373
1049,041748	0,000415692
1055,002213	0,00041282
1060,962677	0,000410707
1066,923141	0,000410835
1072,883606	0,000407749
1078,84407	0,00040768
1084,804535	0,000407097
1090,764999	0,00040573
1096,725464	0,000405727
1102,685928	0,000404808
1108,646393	0,000404478
1114,606857	0,000404541
1120,567322	0,000404428
1126,527786	0,00040339
1132,488251	0,000405263
1138,448715	0,000402435
1144,40918	0,000405061
1150,369644	0,00040506
1156,330109	0,000403906
1162,290573	0,000405414
1168,251038	0,000408497
1174,211502	0,000407486
1180,171967	0,00041082
1186,132431	0,000416199
1192,092896	0,000421959
1198,05336	0,000426212
1204,013824	0,000435978
1209,974289	0,000445088
1215,934753	0,000453244
1221,895218	0,000463035
1227,855682	0,000478676
1233,816147	0,000494244
1239,776611	0,000511994
1245,737076	0,000530756
1251,69754	0,000557186
1257,658005	0,000584851
1263,618469	0,000616324
1269,578934	0,000656779
1275,539398	0,000704118
1281,499863	0,000758365
1287,460327	0,000825956
1293,420792	0,00090572
1299,381256	0,001000453
1305,341721	0,001116533
1311,302185	0,001260424
1317,26265	0,001437061
1323,223114	0,001662041
1329,183578	0,001940359
1335,144043	0,002284604
1341,104507	0,002690881
1347,064972	0,003126942
1353,025436	0,003464315
1358,985901	0,003505132
1364,946365	0,003193039
1370,90683	0,002753772
1376,867294	0,002371206
1382,827759	0,002074614
1388,788223	0,001852275
1394,748688	0,001676403
1400,709152	0,001540276
1406,669617	0,00143072
1412,630081	0,001342621
1418,590546	0,001268426
1424,55101	0,001207518
1430,511475	0,001155619
1436,471939	0,0011119
1442,432404	0,001074935
1448,392868	0,001040117
1454,353333	0,000998512
1460,313797	0,000934544
1466,274261	0,000887534
1472,234726	0,00087505
1478,19519	0,000865164
1484,155655	0,000857092
1490,116119	0,00084816
1496,076584	0,000843536
1502,037048	0,000839325
1507,997513	0,000833006
1513,957977	0,000828631
1519,918442	0,000823133
1525,878906	0,000818142
1531,839371	0,000811551
1537,799835	0,000808086
1543,7603	0,000801562
1549,720764	0,000793585
1555,681229	0,00078616
1561,641693	0,000778411
1567,602158	0,000769593
1573,562622	0,000760558
1579,523087	0,00075387
1585,483551	0,000745287
1591,444016	0,000735043
1597,40448	0,000726363
1603,364944	0,000717402
1609,325409	0,000705747
1615,285873	0,000693244
1621,246338	0,000681674
1627,206802	0,000668067
1633,167267	0,000654856
1639,127731	0,000639726
1645,088196	0,000627958
1651,04866	0,000618829
1657,009125	0,00061305
1662,969589	0,000612871
1668,930054	0,000613185
1674,890518	0,000613489
1680,850983	0,000618506
1686,811447	0,000621993
1692,771912	0,000625588
1698,732376	0,000626686
1704,692841	0,000628534
1710,653305	0,00063027
1716,61377	0,000631962
1722,574234	0,000632436
1728,534698	0,000630456
1734,495163	0,000631589
1740,455627	0,000631483
1746,416092	0,000631299
1752,376556	0,000632675
1758,337021	0,000632011
1764,297485	0,000630874
1770,25795	0,000632171
1776,218414	0,00063076
1782,178879	0,000632188
1788,139343	0,000632889
1794,099808	0,000631577
1800,060272	0,000632508
1806,020737	0,00063324
1811,981201	0,000633045
1817,941666	0,00063615
1823,90213	0,000634182
1829,862595	0,000631533
1835,823059	0,000631935
1841,783524	0,000630791
1847,743988	0,000628407
1853,704453	0,000627272
1859,664917	0,000623128
1865,625381	0,000619633
1871,585846	0,000617286
1877,54631	0,000613664
1883,506775	0,000611783
1889,467239	0,000608653
1895,427704	0,000604388
1901,388168	0,00060133
1907,348633	0,0005979
1913,309097	0,00059558
1919,269562	0,000590964
1925,230026	0,000585704
1931,190491	0,000581659
1937,150955	0,000577025
1943,11142	0,000568988
1949,071884	0,00056316
1955,032349	0,000556951
1960,992813	0,000550521
1966,953278	0,000542388
1972,913742	0,000534677
1978,874207	0,000525007
1984,834671	0,000517016
1990,795135	0,000507155
1996,7556	0,000499753
2002,716064	0,000489429
2008,676529	0,000479846
2014,636993	0,000470459
2020,597458	0,00046196
2026,557922	0,000451324
2032,518387	0,000442338
2038,478851	0,000431824
2044,439316	0,000425065
2050,39978	0,00041876
2056,360245	0,000416194
2062,320709	0,00042121
2068,281174	0,000433561
2074,241638	0,000458503
2080,202103	0,000501487
2086,162567	0,000560633
2092,123032	0,000642438
2098,083496	0,000741008
2104,043961	0,000852381
2110,004425	0,000967226
2115,96489	0,001072153
2121,925354	0,001157817
2127,885818	0,001210929
2133,846283	0,001235536
2139,806747	0,001235659
2145,767212	0,001222816
2151,727676	0,001204594
2157,688141	0,001187602
2163,648605	0,001165049
2169,60907	0,00114733
2175,569534	0,001129592
2181,529999	0,001114753
2187,490463	0,001099509
2193,450928	0,001088202
2199,411392	0,001075879
2205,371857	0,001067079
2211,332321	0,00105486
2217,292786	0,001050083
2223,25325	0,001041666
2229,213715	0,00103513
2235,174179	0,001029981
2241,134644	0,001026533
2247,095108	0,001021553
2253,055573	0,00101932
2259,016037	0,001015889
2264,976501	0,001015315
2270,936966	0,001013589
2276,89743	0,00101359
2282,857895	0,001013499
2288,818359	0,00101495
2294,778824	0,001014459
2300,739288	0,001016845
2306,699753	0,001017836
2312,660217	0,001017678
2318,620682	0,001017073
2324,581146	0,001020963
2330,541611	0,001023891
2336,502075	0,001026233
2342,46254	0,001029813
2348,423004	0,001031003
2354,383469	0,001034555
2360,343933	0,001037992
2366,304398	0,001042786
2372,264862	0,001047434
2378,225327	0,001050795
2384,185791	0,001056402
2390,146255	0,001059653
2396,10672	0,001065397
2402,067184	0,001072181
2408,027649	0,001076579
2413,988113	0,001083639
2419,948578	0,001089224
2425,909042	0,001095792
2431,869507	0,001102777
2437,829971	0,001109064
2443,790436	0,001115772
2449,7509	0,001120234
2455,711365	0,001128918
2461,671829	0,001136753
2467,632294	0,001144401
2473,592758	0,001153366
2479,553223	0,00116151
2485,513687	0,001169429
2491,474152	0,001177751
2497,434616	0,001185982
2503,395081	0,001194387
2509,355545	0,001201908
2515,31601	0,001211774
2521,276474	0,001217828
2527,236938	0,001224155
2533,197403	0,0012312
2539,157867	0,001239365
2545,118332	0,001246837
2551,078796	0,001254644
2557,039261	0,001264395
2562,999725	0,001273616
2568,96019	0,001282283
2574,920654	0,001295378
2580,881119	0,001305752
2586,841583	0,00131843
2592,802048	0,001330052
2598,762512	0,00134308
2604,722977	0,001356326
2610,683441	0,001371816
2616,643906	0,001386342
2622,60437	0,001401583
2628,564835	0,001416231
2634,525299	0,001432257
2640,485764	0,001450922
2646,446228	0,001466369
2652,406693	0,001483828
2658,367157	0,001503682
2664,327621	0,001520552
2670,288086	0,00153975
2676,24855	0,001556497
2682,209015	0,001568247
2688,169479	0,001580141
2694,129944	0,00158309
2700,090408	0,001584717
2706,050873	0,001582278
2712,011337	0,001577289
2717,971802	0,001581176
2723,932266	0,001591335
2729,892731	0,001612185
2735,853195	0,001640841
2741,81366	0,001672075
2747,774124	0,00170375
2753,734589	0,001736186
2759,695053	0,001768662
2765,655518	0,001800163
2771,615982	0,001827806
2777,576447	0,001858554
2783,536911	0,001885462
2789,497375	0,00190661
2795,45784	0,001923648
2801,418304	0,00193342
2807,378769	0,001934973
2813,339233	0,001923283
2819,299698	0,001893998
2825,260162	0,001848788
2831,220627	0,001774225
2837,181091	0,001665522
2843,141556	0,001511431
2849,10202	0,001314826
2855,062485	0,001080293
2861,022949	0,000836029
2866,983414	0,000633114
2872,943878	0,000534225
2878,904343	0,000575347
2884,864807	0,000695903
2890,825272	0,000835211
2896,785736	0,000977244
2902,746201	0,001112015
2908,706665	0,001239447
2914,66713	0,001358787
2920,627594	0,001473549
2926,588058	0,001584566
2932,548523	0,001694687
2938,508987	0,001802792
2944,469452	0,00191027
2950,429916	0,002022544
2956,390381	0,002138489
2962,350845	0,002258228
2968,31131	0,002377272
2974,271774	0,002493816
2980,232239	0,002606558
2986,192703	0,00270006
2992,153168	0,002762503
2998,113632	0,002779348
3004,074097	0,002744956
3010,034561	0,0026589
3015,995026	0,002547722
3021,95549	0,002435829
3027,915955	0,002343949
3033,876419	0,002280739
3039,836884	0,002248152
3045,797348	0,00223667
3051,757813	0,002241107
3057,718277	0,00226042
3063,678741	0,002288093
3069,639206	0,002323871
3075,59967	0,002364826
3081,560135	0,002411593
3087,520599	0,002463639
3093,481064	0,002518938
3099,441528	0,002577833
3105,401993	0,002640215
3111,362457	0,002703652
3117,322922	0,002775549
3123,283386	0,002847946
3129,243851	0,00292348
3135,204315	0,00300379
3141,16478	0,003089094
3147,125244	0,003177575
3153,085709	0,003269771
3159,046173	0,003366554
3165,006638	0,003468733
3170,967102	0,003573995
3176,927567	0,003684986
3182,888031	0,003800838
3188,848495	0,003922741
3194,80896	0,004051029
3200,769424	0,00418444
3206,729889	0,004323434
3212,690353	0,004468707
3218,650818	0,004622752
3224,611282	0,004782133
3230,571747	0,004950281
3236,532211	0,005126319
3242,492676	0,005308065
3248,45314	0,005499957
3254,413605	0,005700419
3260,374069	0,005905338
3266,334534	0,006120174
3272,294998	0,006340013
3278,255463	0,006566673
3284,215927	0,006795082
3290,176392	0,007029332
3296,136856	0,007261214
3302,097321	0,007489045
3308,057785	0,007707304
3314,01825	0,007914988
3319,978714	0,008103559
3325,939178	0,008263115
3331,899643	0,00839179
3337,860107	0,00847904
3343,820572	0,008522284
3349,781036	0,008514437
3355,741501	0,008457696
3361,701965	0,008350723
3367,66243	0,008203645
3373,622894	0,008029099
3379,583359	0,007829691
3385,543823	0,007622176
3391,504288	0,007413237
3397,464752	0,007207621
3403,425217	0,007006156
3409,385681	0,00681533
3415,346146	0,006632964
3421,30661	0,006456085
3427,267075	0,006283046
3433,227539	0,006110951
3439,188004	0,005941236
3445,148468	0,005766598
3451,108932	0,005594087
3457,069397	0,00541667
3463,029861	0,005237226
3468,990326	0,005059262
3474,95079	0,004882923
3480,911255	0,004710445
3486,871719	0,004544758
3492,832184	0,004387362
3498,792648	0,004237495
3504,753113	0,004096804
3510,713577	0,003962886
3516,674042	0,003837974
3522,634506	0,003717709
3528,594971	0,003603931
3534,555435	0,003497819
3540,5159	0,003394208
3546,476364	0,003296928
3552,436829	0,003203712
3558,397293	0,003114909
3564,357758	0,003027787
3570,318222	0,002945191
3576,278687	0,002863322
3582,239151	0,002786466
3588,199615	0,00270985
3594,16008	0,002638434
3600,120544	0,002567261
3606,081009	0,002499347
3612,041473	0,002434914
3618,001938	0,002372918
3623,962402	0,002313294
3629,922867	0,002254429
3635,883331	0,002201237
3641,843796	0,002147178
3647,80426	0,002094613
3653,764725	0,0020457
3659,725189	0,001994524
3665,685654	0,001947035
3671,646118	0,001901085
3677,606583	0,001852719
3683,567047	0,001806907
3689,527512	0,001760581
3695,487976	0,001714725
3701,448441	0,001668657
3707,408905	0,001622734
3713,36937	0,001577076
3719,329834	0,001531793
3725,290298	0,001483969
3731,250763	0,001435975
3737,211227	0,001387185
3743,171692	0,00133831
3749,132156	0,001284327
3755,092621	0,001230488
3761,053085	0,001172649
3767,01355	0,00111421
3772,974014	0,001050887
3778,934479	0,000987264
3784,894943	0,000921577
3790,855408	0,00085371
3796,815872	0,000789553
3802,776337	0,000731829
3808,736801	0,000687854
3814,697266	0,000666617
3820,65773	0,000678816
3826,618195	0,000730698
3832,578659	0,000817993
3838,539124	0,000932707
3844,499588	0,001058887
3850,460052	0,001187759
3856,420517	0,001305009
3862,380981	0,00140226
3868,341446	0,001480871
3874,30191	0,001533089
3880,262375	0,001570726
3886,222839	0,001590232
3892,183304	0,001599514
3898,143768	0,001597536
3904,104233	0,001592459
3910,064697	0,00158147
3916,025162	0,00156868
3921,985626	0,001556542
3927,946091	0,001542675
3933,906555	0,001529652
3939,86702	0,001515551
3945,827484	0,001501797
3951,787949	0,001488794
3957,748413	0,001476134
3963,708878	0,001463042
3969,669342	0,001452256
3975,629807	0,001441452
3981,590271	0,001430128
3987,550735	0,001418836
3993,5112	0,001409462
3999,471664	0,001400816
4005,432129	0,001390766
4011,392593	0,001380898
4017,353058	0,001370766
4023,313522	0,001361245
4029,273987	0,001351977
4035,234451	0,00134085
4041,194916	0,001329252
4047,15538	0,001316723
4053,115845	0,001306749
4059,076309	0,001298968
4065,036774	0,001292794
4070,997238	0,001288434
4076,957703	0,001281096
4082,918167	0,001272635
4088,878632	0,00125972
4094,839096	0,00124348
4100,799561	0,001224595
4106,760025	0,001202346
4112,72049	0,001176759
4118,680954	0,00114598
4124,641418	0,001110837
4130,601883	0,001071907
4136,562347	0,001028649
4142,522812	0,000982062
4148,483276	0,000930639
4154,443741	0,0008763
4160,404205	0,000823704
4166,36467	0,000774407
4172,325134	0,000728129
4178,285599	0,000685322
4184,246063	0,000651796
4190,206528	0,000624921
4196,166992	0,00059997
4202,127457	0,000586393
4208,087921	0,00057793
4214,048386	0,000573011
4220,00885	0,00057086
4225,969315	0,000569409
4231,929779	0,000568706
4237,890244	0,000567608
4243,850708	0,000562487
4249,811172	0,000554738
4255,771637	0,000547692
4261,732101	0,000537872
4267,692566	0,000525614
4273,65303	0,00051218
4279,613495	0,000500483
4285,573959	0,000486732
4291,534424	0,000471796
4297,494888	0,000458627
4303,455353	0,000444158
4309,415817	0,000433213
4315,376282	0,000424298
4321,336746	0,00042216
4327,297211	0,000428485
4333,257675	0,000444532
4339,21814	0,000470671
4345,178604	0,000505072
4351,139069	0,0005452
4357,099533	0,000587251
4363,059998	0,00062621
4369,020462	0,000658309
4374,980927	0,000683927
4380,941391	0,000700268
4386,901855	0,000712138
4392,86232	0,000719105
4398,822784	0,00072217
4404,783249	0,000724456
4410,743713	0,000726579
4416,704178	0,000728542
4422,664642	0,000726327
4428,625107	0,000726096
4434,585571	0,000726485
4440,546036	0,000725355
4446,5065	0,000722724
4452,466965	0,0007223
4458,427429	0,00072044
4464,387894	0,000719367
4470,348358	0,000718349
4476,308823	0,000717199
4482,269287	0,000716548
4488,229752	0,00071346
4494,190216	0,00071198
4500,150681	0,000711246
4506,111145	0,000707072
4512,071609	0,000705466
4518,032074	0,00070345
4523,992538	0,00070086
4529,953003	0,000696492
4535,913467	0,000692172
4541,873932	0,000690344
4547,834396	0,000687957
4553,794861	0,000685459
4559,755325	0,000682296
4565,71579	0,000681614
4571,676254	0,00067977
4577,636719	0,000681331
4583,597183	0,000680877
4589,557648	0,000681021
4595,518112	0,000684119
4601,478577	0,000687513
4607,439041	0,000690917
4613,399506	0,000697954
4619,35997	0,000704072
4625,320435	0,000711501
4631,280899	0,000720505
4637,241364	0,000728967
4643,201828	0,000739783
4649,162292	0,000749342
4655,122757	0,000758509
4661,083221	0,000766175
4667,043686	0,000771152
4673,00415	0,000774624
4678,964615	0,000772627
4684,925079	0,000766972
4690,885544	0,000757052
4696,846008	0,000742313
4702,806473	0,000722319
4708,766937	0,000695788
4714,727402	0,000665152
4720,687866	0,000628349
4726,648331	0,000587409
4732,608795	0,000542769
4738,56926	0,000495732
4744,529724	0,000445892
4750,490189	0,000398938
4756,450653	0,000354939
4762,411118	0,000309484
4768,371582	0,000271004
4774,332047	0,000234928
4780,292511	0,000205494
4786,252975	0,000180297
4792,21344	0,000159495
4798,173904	0,000145874
4804,134369	0,000134208
4810,094833	0,000132651
4816,055298	0,000133075
4822,015762	0,000138242
4827,976227	0,000147428
4833,936691	0,000158616
4839,897156	0,000170131
4845,85762	0,000181714
4851,818085	0,000191902
4857,778549	0,000197518
4863,739014	0,000211271
4869,699478	0,000224436
4875,659943	0,000232058
4881,620407	0,000240861
4887,580872	0,000246596
4893,541336	0,000254604
4899,501801	0,000260237
4905,462265	0,000267478
4911,422729	0,000274215
4917,383194	0,000280742
4923,343658	0,000285452
4929,304123	0,000290942
4935,264587	0,000296374
4941,225052	0,000299164
4947,185516	0,000302914
4953,145981	0,000307735
4959,106445	0,000308794
4965,06691	0,000311934
4971,027374	0,000313136
4976,987839	0,00031604
4982,948303	0,000316882
4988,908768	0,000317753
4994,869232	0,000318993
5000,829697	0,000320752
5006,790161	0,000322789
5012,750626	0,000325496
5018,71109	0,000328727
5024,671555	0,000330842
5030,632019	0,000333554
5036,592484	0,000335854
5042,552948	0,000338521
5048,513412	0,000343434
5054,473877	0,000346695
5060,434341	0,000349317
5066,394806	0,000349932
5072,35527	0,000354226
5078,315735	0,00035799
5084,276199	0,000360949
5090,236664	0,000363477
5096,197128	0,000367955
5102,157593	0,000369351
5108,118057	0,000372147
5114,078522	0,000374671
5120,038986	0,000375601
5125,999451	0,000376096
5131,959915	0,000378096
5137,92038	0,000378814
5143,880844	0,000379498
5149,841309	0,000380334
5155,801773	0,000379009
5161,762238	0,000379836
5167,722702	0,000378958
5173,683167	0,000381729
5179,643631	0,00038292
5185,604095	0,000387051
5191,56456	0,00038718
5197,525024	0,000389222
5203,485489	0,00039226
5209,445953	0,000394564
5215,406418	0,000395659
5221,366882	0,000398037
5227,327347	0,000399853
5233,287811	0,000398397
5239,248276	0,000401351
5245,20874	0,000400133
5251,169205	0,000401073
5257,129669	0,000401683
5263,090134	0,000402905
5269,050598	0,000406236
5275,011063	0,00040944
5280,971527	0,000412719
5286,931992	0,000415966
5292,892456	0,000421593
5298,852921	0,000428241
5304,813385	0,000433469
5310,773849	0,000440997
5316,734314	0,000450364
5322,694778	0,000459762
5328,655243	0,000467939
5334,615707	0,000478014
5340,576172	0,000486596
5346,536636	0,000495043
5352,497101	0,00050432
5358,457565	0,00051211
5364,41803	0,000517075
5370,378494	0,000522503
5376,338959	0,000524691
5382,299423	0,000525472
5388,259888	0,000524389
5394,220352	0,000520483
5400,180817	0,000514804
5406,141281	0,000509307
5412,101746	0,000502774
5418,06221	0,000495551
5424,022675	0,000485506
5429,983139	0,000476663
5435,943604	0,000468563
5441,904068	0,000460924
5447,864532	0,000453457
5453,824997	0,000446653
5459,785461	0,000439238
5465,745926	0,00043486
5471,70639	0,000430113
5477,666855	0,000425198
5483,627319	0,000421744
5489,587784	0,000422066
5495,548248	0,000420169
5501,508713	0,000418988
5507,469177	0,000417135
5513,429642	0,000416895
5519,390106	0,000415108
5525,350571	0,000413975
5531,311035	0,000412357
5537,2715	0,00040974
5543,231964	0,000407146
5549,192429	0,000405909
5555,152893	0,000404714
5561,113358	0,000404201
5567,073822	0,000404142
5573,034286	0,000406848
5578,994751	0,000407663
5584,955215	0,000411567
5590,91568	0,000415162
5596,876144	0,000419113
5602,836609	0,000423789
5608,797073	0,000427594
5614,757538	0,000430918
5620,718002	0,000435864
5626,678467	0,000441584
5632,638931	0,000445177
5638,599396	0,000451448
5644,55986	0,000454952
5650,520325	0,000462001
5656,480789	0,000465943
5662,441254	0,000470907
5668,401718	0,000473466
5674,362183	0,000477382
5680,322647	0,000479561
5686,283112	0,000478342
5692,243576	0,000476479
5698,204041	0,000474944
5704,164505	0,000469276
5710,124969	0,000465027
5716,085434	0,000460025
5722,045898	0,000455414
5728,006363	0,000452411
5733,966827	0,000449189
5739,927292	0,000448418
5745,887756	0,000447702
5751,848221	0,000447264
5757,808685	0,000448441
5763,76915	0,000447832
5769,729614	0,000448992
5775,690079	0,00045049
5781,650543	0,000452601
5787,611008	0,000451208
5793,571472	0,000452792
5799,531937	0,000453838
5805,492401	0,000453809
5811,452866	0,000454363
5817,41333	0,000456166
5823,373795	0,000455513
5829,334259	0,000454384
5835,294724	0,000453001
5841,255188	0,000451048
5847,215652	0,000448424
5853,176117	0,000444931
5859,136581	0,000439519
5865,097046	0,000436998
5871,05751	0,000432646
5877,017975	0,000426696
5882,978439	0,000422897
5888,938904	0,000419775
5894,899368	0,000417106
5900,859833	0,000417029
5906,820297	0,000414035
5912,780762	0,000411709
5918,741226	0,000412799
5924,701691	0,00041118
5930,662155	0,000411599
5936,62262	0,000411595
5942,583084	0,000412761
5948,543549	0,000414839
5954,504013	0,000415316
5960,464478	0,000417541
5966,424942	0,000420568
5972,385406	0,000424193
5978,345871	0,000427876
5984,306335	0,00043445
5990,2668	0,000440038
5996,227264	0,000446284
6002,187729	0,000455608
6008,148193	0,000462753
6014,108658	0,000469614
6020,069122	0,000478625
6026,029587	0,000484582
6031,990051	0,000491602
6037,950516	0,000501032
6043,91098	0,000510677
6049,871445	0,000520482
6055,831909	0,000532229
6061,792374	0,000545316
6067,752838	0,000560596
6073,713303	0,000576947
6079,673767	0,000592161
6085,634232	0,000613164
6091,594696	0,000634079
6097,555161	0,000655299
6103,515625	0,00067904
6109,476089	0,000704886
6115,436554	0,000729741
6121,397018	0,000756883
6127,357483	0,00078514
6133,317947	0,000815048
6139,278412	0,000847427
6145,238876	0,000880961
6151,199341	0,000914674
6157,159805	0,000950522
6163,12027	0,000986655
6169,080734	0,001023766
6175,041199	0,001061389
6181,001663	0,00109893
6186,962128	0,001135497
6192,922592	0,001171844
6198,883057	0,001206943
6204,843521	0,00124089
6210,803986	0,001274594
6216,76445	0,00130697
6222,724915	0,001338736
6228,685379	0,001369295
6234,645844	0,001398049
6240,606308	0,001422563
6246,566772	0,001447699
6252,527237	0,00146801
6258,487701	0,0014862
6264,448166	0,001499793
6270,40863	0,001505879
6276,369095	0,001508261
6282,329559	0,001504324
6288,290024	0,001491876
6294,250488	0,001475145
6300,210953	0,0014477
6306,171417	0,001416498
6312,131882	0,00137952
6318,092346	0,001336074
6324,052811	0,001289307
6330,013275	0,001238586
6335,97374	0,001187766
6341,934204	0,001137924
6347,894669	0,001086474
6353,855133	0,001036119
6359,815598	0,000987115
6365,776062	0,000940203
6371,736526	0,000897992
6377,696991	0,000855954
6383,657455	0,000816299
6389,61792	0,000778526
6395,578384	0,000743821
6401,538849	0,00071278
6407,499313	0,000682017
6413,459778	0,000651461
6419,420242	0,00062289
6425,380707	0,000597967
6431,341171	0,000573543
6437,301636	0,000548116
6443,2621	0,000525417
6449,222565	0,000503039
6455,183029	0,000482373
6461,143494	0,000463715
6467,103958	0,000446033
6473,064423	0,000428566
6479,024887	0,000413393
6484,985352	0,000397887
6490,945816	0,000386086
6496,906281	0,00037352
6502,866745	0,000363626
6508,827209	0,000356127
6514,787674	0,000350758
6520,748138	0,000348538
6526,708603	0,000346445
6532,669067	0,000348366
6538,629532	0,000352354
6544,589996	0,000359102
6550,550461	0,000366527
6556,510925	0,000378417
6562,47139	0,0003882
6568,431854	0,000400838
6574,392319	0,000412516
6580,352783	0,000424798
6586,313248	0,000439243
6592,273712	0,00045252
6598,234177	0,000467502
6604,194641	0,000480098
6610,155106	0,000494339
6616,11557	0,000508941
6622,076035	0,00052329
6628,036499	0,000537953
6633,996964	0,00055226
6639,957428	0,000566911
6645,917892	0,000577459
6651,878357	0,000589252
6657,838821	0,000599119
6663,799286	0,000608189
6669,75975	0,00061584
6675,720215	0,000622389
6681,680679	0,000624818
6687,641144	0,000627584
6693,601608	0,000627905
6699,562073	0,000626611
6705,522537	0,000623319
6711,483002	0,000618222
6717,443466	0,000612297
6723,403931	0,000605579
6729,364395	0,000597901
6735,32486	0,000589185
6741,285324	0,000580355
6747,245789	0,000569675
6753,206253	0,000561566
6759,166718	0,000553066
6765,127182	0,000543707
6771,087646	0,000534899
6777,048111	0,000525643
6783,008575	0,000518676
6788,96904	0,000508997
6794,929504	0,000501429
6800,889969	0,000493787
6806,850433	0,000486039
6812,810898	0,000478637
6818,771362	0,000471458
6824,731827	0,000463578
6830,692291	0,000457873
6836,652756	0,000449038
6842,61322	0,000442519
6848,573685	0,000434974
6854,534149	0,000426478
6860,494614	0,0004182
6866,455078	0,000408713
6872,415543	0,000399438
6878,376007	0,000391758
6884,336472	0,000381936
6890,296936	0,000373086
6896,257401	0,000363882
6902,217865	0,000355324
6908,178329	0,000348667
6914,138794	0,00034025
6920,099258	0,000331054
6926,059723	0,000324473
6932,020187	0,000317457
6937,980652	0,000309726
6943,941116	0,00030196
6949,901581	0,000296008
6955,862045	0,000288986
6961,82251	0,00028374
6967,782974	0,000277861
6973,743439	0,000274257
6979,703903	0,000268602
6985,664368	0,000264389
6991,624832	0,000261803
6997,585297	0,000261091
7003,545761	0,000260963
7009,506226	0,000261731
7015,46669	0,000263626
7021,427155	0,000266399
7027,387619	0,000272555
7033,348083	0,000277548
7039,308548	0,000282096
7045,269012	0,000288289
7051,229477	0,000294789
7057,189941	0,000301515
7063,150406	0,000307816
7069,11087	0,000313285
7075,071335	0,000317998
7081,031799	0,00032346
7086,992264	0,000330005
7092,952728	0,000334953
7098,913193	0,000342456
7104,873657	0,000347707
7110,834122	0,000353309
7116,794586	0,00035933
7122,755051	0,000365956
7128,715515	0,000372654
7134,67598	0,000378001
7140,636444	0,00038424
7146,596909	0,000389595
7152,557373	0,00039773
7158,517838	0,000403997
7164,478302	0,000410297
7170,438766	0,000416556
7176,399231	0,000425875
7182,359695	0,000432194
7188,32016	0,000442704
7194,280624	0,000451717
7200,241089	0,000461999
7206,201553	0,000470702
7212,162018	0,000482555
7218,122482	0,000490671
7224,082947	0,000500017
7230,043411	0,000509635
7236,003876	0,000517742
7241,96434	0,000525355
7247,924805	0,000532089
7253,885269	0,000538457
7259,845734	0,000545649
7265,806198	0,000551726
7271,766663	0,000554581
7277,727127	0,000561106
7283,687592	0,000564774
7289,648056	0,000568035
7295,608521	0,000571052
7301,568985	0,00057553
7307,529449	0,000579135
7313,489914	0,00058116
7319,450378	0,000584943
7325,410843	0,000586945
7331,371307	0,000589461
7337,331772	0,000591604
7343,292236	0,000594395
7349,252701	0,000596145
7355,213165	0,000598795
7361,17363	0,000600865
7367,134094	0,000605405
7373,094559	0,000606189
7379,055023	0,000610778
7385,015488	0,000612946
7390,975952	0,000615922
7396,936417	0,000617419
7402,896881	0,000619927
7408,857346	0,000621959
7414,81781	0,00062425
7420,778275	0,000625119
7426,738739	0,000625222
7432,699203	0,000624445
7438,659668	0,000624056
7444,620132	0,000623381
7450,580597	0,000622497
7456,541061	0,000621013
7462,501526	0,000619953
7468,46199	0,00061787
7474,422455	0,000615716
7480,382919	0,000614329
7486,343384	0,000613291
7492,303848	0,000612965
7498,264313	0,000611985
7504,224777	0,000609207
7510,185242	0,000607151
7516,145706	0,000606921
7522,106171	0,00060706
7528,066635	0,000607619
7534,0271	0,000605813
7539,987564	0,00060663
7545,948029	0,000607131
7551,908493	0,000608713
7557,868958	0,000610539
7563,829422	0,000612959
7569,789886	0,000617056
7575,750351	0,00061871
7581,710815	0,00062299
7587,67128	0,000626296
7593,631744	0,000632193
7599,592209	0,000635214
7605,552673	0,000641345
7611,513138	0,000646942
7617,473602	0,000653308
7623,434067	0,000656627
7629,394531	0,000660833
7635,354996	0,000663352
7641,31546	0,000666592
7647,275925	0,000669572
7653,236389	0,00067257
7659,196854	0,000673054
7665,157318	0,000671763
7671,117783	0,000670968
7677,078247	0,000669658
7683,038712	0,000667047
7688,999176	0,000662704
7694,959641	0,000659565
7700,920105	0,000654054
7706,880569	0,000649468
7712,841034	0,000643529
7718,801498	0,000637397
7724,761963	0,000632486
7730,722427	0,000626109
7736,682892	0,000618278
7742,643356	0,000612285
7748,603821	0,000604891
7754,564285	0,000596615
7760,52475	0,000588986
7766,485214	0,000580214
7772,445679	0,000571669
7778,406143	0,000562996
7784,366608	0,000556282
7790,327072	0,000547139
7796,287537	0,000537681
7802,248001	0,000528171
7808,208466	0,000519558
7814,16893	0,000511222
7820,129395	0,000500813
7826,089859	0,00049008
7832,050323	0,000479999
7838,010788	0,000471855
7843,971252	0,000461232
7849,931717	0,000450312
7855,892181	0,000441381
7861,852646	0,000431074
7867,81311	0,000422137
7873,773575	0,000411816
7879,734039	0,000401925
7885,694504	0,000393161
7891,654968	0,000384191
7897,615433	0,000375963
7903,575897	0,000366403
7909,536362	0,000357853
7915,496826	0,000350816
7921,457291	0,000342962
7927,417755	0,000336539
7933,37822	0,000329979
7939,338684	0,000322886
7945,299149	0,000316806
7951,259613	0,000310825
7957,220078	0,00030702
7963,180542	0,00030309
7969,141006	0,000298457
7975,101471	0,000294894
7981,061935	0,00029224
7987,0224	0,000288976
7992,982864	0,000287549
7998,943329	0,000285297
8004,903793	0,000282456
8010,864258	0,000280781
8016,824722	0,000278288
8022,785187	0,000277555
8028,745651	0,000274425
8034,706116	0,000275024
8040,66658	0,000273279
8046,627045	0,000271649
8052,587509	0,000270101
8058,547974	0,00026958
8064,508438	0,000266349
8070,468903	0,000265851
8076,429367	0,00026473
8082,389832	0,000262609
8088,350296	0,000261624
8094,31076	0,000260502
8100,271225	0,000258814
8106,231689	0,000257462
8112,192154	0,000256564
8118,152618	0,000254418
8124,113083	0,000254005
8130,073547	0,000252973
8136,034012	0,000252311
8141,994476	0,000251018
8147,954941	0,000250234
8153,915405	0,00025041
8159,87587	0,000250502
8165,836334	0,000251169
8171,796799	0,000250534
8177,757263	0,000250022
8183,717728	0,000249982
8189,678192	0,000251104
8195,638657	0,000251003
8201,599121	0,000250905
8207,559586	0,000249858
8213,52005	0,000249409
8219,480515	0,000248651
8225,440979	0,000248993
8231,401443	0,000247482
8237,361908	0,000246707
8243,322372	0,000245325
8249,282837	0,000245089
8255,243301	0,000242451
8261,203766	0,000242701
8267,16423	0,000239677
8273,124695	0,000237405
8279,085159	0,000236347
8285,045624	0,00023344
8291,006088	0,000231422
8296,966553	0,000229258
8302,927017	0,000228022
8308,887482	0,000224639
8314,847946	0,000223431
8320,808411	0,000221102
8326,768875	0,000218323
8332,72934	0,000217352
8338,689804	0,000213163
8344,650269	0,000214633
8350,610733	0,000211305
8356,571198	0,000210943
8362,531662	0,000208723
8368,492126	0,000207098
8374,452591	0,000205573
8380,413055	0,000203457
8386,37352	0,000203488
8392,333984	0,000202248
8398,294449	0,000199962
8404,254913	0,000199042
8410,215378	0,000198129
8416,175842	0,000195974
8422,136307	0,000196531
8428,096771	0,00019723
8434,057236	0,00019469
8440,0177	0,000194774
8445,978165	0,000196326
8451,938629	0,00019482
8457,899094	0,000195361
8463,859558	0,000196507
8469,820023	0,000199714
8475,780487	0,000201324
8481,740952	0,000204475
8487,701416	0,000206066
8493,66188	0,00020695
8499,622345	0,000210825
8505,582809	0,0002129
8511,543274	0,00021666
8517,503738	0,000218824
8523,464203	0,000221388
8529,424667	0,000225803
8535,385132	0,000227452
8541,345596	0,000231906
8547,306061	0,000232394
8553,266525	0,000235389
8559,22699	0,000234823
8565,187454	0,000237411
8571,147919	0,000238429
8577,108383	0,00023905
8583,068848	0,000240206
8589,029312	0,000241051
8594,989777	0,000241421
8600,950241	0,000241675
8606,910706	0,000242366
8612,87117	0,000242396
8618,831635	0,000243704
8624,792099	0,000242661
8630,752563	0,000243589
8636,713028	0,000243037
8642,673492	0,000244774
8648,633957	0,000244251
8654,594421	0,000244279
8660,554886	0,000246126
8666,51535	0,000245
8672,475815	0,000246061
8678,436279	0,000245779
8684,396744	0,00024829
8690,357208	0,000246849
8696,317673	0,000248301
8702,278137	0,000249119
8708,238602	0,000249055
8714,199066	0,000249881
8720,159531	0,000250749
8726,119995	0,000250662
8732,08046	0,000250078
8738,040924	0,000249256
8744,001389	0,00024847
8749,961853	0,000246624
8755,922318	0,000245444
8761,882782	0,000244437
8767,843246	0,000242572
8773,803711	0,000241682
8779,764175	0,000238625
8785,72464	0,000236507
8791,685104	0,000233836
8797,645569	0,000230307
8803,606033	0,000228797
8809,566498	0,000225186
8815,526962	0,000220494
8821,487427	0,00021918
8827,447891	0,00021495
8833,408356	0,000211555
8839,36882	0,000209103
8845,329285	0,000205284
8851,289749	0,000205366
8857,250214	0,000201324
8863,210678	0,000201231
8869,171143	0,000201939
8875,131607	0,000202119
8881,092072	0,000203363
8887,052536	0,000206702
8893,013	0,000208518
8898,973465	0,00021248
8904,933929	0,000215578
8910,894394	0,000220973
8916,854858	0,000224146
8922,815323	0,000230609
8928,775787	0,000235466
8934,736252	0,000241252
8940,696716	0,000246424
8946,657181	0,000252663
8952,617645	0,000257707
8958,57811	0,000264493
8964,538574	0,000268462
8970,499039	0,000274943
8976,459503	0,000279814
8982,419968	0,000283859
8988,380432	0,000289723
8994,340897	0,000293153
9000,301361	0,000298765
9006,261826	0,000302061
9012,22229	0,000305668
9018,182755	0,000309363
9024,143219	0,000313195
9030,103683	0,000316138
9036,064148	0,000319021
9042,024612	0,000320521
9047,985077	0,000322058
9053,945541	0,000325166
9059,906006	0,000325994
9065,86647	0,000326855
9071,826935	0,000328978
9077,787399	0,000326864
9083,747864	0,000328175
9089,708328	0,000327121
9095,668793	0,000326264
9101,629257	0,000325695
9107,589722	0,000322414
9113,550186	0,000321029
9119,510651	0,000318219
9125,471115	0,00031593
9131,43158	0,000312422
9137,392044	0,000309059
9143,352509	0,000306092
9149,312973	0,000304155
9155,273438	0,000297473
9161,233902	0,000295786
9167,194366	0,000292046
9173,154831	0,000288233
9179,115295	0,000284672
9185,07576	0,000280874
9191,036224	0,000277291
9196,996689	0,000273559
9202,957153	0,000271255
9208,917618	0,00026818
9214,878082	0,000264848
9220,838547	0,000261026
9226,799011	0,00025983
9232,759476	0,000257436
9238,71994	0,000254997
9244,680405	0,000252515
9250,640869	0,000250907
9256,601334	0,000249373
9262,561798	0,000247538
9268,522263	0,00024824
9274,482727	0,00024728
9280,443192	0,000246859
9286,403656	0,000246543
9292,36412	0,000245686
9298,324585	0,000245812
9304,285049	0,00024609
9310,245514	0,000247018
9316,205978	0,000246819
9322,166443	0,000246254
9328,126907	0,00024716
9334,087372	0,000248164
9340,047836	0,000248445
9346,008301	0,000246168
9351,968765	0,000249091
9357,92923	0,000248383
9363,889694	0,000248637
9369,850159	0,000248605
9375,810623	0,000249106
9381,771088	0,00024963
9387,731552	0,000249023
9393,692017	0,00025047
9399,652481	0,000249484
9405,612946	0,000250275
9411,57341	0,000251953
9417,533875	0,000250964
9423,494339	0,000252614
9429,454803	0,00025406
9435,415268	0,000253815
9441,375732	0,000256262
9447,336197	0,000257726
9453,296661	0,000258618
9459,257126	0,000260893
9465,21759	0,000261765
9471,178055	0,000264445
9477,138519	0,000265952
9483,098984	0,000265299
9489,059448	0,000268306
9495,019913	0,000268307
9500,980377	0,000270594
9506,940842	0,000270819
9512,901306	0,00027418
9518,861771	0,00027521
9524,822235	0,000277106
9530,7827	0,000276748
9536,743164	0,000280915
9542,703629	0,000282537
9548,664093	0,000284896
9554,624557	0,00028632
9560,585022	0,00028749
9566,545486	0,000289501
9572,505951	0,000292662
9578,466415	0,000291625
9584,42688	0,000294421
9590,387344	0,000295874
9596,347809	0,00029641
9602,308273	0,000297451
9608,268738	0,000298343
9614,229202	0,000299467
9620,189667	0,000301985
9626,150131	0,000302115
9632,110596	0,000302777
9638,07106	0,000302765
9644,031525	0,00030413
9649,991989	0,000305931
9655,952454	0,000307603
9661,912918	0,000307154
9667,873383	0,00030855
9673,833847	0,000308201
9679,794312	0,00030974
9685,754776	0,000309962
9691,71524	0,000309393
9697,675705	0,000309798
9703,636169	0,000310617
9709,596634	0,000311454
9715,557098	0,000310979
9721,517563	0,000311925
9727,478027	0,000312916
9733,438492	0,000314614
9739,398956	0,000317348
9745,359421	0,000317792
9751,319885	0,000319478
9757,28035	0,000320836
9763,240814	0,000320864
9769,201279	0,00032252
9775,161743	0,00032393
9781,122208	0,000325353
9787,082672	0,000326952
9793,043137	0,000330123
9799,003601	0,000330744
9804,964066	0,000331117
9810,92453	0,000332584
9816,884995	0,000334173
9822,845459	0,000335555
9828,805923	0,000337826
9834,766388	0,000338667
9840,726852	0,000340702
9846,687317	0,000341417
9852,647781	0,000341448
9858,608246	0,000342291
9864,56871	0,000342133
9870,529175	0,00034136
9876,489639	0,000341659
9882,450104	0,000341087
9888,410568	0,0003409
9894,371033	0,000337878
9900,331497	0,000337317
9906,291962	0,000335579
9912,252426	0,000332758
9918,212891	0,000330948
9924,173355	0,000328815
9930,13382	0,000325277
9936,094284	0,000320983
9942,054749	0,000316962
9948,015213	0,0003138
9953,975677	0,000308204
9959,936142	0,000304888
9965,896606	0,000299814
9971,857071	0,000293584
9977,817535	0,00028886
9983,778	0,000281619
9989,738464	0,000275896
9995,698929	0,000269781
10001,65939	0,000262961
10007,61986	0,000256709
10013,58032	0,000250521
10019,54079	0,000240981
10025,50125	0,000233715
10031,46172	0,000224361
10037,42218	0,000217617
10043,38264	0,000209113
10049,34311	0,000201786
10055,30357	0,000193743
10061,26404	0,000184386
10067,2245	0,000177033
10073,18497	0,000169551
10079,14543	0,000163088
10085,1059	0,000155233
10091,06636	0,000147998
10097,02682	0,000142478
10102,98729	0,000133998
10108,94775	0,00012961
10114,90822	0,000123722
10120,86868	0,000118114
10126,82915	0,000113855
10132,78961	0,000108844
10138,75008	0,000103882
10144,71054	0,000100328
10150,67101	0,000094
10156,63147	0,0000917
10162,59193	0,0000878
10168,5524	0,0000841
10174,51286	0,0000796
10180,47333	0,0000772
10186,43379	0,0000763
10192,39426	0,0000724
10198,35472	0,0000717
10204,31519	0,0000668
10210,27565	0,0000658
10216,23611	0,0000621
10222,19658	0,0000613
10228,15704	0,0000589
10234,11751	0,0000586
10240,07797	0,0000585
10246,03844	0,0000559
10251,9989	0,0000546
10257,95937	0,0000533
10263,91983	0,0000523
10269,88029	0,0000511
10275,84076	0,0000483
10281,80122	0,0000485
10287,76169	0,0000462
10293,72215	0,000044
10299,68262	0,000044
10305,64308	0,0000426
10311,60355	0,0000414
10317,56401	0,0000396
10323,52448	0,0000387
10329,48494	0,0000399
10335,4454	0,000037
10341,40587	0,000037
10347,36633	0,0000374
10353,3268	0,0000362
10359,28726	0,0000387
10365,24773	0,0000364
10371,20819	0,0000371
10377,16866	0,0000369
10383,12912	0,0000351
10389,08958	0,0000371
10395,05005	0,0000352
10401,01051	0,0000362
10406,97098	0,0000349
10412,93144	0,0000333
10418,89191	0,0000338
10424,85237	0,0000331
10430,81284	0,0000319
10436,7733	0,0000327
10442,73376	0,0000324
10448,69423	0,0000329
10454,65469	0,0000314
10460,61516	0,0000312
10466,57562	0,0000322
10472,53609	0,0000313
10478,49655	0,0000313
10484,45702	0,0000304
10490,41748	0,0000325
10496,37794	0,0000334
10502,33841	0,0000348
10508,29887	0,0000346
10514,25934	0,0000351
10520,2198	0,0000382
10526,18027	0,0000372
10532,14073	0,0000387
10538,1012	0,0000388
10544,06166	0,00004
10550,02213	0,0000389
10555,98259	0,00004
10561,94305	0,0000401
10567,90352	0,0000413
10573,86398	0,0000412
10579,82445	0,0000398
10585,78491	0,0000395
10591,74538	0,0000387
10597,70584	0,0000403
10603,66631	0,000039
10609,62677	0,0000393
10615,58723	0,0000389
10621,5477	0,0000378
10627,50816	0,000038
10633,46863	0,0000389
10639,42909	0,0000399
10645,38956	0,0000397
10651,35002	0,0000392
10657,31049	0,000041
10663,27095	0,0000414
10669,23141	0,0000421
10675,19188	0,0000438
10681,15234	0,0000434
10687,11281	0,0000451
10693,07327	0,0000467
10699,03374	0,0000469
10704,9942	0,0000487
10710,95467	0,0000501
10716,91513	0,0000512
10722,8756	0,0000543
10728,83606	0,0000559
10734,79652	0,0000562
10740,75699	0,0000572
10746,71745	0,0000607
10752,67792	0,000061
10758,63838	0,0000624
10764,59885	0,0000652
10770,55931	0,000065
10776,51978	0,0000661
10782,48024	0,0000662
10788,4407	0,0000686
10794,40117	0,0000696
10800,36163	0,0000713
10806,3221	0,0000722
10812,28256	0,0000728
10818,24303	0,0000736
10824,20349	0,0000736
10830,16396	0,0000753
10836,12442	0,0000741
10842,08488	0,0000742
10848,04535	0,000076
10854,00581	0,0000759
10859,96628	0,0000761
10865,92674	0,0000759
10871,88721	0,0000776
10877,84767	0,0000771
10883,80814	0,0000777
10889,7686	0,0000785
10895,72906	0,0000786
10901,68953	0,0000788
10907,64999	0,0000784
10913,61046	0,00008
10919,57092	0,0000808
10925,53139	0,0000789
10931,49185	0,0000807
10937,45232	0,0000805
10943,41278	0,0000811
10949,37325	0,0000805
10955,33371	0,0000807
10961,29417	0,0000802
10967,25464	0,0000787
10973,2151	0,0000775
10979,17557	0,0000776
10985,13603	0,0000772
10991,0965	0,000077
10997,05696	0,0000741
11003,01743	0,0000738
11008,97789	0,0000743
11014,93835	0,0000742
11020,89882	0,0000703
11026,85928	0,0000708
11032,81975	0,0000711
11038,78021	0,0000697
11044,74068	0,0000693
11050,70114	0,0000683
11056,66161	0,0000686
11062,62207	0,0000689
11068,58253	0,0000677
11074,543	0,0000679
11080,50346	0,0000669
11086,46393	0,0000667
11092,42439	0,0000667
11098,38486	0,0000675
11104,34532	0,0000659
11110,30579	0,0000651
11116,26625	0,0000679
11122,22672	0,0000664
11128,18718	0,0000666
11134,14764	0,0000666
11140,10811	0,0000672
11146,06857	0,0000683
11152,02904	0,0000669
11157,9895	0,0000692
11163,94997	0,0000703
11169,91043	0,0000697
11175,8709	0,0000716
11181,83136	0,0000716
11187,79182	0,0000732
11193,75229	0,0000736
11199,71275	0,0000738
11205,67322	0,0000768
11211,63368	0,0000757
11217,59415	0,0000779
11223,55461	0,0000783
11229,51508	0,000078
11235,47554	0,0000805
11241,436	0,0000807
11247,39647	0,000083
11253,35693	0,0000841
11259,3174	0,0000848
11265,27786	0,0000849
11271,23833	0,0000859
11277,19879	0,000087
11283,15926	0,000087
11289,11972	0,0000886
11295,08018	0,0000882
11301,04065	0,0000889
11307,00111	0,0000903
11312,96158	0,0000917
11318,92204	0,0000907
11324,88251	0,0000916
11330,84297	0,0000936
11336,80344	0,0000934
11342,7639	0,0000926
11348,72437	0,0000941
11354,68483	0,0000953
11360,64529	0,0000956
11366,60576	0,0000968
11372,56622	0,0000972
11378,52669	0,0000983
11384,48715	0,0000984
11390,44762	0,0000999
11396,40808	0,0000992
11402,36855	0,000100603
11408,32901	0,000100182
11414,28947	0,000101022
11420,24994	0,000102412
11426,2104	0,000101793
11432,17087	0,000103104
11438,13133	0,000103861
11444,0918	0,000104088
11450,05226	0,000102641
11456,01273	0,000104097
11461,97319	0,000104812
11467,93365	0,000105051
11473,89412	0,000105239
11479,85458	0,000106249
11485,81505	0,000106441
11491,77551	0,000106102
11497,73598	0,000106697
11503,69644	0,000107152
11509,65691	0,00010794
11515,61737	0,000107049
11521,57784	0,000107157
11527,5383	0,000108227
11533,49876	0,000108443
11539,45923	0,000109166
11545,41969	0,000110568
11551,38016	0,000109272
11557,34062	0,000109891
11563,30109	0,000109969
11569,26155	0,000111568
11575,22202	0,000112007
11581,18248	0,00011248
11587,14294	0,000112035
11593,10341	0,000112618
11599,06387	0,000110949
11605,02434	0,000114047
11610,9848	0,000113474
11616,94527	0,000114358
11622,90573	0,000114016
11628,8662	0,000114779
11634,82666	0,000114436
11640,78712	0,000114534
11646,74759	0,000115473
11652,70805	0,000115088
11658,66852	0,000115033
11664,62898	0,000116403
11670,58945	0,000115381
11676,54991	0,000114929
11682,51038	0,000117008
11688,47084	0,000115904
11694,4313	0,000117464
11700,39177	0,000116539
11706,35223	0,000118904
11712,3127	0,000116626
11718,27316	0,000119005
11724,23363	0,000117553
11730,19409	0,000117232
11736,15456	0,000119224
11742,11502	0,000119848
11748,07549	0,000120827
11754,03595	0,000119875
11759,99641	0,000121561
11765,95688	0,000121982
11771,91734	0,000120707
11777,87781	0,000121609
11783,83827	0,000121767
11789,79874	0,000121348
11795,7592	0,000122694
11801,71967	0,000122102
11807,68013	0,000122922
11813,64059	0,000123857
11819,60106	0,000123436
11825,56152	0,000121009
11831,52199	0,000121523
11837,48245	0,000122569
11843,44292	0,000121863
11849,40338	0,000121622
11855,36385	0,00012192
11861,32431	0,000120183
11867,28477	0,00012016
11873,24524	0,000120865
11879,2057	0,000119106
11885,16617	0,000118419
11891,12663	0,000117136
[truncated: 30,772 more rows]
