# Supplementary material for: Predicting the Durability of Solid Fired Bricks Using NDT Electroacoustic Methods
Source: Materials (Basel). 2022 Aug 25;15(17):5882. doi: 10.3390/ma15175882 (PMC9457344; doi:10.3390/ma15175882)
Supplement: Supplementary file 1 [file materials-15-05882-s001.zip › 21-NV0_FT.csv]

ASCII data file created with TiePie Multi Channel software. www.tiepie.com.
2021-02-24 09:15:45 704m
Frequency	FFT1
Hz	V
0	0,002697664
5,960464478	0,000767623
11,92092896	0,000746007
17,88139343	0,000852529
23,84185791	0,000774353
29,80232239	0,000789016
35,76278687	0,000782806
41,72325134	0,000809506
47,68371582	0,000877756
53,6441803	0,000701234
59,60464478	0,000747629
65,56510925	0,000763574
71,52557373	0,000771077
77,48603821	0,000757683
83,44650269	0,000764257
89,40696716	0,000766921
95,36743164	0,000754177
101,3278961	0,000751579
107,2883606	0,000753068
113,2488251	0,000765234
119,2092896	0,000778374
125,169754	0,000780998
131,1302185	0,00077553
137,090683	0,000759185
143,0511475	0,000744301
149,0116119	0,000717567
154,9720764	0,000739038
160,9325409	0,000746734
166,8930054	0,00075642
172,8534698	0,000767516
178,8139343	0,000768849
184,7743988	0,000762391
190,7348633	0,000746154
196,6953278	0,000726102
202,6557922	0,000723304
208,6162567	0,000719714
214,5767212	0,000723269
220,5371857	0,000731898
226,4976501	0,000737496
232,4581146	0,000740216
238,4185791	0,00073806
244,3790436	0,00073194
250,3395081	0,000720316
256,2999725	0,000702339
262,260437	0,000687652
268,2209015	0,000684061
274,181366	0,000682176
280,1418304	0,000681736
286,1022949	0,000686524
292,0627594	0,000687978
298,0232239	0,000688075
303,9836884	0,000685593
309,9441528	0,00068308
315,9046173	0,000681489
321,8650818	0,000673156
327,8255463	0,000668262
333,7860107	0,000666517
339,7464752	0,000664006
345,7069397	0,000659008
351,6674042	0,000657896
357,6278687	0,000657627
363,5883331	0,000657024
369,5487976	0,000658857
375,5092621	0,000656336
381,4697266	0,000658403
387,430191	0,000658066
393,3906555	0,000655449
399,35112	0,00065399
405,3115845	0,000649031
411,272049	0,000649067
417,2325134	0,00064799
423,1929779	0,000645109
429,1534424	0,000643774
435,1139069	0,00064366
441,0743713	0,000644991
447,0348358	0,000644446
452,9953003	0,00064421
458,9557648	0,000644225
464,9162292	0,000642912
470,8766937	0,000641606
476,8371582	0,000642581
482,7976227	0,000643048
488,7580872	0,000638915
494,7185516	0,000638904
500,6790161	0,00063615
506,6394806	0,000635283
512,5999451	0,000635632
518,5604095	0,000632354
524,520874	0,000632065
530,4813385	0,000632415
536,441803	0,000633187
542,4022675	0,000634852
548,3627319	0,000635666
554,3231964	0,000631916
560,2836609	0,000639487
566,2441254	0,000639486
572,2045898	0,000642694
578,1650543	0,000641406
584,1255188	0,000643004
590,0859833	0,000645958
596,0464478	0,000647275
602,0069122	0,000647714
607,9673767	0,000646176
613,9278412	0,000645673
619,8883057	0,000647349
625,8487701	0,000649565
631,8092346	0,000651358
637,7696991	0,000652062
643,7301636	0,000652188
649,6906281	0,000651765
655,6510925	0,000656744
661,611557	0,000658159
667,5720215	0,000658567
673,532486	0,000662114
679,4929504	0,000666439
685,4534149	0,000669249
691,4138794	0,000670894
697,3743439	0,000673912
703,3348083	0,000676229
709,2952728	0,000679481
715,2557373	0,000683363
721,2162018	0,000687331
727,1766663	0,000690367
733,1371307	0,000693454
739,0975952	0,000696075
745,0580597	0,000696258
751,0185242	0,000702543
756,9789886	0,000703793
762,9394531	0,000707948
768,8999176	0,000708626
774,8603821	0,000715531
780,8208466	0,000716202
786,781311	0,000721497
792,7417755	0,000723927
798,70224	0,000726489
804,6627045	0,000728717
810,6231689	0,000731116
816,5836334	0,000737981
822,5440979	0,000741055
828,5045624	0,000746355
834,4650269	0,00074967
840,4254913	0,000753053
846,3859558	0,000758748
852,3464203	0,000764091
858,3068848	0,000770793
864,2673492	0,000774705
870,2278137	0,000778919
876,1882782	0,000785471
882,1487427	0,00079151
888,1092072	0,000798436
894,0696716	0,00080275
900,0301361	0,000808662
905,9906006	0,000815037
911,9510651	0,000820722
917,9115295	0,000826928
923,871994	0,000833686
929,8324585	0,000840407
935,792923	0,000849167
941,7533875	0,000855617
947,7138519	0,000862435
953,6743164	0,000870354
959,6347809	0,000876894
965,5952454	0,000886268
971,5557098	0,000895974
977,5161743	0,000904265
983,4766388	0,00091522
989,4371033	0,000922915
995,3975677	0,000934658
1001,358032	0,000941237
1007,318497	0,000954876
1013,278961	0,000965657
1019,239426	0,000973348
1025,19989	0,000986528
1031,160355	0,000997466
1037,120819	0,001009919
1043,081284	0,001023289
1049,041748	0,001035791
1055,002213	0,001050147
1060,962677	0,00106481
1066,923141	0,001078011
1072,883606	0,001093936
1078,84407	0,001108528
1084,804535	0,00112313
1090,764999	0,001140347
1096,725464	0,001159927
1102,685928	0,001177588
1108,646393	0,001194216
1114,606857	0,001216013
1120,567322	0,001235799
1126,527786	0,001258372
1132,488251	0,001282039
1138,448715	0,001305653
1144,40918	0,001331361
1150,369644	0,001359415
1156,330109	0,00138823
1162,290573	0,001420447
1168,251038	0,001455815
1174,211502	0,001489393
1180,171967	0,001526084
1186,132431	0,001565336
1192,092896	0,001606258
1198,05336	0,001652471
1204,013824	0,001697442
1209,974289	0,001749063
1215,934753	0,001803981
1221,895218	0,001863355
1227,855682	0,001930225
1233,816147	0,001999654
1239,776611	0,002075643
1245,737076	0,002156447
1251,69754	0,00224383
1257,658005	0,002335466
1263,618469	0,002440301
1269,578934	0,002560075
1275,539398	0,002696307
1281,499863	0,002852468
1287,460327	0,003032502
1293,420792	0,003239521
1299,381256	0,003482165
1305,341721	0,003771315
1311,302185	0,00410783
1317,26265	0,004505567
1323,223114	0,004966464
1329,183578	0,005475878
1335,144043	0,005978528
1341,104507	0,006327538
1347,064972	0,006263005
1353,025436	0,005557805
1358,985901	0,004445198
1364,946365	0,003482993
1370,90683	0,002900982
1376,867294	0,002661005
1382,827759	0,002685704
1388,788223	0,002920446
1394,748688	0,003322571
1400,709152	0,003887672
1406,669617	0,004631134
1412,630081	0,005598954
1418,590546	0,00688722
1424,55101	0,008623514
1430,511475	0,010943232
1436,471939	0,013864467
1442,432404	0,016800453
1448,392868	0,017549545
1454,353333	0,013672903
1460,313797	0,009823475
1466,274261	0,007805244
1472,234726	0,006507879
1478,19519	0,005589175
1484,155655	0,004902499
1490,116119	0,004361409
1496,076584	0,003925511
1502,037048	0,003571143
1507,997513	0,003276165
1513,957977	0,003022832
1519,918442	0,002802892
1525,878906	0,002609943
1531,839371	0,002439524
1537,799835	0,002291348
1543,7603	0,002163369
1549,720764	0,002049598
1555,681229	0,001947708
1561,641693	0,001856007
1567,602158	0,001773181
1573,562622	0,001691634
1579,523087	0,001616983
1585,483551	0,001548842
1591,444016	0,00148616
1597,40448	0,001430107
1603,364944	0,00137442
1609,325409	0,001324438
1615,285873	0,001276079
1621,246338	0,001231417
1627,206802	0,001189676
1633,167267	0,001149869
1639,127731	0,0011125
1645,088196	0,001077597
1651,04866	0,001042821
1657,009125	0,001007769
1662,969589	0,000976489
1668,930054	0,00094598
1674,890518	0,00091908
1680,850983	0,000889577
1686,811447	0,000863474
1692,771912	0,00083968
1698,732376	0,000815755
1704,692841	0,000792144
1710,653305	0,000771186
1716,61377	0,00074993
1722,574234	0,000730184
1728,534698	0,000711323
1734,495163	0,000693971
1740,455627	0,000675915
1746,416092	0,000658542
1752,376556	0,000642902
1758,337021	0,000625327
1764,297485	0,000610554
1770,25795	0,000594671
1776,218414	0,000580427
1782,178879	0,000566658
1788,139343	0,00055133
1794,099808	0,000539268
1800,060272	0,000524251
1806,020737	0,000511282
1811,981201	0,000499111
1817,941666	0,000488488
1823,90213	0,000475158
1829,862595	0,000462874
1835,823059	0,000452782
1841,783524	0,000438977
1847,743988	0,000427439
1853,704453	0,000417309
1859,664917	0,000406444
1865,625381	0,000394633
1871,585846	0,000384245
1877,54631	0,000373846
1883,506775	0,000362871
1889,467239	0,00035136
1895,427704	0,000340828
1901,388168	0,000330139
1907,348633	0,000317891
1913,309097	0,000307516
1919,269562	0,000296484
1925,230026	0,000283359
1931,190491	0,00027357
1937,150955	0,000260291
1943,11142	0,000249344
1949,071884	0,000238992
1955,032349	0,000226819
1960,992813	0,000214582
1966,953278	0,000203595
1972,913742	0,000188698
1978,874207	0,000177411
1984,834671	0,000161232
1990,795135	0,000147963
1996,7556	0,000131046
2002,716064	0,000117042
2008,676529	0,0000975
2014,636993	0,0000789
2020,597458	0,0000596
2026,557922	0,0000393
2032,518387	0,0000197
2038,478851	0,0000297
2044,439316	0,0000566
2050,39978	0,00009
2056,360245	0,000132077
2062,320709	0,000177026
2068,281174	0,000226732
2074,241638	0,000284707
2080,202103	0,000345081
2086,162567	0,000409335
2092,123032	0,000473179
2098,083496	0,000528972
2104,043961	0,000573592
2110,004425	0,000604452
2115,96489	0,000616372
2121,925354	0,000615936
2127,885818	0,000603986
2133,846283	0,000587802
2139,806747	0,000570379
2145,767212	0,000549099
2151,727676	0,000532345
2157,688141	0,000512827
2163,648605	0,000497254
2169,60907	0,000478672
2175,569534	0,000463589
2181,529999	0,000448634
2187,490463	0,000436669
2193,450928	0,000422903
2199,411392	0,000412163
2205,371857	0,00040019
2211,332321	0,000390012
2217,292786	0,000382362
2223,25325	0,000373713
2229,213715	0,000367417
2235,174179	0,000359048
2241,134644	0,000352581
2247,095108	0,000347841
2253,055573	0,000342371
2259,016037	0,000338249
2264,976501	0,000330944
2270,936966	0,000327676
2276,89743	0,00032575
2282,857895	0,000320754
2288,818359	0,000316117
2294,778824	0,000315269
2300,739288	0,000312503
2306,699753	0,000309176
2312,660217	0,000306386
2318,620682	0,000305424
2324,581146	0,000302604
2330,541611	0,00030244
2336,502075	0,000300752
2342,46254	0,000299262
2348,423004	0,0002973
2354,383469	0,000296322
2360,343933	0,00029529
2366,304398	0,000297015
2372,264862	0,000294
2378,225327	0,000294
2384,185791	0,000294
2390,146255	0,000294
2396,10672	0,000293
2402,067184	0,000295
2408,027649	0,000294
2413,988113	0,000295
2419,948578	0,000297
2425,909042	0,000298
2431,869507	0,000301
2437,829971	0,000301
2443,790436	0,000304
2449,7509	0,000305
2455,711365	0,000308
2461,671829	0,00031
2467,632294	0,000313
2473,592758	0,000316029
2479,553223	0,000317917
2485,513687	0,00032136
2491,474152	0,000322653
2497,434616	0,000327612
2503,395081	0,000329858
2509,355545	0,000332206
2515,31601	0,000335545
2521,276474	0,000337432
2527,236938	0,000340803
2533,197403	0,000345446
2539,157867	0,00034993
2545,118332	0,000352753
2551,078796	0,000358861
2557,039261	0,000363049
2562,999725	0,00037032
2568,96019	0,000377694
2574,920654	0,000385099
2580,881119	0,000394287
2586,841583	0,00040235
2592,802048	0,000412029
2598,762512	0,000421855
2604,722977	0,000431726
2610,683441	0,000442609
2616,643906	0,000453548
2622,60437	0,000463861
2628,564835	0,000475419
2634,525299	0,000489375
2640,485764	0,000499662
2646,446228	0,000511303
2652,406693	0,00052431
2658,367157	0,000532398
2664,327621	0,000539165
2670,288086	0,000541116
2676,24855	0,000540736
2682,209015	0,000532246
2688,169479	0,00052555
2694,129944	0,000524273
2700,090408	0,00053464
2706,050873	0,000562771
2712,011337	0,000603823
2717,971802	0,000655102
2723,932266	0,00071129
2729,892731	0,00076672
2735,853195	0,000826243
2741,81366	0,00088869
2747,774124	0,000959625
2753,734589	0,001034107
2759,695053	0,0011208
2765,655518	0,001219926
2771,615982	0,001332206
2777,576447	0,001464656
2783,536911	0,001618194
2789,497375	0,001795822
2795,45784	0,001989786
2801,418304	0,002188594
2807,378769	0,002371724
2813,339233	0,002529811
2819,299698	0,00265234
2825,260162	0,002732987
2831,220627	0,002762253
2837,181091	0,002733194
2843,141556	0,002648557
2849,10202	0,002515174
2855,062485	0,002349774
2861,022949	0,002166096
2866,983414	0,001976408
2872,943878	0,001780986
2878,904343	0,001590528
2884,864807	0,001428849
2890,825272	0,001338446
2896,785736	0,001345854
2902,746201	0,001401293
2908,706665	0,001443239
2914,66713	0,001452776
2920,627594	0,00144
2926,588058	0,00142
2932,548523	0,00141
2938,508987	0,0014
2944,469452	0,0014
2950,429916	0,00141
2956,390381	0,00142
2962,350845	0,00143
2968,31131	0,00145
2974,271774	0,00145
2980,232239	0,00144
2986,192703	0,001408092
2992,153168	0,001348158
2998,113632	0,001263242
3004,074097	0,001161044
3010,034561	0,001055758
3015,995026	0,000958528
3021,95549	0,000870023
3027,915955	0,00079733
3033,876419	0,000734538
3039,836884	0,000683498
3045,797348	0,000642009
3051,757813	0,000606157
3057,718277	0,000575855
3063,678741	0,000550952
3069,639206	0,000528699
3075,59967	0,000508742
3081,560135	0,000489849
3087,520599	0,000474076
3093,481064	0,000460331
3099,441528	0,000447466
3105,401993	0,00043727
3111,362457	0,000428752
3117,322922	0,000421668
3123,283386	0,000414311
3129,243851	0,000409442
3135,204315	0,000403549
3141,16478	0,000397851
3147,125244	0,00039517
3153,085709	0,000391508
3159,046173	0,000389109
3165,006638	0,000382653
3170,967102	0,000382556
3176,927567	0,000380064
3182,888031	0,000378989
3188,848495	0,000377872
3194,80896	0,000375509
3200,769424	0,00037227
3206,729889	0,000374257
3212,690353	0,000373385
3218,650818	0,000373809
3224,611282	0,000374273
3230,571747	0,000375859
3236,532211	0,000376119
3242,492676	0,000378081
3248,45314	0,000380765
3254,413605	0,000379933
3260,374069	0,000382728
3266,334534	0,000381024
3272,294998	0,000382617
3278,255463	0,000381582
3284,215927	0,000381165
3290,176392	0,000378
3296,136856	0,000375
3302,097321	0,000369
3308,057785	0,00036
3314,01825	0,000349
3319,978714	0,000336
3325,939178	0,000318
3331,899643	0,000297
3337,860107	0,000274
3343,820572	0,000246
3349,781036	0,000214
3355,741501	0,000181
3361,701965	0,000149616
3367,66243	0,000117
3373,622894	0,0000821
3379,583359	0,0000525
3385,543823	0,0000363
3391,504288	0,0000438
3397,464752	0,0000684
3403,425217	0,0000952
3409,385681	0,000122054
3415,346146	0,000145016
3421,30661	0,000167488
3427,267075	0,000186539
3433,227539	0,000206499
3439,188004	0,000219836
3445,148468	0,000235848
3451,108932	0,00024646
3457,069397	0,000259758
3463,029861	0,000270601
3468,990326	0,000279202
3474,95079	0,000288592
3480,911255	0,000294216
3486,871719	0,000299532
3492,832184	0,000304146
3498,792648	0,000306582
3504,753113	0,000308663
3510,713577	0,000310241
3516,674042	0,000309822
3522,634506	0,000307858
3528,594971	0,00030761
3534,555435	0,000303971
3540,5159	0,000300904
3546,476364	0,000296008
3552,436829	0,000289183
3558,397293	0,000284084
3564,357758	0,000277446
3570,318222	0,000272524
3576,278687	0,000267608
3582,239151	0,000264143
3588,199615	0,000259258
3594,16008	0,000256707
3600,120544	0,00025084
3606,081009	0,000249004
3612,041473	0,000246272
3618,001938	0,000244302
3623,962402	0,000242331
3629,922867	0,000240535
3635,883331	0,00024
3641,843796	0,000235
3647,80426	0,000234
3653,764725	0,000233
3659,725189	0,000231
3665,685654	0,00023
3671,646118	0,000229024
3677,606583	0,00022993
3683,567047	0,000227422
3689,527512	0,000226291
3695,487976	0,000227063
3701,448441	0,000225541
3707,408905	0,000223288
3713,36937	0,000222669
3719,329834	0,000220091
3725,290298	0,000218229
3731,250763	0,000217036
3737,211227	0,000215352
3743,171692	0,00021351
3749,132156	0,000210766
3755,092621	0,000209436
3761,053085	0,000206374
3767,01355	0,00020476
3772,974014	0,000204882
3778,934479	0,000202004
3784,894943	0,000202436
3790,855408	0,000201949
3796,815872	0,000203538
3802,776337	0,000206097
3808,736801	0,000210657
3814,697266	0,000216998
3820,65773	0,000228003
3826,618195	0,000239244
3832,578659	0,000251264
3838,539124	0,000263794
3844,499588	0,000275307
3850,460052	0,0002867
3856,420517	0,000294863
3862,380981	0,000303
3868,341446	0,000309
3874,30191	0,000312
3880,262375	0,000315602
3886,222839	0,000317597
3892,183304	0,000320234
3898,143768	0,00032
3904,104233	0,000322
3910,064697	0,000324
3916,025162	0,000324
3921,985626	0,000326
3927,946091	0,000327
3933,906555	0,000328
3939,86702	0,00033
3945,827484	0,000332
3951,787949	0,000335
3957,748413	0,000338
3963,708878	0,00034
3969,669342	0,000344
3975,629807	0,000348
3981,590271	0,000351458
3987,550735	0,000356485
3993,5112	0,000361311
3999,471664	0,00036794
4005,432129	0,000371581
4011,392593	0,000380262
4017,353058	0,000385704
4023,313522	0,000392416
4029,273987	0,000400374
4035,234451	0,000406943
4041,194916	0,00041281
4047,15538	0,000415907
4053,115845	0,000419909
4059,076309	0,000425024
4065,036774	0,000429225
4070,997238	0,000435395
4076,957703	0,000441392
4082,918167	0,000448299
4088,878632	0,000457769
4094,839096	0,000466923
4100,799561	0,000472796
4106,760025	0,000479458
4112,72049	0,000485018
4118,680954	0,000487
4124,641418	0,000486055
4130,601883	0,00048
4136,562347	0,000472
4142,522812	0,000458
4148,483276	0,000447
4154,443741	0,000438508
4160,404205	0,0004327
4166,36467	0,000432007
4172,325134	0,000433
4178,285599	0,000437
4184,246063	0,000443
4190,206528	0,000452
4196,166992	0,000465
4202,127457	0,000483
4208,087921	0,000504
4214,048386	0,000532
4220,00885	0,000561
4225,969315	0,000594
4231,929779	0,000623
4237,890244	0,000642
4243,850708	0,000648
4249,811172	0,000644
4255,771637	0,000648
4261,732101	0,000666
4267,692566	0,00069
4273,65303	0,000721
4279,613495	0,000755
4285,573959	0,000789
4291,534424	0,000819
4297,494888	0,000841
4303,455353	0,000853
4309,415817	0,000846
4315,376282	0,000819
4321,336746	0,000769
4327,297211	0,000706
4333,257675	0,000681
4339,21814	0,000748
4345,178604	0,000852
4351,139069	0,000896
4357,099533	0,000864
4363,059998	0,000825
4369,020462	0,000786
4374,980927	0,000745
4380,941391	0,000699
4386,901855	0,000656
4392,86232	0,000611
4398,822784	0,000567
4404,783249	0,000527
4410,743713	0,000486
4416,704178	0,000445832
4422,664642	0,000413971
4428,625107	0,000386695
4434,585571	0,000367175
4440,546036	0,000352137
4446,5065	0,000337249
4452,466965	0,000322276
4458,427429	0,000307669
4464,387894	0,000296956
4470,348358	0,000289204
4476,308823	0,000280306
4482,269287	0,000273246
4488,229752	0,000266222
4494,190216	0,000258179
4500,150681	0,000253138
4506,111145	0,000246416
4512,071609	0,000238747
4518,032074	0,000232545
4523,992538	0,00022599
4529,953003	0,000220668
4535,913467	0,000212131
4541,873932	0,000207727
4547,834396	0,000200405
4553,794861	0,000197163
4559,755325	0,000192063
4565,71579	0,000185924
4571,676254	0,000180101
4577,636719	0,000176552
4583,597183	0,000171226
4589,557648	0,000168261
4595,518112	0,000164782
4601,478577	0,000161609
4607,439041	0,000158598
4613,399506	0,000156182
4619,35997	0,000155378
4625,320435	0,000151324
4631,280899	0,000150285
4637,241364	0,000148671
4643,201828	0,000147
4649,162292	0,000146
4655,122757	0,000144
4661,083221	0,000142
4667,043686	0,000138
4673,00415	0,000137
4678,964615	0,000132
4684,925079	0,000129
4690,885544	0,000124
4696,846008	0,00012
4702,806473	0,000112
4708,766937	0,000106
4714,727402	0,0001
4720,687866	0,000094
4726,648331	0,0000889
4732,608795	0,0000833
4738,56926	0,0000782
4744,529724	0,0000759
4750,490189	0,0000734
4756,450653	0,0000715
4762,411118	0,0000706
4768,371582	0,0000704
4774,332047	0,0000694
4780,292511	0,0000704
4786,252975	0,0000698
4792,21344	0,0000709
4798,173904	0,0000708
4804,134369	0,0000712
4810,094833	0,000071
4816,055298	0,0000696
4822,015762	0,0000686
4827,976227	0,0000683
4833,936691	0,0000662
4839,897156	0,0000669
4845,85762	0,0000647
4851,818085	0,0000639
4857,778549	0,0000634
4863,739014	0,0000612
4869,699478	0,0000588
4875,659943	0,0000572
4881,620407	0,0000561
4887,580872	0,0000542
4893,541336	0,0000535
4899,501801	0,000052
4905,462265	0,0000501
4911,422729	0,0000511
4917,383194	0,0000491
4923,343658	0,0000508
4929,304123	0,0000512
4935,264587	0,0000523
4941,225052	0,0000526
4947,185516	0,000053
4953,145981	0,0000535
4959,106445	0,0000531
4965,06691	0,0000531
4971,027374	0,0000534
4976,987839	0,0000519
4982,948303	0,0000501
4988,908768	0,0000502
4994,869232	0,0000481
5000,829697	0,000048
5006,790161	0,000047
5012,750626	0,0000469
5018,71109	0,0000461
5024,671555	0,0000468
5030,632019	0,0000462
5036,592484	0,0000465
5042,552948	0,0000481
5048,513412	0,0000484
5054,473877	0,0000464
5060,434341	0,0000477
5066,394806	0,0000488
5072,35527	0,0000489
5078,315735	0,0000485
5084,276199	0,0000486
5090,236664	0,0000497
5096,197128	0,000049
5102,157593	0,0000492
5108,118057	0,0000502
5114,078522	0,0000511
5120,038986	0,0000512
5125,999451	0,0000518
5131,959915	0,0000527
5137,92038	0,0000529
5143,880844	0,0000541
5149,841309	0,0000532
5155,801773	0,0000534
5161,762238	0,0000526
5167,722702	0,0000533
5173,683167	0,0000552
5179,643631	0,0000558
5185,604095	0,0000561
5191,56456	0,0000557
5197,525024	0,000055
5203,485489	0,000057
5209,445953	0,0000574
5215,406418	0,000056
5221,366882	0,0000563
5227,327347	0,0000574
5233,287811	0,000058
5239,248276	0,000056
5245,20874	0,000057
5251,169205	0,0000561
5257,129669	0,0000577
5263,090134	0,0000559
5269,050598	0,0000559
5275,011063	0,0000565
5280,971527	0,0000553
5286,931992	0,0000546
5292,892456	0,0000552
5298,852921	0,0000557
5304,813385	0,000055
5310,773849	0,0000541
5316,734314	0,0000534
5322,694778	0,0000516
5328,655243	0,0000517
5334,615707	0,0000513
5340,576172	0,0000516
5346,536636	0,0000525
5352,497101	0,0000533
5358,457565	0,0000537
5364,41803	0,0000545
5370,378494	0,0000551
5376,338959	0,000055
5382,299423	0,0000557
5388,259888	0,000055
5394,220352	0,0000558
5400,180817	0,0000546
5406,141281	0,0000526
5412,101746	0,0000538
5418,06221	0,0000508
5424,022675	0,0000493
5429,983139	0,0000482
5435,943604	0,0000476
5441,904068	0,0000447
5447,864532	0,0000435
5453,824997	0,0000437
5459,785461	0,0000402
5465,745926	0,0000387
5471,70639	0,0000349
5477,666855	0,0000343
5483,627319	0,0000304
5489,587784	0,0000268
5495,548248	0,0000232
5501,508713	0,0000183
5507,469177	0,0000157
5513,429642	0,0000109
5519,390106	0,00001
5525,350571	0,00000701
5531,311035	0,0000057
5537,2715	0,00000665
5543,231964	0,00000776
5549,192429	0,0000115
5555,152893	0,0000113
5561,113358	0,0000115
5567,073822	0,0000111
5573,034286	0,0000136
5578,994751	0,000014
5584,955215	0,0000179
5590,91568	0,0000222
5596,876144	0,0000309
5602,836609	0,0000398
5608,797073	0,0000525
5614,757538	0,0000651
5620,718002	0,0000788
5626,678467	0,0000925
5632,638931	0,000103
5638,599396	0,000114
5644,55986	0,000123
5650,520325	0,000131
5656,480789	0,000136
5662,441254	0,00014
5668,401718	0,000143
5674,362183	0,000145
5680,322647	0,000151
5686,283112	0,000158
5692,243576	0,000162
5698,204041	0,000169
5704,164505	0,000172
5710,124969	0,000172
5716,085434	0,00017
5722,045898	0,00017
5728,006363	0,000166
5733,966827	0,000163
5739,927292	0,000159
5745,887756	0,000157
5751,848221	0,000151999
5757,808685	0,000146763
5763,76915	0,000142459
5769,729614	0,000136556
5775,690079	0,00012878
5781,650543	0,000123209
5787,611008	0,0001184
5793,571472	0,000114864
5799,531937	0,000113336
5805,492401	0,000113748
5811,452866	0,000111962
5817,41333	0,000111318
5823,373795	0,000112117
5829,334259	0,00011109
5835,294724	0,000109
5841,255188	0,00011
5847,215652	0,000111
5853,176117	0,000114
5859,136581	0,000115
5865,097046	0,000118
5871,05751	0,00012
5877,017975	0,000123
5882,978439	0,000124
5888,938904	0,000125
5894,899368	0,000127
5900,859833	0,000125
5906,820297	0,000127
5912,780762	0,000126
5918,741226	0,000125
5924,701691	0,000125
5930,662155	0,000125
5936,62262	0,000124
5942,583084	0,000124
5948,543549	0,000125
5954,504013	0,000126
5960,464478	0,000125
5966,424942	0,000125
5972,385406	0,000124
5978,345871	0,000125
5984,306335	0,000123
5990,2668	0,000122
5996,227264	0,000121
6002,187729	0,00012
6008,148193	0,000117
6014,108658	0,000116
6020,069122	0,000116
6026,029587	0,000115
6031,990051	0,000114
6037,950516	0,000112
6043,91098	0,00011
6049,871445	0,000109
6055,831909	0,000108
6061,792374	0,000106
6067,752838	0,000104
6073,713303	0,000102
6079,673767	0,000101
6085,634232	0,0000989
6091,594696	0,0000999
6097,555161	0,000098
6103,515625	0,0000982
6109,476089	0,0000973
6115,436554	0,0000973
6121,397018	0,000096
6127,357483	0,0000981
6133,317947	0,0000979
6139,278412	0,0000985
6145,238876	0,0000987
6151,199341	0,0000968
6157,159805	0,0000968
6163,12027	0,0000961
6169,080734	0,0000969
6175,041199	0,0000944
6181,001663	0,0000916
6186,962128	0,0000915
6192,922592	0,0000877
6198,883057	0,0000846
6204,843521	0,0000823
6210,803986	0,0000791
6216,76445	0,0000771
6222,724915	0,0000717
6228,685379	0,0000691
6234,645844	0,0000656
6240,606308	0,0000627
6246,566772	0,0000587
6252,527237	0,0000565
6258,487701	0,0000538
6264,448166	0,0000503
6270,40863	0,0000473
6276,369095	0,0000448
6282,329559	0,0000427
6288,290024	0,0000412
6294,250488	0,0000399
6300,210953	0,0000392
6306,171417	0,0000378
6312,131882	0,0000366
6318,092346	0,0000346
6324,052811	0,000036
6330,013275	0,0000346
6335,97374	0,0000341
6341,934204	0,0000348
6347,894669	0,0000346
6353,855133	0,0000337
6359,815598	0,0000336
6365,776062	0,0000339
6371,736526	0,0000333
6377,696991	0,000033
6383,657455	0,000034
6389,61792	0,0000342
6395,578384	0,0000344
6401,538849	0,0000344
6407,499313	0,0000333
6413,459778	0,0000321
6419,420242	0,0000314
6425,380707	0,0000345
6431,341171	0,0000338
6437,301636	0,0000332
6443,2621	0,0000333
6449,222565	0,0000335
6455,183029	0,0000318
6461,143494	0,0000326
6467,103958	0,0000334
6473,064423	0,0000322
6479,024887	0,0000328
6484,985352	0,000031
6490,945816	0,0000329
6496,906281	0,0000328
6502,866745	0,0000328
6508,827209	0,0000344
6514,787674	0,0000345
6520,748138	0,0000362
6526,708603	0,0000379
6532,669067	0,0000393
6538,629532	0,0000405
6544,589996	0,0000419
6550,550461	0,0000434
6556,510925	0,0000455
6562,47139	0,0000465
6568,431854	0,0000474
6574,392319	0,000049
6580,352783	0,0000508
6586,313248	0,00005
6592,273712	0,0000512
6598,234177	0,0000528
6604,194641	0,0000535
6610,155106	0,0000538
6616,11557	0,0000545
6622,076035	0,0000556
6628,036499	0,0000553
6633,996964	0,0000546
6639,957428	0,0000552
6645,917892	0,0000541
6651,878357	0,0000556
6657,838821	0,0000541
6663,799286	0,0000536
6669,75975	0,0000543
6675,720215	0,0000514
6681,680679	0,0000516
6687,641144	0,0000497
6693,601608	0,0000493
6699,562073	0,000047
6705,522537	0,0000462
6711,483002	0,0000444
6717,443466	0,000042
6723,403931	0,0000399
6729,364395	0,0000395
6735,32486	0,0000368
6741,285324	0,0000347
6747,245789	0,0000329
6753,206253	0,0000315
6759,166718	0,000031
6765,127182	0,0000293
6771,087646	0,0000279
6777,048111	0,0000259
6783,008575	0,0000242
6788,96904	0,0000234
6794,929504	0,0000247
6800,889969	0,0000228
6806,850433	0,0000207
6812,810898	0,0000206
6818,771362	0,0000203
6824,731827	0,00002
6830,692291	0,0000196
6836,652756	0,0000181
6842,61322	0,0000188
6848,573685	0,0000186
6854,534149	0,0000176
6860,494614	0,0000172
6866,455078	0,0000177
6872,415543	0,0000159
6878,376007	0,000019
6884,336472	0,0000186
6890,296936	0,0000176
6896,257401	0,0000165
6902,217865	0,0000172
6908,178329	0,0000177
6914,138794	0,0000195
6920,099258	0,0000175
6926,059723	0,000019
6932,020187	0,0000188
6937,980652	0,0000189
6943,941116	0,0000198
6949,901581	0,0000195
6955,862045	0,0000192
6961,82251	0,0000185
6967,782974	0,0000171
6973,743439	0,0000164
6979,703903	0,0000168
6985,664368	0,0000173
6991,624832	0,0000176
6997,585297	0,0000187
7003,545761	0,0000197
7009,506226	0,0000217
7015,46669	0,0000209
7021,427155	0,000021
7027,387619	0,0000184
7033,348083	0,0000172
7039,308548	0,0000144
7045,269012	0,0000144
7051,229477	0,0000175
7057,189941	0,0000197
7063,150406	0,0000229
7069,11087	0,000025
7075,071335	0,0000271
7081,031799	0,0000301
7086,992264	0,0000308
7092,952728	0,0000352
7098,913193	0,0000355
7104,873657	0,0000396
7110,834122	0,0000424
7116,794586	0,0000464
7122,755051	0,0000512
7128,715515	0,0000556
7134,67598	0,0000567
7140,636444	0,0000587
7146,596909	0,0000608
7152,557373	0,0000594
7158,517838	0,0000609
7164,478302	0,0000617
7170,438766	0,0000612
7176,399231	0,0000597
7182,359695	0,0000602
7188,32016	0,0000582
7194,280624	0,0000595
7200,241089	0,0000593
7206,201553	0,0000611
7212,162018	0,000063
7218,122482	0,0000646
7224,082947	0,0000632
7230,043411	0,0000586
7236,003876	0,0000521
7241,96434	0,0000408
7247,924805	0,0000356
7253,885269	0,0000342
7259,845734	0,000034
7265,806198	0,0000329
7271,766663	0,000029
7277,727127	0,0000284
7283,687592	0,0000258
7289,648056	0,0000232
7295,608521	0,0000234
7301,568985	0,0000234
7307,529449	0,000022
7313,489914	0,0000231
7319,450378	0,0000218
7325,410843	0,0000213
7331,371307	0,0000217
7337,331772	0,0000204
7343,292236	0,0000191
7349,252701	0,0000182
7355,213165	0,0000183
7361,17363	0,0000178
7367,134094	0,0000185
7373,094559	0,000016
7379,055023	0,0000154
7385,015488	0,0000155
7390,975952	0,0000145
7396,936417	0,0000143
7402,896881	0,0000123
7408,857346	0,0000129
7414,81781	0,0000133
7420,778275	0,0000131
7426,738739	0,0000146
7432,699203	0,0000132
7438,659668	0,0000125
7444,620132	0,000012
7450,580597	0,0000103
7456,541061	0,00000858
7462,501526	0,00000892
7468,46199	0,00000902
7474,422455	0,00000911
7480,382919	0,00000632
7486,343384	0,00000668
7492,303848	0,0000062
7498,264313	0,00000515
7504,224777	0,00000546
7510,185242	0,00000439
7516,145706	0,00000451
7522,106171	0,0000037
7528,066635	0,00000297
7534,0271	0,00000236
7539,987564	0,00000225
7545,948029	0,00000226
7551,908493	0,00000124
7557,868958	0,00000249
7563,829422	0,00000195
7569,789886	0,00000246
7575,750351	0,00000263
7581,710815	0,00000271
7587,67128	0,00000526
7593,631744	0,00000469
7599,592209	0,00000436
7605,552673	0,00000603
7611,513138	0,00000656
7617,473602	0,00000621
7623,434067	0,00000771
7629,394531	0,00000704
7635,354996	0,00000743
7641,31546	0,00000683
7647,275925	0,00000807
7653,236389	0,00000891
7659,196854	0,00000787
7665,157318	0,00000905
7671,117783	0,00000883
7677,078247	0,00000785
7683,038712	0,00000794
7688,999176	0,00000622
7694,959641	0,00000803
7700,920105	0,00000709
7706,880569	0,00000798
7712,841034	0,00000559
7718,801498	0,00000443
7724,761963	0,00000487
7730,722427	0,00000401
7736,682892	0,00000335
7742,643356	0,00000272
7748,603821	0,00000123
7754,564285	0,00000154
7760,52475	0,00000278
7766,485214	0,00000264
7772,445679	0,00000189
7778,406143	0,00000299
7784,366608	0,0000036
7790,327072	0,00000638
7796,287537	0,00000546
7802,248001	0,00000582
7808,208466	0,00000745
7814,16893	0,00000641
7820,129395	0,00000832
7826,089859	0,00000895
7832,050323	0,0000102
7838,010788	0,00000873
7843,971252	0,0000108
7849,931717	0,0000104
7855,892181	0,000011
7861,852646	0,0000117
7867,81311	0,0000124
7873,773575	0,0000108
7879,734039	0,0000127
7885,694504	0,0000118
7891,654968	0,00000996
7897,615433	0,0000109
7903,575897	0,0000121
7909,536362	0,0000112
7915,496826	0,000011
7921,457291	0,0000123
7927,417755	0,0000121
7933,37822	0,0000126
7939,338684	0,0000114
7945,299149	0,0000139
7951,259613	0,0000114
7957,220078	0,0000132
7963,180542	0,0000142
7969,141006	0,0000143
7975,101471	0,0000141
7981,061935	0,0000143
7987,0224	0,0000149
7992,982864	0,0000151
7998,943329	0,0000147
8004,903793	0,0000155
8010,864258	0,0000155
8016,824722	0,0000158
8022,785187	0,0000153
8028,745651	0,0000162
8034,706116	0,0000173
8040,66658	0,0000154
8046,627045	0,0000169
8052,587509	0,0000168
8058,547974	0,000017
8064,508438	0,0000182
8070,468903	0,000017
8076,429367	0,0000177
8082,389832	0,0000184
8088,350296	0,0000192
8094,31076	0,0000167
8100,271225	0,0000174
8106,231689	0,0000165
8112,192154	0,0000157
8118,152618	0,000017
8124,113083	0,0000173
8130,073547	0,000018
8136,034012	0,0000175
8141,994476	0,0000181
8147,954941	0,0000179
8153,915405	0,0000196
8159,87587	0,0000181
8165,836334	0,0000176
8171,796799	0,0000178
8177,757263	0,0000183
8183,717728	0,0000191
8189,678192	0,0000193
8195,638657	0,00002
8201,599121	0,0000203
8207,559586	0,0000203
8213,52005	0,0000217
8219,480515	0,000022
8225,440979	0,0000222
8231,401443	0,0000222
8237,361908	0,0000229
8243,322372	0,0000223
8249,282837	0,0000235
8255,243301	0,0000236
8261,203766	0,0000234
8267,16423	0,0000231
8273,124695	0,0000229
8279,085159	0,0000234
8285,045624	0,0000231
8291,006088	0,0000225
8296,966553	0,0000229
8302,927017	0,0000238
8308,887482	0,0000232
8314,847946	0,0000233
8320,808411	0,0000242
8326,768875	0,0000242
8332,72934	0,0000236
8338,689804	0,0000238
8344,650269	0,0000239
8350,610733	0,0000231
8356,571198	0,0000246
8362,531662	0,000024
8368,492126	0,0000242
8374,452591	0,0000243
8380,413055	0,000024
8386,37352	0,0000237
8392,333984	0,0000257
8398,294449	0,0000257
8404,254913	0,0000256
8410,215378	0,0000275
8416,175842	0,0000255
8422,136307	0,0000271
8428,096771	0,0000272
8434,057236	0,0000273
8440,0177	0,0000259
8445,978165	0,0000266
8451,938629	0,0000263
8457,899094	0,0000253
8463,859558	0,0000247
8469,820023	0,0000242
8475,780487	0,0000228
8481,740952	0,0000225
8487,701416	0,0000208
8493,66188	0,0000205
8499,622345	0,0000204
8505,582809	0,0000199
8511,543274	0,000021
8517,503738	0,0000193
8523,464203	0,0000177
8529,424667	0,0000179
8535,385132	0,0000172
8541,345596	0,0000161
8547,306061	0,0000133
8553,266525	0,0000129
8559,22699	0,00001
8565,187454	0,00000688
8571,147919	0,0000072
8577,108383	0,00000673
8583,068848	0,00000739
8589,029312	0,00000603
8594,989777	0,00000512
8600,950241	0,00000476
8606,910706	0,00000448
8612,87117	0,00000364
8618,831635	0,00000391
8624,792099	0,00000378
8630,752563	0,00000518
8636,713028	0,00000483
8642,673492	0,00000709
8648,633957	0,0000069
8654,594421	0,0000058
8660,554886	0,00000556
8666,51535	0,00000698
8672,475815	0,00000684
8678,436279	0,00000607
8684,396744	0,00000843
8690,357208	0,00000973
8696,317673	0,0000103
8702,278137	0,00000913
8708,238602	0,0000116
8714,199066	0,00000992
8720,159531	0,0000117
8726,119995	0,0000104
8732,08046	0,0000121
8738,040924	0,0000121
8744,001389	0,0000131
8749,961853	0,0000123
8755,922318	0,0000114
8761,882782	0,0000118
8767,843246	0,0000099
8773,803711	0,0000105
8779,764175	0,00000877
8785,72464	0,00000864
8791,685104	0,0000104
8797,645569	0,0000115
8803,606033	0,0000109
8809,566498	0,000012
8815,526962	0,000014
8821,487427	0,0000122
8827,447891	0,0000143
8833,408356	0,0000139
8839,36882	0,0000143
8845,329285	0,0000153
8851,289749	0,0000157
8857,250214	0,0000154
8863,210678	0,0000155
8869,171143	0,0000151
8875,131607	0,0000166
8881,092072	0,0000178
8887,052536	0,0000188
8893,013	0,0000173
8898,973465	0,0000185
8904,933929	0,0000193
8910,894394	0,000019
8916,854858	0,0000207
8922,815323	0,0000211
8928,775787	0,0000204
8934,736252	0,0000212
8940,696716	0,0000205
8946,657181	0,0000214
8952,617645	0,0000208
8958,57811	0,000022
8964,538574	0,0000217
8970,499039	0,0000212
8976,459503	0,0000214
8982,419968	0,0000209
8988,380432	0,0000209
8994,340897	0,0000219
9000,301361	0,0000225
9006,261826	0,0000206
9012,22229	0,0000223
9018,182755	0,0000201
9024,143219	0,0000211
9030,103683	0,0000196
9036,064148	0,0000208
9042,024612	0,0000194
9047,985077	0,0000198
9053,945541	0,0000197
9059,906006	0,0000201
9065,86647	0,0000181
9071,826935	0,0000188
9077,787399	0,0000181
9083,747864	0,0000189
9089,708328	0,0000183
9095,668793	0,0000183
9101,629257	0,0000196
9107,589722	0,0000181
9113,550186	0,0000181
9119,510651	0,0000184
9125,471115	0,0000186
9131,43158	0,0000191
9137,392044	0,0000209
9143,352509	0,0000188
9149,312973	0,0000204
9155,273438	0,0000186
9161,233902	0,0000198
9167,194366	0,0000187
9173,154831	0,000018
9179,115295	0,0000202
9185,07576	0,0000197
9191,036224	0,0000202
9196,996689	0,0000195
9202,957153	0,0000189
9208,917618	0,0000199
9214,878082	0,0000186
9220,838547	0,0000172
9226,799011	0,0000196
9232,759476	0,000018
9238,71994	0,0000181
9244,680405	0,0000184
9250,640869	0,0000187
9256,601334	0,0000179
9262,561798	0,0000197
9268,522263	0,0000172
9274,482727	0,0000174
9280,443192	0,0000175
9286,403656	0,000017
9292,36412	0,0000178
9298,324585	0,0000181
9304,285049	0,0000181
9310,245514	0,0000187
9316,205978	0,0000191
9322,166443	0,000018
9328,126907	0,000019
9334,087372	0,000019
9340,047836	0,0000199
9346,008301	0,0000184
9351,968765	0,000019
9357,92923	0,0000186
9363,889694	0,0000186
9369,850159	0,0000195
9375,810623	0,0000203
9381,771088	0,0000191
9387,731552	0,0000197
9393,692017	0,0000192
9399,652481	0,0000189
9405,612946	0,0000187
9411,57341	0,0000202
9417,533875	0,0000193
9423,494339	0,0000204
9429,454803	0,0000196
9435,415268	0,000019
9441,375732	0,0000194
9447,336197	0,0000208
9453,296661	0,0000203
9459,257126	0,0000209
9465,21759	0,000021
9471,178055	0,0000217
9477,138519	0,0000204
9483,098984	0,0000214
9489,059448	0,0000224
9495,019913	0,0000219
9500,980377	0,0000222
9506,940842	0,0000215
9512,901306	0,0000221
9518,861771	0,0000234
9524,822235	0,000022
9530,7827	0,0000232
9536,743164	0,0000241
9542,703629	0,0000227
9548,664093	0,0000233
9554,624557	0,0000232
9560,585022	0,0000237
9566,545486	0,0000233
9572,505951	0,0000233
9578,466415	0,0000227
9584,42688	0,0000222
9590,387344	0,0000258
9596,347809	0,0000246
9602,308273	0,0000235
9608,268738	0,0000235
9614,229202	0,0000216
9620,189667	0,0000236
9626,150131	0,0000216
9632,110596	0,0000236
9638,07106	0,000024
9644,031525	0,0000234
9649,991989	0,0000237
9655,952454	0,0000239
9661,912918	0,000023
9667,873383	0,0000232
9673,833847	0,0000228
9679,794312	0,000024
9685,754776	0,000023
9691,71524	0,0000222
9697,675705	0,0000227
9703,636169	0,0000227
9709,596634	0,0000229
9715,557098	0,0000209
9721,517563	0,0000212
9727,478027	0,0000213
9733,438492	0,000022
9739,398956	0,0000217
9745,359421	0,0000213
9751,319885	0,000022
9757,28035	0,0000213
9763,240814	0,0000208
9769,201279	0,0000209
9775,161743	0,0000201
9781,122208	0,0000208
9787,082672	0,00002
9793,043137	0,0000207
9799,003601	0,0000199
9804,964066	0,0000193
9810,92453	0,0000203
9816,884995	0,0000197
9822,845459	0,0000195
9828,805923	0,0000192
9834,766388	0,0000196
9840,726852	0,00002
9846,687317	0,0000193
9852,647781	0,0000209
9858,608246	0,0000206
9864,56871	0,0000201
9870,529175	0,0000206
9876,489639	0,0000193
9882,450104	0,0000199
9888,410568	0,000018
9894,371033	0,0000168
9900,331497	0,0000182
9906,291962	0,0000152
9912,252426	0,000014
9918,212891	0,0000148
9924,173355	0,0000145
9930,13382	0,0000142
9936,094284	0,0000159
9942,054749	0,0000161
9948,015213	0,0000151
9953,975677	0,0000156
9959,936142	0,0000159
9965,896606	0,0000155
9971,857071	0,0000147
9977,817535	0,0000148
9983,778	0,0000137
9989,738464	0,0000126
9995,698929	0,0000125
10001,65939	0,0000121
10007,61986	0,0000132
10013,58032	0,0000112
10019,54079	0,0000101
10025,50125	0,00000827
10031,46172	0,0000084
10037,42218	0,00000755
10043,38264	0,00000768
10049,34311	0,00000707
10055,30357	0,00000651
10061,26404	0,00000525
10067,2245	0,00000604
10073,18497	0,00000489
10079,14543	0,00000479
10085,1059	0,00000423
10091,06636	0,00000357
10097,02682	0,00000331
10102,98729	0,00000329
10108,94775	0,000000665
10114,90822	0,00000102
10120,86868	0,00000274
10126,82915	0,00000352
10132,78961	0,00000362
10138,75008	0,00000301
10144,71054	0,00000286
10150,67101	0,0000025
10156,63147	0,00000185
10162,59193	0,00000256
10168,5524	0,000000559
10174,51286	0,00000215
10180,47333	0,00000269
10186,43379	0,00000126
10192,39426	0,00000161
10198,35472	0,00000185
10204,31519	0,000002
10210,27565	0,0000024
10216,23611	0,00000234
10222,19658	0,00000195
10228,15704	0,00000248
10234,11751	0,00000422
10240,07797	0,00000433
10246,03844	0,00000416
10251,9989	0,00000502
10257,95937	0,00000608
10263,91983	0,00000615
10269,88029	0,00000631
10275,84076	0,00000739
10281,80122	0,00000569
10287,76169	0,00000749
10293,72215	0,00000808
10299,68262	0,00000812
10305,64308	0,00000861
10311,60355	0,0000083
10317,56401	0,00000967
10323,52448	0,00000978
10329,48494	0,0000102
10335,4454	0,00000847
10341,40587	0,00000889
10347,36633	0,00000936
10353,3268	0,00000859
10359,28726	0,00000916
10365,24773	0,00000918
10371,20819	0,0000102
10377,16866	0,0000104
10383,12912	0,0000091
10389,08958	0,00000878
10395,05005	0,00000995
10401,01051	0,00000921
10406,97098	0,0000093
10412,93144	0,00000861
10418,89191	0,00000887
10424,85237	0,00000907
10430,81284	0,00000821
10436,7733	0,00000761
10442,73376	0,00000843
10448,69423	0,00000788
10454,65469	0,0000068
10460,61516	0,00000702
10466,57562	0,00000672
10472,53609	0,00000558
10478,49655	0,00000588
10484,45702	0,00000691
10490,41748	0,00000623
10496,37794	0,00000528
10502,33841	0,00000641
10508,29887	0,00000555
10514,25934	0,00000403
10520,2198	0,00000538
10526,18027	0,00000434
10532,14073	0,00000262
10538,1012	0,00000282
10544,06166	0,00000203
10550,02213	0,00000174
10555,98259	0,00000193
10561,94305	0,00000143
10567,90352	0,00000192
10573,86398	0,00000278
10579,82445	0,00000137
10585,78491	0,00000118
10591,74538	0,00000288
10597,70584	0,00000282
10603,66631	0,0000029
10609,62677	0,00000472
10615,58723	0,00000382
10621,5477	0,00000515
10627,50816	0,00000529
10633,46863	0,00000434
10639,42909	0,00000708
10645,38956	0,00000651
10651,35002	0,0000057
10657,31049	0,0000078
10663,27095	0,0000087
10669,23141	0,00000803
10675,19188	0,0000096
10681,15234	0,00000861
10687,11281	0,0000104
10693,07327	0,00000908
10699,03374	0,0000101
10704,9942	0,00000987
10710,95467	0,0000104
10716,91513	0,0000121
10722,8756	0,0000112
10728,83606	0,0000126
10734,79652	0,0000115
10740,75699	0,0000121
10746,71745	0,0000122
10752,67792	0,0000126
10758,63838	0,0000125
10764,59885	0,0000131
10770,55931	0,0000129
10776,51978	0,0000136
10782,48024	0,0000152
10788,4407	0,0000144
10794,40117	0,0000144
10800,36163	0,0000161
10806,3221	0,0000165
10812,28256	0,0000167
10818,24303	0,0000161
10824,20349	0,0000165
10830,16396	0,0000179
10836,12442	0,0000174
10842,08488	0,0000182
10848,04535	0,0000181
10854,00581	0,0000179
10859,96628	0,0000189
10865,92674	0,0000192
10871,88721	0,0000184
10877,84767	0,0000192
10883,80814	0,0000194
10889,7686	0,0000199
10895,72906	0,0000214
10901,68953	0,0000215
10907,64999	0,0000227
10913,61046	0,0000213
10919,57092	0,0000209
10925,53139	0,0000206
10931,49185	0,0000215
10937,45232	0,000022
10943,41278	0,0000221
10949,37325	0,0000237
10955,33371	0,0000225
10961,29417	0,0000219
10967,25464	0,0000237
10973,2151	0,0000239
10979,17557	0,0000231
10985,13603	0,0000238
10991,0965	0,0000233
10997,05696	0,0000232
11003,01743	0,0000226
11008,97789	0,0000234
11014,93835	0,0000227
11020,89882	0,0000221
11026,85928	0,0000221
11032,81975	0,0000224
11038,78021	0,0000218
11044,74068	0,0000221
11050,70114	0,0000199
11056,66161	0,0000216
11062,62207	0,0000207
11068,58253	0,0000203
11074,543	0,0000204
11080,50346	0,0000197
11086,46393	0,0000181
11092,42439	0,0000176
11098,38486	0,0000183
11104,34532	0,0000182
11110,30579	0,0000164
11116,26625	0,0000166
11122,22672	0,0000172
11128,18718	0,0000161
11134,14764	0,0000163
11140,10811	0,000015
11146,06857	0,0000149
11152,02904	0,0000159
11157,9895	0,0000147
11163,94997	0,0000154
11169,91043	0,000015
11175,8709	0,0000143
11181,83136	0,0000123
11187,79182	0,0000127
11193,75229	0,0000108
11199,71275	0,0000104
11205,67322	0,0000102
11211,63368	0,0000108
11217,59415	0,0000116
11223,55461	0,00000978
11229,51508	0,0000103
11235,47554	0,00000923
11241,436	0,00000889
11247,39647	0,0000084
11253,35693	0,00000936
11259,3174	0,0000087
11265,27786	0,00000742
11271,23833	0,00000678
11277,19879	0,00000903
11283,15926	0,00000808
11289,11972	0,00000845
11295,08018	0,000008
11301,04065	0,00000824
11307,00111	0,00000791
11312,96158	0,00000835
11318,92204	0,00000779
11324,88251	0,00000626
11330,84297	0,00000766
11336,80344	0,00000706
11342,7639	0,00000598
11348,72437	0,00000642
11354,68483	0,00000527
11360,64529	0,00000431
11366,60576	0,00000598
11372,56622	0,00000579
11378,52669	0,0000056
11384,48715	0,0000052
11390,44762	0,00000654
11396,40808	0,00000603
11402,36855	0,00000773
11408,32901	0,00000539
11414,28947	0,00000625
11420,24994	0,00000573
11426,2104	0,00000619
11432,17087	0,00000603
11438,13133	0,00000632
11444,0918	0,00000593
11450,05226	0,00000487
11456,01273	0,00000514
11461,97319	0,00000665
11467,93365	0,00000512
11473,89412	0,00000758
11479,85458	0,00000779
11485,81505	0,00000858
11491,77551	0,00000688
11497,73598	0,0000073
11503,69644	0,00000665
11509,65691	0,00000767
11515,61737	0,00000875
11521,57784	0,00000618
11527,5383	0,00000667
11533,49876	0,00000728
11539,45923	0,00000667
11545,41969	0,00000868
11551,38016	0,00000771
11557,34062	0,00000812
11563,30109	0,00000803
11569,26155	0,00000746
11575,22202	0,00000765
11581,18248	0,00000987
11587,14294	0,00000935
11593,10341	0,00000854
11599,06387	0,00000876
11605,02434	0,00000817
11610,9848	0,00000947
11616,94527	0,0000104
11622,90573	0,0000115
11628,8662	0,00000913
11634,82666	0,0000109
11640,78712	0,0000109
11646,74759	0,00000992
11652,70805	0,0000104
11658,66852	0,0000106
11664,62898	0,0000103
11670,58945	0,0000107
11676,54991	0,0000119
11682,51038	0,000011
11688,47084	0,0000107
11694,4313	0,0000108
11700,39177	0,00000897
11706,35223	0,00000987
11712,3127	0,0000126
11718,27316	0,0000119
11724,23363	0,000012
11730,19409	0,0000113
11736,15456	0,0000119
11742,11502	0,0000113
11748,07549	0,0000109
11754,03595	0,0000121
11759,99641	0,0000123
11765,95688	0,0000101
11771,91734	0,0000118
11777,87781	0,0000118
11783,83827	0,0000124
11789,79874	0,0000116
11795,7592	0,0000119
11801,71967	0,0000114
11807,68013	0,0000115
11813,64059	0,000011
11819,60106	0,0000112
11825,56152	0,0000121
11831,52199	0,0000106
11837,48245	0,0000115
11843,44292	0,0000118
11849,40338	0,0000108
11855,36385	0,0000118
11861,32431	0,0000115
11867,28477	0,0000118
11873,24524	0,0000106
11879,2057	0,0000102
11885,16617	0,0000103
11891,12663	0,00001
[truncated: 30,772 more rows]
