# Supplementary material for: Predicting the Durability of Solid Fired Bricks Using NDT Electroacoustic Methods
Source: Materials (Basel). 2022 Aug 25;15(17):5882. doi: 10.3390/ma15175882 (PMC9457344; doi:10.3390/ma15175882)
Supplement: Supplementary file 1 [file materials-15-05882-s001.zip › 21-S0_FL.csv]

ASCII data file created with TiePie Multi Channel software. www.tiepie.com.
2021-02-24 09:15:45 704m
Frequency	FFT1
Hz	V
0	0,002454423
5,960464478	0,000283222
11,92092896	0,000308405
17,88139343	0,000448405
23,84185791	0,000316582
29,80232239	0,00030017
35,76278687	0,000332476
41,72325134	0,000320146
47,68371582	0,000307402
53,6441803	0,000314989
59,60464478	0,000297799
65,56510925	0,000279439
71,52557373	0,000292862
77,48603821	0,000290691
83,44650269	0,000302995
89,40696716	0,000289701
95,36743164	0,000326705
101,3278961	0,000303675
107,2883606	0,000274373
113,2488251	0,000279474
119,2092896	0,000269652
125,169754	0,000277818
131,1302185	0,000270752
137,090683	0,000275136
143,0511475	0,000275025
149,0116119	0,000279768
154,9720764	0,000287194
160,9325409	0,000267101
166,8930054	0,000272887
172,8534698	0,000251843
178,8139343	0,000257491
184,7743988	0,000248747
190,7348633	0,000252942
196,6953278	0,000247749
202,6557922	0,000239394
208,6162567	0,000248055
214,5767212	0,000240907
220,5371857	0,00025221
226,4976501	0,000243033
232,4581146	0,000244584
238,4185791	0,000236407
244,3790436	0,000225906
250,3395081	0,00023099
256,2999725	0,000218588
262,260437	0,000224066
268,2209015	0,000213556
274,181366	0,000216843
280,1418304	0,000209924
286,1022949	0,000209947
292,0627594	0,000206423
298,0232239	0,00020626
303,9836884	0,000209809
309,9441528	0,000209517
315,9046173	0,000213689
321,8650818	0,00021142
327,8255463	0,000208013
333,7860107	0,000205157
339,7464752	0,000199633
345,7069397	0,000196568
351,6674042	0,000193648
357,6278687	0,000190283
363,5883331	0,000187837
369,5487976	0,0001855
375,5092621	0,000182109
381,4697266	0,000185174
387,430191	0,000181726
393,3906555	0,000184102
399,35112	0,000179455
405,3115845	0,000181107
411,272049	0,000175164
417,2325134	0,000176131
423,1929779	0,000171285
429,1534424	0,000172725
435,1139069	0,000172709
441,0743713	0,000167667
447,0348358	0,000171593
452,9953003	0,000161098
458,9557648	0,000164873
464,9162292	0,000160775
470,8766937	0,000160768
476,8371582	0,000157877
482,7976227	0,000159985
488,7580872	0,000157397
494,7185516	0,000154168
500,6790161	0,000153359
506,6394806	0,00015152
512,5999451	0,000151771
518,5604095	0,000148961
524,520874	0,000147374
530,4813385	0,000145322
536,441803	0,00015782
542,4022675	0,000145261
548,3627319	0,000145451
554,3231964	0,0001414
560,2836609	0,000142869
566,2441254	0,000142729
572,2045898	0,000141671
578,1650543	0,00013938
584,1255188	0,000138836
590,0859833	0,000138907
596,0464478	0,000136792
602,0069122	0,000137879
607,9673767	0,00013729
613,9278412	0,000135827
619,8883057	0,00013389
625,8487701	0,000133871
631,8092346	0,000130426
637,7696991	0,000128786
643,7301636	0,000129767
649,6906281	0,000129606
655,6510925	0,000132887
661,611557	0,000134631
667,5720215	0,000137355
673,532486	0,000134011
679,4929504	0,000133587
685,4534149	0,000129279
691,4138794	0,000128087
697,3743439	0,000128409
703,3348083	0,000126711
709,2952728	0,000125115
715,2557373	0,000124089
721,2162018	0,000123418
727,1766663	0,000122345
733,1371307	0,000123199
739,0975952	0,000122131
745,0580597	0,000122611
751,0185242	0,000119224
756,9789886	0,000119381
762,9394531	0,00011841
768,8999176	0,000117107
774,8603821	0,000115393
780,8208466	0,000114094
786,781311	0,000114288
792,7417755	0,000114677
798,70224	0,000116208
804,6627045	0,000112606
810,6231689	0,000112805
816,5836334	0,000113857
822,5440979	0,000111434
828,5045624	0,000111302
834,4650269	0,000112637
840,4254913	0,00010972
846,3859558	0,000111957
852,3464203	0,000109416
858,3068848	0,000109806
864,2673492	0,000109926
870,2278137	0,000109252
876,1882782	0,000109345
882,1487427	0,000109552
888,1092072	0,000108536
894,0696716	0,000107186
900,0301361	0,000109349
905,9906006	0,00010824
911,9510651	0,000108856
917,9115295	0,000108543
923,871994	0,000108905
929,8324585	0,000107385
935,792923	0,000107769
941,7533875	0,000107108
947,7138519	0,000106869
953,6743164	0,000105679
959,6347809	0,000105664
965,5952454	0,000105029
971,5557098	0,000105622
977,5161743	0,000104569
983,4766388	0,000105358
989,4371033	0,000102977
995,3975677	0,000106317
1001,358032	0,000105682
1007,318497	0,00010509
1013,278961	0,00010569
1019,239426	0,000104977
1025,19989	0,000106526
1031,160355	0,000106501
1037,120819	0,000105459
1043,081284	0,000105282
1049,041748	0,000104709
1055,002213	0,000105641
1060,962677	0,00010556
1066,923141	0,000105514
1072,883606	0,000105571
1078,84407	0,000106118
1084,804535	0,000104107
1090,764999	0,000103436
1096,725464	0,000104543
1102,685928	0,000103377
1108,646393	0,000102456
1114,606857	0,000101366
1120,567322	0,000103822
1126,527786	0,000102505
1132,488251	0,000103626
1138,448715	0,00010379
1144,40918	0,000106141
1150,369644	0,000105019
1156,330109	0,000106198
1162,290573	0,000106623
1168,251038	0,00010745
1174,211502	0,000107595
1180,171967	0,000108479
1186,132431	0,000109285
1192,092896	0,00010792
1198,05336	0,000109807
1204,013824	0,000106223
1209,974289	0,000105939
1215,934753	0,000103401
1221,895218	0,000104603
1227,855682	0,000104135
1233,816147	0,000106187
1239,776611	0,000107168
1245,737076	0,000108085
1251,69754	0,000112095
1257,658005	0,000113191
1263,618469	0,000117046
1269,578934	0,000114714
1275,539398	0,00011753
1281,499863	0,000120602
1287,460327	0,000123501
1293,420792	0,000124063
1299,381256	0,000128032
1305,341721	0,000130327
1311,302185	0,000133313
1317,26265	0,000136315
1323,223114	0,000138714
1329,183578	0,000142967
1335,144043	0,000145928
1341,104507	0,000151275
1347,064972	0,000154686
1353,025436	0,000160702
1358,985901	0,000164685
1364,946365	0,000170851
1370,90683	0,000175648
1376,867294	0,000182986
1382,827759	0,000189479
1388,788223	0,000198096
1394,748688	0,000203684
1400,709152	0,000211525
1406,669617	0,000219787
1412,630081	0,000230098
1418,590546	0,000239436
1424,55101	0,000252475
1430,511475	0,000262786
1436,471939	0,000277702
1442,432404	0,000292891
1448,392868	0,000309416
1454,353333	0,000325871
1460,313797	0,000345133
1466,274261	0,000371213
1472,234726	0,000397576
1478,19519	0,000430873
1484,155655	0,000468915
1490,116119	0,000513339
1496,076584	0,000564297
1502,037048	0,00062455
1507,997513	0,000697146
1513,957977	0,000788163
1519,918442	0,00090119
1525,878906	0,001045744
1531,839371	0,00124068
1537,799835	0,001513029
1543,7603	0,00192153
1549,720764	0,002582858
1555,681229	0,003768454
1561,641693	0,006155962
1567,602158	0,008328722
1573,562622	0,004646646
1579,523087	0,002907422
1585,483551	0,002132648
1591,444016	0,001692712
1597,40448	0,001405839
1603,364944	0,001205218
1609,325409	0,001056797
1615,285873	0,000942884
1621,246338	0,000854649
1627,206802	0,000781253
1633,167267	0,00071868
1639,127731	0,00067044
1645,088196	0,000627027
1651,04866	0,00059325
1657,009125	0,000562936
1662,969589	0,000536948
1668,930054	0,000512822
1674,890518	0,000492007
1680,850983	0,000472153
1686,811447	0,000454184
1692,771912	0,000440347
1698,732376	0,0004308
1704,692841	0,000416034
1710,653305	0,000399702
1716,61377	0,000388219
1722,574234	0,00037248
1728,534698	0,000363626
1734,495163	0,000354233
1740,455627	0,000343585
1746,416092	0,000337594
1752,376556	0,000329907
1758,337021	0,000324011
1764,297485	0,000316848
1770,25795	0,000310296
1776,218414	0,000307234
1782,178879	0,000301894
1788,139343	0,000298011
1794,099808	0,000293266
1800,060272	0,000286665
1806,020737	0,000281846
1811,981201	0,000278983
1817,941666	0,000272182
1823,90213	0,000268064
1829,862595	0,000265977
1835,823059	0,000261046
1841,783524	0,000256915
1847,743988	0,000251553
1853,704453	0,000249572
1859,664917	0,000245389
1865,625381	0,000243519
1871,585846	0,000239459
1877,54631	0,000234381
1883,506775	0,000234226
1889,467239	0,000235541
1895,427704	0,000235033
1901,388168	0,000234473
1907,348633	0,000236476
1913,309097	0,000238788
1919,269562	0,000238644
1925,230026	0,000236612
1931,190491	0,000234863
1937,150955	0,000234042
1943,11142	0,000229675
1949,071884	0,000229634
1955,032349	0,000227225
1960,992813	0,000224796
1966,953278	0,000220702
1972,913742	0,000217994
1978,874207	0,000217855
1984,834671	0,00021622
1990,795135	0,000213856
1996,7556	0,000212099
2002,716064	0,000212071
2008,676529	0,000210846
2014,636993	0,000211258
2020,597458	0,000210915
2026,557922	0,000210165
2032,518387	0,000209036
2038,478851	0,000208895
2044,439316	0,000208806
2050,39978	0,000205963
2056,360245	0,00020802
2062,320709	0,00020689
2068,281174	0,00020491
2074,241638	0,000204961
2080,202103	0,000205199
2086,162567	0,000204983
2092,123032	0,000202755
2098,083496	0,000203226
2104,043961	0,000202498
2110,004425	0,000202991
2115,96489	0,000201236
2121,925354	0,000201737
2127,885818	0,000203747
2133,846283	0,000200478
2139,806747	0,000200916
2145,767212	0,000199588
2151,727676	0,000201285
2157,688141	0,000201248
2163,648605	0,000201031
2169,60907	0,00020014
2175,569534	0,000201883
2181,529999	0,000198395
2187,490463	0,000196882
2193,450928	0,000198259
2199,411392	0,00019661
2205,371857	0,000196913
2211,332321	0,000197628
2217,292786	0,000198902
2223,25325	0,000198427
2229,213715	0,000198848
2235,174179	0,000197226
2241,134644	0,000198617
2247,095108	0,000198697
2253,055573	0,000197844
2259,016037	0,00019915
2264,976501	0,000198134
2270,936966	0,000198448
2276,89743	0,000198577
2282,857895	0,000199947
2288,818359	0,000199314
2294,778824	0,00020044
2300,739288	0,000201131
2306,699753	0,000201603
2312,660217	0,000201992
2318,620682	0,000201785
2324,581146	0,000203515
2330,541611	0,000202844
2336,502075	0,000203076
2342,46254	0,000205514
2348,423004	0,000205175
2354,383469	0,000206102
2360,343933	0,000207033
2366,304398	0,000205269
2372,264862	0,000207725
2378,225327	0,000209895
2384,185791	0,000210332
2390,146255	0,000210499
2396,10672	0,000209856
2402,067184	0,000211709
2408,027649	0,00021208
2413,988113	0,00021175
2419,948578	0,000211647
2425,909042	0,000212983
2431,869507	0,000211811
2437,829971	0,000211743
2443,790436	0,000205142
2449,7509	0,00019791
2455,711365	0,000177389
2461,671829	0,000122996
2467,632294	0,0000473
2473,592758	0,000139184
2479,553223	0,000177922
2485,513687	0,000193728
2491,474152	0,000200848
2497,434616	0,000205898
2503,395081	0,00020916
2509,355545	0,000212808
2515,31601	0,000214065
2521,276474	0,000217077
2527,236938	0,000217421
2533,197403	0,000219142
2539,157867	0,00021867
2545,118332	0,000220457
2551,078796	0,000222899
2557,039261	0,000224839
2562,999725	0,000227449
2568,96019	0,000227486
2574,920654	0,000231656
2580,881119	0,000233676
2586,841583	0,000235745
2592,802048	0,000235751
2598,762512	0,000238416
2604,722977	0,000238286
2610,683441	0,000238966
2616,643906	0,000240528
2622,60437	0,000242371
2628,564835	0,000243643
2634,525299	0,000243942
2640,485764	0,000247683
2646,446228	0,000247463
2652,406693	0,000250029
2658,367157	0,000250742
2664,327621	0,000252449
2670,288086	0,000253444
2676,24855	0,000255204
2682,209015	0,000257887
2688,169479	0,000257739
2694,129944	0,000259322
2700,090408	0,000260529
2706,050873	0,000262992
2712,011337	0,000265564
2717,971802	0,000268055
2723,932266	0,000268983
2729,892731	0,000271349
2735,853195	0,000272229
2741,81366	0,00027492
2747,774124	0,000276473
2753,734589	0,000279393
2759,695053	0,000282699
2765,655518	0,000283747
2771,615982	0,000284784
2777,576447	0,000285959
2783,536911	0,000286387
2789,497375	0,000290051
2795,45784	0,00029089
2801,418304	0,0002925
2807,378769	0,000293948
2813,339233	0,000296915
2819,299698	0,000297953
2825,260162	0,000300977
2831,220627	0,000302912
2837,181091	0,000307098
2843,141556	0,000309368
2849,10202	0,000314888
2855,062485	0,000318656
2861,022949	0,000322423
2866,983414	0,000326001
2872,943878	0,000328977
2878,904343	0,00033417
2884,864807	0,00033717
2890,825272	0,000339779
2896,785736	0,000343513
2902,746201	0,000345154
2908,706665	0,000348034
2914,66713	0,000349942
2920,627594	0,000354008
2926,588058	0,000356515
2932,548523	0,000358556
2938,508987	0,000363063
2944,469452	0,000368383
2950,429916	0,0003717
2956,390381	0,000376155
2962,350845	0,000381949
2968,31131	0,000385893
2974,271774	0,000389083
2980,232239	0,000393708
2986,192703	0,000396699
2992,153168	0,000399638
2998,113632	0,000404546
3004,074097	0,000407616
3010,034561	0,000411235
3015,995026	0,000415917
3021,95549	0,000422672
3027,915955	0,000426512
3033,876419	0,000433375
3039,836884	0,000438746
3045,797348	0,000444643
3051,757813	0,00044945
3057,718277	0,000455975
3063,678741	0,000462085
3069,639206	0,000468441
3075,59967	0,000475004
3081,560135	0,000479902
3087,520599	0,000486826
3093,481064	0,000492357
3099,441528	0,000497243
3105,401993	0,000503901
3111,362457	0,000509897
3117,322922	0,000515168
3123,283386	0,000522062
3129,243851	0,00052952
3135,204315	0,000541477
3141,16478	0,000552559
3147,125244	0,000564046
3153,085709	0,000573659
3159,046173	0,000583209
3165,006638	0,00059282
3170,967102	0,000604582
3176,927567	0,000616218
3182,888031	0,000627769
3188,848495	0,000640252
3194,80896	0,000652817
3200,769424	0,000664306
3206,729889	0,000679218
3212,690353	0,00069544
3218,650818	0,000711083
3224,611282	0,000726062
3230,571747	0,000743656
3236,532211	0,000761444
3242,492676	0,000780342
3248,45314	0,000801032
3254,413605	0,000825503
3260,374069	0,000853314
3266,334534	0,000883271
3272,294998	0,000915031
3278,255463	0,000949074
3284,215927	0,000985477
3290,176392	0,001027143
3296,136856	0,001074054
3302,097321	0,00112864
3308,057785	0,001189418
3314,01825	0,001261096
3319,978714	0,001343652
3325,939178	0,001439761
3331,899643	0,001537542
3337,860107	0,00161136
3343,820572	0,001576694
3349,781036	0,001238712
3355,741501	0,000536677
3361,701965	0,000162037
3367,66243	0,000454796
3373,622894	0,000687834
3379,583359	0,000875528
3385,543823	0,001050689
3391,504288	0,001227623
3397,464752	0,001414172
3403,425217	0,001630428
3409,385681	0,001881748
3415,346146	0,002190277
3421,30661	0,002570192
3427,267075	0,003033095
3433,227539	0,003544838
3439,188004	0,003931612
3445,148468	0,003857323
3451,108932	0,003279376
3457,069397	0,002593817
3463,029861	0,002045684
3468,990326	0,001641308
3474,95079	0,001344189
3480,911255	0,001119902
3486,871719	0,000946755
3492,832184	0,00080996
3498,792648	0,000699358
3504,753113	0,000613631
3510,713577	0,000545526
3516,674042	0,000492884
3522,634506	0,000451103
3528,594971	0,000419184
3534,555435	0,000397104
3540,5159	0,000383253
3546,476364	0,000377166
3552,436829	0,000377732
3558,397293	0,000387822
3564,357758	0,000402159
3570,318222	0,000422015
3576,278687	0,000445025
3582,239151	0,000469722
3588,199615	0,000498181
3594,16008	0,000529761
3600,120544	0,000562938
3606,081009	0,000600229
3612,041473	0,000639239
3618,001938	0,000679472
3623,962402	0,000721372
3629,922867	0,00076577
3635,883331	0,000814884
3641,843796	0,000862798
3647,80426	0,000916716
3653,764725	0,000973936
3659,725189	0,001034408
3665,685654	0,001099081
3671,646118	0,00117056
3677,606583	0,00124749
3683,567047	0,001331919
3689,527512	0,001426972
3695,487976	0,00153147
3701,448441	0,001652086
3707,408905	0,001787862
3713,36937	0,001941639
3719,329834	0,00212205
3725,290298	0,002330492
3731,250763	0,002578252
3737,211227	0,002877284
3743,171692	0,003238534
3749,132156	0,003691714
3755,092621	0,004266422
3761,053085	0,005019877
3767,01355	0,00603227
3772,974014	0,007433848
3778,934479	0,009421444
3784,894943	0,012217565
3790,855408	0,015713899
3796,815872	0,017269065
3802,776337	0,012292701
3808,736801	0,008261266
3814,697266	0,006321878
3820,65773	0,005160014
3826,618195	0,004373741
3832,578659	0,003799225
3838,539124	0,003360659
3844,499588	0,003016126
3850,460052	0,002735347
3856,420517	0,002505458
3862,380981	0,002309552
3868,341446	0,002144221
3874,30191	0,001999688
3880,262375	0,001875498
3886,222839	0,001766634
3892,183304	0,001669018
3898,143768	0,001583637
3904,104233	0,001504923
3910,064697	0,001435116
3916,025162	0,001370638
3921,985626	0,001311378
3927,946091	0,001258433
3933,906555	0,001209949
3939,86702	0,001164025
3945,827484	0,001123261
3951,787949	0,001081309
3957,748413	0,001045413
3963,708878	0,001009892
3969,669342	0,000977454
3975,629807	0,000946181
3981,590271	0,000918049
3987,550735	0,000891762
3993,5112	0,000866639
3999,471664	0,000843299
4005,432129	0,000821478
4011,392593	0,000801664
4017,353058	0,000781761
4023,313522	0,000763395
4029,273987	0,000746315
4035,234451	0,000730158
4041,194916	0,000713429
4047,15538	0,000696355
4053,115845	0,000682537
4059,076309	0,000668244
4065,036774	0,000653384
4070,997238	0,000639432
4076,957703	0,00062687
4082,918167	0,000614686
4088,878632	0,000601272
4094,839096	0,000591468
4100,799561	0,000580058
4106,760025	0,00057079
4112,72049	0,000559016
4118,680954	0,000552492
4124,641418	0,00054355
4130,601883	0,000534247
4136,562347	0,000528815
4142,522812	0,000518361
4148,483276	0,000510169
4154,443741	0,000501323
4160,404205	0,000494117
4166,36467	0,00048538
4172,325134	0,000478752
4178,285599	0,000470244
4184,246063	0,000463435
4190,206528	0,000458698
4196,166992	0,000450838
4202,127457	0,000445049
4208,087921	0,000437963
4214,048386	0,000431572
4220,00885	0,000427979
4225,969315	0,000421696
4231,929779	0,000417404
4237,890244	0,000411775
4243,850708	0,000406837
4249,811172	0,000400929
4255,771637	0,000395928
4261,732101	0,000390974
4267,692566	0,000387076
4273,65303	0,000383098
4279,613495	0,000378886
4285,573959	0,000373373
4291,534424	0,000371219
4297,494888	0,000365894
4303,455353	0,000361657
4309,415817	0,000358116
4315,376282	0,000353079
4321,336746	0,00034408
4327,297211	0,000335801
4333,257675	0,000326598
4339,21814	0,000311052
4345,178604	0,000297844
4351,139069	0,000291327
4357,099533	0,000304803
4363,059998	0,000315636
4369,020462	0,000319408
4374,980927	0,00032121
4380,941391	0,000321702
4386,901855	0,000320047
4392,86232	0,00031957
4398,822784	0,000318594
4404,783249	0,000318316
4410,743713	0,000317485
4416,704178	0,000317171
4422,664642	0,000315715
4428,625107	0,000314276
4434,585571	0,000312761
4440,546036	0,000309794
4446,5065	0,00030886
4452,466965	0,000308806
4458,427429	0,000307623
4464,387894	0,000306616
4470,348358	0,00030776
4476,308823	0,000307191
4482,269287	0,000306947
4488,229752	0,000307215
4494,190216	0,000307057
4500,150681	0,000308391
4506,111145	0,000310937
4512,071609	0,000310615
4518,032074	0,000309767
4523,992538	0,000312443
4529,953003	0,00031218
4535,913467	0,000314079
4541,873932	0,000317628
4547,834396	0,000320213
4553,794861	0,000324063
4559,755325	0,000327601
4565,71579	0,000332713
4571,676254	0,000338087
4577,636719	0,000345049
4583,597183	0,000351519
4589,557648	0,000359015
4595,518112	0,000371566
4601,478577	0,000380163
4607,439041	0,00039298
4613,399506	0,000409196
4619,35997	0,000426402
4625,320435	0,00044679
4631,280899	0,000470637
4637,241364	0,000498783
4643,201828	0,000535893
4649,162292	0,00057909
4655,122757	0,000636697
4661,083221	0,000709927
4667,043686	0,000804402
4673,00415	0,000929369
4678,964615	0,001075687
4684,925079	0,001219171
4690,885544	0,001248451
4696,846008	0,001059823
4702,806473	0,000788139
4708,766937	0,000583097
4714,727402	0,000441945
4720,687866	0,000344331
4726,648331	0,00027091
4732,608795	0,000220165
4738,56926	0,000179405
4744,529724	0,000147329
4750,490189	0,000123012
4756,450653	0,000103104
4762,411118	0,0000848
4768,371582	0,0000713
4774,332047	0,000059
4780,292511	0,000049
4786,252975	0,0000421
4792,21344	0,0000375
4798,173904	0,0000339
4804,134369	0,0000315
4810,094833	0,0000318
4816,055298	0,0000309
4822,015762	0,000031
4827,976227	0,0000336
4833,936691	0,0000367
4839,897156	0,0000398
4845,85762	0,0000398
4851,818085	0,0000414
4857,778549	0,0000423
4863,739014	0,0000445
4869,699478	0,0000458
4875,659943	0,0000465
4881,620407	0,0000494
4887,580872	0,0000506
4893,541336	0,0000512
4899,501801	0,0000512
4905,462265	0,0000533
4911,422729	0,0000529
4917,383194	0,0000523
4923,343658	0,0000524
4929,304123	0,0000514
4935,264587	0,0000506
4941,225052	0,0000483
4947,185516	0,0000469
4953,145981	0,0000467
4959,106445	0,000047
4965,06691	0,0000442
4971,027374	0,0000424
4976,987839	0,0000409
4982,948303	0,0000396
4988,908768	0,0000383
4994,869232	0,0000348
5000,829697	0,0000332
5006,790161	0,0000283
5012,750626	0,0000223
5018,71109	0,0000134
5024,671555	0,00000466
5030,632019	0,0000135
5036,592484	0,0000316
5042,552948	0,0000551
5048,513412	0,0000886
5054,473877	0,000130301
5060,434341	0,000170365
5066,394806	0,000181857
5072,35527	0,000163873
5078,315735	0,000143521
5084,276199	0,000127962
5090,236664	0,000115491
5096,197128	0,000105118
5102,157593	0,0000962
5108,118057	0,0000878
5114,078522	0,0000829
5120,038986	0,0000767
5125,999451	0,0000683
5131,959915	0,0000627
5137,92038	0,0000539
5143,880844	0,0000455
5149,841309	0,000037
5155,801773	0,0000288
5161,762238	0,0000193
5167,722702	0,00000897
5173,683167	0,00000971
5179,643631	0,0000205
5185,604095	0,000037
5191,56456	0,0000564
5197,525024	0,0000784
5203,485489	0,0001078
5209,445953	0,000142677
5215,406418	0,000186276
5221,366882	0,000239979
5227,327347	0,000310212
5233,287811	0,000398813
5239,248276	0,000497913
5245,20874	0,000588998
5251,169205	0,000636435
5257,129669	0,000626717
5263,090134	0,000580665
5269,050598	0,00052855
5275,011063	0,000480958
5280,971527	0,000445972
5286,931992	0,000417008
5292,892456	0,000395264
5298,852921	0,000380432
5304,813385	0,000369249
5310,773849	0,000362428
5316,734314	0,000359203
5322,694778	0,000359393
5328,655243	0,000359942
5334,615707	0,000359849
5340,576172	0,00035981
5346,536636	0,000362594
5352,497101	0,000367565
5358,457565	0,000372925
5364,41803	0,000375149
5370,378494	0,00037635
5376,338959	0,00038049
5382,299423	0,000389445
5388,259888	0,000398556
5394,220352	0,000411641
5400,180817	0,000425709
5406,141281	0,00044584
5412,101746	0,000466789
5418,06221	0,000492943
5424,022675	0,000527578
5429,983139	0,000567431
5435,943604	0,000614776
5441,904068	0,000669987
5447,864532	0,00073143
5453,824997	0,000793006
5459,785461	0,000832241
5465,745926	0,0008268
5471,70639	0,000749109
5477,666855	0,000621277
5483,627319	0,000494244
5489,587784	0,000395338
5495,548248	0,000323536
5501,508713	0,000267744
5507,469177	0,000223157
5513,429642	0,000187854
5519,390106	0,00015883
5525,350571	0,000136685
5531,311035	0,00011674
5537,2715	0,000101064
5543,231964	0,0000878
5549,192429	0,0000762
5555,152893	0,0000673
5561,113358	0,0000597
5567,073822	0,0000525
5573,034286	0,0000475
5578,994751	0,0000436
5584,955215	0,0000384
5590,91568	0,0000356
5596,876144	0,000033
5602,836609	0,0000327
5608,797073	0,0000311
5614,757538	0,0000321
5620,718002	0,0000315
5626,678467	0,0000315
5632,638931	0,0000321
5638,599396	0,0000331
5644,55986	0,0000328
5650,520325	0,0000352
5656,480789	0,0000332
5662,441254	0,0000337
5668,401718	0,0000361
5674,362183	0,0000373
5680,322647	0,0000422
5686,283112	0,0000427
5692,243576	0,0000449
5698,204041	0,000046
5704,164505	0,000048
5710,124969	0,0000503
5716,085434	0,0000496
5722,045898	0,0000505
5728,006363	0,0000505
5733,966827	0,000052
5739,927292	0,0000522
5745,887756	0,0000526
5751,848221	0,000054
5757,808685	0,0000548
5763,76915	0,0000566
5769,729614	0,0000555
5775,690079	0,0000578
5781,650543	0,0000563
5787,611008	0,0000574
5793,571472	0,0000575
5799,531937	0,0000576
5805,492401	0,0000571
5811,452866	0,0000586
5817,41333	0,0000584
5823,373795	0,0000592
5829,334259	0,0000588
5835,294724	0,0000605
5841,255188	0,0000613
5847,215652	0,0000623
5853,176117	0,0000632
5859,136581	0,0000636
5865,097046	0,0000641
5871,05751	0,0000624
5877,017975	0,0000657
5882,978439	0,0000661
5888,938904	0,0000651
5894,899368	0,0000657
5900,859833	0,0000671
5906,820297	0,0000663
5912,780762	0,000066
5918,741226	0,0000655
5924,701691	0,0000677
5930,662155	0,000068
5936,62262	0,0000686
5942,583084	0,0000686
5948,543549	0,0000683
5954,504013	0,0000697
5960,464478	0,0000711
5966,424942	0,0000703
5972,385406	0,000073
5978,345871	0,000073
5984,306335	0,0000756
5990,2668	0,0000763
5996,227264	0,0000758
6002,187729	0,0000773
6008,148193	0,0000805
6014,108658	0,0000837
6020,069122	0,000084
6026,029587	0,0000847
6031,990051	0,0000856
6037,950516	0,0000898
6043,91098	0,0000946
6049,871445	0,000100875
6055,831909	0,00011056
6061,792374	0,000118938
6067,752838	0,000121307
6073,713303	0,000111008
6079,673767	0,0000928
6085,634232	0,0000791
6091,594696	0,0000721
6097,555161	0,00007
6103,515625	0,0000674
6109,476089	0,0000665
6115,436554	0,0000678
6121,397018	0,0000679
6127,357483	0,0000672
6133,317947	0,0000674
6139,278412	0,0000688
6145,238876	0,0000695
6151,199341	0,0000711
6157,159805	0,0000713
6163,12027	0,0000727
6169,080734	0,0000735
6175,041199	0,0000748
6181,001663	0,0000745
6186,962128	0,0000776
6192,922592	0,000078
6198,883057	0,0000788
6204,843521	0,0000798
6210,803986	0,0000813
6216,76445	0,0000828
6222,724915	0,0000862
6228,685379	0,0000879
6234,645844	0,0000914
6240,606308	0,0000963
6246,566772	0,0001
6252,527237	0,000104534
6258,487701	0,000108611
6264,448166	0,000114376
6270,40863	0,000118476
6276,369095	0,000121954
6282,329559	0,000121565
6288,290024	0,000115946
6294,250488	0,0000982
6300,210953	0,0000751
6306,171417	0,0000576
6312,131882	0,0000571
6318,092346	0,0000618
6324,052811	0,0000676
6330,013275	0,0000729
6335,97374	0,0000818
6341,934204	0,0000894
6347,894669	0,0000976
6353,855133	0,000108075
6359,815598	0,000120812
6365,776062	0,000136776
6371,736526	0,000153777
6377,696991	0,000174654
6383,657455	0,000195432
6389,61792	0,000207421
6395,578384	0,000197355
6401,538849	0,000168378
6407,499313	0,000136003
6413,459778	0,000112606
6419,420242	0,0000964
6425,380707	0,0000869
6431,341171	0,0000765
6437,301636	0,0000734
6443,2621	0,0000677
6449,222565	0,0000674
6455,183029	0,0000647
6461,143494	0,0000639
6467,103958	0,0000625
6473,064423	0,0000643
6479,024887	0,0000672
6484,985352	0,0000703
6490,945816	0,0000707
6496,906281	0,0000698
6502,866745	0,00007
6508,827209	0,0000703
6514,787674	0,0000699
6520,748138	0,0000709
6526,708603	0,0000708
6532,669067	0,0000715
6538,629532	0,0000719
6544,589996	0,0000732
6550,550461	0,0000728
6556,510925	0,000072
6562,47139	0,0000751
6568,431854	0,0000791
6574,392319	0,0000845
6580,352783	0,0000896
6586,313248	0,0000951
6592,273712	0,0000986
6598,234177	0,0001
6604,194641	0,000101029
6610,155106	0,000105187
6616,11557	0,000107287
6622,076035	0,000110844
6628,036499	0,000113689
6633,996964	0,000117865
6639,957428	0,000121623
6645,917892	0,000122592
6651,878357	0,000129504
6657,838821	0,000131765
6663,799286	0,000133539
6669,75975	0,000132995
6675,720215	0,000128513
6681,680679	0,000120427
6687,641144	0,000113713
6693,601608	0,000115225
6699,562073	0,000121263
6705,522537	0,000126906
6711,483002	0,000134247
6717,443466	0,000142703
6723,403931	0,000148202
6729,364395	0,000155342
6735,32486	0,000164376
6741,285324	0,000172695
6747,245789	0,000180884
6753,206253	0,000189349
6759,166718	0,000197532
6765,127182	0,000207781
6771,087646	0,000219843
6777,048111	0,000229527
6783,008575	0,000240927
6788,96904	0,000255675
6794,929504	0,000270923
6800,889969	0,000289421
6806,850433	0,000308015
6812,810898	0,000329432
6818,771362	0,000355419
6824,731827	0,000385353
6830,692291	0,000420291
6836,652756	0,000457884
6842,61322	0,000504003
6848,573685	0,00055382
6854,534149	0,000610821
6860,494614	0,000667274
6866,455078	0,000717528
6872,415543	0,000742948
6878,376007	0,000710406
6884,336472	0,000600654
6890,296936	0,000467626
6896,257401	0,000409666
6902,217865	0,000431128
6908,178329	0,000487139
6914,138794	0,000548575
6920,099258	0,000573027
6926,059723	0,000546264
6932,020187	0,000576532
6937,980652	0,000585414
6943,941116	0,000527719
6949,901581	0,000483873
6955,862045	0,000437256
6961,82251	0,000393989
6967,782974	0,000355528
6973,743439	0,000325067
6979,703903	0,000300792
6985,664368	0,000277092
6991,624832	0,000258405
6997,585297	0,000241837
7003,545761	0,000225441
7009,506226	0,000210573
7015,46669	0,000194931
7021,427155	0,00018295
7027,387619	0,00016852
7033,348083	0,000157742
7039,308548	0,000149436
7045,269012	0,000144083
7051,229477	0,000141432
7057,189941	0,000138941
7063,150406	0,000134666
7069,11087	0,000127763
7075,071335	0,000130158
7081,031799	0,000137662
7086,992264	0,000151681
7092,952728	0,000170798
7098,913193	0,000192649
7104,873657	0,000219371
7110,834122	0,000245934
7116,794586	0,000273367
7122,755051	0,000292989
7128,715515	0,000302033
7134,67598	0,000293857
7140,636444	0,000277377
7146,596909	0,000257838
7152,557373	0,000242755
7158,517838	0,000229744
7164,478302	0,000217504
7170,438766	0,000206823
7176,399231	0,000198395
7182,359695	0,00019065
7188,32016	0,00018462
7194,280624	0,000179813
7200,241089	0,000174596
7206,201553	0,000170916
7212,162018	0,000168018
7218,122482	0,000164031
7224,082947	0,000159336
7230,043411	0,000155303
7236,003876	0,000150162
7241,96434	0,000146676
7247,924805	0,000143344
7253,885269	0,000140878
7259,845734	0,000140379
7265,806198	0,000138453
7271,766663	0,000136638
7277,727127	0,000137755
7283,687592	0,000137907
7289,648056	0,000134134
7295,608521	0,000133747
7301,568985	0,000133864
7307,529449	0,000132468
7313,489914	0,000133367
7319,450378	0,000135816
7325,410843	0,000135929
7331,371307	0,000137539
7337,331772	0,000137699
7343,292236	0,000138017
7349,252701	0,000137871
7355,213165	0,000139766
7361,17363	0,000143571
7367,134094	0,000148359
7373,094559	0,00015242
7379,055023	0,000157679
7385,015488	0,000163831
7390,975952	0,00016995
7396,936417	0,000179633
7402,896881	0,000188376
7408,857346	0,00020057
7414,81781	0,000212021
7420,778275	0,000226384
7426,738739	0,000241407
7432,699203	0,00025447
7438,659668	0,000268795
7444,620132	0,000273335
7450,580597	0,000269589
7456,541061	0,000259492
7462,501526	0,00024274
7468,46199	0,000226511
7474,422455	0,000211721
7480,382919	0,000197609
7486,343384	0,000187352
7492,303848	0,000178408
7498,264313	0,000166019
7504,224777	0,000156293
7510,185242	0,000146562
7516,145706	0,000137946
7522,106171	0,00012974
7528,066635	0,000121469
7534,0271	0,000110691
7539,987564	0,000101308
7545,948029	0,0000889
7551,908493	0,0000759
7557,868958	0,0000612
7563,829422	0,0000458
7569,789886	0,0000314
7575,750351	0,0000206
7581,710815	0,0000168
7587,67128	0,0000195
7593,631744	0,0000255
7599,592209	0,0000297
7605,552673	0,0000322
7611,513138	0,0000337
7617,473602	0,0000332
7623,434067	0,0000334
7629,394531	0,0000334
7635,354996	0,0000329
7641,31546	0,0000364
7647,275925	0,0000382
7653,236389	0,0000424
7659,196854	0,0000479
7665,157318	0,0000551
7671,117783	0,0000602
7677,078247	0,0000609
7683,038712	0,0000611
7688,999176	0,0000627
7694,959641	0,0000625
7700,920105	0,0000632
7706,880569	0,0000612
7712,841034	0,0000598
7718,801498	0,0000596
7724,761963	0,0000581
7730,722427	0,000058
7736,682892	0,0000576
7742,643356	0,0000579
7748,603821	0,000056
7754,564285	0,000056
7760,52475	0,000056
7766,485214	0,0000562
7772,445679	0,0000567
7778,406143	0,000057
7784,366608	0,0000567
7790,327072	0,0000555
7796,287537	0,0000591
7802,248001	0,0000568
7808,208466	0,0000563
7814,16893	0,0000578
7820,129395	0,000058
7826,089859	0,0000587
7832,050323	0,0000575
7838,010788	0,000057
7843,971252	0,000056
7849,931717	0,0000549
7855,892181	0,0000543
7861,852646	0,0000538
7867,81311	0,0000517
7873,773575	0,0000498
7879,734039	0,0000483
7885,694504	0,0000466
7891,654968	0,000047
7897,615433	0,000048
7903,575897	0,0000489
7909,536362	0,0000492
7915,496826	0,0000505
7921,457291	0,0000511
7927,417755	0,0000507
7933,37822	0,0000522
7939,338684	0,0000535
7945,299149	0,0000562
7951,259613	0,0000593
7957,220078	0,0000623
7963,180542	0,0000679
7969,141006	0,0000729
7975,101471	0,0000797
7981,061935	0,0000886
7987,0224	0,0000984
7992,982864	0,00011181
7998,943329	0,000128556
8004,903793	0,000147561
8010,864258	0,000164087
8016,824722	0,000178129
8022,785187	0,000182435
8028,745651	0,000172316
8034,706116	0,000154315
8040,66658	0,000137634
8046,627045	0,000124449
8052,587509	0,000116996
8058,547974	0,00010839
8064,508438	0,000102883
8070,468903	0,0000975
8076,429367	0,0000945
8082,389832	0,0000911
8088,350296	0,0000891
8094,31076	0,0000867
8100,271225	0,0000842
8106,231689	0,0000832
8112,192154	0,0000816
8118,152618	0,0000812
8124,113083	0,0000793
8130,073547	0,0000806
8136,034012	0,0000796
8141,994476	0,0000788
8147,954941	0,000079
8153,915405	0,0000796
8159,87587	0,0000802
8165,836334	0,0000807
8171,796799	0,0000815
8177,757263	0,0000817
8183,717728	0,0000796
8189,678192	0,0000792
8195,638657	0,0000817
8201,599121	0,0000816
8207,559586	0,0000821
8213,52005	0,0000819
8219,480515	0,0000831
8225,440979	0,0000815
8231,401443	0,0000826
8237,361908	0,0000829
8243,322372	0,0000823
8249,282837	0,0000823
8255,243301	0,0000837
8261,203766	0,0000836
8267,16423	0,0000871
8273,124695	0,0000858
8279,085159	0,0000837
8285,045624	0,0000841
8291,006088	0,0000842
8296,966553	0,0000854
8302,927017	0,0000903
8308,887482	0,0000978
8314,847946	0,000109629
8320,808411	0,000124419
8326,768875	0,000139475
8332,72934	0,000151662
8338,689804	0,000161247
8344,650269	0,000168613
8350,610733	0,000173581
8356,571198	0,000180814
8362,531662	0,000186254
8368,492126	0,000192045
8374,452591	0,000199765
8380,413055	0,000205624
8386,37352	0,000212524
8392,333984	0,000220552
8398,294449	0,000230037
8404,254913	0,000240541
8410,215378	0,000254242
8416,175842	0,00026686
8422,136307	0,000280328
8428,096771	0,000298458
8434,057236	0,000320321
8440,0177	0,000342204
8445,978165	0,000368235
8451,938629	0,000397535
8457,899094	0,000429489
8463,859558	0,000465932
8469,820023	0,000502656
8475,780487	0,000538923
8481,740952	0,000568793
8487,701416	0,000580842
8493,66188	0,000563366
8499,622345	0,00051542
8505,582809	0,00044495
8511,543274	0,000370471
8517,503738	0,000320774
8523,464203	0,000308698
8529,424667	0,00033813
8535,385132	0,000398813
8541,345596	0,000479252
8547,306061	0,000565233
8553,266525	0,000638823
8559,22699	0,000669108
8565,187454	0,000642768
8571,147919	0,00057414
8577,108383	0,00050211
8583,068848	0,000442457
8589,029312	0,000395779
8594,989777	0,000357824
8600,950241	0,000324201
8606,910706	0,000298716
8612,87117	0,000275624
8618,831635	0,000254196
8624,792099	0,000235467
8630,752563	0,000221827
8636,713028	0,000209669
8642,673492	0,000198355
8648,633957	0,000189619
8654,594421	0,000185586
8660,554886	0,000182391
8666,51535	0,000181689
8672,475815	0,000177061
8678,436279	0,000173045
8684,396744	0,000167987
8690,357208	0,000162304
8696,317673	0,000157745
8702,278137	0,000153307
8708,238602	0,000148522
8714,199066	0,000141852
8720,159531	0,000138514
8726,119995	0,000133652
8732,08046	0,000130552
8738,040924	0,000126264
8744,001389	0,000122182
8749,961853	0,000119968
8755,922318	0,000117386
8761,882782	0,00011393
8767,843246	0,000111735
8773,803711	0,00010908
8779,764175	0,00010775
8785,72464	0,000106667
8791,685104	0,000104428
8797,645569	0,000104098
8803,606033	0,000100217
8809,566498	0,0000956
8815,526962	0,0000916
8821,487427	0,0000869
8827,447891	0,0000822
8833,408356	0,0000802
8839,36882	0,0000739
8845,329285	0,0000733
8851,289749	0,0000689
8857,250214	0,0000673
8863,210678	0,0000642
8869,171143	0,000063
8875,131607	0,0000604
8881,092072	0,0000594
8887,052536	0,0000594
8893,013	0,0000607
8898,973465	0,0000633
8904,933929	0,0000669
8910,894394	0,0000733
8916,854858	0,0000826
8922,815323	0,0000927
8928,775787	0,000100806
8934,736252	0,000107725
8940,696716	0,000109156
8946,657181	0,000108951
8952,617645	0,000106742
8958,57811	0,000103516
8964,538574	0,0000992
8970,499039	0,0000957
8976,459503	0,0000934
8982,419968	0,0000902
8988,380432	0,0000879
8994,340897	0,0000861
9000,301361	0,0000845
9006,261826	0,0000824
9012,22229	0,0000811
9018,182755	0,0000784
9024,143219	0,0000772
9030,103683	0,0000763
9036,064148	0,000074
9042,024612	0,000073
9047,985077	0,000071
9053,945541	0,0000706
9059,906006	0,0000689
9065,86647	0,000067
9071,826935	0,0000664
9077,787399	0,0000655
9083,747864	0,0000639
9089,708328	0,0000625
9095,668793	0,0000622
9101,629257	0,0000609
9107,589722	0,0000613
9113,550186	0,0000603
9119,510651	0,0000588
9125,471115	0,0000597
9131,43158	0,0000603
9137,392044	0,0000587
9143,352509	0,0000563
9149,312973	0,0000538
9155,273438	0,0000489
9161,233902	0,0000407
9167,194366	0,0000357
9173,154831	0,000034
9179,115295	0,0000351
9185,07576	0,0000307
9191,036224	0,0000314
9196,996689	0,0000342
9202,957153	0,0000414
9208,917618	0,0000493
9214,878082	0,0000599
9220,838547	0,0000693
9226,799011	0,0000788
9232,759476	0,0000811
9238,71994	0,0000836
9244,680405	0,000085
9250,640869	0,0000844
9256,601334	0,0000845
9262,561798	0,0000846
9268,522263	0,0000852
9274,482727	0,0000851
9280,443192	0,000085
9286,403656	0,0000837
9292,36412	0,0000827
9298,324585	0,0000847
9304,285049	0,0000843
9310,245514	0,0000852
9316,205978	0,0000861
9322,166443	0,0000865
9328,126907	0,000087
9334,087372	0,0000881
9340,047836	0,0000902
9346,008301	0,0000902
9351,968765	0,0000924
9357,92923	0,0000942
9363,889694	0,0000924
9369,850159	0,0000929
9375,810623	0,0000943
9381,771088	0,0000919
9387,731552	0,000091
9393,692017	0,0000892
9399,652481	0,0000883
9405,612946	0,0000866
9411,57341	0,0000887
9417,533875	0,0000924
9423,494339	0,0000936
9429,454803	0,000096
9435,415268	0,0000982
9441,375732	0,000100195
9447,336197	0,000101234
9453,296661	0,0000987
9459,257126	0,0000948
9465,21759	0,0000909
9471,178055	0,0000832
9477,138519	0,0000816
9483,098984	0,0000753
9489,059448	0,0000727
9495,019913	0,0000687
9500,980377	0,0000675
9506,940842	0,0000643
9512,901306	0,000064
9518,861771	0,0000611
9524,822235	0,0000634
9530,7827	0,0000642
9536,743164	0,0000637
9542,703629	0,0000631
9548,664093	0,0000637
9554,624557	0,0000604
9560,585022	0,0000583
9566,545486	0,0000566
9572,505951	0,0000545
9578,466415	0,0000542
9584,42688	0,0000531
9590,387344	0,0000573
9596,347809	0,0000579
9602,308273	0,0000605
9608,268738	0,0000608
9614,229202	0,000061
9620,189667	0,0000602
9626,150131	0,000062
9632,110596	0,0000649
9638,07106	0,0000659
9644,031525	0,0000684
9649,991989	0,0000719
9655,952454	0,0000736
9661,912918	0,000077
9667,873383	0,0000794
9673,833847	0,0000815
9679,794312	0,0000832
9685,754776	0,000085
9691,71524	0,0000847
9697,675705	0,000083
9703,636169	0,000078
9709,596634	0,0000736
9715,557098	0,0000649
9721,517563	0,0000542
9727,478027	0,0000439
9733,438492	0,0000381
9739,398956	0,0000363
9745,359421	0,0000349
9751,319885	0,0000347
9757,28035	0,0000348
9763,240814	0,0000351
9769,201279	0,0000332
9775,161743	0,0000306
9781,122208	0,0000266
9787,082672	0,0000202
9793,043137	0,000012
9799,003601	0,00000313
9804,964066	0,00000792
9810,92453	0,0000161
9816,884995	0,0000244
9822,845459	0,0000332
9828,805923	0,0000399
9834,766388	0,0000492
9840,726852	0,0000546
9846,687317	0,0000629
9852,647781	0,0000724
9858,608246	0,0000824
9864,56871	0,0000938
9870,529175	0,000107199
9876,489639	0,00012009
9882,450104	0,000133175
9888,410568	0,000146688
9894,371033	0,000152831
9900,331497	0,000156271
9906,291962	0,000152761
9912,252426	0,000138498
9918,212891	0,000124319
9924,173355	0,000112292
9930,13382	0,0000995
9936,094284	0,000089
9942,054749	0,0000797
9948,015213	0,0000737
9953,975677	0,0000679
9959,936142	0,0000632
9965,896606	0,0000589
9971,857071	0,0000571
9977,817535	0,0000541
9983,778	0,0000519
9989,738464	0,0000488
9995,698929	0,0000451
10001,65939	0,0000439
10007,61986	0,0000418
10013,58032	0,0000411
10019,54079	0,0000407
10025,50125	0,0000382
10031,46172	0,0000365
10037,42218	0,0000363
10043,38264	0,0000335
10049,34311	0,0000323
10055,30357	0,0000317
10061,26404	0,0000325
10067,2245	0,0000316
10073,18497	0,0000304
10079,14543	0,0000303
10085,1059	0,0000291
10091,06636	0,0000293
10097,02682	0,0000305
10102,98729	0,0000299
10108,94775	0,0000302
10114,90822	0,0000309
10120,86868	0,0000279
10126,82915	0,0000307
10132,78961	0,000029
10138,75008	0,0000296
10144,71054	0,0000283
10150,67101	0,0000274
10156,63147	0,0000281
10162,59193	0,0000296
10168,5524	0,0000292
10174,51286	0,000029
10180,47333	0,0000281
10186,43379	0,0000251
10192,39426	0,0000235
10198,35472	0,0000206
10204,31519	0,0000159
10210,27565	0,0000144
10216,23611	0,0000121
10222,19658	0,0000137
10228,15704	0,0000143
10234,11751	0,0000153
10240,07797	0,0000176
10246,03844	0,0000175
10251,9989	0,0000181
10257,95937	0,0000171
10263,91983	0,0000164
10269,88029	0,0000139
10275,84076	0,0000127
10281,80122	0,00000998
10287,76169	0,00000759
10293,72215	0,00000692
10299,68262	0,00000474
10305,64308	0,00000488
10311,60355	0,00000363
10317,56401	0,00000353
10323,52448	0,00000532
10329,48494	0,00000534
10335,4454	0,00000648
10341,40587	0,0000093
10347,36633	0,00000925
10353,3268	0,00000922
10359,28726	0,00000864
10365,24773	0,0000102
10371,20819	0,00000926
10377,16866	0,0000107
10383,12912	0,0000119
10389,08958	0,0000112
10395,05005	0,0000107
10401,01051	0,0000101
10406,97098	0,0000109
10412,93144	0,0000105
10418,89191	0,00000873
10424,85237	0,00000961
10430,81284	0,00000891
10436,7733	0,00000895
10442,73376	0,00000775
10448,69423	0,00000691
10454,65469	0,00000859
10460,61516	0,00000701
10466,57562	0,00000611
10472,53609	0,00000549
10478,49655	0,00000503
10484,45702	0,00000492
10490,41748	0,0000057
10496,37794	0,00000551
10502,33841	0,00000701
10508,29887	0,00000564
10514,25934	0,00000654
10520,2198	0,0000073
10526,18027	0,0000053
10532,14073	0,00000443
10538,1012	0,00000403
10544,06166	0,00000454
10550,02213	0,00000277
10555,98259	0,00000245
10561,94305	0,00000319
10567,90352	0,00000379
10573,86398	0,00000368
10579,82445	0,00000483
10585,78491	0,00000759
10591,74538	0,00000866
10597,70584	0,0000104
10603,66631	0,0000128
10609,62677	0,0000157
10615,58723	0,0000173
10621,5477	0,0000221
10627,50816	0,0000264
10633,46863	0,0000314
10639,42909	0,0000397
10645,38956	0,0000451
10651,35002	0,0000529
10657,31049	0,0000619
10663,27095	0,0000688
10669,23141	0,0000714
10675,19188	0,0000717
10681,15234	0,0000647
10687,11281	0,0000571
10693,07327	0,0000482
10699,03374	0,0000406
10704,9942	0,000036
10710,95467	0,0000318
10716,91513	0,0000293
10722,8756	0,0000289
10728,83606	0,0000262
10734,79652	0,0000257
10740,75699	0,0000225
10746,71745	0,0000192
10752,67792	0,0000166
10758,63838	0,0000121
10764,59885	0,00000959
10770,55931	0,00000783
10776,51978	0,0000112
10782,48024	0,0000155
10788,4407	0,0000238
10794,40117	0,0000327
10800,36163	0,0000412
10806,3221	0,0000511
10812,28256	0,0000572
10818,24303	0,0000612
10824,20349	0,0000594
10830,16396	0,0000574
10836,12442	0,0000496
10842,08488	0,0000419
10848,04535	0,0000334
10854,00581	0,0000297
10859,96628	0,0000228
10865,92674	0,0000166
10871,88721	0,00000838
10877,84767	0,00000571
10883,80814	0,0000125
10889,7686	0,0000196
10895,72906	0,0000246
10901,68953	0,0000283
10907,64999	0,0000298
10913,61046	0,0000322
10919,57092	0,000031
10925,53139	0,0000298
10931,49185	0,0000274
10937,45232	0,0000202
10943,41278	0,0000131
10949,37325	0,0000061
10955,33371	0,00000228
10961,29417	0,00000526
10967,25464	0,0000115
10973,2151	0,0000166
10979,17557	0,0000194
10985,13603	0,000024
10991,0965	0,0000295
10997,05696	0,0000333
11003,01743	0,0000375
11008,97789	0,0000437
11014,93835	0,000047
11020,89882	0,0000509
11026,85928	0,0000533
11032,81975	0,0000526
11038,78021	0,0000485
11044,74068	0,0000443
11050,70114	0,0000426
11056,66161	0,0000426
11062,62207	0,0000443
11068,58253	0,0000454
11074,543	0,0000466
11080,50346	0,0000458
11086,46393	0,0000454
11092,42439	0,0000468
11098,38486	0,0000459
11104,34532	0,000045
11110,30579	0,0000433
11116,26625	0,0000421
11122,22672	0,0000378
11128,18718	0,0000372
11134,14764	0,0000342
11140,10811	0,000031
11146,06857	0,0000299
11152,02904	0,0000295
11157,9895	0,0000286
11163,94997	0,0000285
11169,91043	0,0000292
11175,8709	0,0000277
11181,83136	0,0000275
11187,79182	0,0000247
11193,75229	0,000021
11199,71275	0,000018
11205,67322	0,0000152
11211,63368	0,0000134
11217,59415	0,0000159
11223,55461	0,0000158
11229,51508	0,0000164
11235,47554	0,0000182
11241,436	0,0000187
11247,39647	0,0000183
11253,35693	0,0000185
11259,3174	0,0000205
11265,27786	0,0000215
11271,23833	0,0000228
11277,19879	0,0000263
11283,15926	0,0000287
11289,11972	0,0000299
11295,08018	0,0000343
11301,04065	0,0000395
11307,00111	0,0000445
11312,96158	0,0000509
11318,92204	0,0000599
11324,88251	0,0000701
11330,84297	0,0000812
11336,80344	0,0000972
11342,7639	0,000114178
11348,72437	0,000136546
11354,68483	0,000161728
11360,64529	0,000194762
11366,60576	0,000228965
11372,56622	0,000260261
11378,52669	0,000278911
11384,48715	0,000274688
11390,44762	0,000232816
11396,40808	0,00017753
11402,36855	0,000136952
11408,32901	0,000114262
11414,28947	0,0000982
11420,24994	0,0000837
11426,2104	0,000073
11432,17087	0,0000653
11438,13133	0,0000609
11444,0918	0,0000608
11450,05226	0,000063
11456,01273	0,0000662
11461,97319	0,000067
11467,93365	0,0000702
11473,89412	0,0000722
11479,85458	0,000073
11485,81505	0,0000716
11491,77551	0,0000715
11497,73598	0,0000707
11503,69644	0,0000699
11509,65691	0,0000699
11515,61737	0,0000722
11521,57784	0,0000715
11527,5383	0,000073
11533,49876	0,0000741
11539,45923	0,0000748
11545,41969	0,0000739
11551,38016	0,0000762
11557,34062	0,0000761
11563,30109	0,0000738
11569,26155	0,000072
11575,22202	0,0000709
11581,18248	0,0000679
11587,14294	0,0000654
11593,10341	0,0000637
11599,06387	0,0000619
11605,02434	0,00006
11610,9848	0,0000572
11616,94527	0,0000566
11622,90573	0,0000554
11628,8662	0,0000555
11634,82666	0,0000546
11640,78712	0,0000576
11646,74759	0,0000584
11652,70805	0,0000618
11658,66852	0,0000597
11664,62898	0,0000638
11670,58945	0,000064
11676,54991	0,0000626
11682,51038	0,0000653
11688,47084	0,000065
11694,4313	0,0000666
11700,39177	0,0000682
11706,35223	0,0000688
11712,3127	0,0000679
11718,27316	0,0000686
11724,23363	0,0000684
11730,19409	0,0000688
11736,15456	0,0000709
11742,11502	0,0000701
11748,07549	0,0000704
11754,03595	0,0000677
11759,99641	0,0000642
11765,95688	0,0000646
11771,91734	0,0000601
11777,87781	0,0000576
11783,83827	0,0000565
11789,79874	0,0000556
11795,7592	0,0000545
11801,71967	0,0000522
11807,68013	0,0000499
11813,64059	0,0000466
11819,60106	0,000046
11825,56152	0,000039
11831,52199	0,0000359
11837,48245	0,0000329
11843,44292	0,0000278
11849,40338	0,0000219
11855,36385	0,0000209
11861,32431	0,0000206
11867,28477	0,0000245
11873,24524	0,0000314
11879,2057	0,0000366
11885,16617	0,0000413
11891,12663	0,0000463
[truncated: 30,772 more rows]
