# Supplementary material for: Predicting the Durability of Solid Fired Bricks Using NDT Electroacoustic Methods
Source: Materials (Basel). 2022 Aug 25;15(17):5882. doi: 10.3390/ma15175882 (PMC9457344; doi:10.3390/ma15175882)
Supplement: Supplementary file 1 [file materials-15-05882-s001.zip › 21-S0_FT.csv]

ASCII data file created with TiePie Multi Channel software. www.tiepie.com.
2021-02-24 09:15:45 704m
Frequency	FFT1
Hz	V
0	0,002210794
5,960464478	0,000294417
11,92092896	0,000347632
17,88139343	0,000418043
23,84185791	0,00037126
29,80232239	0,000336785
35,76278687	0,000327704
41,72325134	0,000335905
47,68371582	0,000390877
53,6441803	0,00029793
59,60464478	0,000308099
65,56510925	0,000319641
71,52557373	0,000322936
77,48603821	0,000326771
83,44650269	0,000319029
89,40696716	0,000321083
95,36743164	0,000330722
101,3278961	0,000336207
107,2883606	0,000320194
113,2488251	0,00030958
119,2092896	0,000305905
125,169754	0,000303462
131,1302185	0,000302827
137,090683	0,000308786
143,0511475	0,00030903
149,0116119	0,000296323
154,9720764	0,000321221
160,9325409	0,00032243
166,8930054	0,000322289
172,8534698	0,000311481
178,8139343	0,000302782
184,7743988	0,000302199
190,7348633	0,000303584
196,6953278	0,000302997
202,6557922	0,000302865
208,6162567	0,00030484
214,5767212	0,000304471
220,5371857	0,000305357
226,4976501	0,000310364
232,4581146	0,000311473
238,4185791	0,00031268
244,3790436	0,000307289
250,3395081	0,000310715
256,2999725	0,000299795
262,260437	0,000296176
268,2209015	0,000294974
274,181366	0,000289596
280,1418304	0,00029193
286,1022949	0,000291985
292,0627594	0,000291283
298,0232239	0,00029172
303,9836884	0,000294457
309,9441528	0,000295018
315,9046173	0,000296292
321,8650818	0,000296739
327,8255463	0,000294911
333,7860107	0,000289956
339,7464752	0,000286114
345,7069397	0,000281487
351,6674042	0,00027769
357,6278687	0,000277453
363,5883331	0,000275367
369,5487976	0,000279906
375,5092621	0,00027879
381,4697266	0,00027983
387,430191	0,000278085
393,3906555	0,000278952
399,35112	0,000282124
405,3115845	0,000280348
411,272049	0,000281391
417,2325134	0,000282785
423,1929779	0,0002851
429,1534424	0,000281016
435,1139069	0,000283207
441,0743713	0,00028377
447,0348358	0,000283088
452,9953003	0,000279069
458,9557648	0,000279766
464,9162292	0,000279316
470,8766937	0,000277641
476,8371582	0,000281324
482,7976227	0,000278111
488,7580872	0,000279441
494,7185516	0,000279931
500,6790161	0,000280311
506,6394806	0,000277151
512,5999451	0,000281041
518,5604095	0,000281173
524,520874	0,000281433
530,4813385	0,000278109
536,441803	0,000285945
542,4022675	0,000282888
548,3627319	0,000282976
554,3231964	0,000283354
560,2836609	0,000283203
566,2441254	0,000284013
572,2045898	0,000285801
578,1650543	0,000282232
584,1255188	0,000283751
590,0859833	0,000280326
596,0464478	0,000283004
602,0069122	0,000282902
607,9673767	0,000281831
613,9278412	0,00028255
619,8883057	0,00028423
625,8487701	0,000282041
631,8092346	0,000284549
637,7696991	0,000285419
643,7301636	0,000285414
649,6906281	0,000287982
655,6510925	0,000288006
661,611557	0,000288682
667,5720215	0,000289214
673,532486	0,000293166
679,4929504	0,000291236
685,4534149	0,000291668
691,4138794	0,000294004
697,3743439	0,000294441
703,3348083	0,000292748
709,2952728	0,000293984
715,2557373	0,000295374
721,2162018	0,000296667
727,1766663	0,000296901
733,1371307	0,000297788
739,0975952	0,000299265
745,0580597	0,000300631
751,0185242	0,000299906
756,9789886	0,000302054
762,9394531	0,000300504
768,8999176	0,000302961
774,8603821	0,000305941
780,8208466	0,000308355
786,781311	0,000311167
792,7417755	0,0003085
798,70224	0,000311127
804,6627045	0,000311297
810,6231689	0,000312771
816,5836334	0,000313193
822,5440979	0,00031359
828,5045624	0,00031545
834,4650269	0,000316186
840,4254913	0,00031709
846,3859558	0,000318568
852,3464203	0,000319293
858,3068848	0,000320941
864,2673492	0,000324
870,2278137	0,000325782
876,1882782	0,000327473
882,1487427	0,000329726
888,1092072	0,000331551
894,0696716	0,000331918
900,0301361	0,000331825
905,9906006	0,000333882
911,9510651	0,000335103
917,9115295	0,00033536
923,871994	0,000337288
929,8324585	0,000337933
935,792923	0,00034027
941,7533875	0,0003426
947,7138519	0,00034259
953,6743164	0,000345803
959,6347809	0,000346968
965,5952454	0,000352088
971,5557098	0,000352963
977,5161743	0,000352607
983,4766388	0,000357764
989,4371033	0,000359215
995,3975677	0,00035965
1001,358032	0,000362415
1007,318497	0,000366283
1013,278961	0,000367722
1019,239426	0,000371422
1025,19989	0,000374076
1031,160355	0,000377996
1037,120819	0,000379111
1043,081284	0,000382751
1049,041748	0,000387847
1055,002213	0,00039226
1060,962677	0,000395171
1066,923141	0,000396172
1072,883606	0,000399433
1078,84407	0,000402787
1084,804535	0,000404235
1090,764999	0,00040954
1096,725464	0,000410821
1102,685928	0,000416543
1108,646393	0,000419868
1114,606857	0,000423119
1120,567322	0,000425921
1126,527786	0,000430011
1132,488251	0,000433043
1138,448715	0,000437016
1144,40918	0,000442804
1150,369644	0,00044725
1156,330109	0,000451032
1162,290573	0,000454666
1168,251038	0,00046041
1174,211502	0,000464206
1180,171967	0,000469638
1186,132431	0,000476115
1192,092896	0,000480118
1198,05336	0,000486259
1204,013824	0,000493943
1209,974289	0,00049895
1215,934753	0,00050481
1221,895218	0,000513002
1227,855682	0,000518124
1233,816147	0,00052577
1239,776611	0,000532265
1245,737076	0,000540628
1251,69754	0,000546105
1257,658005	0,000554724
1263,618469	0,000563348
1269,578934	0,000569905
1275,539398	0,000579113
1281,499863	0,000588642
1287,460327	0,000596354
1293,420792	0,000605561
1299,381256	0,000615166
1305,341721	0,000628229
1311,302185	0,0006406
1317,26265	0,0006508
1323,223114	0,000661295
1329,183578	0,000674913
1335,144043	0,000687324
1341,104507	0,000700567
1347,064972	0,00071593
1353,025436	0,000729673
1358,985901	0,000747054
1364,946365	0,000761922
1370,90683	0,000779896
1376,867294	0,000797616
1382,827759	0,000817285
1388,788223	0,000840283
1394,748688	0,000862641
1400,709152	0,000886823
1406,669617	0,000914556
1412,630081	0,000942148
1418,590546	0,000969766
1424,55101	0,001002493
1430,511475	0,001032269
1436,471939	0,001051508
1442,432404	0,001087535
1448,392868	0,001140198
1454,353333	0,00119504
1460,313797	0,001247168
1466,274261	0,001310156
1472,234726	0,001380194
1478,19519	0,001457486
1484,155655	0,001544917
1490,116119	0,001645917
1496,076584	0,001764157
1502,037048	0,001901855
1507,997513	0,002067643
1513,957977	0,002272966
1519,918442	0,00252589
1525,878906	0,002857954
1531,839371	0,003301074
1537,799835	0,003930772
1543,7603	0,004882152
1549,720764	0,006463821
1555,681229	0,009344927
1561,641693	0,014498682
1567,602158	0,014328115
1573,562622	0,006834725
1579,523087	0,004230518
1585,483551	0,002929279
1591,444016	0,00213878
1597,40448	0,001585358
1603,364944	0,001176127
1609,325409	0,000847365
1615,285873	0,000571035
1621,246338	0,000328626
1627,206802	0,000136358
1633,167267	0,00019573
1639,127731	0,000417504
1645,088196	0,00067304
1651,04866	0,000978874
1657,009125	0,001359799
1662,969589	0,001858101
1668,930054	0,00256465
1674,890518	0,003644884
1680,850983	0,005446267
1686,811447	0,008508183
1692,771912	0,012108602
1698,732376	0,008352148
1704,692841	0,005144195
1710,653305	0,003845448
1716,61377	0,003099449
1722,574234	0,002609146
1728,534698	0,002261508
1734,495163	0,002000572
1740,455627	0,001797534
1746,416092	0,001635525
1752,376556	0,001502443
1758,337021	0,001393009
1764,297485	0,001300587
1770,25795	0,001221246
1776,218414	0,001149113
1782,178879	0,001085148
1788,139343	0,001029286
1794,099808	0,000978707
1800,060272	0,000931088
1806,020737	0,000891756
1811,981201	0,000856572
1817,941666	0,000821465
1823,90213	0,000776569
1829,862595	0,000737531
1835,823059	0,000708748
1841,783524	0,000683946
1847,743988	0,000660652
1853,704453	0,000635692
1859,664917	0,000616806
1865,625381	0,000597822
1871,585846	0,000579589
1877,54631	0,000561739
1883,506775	0,000545274
1889,467239	0,000529688
1895,427704	0,000515393
1901,388168	0,000500882
1907,348633	0,000486435
1913,309097	0,00047387
1919,269562	0,000462028
1925,230026	0,000449097
1931,190491	0,0004379
1937,150955	0,000425039
1943,11142	0,000413043
1949,071884	0,000406929
1955,032349	0,000399111
1960,992813	0,000388943
1966,953278	0,000381343
1972,913742	0,000371365
1978,874207	0,00036456
1984,834671	0,000354337
1990,795135	0,000347352
1996,7556	0,000340847
2002,716064	0,000332473
2008,676529	0,000325014
2014,636993	0,000317524
2020,597458	0,000312534
2026,557922	0,000306421
2032,518387	0,000299132
2038,478851	0,000292724
2044,439316	0,000287059
2050,39978	0,000283668
2056,360245	0,00027846
2062,320709	0,000272313
2068,281174	0,000268008
2074,241638	0,000264456
2080,202103	0,000259217
2086,162567	0,000252962
2092,123032	0,000248883
2098,083496	0,000243728
2104,043961	0,000239899
2110,004425	0,000238152
2115,96489	0,000231901
2121,925354	0,00022872
2127,885818	0,000224339
2133,846283	0,000221372
2139,806747	0,000217252
2145,767212	0,000213262
2151,727676	0,00020974
2157,688141	0,000205789
2163,648605	0,000202371
2169,60907	0,000199811
2175,569534	0,000196038
2181,529999	0,000193698
2187,490463	0,000189157
2193,450928	0,00018843
2199,411392	0,000185831
2205,371857	0,000181704
2211,332321	0,000180778
2217,292786	0,000178522
2223,25325	0,000175926
2229,213715	0,000173805
2235,174179	0,000169342
2241,134644	0,000167761
2247,095108	0,000163575
2253,055573	0,000161608
2259,016037	0,000160786
2264,976501	0,000158095
2270,936966	0,000156975
2276,89743	0,000154386
2282,857895	0,000152825
2288,818359	0,000150757
2294,778824	0,000148453
2300,739288	0,000147614
2306,699753	0,000147145
2312,660217	0,000143663
2318,620682	0,000142439
2324,581146	0,000140979
2330,541611	0,000138734
2336,502075	0,000139972
2342,46254	0,000139109
2348,423004	0,000142267
2354,383469	0,000139564
2360,343933	0,000139979
2366,304398	0,000140793
2372,264862	0,000140801
2378,225327	0,000143337
2384,185791	0,000144117
2390,146255	0,000146378
2396,10672	0,000149554
2402,067184	0,000152367
2408,027649	0,000158353
2413,988113	0,000165555
2419,948578	0,000173754
2425,909042	0,000186795
2431,869507	0,000203899
2437,829971	0,000228117
2443,790436	0,000260924
2449,7509	0,000308227
2455,711365	0,000360813
2461,671829	0,00037284
2467,632294	0,000274824
2473,592758	0,000172262
2479,553223	0,000113225
2485,513687	0,0000797
2491,474152	0,0000575
2497,434616	0,000041
2503,395081	0,00003
2509,355545	0,0000252
2515,31601	0,0000186
2521,276474	0,0000166
2527,236938	0,0000168
2533,197403	0,0000166
2539,157867	0,0000177
2545,118332	0,0000184
2551,078796	0,0000203
2557,039261	0,0000208
2562,999725	0,00002
2568,96019	0,0000226
2574,920654	0,000023
2580,881119	0,0000241
2586,841583	0,0000224
2592,802048	0,000022
2598,762512	0,000021
2604,722977	0,0000201
2610,683441	0,0000195
2616,643906	0,0000196
2622,60437	0,0000201
2628,564835	0,0000186
2634,525299	0,0000202
2640,485764	0,0000204
2646,446228	0,0000209
2652,406693	0,0000218
2658,367157	0,0000234
2664,327621	0,0000242
2670,288086	0,0000238
2676,24855	0,0000273
2682,209015	0,0000263
2688,169479	0,0000282
2694,129944	0,0000303
2700,090408	0,0000305
2706,050873	0,0000318
2712,011337	0,0000315
2717,971802	0,0000335
2723,932266	0,0000338
2729,892731	0,0000362
2735,853195	0,0000378
2741,81366	0,0000413
2747,774124	0,0000422
2753,734589	0,0000436
2759,695053	0,0000455
2765,655518	0,0000444
2771,615982	0,0000469
2777,576447	0,0000504
2783,536911	0,0000512
2789,497375	0,0000542
2795,45784	0,0000555
2801,418304	0,0000561
2807,378769	0,0000575
2813,339233	0,0000606
2819,299698	0,0000612
2825,260162	0,0000633
2831,220627	0,0000637
2837,181091	0,0000643
2843,141556	0,0000686
2849,10202	0,0000691
2855,062485	0,0000711
2861,022949	0,000074
2866,983414	0,0000758
2872,943878	0,0000781
2878,904343	0,0000825
2884,864807	0,0000839
2890,825272	0,0000855
2896,785736	0,0000878
2902,746201	0,0000904
2908,706665	0,0000931
2914,66713	0,0000961
2920,627594	0,0000989
2926,588058	0,000101673
2932,548523	0,000102262
2938,508987	0,000106749
2944,469452	0,000107832
2950,429916	0,000110461
2956,390381	0,000113491
2962,350845	0,000118397
2968,31131	0,000120643
2974,271774	0,000126132
2980,232239	0,000128314
2986,192703	0,000131989
2992,153168	0,000134807
2998,113632	0,000138848
3004,074097	0,000141902
3010,034561	0,000145896
3015,995026	0,00015211
3021,95549	0,000154075
3027,915955	0,000158732
3033,876419	0,000164078
3039,836884	0,000167673
3045,797348	0,000174826
3051,757813	0,000180953
3057,718277	0,000187892
3063,678741	0,000195223
3069,639206	0,000201745
3075,59967	0,000207428
3081,560135	0,000211625
3087,520599	0,000216349
3093,481064	0,000221107
3099,441528	0,000224621
3105,401993	0,000224961
3111,362457	0,000222353
3117,322922	0,000211476
3123,283386	0,000199559
3129,243851	0,000215502
3135,204315	0,000264258
3141,16478	0,000296114
3147,125244	0,000315552
3153,085709	0,000332376
3159,046173	0,000346521
3165,006638	0,000362691
3170,967102	0,000380833
3176,927567	0,00040034
3182,888031	0,000419816
3188,848495	0,000439828
3194,80896	0,000455446
3200,769424	0,000470422
3206,729889	0,000487035
3212,690353	0,000513799
3218,650818	0,000541123
3224,611282	0,000575184
3230,571747	0,000607957
3236,532211	0,000640348
3242,492676	0,000669608
3248,45314	0,000687143
3254,413605	0,000717035
3260,374069	0,000803746
3266,334534	0,000949322
3272,294998	0,001079268
3278,255463	0,001221041
3284,215927	0,001385321
3290,176392	0,001576812
3296,136856	0,001814595
3302,097321	0,002113427
3308,057785	0,002472602
3314,01825	0,00287998
3319,978714	0,003296094
3325,939178	0,003569654
3331,899643	0,00349934
3337,860107	0,003098738
3343,820572	0,002617779
3349,781036	0,002200665
3355,741501	0,001880491
3361,701965	0,001621542
3367,66243	0,001413243
3373,622894	0,00123262
3379,583359	0,001075149
3385,543823	0,000959062
3391,504288	0,000907458
3397,464752	0,000872825
3403,425217	0,000828173
3409,385681	0,000786346
3415,346146	0,000749411
3421,30661	0,000716861
3427,267075	0,000690409
3433,227539	0,000666448
3439,188004	0,00064292
3445,148468	0,000607071
3451,108932	0,000568025
3457,069397	0,00053497
3463,029861	0,000504636
3468,990326	0,000479872
3474,95079	0,00046187
3480,911255	0,000442971
3486,871719	0,000428647
3492,832184	0,000414091
3498,792648	0,000401922
3504,753113	0,000390007
3510,713577	0,000378481
3516,674042	0,000368645
3522,634506	0,000359268
3528,594971	0,000348557
3534,555435	0,000339196
3540,5159	0,000330129
3546,476364	0,000323444
3552,436829	0,000315487
3558,397293	0,000308911
3564,357758	0,000301474
3570,318222	0,000294692
3576,278687	0,000289406
3582,239151	0,000283203
3588,199615	0,000277832
3594,16008	0,000275451
3600,120544	0,000270451
3606,081009	0,000265152
3612,041473	0,00026023
3618,001938	0,000255041
3623,962402	0,000250631
3629,922867	0,000247749
3635,883331	0,000241829
3641,843796	0,000239344
3647,80426	0,000235081
3653,764725	0,000232221
3659,725189	0,000227922
3665,685654	0,000223039
3671,646118	0,000221097
3677,606583	0,000217921
3683,567047	0,000215303
3689,527512	0,000213321
3695,487976	0,000210251
3701,448441	0,000209676
3707,408905	0,000206487
3713,36937	0,000203749
3719,329834	0,000201
3725,290298	0,000198
3731,250763	0,000196
3737,211227	0,000193
3743,171692	0,000192
3749,132156	0,000191
3755,092621	0,000191
3761,053085	0,00019
3767,01355	0,000189
3772,974014	0,000191
3778,934479	0,00019
3784,894943	0,00019
3790,855408	0,000187
3796,815872	0,00018
3802,776337	0,000173
3808,736801	0,000165
3814,697266	0,000162
3820,65773	0,000159
3826,618195	0,000157
3832,578659	0,000156
3838,539124	0,000153
3844,499588	0,000151534
3850,460052	0,000151296
3856,420517	0,000149352
3862,380981	0,000147431
3868,341446	0,000145787
3874,30191	0,000143947
3880,262375	0,000142223
3886,222839	0,000140408
3892,183304	0,000139261
3898,143768	0,00013853
3904,104233	0,000137924
3910,064697	0,000136632
3916,025162	0,000135032
3921,985626	0,000133
3927,946091	0,000131
3933,906555	0,000131
3939,86702	0,00013
3945,827484	0,000128
3951,787949	0,000127
3957,748413	0,000126
3963,708878	0,000125
3969,669342	0,000124
3975,629807	0,000122
3981,590271	0,000121
3987,550735	0,000119
3993,5112	0,000119
3999,471664	0,000117
4005,432129	0,000113
4011,392593	0,000112
4017,353058	0,000109
4023,313522	0,000106
4029,273987	0,000107
4035,234451	0,000108362
4041,194916	0,000107831
4047,15538	0,000108533
4053,115845	0,00010848
4059,076309	0,000106548
4065,036774	0,000106355
4070,997238	0,000104719
4076,957703	0,000104935
4082,918167	0,000102689
4088,878632	0,00010186
4094,839096	0,000102369
4100,799561	0,000100858
4106,760025	0,000100134
4112,72049	0,000100679
4118,680954	0,0000995
4124,641418	0,0000983
4130,601883	0,0000977
4136,562347	0,0000971
4142,522812	0,0000954
4148,483276	0,0000951
4154,443741	0,0000928
4160,404205	0,0000909
4166,36467	0,0000881
4172,325134	0,0000888
4178,285599	0,0000886
4184,246063	0,0000872
4190,206528	0,0000854
4196,166992	0,0000831
4202,127457	0,0000818
4208,087921	0,0000814
4214,048386	0,0000803
4220,00885	0,0000783
4225,969315	0,0000761
4231,929779	0,0000758
4237,890244	0,0000737
4243,850708	0,0000717
4249,811172	0,0000735
4255,771637	0,0000707
4261,732101	0,0000724
4267,692566	0,0000733
4273,65303	0,0000739
4279,613495	0,0000764
4285,573959	0,000077
4291,534424	0,000078
4297,494888	0,0000796
4303,455353	0,000081
4309,415817	0,0000821
4315,376282	0,0000798
4321,336746	0,0000789
4327,297211	0,0000761
4333,257675	0,0000739
4339,21814	0,0000741
4345,178604	0,0000737
4351,139069	0,0000743
4357,099533	0,0000776
4363,059998	0,0000818
4369,020462	0,0000877
4374,980927	0,0000952
4380,941391	0,0000984
4386,901855	0,0000975
4392,86232	0,0000951
4398,822784	0,0000939
4404,783249	0,0000892
4410,743713	0,0000876
4416,704178	0,0000869
4422,664642	0,0000844
4428,625107	0,000084
4434,585571	0,0000832
4440,546036	0,0000823
4446,5065	0,0000814
4452,466965	0,000083
4458,427429	0,0000818
4464,387894	0,0000804
4470,348358	0,0000805
4476,308823	0,0000803
4482,269287	0,0000789
4488,229752	0,0000803
4494,190216	0,0000775
4500,150681	0,0000781
4506,111145	0,0000784
4512,071609	0,0000753
4518,032074	0,0000745
4523,992538	0,0000749
4529,953003	0,0000748
4535,913467	0,0000738
4541,873932	0,0000747
4547,834396	0,0000728
4553,794861	0,0000721
4559,755325	0,0000709
4565,71579	0,0000734
4571,676254	0,0000705
4577,636719	0,0000716
4583,597183	0,0000693
4589,557648	0,0000697
4595,518112	0,0000685
4601,478577	0,0000658
4607,439041	0,0000644
4613,399506	0,0000648
4619,35997	0,0000641
4625,320435	0,0000625
4631,280899	0,0000626
4637,241364	0,0000601
4643,201828	0,0000632
4649,162292	0,0000639
4655,122757	0,000069
4661,083221	0,0000777
4667,043686	0,0000914
4673,00415	0,000110812
4678,964615	0,000132434
4684,925079	0,000143801
4690,885544	0,000144789
4696,846008	0,000126262
4702,806473	0,000119257
4708,766937	0,000112289
4714,727402	0,000108252
4720,687866	0,000105984
4726,648331	0,00010488
4732,608795	0,000102939
4738,56926	0,000100646
4744,529724	0,00010099
4750,490189	0,00010099
4756,450653	0,0000995
4762,411118	0,0000994
4768,371582	0,0000961
4774,332047	0,0000961
4780,292511	0,0000987
4786,252975	0,0000974
4792,21344	0,0000995
4798,173904	0,0000997
4804,134369	0,000102
4810,094833	0,000111
4816,055298	0,000114
4822,015762	0,000113
4827,976227	0,000105
4833,936691	0,000105917
4839,897156	0,000109794
4845,85762	0,000114312
4851,818085	0,000119905
4857,778549	0,000124251
4863,739014	0,000128613
4869,699478	0,000128518
4875,659943	0,000130403
4881,620407	0,000124489
4887,580872	0,000116545
4893,541336	0,000102542
4899,501801	0,0000893
4905,462265	0,0000839
4911,422729	0,0000877
4917,383194	0,0000937
4923,343658	0,000102089
4929,304123	0,00011027
4935,264587	0,000124555
4941,225052	0,000139
4947,185516	0,000149
4953,145981	0,00015
4959,106445	0,000159
4965,06691	0,000173
4971,027374	0,00019
4976,987839	0,00021
4982,948303	0,000233
4988,908768	0,000258
4994,869232	0,000285
5000,829697	0,000315
5006,790161	0,000341
5012,750626	0,000365
5018,71109	0,000385
5024,671555	0,000404
5030,632019	0,000426
5036,592484	0,000452
5042,552948	0,00046
5048,513412	0,000442
5054,473877	0,000397
5060,434341	0,000345
5066,394806	0,000302
5072,35527	0,000282
5078,315735	0,000286
5084,276199	0,00027686
5090,236664	0,000245055
5096,197128	0,000221769
5102,157593	0,000205128
5108,118057	0,000189531
5114,078522	0,000179578
5120,038986	0,000169968
5125,999451	0,000163417
5131,959915	0,000158036
5137,92038	0,000152148
5143,880844	0,000148851
5149,841309	0,000143104
5155,801773	0,00014239
5161,762238	0,000138054
5167,722702	0,000135407
5173,683167	0,000136099
5179,643631	0,000134688
5185,604095	0,000136613
5191,56456	0,000140839
5197,525024	0,000148677
5203,485489	0,000157891
5209,445953	0,000167103
5215,406418	0,000175191
5221,366882	0,000179437
5227,327347	0,000182791
5233,287811	0,000177635
5239,248276	0,000166094
5245,20874	0,000146691
5251,169205	0,000125747
5257,129669	0,000108032
5263,090134	0,0000914
5269,050598	0,0000807
5275,011063	0,0000712
5280,971527	0,0000634
5286,931992	0,0000586
5292,892456	0,0000551
5298,852921	0,0000511
5304,813385	0,0000495
5310,773849	0,0000457
5316,734314	0,0000422
5322,694778	0,0000416
5328,655243	0,000039
5334,615707	0,0000376
5340,576172	0,0000364
5346,536636	0,0000352
5352,497101	0,0000344
5358,457565	0,0000332
5364,41803	0,000032
5370,378494	0,000032
5376,338959	0,0000315
5382,299423	0,0000305
5388,259888	0,000029
5394,220352	0,0000271
5400,180817	0,0000262
5406,141281	0,0000239
5412,101746	0,0000213
5418,06221	0,0000196
5424,022675	0,0000187
5429,983139	0,000023
5435,943604	0,0000255
5441,904068	0,0000366
5447,864532	0,0000501
5453,824997	0,0000611
5459,785461	0,0000715
5465,745926	0,0000708
5471,70639	0,0000708
5477,666855	0,0000691
5483,627319	0,0000669
5489,587784	0,000064
5495,548248	0,0000624
5501,508713	0,0000619
5507,469177	0,0000586
5513,429642	0,000059
5519,390106	0,0000568
5525,350571	0,0000551
5531,311035	0,000055
5537,2715	0,0000548
5543,231964	0,0000536
5549,192429	0,000052
5555,152893	0,0000496
5561,113358	0,0000504
5567,073822	0,0000512
5573,034286	0,0000492
5578,994751	0,0000498
5584,955215	0,0000485
5590,91568	0,0000485
5596,876144	0,0000475
5602,836609	0,0000484
5608,797073	0,0000493
5614,757538	0,0000463
5620,718002	0,000048
5626,678467	0,0000475
5632,638931	0,0000456
5638,599396	0,0000472
5644,55986	0,0000437
5650,520325	0,0000448
5656,480789	0,0000433
5662,441254	0,0000452
5668,401718	0,0000443
5674,362183	0,0000439
5680,322647	0,000043
5686,283112	0,0000408
5692,243576	0,0000418
5698,204041	0,0000406
5704,164505	0,0000429
5710,124969	0,000043
5716,085434	0,0000412
5722,045898	0,0000442
5728,006363	0,0000419
5733,966827	0,0000426
5739,927292	0,0000409
5745,887756	0,0000407
5751,848221	0,0000406
5757,808685	0,0000402
5763,76915	0,0000416
5769,729614	0,0000391
5775,690079	0,0000408
5781,650543	0,0000402
5787,611008	0,0000399
5793,571472	0,0000422
5799,531937	0,0000411
5805,492401	0,0000402
5811,452866	0,0000406
5817,41333	0,0000409
5823,373795	0,0000404
5829,334259	0,0000396
5835,294724	0,0000388
5841,255188	0,0000393
5847,215652	0,0000401
5853,176117	0,0000397
5859,136581	0,0000419
5865,097046	0,0000402
5871,05751	0,000038
5877,017975	0,0000397
5882,978439	0,0000391
5888,938904	0,000039
5894,899368	0,0000383
5900,859833	0,0000389
5906,820297	0,0000375
5912,780762	0,0000371
5918,741226	0,0000372
5924,701691	0,0000363
5930,662155	0,0000335
5936,62262	0,0000341
5942,583084	0,0000312
5948,543549	0,0000303
5954,504013	0,0000308
5960,464478	0,0000295
5966,424942	0,0000311
5972,385406	0,0000305
5978,345871	0,0000294
5984,306335	0,0000307
5990,2668	0,0000298
5996,227264	0,0000308
6002,187729	0,0000329
6008,148193	0,000032
6014,108658	0,0000341
6020,069122	0,0000342
6026,029587	0,0000383
6031,990051	0,0000377
6037,950516	0,0000426
6043,91098	0,0000435
6049,871445	0,0000496
6055,831909	0,0000556
6061,792374	0,0000575
6067,752838	0,0000535
6073,713303	0,000045
6079,673767	0,0000406
6085,634232	0,0000369
6091,594696	0,0000304
6097,555161	0,000029
6103,515625	0,0000285
6109,476089	0,0000276
6115,436554	0,0000246
6121,397018	0,0000234
6127,357483	0,0000218
6133,317947	0,0000213
6139,278412	0,000019
6145,238876	0,0000191
6151,199341	0,0000167
6157,159805	0,0000151
6163,12027	0,0000172
6169,080734	0,0000155
6175,041199	0,000015
6181,001663	0,0000143
6186,962128	0,0000148
6192,922592	0,0000135
6198,883057	0,0000169
6204,843521	0,0000151
6210,803986	0,0000185
6216,76445	0,0000225
6222,724915	0,0000276
6228,685379	0,0000317
6234,645844	0,0000394
6240,606308	0,0000485
6246,566772	0,0000558
6252,527237	0,0000672
6258,487701	0,0000765
6264,448166	0,0000872
6270,40863	0,000095
6276,369095	0,000101412
6282,329559	0,0000922
6288,290024	0,0000831
6294,250488	0,0000693
6300,210953	0,0000582
6306,171417	0,0000489
6312,131882	0,0000396
6318,092346	0,0000354
6324,052811	0,0000395
6330,013275	0,0000473
6335,97374	0,0000557
6341,934204	0,0000661
6347,894669	0,0000838
6353,855133	0,000103442
6359,815598	0,000125717
6365,776062	0,000153287
6371,736526	0,000181249
6377,696991	0,000203508
6383,657455	0,000215099
6389,61792	0,000212443
6395,578384	0,000207772
6401,538849	0,000200077
6407,499313	0,000188243
6413,459778	0,00017947
6419,420242	0,000174238
6425,380707	0,000171246
6431,341171	0,000168564
6437,301636	0,000167388
6443,2621	0,000165935
6449,222565	0,000164741
6455,183029	0,000162663
6461,143494	0,000153984
6467,103958	0,000145193
6473,064423	0,00014164
6479,024887	0,000139553
6484,985352	0,000141707
6490,945816	0,000142023
6496,906281	0,00014389
6502,866745	0,000143885
6508,827209	0,000142781
6514,787674	0,000142085
6520,748138	0,000140022
6526,708603	0,00014363
6532,669067	0,000146172
6538,629532	0,000148757
6544,589996	0,000152253
6550,550461	0,000157
6556,510925	0,000162
6562,47139	0,000166567
6568,431854	0,000175465
6574,392319	0,000182637
6580,352783	0,000188525
6586,313248	0,000191904
6592,273712	0,00019432
6598,234177	0,000198536
6604,194641	0,000204094
6610,155106	0,00021208
6616,11557	0,000226
6622,076035	0,000238
6628,036499	0,000251
6633,996964	0,000265
6639,957428	0,000274
6645,917892	0,000279
6651,878357	0,00028
6657,838821	0,000272
6663,799286	0,000253
6669,75975	0,000228
6675,720215	0,000196
6681,680679	0,000167
6687,641144	0,000138
6693,601608	0,000113
6699,562073	0,0000929
6705,522537	0,0000866
6711,483002	0,0000942
6717,443466	0,000104
6723,403931	0,000109
6729,364395	0,000107
6735,32486	0,000101
6741,285324	0,0000976
6747,245789	0,000095
6753,206253	0,0000902
6759,166718	0,0000879
6765,127182	0,0000826
6771,087646	0,0000781
6777,048111	0,0000746
6783,008575	0,000071
6788,96904	0,000068
6794,929504	0,0000652
6800,889969	0,0000605
6806,850433	0,00006
6812,810898	0,0000563
6818,771362	0,0000541
6824,731827	0,0000543
6830,692291	0,0000548
6836,652756	0,0000548
6842,61322	0,0000547
6848,573685	0,000055
6854,534149	0,0000575
6860,494614	0,0000584
6866,455078	0,0000596
6872,415543	0,0000587
6878,376007	0,0000557
6884,336472	0,0000509
6890,296936	0,0000478
6896,257401	0,0000437
6902,217865	0,0000451
6908,178329	0,0000446
6914,138794	0,0000454
6920,099258	0,0000475
6926,059723	0,0000483
6932,020187	0,0000469
6937,980652	0,0000447
6943,941116	0,0000402
6949,901581	0,0000353
6955,862045	0,0000321
6961,82251	0,0000315
6967,782974	0,0000325
6973,743439	0,0000325
6979,703903	0,0000312
6985,664368	0,0000324
6991,624832	0,0000316
6997,585297	0,0000316
7003,545761	0,0000328
7009,506226	0,0000326
7015,46669	0,0000329
7021,427155	0,0000322
7027,387619	0,000031
7033,348083	0,0000315
7039,308548	0,0000317
7045,269012	0,0000301
7051,229477	0,0000306
7057,189941	0,0000298
7063,150406	0,0000282
7069,11087	0,0000228
7075,071335	0,0000199
7081,031799	0,0000143
7086,992264	0,0000112
7092,952728	0,0000102
7098,913193	0,0000113
7104,873657	0,000014
7110,834122	0,0000182
7116,794586	0,0000181
7122,755051	0,0000227
7128,715515	0,0000219
7134,67598	0,0000221
7140,636444	0,0000234
7146,596909	0,0000234
7152,557373	0,0000249
7158,517838	0,0000259
7164,478302	0,0000258
7170,438766	0,0000246
7176,399231	0,0000267
7182,359695	0,0000264
7188,32016	0,0000258
7194,280624	0,0000258
7200,241089	0,0000268
7206,201553	0,0000282
7212,162018	0,0000286
7218,122482	0,0000279
7224,082947	0,0000279
7230,043411	0,0000281
7236,003876	0,0000296
7241,96434	0,0000297
7247,924805	0,0000291
7253,885269	0,0000285
7259,845734	0,000029
7265,806198	0,0000289
7271,766663	0,0000299
7277,727127	0,0000274
7283,687592	0,0000289
7289,648056	0,0000292
7295,608521	0,0000278
7301,568985	0,0000285
7307,529449	0,0000292
7313,489914	0,0000299
7319,450378	0,0000288
7325,410843	0,0000296
7331,371307	0,0000312
7337,331772	0,0000304
7343,292236	0,0000311
7349,252701	0,0000301
7355,213165	0,0000308
7361,17363	0,000031
7367,134094	0,0000314
7373,094559	0,0000314
7379,055023	0,0000307
7385,015488	0,0000307
7390,975952	0,0000316
7396,936417	0,0000317
7402,896881	0,0000322
7408,857346	0,000031
7414,81781	0,0000304
7420,778275	0,0000315
7426,738739	0,0000329
7432,699203	0,0000321
7438,659668	0,0000317
7444,620132	0,0000332
7450,580597	0,0000321
7456,541061	0,0000334
7462,501526	0,0000321
7468,46199	0,0000307
7474,422455	0,0000326
7480,382919	0,0000314
7486,343384	0,0000322
7492,303848	0,0000307
7498,264313	0,0000274
7504,224777	0,000027
7510,185242	0,0000255
7516,145706	0,0000214
7522,106171	0,0000196
7528,066635	0,000018
7534,0271	0,0000189
7539,987564	0,0000198
7545,948029	0,0000223
7551,908493	0,0000242
7557,868958	0,0000242
7563,829422	0,0000253
7569,789886	0,000022
7575,750351	0,0000235
7581,710815	0,0000248
7587,67128	0,0000226
7593,631744	0,0000239
7599,592209	0,0000247
7605,552673	0,0000231
7611,513138	0,0000237
7617,473602	0,0000234
7623,434067	0,0000234
7629,394531	0,0000219
7635,354996	0,000023
7641,31546	0,0000235
7647,275925	0,0000241
7653,236389	0,0000248
7659,196854	0,0000245
7665,157318	0,0000261
7671,117783	0,0000259
7677,078247	0,0000252
7683,038712	0,0000269
7688,999176	0,0000256
7694,959641	0,0000261
7700,920105	0,0000275
7706,880569	0,0000253
7712,841034	0,0000252
7718,801498	0,000026
7724,761963	0,0000271
7730,722427	0,0000279
7736,682892	0,0000265
7742,643356	0,0000272
7748,603821	0,000028
7754,564285	0,0000269
7760,52475	0,0000285
7766,485214	0,0000266
7772,445679	0,0000266
7778,406143	0,0000279
7784,366608	0,0000275
7790,327072	0,0000284
7796,287537	0,0000279
7802,248001	0,0000276
7808,208466	0,0000271
7814,16893	0,0000277
7820,129395	0,0000278
7826,089859	0,000027
7832,050323	0,0000259
7838,010788	0,0000259
7843,971252	0,0000228
7849,931717	0,0000248
7855,892181	0,0000219
7861,852646	0,0000229
7867,81311	0,0000229
7873,773575	0,0000234
7879,734039	0,0000252
7885,694504	0,0000237
7891,654968	0,0000277
7897,615433	0,0000277
7903,575897	0,0000275
7909,536362	0,0000296
7915,496826	0,0000299
7921,457291	0,0000312
7927,417755	0,0000337
7933,37822	0,0000366
7939,338684	0,0000403
7945,299149	0,0000406
7951,259613	0,0000382
7957,220078	0,0000315
7963,180542	0,0000305
7969,141006	0,0000264
7975,101471	0,0000246
7981,061935	0,0000211
7987,0224	0,0000136
7992,982864	0,00000855
7998,943329	0,00000215
8004,903793	0,00000453
8010,864258	0,00000971
8016,824722	0,0000125
8022,785187	0,0000144
8028,745651	0,0000151
8034,706116	0,0000144
8040,66658	0,0000159
8046,627045	0,000014
8052,587509	0,000015
8058,547974	0,0000141
8064,508438	0,0000146
8070,468903	0,0000131
8076,429367	0,0000124
8082,389832	0,0000152
8088,350296	0,0000179
8094,31076	0,0000167
8100,271225	0,0000171
8106,231689	0,0000159
8112,192154	0,0000161
8118,152618	0,0000161
8124,113083	0,0000162
8130,073547	0,0000176
8136,034012	0,0000174
8141,994476	0,0000191
8147,954941	0,0000185
8153,915405	0,000018
8159,87587	0,0000181
8165,836334	0,0000185
8171,796799	0,000018
8177,757263	0,0000173
8183,717728	0,0000173
8189,678192	0,00002
8195,638657	0,0000212
8201,599121	0,0000249
8207,559586	0,0000241
8213,52005	0,0000216
8219,480515	0,0000217
8225,440979	0,0000211
8231,401443	0,0000217
8237,361908	0,0000238
8243,322372	0,000026
8249,282837	0,0000272
8255,243301	0,0000289
8261,203766	0,000032
8267,16423	0,0000331
8273,124695	0,0000349
8279,085159	0,0000378
8285,045624	0,0000408
8291,006088	0,0000407
8296,966553	0,0000434
8302,927017	0,0000436
8308,887482	0,0000449
8314,847946	0,0000421
8320,808411	0,0000429
8326,768875	0,0000403
8332,72934	0,0000384
8338,689804	0,0000379
8344,650269	0,0000326
8350,610733	0,0000297
8356,571198	0,0000266
8362,531662	0,0000237
8368,492126	0,0000202
8374,452591	0,0000203
8380,413055	0,0000199
8386,37352	0,0000185
8392,333984	0,0000195
8398,294449	0,0000184
8404,254913	0,0000187
8410,215378	0,0000191
8416,175842	0,000019
8422,136307	0,000019
8428,096771	0,000019
8434,057236	0,0000213
8440,0177	0,0000225
8445,978165	0,0000223
8451,938629	0,0000251
8457,899094	0,0000258
8463,859558	0,0000295
8469,820023	0,0000305
8475,780487	0,0000323
8481,740952	0,0000337
8487,701416	0,0000331
8493,66188	0,000031
8499,622345	0,000027
8505,582809	0,0000214
8511,543274	0,0000182
8517,503738	0,0000167
8523,464203	0,0000138
8529,424667	0,0000125
8535,385132	0,00000882
8541,345596	0,00000898
8547,306061	0,00000612
8553,266525	0,00000847
8559,22699	0,00000887
8565,187454	0,00000937
8571,147919	0,00000919
8577,108383	0,00000835
8583,068848	0,00000904
8589,029312	0,00000921
8594,989777	0,0000103
8600,950241	0,0000105
8606,910706	0,0000103
8612,87117	0,0000104
8618,831635	0,00000979
8624,792099	0,0000117
8630,752563	0,0000112
8636,713028	0,000012
8642,673492	0,0000106
8648,633957	0,0000115
8654,594421	0,000012
8660,554886	0,0000116
8666,51535	0,0000106
8672,475815	0,0000109
8678,436279	0,0000108
8684,396744	0,00000978
8690,357208	0,0000088
8696,317673	0,00000894
8702,278137	0,00000816
8708,238602	0,00000677
8714,199066	0,00000799
8720,159531	0,00000851
8726,119995	0,0000105
8732,08046	0,0000124
8738,040924	0,0000124
8744,001389	0,0000155
8749,961853	0,0000175
8755,922318	0,00002
8761,882782	0,0000209
8767,843246	0,000023
8773,803711	0,0000249
8779,764175	0,0000244
8785,72464	0,0000258
8791,685104	0,0000247
8797,645569	0,0000249
8803,606033	0,0000253
8809,566498	0,0000231
8815,526962	0,0000221
8821,487427	0,0000213
8827,447891	0,0000206
8833,408356	0,0000195
8839,36882	0,000021
8845,329285	0,000019
8851,289749	0,0000196
8857,250214	0,0000171
8863,210678	0,000018
8869,171143	0,0000185
8875,131607	0,0000194
8881,092072	0,0000193
8887,052536	0,0000201
8893,013	0,0000218
8898,973465	0,0000234
8904,933929	0,0000235
8910,894394	0,0000248
8916,854858	0,0000247
8922,815323	0,0000222
8928,775787	0,0000238
8934,736252	0,0000229
8940,696716	0,0000221
8946,657181	0,0000221
8952,617645	0,0000209
8958,57811	0,0000222
8964,538574	0,0000209
8970,499039	0,0000218
8976,459503	0,0000209
8982,419968	0,0000231
8988,380432	0,0000206
8994,340897	0,0000208
9000,301361	0,0000209
9006,261826	0,0000218
9012,22229	0,0000226
9018,182755	0,0000229
9024,143219	0,0000215
9030,103683	0,0000214
9036,064148	0,0000229
9042,024612	0,0000215
9047,985077	0,0000225
9053,945541	0,0000229
9059,906006	0,0000213
9065,86647	0,0000228
9071,826935	0,0000206
9077,787399	0,0000211
9083,747864	0,0000226
9089,708328	0,0000224
9095,668793	0,0000226
9101,629257	0,0000231
9107,589722	0,0000222
9113,550186	0,0000221
9119,510651	0,0000217
9125,471115	0,0000199
9131,43158	0,0000194
9137,392044	0,0000176
9143,352509	0,0000165
9149,312973	0,0000151
9155,273438	0,0000147
9161,233902	0,0000173
9167,194366	0,0000192
9173,154831	0,0000236
9179,115295	0,0000273
9185,07576	0,0000301
9191,036224	0,0000311
9196,996689	0,0000293
9202,957153	0,0000285
9208,917618	0,0000243
9214,878082	0,0000225
9220,838547	0,0000197
9226,799011	0,000017
9232,759476	0,0000169
9238,71994	0,0000173
9244,680405	0,0000161
9250,640869	0,0000173
9256,601334	0,0000168
9262,561798	0,0000185
9268,522263	0,0000158
9274,482727	0,000019
9280,443192	0,0000184
9286,403656	0,0000185
9292,36412	0,0000176
9298,324585	0,0000194
9304,285049	0,0000201
9310,245514	0,000019
9316,205978	0,0000198
9322,166443	0,0000209
9328,126907	0,0000193
9334,087372	0,0000211
9340,047836	0,0000207
9346,008301	0,0000221
9351,968765	0,0000231
9357,92923	0,0000232
9363,889694	0,0000233
9369,850159	0,0000246
9375,810623	0,0000264
9381,771088	0,0000272
9387,731552	0,0000269
9393,692017	0,000027
9399,652481	0,0000285
9405,612946	0,0000269
9411,57341	0,0000272
9417,533875	0,0000249
9423,494339	0,0000236
9429,454803	0,0000229
9435,415268	0,0000219
9441,375732	0,0000207
9447,336197	0,0000207
9453,296661	0,0000202
9459,257126	0,0000184
9465,21759	0,0000167
9471,178055	0,0000166
9477,138519	0,0000158
9483,098984	0,0000167
9489,059448	0,0000153
9495,019913	0,000013
9500,980377	0,0000145
9506,940842	0,0000145
9512,901306	0,0000158
9518,861771	0,0000165
9524,822235	0,0000181
9530,7827	0,0000193
9536,743164	0,0000207
9542,703629	0,0000204
9548,664093	0,0000193
9554,624557	0,000019
9560,585022	0,0000153
9566,545486	0,000014
9572,505951	0,0000113
9578,466415	0,00000915
9584,42688	0,00000608
9590,387344	0,00000508
9596,347809	0,0000041
9602,308273	0,0000017
9608,268738	0,0000026
9614,229202	0,00000189
9620,189667	0,00000332
9626,150131	0,00000453
9632,110596	0,00000664
9638,07106	0,00000805
9644,031525	0,00000893
9649,991989	0,00000886
9655,952454	0,00000915
9661,912918	0,0000111
9667,873383	0,0000108
9673,833847	0,0000113
9679,794312	0,0000122
9685,754776	0,0000124
9691,71524	0,0000139
9697,675705	0,0000155
9703,636169	0,0000167
9709,596634	0,00002
9715,557098	0,0000202
9721,517563	0,0000224
9727,478027	0,0000222
9733,438492	0,0000226
9739,398956	0,0000238
9745,359421	0,0000227
9751,319885	0,0000216
9757,28035	0,0000215
9763,240814	0,0000199
9769,201279	0,0000198
9775,161743	0,0000187
9781,122208	0,0000162
9787,082672	0,000018
9793,043137	0,0000161
9799,003601	0,000016
9804,964066	0,000015
9810,92453	0,0000141
9816,884995	0,0000125
9822,845459	0,0000135
9828,805923	0,0000133
9834,766388	0,0000134
9840,726852	0,0000139
9846,687317	0,0000131
9852,647781	0,0000111
9858,608246	0,00000907
9864,56871	0,00000837
9870,529175	0,00000815
9876,489639	0,00000615
9882,450104	0,00000478
9888,410568	0,00000256
9894,371033	0,00000415
9900,331497	0,00000429
9906,291962	0,00000648
9912,252426	0,00000561
9918,212891	0,00000764
9924,173355	0,00000733
9930,13382	0,00000871
9936,094284	0,00000781
9942,054749	0,00000859
9948,015213	0,00000967
9953,975677	0,00000793
9959,936142	0,00000713
9965,896606	0,00000724
9971,857071	0,00000594
9977,817535	0,00000584
9983,778	0,00000695
9989,738464	0,00000998
9995,698929	0,0000113
10001,65939	0,0000133
10007,61986	0,0000126
10013,58032	0,0000152
10019,54079	0,0000164
10025,50125	0,0000187
10031,46172	0,0000191
10037,42218	0,0000195
10043,38264	0,0000238
10049,34311	0,0000253
10055,30357	0,0000296
10061,26404	0,000032
10067,2245	0,000034
10073,18497	0,0000383
10079,14543	0,0000402
10085,1059	0,0000431
10091,06636	0,0000445
10097,02682	0,0000466
10102,98729	0,0000491
10108,94775	0,0000493
10114,90822	0,0000513
10120,86868	0,0000506
10126,82915	0,0000493
10132,78961	0,0000476
10138,75008	0,0000466
10144,71054	0,0000438
10150,67101	0,00004
10156,63147	0,000038
10162,59193	0,0000357
10168,5524	0,0000339
10174,51286	0,0000323
10180,47333	0,0000324
10186,43379	0,0000332
10192,39426	0,0000326
10198,35472	0,0000322
10204,31519	0,0000319
10210,27565	0,0000309
10216,23611	0,0000317
10222,19658	0,0000297
10228,15704	0,0000283
10234,11751	0,0000257
10240,07797	0,0000226
10246,03844	0,0000167
10251,9989	0,0000127
10257,95937	0,00000952
10263,91983	0,00000567
10269,88029	0,00000406
10275,84076	0,00000289
10281,80122	0,00000489
10287,76169	0,00000509
10293,72215	0,00000736
10299,68262	0,0000068
10305,64308	0,00000915
10311,60355	0,0000101
10317,56401	0,0000111
10323,52448	0,0000114
10329,48494	0,0000124
10335,4454	0,0000117
10341,40587	0,0000113
10347,36633	0,0000118
10353,3268	0,0000118
10359,28726	0,000011
10365,24773	0,000011
10371,20819	0,0000107
10377,16866	0,0000126
10383,12912	0,0000128
10389,08958	0,0000122
10395,05005	0,0000124
10401,01051	0,0000125
10406,97098	0,00000971
10412,93144	0,00000728
10418,89191	0,00000751
10424,85237	0,00000542
10430,81284	0,00000398
10436,7733	0,00000492
10442,73376	0,00000533
10448,69423	0,000005
10454,65469	0,00000806
10460,61516	0,0000083
10466,57562	0,0000085
10472,53609	0,00000801
10478,49655	0,000009
10484,45702	0,0000114
10490,41748	0,00000866
10496,37794	0,0000122
10502,33841	0,0000114
10508,29887	0,000012
10514,25934	0,0000116
10520,2198	0,0000123
10526,18027	0,0000122
10532,14073	0,0000128
10538,1012	0,0000127
10544,06166	0,0000131
10550,02213	0,0000129
10555,98259	0,0000117
10561,94305	0,000013
10567,90352	0,000012
10573,86398	0,0000126
10579,82445	0,0000144
10585,78491	0,0000141
10591,74538	0,0000161
10597,70584	0,0000159
10603,66631	0,0000152
10609,62677	0,0000163
10615,58723	0,0000158
10621,5477	0,0000174
10627,50816	0,0000171
10633,46863	0,0000176
10639,42909	0,000019
10645,38956	0,0000199
10651,35002	0,00002
10657,31049	0,0000195
10663,27095	0,0000189
10669,23141	0,000018
10675,19188	0,0000187
10681,15234	0,0000175
10687,11281	0,0000175
10693,07327	0,0000167
10699,03374	0,0000162
10704,9942	0,0000167
10710,95467	0,000016
10716,91513	0,0000157
10722,8756	0,000018
10728,83606	0,0000183
10734,79652	0,0000189
10740,75699	0,0000211
10746,71745	0,0000186
10752,67792	0,0000179
10758,63838	0,0000182
10764,59885	0,0000194
10770,55931	0,0000193
10776,51978	0,0000194
10782,48024	0,0000177
10788,4407	0,0000176
10794,40117	0,0000156
10800,36163	0,0000145
10806,3221	0,0000142
10812,28256	0,0000121
10818,24303	0,0000125
10824,20349	0,0000132
10830,16396	0,0000148
10836,12442	0,000015
10842,08488	0,0000159
10848,04535	0,0000173
10854,00581	0,0000186
10859,96628	0,0000209
10865,92674	0,0000208
10871,88721	0,0000198
10877,84767	0,000019
10883,80814	0,0000194
10889,7686	0,0000174
10895,72906	0,0000154
10901,68953	0,0000139
10907,64999	0,0000114
10913,61046	0,0000104
10919,57092	0,00000897
10925,53139	0,00000573
10931,49185	0,00000548
10937,45232	0,0000056
10943,41278	0,00000483
10949,37325	0,00000382
10955,33371	0,00000392
10961,29417	0,00000237
10967,25464	0,0000029
10973,2151	0,00000489
10979,17557	0,00000842
10985,13603	0,00000582
10991,0965	0,00000783
10997,05696	0,00000931
11003,01743	0,0000104
11008,97789	0,0000117
11014,93835	0,000013
11020,89882	0,0000154
11026,85928	0,0000159
11032,81975	0,000018
11038,78021	0,0000197
11044,74068	0,000022
11050,70114	0,0000219
11056,66161	0,0000235
11062,62207	0,0000245
11068,58253	0,0000245
11074,543	0,0000257
11080,50346	0,0000263
11086,46393	0,0000238
11092,42439	0,0000249
11098,38486	0,0000219
11104,34532	0,0000205
11110,30579	0,0000178
11116,26625	0,0000194
11122,22672	0,0000185
11128,18718	0,0000188
11134,14764	0,0000188
11140,10811	0,0000173
11146,06857	0,0000189
11152,02904	0,0000187
11157,9895	0,0000175
11163,94997	0,0000156
11169,91043	0,0000163
11175,8709	0,0000155
11181,83136	0,0000132
11187,79182	0,0000153
11193,75229	0,0000135
11199,71275	0,0000136
11205,67322	0,0000131
11211,63368	0,0000122
11217,59415	0,0000133
11223,55461	0,0000108
11229,51508	0,0000108
11235,47554	0,0000114
11241,436	0,00000876
11247,39647	0,00000728
11253,35693	0,00000755
11259,3174	0,00000776
11265,27786	0,00000651
11271,23833	0,00000617
11277,19879	0,0000038
11283,15926	0,00000408
11289,11972	0,00000546
11295,08018	0,00000533
11301,04065	0,00000438
11307,00111	0,00000452
11312,96158	0,00000556
11318,92204	0,00000443
11324,88251	0,00000459
11330,84297	0,00000352
11336,80344	0,00000328
11342,7639	0,00000415
11348,72437	0,00000346
11354,68483	0,00000424
11360,64529	0,00000309
11366,60576	0,00000447
11372,56622	0,00000283
11378,52669	0,00000304
11384,48715	0,00000625
11390,44762	0,0000037
11396,40808	0,00000339
11402,36855	0,00000418
11408,32901	0,00000304
11414,28947	0,00000267
11420,24994	0,00000335
11426,2104	0,00000344
11432,17087	0,00000364
11438,13133	0,00000498
11444,0918	0,00000513
11450,05226	0,000005
11456,01273	0,000005
11461,97319	0,00000424
11467,93365	0,00000535
11473,89412	0,00000541
11479,85458	0,00000667
11485,81505	0,00000712
11491,77551	0,00000668
11497,73598	0,00000759
11503,69644	0,00000877
11509,65691	0,00000521
11515,61737	0,00000771
11521,57784	0,00000734
11527,5383	0,00000599
11533,49876	0,00000533
11539,45923	0,00000441
11545,41969	0,00000414
11551,38016	0,00000534
11557,34062	0,00000669
11563,30109	0,00000612
11569,26155	0,00000948
11575,22202	0,0000115
11581,18248	0,0000131
11587,14294	0,0000165
11593,10341	0,0000212
11599,06387	0,0000232
11605,02434	0,000024
11610,9848	0,0000254
11616,94527	0,0000256
11622,90573	0,0000248
11628,8662	0,0000241
11634,82666	0,0000246
11640,78712	0,0000224
11646,74759	0,0000225
11652,70805	0,0000222
11658,66852	0,0000226
11664,62898	0,000022
11670,58945	0,0000231
11676,54991	0,0000242
11682,51038	0,0000228
11688,47084	0,0000225
11694,4313	0,0000222
11700,39177	0,0000218
11706,35223	0,0000211
11712,3127	0,0000219
11718,27316	0,0000215
11724,23363	0,0000216
11730,19409	0,0000219
11736,15456	0,0000215
11742,11502	0,000021
11748,07549	0,0000211
11754,03595	0,0000236
11759,99641	0,0000214
11765,95688	0,0000227
11771,91734	0,0000202
11777,87781	0,0000191
11783,83827	0,0000197
11789,79874	0,000019
11795,7592	0,0000172
11801,71967	0,0000165
11807,68013	0,000012
11813,64059	0,0000116
11819,60106	0,0000105
11825,56152	0,00000914
11831,52199	0,00000983
11837,48245	0,00000976
11843,44292	0,000011
11849,40338	0,000011
11855,36385	0,0000147
11861,32431	0,0000154
11867,28477	0,0000167
11873,24524	0,000015
11879,2057	0,0000159
11885,16617	0,0000149
11891,12663	0,0000147
[truncated: 30,772 more rows]
