# Supplementary material for: Predicting the Durability of Solid Fired Bricks Using NDT Electroacoustic Methods
Source: Materials (Basel). 2022 Aug 25;15(17):5882. doi: 10.3390/ma15175882 (PMC9457344; doi:10.3390/ma15175882)
Supplement: Supplementary file 1 [file materials-15-05882-s001.zip › 22-NV0_FL.csv]

ASCII data file created with TiePie Multi Channel software. www.tiepie.com.
2021-02-24 09:15:45 704m
Frequency	FFT1
Hz	V
0	0,001301958
5,960464478	0,00040744
11,92092896	0,000409505
17,88139343	0,000407092
23,84185791	0,000406448
29,80232239	0,000392508
35,76278687	0,000408805
41,72325134	0,000420085
47,68371582	0,000445478
53,6441803	0,000378683
59,60464478	0,000389502
65,56510925	0,000382364
71,52557373	0,000382574
77,48603821	0,00037887
83,44650269	0,000378676
89,40696716	0,00037768
95,36743164	0,000379021
101,3278961	0,000377427
107,2883606	0,000368525
113,2488251	0,000373456
119,2092896	0,000370537
125,169754	0,000365192
131,1302185	0,000369139
137,090683	0,000364249
143,0511475	0,000373565
149,0116119	0,000391128
154,9720764	0,00034524
160,9325409	0,000346919
166,8930054	0,000346865
172,8534698	0,000340761
178,8139343	0,00034079
184,7743988	0,000341373
190,7348633	0,000339398
196,6953278	0,000334861
202,6557922	0,000328964
208,6162567	0,000334347
214,5767212	0,000332636
220,5371857	0,000337379
226,4976501	0,000334089
232,4581146	0,000330039
238,4185791	0,00032836
244,3790436	0,000325626
250,3395081	0,000329876
256,2999725	0,000320414
262,260437	0,000316417
268,2209015	0,000315608
274,181366	0,000316009
280,1418304	0,000312632
286,1022949	0,000311035
292,0627594	0,000310988
298,0232239	0,000315283
303,9836884	0,00031464
309,9441528	0,000316898
315,9046173	0,000316533
321,8650818	0,000316663
327,8255463	0,000314911
333,7860107	0,000310433
339,7464752	0,0003092
345,7069397	0,00030712
351,6674042	0,000299104
357,6278687	0,000298744
363,5883331	0,000297856
369,5487976	0,000293377
375,5092621	0,000293191
381,4697266	0,000290299
387,430191	0,000287004
393,3906555	0,000284149
399,35112	0,000283966
405,3115845	0,000280243
411,272049	0,000278773
417,2325134	0,00027947
423,1929779	0,000277588
429,1534424	0,000275896
435,1139069	0,00027874
441,0743713	0,000277502
447,0348358	0,000280622
452,9953003	0,000267663
458,9557648	0,0002734
464,9162292	0,000272094
470,8766937	0,000271705
476,8371582	0,0002714
482,7976227	0,00026475
488,7580872	0,000266977
494,7185516	0,000266399
500,6790161	0,00026411
506,6394806	0,000264121
512,5999451	0,000260102
518,5604095	0,000260813
524,520874	0,000259155
530,4813385	0,000259206
536,441803	0,000259149
542,4022675	0,000261286
548,3627319	0,000265012
554,3231964	0,000246758
560,2836609	0,000251998
566,2441254	0,00025217
572,2045898	0,000252415
578,1650543	0,000248893
584,1255188	0,000249948
590,0859833	0,000250415
596,0464478	0,000251351
602,0069122	0,000245998
607,9673767	0,000249997
613,9278412	0,000247441
619,8883057	0,000245538
625,8487701	0,000244635
631,8092346	0,000244836
637,7696991	0,000244154
643,7301636	0,000243686
649,6906281	0,000245483
655,6510925	0,000239729
661,611557	0,000240591
667,5720215	0,000240771
673,532486	0,000240511
679,4929504	0,000240319
685,4534149	0,00024023
691,4138794	0,00023995
697,3743439	0,000240959
703,3348083	0,000238502
709,2952728	0,000236908
715,2557373	0,000239051
721,2162018	0,000235524
727,1766663	0,000235711
733,1371307	0,000235653
739,0975952	0,000234823
745,0580597	0,000233504
751,0185242	0,00023502
756,9789886	0,000232627
762,9394531	0,000235617
768,8999176	0,000234627
774,8603821	0,000234784
780,8208466	0,00023267
786,781311	0,000233377
792,7417755	0,000234514
798,70224	0,000233925
804,6627045	0,000234453
810,6231689	0,000232099
816,5836334	0,000231744
822,5440979	0,000232779
828,5045624	0,000233287
834,4650269	0,000232436
840,4254913	0,000232143
846,3859558	0,000233607
852,3464203	0,00022788
858,3068848	0,000231575
864,2673492	0,000229701
870,2278137	0,000228526
876,1882782	0,000229995
882,1487427	0,000229624
888,1092072	0,000228272
894,0696716	0,000229105
900,0301361	0,000227984
905,9906006	0,000228026
911,9510651	0,000228111
917,9115295	0,000228585
923,871994	0,000227554
929,8324585	0,000227956
935,792923	0,000227272
941,7533875	0,000228132
947,7138519	0,000227407
953,6743164	0,000224901
959,6347809	0,000226608
965,5952454	0,000226359
971,5557098	0,000222865
977,5161743	0,000224223
983,4766388	0,000223818
989,4371033	0,000224306
995,3975677	0,000224059
1001,358032	0,000224586
1007,318497	0,000227067
1013,278961	0,000225935
1019,239426	0,000225997
1025,19989	0,000226913
1031,160355	0,000227047
1037,120819	0,000227127
1043,081284	0,000227568
1049,041748	0,000228964
1055,002213	0,000229079
1060,962677	0,000228663
1066,923141	0,000231703
1072,883606	0,000231625
1078,84407	0,000230847
1084,804535	0,000227173
1090,764999	0,000229281
1096,725464	0,000226508
1102,685928	0,000226538
1108,646393	0,000227074
1114,606857	0,000225559
1120,567322	0,0002271
1126,527786	0,000224865
1132,488251	0,000226368
1138,448715	0,000228159
1144,40918	0,000225347
1150,369644	0,000227489
1156,330109	0,000225978
1162,290573	0,000227752
1168,251038	0,000227457
1174,211502	0,000228014
1180,171967	0,000226105
1186,132431	0,000227009
1192,092896	0,000227302
1198,05336	0,000226733
1204,013824	0,000226626
1209,974289	0,000223092
1215,934753	0,000221882
1221,895218	0,000220825
1227,855682	0,000219764
1233,816147	0,000218353
1239,776611	0,000217641
1245,737076	0,000220353
1251,69754	0,000220762
1257,658005	0,000220117
1263,618469	0,000219345
1269,578934	0,000218251
1275,539398	0,000221111
1281,499863	0,000221584
1287,460327	0,000222131
1293,420792	0,000223422
1299,381256	0,000223616
1305,341721	0,000224867
1311,302185	0,000224303
1317,26265	0,000225469
1323,223114	0,000224904
1329,183578	0,000230605
1335,144043	0,00023119
1341,104507	0,000234242
1347,064972	0,000235622
1353,025436	0,000236872
1358,985901	0,000235622
1364,946365	0,000234768
1370,90683	0,000233144
1376,867294	0,000232297
1382,827759	0,000232911
1388,788223	0,000228661
1394,748688	0,000229678
1400,709152	0,000227777
1406,669617	0,000226831
1412,630081	0,000227524
1418,590546	0,000225116
1424,55101	0,000223299
1430,511475	0,000223728
1436,471939	0,000221818
1442,432404	0,000222691
1448,392868	0,000219874
1454,353333	0,000217379
1460,313797	0,000216363
1466,274261	0,000212493
1472,234726	0,000210955
1478,19519	0,000203951
1484,155655	0,000201922
1490,116119	0,000195488
1496,076584	0,000186939
1502,037048	0,00017625
1507,997513	0,000157509
1513,957977	0,00013506
1519,918442	0,0000954
1525,878906	0,0000502
1531,839371	0,000148484
1537,799835	0,000256249
1543,7603	0,000286555
1549,720764	0,000290013
1555,681229	0,000284034
1561,641693	0,00028317
1567,602158	0,000279927
1573,562622	0,000278321
1579,523087	0,000273658
1585,483551	0,000270766
1591,444016	0,000269357
1597,40448	0,000266622
1603,364944	0,00026635
1609,325409	0,00026467
1615,285873	0,000265394
1621,246338	0,000263746
1627,206802	0,000262666
1633,167267	0,000260917
1639,127731	0,000261529
1645,088196	0,000262943
1651,04866	0,000260159
1657,009125	0,000261181
1662,969589	0,000259576
1668,930054	0,000261253
1674,890518	0,000259801
1680,850983	0,000260655
1686,811447	0,000259505
1692,771912	0,000259928
1698,732376	0,000259795
1704,692841	0,000258152
1710,653305	0,000260189
1716,61377	0,00025847
1722,574234	0,00025797
1728,534698	0,000259615
1734,495163	0,000259136
1740,455627	0,000259522
1746,416092	0,000258783
1752,376556	0,000260863
1758,337021	0,000258436
1764,297485	0,0002583
1770,25795	0,000258844
1776,218414	0,000259138
1782,178879	0,000261467
1788,139343	0,000261593
1794,099808	0,000261623
1800,060272	0,00026142
1806,020737	0,000259496
1811,981201	0,000260373
1817,941666	0,000261228
1823,90213	0,000262096
1829,862595	0,000261887
1835,823059	0,000264059
1841,783524	0,000263836
1847,743988	0,000267305
1853,704453	0,000266416
1859,664917	0,000267762
1865,625381	0,000266939
1871,585846	0,000266987
1877,54631	0,000266912
1883,506775	0,00026748
1889,467239	0,000266179
1895,427704	0,000266534
1901,388168	0,000265441
1907,348633	0,000266151
1913,309097	0,00026598
1919,269562	0,0002647
1925,230026	0,000266376
1931,190491	0,0002659
1937,150955	0,000265
1943,11142	0,000267147
1949,071884	0,000265963
1955,032349	0,000268036
1960,992813	0,000267998
1966,953278	0,000269072
1972,913742	0,000268639
1978,874207	0,000269396
1984,834671	0,000268517
1990,795135	0,000270183
1996,7556	0,000271015
2002,716064	0,000271213
2008,676529	0,000270848
2014,636993	0,000268458
2020,597458	0,000271918
2026,557922	0,000271646
2032,518387	0,000271418
2038,478851	0,000270518
2044,439316	0,000272751
2050,39978	0,000274597
2056,360245	0,000273735
2062,320709	0,000273905
2068,281174	0,000274557
2074,241638	0,000275542
2080,202103	0,000275216
2086,162567	0,000275566
2092,123032	0,00027633
2098,083496	0,000274643
2104,043961	0,000274566
2110,004425	0,000274683
2115,96489	0,000273093
2121,925354	0,000274667
2127,885818	0,00027323
2133,846283	0,000274178
2139,806747	0,00027277
2145,767212	0,000271672
2151,727676	0,000271313
2157,688141	0,000270582
2163,648605	0,000270674
2169,60907	0,000269235
2175,569534	0,000268663
2181,529999	0,000268157
2187,490463	0,000264015
2193,450928	0,000265513
2199,411392	0,000261959
2205,371857	0,000260639
2211,332321	0,000256776
2217,292786	0,00025586
2223,25325	0,000255932
2229,213715	0,000255502
2235,174179	0,000257091
2241,134644	0,000257898
2247,095108	0,000259587
2253,055573	0,000261108
2259,016037	0,000262661
2264,976501	0,000262006
2270,936966	0,000260763
2276,89743	0,000258489
2282,857895	0,000258942
2288,818359	0,000255725
2294,778824	0,000252923
2300,739288	0,00025244
2306,699753	0,000249406
2312,660217	0,00024671
2318,620682	0,000244168
2324,581146	0,000240658
2330,541611	0,000235108
2336,502075	0,00023001
2342,46254	0,000224045
2348,423004	0,000218794
2354,383469	0,000212027
2360,343933	0,000205374
2366,304398	0,000199408
2372,264862	0,000191374
2378,225327	0,000184574
2384,185791	0,000180413
2390,146255	0,000185067
2396,10672	0,000201664
2402,067184	0,000242413
2408,027649	0,000315115
2413,988113	0,000435753
2419,948578	0,000613693
2425,909042	0,000824464
2431,869507	0,000944699
2437,829971	0,000923156
2443,790436	0,000843522
2449,7509	0,000768717
2455,711365	0,000708659
2461,671829	0,000662695
2467,632294	0,000624723
2473,592758	0,000598048
2479,553223	0,000577506
2485,513687	0,000560349
2491,474152	0,000543159
2497,434616	0,000531901
2503,395081	0,000522451
2509,355545	0,000513232
2515,31601	0,000505351
2521,276474	0,000498448
2527,236938	0,000495182
2533,197403	0,000489016
2539,157867	0,000484457
2545,118332	0,000483162
2551,078796	0,000478296
2557,039261	0,000478604
2562,999725	0,000477103
2568,96019	0,000474044
2574,920654	0,000471255
2580,881119	0,000471843
2586,841583	0,000471232
2592,802048	0,000470022
2598,762512	0,000469926
2604,722977	0,000468102
2610,683441	0,00046864
2616,643906	0,000467849
2622,60437	0,000468331
2628,564835	0,000470196
2634,525299	0,000469223
2640,485764	0,00046968
2646,446228	0,000469102
2652,406693	0,000471587
2658,367157	0,000472576
2664,327621	0,000471963
2670,288086	0,000471931
2676,24855	0,000472606
2682,209015	0,000473776
2688,169479	0,000475943
2694,129944	0,000476537
2700,090408	0,000477088
2706,050873	0,000478252
2712,011337	0,000479015
2717,971802	0,000479119
2723,932266	0,000480372
2729,892731	0,000480799
2735,853195	0,000481377
2741,81366	0,000485154
2747,774124	0,000485227
2753,734589	0,000486847
2759,695053	0,000489793
2765,655518	0,000491604
2771,615982	0,000494393
2777,576447	0,000497196
2783,536911	0,000499567
2789,497375	0,000503209
2795,45784	0,000505223
2801,418304	0,000506566
2807,378769	0,000509491
2813,339233	0,000513004
2819,299698	0,000515002
2825,260162	0,00051865
2831,220627	0,00052033
2837,181091	0,000524557
2843,141556	0,000525767
2849,10202	0,000528414
2855,062485	0,000528787
2861,022949	0,000533209
2866,983414	0,000535778
2872,943878	0,000539355
2878,904343	0,000542526
2884,864807	0,000546043
2890,825272	0,000549423
2896,785736	0,000553943
2902,746201	0,000556155
2908,706665	0,000559569
2914,66713	0,000562409
2920,627594	0,000565957
2926,588058	0,000569337
2932,548523	0,000573139
2938,508987	0,000574852
2944,469452	0,000579762
2950,429916	0,000582399
2956,390381	0,000586558
2962,350845	0,000588489
2968,31131	0,000592832
2974,271774	0,000597026
2980,232239	0,000599579
2986,192703	0,000605008
2992,153168	0,000609418
2998,113632	0,000612315
3004,074097	0,000616012
3010,034561	0,000619552
3015,995026	0,000622924
3021,95549	0,000626799
3027,915955	0,000631384
3033,876419	0,000635829
3039,836884	0,000640517
3045,797348	0,000646542
3051,757813	0,000650834
3057,718277	0,000655288
3063,678741	0,00065876
3069,639206	0,000663949
3075,59967	0,000670422
3081,560135	0,000676408
3087,520599	0,000681418
3093,481064	0,000688733
3099,441528	0,000696653
3105,401993	0,000702402
3111,362457	0,000711429
3117,322922	0,000719556
3123,283386	0,000727963
3129,243851	0,000735675
3135,204315	0,000744986
3141,16478	0,000752714
3147,125244	0,00076288
3153,085709	0,000769651
3159,046173	0,000776911
3165,006638	0,000786008
3170,967102	0,000792916
3176,927567	0,000801196
3182,888031	0,000807849
3188,848495	0,000816504
3194,80896	0,000822574
3200,769424	0,000831312
3206,729889	0,000841658
3212,690353	0,000850107
3218,650818	0,000859278
3224,611282	0,000868182
3230,571747	0,000879614
3236,532211	0,000890636
3242,492676	0,000900644
3248,45314	0,000910711
3254,413605	0,000922919
3260,374069	0,000934903
3266,334534	0,000947996
3272,294998	0,000959832
3278,255463	0,00097074
3284,215927	0,000983988
3290,176392	0,000996252
3296,136856	0,001011349
3302,097321	0,001026709
3308,057785	0,00103935
3314,01825	0,001056827
3319,978714	0,001072412
3325,939178	0,001090679
3331,899643	0,001109052
3337,860107	0,00112962
3343,820572	0,0011489
3349,781036	0,001172728
3355,741501	0,001194886
3361,701965	0,001222006
3367,66243	0,001249061
3373,622894	0,001279367
3379,583359	0,001313276
3385,543823	0,001352411
3391,504288	0,001393791
3397,464752	0,001438354
3403,425217	0,001490361
3409,385681	0,001546822
3415,346146	0,00161107
3421,30661	0,001681727
3427,267075	0,001755063
3433,227539	0,001829283
3439,188004	0,001891782
3445,148468	0,001928903
3451,108932	0,001927454
3457,069397	0,001886557
3463,029861	0,00182237
3468,990326	0,001754354
3474,95079	0,001695103
3480,911255	0,001648585
3486,871719	0,001620581
3492,832184	0,001607804
3498,792648	0,001608563
3504,753113	0,001619581
3510,713577	0,001639785
3516,674042	0,001665601
3522,634506	0,001700817
3528,594971	0,001739161
3534,555435	0,001784121
3540,5159	0,001835383
3546,476364	0,001887951
3552,436829	0,001936972
3558,397293	0,001978135
3564,357758	0,002024789
3570,318222	0,002076916
3576,278687	0,002135939
3582,239151	0,002200929
3588,199615	0,002272421
3594,16008	0,002348182
3600,120544	0,002429987
3606,081009	0,002520287
3612,041473	0,002615295
3618,001938	0,0027183
3623,962402	0,002831688
3629,922867	0,002953507
3635,883331	0,003087587
3641,843796	0,003231208
3647,80426	0,003391359
3653,764725	0,003565619
3659,725189	0,003758858
3665,685654	0,0039726
3671,646118	0,00421493
3677,606583	0,004485548
3683,567047	0,004787645
3689,527512	0,005134439
3695,487976	0,005529019
3701,448441	0,005985255
3707,408905	0,006513218
3713,36937	0,00712723
3719,329834	0,007852357
3725,290298	0,008710815
3731,250763	0,009722793
3737,211227	0,010910839
3743,171692	0,012269515
3749,132156	0,01373687
3755,092621	0,015113948
3761,053085	0,016046829
3767,01355	0,016126423
3772,974014	0,015256701
3778,934479	0,013784325
3784,894943	0,012162738
3790,855408	0,010676138
3796,815872	0,009407093
3802,776337	0,008358033
3808,736801	0,007489859
3814,697266	0,006770942
3820,65773	0,006170061
3826,618195	0,005659412
3832,578659	0,005221341
3838,539124	0,004842024
3844,499588	0,004514687
3850,460052	0,004225718
3856,420517	0,003970589
3862,380981	0,003742114
3868,341446	0,003537735
3874,30191	0,003354856
3880,262375	0,003189577
3886,222839	0,003038756
3892,183304	0,002900103
3898,143768	0,002774256
3904,104233	0,002656989
3910,064697	0,002550336
3916,025162	0,002450668
3921,985626	0,002359554
3927,946091	0,002271942
3933,906555	0,002191287
3939,86702	0,002116267
3945,827484	0,002045459
3951,787949	0,001978071
3957,748413	0,001914992
3963,708878	0,00185686
3969,669342	0,001801096
3975,629807	0,001750358
3981,590271	0,001699392
3987,550735	0,001652843
3993,5112	0,0016088
3999,471664	0,001565012
4005,432129	0,001524373
4011,392593	0,001484763
4017,353058	0,001448677
4023,313522	0,001412114
4029,273987	0,001375764
4035,234451	0,001342229
4041,194916	0,001310864
4047,15538	0,0012789
4053,115845	0,00124841
4059,076309	0,001217316
4065,036774	0,001188804
4070,997238	0,001160625
4076,957703	0,00113327
4082,918167	0,001106978
4088,878632	0,001080399
4094,839096	0,001055209
4100,799561	0,001030956
4106,760025	0,001006796
4112,72049	0,000986319
4118,680954	0,000968638
4124,641418	0,00095753
4130,601883	0,000955222
4136,562347	0,000968684
4142,522812	0,000993168
4148,483276	0,00102324
4154,443741	0,001048206
4160,404205	0,001054886
4166,36467	0,001044678
4172,325134	0,001026475
4178,285599	0,001007073
4184,246063	0,000986337
4190,206528	0,000965499
4196,166992	0,000945408
4202,127457	0,0009262
4208,087921	0,000909415
4214,048386	0,000892426
4220,00885	0,000877163
4225,969315	0,000863112
4231,929779	0,000848864
4237,890244	0,000833822
4243,850708	0,000822266
4249,811172	0,000809668
4255,771637	0,000797657
4261,732101	0,000785316
4267,692566	0,000775983
4273,65303	0,000763681
4279,613495	0,000755296
4285,573959	0,000743818
4291,534424	0,000735677
4297,494888	0,000724872
4303,455353	0,000716805
4309,415817	0,000707592
4315,376282	0,000700307
4321,336746	0,000689375
4327,297211	0,00068327
4333,257675	0,000674024
4339,21814	0,000667432
4345,178604	0,000658874
4351,139069	0,000651331
4357,099533	0,000641733
4363,059998	0,000636011
4369,020462	0,000629854
4374,980927	0,000622592
4380,941391	0,000614927
4386,901855	0,000610175
4392,86232	0,000603485
4398,822784	0,00059755
4404,783249	0,000591674
4410,743713	0,000585318
4416,704178	0,000578462
4422,664642	0,000572902
4428,625107	0,000565609
4434,585571	0,000560379
4440,546036	0,000554702
4446,5065	0,000550841
4452,466965	0,000545002
4458,427429	0,000539027
4464,387894	0,000532939
4470,348358	0,000528615
4476,308823	0,000524635
4482,269287	0,000520934
4488,229752	0,000515541
4494,190216	0,000511514
4500,150681	0,000507257
4506,111145	0,000504284
4512,071609	0,000499762
4518,032074	0,000495628
4523,992538	0,000491152
4529,953003	0,000486764
4535,913467	0,000484858
4541,873932	0,000478837
4547,834396	0,00047621
4553,794861	0,000471656
4559,755325	0,00046785
4565,71579	0,000463534
4571,676254	0,000460976
4577,636719	0,000457928
4583,597183	0,000451782
4589,557648	0,000449595
4595,518112	0,000445011
4601,478577	0,000442179
4607,439041	0,000437997
4613,399506	0,000432851
4619,35997	0,000432055
4625,320435	0,000428831
4631,280899	0,000424852
4637,241364	0,000422236
4643,201828	0,000418731
4649,162292	0,000417385
4655,122757	0,000412881
4661,083221	0,000411973
4667,043686	0,000411444
4673,00415	0,000411787
4678,964615	0,000408141
4684,925079	0,000407039
4690,885544	0,000405592
4696,846008	0,000402821
4702,806473	0,000400628
4708,766937	0,00039667
4714,727402	0,000392283
4720,687866	0,000390844
4726,648331	0,000389269
4732,608795	0,000384914
4738,56926	0,000381641
4744,529724	0,000379692
4750,490189	0,000376354
4756,450653	0,00037379
4762,411118	0,000372891
4768,371582	0,000370148
4774,332047	0,000368138
4780,292511	0,000368741
4786,252975	0,000368153
4792,21344	0,000363918
4798,173904	0,000363988
4804,134369	0,000363185
4810,094833	0,000361235
4816,055298	0,00035965
4822,015762	0,000356675
4827,976227	0,00035554
4833,936691	0,000354001
4839,897156	0,000350843
4845,85762	0,000348056
4851,818085	0,000345213
4857,778549	0,000340357
4863,739014	0,000337003
4869,699478	0,000336065
4875,659943	0,000332454
4881,620407	0,000329798
4887,580872	0,000324531
4893,541336	0,000322211
4899,501801	0,000319597
4905,462265	0,000312704
4911,422729	0,000306657
4917,383194	0,00029896
4923,343658	0,000292424
4929,304123	0,000281635
4935,264587	0,000274178
4941,225052	0,000263384
4947,185516	0,000255983
4953,145981	0,000249207
4959,106445	0,000244334
4965,06691	0,000240119
4971,027374	0,000240601
4976,987839	0,000240542
4982,948303	0,00024199
4988,908768	0,00024446
4994,869232	0,000243755
5000,829697	0,000245224
5006,790161	0,000247833
5012,750626	0,000248382
5018,71109	0,000248663
5024,671555	0,00025071
5030,632019	0,000249277
5036,592484	0,000251048
5042,552948	0,00025061
5048,513412	0,000248958
5054,473877	0,000249371
5060,434341	0,000247761
5066,394806	0,000245861
5072,35527	0,000245898
5078,315735	0,000243967
5084,276199	0,000242964
5090,236664	0,000241626
5096,197128	0,00024039
5102,157593	0,000241228
5108,118057	0,000240785
5114,078522	0,000241712
5120,038986	0,000242366
5125,999451	0,000242358
5131,959915	0,000242023
5137,92038	0,000240408
5143,880844	0,000242271
5149,841309	0,000242043
5155,801773	0,000238897
5161,762238	0,000239085
5167,722702	0,000238971
5173,683167	0,000237711
5179,643631	0,000237465
5185,604095	0,000236432
5191,56456	0,000233211
5197,525024	0,00023329
5203,485489	0,000232085
5209,445953	0,000230109
5215,406418	0,000229815
5221,366882	0,000228175
5227,327347	0,000226429
5233,287811	0,000224805
5239,248276	0,00022426
5245,20874	0,00022264
5251,169205	0,000221808
5257,129669	0,000222066
5263,090134	0,000221846
5269,050598	0,000225243
5275,011063	0,00022616
5280,971527	0,000229162
5286,931992	0,0002303
5292,892456	0,000231214
5298,852921	0,000229029
5304,813385	0,000226166
5310,773849	0,000225704
5316,734314	0,0002248
5322,694778	0,000224054
5328,655243	0,000224268
5334,615707	0,000220909
5340,576172	0,000222148
5346,536636	0,000220877
5352,497101	0,000220616
5358,457565	0,000217821
5364,41803	0,000217751
5370,378494	0,000215517
5376,338959	0,00021562
5382,299423	0,000213738
5388,259888	0,000212635
5394,220352	0,000210691
5400,180817	0,000209584
5406,141281	0,000207215
5412,101746	0,000205879
5418,06221	0,000204527
5424,022675	0,000201711
5429,983139	0,000201254
5435,943604	0,000200419
5441,904068	0,000198824
5447,864532	0,000196132
5453,824997	0,000194165
5459,785461	0,000191229
5465,745926	0,000188766
5471,70639	0,000187041
5477,666855	0,000182714
5483,627319	0,000179513
5489,587784	0,000175486
5495,548248	0,00017113
5501,508713	0,000165342
5507,469177	0,000162066
5513,429642	0,000154583
5519,390106	0,000148718
5525,350571	0,000139726
5531,311035	0,000129603
5537,2715	0,000120864
5543,231964	0,000107746
5549,192429	0,000093
5555,152893	0,0000779
5561,113358	0,0000591
5567,073822	0,0000367
5573,034286	0,0000167
5578,994751	0,0000202
5584,955215	0,0000433
5590,91568	0,0000689
5596,876144	0,0000935
5602,836609	0,000117081
5608,797073	0,000135872
5614,757538	0,000152747
5620,718002	0,000168714
5626,678467	0,000180373
5632,638931	0,000188609
5638,599396	0,000196269
5644,55986	0,000201652
5650,520325	0,000205353
5656,480789	0,000208442
5662,441254	0,000211958
5668,401718	0,000213016
5674,362183	0,000213166
5680,322647	0,000211917
5686,283112	0,000212994
5692,243576	0,00021338
5698,204041	0,000212443
5704,164505	0,000213022
5710,124969	0,000212508
5716,085434	0,000211516
5722,045898	0,000211729
5728,006363	0,000211858
5733,966827	0,00021214
5739,927292	0,000211748
5745,887756	0,000211301
5751,848221	0,000210251
5757,808685	0,000210134
5763,76915	0,000210047
5769,729614	0,000210605
5775,690079	0,000209396
5781,650543	0,00021151
5787,611008	0,000209324
5793,571472	0,000209077
5799,531937	0,000209352
5805,492401	0,00020983
5811,452866	0,000208717
5817,41333	0,000210839
5823,373795	0,00021026
5829,334259	0,000209326
5835,294724	0,000210417
5841,255188	0,000210783
5847,215652	0,000211428
5853,176117	0,000211808
5859,136581	0,000211873
5865,097046	0,000213062
5871,05751	0,000211398
5877,017975	0,000210709
5882,978439	0,000210618
5888,938904	0,000210368
5894,899368	0,000208911
5900,859833	0,000208575
5906,820297	0,000207425
5912,780762	0,000206054
5918,741226	0,000206012
5924,701691	0,000203473
5930,662155	0,000205795
5936,62262	0,000204119
5942,583084	0,000203642
5948,543549	0,000204407
5954,504013	0,000204825
5960,464478	0,000205898
5966,424942	0,000205307
5972,385406	0,000205611
5978,345871	0,000205828
5984,306335	0,000206536
5990,2668	0,000206257
5996,227264	0,000207705
6002,187729	0,000207094
6008,148193	0,0002074
6014,108658	0,000204416
6020,069122	0,000204038
6026,029587	0,000204459
6031,990051	0,00020333
6037,950516	0,000203668
6043,91098	0,000202842
6049,871445	0,000201342
6055,831909	0,000199981
6061,792374	0,000200517
6067,752838	0,000200182
6073,713303	0,000199033
6079,673767	0,000200815
6085,634232	0,000200103
6091,594696	0,000198954
6097,555161	0,000198937
6103,515625	0,000198706
6109,476089	0,000199424
6115,436554	0,000199708
6121,397018	0,000199171
6127,357483	0,000197536
6133,317947	0,000196574
6139,278412	0,000198292
6145,238876	0,000197737
6151,199341	0,000196243
6157,159805	0,000196833
6163,12027	0,000196566
6169,080734	0,000197744
6175,041199	0,000194464
6181,001663	0,00019352
6186,962128	0,000192537
6192,922592	0,000187316
6198,883057	0,000181912
6204,843521	0,000174779
6210,803986	0,000166306
6216,76445	0,00015734
6222,724915	0,000147673
6228,685379	0,000135803
6234,645844	0,000123918
6240,606308	0,000112064
6246,566772	0,0000994
6252,527237	0,0000927
6258,487701	0,0000963
6264,448166	0,000111619
6270,40863	0,000135308
6276,369095	0,000157713
6282,329559	0,000179742
6288,290024	0,000196357
6294,250488	0,000207957
6300,210953	0,000214866
6306,171417	0,000217572
6312,131882	0,000218973
6318,092346	0,000220215
6324,052811	0,000222159
6330,013275	0,000222222
6335,97374	0,000222597
6341,934204	0,000225593
6347,894669	0,000227614
6353,855133	0,000230236
6359,815598	0,000234116
6365,776062	0,000235517
6371,736526	0,000238681
6377,696991	0,000242187
6383,657455	0,000244846
6389,61792	0,000247824
6395,578384	0,000249818
6401,538849	0,000252846
6407,499313	0,000256197
6413,459778	0,000259483
6419,420242	0,000260515
6425,380707	0,000264399
6431,341171	0,000267374
6437,301636	0,000270992
6443,2621	0,000273903
6449,222565	0,000276828
6455,183029	0,000280041
6461,143494	0,000281318
6467,103958	0,000285058
6473,064423	0,000288137
6479,024887	0,00029111
6484,985352	0,00029379
6490,945816	0,000296117
6496,906281	0,000299873
6502,866745	0,000301781
6508,827209	0,000306057
6514,787674	0,000308326
6520,748138	0,00030999
6526,708603	0,000313338
6532,669067	0,000317332
6538,629532	0,000319006
6544,589996	0,000323319
6550,550461	0,000326327
6556,510925	0,000329332
6562,47139	0,000331931
6568,431854	0,000336064
6574,392319	0,000338643
6580,352783	0,00034422
6586,313248	0,000346106
6592,273712	0,000349471
6598,234177	0,0003545
6604,194641	0,000358792
6610,155106	0,000362663
6616,11557	0,000366362
6622,076035	0,000372208
6628,036499	0,000375969
6633,996964	0,00037774
6639,957428	0,000381263
6645,917892	0,000385415
6651,878357	0,000389108
6657,838821	0,000392821
6663,799286	0,000397782
6669,75975	0,000403145
6675,720215	0,000406184
6681,680679	0,000412706
6687,641144	0,000416601
6693,601608	0,00042334
6699,562073	0,000428832
6705,522537	0,000434356
6711,483002	0,000440261
6717,443466	0,000446866
6723,403931	0,000454855
6729,364395	0,000460612
6735,32486	0,00046865
6741,285324	0,000475552
6747,245789	0,000483773
6753,206253	0,000492121
6759,166718	0,000499733
6765,127182	0,000506875
6771,087646	0,000517292
6777,048111	0,000525323
6783,008575	0,00053586
6788,96904	0,000546233
6794,929504	0,00055535
6800,889969	0,00056678
6806,850433	0,00057725
6812,810898	0,000589766
6818,771362	0,000600907
6824,731827	0,000615454
6830,692291	0,000629234
6836,652756	0,000643185
6842,61322	0,00065759
6848,573685	0,000672539
6854,534149	0,000690037
6860,494614	0,000706352
6866,455078	0,000726403
6872,415543	0,000743464
6878,376007	0,00076586
6884,336472	0,000786618
6890,296936	0,000809456
6896,257401	0,000834052
6902,217865	0,000860729
6908,178329	0,000888246
6914,138794	0,000916659
6920,099258	0,000950339
6926,059723	0,000982806
6932,020187	0,001019981
6937,980652	0,001059608
6943,941116	0,0011015
6949,901581	0,001145691
6955,862045	0,001195436
6961,82251	0,001249153
6967,782974	0,001307769
6973,743439	0,001368932
6979,703903	0,001438509
6985,664368	0,001511135
6991,624832	0,00159541
6997,585297	0,001687181
7003,545761	0,001786701
7009,506226	0,001897059
7015,46669	0,002018892
7021,427155	0,002152103
7027,387619	0,002297319
7033,348083	0,002457124
7039,308548	0,00262697
7045,269012	0,002805291
7051,229477	0,00298736
7057,189941	0,003163034
7063,150406	0,003314822
7069,11087	0,003428053
7075,071335	0,003482578
7081,031799	0,003469677
7086,992264	0,003385484
7092,952728	0,003242693
7098,913193	0,003063546
7104,873657	0,002867955
7110,834122	0,002666463
7116,794586	0,002475357
7122,755051	0,00229804
7128,715515	0,002132814
7134,67598	0,001986514
7140,636444	0,001851847
7146,596909	0,001733782
7152,557373	0,00162823
7158,517838	0,001532237
7164,478302	0,001446238
7170,438766	0,001369445
7176,399231	0,001300046
7182,359695	0,001238894
7188,32016	0,001183596
7194,280624	0,001133555
7200,241089	0,001090537
7206,201553	0,001050974
7212,162018	0,001015315
7218,122482	0,000984709
7224,082947	0,000953424
7230,043411	0,000922974
7236,003876	0,000896337
7241,96434	0,00086808
7247,924805	0,000841804
7253,885269	0,000814462
7259,845734	0,00079017
7265,806198	0,000764624
7271,766663	0,000741037
7277,727127	0,000716666
7283,687592	0,000697366
7289,648056	0,000676089
7295,608521	0,000656864
7301,568985	0,00063703
7307,529449	0,000618801
7313,489914	0,000601282
7319,450378	0,000584726
7325,410843	0,000569781
7331,371307	0,000554227
7337,331772	0,00053834
7343,292236	0,000522258
7349,252701	0,000508357
7355,213165	0,000493031
7361,17363	0,000478581
7367,134094	0,000463114
7373,094559	0,000448966
7379,055023	0,000434544
7385,015488	0,000420101
7390,975952	0,000404789
7396,936417	0,000389325
7402,896881	0,000377475
7408,857346	0,000361083
7414,81781	0,000346844
7420,778275	0,000333318
7426,738739	0,000319638
7432,699203	0,000306607
7438,659668	0,00029243
7444,620132	0,000279198
7450,580597	0,000268169
7456,541061	0,000253491
7462,501526	0,00024342
7468,46199	0,000233014
7474,422455	0,00022352
7480,382919	0,000213459
7486,343384	0,000208365
7492,303848	0,000202552
7498,264313	0,000201756
7504,224777	0,000199674
7510,185242	0,000197939
7516,145706	0,000200499
7522,106171	0,000200751
7528,066635	0,000201028
7534,0271	0,000200883
7539,987564	0,000200431
7545,948029	0,000199336
7551,908493	0,000198219
7557,868958	0,000196575
7563,829422	0,000193207
7569,789886	0,00019019
7575,750351	0,000189825
7581,710815	0,000187435
7587,67128	0,000182407
7593,631744	0,000179487
7599,592209	0,000175097
7605,552673	0,000173613
7611,513138	0,000169506
7617,473602	0,000164894
7623,434067	0,000163017
7629,394531	0,000158256
7635,354996	0,000156687
7641,31546	0,000152945
7647,275925	0,00015127
7653,236389	0,000148417
7659,196854	0,000148874
7665,157318	0,000146337
7671,117783	0,000146571
7677,078247	0,000148416
7683,038712	0,000149857
7688,999176	0,000152871
7694,959641	0,000156578
7700,920105	0,000160547
7706,880569	0,000166434
7712,841034	0,000173271
7718,801498	0,000180523
7724,761963	0,000189255
7730,722427	0,000197605
7736,682892	0,000206893
7742,643356	0,000220883
7748,603821	0,000231967
7754,564285	0,000246592
7760,52475	0,000262673
7766,485214	0,000278923
7772,445679	0,000297736
7778,406143	0,000316527
7784,366608	0,000335862
7790,327072	0,000358111
7796,287537	0,000378214
7802,248001	0,000400442
7808,208466	0,000422012
7814,16893	0,000444802
7820,129395	0,000466164
7826,089859	0,000487333
7832,050323	0,000509079
7838,010788	0,000528913
7843,971252	0,000546564
7849,931717	0,000566428
7855,892181	0,000580757
7861,852646	0,00059412
7867,81311	0,000607177
7873,773575	0,000616622
7879,734039	0,000625107
7885,694504	0,000632223
7891,654968	0,000637185
7897,615433	0,00063914
7903,575897	0,000641225
7909,536362	0,00064293
7915,496826	0,000641248
7921,457291	0,000640925
7927,417755	0,000640255
7933,37822	0,000637818
7939,338684	0,000635813
7945,299149	0,000634594
7951,259613	0,000633492
7957,220078	0,000631041
7963,180542	0,000628711
7969,141006	0,000626351
7975,101471	0,000625992
7981,061935	0,000623882
7987,0224	0,00062321
7992,982864	0,000622895
7998,943329	0,000622276
8004,903793	0,000622569
8010,864258	0,00062246
8016,824722	0,000624082
8022,785187	0,000625897
8028,745651	0,000627265
8034,706116	0,000631873
8040,66658	0,000635189
8046,627045	0,000640016
8052,587509	0,000645336
8058,547974	0,000651045
8064,508438	0,000659307
8070,468903	0,000668095
8076,429367	0,00067571
8082,389832	0,000684158
8088,350296	0,000692425
8094,31076	0,000697528
8100,271225	0,000704648
8106,231689	0,000707321
8112,192154	0,000707795
8118,152618	0,000703811
8124,113083	0,000698114
8130,073547	0,000686368
8136,034012	0,000672498
8141,994476	0,00065486
8147,954941	0,000633522
8153,915405	0,000607318
8159,87587	0,000579587
8165,836334	0,000550641
8171,796799	0,000516797
8177,757263	0,000483365
8183,717728	0,000450502
8189,678192	0,000418426
8195,638657	0,000385419
8201,599121	0,000354027
8207,559586	0,000325045
8213,52005	0,000295228
8219,480515	0,000270137
8225,440979	0,0002462
8231,401443	0,000223065
8237,361908	0,000204143
8243,322372	0,000187641
8249,282837	0,000169775
8255,243301	0,000156922
8261,203766	0,000143192
8267,16423	0,000135695
8273,124695	0,000124724
8279,085159	0,000119522
8285,045624	0,000111701
8291,006088	0,000105219
8296,966553	0,0000999
8302,927017	0,000093
8308,887482	0,0000881
8314,847946	0,0000833
8320,808411	0,0000799
8326,768875	0,0000766
8332,72934	0,0000739
8338,689804	0,0000709
8344,650269	0,00007
8350,610733	0,0000686
8356,571198	0,0000687
8362,531662	0,0000687
8368,492126	0,0000696
8374,452591	0,0000724
8380,413055	0,0000737
8386,37352	0,0000766
8392,333984	0,0000804
8398,294449	0,000084
8404,254913	0,0000882
8410,215378	0,0000929
8416,175842	0,0000979
8422,136307	0,000100514
8428,096771	0,000106754
8434,057236	0,000110977
8440,0177	0,000112743
8445,978165	0,000116093
8451,938629	0,000118884
8457,899094	0,000123935
8463,859558	0,00012523
8469,820023	0,000127694
8475,780487	0,000130864
8481,740952	0,000133426
8487,701416	0,00013595
8493,66188	0,00013907
8499,622345	0,000142781
8505,582809	0,000145253
8511,543274	0,000148035
8517,503738	0,000150619
8523,464203	0,000153841
8529,424667	0,00015496
8535,385132	0,00015623
8541,345596	0,000157955
8547,306061	0,000160825
8553,266525	0,000158729
8559,22699	0,000159016
8565,187454	0,00015772
8571,147919	0,000156089
8577,108383	0,000153944
8583,068848	0,000152003
8589,029312	0,000148557
8594,989777	0,000144917
8600,950241	0,000142107
8606,910706	0,000138334
8612,87117	0,000134394
8618,831635	0,00012995
8624,792099	0,000125271
8630,752563	0,000122604
8636,713028	0,000116034
8642,673492	0,000112215
8648,633957	0,000107381
8654,594421	0,000102294
8660,554886	0,0000975
8666,51535	0,0000949
8672,475815	0,0000887
8678,436279	0,0000836
8684,396744	0,0000811
8690,357208	0,0000759
8696,317673	0,0000731
8702,278137	0,0000698
8708,238602	0,0000657
8714,199066	0,0000618
8720,159531	0,0000582
8726,119995	0,0000553
8732,08046	0,0000521
8738,040924	0,0000501
8744,001389	0,0000457
8749,961853	0,0000432
8755,922318	0,0000411
8761,882782	0,0000385
8767,843246	0,0000362
8773,803711	0,0000331
8779,764175	0,0000313
8785,72464	0,0000272
8791,685104	0,0000236
8797,645569	0,000023
8803,606033	0,0000203
8809,566498	0,0000173
8815,526962	0,0000166
8821,487427	0,0000127
8827,447891	0,0000103
8833,408356	0,00000833
8839,36882	0,00000557
8845,329285	0,00000506
8851,289749	0,00000367
8857,250214	0,0000049
8863,210678	0,00000543
8869,171143	0,00000814
8875,131607	0,00000965
8881,092072	0,000013
8887,052536	0,0000161
8893,013	0,0000191
8898,973465	0,0000216
8904,933929	0,0000255
8910,894394	0,0000294
8916,854858	0,0000325
8922,815323	0,0000348
8928,775787	0,0000379
8934,736252	0,0000407
8940,696716	0,0000438
8946,657181	0,0000473
8952,617645	0,0000503
8958,57811	0,0000545
8964,538574	0,0000562
8970,499039	0,000059
8976,459503	0,0000596
8982,419968	0,0000632
8988,380432	0,0000625
8994,340897	0,0000642
9000,301361	0,0000654
9006,261826	0,0000671
9012,22229	0,0000661
9018,182755	0,0000667
9024,143219	0,0000664
9030,103683	0,0000661
9036,064148	0,0000647
9042,024612	0,0000657
9047,985077	0,0000632
9053,945541	0,0000634
9059,906006	0,000065
9065,86647	0,0000647
9071,826935	0,0000631
9077,787399	0,0000643
9083,747864	0,0000625
9089,708328	0,0000623
9095,668793	0,0000641
9101,629257	0,0000624
9107,589722	0,0000649
9113,550186	0,0000633
9119,510651	0,0000629
9125,471115	0,0000616
9131,43158	0,0000632
9137,392044	0,0000635
9143,352509	0,0000627
9149,312973	0,0000616
9155,273438	0,0000619
9161,233902	0,0000627
9167,194366	0,0000623
9173,154831	0,0000625
9179,115295	0,0000625
9185,07576	0,0000628
9191,036224	0,0000613
9196,996689	0,0000615
9202,957153	0,0000614
9208,917618	0,0000613
9214,878082	0,0000619
9220,838547	0,0000617
9226,799011	0,000063
9232,759476	0,0000626
9238,71994	0,0000628
9244,680405	0,0000616
9250,640869	0,0000627
9256,601334	0,0000616
9262,561798	0,0000615
9268,522263	0,0000627
9274,482727	0,0000637
9280,443192	0,0000618
9286,403656	0,0000618
9292,36412	0,000062
9298,324585	0,0000614
9304,285049	0,0000627
9310,245514	0,0000629
9316,205978	0,0000622
9322,166443	0,0000637
9328,126907	0,0000627
9334,087372	0,0000624
9340,047836	0,0000637
9346,008301	0,0000631
9351,968765	0,000064
9357,92923	0,0000628
9363,889694	0,0000632
9369,850159	0,0000634
9375,810623	0,0000652
9381,771088	0,0000643
9387,731552	0,000064
9393,692017	0,0000656
9399,652481	0,0000661
9405,612946	0,000065
9411,57341	0,0000662
9417,533875	0,0000661
9423,494339	0,000066
9429,454803	0,0000665
9435,415268	0,0000681
9441,375732	0,0000695
9447,336197	0,000069
9453,296661	0,0000706
9459,257126	0,0000723
9465,21759	0,000074
9471,178055	0,0000767
9477,138519	0,000079
9483,098984	0,0000813
9489,059448	0,000085
9495,019913	0,0000885
9500,980377	0,0000898
9506,940842	0,0000947
9512,901306	0,000099
9518,861771	0,000103226
9524,822235	0,000109194
9530,7827	0,000113732
9536,743164	0,000120755
9542,703629	0,000124204
9548,664093	0,000130801
9554,624557	0,000135657
9560,585022	0,000142249
9566,545486	0,000148577
9572,505951	0,000156348
9578,466415	0,000161306
9584,42688	0,000171144
9590,387344	0,000178414
9596,347809	0,000187304
9602,308273	0,000196195
9608,268738	0,000208315
9614,229202	0,000220557
9620,189667	0,000233577
9626,150131	0,000245906
9632,110596	0,000261431
9638,07106	0,000275747
9644,031525	0,000292852
9649,991989	0,000310095
9655,952454	0,000326841
9661,912918	0,000345401
9667,873383	0,000363265
9673,833847	0,000381719
9679,794312	0,000397769
9685,754776	0,000415777
9691,71524	0,000431799
9697,675705	0,000448649
9703,636169	0,000462807
9709,596634	0,000476373
9715,557098	0,000488309
9721,517563	0,000499423
9727,478027	0,000508767
9733,438492	0,000513939
9739,398956	0,000519505
9745,359421	0,000522259
9751,319885	0,000524324
9757,28035	0,000521251
9763,240814	0,000521966
9769,201279	0,000518723
9775,161743	0,000515028
9781,122208	0,000511086
9787,082672	0,000506134
9793,043137	0,000500655
9799,003601	0,000496565
9804,964066	0,000488795
9810,92453	0,000484863
9816,884995	0,000479848
9822,845459	0,000475424
9828,805923	0,000470367
9834,766388	0,000467031
9840,726852	0,000463926
9846,687317	0,000462238
9852,647781	0,000459562
9858,608246	0,000458217
9864,56871	0,000456173
9870,529175	0,000457315
9876,489639	0,000455749
9882,450104	0,00045584
9888,410568	0,000456692
9894,371033	0,000456942
9900,331497	0,000455183
9906,291962	0,00045513
9912,252426	0,000455676
9918,212891	0,000455164
9924,173355	0,000456282
9930,13382	0,000456883
9936,094284	0,000455324
9942,054749	0,000457847
9948,015213	0,000458151
9953,975677	0,000458818
9959,936142	0,000458195
9965,896606	0,00045926
9971,857071	0,000459469
9977,817535	0,000458403
9983,778	0,000458056
9989,738464	0,000455935
9995,698929	0,000457382
10001,65939	0,000455572
10007,61986	0,000456823
10013,58032	0,000457716
10019,54079	0,000460487
10025,50125	0,000459319
10031,46172	0,000461448
10037,42218	0,000462501
10043,38264	0,000463912
10049,34311	0,000465876
10055,30357	0,000466621
10061,26404	0,000468077
10067,2245	0,000469418
10073,18497	0,00047089
10079,14543	0,000472057
10085,1059	0,000472201
10091,06636	0,000474183
10097,02682	0,000476085
10102,98729	0,000477935
10108,94775	0,000479255
10114,90822	0,000481962
10120,86868	0,00048369
10126,82915	0,000486292
10132,78961	0,000488242
10138,75008	0,000492639
10144,71054	0,000494312
10150,67101	0,000496663
10156,63147	0,000500515
10162,59193	0,000503476
10168,5524	0,000506586
10174,51286	0,000510993
10180,47333	0,000513405
10186,43379	0,000517297
10192,39426	0,000522129
10198,35472	0,000524222
10204,31519	0,000527638
10210,27565	0,000532244
10216,23611	0,000538126
10222,19658	0,000539884
10228,15704	0,000545602
10234,11751	0,00054999
10240,07797	0,00055422
10246,03844	0,00055885
10251,9989	0,000562575
10257,95937	0,000567985
10263,91983	0,00057193
10269,88029	0,000576427
10275,84076	0,000579412
10281,80122	0,000584065
10287,76169	0,000587416
10293,72215	0,000590328
10299,68262	0,000592356
10305,64308	0,000592414
10311,60355	0,000592348
10317,56401	0,000592114
10323,52448	0,000590361
10329,48494	0,000587986
10335,4454	0,000583694
10341,40587	0,00057778
10347,36633	0,000571841
10353,3268	0,000564588
10359,28726	0,00055433
10365,24773	0,000547596
10371,20819	0,000535285
10377,16866	0,000525754
10383,12912	0,000516388
10389,08958	0,000505788
10395,05005	0,000496646
10401,01051	0,000489181
10406,97098	0,000481245
10412,93144	0,000473774
10418,89191	0,000468145
10424,85237	0,00046247
10430,81284	0,000459039
10436,7733	0,000459175
10442,73376	0,000456765
10448,69423	0,000456792
10454,65469	0,000456362
10460,61516	0,000457897
10466,57562	0,000459218
10472,53609	0,000461463
10478,49655	0,000463186
10484,45702	0,000463932
10490,41748	0,000465753
10496,37794	0,000467784
10502,33841	0,000469488
10508,29887	0,000470651
10514,25934	0,000468718
10520,2198	0,000468418
10526,18027	0,000467798
10532,14073	0,00046568
10538,1012	0,000464267
10544,06166	0,000459438
10550,02213	0,000457903
10555,98259	0,00045444
10561,94305	0,000450254
10567,90352	0,000448609
10573,86398	0,000445604
10579,82445	0,000445639
10585,78491	0,000445168
10591,74538	0,000446014
10597,70584	0,000447194
10603,66631	0,000450246
10609,62677	0,000456101
10615,58723	0,000463075
10621,5477	0,000470184
10627,50816	0,000478742
10633,46863	0,000488235
10639,42909	0,000498755
10645,38956	0,000509718
10651,35002	0,000521019
10657,31049	0,000530711
10663,27095	0,000544093
10669,23141	0,00055755
10675,19188	0,000569288
10681,15234	0,000579422
10687,11281	0,000591351
10693,07327	0,000601265
10699,03374	0,000612552
10704,9942	0,000620328
10710,95467	0,000628938
10716,91513	0,00063524
10722,8756	0,000642787
10728,83606	0,000647446
10734,79652	0,000650678
10740,75699	0,000654319
10746,71745	0,000653856
10752,67792	0,000653066
10758,63838	0,000651917
10764,59885	0,000649636
10770,55931	0,000645737
10776,51978	0,000640676
10782,48024	0,000633614
10788,4407	0,000628339
10794,40117	0,000620135
10800,36163	0,000612395
10806,3221	0,000604349
10812,28256	0,000593755
10818,24303	0,000583812
10824,20349	0,000570908
10830,16396	0,000560069
10836,12442	0,00054743
10842,08488	0,000535417
10848,04535	0,000521723
10854,00581	0,000510083
10859,96628	0,000499726
10865,92674	0,000486283
10871,88721	0,000475993
10877,84767	0,000464971
10883,80814	0,000456339
10889,7686	0,000446718
10895,72906	0,000436225
10901,68953	0,000428558
10907,64999	0,000419857
10913,61046	0,000411636
10919,57092	0,000403218
10925,53139	0,000395499
10931,49185	0,000386201
10937,45232	0,000380141
10943,41278	0,000371629
10949,37325	0,000367342
10955,33371	0,000359483
10961,29417	0,000352783
10967,25464	0,000348477
10973,2151	0,000344273
10979,17557	0,0003392
10985,13603	0,000336189
10991,0965	0,000333155
10997,05696	0,000328407
11003,01743	0,000323818
11008,97789	0,000319399
11014,93835	0,000313726
11020,89882	0,000310864
11026,85928	0,000304578
11032,81975	0,000301302
11038,78021	0,000296495
11044,74068	0,000291259
11050,70114	0,000288118
11056,66161	0,000283798
11062,62207	0,000279998
11068,58253	0,000276591
11074,543	0,000271738
11080,50346	0,000269245
11086,46393	0,00026459
11092,42439	0,000261093
11098,38486	0,000257684
11104,34532	0,000255122
11110,30579	0,000251177
11116,26625	0,000248113
11122,22672	0,000245549
11128,18718	0,000242621
11134,14764	0,000241672
11140,10811	0,000237642
11146,06857	0,000236528
11152,02904	0,000235515
11157,9895	0,00023355
11163,94997	0,000233022
11169,91043	0,000229258
11175,8709	0,000229894
11181,83136	0,000224928
11187,79182	0,000223727
11193,75229	0,000221349
11199,71275	0,000216296
11205,67322	0,000212986
11211,63368	0,000206936
11217,59415	0,000200755
11223,55461	0,000195108
11229,51508	0,000188632
11235,47554	0,000182972
11241,436	0,000177459
11247,39647	0,000172553
11253,35693	0,000168688
11259,3174	0,000163553
11265,27786	0,000159276
11271,23833	0,000154455
11277,19879	0,000149487
11283,15926	0,000145766
11289,11972	0,000138206
11295,08018	0,000132335
11301,04065	0,00012452
11307,00111	0,000119074
11312,96158	0,000112807
11318,92204	0,000109414
11324,88251	0,000110619
11330,84297	0,000110227
11336,80344	0,000114563
11342,7639	0,000117932
11348,72437	0,000124602
11354,68483	0,00013179
11360,64529	0,000137451
11366,60576	0,000143425
11372,56622	0,000150025
11378,52669	0,000155581
11384,48715	0,000161904
11390,44762	0,0001668
11396,40808	0,000171682
11402,36855	0,000174332
11408,32901	0,000178684
11414,28947	0,000179622
11420,24994	0,000181895
11426,2104	0,00018292
11432,17087	0,000182474
11438,13133	0,000183345
11444,0918	0,00018484
11450,05226	0,000183442
11456,01273	0,000183139
11461,97319	0,00018094
11467,93365	0,000181526
11473,89412	0,000181204
11479,85458	0,000180684
11485,81505	0,000178414
11491,77551	0,00018039
11497,73598	0,000180413
11503,69644	0,000179624
11509,65691	0,000179653
11515,61737	0,000179675
11521,57784	0,000180965
11527,5383	0,000180704
11533,49876	0,000181897
11539,45923	0,000182436
11545,41969	0,000183698
11551,38016	0,000184988
11557,34062	0,000183882
11563,30109	0,000187121
11569,26155	0,000187525
11575,22202	0,000189989
11581,18248	0,000189331
11587,14294	0,000190156
11593,10341	0,000192274
11599,06387	0,000191547
11605,02434	0,000194116
11610,9848	0,000192209
11616,94527	0,000193409
11622,90573	0,000193584
11628,8662	0,000196805
11634,82666	0,000197214
11640,78712	0,000196352
11646,74759	0,000197644
11652,70805	0,000199413
11658,66852	0,000199738
11664,62898	0,000201627
11670,58945	0,000199825
11676,54991	0,000201251
11682,51038	0,000201035
11688,47084	0,000200737
11694,4313	0,000201721
11700,39177	0,000197588
11706,35223	0,000196512
11712,3127	0,000195678
11718,27316	0,000193676
11724,23363	0,000191764
11730,19409	0,00018883
11736,15456	0,000187345
11742,11502	0,000184013
11748,07549	0,000181669
11754,03595	0,000179596
11759,99641	0,000176722
11765,95688	0,000174359
11771,91734	0,000170768
11777,87781	0,00016705
11783,83827	0,000165796
11789,79874	0,000163776
11795,7592	0,000160566
11801,71967	0,000160162
11807,68013	0,000157223
11813,64059	0,000157752
11819,60106	0,000156055
11825,56152	0,000158168
11831,52199	0,000158196
11837,48245	0,000159823
11843,44292	0,000159311
11849,40338	0,000159318
11855,36385	0,000163261
11861,32431	0,000166067
11867,28477	0,000168932
11873,24524	0,000172458
11879,2057	0,000175235
11885,16617	0,000180282
11891,12663	0,000184557
[truncated: 30,772 more rows]
