# Supplementary material for: Predicting the Durability of Solid Fired Bricks Using NDT Electroacoustic Methods
Source: Materials (Basel). 2022 Aug 25;15(17):5882. doi: 10.3390/ma15175882 (PMC9457344; doi:10.3390/ma15175882)
Supplement: Supplementary file 1 [file materials-15-05882-s001.zip › 22-NV0_FT.csv]

ASCII data file created with TiePie Multi Channel software. www.tiepie.com.
2021-02-24 09:15:45 704m
Frequency	FFT1
Hz	V
0	0,002161515
5,960464478	0,000491798
11,92092896	0,000503964
17,88139343	0,000551267
23,84185791	0,000526309
29,80232239	0,000524655
35,76278687	0,000530487
41,72325134	0,000506633
47,68371582	0,000434001
53,6441803	0,000602697
59,60464478	0,000556301
65,56510925	0,000543226
71,52557373	0,000534582
77,48603821	0,000541216
83,44650269	0,000561395
89,40696716	0,000579538
95,36743164	0,000540375
101,3278961	0,000548115
107,2883606	0,000553301
113,2488251	0,000526392
119,2092896	0,0005261
125,169754	0,00054845
131,1302185	0,000538203
137,090683	0,000523119
143,0511475	0,000530979
149,0116119	0,000589209
154,9720764	0,000526507
160,9325409	0,000523428
166,8930054	0,000542475
172,8534698	0,000533196
178,8139343	0,000498559
184,7743988	0,000484144
190,7348633	0,000487746
196,6953278	0,000505158
202,6557922	0,0005096
208,6162567	0,000509384
214,5767212	0,000507141
220,5371857	0,000520188
226,4976501	0,000535417
232,4581146	0,000528486
238,4185791	0,000506577
244,3790436	0,000506614
250,3395081	0,000507199
256,2999725	0,000507254
262,260437	0,000505578
268,2209015	0,000511799
274,181366	0,000511014
280,1418304	0,000503634
286,1022949	0,000500778
292,0627594	0,000506832
298,0232239	0,000508672
303,9836884	0,00049822
309,9441528	0,000485771
315,9046173	0,000496169
321,8650818	0,000501377
327,8255463	0,000499829
333,7860107	0,000494333
339,7464752	0,000490295
345,7069397	0,00048426
351,6674042	0,000481498
357,6278687	0,000475791
363,5883331	0,00047798
369,5487976	0,000480802
375,5092621	0,00048344
381,4697266	0,000476815
387,430191	0,000474739
393,3906555	0,000481714
399,35112	0,000485576
405,3115845	0,0004825
411,272049	0,000474643
417,2325134	0,000474692
423,1929779	0,000478116
429,1534424	0,000474129
435,1139069	0,000470798
441,0743713	0,000473869
447,0348358	0,000479898
452,9953003	0,00048516
458,9557648	0,000472898
464,9162292	0,000467615
470,8766937	0,000464774
476,8371582	0,000468761
482,7976227	0,000469368
488,7580872	0,000464551
494,7185516	0,000464576
500,6790161	0,00046669
506,6394806	0,000467528
512,5999451	0,00046755
518,5604095	0,000469119
524,520874	0,000470884
530,4813385	0,000471095
536,441803	0,000476042
542,4022675	0,000471678
548,3627319	0,000473943
554,3231964	0,000469508
560,2836609	0,00047163
566,2441254	0,000473676
572,2045898	0,000481089
578,1650543	0,000481366
584,1255188	0,00047581
590,0859833	0,000474317
596,0464478	0,000476501
602,0069122	0,000476153
607,9673767	0,00047842
613,9278412	0,000475892
619,8883057	0,00047243
625,8487701	0,000471837
631,8092346	0,000474827
637,7696991	0,000477326
643,7301636	0,000475065
649,6906281	0,00047157
655,6510925	0,000474235
661,611557	0,000476121
667,5720215	0,000477997
673,532486	0,000477947
679,4929504	0,000478975
685,4534149	0,000477939
691,4138794	0,000477092
697,3743439	0,000476882
703,3348083	0,00047936
709,2952728	0,000485293
715,2557373	0,000484256
721,2162018	0,000482737
727,1766663	0,000481567
733,1371307	0,000482055
739,0975952	0,000488031
745,0580597	0,000490334
751,0185242	0,000490294
756,9789886	0,000490175
762,9394531	0,00049173
768,8999176	0,000493975
774,8603821	0,000494832
780,8208466	0,000493608
786,781311	0,000496994
792,7417755	0,000500112
798,70224	0,000498355
804,6627045	0,000497614
810,6231689	0,000501931
816,5836334	0,000505396
822,5440979	0,000505534
828,5045624	0,000506693
834,4650269	0,000507866
840,4254913	0,000511493
846,3859558	0,000513287
852,3464203	0,000516101
858,3068848	0,000517915
864,2673492	0,000517825
870,2278137	0,00052191
876,1882782	0,000523491
882,1487427	0,000527767
888,1092072	0,000531527
894,0696716	0,000536744
900,0301361	0,000537559
905,9906006	0,000538103
911,9510651	0,000542276
917,9115295	0,000545045
923,871994	0,00054814
929,8324585	0,000548792
935,792923	0,000551508
941,7533875	0,000555536
947,7138519	0,000560249
953,6743164	0,000561044
959,6347809	0,000564265
965,5952454	0,000564937
971,5557098	0,000568094
977,5161743	0,000573699
983,4766388	0,000575845
989,4371033	0,000577869
995,3975677	0,00058145
1001,358032	0,000583035
1007,318497	0,00058799
1013,278961	0,000589618
1019,239426	0,00059328
1025,19989	0,000598889
1031,160355	0,000600541
1037,120819	0,000604059
1043,081284	0,000606933
1049,041748	0,00060931
1055,002213	0,000614869
1060,962677	0,00061717
1066,923141	0,000622928
1072,883606	0,000627177
1078,84407	0,000631608
1084,804535	0,000635419
1090,764999	0,000642744
1096,725464	0,000649189
1102,685928	0,000655725
1108,646393	0,000660955
1114,606857	0,000664593
1120,567322	0,000670541
1126,527786	0,000677712
1132,488251	0,00068176
1138,448715	0,000688336
1144,40918	0,000692765
1150,369644	0,000698695
1156,330109	0,000705451
1162,290573	0,000712326
1168,251038	0,000718211
1174,211502	0,000723602
1180,171967	0,00072935
1186,132431	0,000736958
1192,092896	0,000745581
1198,05336	0,00075133
1204,013824	0,000759477
1209,974289	0,00076974
1215,934753	0,000777521
1221,895218	0,000785267
1227,855682	0,000795596
1233,816147	0,000804401
1239,776611	0,000815516
1245,737076	0,000823621
1251,69754	0,000833708
1257,658005	0,000844582
1263,618469	0,000855627
1269,578934	0,000867695
1275,539398	0,000875902
1281,499863	0,000888775
1287,460327	0,000899507
1293,420792	0,000907545
1299,381256	0,000919746
1305,341721	0,000930532
1311,302185	0,000943993
1317,26265	0,000959828
1323,223114	0,000980258
1329,183578	0,000999117
1335,144043	0,001018577
1341,104507	0,001040906
1347,064972	0,001061275
1353,025436	0,001082891
1358,985901	0,001106097
1364,946365	0,001130729
1370,90683	0,001157655
1376,867294	0,001185739
1382,827759	0,001215392
1388,788223	0,001245298
1394,748688	0,00127966
1400,709152	0,001315347
1406,669617	0,001358219
1412,630081	0,001401136
1418,590546	0,001448354
1424,55101	0,001500384
1430,511475	0,001559634
1436,471939	0,001622614
1442,432404	0,001694922
1448,392868	0,001776815
1454,353333	0,001868487
1460,313797	0,001972174
1466,274261	0,002093269
1472,234726	0,002238606
1478,19519	0,002413218
1484,155655	0,002624363
1490,116119	0,002892462
1496,076584	0,003238836
1502,037048	0,003697656
1507,997513	0,004328267
1513,957977	0,005212549
1519,918442	0,006420446
1525,878906	0,007696173
1531,839371	0,007579474
1537,799835	0,005487244
1543,7603	0,003675035
1549,720764	0,002555501
1555,681229	0,001831175
1561,641693	0,001328491
1567,602158	0,000953738
1573,562622	0,000661282
1579,523087	0,000428463
1585,483551	0,00023378
1591,444016	0,0000957
1597,40448	0,000139911
1603,364944	0,000262728
1609,325409	0,000389545
1615,285873	0,000512686
1621,246338	0,000627951
1627,206802	0,00074743
1633,167267	0,000862512
1639,127731	0,000982311
1645,088196	0,001105903
1651,04866	0,001234461
1657,009125	0,001375269
1662,969589	0,001527191
1668,930054	0,001692027
1674,890518	0,001877751
1680,850983	0,002087636
1686,811447	0,002335274
1692,771912	0,002625619
1698,732376	0,002971802
1704,692841	0,003404926
1710,653305	0,00395557
1716,61377	0,004688293
1722,574234	0,00569452
1728,534698	0,007145413
1734,495163	0,009368511
1740,455627	0,012885724
1746,416092	0,017921907
1752,376556	0,019981689
1758,337021	0,014081609
1764,297485	0,009641991
1770,25795	0,007252315
1776,218414	0,005803583
1782,178879	0,004839829
1788,139343	0,004153819
1794,099808	0,003641864
1800,060272	0,003241021
1806,020737	0,00292067
1811,981201	0,002657246
1817,941666	0,002435642
1823,90213	0,002243542
1829,862595	0,002079544
1835,823059	0,00193659
1841,783524	0,001811258
1847,743988	0,001696329
1853,704453	0,001595271
1859,664917	0,00150413
1865,625381	0,00142186
1871,585846	0,001349433
1877,54631	0,001279824
1883,506775	0,001218569
1889,467239	0,001161662
1895,427704	0,001112622
1901,388168	0,001067331
1907,348633	0,001028265
1913,309097	0,000992793
1919,269562	0,000960415
1925,230026	0,000929938
1931,190491	0,000900501
1937,150955	0,000871703
1943,11142	0,000840587
1949,071884	0,000812788
1955,032349	0,000788487
1960,992813	0,0007654
1966,953278	0,000743842
1972,913742	0,000722126
1978,874207	0,000700875
1984,834671	0,000679398
1990,795135	0,000658871
1996,7556	0,000639638
2002,716064	0,000624052
2008,676529	0,000607231
2014,636993	0,000595769
2020,597458	0,000583985
2026,557922	0,000571432
2032,518387	0,000558312
2038,478851	0,000547642
2044,439316	0,000532548
2050,39978	0,000518691
2056,360245	0,000506508
2062,320709	0,000492547
2068,281174	0,000480554
2074,241638	0,000467533
2080,202103	0,00045649
2086,162567	0,000444459
2092,123032	0,000436297
2098,083496	0,000424999
2104,043961	0,000413818
2110,004425	0,000404818
2115,96489	0,000394623
2121,925354	0,000386715
2127,885818	0,000377085
2133,846283	0,000368504
2139,806747	0,000359502
2145,767212	0,000354696
2151,727676	0,000346204
2157,688141	0,000338704
2163,648605	0,000331854
2169,60907	0,000323762
2175,569534	0,000317778
2181,529999	0,000310082
2187,490463	0,000305009
2193,450928	0,000298806
2199,411392	0,000291714
2205,371857	0,000285807
2211,332321	0,000279561
2217,292786	0,000274444
2223,25325	0,000269937
2229,213715	0,000264606
2235,174179	0,000260498
2241,134644	0,00025701
2247,095108	0,000250988
2253,055573	0,000245919
2259,016037	0,000242843
2264,976501	0,000236311
2270,936966	0,000232852
2276,89743	0,000228111
2282,857895	0,000222943
2288,818359	0,000218463
2294,778824	0,000213348
2300,739288	0,000207777
2306,699753	0,000204546
2312,660217	0,000200741
2318,620682	0,000199466
2324,581146	0,000196371
2330,541611	0,000192059
2336,502075	0,000189873
2342,46254	0,000188127
2348,423004	0,000186243
2354,383469	0,000184623
2360,343933	0,000184398
2366,304398	0,000182532
2372,264862	0,000183523
2378,225327	0,000183057
2384,185791	0,000185857
2390,146255	0,000188216
2396,10672	0,000193016
2402,067184	0,000199612
2408,027649	0,000205338
2413,988113	0,000209383
2419,948578	0,00020092
2425,909042	0,000169025
2431,869507	0,00011732
2437,829971	0,000071
2443,790436	0,0000397
2449,7509	0,0000172
2455,711365	0,00000801
2461,671829	0,0000103
2467,632294	0,0000166
2473,592758	0,0000216
2479,553223	0,0000244
2485,513687	0,0000265
2491,474152	0,0000282
2497,434616	0,0000282
2503,395081	0,0000278
2509,355545	0,0000288
2515,31601	0,0000299
2521,276474	0,0000292
2527,236938	0,0000303
2533,197403	0,000029
2539,157867	0,0000305
2545,118332	0,0000301
2551,078796	0,0000308
2557,039261	0,0000292
2562,999725	0,0000312
2568,96019	0,000033
2574,920654	0,0000311
2580,881119	0,0000339
2586,841583	0,0000352
2592,802048	0,0000359
2598,762512	0,0000363
2604,722977	0,0000374
2610,683441	0,0000389
2616,643906	0,0000371
2622,60437	0,0000377
2628,564835	0,0000397
2634,525299	0,0000385
2640,485764	0,0000398
2646,446228	0,0000422
2652,406693	0,000044
2658,367157	0,0000473
2664,327621	0,0000488
2670,288086	0,0000514
2676,24855	0,0000544
2682,209015	0,0000577
2688,169479	0,0000596
2694,129944	0,000063
2700,090408	0,0000647
2706,050873	0,0000655
2712,011337	0,0000703
2717,971802	0,0000709
2723,932266	0,000075
2729,892731	0,0000767
2735,853195	0,0000789
2741,81366	0,0000824
2747,774124	0,0000835
2753,734589	0,0000859
2759,695053	0,0000893
2765,655518	0,0000905
2771,615982	0,0000941
2777,576447	0,0000965
2783,536911	0,000100108
2789,497375	0,000102287
2795,45784	0,000105561
2801,418304	0,000110445
2807,378769	0,000113419
2813,339233	0,000117739
2819,299698	0,000120241
2825,260162	0,000123201
2831,220627	0,000124815
2837,181091	0,000129131
2843,141556	0,00013182
2849,10202	0,000135488
2855,062485	0,000136287
2861,022949	0,000138036
2866,983414	0,000141224
2872,943878	0,000144694
2878,904343	0,000147393
2884,864807	0,000151089
2890,825272	0,000152453
2896,785736	0,00015685
2902,746201	0,000160964
2908,706665	0,000166015
2914,66713	0,000167043
2920,627594	0,000168941
2926,588058	0,000173751
2932,548523	0,000176424
2938,508987	0,000180386
2944,469452	0,000182626
2950,429916	0,000184398
2956,390381	0,000189165
2962,350845	0,000191846
2968,31131	0,000195034
2974,271774	0,000196584
2980,232239	0,000200947
2986,192703	0,000203118
2992,153168	0,000205891
2998,113632	0,00020642
3004,074097	0,000208252
3010,034561	0,000209166
3015,995026	0,000207601
3021,95549	0,00020625
3027,915955	0,000204348
3033,876419	0,000204222
3039,836884	0,000205252
3045,797348	0,000215847
3051,757813	0,000240567
3057,718277	0,000277707
3063,678741	0,000321778
3069,639206	0,000354556
3075,59967	0,000374761
3081,560135	0,000385037
3087,520599	0,000392313
3093,481064	0,000395354
3099,441528	0,000398598
3105,401993	0,000402775
3111,362457	0,000404998
3117,322922	0,000410536
3123,283386	0,000413984
3129,243851	0,000420078
3135,204315	0,000423672
3141,16478	0,000427915
3147,125244	0,00043426
3153,085709	0,000439048
3159,046173	0,0004468
3165,006638	0,000452876
3170,967102	0,000460235
3176,927567	0,000469753
3182,888031	0,000478358
3188,848495	0,000487659
3194,80896	0,000496863
3200,769424	0,000505203
3206,729889	0,000516004
3212,690353	0,00053044
3218,650818	0,000543017
3224,611282	0,00055708
3230,571747	0,000572988
3236,532211	0,000589569
3242,492676	0,000602444
3248,45314	0,000615145
3254,413605	0,000626622
3260,374069	0,000634737
3266,334534	0,000643897
3272,294998	0,000653782
3278,255463	0,000672981
3284,215927	0,000707186
3290,176392	0,000748126
3296,136856	0,000786763
3302,097321	0,000821708
3308,057785	0,000852683
3314,01825	0,000887671
3319,978714	0,000923164
3325,939178	0,000966089
3331,899643	0,001013499
3337,860107	0,001063626
3343,820572	0,00111662
3349,781036	0,001173437
3355,741501	0,001235492
3361,701965	0,001300996
3367,66243	0,001373217
3373,622894	0,001452024
3379,583359	0,001541711
3385,543823	0,001641578
3391,504288	0,001752584
3397,464752	0,001877685
3403,425217	0,002017159
3409,385681	0,002168084
3415,346146	0,002331658
3421,30661	0,002494296
3427,267075	0,002643493
3433,227539	0,002750196
3439,188004	0,002780868
3445,148468	0,002716731
3451,108932	0,002564946
3457,069397	0,002367917
3463,029861	0,002171951
3468,990326	0,002023169
3474,95079	0,001936546
3480,911255	0,001925505
3486,871719	0,001985812
3492,832184	0,002124173
3498,792648	0,002358647
3504,753113	0,002718447
3510,713577	0,003199427
3516,674042	0,003759737
3522,634506	0,004365997
3528,594971	0,004926894
3534,555435	0,005273695
3540,5159	0,005262822
3546,476364	0,004917233
3552,436829	0,004416938
3558,397293	0,003908812
3564,357758	0,003461022
3570,318222	0,003083929
3576,278687	0,00276997
3582,239151	0,002509845
3588,199615	0,002290251
3594,16008	0,002106598
3600,120544	0,001948334
3606,081009	0,001813748
3612,041473	0,001695409
3618,001938	0,001592058
3623,962402	0,00149978
3629,922867	0,001418741
3635,883331	0,001346963
3641,843796	0,001277529
3647,80426	0,001216364
3653,764725	0,001161962
3659,725189	0,001108554
3665,685654	0,001060289
3671,646118	0,001016129
3677,606583	0,000972767
3683,567047	0,000933794
3689,527512	0,000895009
3695,487976	0,000861907
3701,448441	0,000828162
3707,408905	0,000796893
3713,36937	0,000770834
3719,329834	0,000744176
3725,290298	0,000720656
3731,250763	0,000697928
3737,211227	0,000681673
3743,171692	0,000670179
3749,132156	0,000668318
3755,092621	0,000673601
3761,053085	0,000686878
3767,01355	0,000698987
3772,974014	0,000703086
3778,934479	0,000696999
3784,894943	0,000683534
3790,855408	0,000666969
3796,815872	0,000649111
3802,776337	0,000631394
3808,736801	0,000614696
3814,697266	0,000596701
3820,65773	0,00058297
3826,618195	0,000566818
3832,578659	0,000552551
3838,539124	0,000538697
3844,499588	0,000526238
3850,460052	0,000512546
3856,420517	0,000501857
3862,380981	0,000490342
3868,341446	0,000478537
3874,30191	0,000467957
3880,262375	0,000458104
3886,222839	0,000449233
3892,183304	0,000439893
3898,143768	0,000431664
3904,104233	0,000425068
3910,064697	0,000418612
3916,025162	0,000411086
3921,985626	0,000405222
3927,946091	0,000399705
3933,906555	0,000394392
3939,86702	0,000387507
3945,827484	0,00038281
3951,787949	0,000373899
3957,748413	0,000366818
3963,708878	0,000357652
3969,669342	0,00035011
3975,629807	0,000342843
3981,590271	0,000335431
3987,550735	0,000326742
3993,5112	0,000320813
3999,471664	0,000316082
4005,432129	0,000311472
4011,392593	0,000305196
4017,353058	0,000301653
4023,313522	0,000296944
4029,273987	0,000291583
4035,234451	0,000285129
4041,194916	0,000281038
4047,15538	0,000277184
4053,115845	0,000271021
4059,076309	0,000265792
4065,036774	0,000260933
4070,997238	0,000254827
4076,957703	0,000249378
4082,918167	0,000243015
4088,878632	0,000240406
4094,839096	0,000238455
4100,799561	0,000240897
4106,760025	0,000246321
4112,72049	0,000260123
4118,680954	0,000284155
4124,641418	0,000313316
4130,601883	0,000345743
4136,562347	0,000372256
4142,522812	0,000384589
4148,483276	0,000385082
4154,443741	0,000377748
4160,404205	0,000368915
4166,36467	0,000358417
4172,325134	0,000347199
4178,285599	0,000337825
4184,246063	0,00033104
4190,206528	0,000324504
4196,166992	0,000317893
4202,127457	0,000310938
4208,087921	0,000305639
4214,048386	0,000298706
4220,00885	0,000293261
4225,969315	0,000286828
4231,929779	0,00028294
4237,890244	0,00027831
4243,850708	0,000274183
4249,811172	0,000267366
4255,771637	0,000265585
4261,732101	0,000263009
4267,692566	0,000257851
4273,65303	0,000256456
4279,613495	0,000252106
4285,573959	0,000250832
4291,534424	0,000248359
4297,494888	0,000244439
4303,455353	0,000243459
4309,415817	0,000240706
4315,376282	0,000238907
4321,336746	0,000236083
4327,297211	0,000234122
4333,257675	0,000232809
4339,21814	0,00022805
4345,178604	0,000226644
4351,139069	0,000225317
4357,099533	0,000223336
4363,059998	0,000220639
4369,020462	0,00021842
4374,980927	0,000215039
4380,941391	0,000213719
4386,901855	0,000211255
4392,86232	0,000209343
4398,822784	0,000206916
4404,783249	0,000205405
4410,743713	0,000203697
4416,704178	0,000201695
4422,664642	0,000200153
4428,625107	0,000200377
4434,585571	0,000198351
4440,546036	0,000197396
4446,5065	0,000194132
4452,466965	0,000193508
4458,427429	0,000190373
4464,387894	0,000188865
4470,348358	0,000189478
4476,308823	0,000187273
4482,269287	0,000184858
4488,229752	0,000185594
4494,190216	0,000185108
4500,150681	0,00018282
4506,111145	0,000182354
4512,071609	0,00018085
4518,032074	0,000181353
4523,992538	0,000180332
4529,953003	0,000179389
4535,913467	0,0001766
4541,873932	0,000177212
4547,834396	0,000178009
4553,794861	0,000176982
4559,755325	0,000175817
4565,71579	0,000175548
4571,676254	0,00017691
4577,636719	0,000173656
4583,597183	0,000169108
4589,557648	0,00016447
4595,518112	0,000161107
4601,478577	0,000160166
4607,439041	0,000159472
4613,399506	0,000159577
4619,35997	0,000158818
4625,320435	0,000158339
4631,280899	0,0001557
4637,241364	0,000155578
4643,201828	0,000151764
4649,162292	0,000150757
4655,122757	0,000149332
4661,083221	0,00014775
4667,043686	0,00014597
4673,00415	0,000145539
4678,964615	0,000144078
4684,925079	0,000143905
4690,885544	0,000144296
4696,846008	0,00014214
4702,806473	0,000139778
4708,766937	0,000142061
4714,727402	0,000141071
4720,687866	0,000140341
4726,648331	0,000139301
4732,608795	0,000137632
4738,56926	0,00013733
4744,529724	0,000134975
4750,490189	0,000132918
4756,450653	0,0001322
4762,411118	0,000131851
4768,371582	0,000129715
4774,332047	0,000127413
4780,292511	0,000125986
4786,252975	0,000125076
4792,21344	0,000124243
4798,173904	0,000124214
4804,134369	0,00012299
4810,094833	0,000122701
4816,055298	0,000123738
4822,015762	0,00012419
4827,976227	0,000125072
4833,936691	0,000123146
4839,897156	0,000122918
4845,85762	0,000120942
4851,818085	0,000119968
4857,778549	0,000115754
4863,739014	0,000111152
4869,699478	0,00010633
4875,659943	0,000100949
4881,620407	0,0000965
4887,580872	0,0000905
4893,541336	0,0000855
4899,501801	0,0000779
4905,462265	0,000071
4911,422729	0,0000627
4917,383194	0,0000515
4923,343658	0,0000431
4929,304123	0,0000347
4935,264587	0,0000282
4941,225052	0,0000305
4947,185516	0,0000432
4953,145981	0,0000581
4959,106445	0,0000778
4965,06691	0,0000982
4971,027374	0,000118228
4976,987839	0,000135655
4982,948303	0,000151702
4988,908768	0,000163877
4994,869232	0,000170156
5000,829697	0,000174393
5006,790161	0,00017475
5012,750626	0,0001725
5018,71109	0,000168861
5024,671555	0,00016796
5030,632019	0,000167748
5036,592484	0,00017424
5042,552948	0,000178759
5048,513412	0,000183901
5054,473877	0,000189178
5060,434341	0,00019783
5066,394806	0,000211028
5072,35527	0,000224565
5078,315735	0,000238387
5084,276199	0,000251151
5090,236664	0,000259401
5096,197128	0,000270467
5102,157593	0,000278756
5108,118057	0,000286125
5114,078522	0,000293128
5120,038986	0,000302469
5125,999451	0,000309703
5131,959915	0,000319486
5137,92038	0,000329
5143,880844	0,000343052
5149,841309	0,000356186
5155,801773	0,000369963
5161,762238	0,000388546
5167,722702	0,000408043
5173,683167	0,000430337
5179,643631	0,000457984
5185,604095	0,000488245
5191,56456	0,00052282
5197,525024	0,000559833
5203,485489	0,000603237
5209,445953	0,000646772
5215,406418	0,000693758
5221,366882	0,000744796
5227,327347	0,000797255
5233,287811	0,000853197
5239,248276	0,000912309
5245,20874	0,000982865
5251,169205	0,001071959
5257,129669	0,001150159
5263,090134	0,001172676
5269,050598	0,001152591
5275,011063	0,001108714
5280,971527	0,001045954
5286,931992	0,000973732
5292,892456	0,000900665
5298,852921	0,000830276
5304,813385	0,000768075
5310,773849	0,000712354
5316,734314	0,000661757
5322,694778	0,000617372
5328,655243	0,000577345
5334,615707	0,000542136
5340,576172	0,000508644
5346,536636	0,000479391
5352,497101	0,000453457
5358,457565	0,000430268
5364,41803	0,000407932
5370,378494	0,000387833
5376,338959	0,000371798
5382,299423	0,00035497
5388,259888	0,000341091
5394,220352	0,000327405
5400,180817	0,000316742
5406,141281	0,000304873
5412,101746	0,000295561
5418,06221	0,000286777
5424,022675	0,000277959
5429,983139	0,000268514
5435,943604	0,00025984
5441,904068	0,00025106
5447,864532	0,000242905
5453,824997	0,000233994
5459,785461	0,000224963
5465,745926	0,000216107
5471,70639	0,000207111
5477,666855	0,000199306
5483,627319	0,00019103
5489,587784	0,000181035
5495,548248	0,000171832
5501,508713	0,000161326
5507,469177	0,00015358
5513,429642	0,000145496
5519,390106	0,00013793
5525,350571	0,000129033
5531,311035	0,000118033
5537,2715	0,000106598
5543,231964	0,0000951
5549,192429	0,0000802
5555,152893	0,000067
5561,113358	0,0000522
5567,073822	0,000041
5573,034286	0,0000357
5578,994751	0,0000395
5584,955215	0,0000495
5590,91568	0,0000623
5596,876144	0,0000742
5602,836609	0,0000855
5608,797073	0,0000984
5614,757538	0,000106341
5620,718002	0,000115385
5626,678467	0,00012213
5632,638931	0,000127114
5638,599396	0,000132235
5644,55986	0,000138627
5650,520325	0,000141601
5656,480789	0,000145824
5662,441254	0,000148102
5668,401718	0,000151125
5674,362183	0,000154231
5680,322647	0,000155098
5686,283112	0,000155828
5692,243576	0,000155661
5698,204041	0,000153749
5704,164505	0,000152434
5710,124969	0,000151865
5716,085434	0,00015109
5722,045898	0,000148386
5728,006363	0,000145857
5733,966827	0,000145186
5739,927292	0,000144383
5745,887756	0,000141777
5751,848221	0,00014219
5757,808685	0,000140147
5763,76915	0,000140656
5769,729614	0,000139786
5775,690079	0,000137978
5781,650543	0,000136948
5787,611008	0,000136143
5793,571472	0,000136508
5799,531937	0,000135158
5805,492401	0,000135664
5811,452866	0,000133113
5817,41333	0,000131918
5823,373795	0,000131722
5829,334259	0,000128914
5835,294724	0,000130559
5841,255188	0,000127421
5847,215652	0,000127307
5853,176117	0,000125269
5859,136581	0,000123384
5865,097046	0,000123573
5871,05751	0,000121625
5877,017975	0,000121441
5882,978439	0,000119645
5888,938904	0,000119451
5894,899368	0,000119127
5900,859833	0,000117998
5906,820297	0,000116187
5912,780762	0,000117269
5918,741226	0,000115645
5924,701691	0,000114649
5930,662155	0,000114028
5936,62262	0,00011191
5942,583084	0,000111853
5948,543549	0,000110779
5954,504013	0,000109691
5960,464478	0,000109281
5966,424942	0,000109416
5972,385406	0,000107887
5978,345871	0,000108014
5984,306335	0,0001074
5990,2668	0,000107545
5996,227264	0,00010447
6002,187729	0,000103494
6008,148193	0,000103793
6014,108658	0,000102605
6020,069122	0,000101402
6026,029587	0,000100697
6031,990051	0,0000999
6037,950516	0,0000983
6043,91098	0,0000986
6049,871445	0,0000983
6055,831909	0,0000973
6061,792374	0,000097
6067,752838	0,0000975
6073,713303	0,0000973
6079,673767	0,0000956
6085,634232	0,0000968
6091,594696	0,0000951
6097,555161	0,0000943
6103,515625	0,0000929
6109,476089	0,0000928
6115,436554	0,0000933
6121,397018	0,0000945
6127,357483	0,0000935
6133,317947	0,0000943
6139,278412	0,0000945
6145,238876	0,0000949
6151,199341	0,0000956
6157,159805	0,0000941
6163,12027	0,0000946
6169,080734	0,0000933
6175,041199	0,0000935
6181,001663	0,0000935
6186,962128	0,0000936
6192,922592	0,0000927
6198,883057	0,0000928
6204,843521	0,0000908
6210,803986	0,0000925
6216,76445	0,0000905
6222,724915	0,0000903
6228,685379	0,00009
6234,645844	0,0000907
6240,606308	0,0000922
6246,566772	0,0000935
6252,527237	0,0000949
6258,487701	0,0000967
6264,448166	0,000097
6270,40863	0,0000998
6276,369095	0,000100172
6282,329559	0,0000991
6288,290024	0,0000976
6294,250488	0,0000957
6300,210953	0,0000938
6306,171417	0,0000918
6312,131882	0,0000923
6318,092346	0,0000911
6324,052811	0,0000897
6330,013275	0,0000903
6335,97374	0,0000891
6341,934204	0,00009
6347,894669	0,0000893
6353,855133	0,0000894
6359,815598	0,0000889
6365,776062	0,0000889
6371,736526	0,0000884
6377,696991	0,0000874
6383,657455	0,0000893
6389,61792	0,0000869
6395,578384	0,0000875
6401,538849	0,0000873
6407,499313	0,0000878
6413,459778	0,000087
6419,420242	0,000086
6425,380707	0,0000864
6431,341171	0,0000863
6437,301636	0,0000847
6443,2621	0,0000839
6449,222565	0,0000832
6455,183029	0,0000822
6461,143494	0,0000798
6467,103958	0,0000784
6473,064423	0,0000772
6479,024887	0,0000771
6484,985352	0,000076
6490,945816	0,0000766
6496,906281	0,000077
6502,866745	0,0000765
6508,827209	0,0000776
6514,787674	0,0000787
6520,748138	0,0000803
6526,708603	0,0000812
6532,669067	0,0000817
6538,629532	0,0000821
6544,589996	0,0000815
6550,550461	0,000082
6556,510925	0,0000845
6562,47139	0,0000843
6568,431854	0,0000855
6574,392319	0,0000865
6580,352783	0,0000876
6586,313248	0,0000868
6592,273712	0,0000864
6598,234177	0,0000878
6604,194641	0,0000895
6610,155106	0,0000909
6616,11557	0,0000929
6622,076035	0,0000938
6628,036499	0,0000957
6633,996964	0,0000959
6639,957428	0,0000989
6645,917892	0,000100355
6651,878357	0,000102887
6657,838821	0,000104208
6663,799286	0,000106847
6669,75975	0,000109079
6675,720215	0,000112847
6681,680679	0,000116048
6687,641144	0,000118642
6693,601608	0,000122402
6699,562073	0,000127225
6705,522537	0,000130313
6711,483002	0,000135589
6717,443466	0,000141775
6723,403931	0,00014531
6729,364395	0,000150845
6735,32486	0,000156895
6741,285324	0,000162257
6747,245789	0,000167027
6753,206253	0,000170525
6759,166718	0,000174051
6765,127182	0,000177016
6771,087646	0,000178122
6777,048111	0,000179484
6783,008575	0,000179318
6788,96904	0,000176673
6794,929504	0,000177695
6800,889969	0,000176527
6806,850433	0,000173568
6812,810898	0,000174949
6818,771362	0,00017549
6824,731827	0,000178264
6830,692291	0,000180858
6836,652756	0,000182667
6842,61322	0,000186635
6848,573685	0,000187002
6854,534149	0,000187535
6860,494614	0,000190015
6866,455078	0,000191329
6872,415543	0,000193293
6878,376007	0,00019623
6884,336472	0,000197972
6890,296936	0,000201518
6896,257401	0,000204731
6902,217865	0,000206987
6908,178329	0,000209598
6914,138794	0,000211037
6920,099258	0,000212441
6926,059723	0,000217901
6932,020187	0,00021951
6937,980652	0,000221462
6943,941116	0,000225665
6949,901581	0,000229958
6955,862045	0,000236119
6961,82251	0,000243222
6967,782974	0,000251224
6973,743439	0,000257403
6979,703903	0,000267069
6985,664368	0,000275441
6991,624832	0,000281907
6997,585297	0,000289181
7003,545761	0,000297481
7009,506226	0,00030264
7015,46669	0,000311673
7021,427155	0,000316174
7027,387619	0,000321409
7033,348083	0,000330364
7039,308548	0,000337437
7045,269012	0,000342329
7051,229477	0,000347406
7057,189941	0,000345207
7063,150406	0,000340158
7069,11087	0,000331525
7075,071335	0,000318425
7081,031799	0,000304537
7086,992264	0,000290991
7092,952728	0,000278547
7098,913193	0,000263862
7104,873657	0,000250413
7110,834122	0,000237088
7116,794586	0,000225566
7122,755051	0,000212155
7128,715515	0,000202432
7134,67598	0,000192485
7140,636444	0,000182613
7146,596909	0,00017408
7152,557373	0,000163139
7158,517838	0,000155523
7164,478302	0,000147624
7170,438766	0,000140276
7176,399231	0,00013442
7182,359695	0,000128083
7188,32016	0,000122446
7194,280624	0,000117133
7200,241089	0,000114371
7206,201553	0,000109881
7212,162018	0,000106475
7218,122482	0,000103147
7224,082947	0,00010047
7230,043411	0,0000989
7236,003876	0,0000967
7241,96434	0,0000949
7247,924805	0,0000925
7253,885269	0,0000906
7259,845734	0,0000882
7265,806198	0,0000864
7271,766663	0,000084
7277,727127	0,0000827
7283,687592	0,0000793
7289,648056	0,0000779
7295,608521	0,0000773
7301,568985	0,0000754
7307,529449	0,0000745
7313,489914	0,0000733
7319,450378	0,0000735
7325,410843	0,0000739
7331,371307	0,0000731
7337,331772	0,0000705
7343,292236	0,0000708
7349,252701	0,0000706
7355,213165	0,0000693
7361,17363	0,0000698
7367,134094	0,0000673
7373,094559	0,0000687
7379,055023	0,0000665
7385,015488	0,0000644
7390,975952	0,0000636
7396,936417	0,0000638
7402,896881	0,0000618
7408,857346	0,0000607
7414,81781	0,0000596
7420,778275	0,0000572
7426,738739	0,0000565
7432,699203	0,0000563
7438,659668	0,0000559
7444,620132	0,0000539
7450,580597	0,0000521
7456,541061	0,0000523
7462,501526	0,0000503
7468,46199	0,0000499
7474,422455	0,00005
7480,382919	0,0000486
7486,343384	0,0000492
7492,303848	0,0000482
7498,264313	0,0000475
7504,224777	0,0000467
7510,185242	0,0000461
7516,145706	0,0000448
7522,106171	0,0000447
7528,066635	0,0000439
7534,0271	0,0000441
7539,987564	0,0000427
7545,948029	0,000042
7551,908493	0,000041
7557,868958	0,0000411
7563,829422	0,0000412
7569,789886	0,0000407
7575,750351	0,0000393
7581,710815	0,0000388
7587,67128	0,0000389
7593,631744	0,0000363
7599,592209	0,0000359
7605,552673	0,000035
7611,513138	0,0000331
7617,473602	0,0000318
7623,434067	0,0000317
7629,394531	0,0000303
7635,354996	0,0000276
7641,31546	0,0000253
7647,275925	0,0000235
7653,236389	0,0000235
7659,196854	0,0000214
7665,157318	0,0000193
7671,117783	0,0000189
7677,078247	0,0000172
7683,038712	0,0000158
7688,999176	0,0000154
7694,959641	0,000015
7700,920105	0,0000151
7706,880569	0,0000159
7712,841034	0,0000171
7718,801498	0,0000193
7724,761963	0,0000225
7730,722427	0,0000247
7736,682892	0,0000262
7742,643356	0,0000284
7748,603821	0,0000311
7754,564285	0,0000343
7760,52475	0,0000354
7766,485214	0,0000387
7772,445679	0,0000384
7778,406143	0,0000394
7784,366608	0,0000422
7790,327072	0,0000422
7796,287537	0,0000419
7802,248001	0,0000426
7808,208466	0,0000438
7814,16893	0,0000447
7820,129395	0,0000471
7826,089859	0,0000472
7832,050323	0,0000466
7838,010788	0,0000475
7843,971252	0,0000495
7849,931717	0,0000515
7855,892181	0,0000521
7861,852646	0,0000527
7867,81311	0,0000533
7873,773575	0,0000535
7879,734039	0,0000548
7885,694504	0,0000545
7891,654968	0,0000544
7897,615433	0,0000559
7903,575897	0,0000575
7909,536362	0,0000563
7915,496826	0,0000564
7921,457291	0,0000558
7927,417755	0,0000564
7933,37822	0,0000563
7939,338684	0,0000562
7945,299149	0,0000567
7951,259613	0,0000567
7957,220078	0,0000579
7963,180542	0,0000576
7969,141006	0,0000559
7975,101471	0,0000577
7981,061935	0,0000579
7987,0224	0,000058
7992,982864	0,0000581
7998,943329	0,000059
8004,903793	0,0000604
8010,864258	0,000061
8016,824722	0,00006
8022,785187	0,0000611
8028,745651	0,0000614
8034,706116	0,0000612
8040,66658	0,0000622
8046,627045	0,0000607
8052,587509	0,0000614
8058,547974	0,0000618
8064,508438	0,0000606
8070,468903	0,0000616
8076,429367	0,0000609
8082,389832	0,0000603
8088,350296	0,0000608
8094,31076	0,0000609
8100,271225	0,0000604
8106,231689	0,0000614
8112,192154	0,0000638
8118,152618	0,000064
8124,113083	0,000066
8130,073547	0,0000683
8136,034012	0,0000685
8141,994476	0,0000726
8147,954941	0,000075
8153,915405	0,0000764
8159,87587	0,0000783
8165,836334	0,0000805
8171,796799	0,0000825
8177,757263	0,0000862
8183,717728	0,0000891
8189,678192	0,0000914
8195,638657	0,0000937
8201,599121	0,0000953
8207,559586	0,0000984
8213,52005	0,000100974
8219,480515	0,000104604
8225,440979	0,000105294
8231,401443	0,000108954
8237,361908	0,000111586
8243,322372	0,000114493
8249,282837	0,000116736
8255,243301	0,00011896
8261,203766	0,000119848
8267,16423	0,000123496
8273,124695	0,000126666
8279,085159	0,000126575
8285,045624	0,000126287
8291,006088	0,000126666
8296,966553	0,000126304
8302,927017	0,000126201
8308,887482	0,000124199
8314,847946	0,000121804
8320,808411	0,000120399
8326,768875	0,000120345
8332,72934	0,000117791
8338,689804	0,000116439
8344,650269	0,000112393
8350,610733	0,000112358
8356,571198	0,000111253
8362,531662	0,000107008
8368,492126	0,000106318
8374,452591	0,000103456
8380,413055	0,000101047
8386,37352	0,0000982
8392,333984	0,000095
8398,294449	0,0000926
8404,254913	0,0000912
8410,215378	0,0000889
8416,175842	0,0000878
8422,136307	0,0000866
8428,096771	0,0000847
8434,057236	0,0000836
8440,0177	0,0000822
8445,978165	0,0000827
8451,938629	0,0000801
8457,899094	0,0000793
8463,859558	0,0000786
8469,820023	0,0000786
8475,780487	0,0000791
8481,740952	0,0000801
8487,701416	0,0000797
8493,66188	0,0000792
8499,622345	0,0000794
8505,582809	0,0000813
8511,543274	0,0000817
8517,503738	0,0000811
8523,464203	0,0000819
8529,424667	0,0000819
8535,385132	0,0000852
8541,345596	0,0000858
8547,306061	0,0000851
8553,266525	0,0000825
8559,22699	0,0000833
8565,187454	0,0000794
8571,147919	0,0000781
8577,108383	0,0000776
8583,068848	0,0000774
8589,029312	0,0000748
8594,989777	0,0000745
8600,950241	0,0000726
8606,910706	0,0000722
8612,87117	0,0000706
8618,831635	0,0000708
8624,792099	0,0000695
8630,752563	0,0000693
8636,713028	0,0000668
8642,673492	0,0000662
8648,633957	0,0000643
8654,594421	0,0000626
8660,554886	0,000061
8666,51535	0,0000581
8672,475815	0,0000572
8678,436279	0,0000543
8684,396744	0,0000543
8690,357208	0,0000519
8696,317673	0,0000519
8702,278137	0,0000504
8708,238602	0,0000496
8714,199066	0,0000495
8720,159531	0,0000487
8726,119995	0,0000495
8732,08046	0,0000467
8738,040924	0,0000449
8744,001389	0,0000422
8749,961853	0,0000438
8755,922318	0,000047
8761,882782	0,0000492
8767,843246	0,0000509
8773,803711	0,000052
8779,764175	0,0000527
8785,72464	0,0000542
8791,685104	0,0000568
8797,645569	0,0000606
8803,606033	0,0000617
8809,566498	0,000062
8815,526962	0,0000628
8821,487427	0,0000647
8827,447891	0,0000653
8833,408356	0,0000637
8839,36882	0,0000645
8845,329285	0,0000644
8851,289749	0,0000649
8857,250214	0,0000642
8863,210678	0,0000656
8869,171143	0,0000652
8875,131607	0,0000667
8881,092072	0,0000676
8887,052536	0,0000677
8893,013	0,0000697
8898,973465	0,0000704
8904,933929	0,0000707
8910,894394	0,0000712
8916,854858	0,000072
8922,815323	0,0000732
8928,775787	0,0000723
8934,736252	0,0000723
8940,696716	0,000074
8946,657181	0,0000734
8952,617645	0,0000723
8958,57811	0,0000724
8964,538574	0,0000713
8970,499039	0,0000685
8976,459503	0,0000695
8982,419968	0,0000676
8988,380432	0,0000656
8994,340897	0,0000636
9000,301361	0,0000628
9006,261826	0,0000628
9012,22229	0,0000624
9018,182755	0,0000611
9024,143219	0,0000599
9030,103683	0,0000587
9036,064148	0,0000579
9042,024612	0,0000569
9047,985077	0,0000562
9053,945541	0,0000548
9059,906006	0,0000534
9065,86647	0,0000528
9071,826935	0,0000523
9077,787399	0,0000506
9083,747864	0,0000495
9089,708328	0,0000491
9095,668793	0,0000486
9101,629257	0,0000468
9107,589722	0,0000469
9113,550186	0,000046
9119,510651	0,0000443
9125,471115	0,0000454
9131,43158	0,0000443
9137,392044	0,0000409
9143,352509	0,0000437
9149,312973	0,000043
9155,273438	0,0000423
9161,233902	0,0000414
9167,194366	0,000042
9173,154831	0,0000419
9179,115295	0,0000412
9185,07576	0,0000421
9191,036224	0,0000421
9196,996689	0,0000409
9202,957153	0,0000403
9208,917618	0,0000403
9214,878082	0,0000382
9220,838547	0,0000403
9226,799011	0,0000406
9232,759476	0,0000386
9238,71994	0,0000398
9244,680405	0,0000386
9250,640869	0,000039
9256,601334	0,000039
9262,561798	0,0000393
9268,522263	0,0000389
9274,482727	0,0000405
9280,443192	0,0000389
9286,403656	0,0000386
9292,36412	0,0000392
9298,324585	0,0000373
9304,285049	0,0000394
9310,245514	0,0000392
9316,205978	0,0000407
9322,166443	0,0000403
9328,126907	0,000039
9334,087372	0,0000401
9340,047836	0,0000391
9346,008301	0,0000398
9351,968765	0,0000391
9357,92923	0,0000393
9363,889694	0,0000379
9369,850159	0,0000407
9375,810623	0,0000425
9381,771088	0,0000412
9387,731552	0,0000428
9393,692017	0,0000433
9399,652481	0,0000425
9405,612946	0,0000421
9411,57341	0,0000437
9417,533875	0,0000452
9423,494339	0,0000467
9429,454803	0,0000459
9435,415268	0,0000467
9441,375732	0,0000476
9447,336197	0,0000483
9453,296661	0,0000481
9459,257126	0,0000493
9465,21759	0,0000513
9471,178055	0,0000501
9477,138519	0,0000529
9483,098984	0,0000519
9489,059448	0,000053
9495,019913	0,0000536
9500,980377	0,0000549
9506,940842	0,0000554
9512,901306	0,000056
9518,861771	0,0000575
9524,822235	0,0000577
9530,7827	0,00006
9536,743164	0,0000591
9542,703629	0,0000601
9548,664093	0,000062
9554,624557	0,0000636
9560,585022	0,0000631
9566,545486	0,0000638
9572,505951	0,0000653
9578,466415	0,0000637
9584,42688	0,0000646
9590,387344	0,0000635
9596,347809	0,0000619
9602,308273	0,0000599
9608,268738	0,0000573
9614,229202	0,000055
9620,189667	0,0000551
9626,150131	0,0000521
9632,110596	0,0000502
9638,07106	0,0000491
9644,031525	0,0000465
9649,991989	0,0000443
9655,952454	0,0000422
9661,912918	0,0000381
9667,873383	0,0000368
9673,833847	0,0000351
9679,794312	0,0000322
9685,754776	0,0000316
9691,71524	0,0000301
9697,675705	0,0000283
9703,636169	0,0000283
9709,596634	0,0000268
9715,557098	0,0000251
9721,517563	0,0000246
9727,478027	0,0000231
9733,438492	0,0000245
9739,398956	0,000023
9745,359421	0,0000237
9751,319885	0,0000234
9757,28035	0,0000212
9763,240814	0,0000209
9769,201279	0,0000211
9775,161743	0,000022
9781,122208	0,0000227
9787,082672	0,0000235
9793,043137	0,0000229
9799,003601	0,0000213
9804,964066	0,0000221
9810,92453	0,0000236
9816,884995	0,0000225
9822,845459	0,0000247
9828,805923	0,0000243
9834,766388	0,0000245
9840,726852	0,0000242
9846,687317	0,0000231
9852,647781	0,0000251
9858,608246	0,0000252
9864,56871	0,0000244
9870,529175	0,0000241
9876,489639	0,0000239
9882,450104	0,0000257
9888,410568	0,0000241
9894,371033	0,0000216
9900,331497	0,000022
9906,291962	0,0000227
9912,252426	0,0000217
9918,212891	0,0000214
9924,173355	0,000019
9930,13382	0,0000184
9936,094284	0,0000177
9942,054749	0,0000145
9948,015213	0,0000154
9953,975677	0,0000139
9959,936142	0,0000133
9965,896606	0,0000108
9971,857071	0,00000968
9977,817535	0,00000891
9983,778	0,00000589
9989,738464	0,00000648
9995,698929	0,00000552
10001,65939	0,00000548
10007,61986	0,00000404
10013,58032	0,00000406
10019,54079	0,00000551
10025,50125	0,00000607
10031,46172	0,00000564
10037,42218	0,00000489
10043,38264	0,00000722
10049,34311	0,00000656
10055,30357	0,00000764
10061,26404	0,00000767
10067,2245	0,00000727
10073,18497	0,00000743
10079,14543	0,00000658
10085,1059	0,00000586
10091,06636	0,00000585
10097,02682	0,00000754
10102,98729	0,00000529
10108,94775	0,00000601
10114,90822	0,0000058
10120,86868	0,00000673
10126,82915	0,00000801
10132,78961	0,0000102
10138,75008	0,00000921
10144,71054	0,00000953
10150,67101	0,00000959
10156,63147	0,00000961
10162,59193	0,0000115
10168,5524	0,0000121
10174,51286	0,0000117
10180,47333	0,0000126
10186,43379	0,0000133
10192,39426	0,0000152
10198,35472	0,0000152
10204,31519	0,0000146
10210,27565	0,0000168
10216,23611	0,0000168
10222,19658	0,0000168
10228,15704	0,0000186
10234,11751	0,0000206
10240,07797	0,0000198
10246,03844	0,0000215
10251,9989	0,0000197
10257,95937	0,0000221
10263,91983	0,0000218
10269,88029	0,0000217
10275,84076	0,000021
10281,80122	0,0000212
10287,76169	0,0000203
10293,72215	0,0000199
10299,68262	0,0000212
10305,64308	0,0000209
10311,60355	0,0000216
10317,56401	0,0000205
10323,52448	0,0000203
10329,48494	0,0000236
10335,4454	0,0000229
10341,40587	0,0000239
10347,36633	0,0000261
10353,3268	0,0000253
10359,28726	0,0000245
10365,24773	0,0000248
10371,20819	0,000025
10377,16866	0,0000246
10383,12912	0,000024
10389,08958	0,0000244
10395,05005	0,0000243
10401,01051	0,0000247
10406,97098	0,000024
10412,93144	0,0000236
10418,89191	0,0000238
10424,85237	0,0000237
10430,81284	0,0000237
10436,7733	0,000024
10442,73376	0,0000236
10448,69423	0,0000235
10454,65469	0,0000236
10460,61516	0,0000245
10466,57562	0,0000239
10472,53609	0,0000254
10478,49655	0,0000267
10484,45702	0,0000257
10490,41748	0,0000247
10496,37794	0,0000262
10502,33841	0,0000263
10508,29887	0,0000266
10514,25934	0,0000261
10520,2198	0,0000252
10526,18027	0,0000256
10532,14073	0,0000263
10538,1012	0,0000246
10544,06166	0,0000265
10550,02213	0,0000253
10555,98259	0,0000269
10561,94305	0,0000269
10567,90352	0,0000273
10573,86398	0,0000271
10579,82445	0,0000277
10585,78491	0,0000285
10591,74538	0,0000282
10597,70584	0,0000269
10603,66631	0,000029
10609,62677	0,0000288
10615,58723	0,0000274
10621,5477	0,0000276
10627,50816	0,0000262
10633,46863	0,0000267
10639,42909	0,0000268
10645,38956	0,0000265
10651,35002	0,0000264
10657,31049	0,0000254
10663,27095	0,0000271
10669,23141	0,0000251
10675,19188	0,0000252
10681,15234	0,0000246
10687,11281	0,0000235
10693,07327	0,0000264
10699,03374	0,000025
10704,9942	0,0000241
10710,95467	0,0000249
10716,91513	0,0000246
10722,8756	0,0000251
10728,83606	0,0000241
10734,79652	0,0000237
10740,75699	0,0000243
10746,71745	0,0000241
10752,67792	0,0000237
10758,63838	0,0000245
10764,59885	0,0000231
10770,55931	0,000022
10776,51978	0,0000231
10782,48024	0,0000223
10788,4407	0,0000225
10794,40117	0,0000216
10800,36163	0,0000238
10806,3221	0,0000225
10812,28256	0,0000217
10818,24303	0,0000234
10824,20349	0,0000223
10830,16396	0,0000227
10836,12442	0,0000212
10842,08488	0,0000236
10848,04535	0,0000234
10854,00581	0,0000228
10859,96628	0,0000222
10865,92674	0,0000228
10871,88721	0,0000237
10877,84767	0,0000239
10883,80814	0,0000236
10889,7686	0,0000239
10895,72906	0,0000225
10901,68953	0,0000236
10907,64999	0,0000243
10913,61046	0,0000235
10919,57092	0,0000246
10925,53139	0,0000249
10931,49185	0,0000251
10937,45232	0,0000259
10943,41278	0,0000247
10949,37325	0,0000243
10955,33371	0,0000247
10961,29417	0,0000257
10967,25464	0,0000248
10973,2151	0,0000255
10979,17557	0,0000258
10985,13603	0,0000258
10991,0965	0,0000265
10997,05696	0,0000276
11003,01743	0,0000256
11008,97789	0,0000265
11014,93835	0,0000272
11020,89882	0,0000271
11026,85928	0,0000262
11032,81975	0,0000258
11038,78021	0,0000264
11044,74068	0,0000279
11050,70114	0,0000274
11056,66161	0,000026
11062,62207	0,0000278
11068,58253	0,0000265
11074,543	0,0000277
11080,50346	0,0000275
11086,46393	0,0000274
11092,42439	0,0000264
11098,38486	0,0000258
11104,34532	0,0000259
11110,30579	0,000025
11116,26625	0,0000243
11122,22672	0,0000262
11128,18718	0,0000241
11134,14764	0,0000251
11140,10811	0,0000235
11146,06857	0,0000229
11152,02904	0,0000217
11157,9895	0,0000219
11163,94997	0,0000207
11169,91043	0,0000205
11175,8709	0,0000191
11181,83136	0,0000205
11187,79182	0,000018
11193,75229	0,0000159
11199,71275	0,0000167
11205,67322	0,0000159
11211,63368	0,0000134
11217,59415	0,0000142
11223,55461	0,0000127
11229,51508	0,0000096
11235,47554	0,000011
11241,436	0,0000107
11247,39647	0,00000806
11253,35693	0,00000889
11259,3174	0,00000844
11265,27786	0,00000891
11271,23833	0,00000812
11277,19879	0,00000878
11283,15926	0,00000946
11289,11972	0,00000802
11295,08018	0,0000097
11301,04065	0,0000106
11307,00111	0,0000103
11312,96158	0,0000113
11318,92204	0,0000107
11324,88251	0,0000107
11330,84297	0,0000124
11336,80344	0,0000128
11342,7639	0,0000116
11348,72437	0,0000133
11354,68483	0,0000131
11360,64529	0,0000141
11366,60576	0,0000148
11372,56622	0,0000147
11378,52669	0,0000151
11384,48715	0,0000159
11390,44762	0,0000164
11396,40808	0,0000169
11402,36855	0,000016
11408,32901	0,0000176
11414,28947	0,0000175
11420,24994	0,0000172
11426,2104	0,0000182
11432,17087	0,0000168
11438,13133	0,0000173
11444,0918	0,0000178
11450,05226	0,0000185
11456,01273	0,0000181
11461,97319	0,0000192
11467,93365	0,0000195
11473,89412	0,000019
11479,85458	0,0000186
11485,81505	0,0000186
11491,77551	0,0000198
11497,73598	0,0000172
11503,69644	0,0000175
11509,65691	0,0000183
11515,61737	0,0000174
11521,57784	0,0000187
11527,5383	0,000018
11533,49876	0,0000181
11539,45923	0,0000188
11545,41969	0,0000192
11551,38016	0,0000182
11557,34062	0,0000178
11563,30109	0,0000167
11569,26155	0,000017
11575,22202	0,0000171
11581,18248	0,0000174
11587,14294	0,0000178
11593,10341	0,0000188
11599,06387	0,0000188
11605,02434	0,0000191
11610,9848	0,0000197
11616,94527	0,0000196
11622,90573	0,0000187
11628,8662	0,0000191
11634,82666	0,0000201
11640,78712	0,0000188
11646,74759	0,0000206
11652,70805	0,0000185
11658,66852	0,000021
11664,62898	0,0000206
11670,58945	0,0000204
11676,54991	0,0000226
11682,51038	0,0000212
11688,47084	0,0000203
11694,4313	0,0000217
11700,39177	0,0000206
11706,35223	0,0000202
11712,3127	0,0000215
11718,27316	0,0000208
11724,23363	0,000021
11730,19409	0,0000197
11736,15456	0,0000198
11742,11502	0,0000198
11748,07549	0,0000196
11754,03595	0,0000203
11759,99641	0,0000182
11765,95688	0,0000196
11771,91734	0,000019
11777,87781	0,0000185
11783,83827	0,0000186
11789,79874	0,0000176
11795,7592	0,0000169
11801,71967	0,0000187
11807,68013	0,0000177
11813,64059	0,0000176
11819,60106	0,0000172
11825,56152	0,0000175
11831,52199	0,0000178
11837,48245	0,0000183
11843,44292	0,0000181
11849,40338	0,0000167
11855,36385	0,0000172
11861,32431	0,0000176
11867,28477	0,0000166
11873,24524	0,0000173
11879,2057	0,0000178
11885,16617	0,0000169
11891,12663	0,0000181
[truncated: 30,772 more rows]
