# Supplementary material for: Predicting the Durability of Solid Fired Bricks Using NDT Electroacoustic Methods
Source: Materials (Basel). 2022 Aug 25;15(17):5882. doi: 10.3390/ma15175882 (PMC9457344; doi:10.3390/ma15175882)
Supplement: Supplementary file 1 [file materials-15-05882-s001.zip › 22-S0_FL.csv]

ASCII data file created with TiePie Multi Channel software. www.tiepie.com.
2021-02-24 09:15:45 704m
Frequency	FFT1
Hz	V
0	0,001625431
5,960464478	0,000147962
11,92092896	0,000161513
17,88139343	0,000162069
23,84185791	0,000156622
29,80232239	0,00015544
35,76278687	0,000160347
41,72325134	0,000175989
47,68371582	0,000234948
53,6441803	0,000119899
59,60464478	0,000159462
65,56510925	0,000177074
71,52557373	0,000153388
77,48603821	0,000170885
83,44650269	0,000154283
89,40696716	0,000147749
95,36743164	0,000139298
101,3278961	0,000148738
107,2883606	0,000147117
113,2488251	0,000156579
119,2092896	0,000167031
125,169754	0,000159734
131,1302185	0,000142668
137,090683	0,00014658
143,0511475	0,00014181
149,0116119	0,00015166
154,9720764	0,000135766
160,9325409	0,000133811
166,8930054	0,000134517
172,8534698	0,000131092
178,8139343	0,000134304
184,7743988	0,000132885
190,7348633	0,000139355
196,6953278	0,000143564
202,6557922	0,000140403
208,6162567	0,000143096
214,5767212	0,000136808
220,5371857	0,000128253
226,4976501	0,000126771
232,4581146	0,000121595
238,4185791	0,00012421
244,3790436	0,000122944
250,3395081	0,000121148
256,2999725	0,0001219
262,260437	0,000123052
268,2209015	0,00012072
274,181366	0,000122697
280,1418304	0,000121712
286,1022949	0,00011973
292,0627594	0,000117164
298,0232239	0,000119907
303,9836884	0,000120058
309,9441528	0,000123045
315,9046173	0,000123667
321,8650818	0,000121427
327,8255463	0,000119071
333,7860107	0,000117004
339,7464752	0,000114023
345,7069397	0,000114219
351,6674042	0,000106852
357,6278687	0,000105851
363,5883331	0,000103817
369,5487976	0,000104524
375,5092621	0,000105409
381,4697266	0,000105142
387,430191	0,000101252
393,3906555	0,000100411
399,35112	0,000102441
405,3115845	0,000100998
411,272049	0,000100941
417,2325134	0,000100419
423,1929779	0,0000997
429,1534424	0,0000992
435,1139069	0,000100197
441,0743713	0,0000972
447,0348358	0,0000968
452,9953003	0,000098
458,9557648	0,0000983
464,9162292	0,0000962
470,8766937	0,0000957
476,8371582	0,0000926
482,7976227	0,000094
488,7580872	0,0000939
494,7185516	0,0000915
500,6790161	0,0000916
506,6394806	0,0000924
512,5999451	0,0000939
518,5604095	0,0000933
524,520874	0,000095
530,4813385	0,0000962
536,441803	0,00008
542,4022675	0,0000886
548,3627319	0,0000903
554,3231964	0,0000892
560,2836609	0,0000904
566,2441254	0,0000894
572,2045898	0,0000897
578,1650543	0,0000905
584,1255188	0,0000924
590,0859833	0,0000875
596,0464478	0,0000892
602,0069122	0,00009
607,9673767	0,0000883
613,9278412	0,0000855
619,8883057	0,0000862
625,8487701	0,0000851
631,8092346	0,0000857
637,7696991	0,0000848
643,7301636	0,0000838
649,6906281	0,0000814
655,6510925	0,0000843
661,611557	0,0000825
667,5720215	0,0000824
673,532486	0,0000823
679,4929504	0,0000825
685,4534149	0,0000835
691,4138794	0,0000821
697,3743439	0,0000824
703,3348083	0,0000812
709,2952728	0,0000812
715,2557373	0,0000824
721,2162018	0,000083
727,1766663	0,0000809
733,1371307	0,0000826
739,0975952	0,0000839
745,0580597	0,000082
751,0185242	0,0000818
756,9789886	0,0000814
762,9394531	0,0000818
768,8999176	0,0000903
774,8603821	0,0000934
780,8208466	0,0000891
786,781311	0,0000799
792,7417755	0,0000788
798,70224	0,0000801
804,6627045	0,0000806
810,6231689	0,0000795
816,5836334	0,0000781
822,5440979	0,0000809
828,5045624	0,0000783
834,4650269	0,0000795
840,4254913	0,0000791
846,3859558	0,0000796
852,3464203	0,0000798
858,3068848	0,0000778
864,2673492	0,000078
870,2278137	0,0000785
876,1882782	0,0000793
882,1487427	0,0000806
888,1092072	0,0000801
894,0696716	0,0000802
900,0301361	0,00008
905,9906006	0,0000797
911,9510651	0,0000796
917,9115295	0,0000783
923,871994	0,0000784
929,8324585	0,0000794
935,792923	0,0000792
941,7533875	0,000081
947,7138519	0,0000808
953,6743164	0,0000795
959,6347809	0,000081
965,5952454	0,0000778
971,5557098	0,0000785
977,5161743	0,000079
983,4766388	0,0000783
989,4371033	0,0000793
995,3975677	0,0000768
1001,358032	0,0000775
1007,318497	0,0000778
1013,278961	0,0000774
1019,239426	0,0000762
1025,19989	0,000076
1031,160355	0,0000788
1037,120819	0,0000783
1043,081284	0,0000787
1049,041748	0,0000795
1055,002213	0,0000777
1060,962677	0,0000784
1066,923141	0,0000792
1072,883606	0,0000812
1078,84407	0,0000798
1084,804535	0,000079
1090,764999	0,0000785
1096,725464	0,0000795
1102,685928	0,0000791
1108,646393	0,0000829
1114,606857	0,0000835
1120,567322	0,0000836
1126,527786	0,0000823
1132,488251	0,0000835
1138,448715	0,0000843
1144,40918	0,0000821
1150,369644	0,0000826
1156,330109	0,0000833
1162,290573	0,0000804
1168,251038	0,0000832
1174,211502	0,0000835
1180,171967	0,0000836
1186,132431	0,0000835
1192,092896	0,0000853
1198,05336	0,0000835
1204,013824	0,0000847
1209,974289	0,0000832
1215,934753	0,0000846
1221,895218	0,0000853
1227,855682	0,000085
1233,816147	0,000085
1239,776611	0,000086
1245,737076	0,0000856
1251,69754	0,000085
1257,658005	0,0000871
1263,618469	0,0000856
1269,578934	0,0000872
1275,539398	0,0000872
1281,499863	0,0000858
1287,460327	0,0000876
1293,420792	0,0000861
1299,381256	0,0000871
1305,341721	0,0000872
1311,302185	0,0000898
1317,26265	0,0000889
1323,223114	0,0000878
1329,183578	0,0000901
1335,144043	0,0000892
1341,104507	0,0000866
1347,064972	0,0000865
1353,025436	0,0000835
1358,985901	0,0000834
1364,946365	0,0000851
1370,90683	0,0000888
1376,867294	0,0000938
1382,827759	0,0000968
1388,788223	0,000099
1394,748688	0,000101877
1400,709152	0,000101778
1406,669617	0,000102133
1412,630081	0,000102807
1418,590546	0,000103454
1424,55101	0,000107011
1430,511475	0,000107558
1436,471939	0,000108708
1442,432404	0,000109411
1448,392868	0,00011038
1454,353333	0,00011188
1460,313797	0,000111913
1466,274261	0,000113063
1472,234726	0,000114357
1478,19519	0,000117026
1484,155655	0,000118929
1490,116119	0,000121226
1496,076584	0,000124009
1502,037048	0,000126116
1507,997513	0,000128008
1513,957977	0,000131538
1519,918442	0,00013186
1525,878906	0,000136051
1531,839371	0,000138726
1537,799835	0,000141449
1543,7603	0,000146295
1549,720764	0,000148941
1555,681229	0,000152688
1561,641693	0,000157122
1567,602158	0,000160399
1573,562622	0,00016507
1579,523087	0,000171678
1585,483551	0,000177267
1591,444016	0,000185929
1597,40448	0,000191422
1603,364944	0,000200336
1609,325409	0,000209614
1615,285873	0,00022077
1621,246338	0,000233785
1627,206802	0,000247139
1633,167267	0,000265162
1639,127731	0,000283564
1645,088196	0,000302342
1651,04866	0,000331517
1657,009125	0,000364876
1662,969589	0,000405845
1668,930054	0,000460746
1674,890518	0,000533063
1680,850983	0,000632143
1686,811447	0,000780337
1692,771912	0,001016346
1698,732376	0,001466446
1704,692841	0,002438591
1710,653305	0,004131397
1716,61377	0,002300474
1722,574234	0,001310786
1728,534698	0,000906782
1734,495163	0,000689062
1740,455627	0,00055564
1746,416092	0,000461713
1752,376556	0,000393507
1758,337021	0,000340804
1764,297485	0,000302512
1770,25795	0,000271588
1776,218414	0,000244342
1782,178879	0,000223491
1788,139343	0,000204976
1794,099808	0,000190415
1800,060272	0,000176882
1806,020737	0,000164577
1811,981201	0,000156319
1817,941666	0,000145964
1823,90213	0,000140054
1829,862595	0,000131658
1835,823059	0,000124121
1841,783524	0,0001191
1847,743988	0,000114372
1853,704453	0,000109856
1859,664917	0,000105586
1865,625381	0,000100647
1871,585846	0,000100561
1877,54631	0,0000947
1883,506775	0,0000913
1889,467239	0,0000899
1895,427704	0,0000869
1901,388168	0,0000859
1907,348633	0,0000827
1913,309097	0,0000815
1919,269562	0,0000787
1925,230026	0,0000772
1931,190491	0,0000744
1937,150955	0,0000723
1943,11142	0,0000722
1949,071884	0,0000703
1955,032349	0,0000716
1960,992813	0,0000889
1966,953278	0,000172434
1972,913742	0,000146954
1978,874207	0,0001053
1984,834671	0,0000914
1990,795135	0,0000844
1996,7556	0,000079
2002,716064	0,000076
2008,676529	0,000074
2014,636993	0,0000719
2020,597458	0,0000709
2026,557922	0,0000676
2032,518387	0,0000656
2038,478851	0,0000627
2044,439316	0,0000583
2050,39978	0,000056
2056,360245	0,0000577
2062,320709	0,000058
2068,281174	0,0000614
2074,241638	0,0000645
2080,202103	0,0000658
2086,162567	0,0000674
2092,123032	0,0000674
2098,083496	0,0000681
2104,043961	0,0000665
2110,004425	0,0000655
2115,96489	0,0000653
2121,925354	0,0000646
2127,885818	0,0000628
2133,846283	0,0000563
2139,806747	0,0000514
2145,767212	0,0000473
2151,727676	0,0000483
2157,688141	0,0000493
2163,648605	0,0000503
2169,60907	0,0000524
2175,569534	0,0000555
2181,529999	0,0000542
2187,490463	0,0000554
2193,450928	0,0000566
2199,411392	0,000056
2205,371857	0,0000558
2211,332321	0,0000577
2217,292786	0,0000575
2223,25325	0,0000593
2229,213715	0,000059
2235,174179	0,0000587
2241,134644	0,0000599
2247,095108	0,0000583
2253,055573	0,0000612
2259,016037	0,0000594
2264,976501	0,0000596
2270,936966	0,000059
2276,89743	0,0000603
2282,857895	0,000058
2288,818359	0,0000609
2294,778824	0,0000616
2300,739288	0,0000613
2306,699753	0,0000605
2312,660217	0,0000611
2318,620682	0,0000633
2324,581146	0,0000615
2330,541611	0,0000611
2336,502075	0,0000616
2342,46254	0,0000601
2348,423004	0,0000611
2354,383469	0,0000604
2360,343933	0,0000598
2366,304398	0,0000623
2372,264862	0,0000597
2378,225327	0,0000606
2384,185791	0,0000593
2390,146255	0,0000585
2396,10672	0,0000596
2402,067184	0,0000604
2408,027649	0,0000611
2413,988113	0,0000591
2419,948578	0,000061
2425,909042	0,0000599
2431,869507	0,000061
2437,829971	0,0000593
2443,790436	0,0000607
2449,7509	0,00006
2455,711365	0,0000595
2461,671829	0,0000621
2467,632294	0,0000617
2473,592758	0,0000653
2479,553223	0,0000754
2485,513687	0,0000798
2491,474152	0,0000747
2497,434616	0,0000709
2503,395081	0,0000678
2509,355545	0,0000643
2515,31601	0,0000622
2521,276474	0,0000631
2527,236938	0,0000621
2533,197403	0,0000619
2539,157867	0,0000617
2545,118332	0,0000625
2551,078796	0,0000629
2557,039261	0,0000608
2562,999725	0,000061
2568,96019	0,0000616
2574,920654	0,0000614
2580,881119	0,000062
2586,841583	0,0000625
2592,802048	0,0000619
2598,762512	0,0000596
2604,722977	0,0000593
2610,683441	0,0000577
2616,643906	0,0000577
2622,60437	0,0000567
2628,564835	0,0000566
2634,525299	0,0000535
2640,485764	0,0000523
2646,446228	0,0000533
2652,406693	0,0000508
2658,367157	0,0000481
2664,327621	0,0000463
2670,288086	0,0000435
2676,24855	0,0000394
2682,209015	0,0000355
2688,169479	0,0000314
2694,129944	0,0000309
2700,090408	0,0000385
2706,050873	0,0000598
2712,011337	0,000107475
2717,971802	0,000188063
2723,932266	0,000248456
2729,892731	0,000222174
2735,853195	0,000188687
2741,81366	0,000162757
2747,774124	0,000147001
2753,734589	0,000136316
2759,695053	0,000127615
2765,655518	0,000121236
2771,615982	0,000118111
2777,576447	0,000113451
2783,536911	0,000112605
2789,497375	0,000109274
2795,45784	0,000107284
2801,418304	0,000104918
2807,378769	0,000102257
2813,339233	0,000101808
2819,299698	0,000100031
2825,260162	0,000100625
2831,220627	0,0000998
2837,181091	0,0000989
2843,141556	0,0000981
2849,10202	0,0000967
2855,062485	0,0000959
2861,022949	0,0000968
2866,983414	0,0000954
2872,943878	0,0000958
2878,904343	0,0000968
2884,864807	0,0000977
2890,825272	0,0000968
2896,785736	0,0000979
2902,746201	0,0000977
2908,706665	0,0000952
2914,66713	0,0000941
2920,627594	0,0000919
2926,588058	0,000091
2932,548523	0,0000907
2938,508987	0,0000927
2944,469452	0,0000929
2950,429916	0,0000949
2956,390381	0,0000938
2962,350845	0,0000943
2968,31131	0,0000942
2974,271774	0,0000957
2980,232239	0,0000948
2986,192703	0,000095
2992,153168	0,0000945
2998,113632	0,000093
3004,074097	0,0000948
3010,034561	0,0000953
3015,995026	0,0000974
3021,95549	0,000097
3027,915955	0,0000982
3033,876419	0,000097
3039,836884	0,0000968
3045,797348	0,0000968
3051,757813	0,0000965
3057,718277	0,0000958
3063,678741	0,0000965
3069,639206	0,0000966
3075,59967	0,0000969
3081,560135	0,0000971
3087,520599	0,0000971
3093,481064	0,0000986
3099,441528	0,0000989
3105,401993	0,0000991
3111,362457	0,0000987
3117,322922	0,00010096
3123,283386	0,000103047
3129,243851	0,000100004
3135,204315	0,000100306
3141,16478	0,000101741
3147,125244	0,000101515
3153,085709	0,000103036
3159,046173	0,000102966
3165,006638	0,000102806
3170,967102	0,000102703
3176,927567	0,000102933
3182,888031	0,000103933
3188,848495	0,000104294
3194,80896	0,000104568
3200,769424	0,000106146
3206,729889	0,000105245
3212,690353	0,000106707
3218,650818	0,000104824
3224,611282	0,000107029
3230,571747	0,000108518
3236,532211	0,000107731
3242,492676	0,000108321
3248,45314	0,00010852
3254,413605	0,000108663
3260,374069	0,000110173
3266,334534	0,000111721
3272,294998	0,000111452
3278,255463	0,000113209
3284,215927	0,000113508
3290,176392	0,000112254
3296,136856	0,000112163
3302,097321	0,000112691
3308,057785	0,000113618
3314,01825	0,000114465
3319,978714	0,000116275
3325,939178	0,000117424
3331,899643	0,000118496
3337,860107	0,000116116
3343,820572	0,000117354
3349,781036	0,000118492
3355,741501	0,000119094
3361,701965	0,000120947
3367,66243	0,00012053
3373,622894	0,000123194
3379,583359	0,000123902
3385,543823	0,000124696
3391,504288	0,000125719
3397,464752	0,000129046
3403,425217	0,000127391
3409,385681	0,000127058
3415,346146	0,000119273
3421,30661	0,00010076
3427,267075	0,00010229
3433,227539	0,000113702
3439,188004	0,000120128
3445,148468	0,000122405
3451,108932	0,000126885
3457,069397	0,00012772
3463,029861	0,000129897
3468,990326	0,000130692
3474,95079	0,000131815
3480,911255	0,000131907
3486,871719	0,00013335
3492,832184	0,000136394
3498,792648	0,000135937
3504,753113	0,000135959
3510,713577	0,000136089
3516,674042	0,000136075
3522,634506	0,000137631
3528,594971	0,000136532
3534,555435	0,000138952
3540,5159	0,000139312
3546,476364	0,00013815
3552,436829	0,000140556
3558,397293	0,000139893
3564,357758	0,000141215
3570,318222	0,000142634
3576,278687	0,000143813
3582,239151	0,000144443
3588,199615	0,000147438
3594,16008	0,000146794
3600,120544	0,000147441
3606,081009	0,000149231
3612,041473	0,00015005
3618,001938	0,000150391
3623,962402	0,000150976
3629,922867	0,000151834
3635,883331	0,000152942
3641,843796	0,000155159
3647,80426	0,000155126
3653,764725	0,000156388
3659,725189	0,000155818
3665,685654	0,000156729
3671,646118	0,000157713
3677,606583	0,000158071
3683,567047	0,000159022
3689,527512	0,000161309
3695,487976	0,000160833
3701,448441	0,000164762
3707,408905	0,000165214
3713,36937	0,000165908
3719,329834	0,000166851
3725,290298	0,000168336
3731,250763	0,000169261
3737,211227	0,000169676
3743,171692	0,000171679
3749,132156	0,000173603
3755,092621	0,00017721
3761,053085	0,000180713
3767,01355	0,000184659
3772,974014	0,000188025
3778,934479	0,000195814
3784,894943	0,00020342
3790,855408	0,000216495
3796,815872	0,000233053
3802,776337	0,000257013
3808,736801	0,000290213
3814,697266	0,000338891
3820,65773	0,000405284
3826,618195	0,000500098
3832,578659	0,000632198
3838,539124	0,000803912
3844,499588	0,000992961
3850,460052	0,001119901
3856,420517	0,001114614
3862,380981	0,001022043
3868,341446	0,000912495
3874,30191	0,000821022
3880,262375	0,00075261
3886,222839	0,000699849
3892,183304	0,000661843
3898,143768	0,000633651
3904,104233	0,00061081
3910,064697	0,00059498
3916,025162	0,000582263
3921,985626	0,000573979
3927,946091	0,000567449
3933,906555	0,000564983
3939,86702	0,000562291
3945,827484	0,000555979
3951,787949	0,000548227
3957,748413	0,000525599
3963,708878	0,000505922
3969,669342	0,000570778
3975,629807	0,000594402
3981,590271	0,000605597
3987,550735	0,000617656
3993,5112	0,000627746
3999,471664	0,000641765
4005,432129	0,000654889
4011,392593	0,000672033
4017,353058	0,000687542
4023,313522	0,00070661
4029,273987	0,000727978
4035,234451	0,000748537
4041,194916	0,000773145
4047,15538	0,000798634
4053,115845	0,000829338
4059,076309	0,000860861
4065,036774	0,00089643
4070,997238	0,000934817
4076,957703	0,000977754
4082,918167	0,001025397
4088,878632	0,00107949
4094,839096	0,001138482
4100,799561	0,001207612
4106,760025	0,001286952
4112,72049	0,001375214
4118,680954	0,001480062
4124,641418	0,00160265
4130,601883	0,001748058
4136,562347	0,001924582
4142,522812	0,002141506
4148,483276	0,002416381
4154,443741	0,00277389
4160,404205	0,003253474
4166,36467	0,003933405
4172,325134	0,004954967
4178,285599	0,006631896
4184,246063	0,009667914
4190,206528	0,015208789
4196,166992	0,017306624
4202,127457	0,010053649
4208,087921	0,006506485
4214,048386	0,00478125
4220,00885	0,003768966
4225,969315	0,003105219
4231,929779	0,00263727
4237,890244	0,002289258
4243,850708	0,002022206
4249,811172	0,001809584
4255,771637	0,0016364
4261,732101	0,001492268
4267,692566	0,001372699
4273,65303	0,001268531
4279,613495	0,001179716
4285,573959	0,001104324
4291,534424	0,001033862
4297,494888	0,000976518
4303,455353	0,000921693
4309,415817	0,00087342
4315,376282	0,000828781
4321,336746	0,00078908
4327,297211	0,000753445
4333,257675	0,000718752
4339,21814	0,000689937
4345,178604	0,000662065
4351,139069	0,000636023
4357,099533	0,000612233
4363,059998	0,000589208
4369,020462	0,000567972
4374,980927	0,000549664
4380,941391	0,000530809
4386,901855	0,000515735
4392,86232	0,000499797
4398,822784	0,000483187
4404,783249	0,000468642
4410,743713	0,00045509
4416,704178	0,000442565
4422,664642	0,000429638
4428,625107	0,000419399
4434,585571	0,000408251
4440,546036	0,000401293
4446,5065	0,000389712
4452,466965	0,000381676
4458,427429	0,000371686
4464,387894	0,000362818
4470,348358	0,000354788
4476,308823	0,000346637
4482,269287	0,000338811
4488,229752	0,000331583
4494,190216	0,000324164
4500,150681	0,000317917
4506,111145	0,00031162
4512,071609	0,000305657
4518,032074	0,000297801
4523,992538	0,00029114
4529,953003	0,000286362
4535,913467	0,000278785
4541,873932	0,000272943
4547,834396	0,000267095
4553,794861	0,00026253
4559,755325	0,000256502
4565,71579	0,000251926
4571,676254	0,000246403
4577,636719	0,000241135
4583,597183	0,000237941
4589,557648	0,000230187
4595,518112	0,000225798
4601,478577	0,000218746
4607,439041	0,000214589
4613,399506	0,000204931
4619,35997	0,000194239
4625,320435	0,000181201
4631,280899	0,00015987
4637,241364	0,000129719
4643,201828	0,000128858
4649,162292	0,000223892
4655,122757	0,000245543
4661,083221	0,000236432
4667,043686	0,000231079
4673,00415	0,000224582
4678,964615	0,000217812
4684,925079	0,000213989
4690,885544	0,000210237
4696,846008	0,000206159
4702,806473	0,000203491
4708,766937	0,000201539
4714,727402	0,000197562
4720,687866	0,000193536
4726,648331	0,00019147
4732,608795	0,000187893
4738,56926	0,000186077
4744,529724	0,000184325
4750,490189	0,000181643
4756,450653	0,00017842
4762,411118	0,000175093
4768,371582	0,000175228
4774,332047	0,000172672
4780,292511	0,000170525
4786,252975	0,000170163
4792,21344	0,000166269
4798,173904	0,000166643
4804,134369	0,000163719
4810,094833	0,000161716
4816,055298	0,000160087
4822,015762	0,000158811
4827,976227	0,000156777
4833,936691	0,000154449
4839,897156	0,000152629
4845,85762	0,000151675
4851,818085	0,000150674
4857,778549	0,000147843
4863,739014	0,000147051
4869,699478	0,000144536
4875,659943	0,00014315
4881,620407	0,000141089
4887,580872	0,0001376
4893,541336	0,00013759
4899,501801	0,000136947
4905,462265	0,000136198
4911,422729	0,000134471
4917,383194	0,000133375
4923,343658	0,000131978
4929,304123	0,000132377
4935,264587	0,000129607
4941,225052	0,000130423
4947,185516	0,00012793
4953,145981	0,000128593
4959,106445	0,00012741
4965,06691	0,000127813
4971,027374	0,000126163
4976,987839	0,000123406
4982,948303	0,000122214
4988,908768	0,00012226
4994,869232	0,000120425
5000,829697	0,000120919
5006,790161	0,000118452
5012,750626	0,000119492
5018,71109	0,000118075
5024,671555	0,000116846
5030,632019	0,00011766
5036,592484	0,000116967
5042,552948	0,000115824
5048,513412	0,000114191
5054,473877	0,000113737
5060,434341	0,00011217
5066,394806	0,000109965
5072,35527	0,000109461
5078,315735	0,000108922
5084,276199	0,000105702
5090,236664	0,000105253
5096,197128	0,000105905
5102,157593	0,000104292
5108,118057	0,000104881
5114,078522	0,000103187
5120,038986	0,000103308
5125,999451	0,000102443
5131,959915	0,000100181
5137,92038	0,0000993
5143,880844	0,000100394
5149,841309	0,0000997
5155,801773	0,0000999
5161,762238	0,0000992
5167,722702	0,0001
5173,683167	0,0000978
5179,643631	0,0000963
5185,604095	0,0000966
5191,56456	0,0000946
5197,525024	0,0000944
5203,485489	0,0000936
5209,445953	0,0000923
5215,406418	0,0000925
5221,366882	0,0000913
5227,327347	0,0000909
5233,287811	0,0000903
5239,248276	0,0000893
5245,20874	0,0000888
5251,169205	0,0000892
5257,129669	0,0000881
5263,090134	0,0000875
5269,050598	0,0000867
5275,011063	0,0000857
5280,971527	0,0000848
5286,931992	0,000084
5292,892456	0,0000831
5298,852921	0,0000819
5304,813385	0,0000834
5310,773849	0,0000823
5316,734314	0,0000807
5322,694778	0,0000809
5328,655243	0,0000791
5334,615707	0,0000784
5340,576172	0,0000783
5346,536636	0,000079
5352,497101	0,0000772
5358,457565	0,0000748
5364,41803	0,0000762
5370,378494	0,0000755
5376,338959	0,000075
5382,299423	0,0000721
5388,259888	0,0000713
5394,220352	0,000071
5400,180817	0,0000699
5406,141281	0,0000683
5412,101746	0,0000683
5418,06221	0,0000684
5424,022675	0,0000652
5429,983139	0,000065
5435,943604	0,0000641
5441,904068	0,0000639
5447,864532	0,0000592
5453,824997	0,0000571
5459,785461	0,0000571
5465,745926	0,000055
5471,70639	0,0000524
5477,666855	0,00005
5483,627319	0,0000449
5489,587784	0,0000392
5495,548248	0,0000299
5501,508713	0,0000187
5507,469177	0,00000457
5513,429642	0,0000316
5519,390106	0,0000773
5525,350571	0,000113871
5531,311035	0,000111797
5537,2715	0,000100023
5543,231964	0,0000874
5549,192429	0,0000768
5555,152893	0,0000702
5561,113358	0,0000718
5567,073822	0,0000761
5573,034286	0,0000811
5578,994751	0,000083
5584,955215	0,0000832
5590,91568	0,0000835
5596,876144	0,0000831
5602,836609	0,0000811
5608,797073	0,000081
5614,757538	0,0000808
5620,718002	0,0000789
5626,678467	0,000077
5632,638931	0,0000771
5638,599396	0,0000771
5644,55986	0,0000752
5650,520325	0,0000756
5656,480789	0,0000731
5662,441254	0,0000733
5668,401718	0,0000725
5674,362183	0,0000728
5680,322647	0,0000725
5686,283112	0,0000719
5692,243576	0,0000717
5698,204041	0,0000718
5704,164505	0,0000714
5710,124969	0,0000715
5716,085434	0,0000721
5722,045898	0,0000703
5728,006363	0,0000691
5733,966827	0,0000706
5739,927292	0,0000701
5745,887756	0,0000697
5751,848221	0,0000691
5757,808685	0,000069
5763,76915	0,0000676
5769,729614	0,0000695
5775,690079	0,0000666
5781,650543	0,0000678
5787,611008	0,0000668
5793,571472	0,0000658
5799,531937	0,0000664
5805,492401	0,000065
5811,452866	0,000065
5817,41333	0,0000649
5823,373795	0,0000645
5829,334259	0,0000648
5835,294724	0,0000636
5841,255188	0,0000633
5847,215652	0,0000641
5853,176117	0,000062
5859,136581	0,0000615
5865,097046	0,0000613
5871,05751	0,0000625
5877,017975	0,0000624
5882,978439	0,0000652
5888,938904	0,0000679
5894,899368	0,0000744
5900,859833	0,0000906
5906,820297	0,000099
5912,780762	0,000089
5918,741226	0,0000796
5924,701691	0,0000733
5930,662155	0,0000714
5936,62262	0,0000697
5942,583084	0,0000667
5948,543549	0,0000679
5954,504013	0,0000671
5960,464478	0,0000659
5966,424942	0,0000648
5972,385406	0,0000648
5978,345871	0,000065
5984,306335	0,0000641
5990,2668	0,0000624
5996,227264	0,0000626
6002,187729	0,00006
6008,148193	0,0000607
6014,108658	0,0000598
6020,069122	0,0000606
6026,029587	0,0000595
6031,990051	0,0000611
6037,950516	0,0000601
6043,91098	0,0000612
6049,871445	0,0000614
6055,831909	0,0000627
6061,792374	0,0000625
6067,752838	0,0000621
6073,713303	0,000062
6079,673767	0,0000626
6085,634232	0,0000639
6091,594696	0,0000639
6097,555161	0,0000648
6103,515625	0,0000654
6109,476089	0,0000664
6115,436554	0,0000681
6121,397018	0,0000679
6127,357483	0,0000696
6133,317947	0,0000725
6139,278412	0,0000755
6145,238876	0,0000769
6151,199341	0,0000791
6157,159805	0,00008
6163,12027	0,0000818
6169,080734	0,0000851
6175,041199	0,0000919
6181,001663	0,0000998
6186,962128	0,000111454
6192,922592	0,000125431
6198,883057	0,000145104
6204,843521	0,000170379
6210,803986	0,000179821
6216,76445	0,000141122
6222,724915	0,0000948
6228,685379	0,0000697
6234,645844	0,0000571
6240,606308	0,000051
6246,566772	0,0000482
6252,527237	0,0000457
6258,487701	0,0000411
6264,448166	0,0000377
6270,40863	0,000034
6276,369095	0,0000331
6282,329559	0,0000325
6288,290024	0,0000293
6294,250488	0,0000308
6300,210953	0,0000305
6306,171417	0,0000281
6312,131882	0,0000255
6318,092346	0,0000223
6324,052811	0,0000197
6330,013275	0,0000194
6335,97374	0,0000249
6341,934204	0,0000307
6347,894669	0,0000356
6353,855133	0,0000382
6359,815598	0,0000407
6365,776062	0,0000408
6371,736526	0,0000408
6377,696991	0,0000425
6383,657455	0,0000409
6389,61792	0,0000426
6395,578384	0,0000423
6401,538849	0,0000412
6407,499313	0,0000416
6413,459778	0,0000409
6419,420242	0,0000422
6425,380707	0,0000402
6431,341171	0,0000397
6437,301636	0,00004
6443,2621	0,00004
6449,222565	0,0000397
6455,183029	0,0000399
6461,143494	0,0000395
6467,103958	0,0000397
6473,064423	0,0000389
6479,024887	0,0000394
6484,985352	0,0000391
6490,945816	0,00004
6496,906281	0,0000382
6502,866745	0,0000399
6508,827209	0,0000398
6514,787674	0,0000392
6520,748138	0,0000405
6526,708603	0,0000393
6532,669067	0,0000399
6538,629532	0,0000391
6544,589996	0,0000389
6550,550461	0,0000384
6556,510925	0,000039
6562,47139	0,0000378
6568,431854	0,0000395
6574,392319	0,0000391
6580,352783	0,0000387
6586,313248	0,0000396
6592,273712	0,0000385
6598,234177	0,0000405
6604,194641	0,0000402
6610,155106	0,0000407
6616,11557	0,0000398
6622,076035	0,0000409
6628,036499	0,0000407
6633,996964	0,0000419
6639,957428	0,000042
6645,917892	0,00004
6651,878357	0,0000405
6657,838821	0,0000408
6663,799286	0,0000411
6669,75975	0,0000427
6675,720215	0,0000441
6681,680679	0,0000478
6687,641144	0,0000454
6693,601608	0,0000417
6699,562073	0,0000412
6705,522537	0,0000395
6711,483002	0,0000379
6717,443466	0,0000381
6723,403931	0,000038
6729,364395	0,0000384
6735,32486	0,0000382
6741,285324	0,0000369
6747,245789	0,0000386
6753,206253	0,0000382
6759,166718	0,0000386
6765,127182	0,0000381
6771,087646	0,000039
6777,048111	0,0000397
6783,008575	0,0000382
6788,96904	0,0000402
6794,929504	0,0000387
6800,889969	0,0000392
6806,850433	0,0000399
6812,810898	0,0000389
6818,771362	0,0000389
6824,731827	0,0000397
6830,692291	0,0000401
6836,652756	0,0000399
6842,61322	0,0000415
6848,573685	0,0000406
6854,534149	0,0000388
6860,494614	0,0000405
6866,455078	0,0000403
6872,415543	0,0000399
6878,376007	0,0000393
6884,336472	0,0000399
6890,296936	0,0000395
6896,257401	0,0000394
6902,217865	0,0000384
6908,178329	0,0000394
6914,138794	0,0000404
6920,099258	0,0000431
6926,059723	0,0000437
6932,020187	0,0000439
6937,980652	0,0000444
6943,941116	0,0000442
6949,901581	0,0000467
6955,862045	0,0000468
6961,82251	0,0000478
6967,782974	0,0000514
6973,743439	0,000049
6979,703903	0,0000477
6985,664368	0,000039
6991,624832	0,0000206
6997,585297	0,0000206
7003,545761	0,0000237
7009,506226	0,0000249
7015,46669	0,000027
7021,427155	0,0000296
7027,387619	0,00003
7033,348083	0,0000309
7039,308548	0,0000322
7045,269012	0,0000336
7051,229477	0,000032
7057,189941	0,0000332
7063,150406	0,0000346
7069,11087	0,0000348
7075,071335	0,000034
7081,031799	0,0000352
7086,992264	0,0000353
7092,952728	0,0000355
7098,913193	0,000036
7104,873657	0,0000357
7110,834122	0,0000362
7116,794586	0,000037
7122,755051	0,0000362
7128,715515	0,0000371
7134,67598	0,0000362
7140,636444	0,0000359
7146,596909	0,0000353
7152,557373	0,000036
7158,517838	0,0000354
7164,478302	0,0000354
7170,438766	0,0000355
7176,399231	0,0000344
7182,359695	0,0000347
7188,32016	0,0000339
7194,280624	0,0000333
7200,241089	0,0000308
7206,201553	0,0000294
7212,162018	0,0000292
7218,122482	0,0000273
7224,082947	0,0000267
7230,043411	0,0000241
7236,003876	0,0000205
7241,96434	0,0000127
7247,924805	0,00000628
7253,885269	0,00000501
7259,845734	0,0000205
7265,806198	0,0000436
7271,766663	0,0000743
7277,727127	0,0000989
7283,687592	0,0000971
7289,648056	0,0000894
7295,608521	0,0000843
7301,568985	0,0000784
7307,529449	0,0000758
7313,489914	0,0000731
7319,450378	0,0000714
7325,410843	0,0000702
7331,371307	0,000069
7337,331772	0,0000685
7343,292236	0,000068
7349,252701	0,0000676
7355,213165	0,0000677
7361,17363	0,0000663
7367,134094	0,0000673
7373,094559	0,000066
7379,055023	0,0000661
7385,015488	0,0000668
7390,975952	0,0000661
7396,936417	0,0000645
7402,896881	0,0000643
7408,857346	0,000065
7414,81781	0,0000656
7420,778275	0,0000667
7426,738739	0,0000673
7432,699203	0,0000683
7438,659668	0,0000683
7444,620132	0,0000669
7450,580597	0,0000686
7456,541061	0,0000683
7462,501526	0,000069
7468,46199	0,0000686
7474,422455	0,0000702
7480,382919	0,0000703
7486,343384	0,0000699
7492,303848	0,0000699
7498,264313	0,0000698
7504,224777	0,0000705
7510,185242	0,0000737
7516,145706	0,0000733
7522,106171	0,0000755
7528,066635	0,0000773
7534,0271	0,000079
7539,987564	0,0000819
7545,948029	0,0000865
7551,908493	0,0000977
7557,868958	0,000113106
7563,829422	0,000136551
7569,789886	0,000171785
7575,750351	0,000214075
7581,710815	0,00024889
7587,67128	0,000252494
7593,631744	0,000233181
7599,592209	0,000210009
7605,552673	0,00019267
7611,513138	0,000180089
7617,473602	0,000171657
7623,434067	0,00016177
7629,394531	0,000155462
7635,354996	0,0001557
7641,31546	0,000154892
7647,275925	0,000155977
7653,236389	0,000157109
7659,196854	0,000158943
7665,157318	0,000160466
7671,117783	0,000164559
7677,078247	0,000166853
7683,038712	0,000168915
7688,999176	0,000172636
7694,959641	0,000175308
7700,920105	0,000177017
7706,880569	0,000180739
7712,841034	0,000182544
7718,801498	0,00018775
7724,761963	0,000190215
7730,722427	0,000197613
7736,682892	0,000202631
7742,643356	0,000209683
7748,603821	0,000218716
7754,564285	0,000225944
7760,52475	0,000236871
7766,485214	0,000249076
7772,445679	0,000264004
7778,406143	0,000278738
7784,366608	0,000293704
7790,327072	0,000315229
7796,287537	0,000339608
7802,248001	0,000365946
7808,208466	0,000398702
7814,16893	0,000437483
7820,129395	0,000485425
7826,089859	0,000545908
7832,050323	0,000619853
7838,010788	0,000718316
7843,971252	0,000849793
7849,931717	0,001029479
7855,892181	0,001269682
7861,852646	0,001551025
7867,81311	0,001715254
7873,773575	0,001566385
7879,734039	0,001258439
7885,694504	0,000998886
7891,654968	0,000806036
7897,615433	0,000667416
7903,575897	0,000561595
7909,536362	0,000482537
7915,496826	0,000424017
7921,457291	0,000380661
7927,417755	0,000346031
7933,37822	0,00031628
7939,338684	0,000289017
7945,299149	0,000267845
7951,259613	0,000247154
7957,220078	0,000229994
7963,180542	0,00021442
7969,141006	0,000202018
7975,101471	0,000190272
7981,061935	0,000179776
7987,0224	0,000170924
7992,982864	0,000163236
7998,943329	0,00015414
8004,903793	0,000146897
8010,864258	0,000142671
8016,824722	0,000138147
8022,785187	0,000135049
8028,745651	0,000131867
8034,706116	0,000131831
8040,66658	0,000129412
8046,627045	0,000125547
8052,587509	0,000120847
8058,547974	0,000113657
8064,508438	0,000108149
8070,468903	0,000102886
8076,429367	0,0000982
8082,389832	0,000094
8088,350296	0,0000913
8094,31076	0,0000881
8100,271225	0,0000854
8106,231689	0,0000834
8112,192154	0,0000816
8118,152618	0,0000775
8124,113083	0,0000774
8130,073547	0,000075
8136,034012	0,0000725
8141,994476	0,0000702
8147,954941	0,0000697
8153,915405	0,000068
8159,87587	0,0000657
8165,836334	0,0000645
8171,796799	0,000064
8177,757263	0,0000623
8183,717728	0,0000613
8189,678192	0,0000594
8195,638657	0,0000578
8201,599121	0,0000569
8207,559586	0,0000556
8213,52005	0,0000538
8219,480515	0,0000556
8225,440979	0,0000532
8231,401443	0,000052
8237,361908	0,0000509
8243,322372	0,0000518
8249,282837	0,0000501
8255,243301	0,0000504
8261,203766	0,000052
8267,16423	0,000051
8273,124695	0,0000532
8279,085159	0,0000534
8285,045624	0,0000556
8291,006088	0,0000559
8296,966553	0,0000582
8302,927017	0,0000619
8308,887482	0,0000662
8314,847946	0,0000696
8320,808411	0,0000714
8326,768875	0,0000759
8332,72934	0,0000753
8338,689804	0,0000684
8344,650269	0,0000582
8350,610733	0,0000474
8356,571198	0,0000449
8362,531662	0,0000477
8368,492126	0,0000537
8374,452591	0,0000678
8380,413055	0,0000798
8386,37352	0,0000963
8392,333984	0,0000923
8398,294449	0,0000706
8404,254913	0,0000566
8410,215378	0,0000461
8416,175842	0,0000406
8422,136307	0,0000348
8428,096771	0,0000333
8434,057236	0,0000305
8440,0177	0,0000279
8445,978165	0,0000282
8451,938629	0,0000266
8457,899094	0,0000261
8463,859558	0,0000249
8469,820023	0,0000254
8475,780487	0,000027
8481,740952	0,0000288
8487,701416	0,0000317
8493,66188	0,0000349
8499,622345	0,0000409
8505,582809	0,0000462
8511,543274	0,0000502
8517,503738	0,0000589
8523,464203	0,0000681
8529,424667	0,0000796
8535,385132	0,0000929
8541,345596	0,000110011
8547,306061	0,000134781
8553,266525	0,000164436
8559,22699	0,000194532
8565,187454	0,000227247
8571,147919	0,000239793
8577,108383	0,000227493
8583,068848	0,000188828
8589,029312	0,000159343
8594,989777	0,000133667
8600,950241	0,000116563
8606,910706	0,000102026
8612,87117	0,0000917
8618,831635	0,0000833
8624,792099	0,0000767
8630,752563	0,0000704
8636,713028	0,0000642
8642,673492	0,0000609
8648,633957	0,0000562
8654,594421	0,0000505
8660,554886	0,0000484
8666,51535	0,0000467
8672,475815	0,0000445
8678,436279	0,0000432
8684,396744	0,0000416
8690,357208	0,0000428
8696,317673	0,000037
8702,278137	0,0000293
8708,238602	0,0000277
8714,199066	0,0000283
8720,159531	0,0000321
8726,119995	0,0000379
8732,08046	0,0000487
8738,040924	0,0000622
8744,001389	0,0000822
8749,961853	0,000109375
8755,922318	0,000145696
8761,882782	0,000193145
8767,843246	0,000248443
8773,803711	0,000281374
8779,764175	0,000271297
8785,72464	0,000235113
8791,685104	0,000202521
8797,645569	0,000178028
8803,606033	0,000156034
8809,566498	0,000139119
8815,526962	0,000127363
8821,487427	0,000119731
8827,447891	0,000115357
8833,408356	0,000115603
8839,36882	0,0001129
8845,329285	0,000108064
8851,289749	0,000104064
8857,250214	0,0000997
8863,210678	0,0000951
8869,171143	0,000095
8875,131607	0,0000921
8881,092072	0,0000896
8887,052536	0,0000903
8893,013	0,0000895
8898,973465	0,0000875
8904,933929	0,0000845
8910,894394	0,0000851
8916,854858	0,0000825
8922,815323	0,0000802
8928,775787	0,0000795
8934,736252	0,0000774
8940,696716	0,0000751
8946,657181	0,000072
8952,617645	0,0000677
8958,57811	0,0000626
8964,538574	0,0000582
8970,499039	0,0000491
8976,459503	0,0000419
8982,419968	0,000039
8988,380432	0,0000605
8994,340897	0,000119191
9000,301361	0,000213979
9006,261826	0,000300061
9012,22229	0,000305763
9018,182755	0,000277481
9024,143219	0,000259441
9030,103683	0,000250012
9036,064148	0,000246123
9042,024612	0,000244684
9047,985077	0,000248667
9053,945541	0,00025438
9059,906006	0,000263795
9065,86647	0,000274755
9071,826935	0,000292374
9077,787399	0,00031251
9083,747864	0,000339713
9089,708328	0,000374148
9095,668793	0,000416571
9101,629257	0,000473908
9107,589722	0,000546402
9113,550186	0,000640596
9119,510651	0,000750889
9125,471115	0,000852642
9131,43158	0,000870047
9137,392044	0,000762156
9143,352509	0,000609086
9149,312973	0,000485811
9155,273438	0,000393926
9161,233902	0,000330026
9167,194366	0,000280033
9173,154831	0,000236088
9179,115295	0,000204446
9185,07576	0,000180878
9191,036224	0,000160433
9196,996689	0,000143778
9202,957153	0,000130248
9208,917618	0,00011956
9214,878082	0,000109797
9220,838547	0,000103367
9226,799011	0,000102947
9232,759476	0,000103129
9238,71994	0,000105502
9244,680405	0,000103984
9250,640869	0,0000966
9256,601334	0,0000848
9262,561798	0,0000778
9268,522263	0,0000694
9274,482727	0,0000641
9280,443192	0,0000573
9286,403656	0,0000532
9292,36412	0,0000491
9298,324585	0,0000449
9304,285049	0,0000414
9310,245514	0,0000375
9316,205978	0,0000344
9322,166443	0,0000326
9328,126907	0,0000309
9334,087372	0,0000281
9340,047836	0,0000248
9346,008301	0,0000218
9351,968765	0,0000195
9357,92923	0,000016
9363,889694	0,0000153
9369,850159	0,0000142
9375,810623	0,0000118
9381,771088	0,0000113
9387,731552	0,00000799
9393,692017	0,00000821
9399,652481	0,00000516
9405,612946	0,0000033
9411,57341	0,0000027
9417,533875	0,00000268
9423,494339	0,00000566
9429,454803	0,0000092
9435,415268	0,0000136
9441,375732	0,000019
9447,336197	0,000024
9453,296661	0,0000233
9459,257126	0,0000183
9465,21759	0,0000137
9471,178055	0,0000105
9477,138519	0,0000104
9483,098984	0,0000127
9489,059448	0,0000147
9495,019913	0,0000167
9500,980377	0,0000186
9506,940842	0,000022
9512,901306	0,0000252
9518,861771	0,0000319
9524,822235	0,0000377
9530,7827	0,0000444
9536,743164	0,000052
9542,703629	0,0000617
9548,664093	0,0000724
9554,624557	0,0000831
9560,585022	0,0000948
9566,545486	0,00010273
9572,505951	0,000106135
9578,466415	0,000102583
9584,42688	0,0000932
9590,387344	0,0000809
9596,347809	0,0000709
9602,308273	0,0000612
9608,268738	0,0000563
9614,229202	0,0000505
9620,189667	0,0000457
9626,150131	0,000042
9632,110596	0,0000377
9638,07106	0,0000356
9644,031525	0,0000324
9649,991989	0,0000302
9655,952454	0,0000288
9661,912918	0,0000261
9667,873383	0,0000218
9673,833847	0,0000179
9679,794312	0,0000118
9685,754776	0,000011
9691,71524	0,000016
9697,675705	0,0000207
9703,636169	0,000024
9709,596634	0,0000235
9715,557098	0,0000205
9721,517563	0,0000202
9727,478027	0,0000205
9733,438492	0,0000226
9739,398956	0,0000252
9745,359421	0,0000283
9751,319885	0,000032
9757,28035	0,0000306
9763,240814	0,0000307
9769,201279	0,0000295
9775,161743	0,0000269
9781,122208	0,0000246
9787,082672	0,0000225
9793,043137	0,0000209
9799,003601	0,0000208
9804,964066	0,0000189
9810,92453	0,0000179
9816,884995	0,0000173
9822,845459	0,0000185
9828,805923	0,0000178
9834,766388	0,000017
9840,726852	0,0000161
9846,687317	0,0000154
9852,647781	0,0000142
9858,608246	0,0000141
9864,56871	0,0000137
9870,529175	0,0000154
9876,489639	0,0000144
9882,450104	0,0000147
9888,410568	0,0000158
9894,371033	0,0000145
9900,331497	0,0000154
9906,291962	0,0000148
9912,252426	0,0000157
9918,212891	0,0000172
9924,173355	0,0000178
9930,13382	0,0000182
9936,094284	0,0000193
9942,054749	0,0000189
9948,015213	0,0000204
9953,975677	0,0000199
9959,936142	0,0000202
9965,896606	0,0000221
9971,857071	0,0000207
9977,817535	0,0000189
9983,778	0,0000196
9989,738464	0,00002
9995,698929	0,0000193
10001,65939	0,0000178
10007,61986	0,0000168
10013,58032	0,0000152
10019,54079	0,0000157
10025,50125	0,0000138
10031,46172	0,0000145
10037,42218	0,0000161
10043,38264	0,0000146
10049,34311	0,0000165
10055,30357	0,0000162
10061,26404	0,0000163
10067,2245	0,0000174
10073,18497	0,0000195
10079,14543	0,0000182
10085,1059	0,0000205
10091,06636	0,0000204
10097,02682	0,0000193
10102,98729	0,0000123
10108,94775	0,0000126
10114,90822	0,0000141
10120,86868	0,0000136
10126,82915	0,0000133
10132,78961	0,0000129
10138,75008	0,000014
10144,71054	0,0000141
10150,67101	0,0000139
10156,63147	0,0000128
10162,59193	0,0000141
10168,5524	0,0000145
10174,51286	0,0000142
10180,47333	0,0000139
10186,43379	0,0000152
10192,39426	0,0000143
10198,35472	0,0000136
10204,31519	0,0000153
10210,27565	0,0000149
10216,23611	0,0000157
10222,19658	0,0000163
10228,15704	0,0000159
10234,11751	0,0000156
10240,07797	0,0000139
10246,03844	0,0000158
10251,9989	0,0000157
10257,95937	0,0000165
10263,91983	0,0000183
10269,88029	0,0000181
10275,84076	0,0000193
10281,80122	0,000021
10287,76169	0,0000217
10293,72215	0,0000209
10299,68262	0,0000226
10305,64308	0,0000209
10311,60355	0,0000184
10317,56401	0,0000167
10323,52448	0,0000144
10329,48494	0,0000137
10335,4454	0,0000121
10341,40587	0,000012
10347,36633	0,0000137
10353,3268	0,0000137
10359,28726	0,0000143
10365,24773	0,0000154
10371,20819	0,0000161
10377,16866	0,0000157
10383,12912	0,0000176
10389,08958	0,0000169
10395,05005	0,0000186
10401,01051	0,000018
10406,97098	0,0000174
10412,93144	0,0000147
10418,89191	0,000015
10424,85237	0,0000138
10430,81284	0,0000145
10436,7733	0,0000137
10442,73376	0,0000122
10448,69423	0,0000148
10454,65469	0,0000133
10460,61516	0,0000153
10466,57562	0,0000147
10472,53609	0,0000171
10478,49655	0,000017
10484,45702	0,0000175
10490,41748	0,0000183
10496,37794	0,0000201
10502,33841	0,0000192
10508,29887	0,0000206
10514,25934	0,0000206
10520,2198	0,0000207
10526,18027	0,0000205
10532,14073	0,0000208
10538,1012	0,0000201
10544,06166	0,0000219
10550,02213	0,0000193
10555,98259	0,0000211
10561,94305	0,0000213
10567,90352	0,000023
10573,86398	0,0000213
10579,82445	0,0000226
10585,78491	0,0000225
10591,74538	0,0000234
10597,70584	0,0000247
10603,66631	0,0000254
10609,62677	0,0000274
10615,58723	0,0000283
10621,5477	0,0000321
10627,50816	0,0000318
10633,46863	0,000032
10639,42909	0,0000338
10645,38956	0,0000357
10651,35002	0,0000368
10657,31049	0,0000389
10663,27095	0,0000385
10669,23141	0,0000407
10675,19188	0,0000434
10681,15234	0,0000454
10687,11281	0,0000494
10693,07327	0,0000505
10699,03374	0,0000531
10704,9942	0,000055
10710,95467	0,0000572
10716,91513	0,0000618
10722,8756	0,0000659
10728,83606	0,0000662
10734,79652	0,0000686
10740,75699	0,0000715
10746,71745	0,0000751
10752,67792	0,0000771
10758,63838	0,0000806
10764,59885	0,0000836
10770,55931	0,0000912
10776,51978	0,0000968
10782,48024	0,000105705
10788,4407	0,000115148
10794,40117	0,000126768
10800,36163	0,00013888
10806,3221	0,000152713
10812,28256	0,000170478
10818,24303	0,000190592
10824,20349	0,000214726
10830,16396	0,000241105
10836,12442	0,000270327
10842,08488	0,000301374
10848,04535	0,000328694
10854,00581	0,000350868
10859,96628	0,000356431
10865,92674	0,000346282
10871,88721	0,00032374
10877,84767	0,000294073
10883,80814	0,000264225
10889,7686	0,000235344
10895,72906	0,000212487
10901,68953	0,000189707
10907,64999	0,000172071
10913,61046	0,000156561
10919,57092	0,000142486
10925,53139	0,000131502
10931,49185	0,00012067
10937,45232	0,000111729
10943,41278	0,000102686
10949,37325	0,0000967
10955,33371	0,0000914
10961,29417	0,0000871
10967,25464	0,000086
10973,2151	0,0000894
10979,17557	0,0000956
10985,13603	0,000106818
10991,0965	0,000120005
10997,05696	0,000133387
11003,01743	0,000139239
11008,97789	0,00013948
11014,93835	0,000137433
11020,89882	0,000132744
11026,85928	0,000128004
11032,81975	0,000123638
11038,78021	0,000119116
11044,74068	0,000116203
11050,70114	0,000110918
11056,66161	0,000106572
11062,62207	0,000103633
11068,58253	0,000101199
11074,543	0,0000988
11080,50346	0,0000973
11086,46393	0,0000961
11092,42439	0,0000925
11098,38486	0,0000908
11104,34532	0,000089
11110,30579	0,0000894
11116,26625	0,000088
11122,22672	0,0000878
11128,18718	0,0000902
11134,14764	0,0000894
11140,10811	0,0000893
11146,06857	0,000088
11152,02904	0,0000892
11157,9895	0,0000883
11163,94997	0,0000885
11169,91043	0,0000927
11175,8709	0,0000943
11181,83136	0,0000963
11187,79182	0,000102996
11193,75229	0,00010342
11199,71275	0,000101353
11205,67322	0,00010156
11211,63368	0,0000997
11217,59415	0,0000995
11223,55461	0,000098
11229,51508	0,0000988
11235,47554	0,0000984
11241,436	0,0000972
11247,39647	0,000097
11253,35693	0,0000985
11259,3174	0,0000974
11265,27786	0,0000975
11271,23833	0,000097
11277,19879	0,0000956
11283,15926	0,0000979
11289,11972	0,0000976
11295,08018	0,0000979
11301,04065	0,0000987
11307,00111	0,000102485
11312,96158	0,000104658
11318,92204	0,000104484
11324,88251	0,000106367
11330,84297	0,000109803
11336,80344	0,000112763
11342,7639	0,00011551
11348,72437	0,000118687
11354,68483	0,000122864
11360,64529	0,000126406
11366,60576	0,000131436
11372,56622	0,000134524
11378,52669	0,00013793
11384,48715	0,000139114
11390,44762	0,000139584
11396,40808	0,000135602
11402,36855	0,000128492
11408,32901	0,000117686
11414,28947	0,000104482
11420,24994	0,0000965
11426,2104	0,0000932
11432,17087	0,0000924
11438,13133	0,000095
11444,0918	0,0000971
11450,05226	0,000100664
11456,01273	0,000104258
11461,97319	0,000106629
11467,93365	0,000109641
11473,89412	0,000114038
11479,85458	0,000119202
11485,81505	0,000123022
11491,77551	0,000127819
11497,73598	0,000131517
11503,69644	0,000138795
11509,65691	0,0001451
11515,61737	0,000153642
11521,57784	0,000161198
11527,5383	0,00016991
11533,49876	0,000180015
11539,45923	0,000189711
11545,41969	0,000195911
11551,38016	0,00019756
11557,34062	0,000188909
11563,30109	0,000165586
11569,26155	0,000131768
11575,22202	0,0000984
11581,18248	0,0000657
11587,14294	0,0000384
11593,10341	0,0000173
11599,06387	0,00000915
11605,02434	0,0000179
11610,9848	0,0000325
11616,94527	0,0000414
11622,90573	0,0000516
11628,8662	0,0000594
11634,82666	0,0000683
11640,78712	0,0000774
11646,74759	0,0000838
11652,70805	0,0000889
11658,66852	0,0000955
11664,62898	0,000102208
11670,58945	0,000110267
11676,54991	0,000119438
11682,51038	0,000128191
11688,47084	0,000136177
11694,4313	0,000147624
11700,39177	0,00015898
11706,35223	0,000170587
11712,3127	0,000182087
11718,27316	0,00019664
11724,23363	0,000209804
11730,19409	0,000224966
11736,15456	0,00024176
11742,11502	0,000259125
11748,07549	0,000276206
11754,03595	0,000290902
11759,99641	0,000303433
11765,95688	0,000309337
11771,91734	0,000306103
11777,87781	0,000288798
11783,83827	0,000268957
11789,79874	0,000240524
11795,7592	0,000210849
11801,71967	0,000179006
11807,68013	0,000154045
11813,64059	0,000130917
11819,60106	0,000112608
11825,56152	0,000099
11831,52199	0,0000841
11837,48245	0,000073
11843,44292	0,0000649
11849,40338	0,0000614
11855,36385	0,0000595
11861,32431	0,0000603
11867,28477	0,0000651
11873,24524	0,0000726
11879,2057	0,0000804
11885,16617	0,000092
11891,12663	0,000101276
[truncated: 30,772 more rows]
