# Supplementary material for: Predicting the Durability of Solid Fired Bricks Using NDT Electroacoustic Methods
Source: Materials (Basel). 2022 Aug 25;15(17):5882. doi: 10.3390/ma15175882 (PMC9457344; doi:10.3390/ma15175882)
Supplement: Supplementary file 1 [file materials-15-05882-s001.zip › 22-S0_FT.csv]

ASCII data file created with TiePie Multi Channel software. www.tiepie.com.
2021-02-24 09:15:45 704m
Frequency	FFT1
Hz	V
0	0,002000845
5,960464478	0,00044005
11,92092896	0,000443403
17,88139343	0,000530129
23,84185791	0,000494291
29,80232239	0,000476319
35,76278687	0,000472382
41,72325134	0,000479173
47,68371582	0,000550117
53,6441803	0,000418275
59,60464478	0,000445366
65,56510925	0,000457137
71,52557373	0,000458684
77,48603821	0,000452042
83,44650269	0,000462659
89,40696716	0,000454343
95,36743164	0,000442462
101,3278961	0,000444607
107,2883606	0,000452429
113,2488251	0,000445652
119,2092896	0,000445061
125,169754	0,000446339
131,1302185	0,000438316
137,090683	0,00043664
143,0511475	0,000436317
149,0116119	0,000455109
154,9720764	0,000425779
160,9325409	0,000432782
166,8930054	0,000437104
172,8534698	0,000439819
178,8139343	0,000441976
184,7743988	0,000434598
190,7348633	0,000434352
196,6953278	0,000423704
202,6557922	0,000426014
208,6162567	0,00042248
214,5767212	0,000414323
220,5371857	0,00041442
226,4976501	0,000409003
232,4581146	0,000404271
238,4185791	0,000401023
244,3790436	0,000396908
250,3395081	0,000374765
256,2999725	0,000375714
262,260437	0,000384717
268,2209015	0,000387845
274,181366	0,000392804
280,1418304	0,000402549
286,1022949	0,000403684
292,0627594	0,000409634
298,0232239	0,000407064
303,9836884	0,000410608
309,9441528	0,000401412
315,9046173	0,000403717
321,8650818	0,000399891
327,8255463	0,000397374
333,7860107	0,000393108
339,7464752	0,000393256
345,7069397	0,000390436
351,6674042	0,00039064
357,6278687	0,000386164
363,5883331	0,000390578
369,5487976	0,000386796
375,5092621	0,000384053
381,4697266	0,00038365
387,430191	0,000383369
393,3906555	0,000384185
399,35112	0,000379963
405,3115845	0,000379475
411,272049	0,000378636
417,2325134	0,000378151
423,1929779	0,000380577
429,1534424	0,000379956
435,1139069	0,000379841
441,0743713	0,000377599
447,0348358	0,000377191
452,9953003	0,000381188
458,9557648	0,000378896
464,9162292	0,000378371
470,8766937	0,000380651
476,8371582	0,000377926
482,7976227	0,00038007
488,7580872	0,000378278
494,7185516	0,000377498
500,6790161	0,000378701
506,6394806	0,000375217
512,5999451	0,000373884
518,5604095	0,000371312
524,520874	0,000371677
530,4813385	0,000373391
536,441803	0,000372074
542,4022675	0,000368903
548,3627319	0,000372494
554,3231964	0,000370794
560,2836609	0,000373729
566,2441254	0,000373757
572,2045898	0,000373173
578,1650543	0,00037366
584,1255188	0,000372725
590,0859833	0,000373714
596,0464478	0,000371816
602,0069122	0,000375305
607,9673767	0,000372235
613,9278412	0,000373054
619,8883057	0,000374777
625,8487701	0,000375612
631,8092346	0,000376263
637,7696991	0,000375224
643,7301636	0,000377247
649,6906281	0,000375514
655,6510925	0,0003757
661,611557	0,00037874
667,5720215	0,000379626
673,532486	0,000377345
679,4929504	0,000376079
685,4534149	0,000379039
691,4138794	0,000380393
697,3743439	0,000380474
703,3348083	0,000381939
709,2952728	0,000382739
715,2557373	0,000382979
721,2162018	0,000383618
727,1766663	0,000385574
733,1371307	0,000383085
739,0975952	0,000383934
745,0580597	0,000386907
751,0185242	0,000383864
756,9789886	0,000386939
762,9394531	0,000386546
768,8999176	0,000389489
774,8603821	0,000390396
780,8208466	0,000391032
786,781311	0,000390869
792,7417755	0,000393102
798,70224	0,000392434
804,6627045	0,000390149
810,6231689	0,00039326
816,5836334	0,000396199
822,5440979	0,000395701
828,5045624	0,000397235
834,4650269	0,000396395
840,4254913	0,000399156
846,3859558	0,000398869
852,3464203	0,000400279
858,3068848	0,000400667
864,2673492	0,000401636
870,2278137	0,0004048
876,1882782	0,000405426
882,1487427	0,000406631
888,1092072	0,000407849
894,0696716	0,000408754
900,0301361	0,000409318
905,9906006	0,000411256
911,9510651	0,000413594
917,9115295	0,000414195
923,871994	0,000416266
929,8324585	0,000419428
935,792923	0,000418775
941,7533875	0,000420129
947,7138519	0,00042017
953,6743164	0,000422561
959,6347809	0,000425991
965,5952454	0,000427807
971,5557098	0,000428292
977,5161743	0,000430671
983,4766388	0,000430993
989,4371033	0,000432955
995,3975677	0,00043529
1001,358032	0,000437197
1007,318497	0,000438123
1013,278961	0,000440208
1019,239426	0,000441487
1025,19989	0,00044103
1031,160355	0,000443749
1037,120819	0,000446528
1043,081284	0,000449825
1049,041748	0,000452744
1055,002213	0,00045393
1060,962677	0,000456585
1066,923141	0,000460375
1072,883606	0,000460316
1078,84407	0,000464598
1084,804535	0,000468098
1090,764999	0,00046862
1096,725464	0,000471622
1102,685928	0,000473185
1108,646393	0,000475743
1114,606857	0,000479242
1120,567322	0,000481149
1126,527786	0,000483067
1132,488251	0,000488315
1138,448715	0,000489957
1144,40918	0,000494144
1150,369644	0,000498013
1156,330109	0,000499943
1162,290573	0,00050158
1168,251038	0,000503009
1174,211502	0,000509382
1180,171967	0,000511032
1186,132431	0,000513375
1192,092896	0,000516749
1198,05336	0,000518193
1204,013824	0,000523198
1209,974289	0,000532924
1215,934753	0,000535577
1221,895218	0,000539455
1227,855682	0,000539802
1233,816147	0,000541089
1239,776611	0,000547364
1245,737076	0,000551173
1251,69754	0,00055723
1257,658005	0,000561287
1263,618469	0,000566437
1269,578934	0,000569523
1275,539398	0,000574188
1281,499863	0,000579289
1287,460327	0,000583791
1293,420792	0,000588792
1299,381256	0,000595008
1305,341721	0,000598161
1311,302185	0,000606333
1317,26265	0,000609324
1323,223114	0,000616476
1329,183578	0,000621633
1335,144043	0,000628906
1341,104507	0,000636436
1347,064972	0,000641718
1353,025436	0,000650527
1358,985901	0,000658425
1364,946365	0,000665057
1370,90683	0,000672207
1376,867294	0,000679507
1382,827759	0,000688129
1388,788223	0,000694116
1394,748688	0,000702998
1400,709152	0,000712147
1406,669617	0,000722689
1412,630081	0,000728258
1418,590546	0,000739712
1424,55101	0,000748182
1430,511475	0,000758581
1436,471939	0,000768631
1442,432404	0,00078141
1448,392868	0,000793031
1454,353333	0,000784589
1460,313797	0,000770661
1466,274261	0,000801181
1472,234726	0,000828333
1478,19519	0,000850236
1484,155655	0,000864734
1490,116119	0,000882498
1496,076584	0,000898765
1502,037048	0,00091737
1507,997513	0,000933685
1513,957977	0,000953114
1519,918442	0,000974462
1525,878906	0,00099749
1531,839371	0,001017458
1537,799835	0,001041932
1543,7603	0,001067694
1549,720764	0,001094835
1555,681229	0,001125509
1561,641693	0,001153467
1567,602158	0,00118952
1573,562622	0,001223157
1579,523087	0,001261213
1585,483551	0,001304123
1591,444016	0,001350227
1597,40448	0,001400094
1603,364944	0,00145323
1609,325409	0,001515712
1615,285873	0,001585235
1621,246338	0,001661813
1627,206802	0,001748623
1633,167267	0,001849199
1639,127731	0,001962905
1645,088196	0,002099901
1651,04866	0,002258328
1657,009125	0,002452939
1662,969589	0,002695132
1668,930054	0,003006475
1674,890518	0,003413646
1680,850983	0,003982606
1686,811447	0,004824513
1692,771912	0,006194082
1698,732376	0,008770567
1704,692841	0,014636901
1710,653305	0,026878618
1716,61377	0,012938773
1722,574234	0,006782857
1728,534698	0,004427718
1734,495163	0,003181945
1740,455627	0,002407004
1746,416092	0,001872028
1752,376556	0,001480721
1758,337021	0,001182788
1764,297485	0,000947254
1770,25795	0,000754301
1776,218414	0,000590316
1782,178879	0,000457246
1788,139343	0,000348901
1794,099808	0,000268281
1800,060272	0,000227094
1806,020737	0,000235079
1811,981201	0,000278253
1817,941666	0,000343614
1823,90213	0,000419862
1829,862595	0,000499148
1835,823059	0,000583834
1841,783524	0,000670776
1847,743988	0,000762381
1853,704453	0,000862234
1859,664917	0,000966014
1865,625381	0,001079648
1871,585846	0,001204553
1877,54631	0,001343735
1883,506775	0,001497594
1889,467239	0,001673106
1895,427704	0,001876755
1901,388168	0,002116354
1907,348633	0,002405242
1913,309097	0,002759774
1919,269562	0,003204986
1925,230026	0,003788586
1931,190491	0,004588377
1937,150955	0,005753918
1943,11142	0,007599421
1949,071884	0,010890563
1955,032349	0,017820278
1960,992813	0,032561142
1966,953278	0,023338377
1972,913742	0,012726491
1978,874207	0,00867878
1984,834671	0,006581741
1990,795135	0,005309584
1996,7556	0,004456521
2002,716064	0,003843125
2008,676529	0,003381518
2014,636993	0,003020761
2020,597458	0,002729205
2026,557922	0,002491447
2032,518387	0,002290362
2038,478851	0,002121486
2044,439316	0,001977682
2050,39978	0,001849961
2056,360245	0,001738938
2062,320709	0,00164074
2068,281174	0,001554713
2074,241638	0,001476375
2080,202103	0,001406339
2086,162567	0,001339939
2092,123032	0,001280621
2098,083496	0,001225096
2104,043961	0,001175407
2110,004425	0,001128057
2115,96489	0,001084545
2121,925354	0,001041525
2127,885818	0,001005485
2133,846283	0,000972439
2139,806747	0,000942012
2145,767212	0,000913992
2151,727676	0,000886511
2157,688141	0,000859795
2163,648605	0,000833291
2169,60907	0,000809925
2175,569534	0,000786413
2181,529999	0,000766214
2187,490463	0,000745554
2193,450928	0,000729039
2199,411392	0,000707009
2205,371857	0,000695804
2211,332321	0,000696279
2217,292786	0,000682787
2223,25325	0,000649792
2229,213715	0,000628832
2235,174179	0,00060669
2241,134644	0,000588285
2247,095108	0,000576362
2253,055573	0,000562236
2259,016037	0,000553514
2264,976501	0,000541553
2270,936966	0,000529892
2276,89743	0,000519593
2282,857895	0,000506981
2288,818359	0,00049461
2294,778824	0,000485414
2300,739288	0,000473382
2306,699753	0,000464101
2312,660217	0,000453812
2318,620682	0,000445163
2324,581146	0,000436442
2330,541611	0,000428177
2336,502075	0,000421286
2342,46254	0,000412745
2348,423004	0,000407615
2354,383469	0,000399139
2360,343933	0,000393397
2366,304398	0,000386624
2372,264862	0,000381471
2378,225327	0,000374325
2384,185791	0,000367944
2390,146255	0,000363552
2396,10672	0,000356641
2402,067184	0,000351183
2408,027649	0,000344107
2413,988113	0,000337509
2419,948578	0,000331847
2425,909042	0,000324611
2431,869507	0,000318698
2437,829971	0,000314024
2443,790436	0,000308885
2449,7509	0,000305374
2455,711365	0,000299138
2461,671829	0,000292376
2467,632294	0,000285619
2473,592758	0,000283616
2479,553223	0,00028079
2485,513687	0,000277398
2491,474152	0,000272967
2497,434616	0,000269389
2503,395081	0,000267161
2509,355545	0,000260375
2515,31601	0,000256359
2521,276474	0,00025288
2527,236938	0,000249348
2533,197403	0,000244795
2539,157867	0,000240052
2545,118332	0,000235565
2551,078796	0,000231822
2557,039261	0,000228409
2562,999725	0,000225418
2568,96019	0,000221536
2574,920654	0,000217773
2580,881119	0,000212808
2586,841583	0,00021018
2592,802048	0,000206646
2598,762512	0,000203386
2604,722977	0,00019981
2610,683441	0,000196136
2616,643906	0,000193942
2622,60437	0,000189341
2628,564835	0,000186608
2634,525299	0,000184324
2640,485764	0,000180807
2646,446228	0,00017737
2652,406693	0,000173341
2658,367157	0,000169569
2664,327621	0,000165592
2670,288086	0,000162665
2676,24855	0,000159056
2682,209015	0,000152838
2688,169479	0,000146121
2694,129944	0,000140915
2700,090408	0,000133414
2706,050873	0,000129584
2712,011337	0,000132314
2717,971802	0,000166949
2723,932266	0,000214077
2729,892731	0,000204474
2735,853195	0,000188329
2741,81366	0,000178839
2747,774124	0,000168779
2753,734589	0,000162162
2759,695053	0,00015796
2765,655518	0,000153348
2771,615982	0,000149716
2777,576447	0,000145997
2783,536911	0,000141918
2789,497375	0,000140546
2795,45784	0,000136648
2801,418304	0,000134062
2807,378769	0,000130886
2813,339233	0,000129358
2819,299698	0,000126973
2825,260162	0,000124326
2831,220627	0,000122469
2837,181091	0,000121316
2843,141556	0,000118833
2849,10202	0,000117727
2855,062485	0,000113776
2861,022949	0,000111164
2866,983414	0,000111759
2872,943878	0,00010886
2878,904343	0,000105151
2884,864807	0,000104918
2890,825272	0,000101591
2896,785736	0,000100056
2902,746201	0,0000984
2908,706665	0,0000981
2914,66713	0,0000949
2920,627594	0,000094
2926,588058	0,0000924
2932,548523	0,0000907
2938,508987	0,000089
2944,469452	0,0000875
2950,429916	0,0000848
2956,390381	0,0000844
2962,350845	0,0000798
2968,31131	0,0000794
2974,271774	0,0000765
2980,232239	0,0000748
2986,192703	0,0000734
2992,153168	0,0000719
2998,113632	0,0000706
3004,074097	0,0000699
3010,034561	0,0000674
3015,995026	0,0000665
3021,95549	0,0000646
3027,915955	0,0000636
3033,876419	0,0000602
3039,836884	0,0000605
3045,797348	0,0000572
3051,757813	0,000056
3057,718277	0,0000537
3063,678741	0,0000504
3069,639206	0,0000517
3075,59967	0,0000484
3081,560135	0,0000478
3087,520599	0,0000466
3093,481064	0,0000441
3099,441528	0,000043
3105,401993	0,0000418
3111,362457	0,0000399
3117,322922	0,0000367
3123,283386	0,0000357
3129,243851	0,0000337
3135,204315	0,0000327
3141,16478	0,0000319
3147,125244	0,0000329
3153,085709	0,0000294
3159,046173	0,0000287
3165,006638	0,0000269
3170,967102	0,0000258
3176,927567	0,0000226
3182,888031	0,000024
3188,848495	0,0000217
3194,80896	0,0000192
3200,769424	0,000017
3206,729889	0,0000155
3212,690353	0,0000132
3218,650818	0,0000134
3224,611282	0,0000109
3230,571747	0,0000101
3236,532211	0,00000687
3242,492676	0,00000516
3248,45314	0,00000469
3254,413605	0,00000363
3260,374069	0,0000016
3266,334534	0,00000297
3272,294998	0,00000414
3278,255463	0,00000644
3284,215927	0,00000734
3290,176392	0,00000972
3296,136856	0,0000101
3302,097321	0,0000133
3308,057785	0,0000158
3314,01825	0,0000164
3319,978714	0,0000185
3325,939178	0,0000206
3331,899643	0,0000228
3337,860107	0,0000236
3343,820572	0,0000255
3349,781036	0,0000275
3355,741501	0,0000296
3361,701965	0,0000296
3367,66243	0,0000319
3373,622894	0,0000327
3379,583359	0,0000344
3385,543823	0,0000357
3391,504288	0,000034
3397,464752	0,0000316
3403,425217	0,0000313
3409,385681	0,0000293
3415,346146	0,0000481
3421,30661	0,0000826
3427,267075	0,0000979
3433,227539	0,0000919
3439,188004	0,0000887
3445,148468	0,0000841
3451,108932	0,0000855
3457,069397	0,0000826
3463,029861	0,0000839
3468,990326	0,0000863
3474,95079	0,0000888
3480,911255	0,0000919
3486,871719	0,0000937
3492,832184	0,0000967
3498,792648	0,0000982
3504,753113	0,00010415
3510,713577	0,00010564
3516,674042	0,000107564
3522,634506	0,000111599
3528,594971	0,000113183
3534,555435	0,000116937
3540,5159	0,000120381
3546,476364	0,00012349
3552,436829	0,000126632
3558,397293	0,000130265
3564,357758	0,000133342
3570,318222	0,000136612
3576,278687	0,000141842
3582,239151	0,00014504
3588,199615	0,000152641
3594,16008	0,000160885
3600,120544	0,000170051
3606,081009	0,000176063
3612,041473	0,000183189
3618,001938	0,000188758
3623,962402	0,00019523
3629,922867	0,000200717
3635,883331	0,000206725
3641,843796	0,000210096
3647,80426	0,000213942
3653,764725	0,000211857
3659,725189	0,000204477
3665,685654	0,000183028
3671,646118	0,000177164
3677,606583	0,000228668
3683,567047	0,000262548
3689,527512	0,000276319
3695,487976	0,000285478
3701,448441	0,000301178
3707,408905	0,000319746
3713,36937	0,000341107
3719,329834	0,000360234
3725,290298	0,000379758
3731,250763	0,000398138
3737,211227	0,000418326
3743,171692	0,000440643
3749,132156	0,000463237
3755,092621	0,000490879
3761,053085	0,000519589
3767,01355	0,000551398
3772,974014	0,000588525
3778,934479	0,000629245
3784,894943	0,00067854
3790,855408	0,000734142
3796,815872	0,00080044
3802,776337	0,000882858
3808,736801	0,000982358
3814,697266	0,001100351
3820,65773	0,001252916
3826,618195	0,001423602
3832,578659	0,001578471
3838,539124	0,001610934
3844,499588	0,001411143
3850,460052	0,001065985
3856,420517	0,000747866
3862,380981	0,000506786
3868,341446	0,000346784
3874,30191	0,000280719
3880,262375	0,000305234
3886,222839	0,000387326
3892,183304	0,000499527
3898,143768	0,000629737
3904,104233	0,000778994
3910,064697	0,000949931
3916,025162	0,001146342
3921,985626	0,001407164
3927,946091	0,0018671
3933,906555	0,002513335
3939,86702	0,003308878
3945,827484	0,004146129
3951,787949	0,004455971
3957,748413	0,003948946
3963,708878	0,003228622
3969,669342	0,002637496
3975,629807	0,00220763
3981,590271	0,001891666
3987,550735	0,001654143
3993,5112	0,001470438
3999,471664	0,001324613
4005,432129	0,001207799
4011,392593	0,001109928
4017,353058	0,001028192
4023,313522	0,000958013
4029,273987	0,000898919
4035,234451	0,000848513
4041,194916	0,000800929
4047,15538	0,000760621
4053,115845	0,000725769
4059,076309	0,000694329
4065,036774	0,000663
4070,997238	0,00063658
4076,957703	0,000614788
4082,918167	0,00059226
4088,878632	0,0005707
4094,839096	0,000548541
4100,799561	0,000528531
4106,760025	0,000509919
4112,72049	0,000495202
4118,680954	0,000480431
4124,641418	0,00046529
4130,601883	0,000453638
4136,562347	0,000440519
4142,522812	0,000428987
4148,483276	0,000417101
4154,443741	0,000406356
4160,404205	0,000391287
4166,36467	0,000380056
4172,325134	0,000368172
4178,285599	0,000350805
4184,246063	0,000335365
4190,206528	0,000326304
4196,166992	0,000346625
4202,127457	0,000367283
4208,087921	0,000365347
4214,048386	0,000357942
4220,00885	0,000349889
4225,969315	0,00034185
4231,929779	0,00033509
4237,890244	0,000327653
4243,850708	0,000320393
4249,811172	0,000315883
4255,771637	0,00030913
4261,732101	0,000304027
4267,692566	0,000297966
4273,65303	0,000291588
4279,613495	0,000286523
4285,573959	0,000282438
4291,534424	0,000275256
4297,494888	0,00027289
4303,455353	0,000268215
4309,415817	0,00026475
4315,376282	0,000261358
4321,336746	0,000259029
4327,297211	0,000255117
4333,257675	0,000253649
4339,21814	0,000246797
4345,178604	0,000244647
4351,139069	0,000243344
4357,099533	0,000243723
4363,059998	0,000238838
4369,020462	0,000235605
4374,980927	0,000231825
4380,941391	0,000229496
4386,901855	0,000227012
4392,86232	0,000224329
4398,822784	0,000223355
4404,783249	0,000221779
4410,743713	0,000218835
4416,704178	0,000215381
4422,664642	0,000213961
4428,625107	0,000213028
4434,585571	0,000213105
4440,546036	0,000210767
4446,5065	0,000209385
4452,466965	0,000204756
4458,427429	0,000204516
4464,387894	0,000202195
4470,348358	0,000199345
4476,308823	0,000199117
4482,269287	0,000197746
4488,229752	0,000194499
4494,190216	0,000195054
4500,150681	0,000191986
4506,111145	0,000192173
4512,071609	0,000190384
4518,032074	0,000187399
4523,992538	0,000186553
4529,953003	0,000185755
4535,913467	0,000184222
4541,873932	0,000182223
4547,834396	0,000179745
4553,794861	0,00017794
4559,755325	0,000177506
4565,71579	0,000174699
4571,676254	0,000172532
4577,636719	0,000170634
4583,597183	0,000167832
4589,557648	0,000166604
4595,518112	0,000162903
4601,478577	0,000161083
4607,439041	0,000157492
4613,399506	0,000151868
4619,35997	0,00014725
4625,320435	0,000138994
4631,280899	0,000129535
4637,241364	0,000117102
4643,201828	0,000123193
4649,162292	0,000142491
4655,122757	0,000156233
4661,083221	0,000160734
4667,043686	0,000163403
4673,00415	0,000161426
4678,964615	0,00016235
4684,925079	0,000160056
4690,885544	0,000155766
4696,846008	0,000155867
4702,806473	0,000153294
4708,766937	0,000153847
4714,727402	0,000152498
4720,687866	0,000150151
4726,648331	0,000150988
4732,608795	0,000149706
4738,56926	0,000149065
4744,529724	0,000147319
4750,490189	0,000147446
4756,450653	0,000145436
4762,411118	0,000146023
4768,371582	0,000144826
4774,332047	0,000144615
4780,292511	0,000143502
4786,252975	0,000140693
4792,21344	0,000142063
4798,173904	0,000140541
4804,134369	0,000139385
4810,094833	0,000140092
4816,055298	0,000139259
4822,015762	0,000139543
4827,976227	0,000139774
4833,936691	0,000137429
4839,897156	0,000135185
4845,85762	0,000137515
4851,818085	0,000135318
4857,778549	0,000135227
4863,739014	0,000133697
4869,699478	0,000136034
4875,659943	0,00013431
4881,620407	0,000130478
4887,580872	0,000132052
4893,541336	0,000131491
4899,501801	0,000130343
4905,462265	0,000130669
4911,422729	0,000130118
4917,383194	0,000128827
4923,343658	0,000129543
4929,304123	0,000127991
4935,264587	0,00012944
4941,225052	0,00012699
4947,185516	0,000125323
4953,145981	0,000127356
4959,106445	0,000126324
4965,06691	0,000125677
4971,027374	0,000123372
4976,987839	0,000125565
4982,948303	0,000124854
4988,908768	0,000122768
4994,869232	0,000122396
5000,829697	0,000122066
5006,790161	0,000120821
5012,750626	0,000121404
5018,71109	0,00011897
5024,671555	0,000119426
5030,632019	0,000122741
5036,592484	0,000119054
5042,552948	0,00011935
5048,513412	0,000119786
5054,473877	0,000118053
5060,434341	0,000118748
5066,394806	0,000118858
5072,35527	0,000117584
5078,315735	0,000117363
5084,276199	0,000118056
5090,236664	0,000116404
5096,197128	0,000117356
5102,157593	0,000116658
5108,118057	0,000115579
5114,078522	0,000116492
5120,038986	0,00011808
5125,999451	0,000114192
5131,959915	0,000111413
5137,92038	0,000114586
5143,880844	0,000114488
5149,841309	0,000116125
5155,801773	0,000112573
5161,762238	0,000113106
5167,722702	0,000113837
5173,683167	0,000113672
5179,643631	0,000113186
5185,604095	0,000113211
5191,56456	0,000113826
5197,525024	0,000113498
5203,485489	0,000111491
5209,445953	0,000111833
5215,406418	0,00011295
5221,366882	0,000112145
5227,327347	0,000113821
5233,287811	0,000111395
5239,248276	0,00011244
5245,20874	0,000112962
5251,169205	0,000112978
5257,129669	0,000110763
5263,090134	0,000110852
5269,050598	0,000111784
5275,011063	0,000111901
5280,971527	0,000114027
5286,931992	0,00010999
5292,892456	0,000111384
5298,852921	0,000110505
5304,813385	0,000111162
5310,773849	0,000112546
5316,734314	0,000111231
5322,694778	0,000110904
5328,655243	0,000112159
5334,615707	0,000112804
5340,576172	0,000111954
5346,536636	0,000112727
5352,497101	0,000112661
5358,457565	0,000113256
5364,41803	0,000114056
5370,378494	0,000113401
5376,338959	0,000109741
5382,299423	0,00010977
5388,259888	0,000117968
5394,220352	0,000116227
5400,180817	0,000118461
5406,141281	0,000119413
5412,101746	0,000118568
5418,06221	0,000117518
5424,022675	0,000119312
5429,983139	0,000119276
5435,943604	0,000120207
5441,904068	0,000120777
5447,864532	0,000122422
5453,824997	0,000122759
5459,785461	0,000123057
5465,745926	0,000124056
5471,70639	0,00012498
5477,666855	0,000126636
5483,627319	0,000128713
5489,587784	0,0001298
5495,548248	0,000131636
5501,508713	0,000132628
5507,469177	0,000129406
5513,429642	0,000121011
5519,390106	0,0000975
5525,350571	0,0000722
5531,311035	0,0000602
5537,2715	0,0000597
5543,231964	0,0000615
5549,192429	0,0000633
5555,152893	0,0000717
5561,113358	0,0000814
5567,073822	0,0000921
5573,034286	0,0000988
5578,994751	0,000103219
5584,955215	0,000106148
5590,91568	0,000109309
5596,876144	0,000111928
5602,836609	0,000113072
5608,797073	0,00011597
5614,757538	0,000118585
5620,718002	0,000121562
5626,678467	0,000117712
5632,638931	0,000118649
5638,599396	0,000126631
5644,55986	0,000129901
5650,520325	0,000129304
5656,480789	0,000129584
5662,441254	0,000126818
5668,401718	0,000127659
5674,362183	0,00013427
5680,322647	0,000139062
5686,283112	0,000142941
5692,243576	0,000146205
5698,204041	0,000153017
5704,164505	0,000154705
5710,124969	0,000160119
5716,085434	0,000162719
5722,045898	0,0001681
5728,006363	0,000173046
5733,966827	0,000176831
5739,927292	0,000180909
5745,887756	0,000187389
5751,848221	0,000192433
5757,808685	0,000196227
5763,76915	0,000202904
5769,729614	0,000208486
5775,690079	0,000215568
5781,650543	0,000223021
5787,611008	0,000229269
5793,571472	0,000238654
5799,531937	0,000252241
5805,492401	0,000270596
5811,452866	0,000297296
5817,41333	0,000324706
5823,373795	0,000352717
5829,334259	0,000380686
5835,294724	0,000412639
5841,255188	0,000442984
5847,215652	0,000478527
5853,176117	0,000516057
5859,136581	0,000548865
5865,097046	0,000572571
5871,05751	0,000583461
5877,017975	0,00056752
5882,978439	0,000526117
5888,938904	0,000500282
5894,899368	0,00046513
5900,859833	0,000422114
5906,820297	0,000392104
5912,780762	0,000369252
5918,741226	0,000343652
5924,701691	0,00031888
5930,662155	0,000293972
5936,62262	0,000273269
5942,583084	0,000252829
5948,543549	0,000234774
5954,504013	0,000218586
5960,464478	0,000205068
5966,424942	0,000190924
5972,385406	0,000179297
5978,345871	0,000170525
5984,306335	0,000161985
5990,2668	0,00015372
5996,227264	0,000148279
6002,187729	0,000141477
6008,148193	0,000134623
6014,108658	0,000129992
6020,069122	0,000124901
6026,029587	0,000119845
6031,990051	0,000116244
6037,950516	0,000112549
6043,91098	0,000110591
6049,871445	0,000104434
6055,831909	0,000103468
6061,792374	0,00010136
6067,752838	0,0000983
6073,713303	0,0000967
6079,673767	0,000096
6085,634232	0,0000954
6091,594696	0,0000958
6097,555161	0,0000941
6103,515625	0,0000957
6109,476089	0,0000944
6115,436554	0,0000955
6121,397018	0,0000962
6127,357483	0,0000936
6133,317947	0,0000957
6139,278412	0,0000964
6145,238876	0,0000973
6151,199341	0,0000978
6157,159805	0,000100196
6163,12027	0,0001046
6169,080734	0,000111704
6175,041199	0,000119385
6181,001663	0,000128072
6186,962128	0,000135719
6192,922592	0,000144322
6198,883057	0,000149942
6204,843521	0,000147398
6210,803986	0,000137516
6216,76445	0,000123219
6222,724915	0,000110077
6228,685379	0,000107216
6234,645844	0,000108225
6240,606308	0,00011199
6246,566772	0,000114666
6252,527237	0,000108351
6258,487701	0,0000993
6264,448166	0,000089
6270,40863	0,0000827
6276,369095	0,0000749
6282,329559	0,0000668
6288,290024	0,0000629
6294,250488	0,0000577
6300,210953	0,0000525
6306,171417	0,0000509
6312,131882	0,0000481
6318,092346	0,0000453
6324,052811	0,0000439
6330,013275	0,0000426
6335,97374	0,0000406
6341,934204	0,000041
6347,894669	0,0000413
6353,855133	0,0000415
6359,815598	0,0000402
6365,776062	0,0000384
6371,736526	0,0000368
6377,696991	0,0000354
6383,657455	0,0000342
6389,61792	0,000034
6395,578384	0,0000333
6401,538849	0,0000343
6407,499313	0,0000314
6413,459778	0,0000287
6419,420242	0,0000309
6425,380707	0,000031
6431,341171	0,000029
6437,301636	0,0000297
6443,2621	0,0000283
6449,222565	0,0000277
6455,183029	0,0000281
6461,143494	0,0000267
6467,103958	0,0000256
6473,064423	0,0000258
6479,024887	0,0000259
6484,985352	0,000025
6490,945816	0,0000253
6496,906281	0,0000248
6502,866745	0,000024
6508,827209	0,0000226
6514,787674	0,0000224
6520,748138	0,0000239
6526,708603	0,0000258
6532,669067	0,0000249
6538,629532	0,0000257
6544,589996	0,0000245
6550,550461	0,0000252
6556,510925	0,0000244
6562,47139	0,0000238
6568,431854	0,0000232
6574,392319	0,0000237
6580,352783	0,0000238
6586,313248	0,0000222
6592,273712	0,0000224
6598,234177	0,0000235
6604,194641	0,0000231
6610,155106	0,0000214
6616,11557	0,0000212
6622,076035	0,0000212
6628,036499	0,0000225
6633,996964	0,0000218
6639,957428	0,0000225
6645,917892	0,0000216
6651,878357	0,0000208
6657,838821	0,0000202
6663,799286	0,0000211
6669,75975	0,0000197
6675,720215	0,0000187
6681,680679	0,0000199
6687,641144	0,0000189
6693,601608	0,0000198
6699,562073	0,0000207
6705,522537	0,0000188
6711,483002	0,0000194
6717,443466	0,0000188
6723,403931	0,0000178
6729,364395	0,000019
6735,32486	0,0000195
6741,285324	0,0000177
6747,245789	0,0000176
6753,206253	0,0000171
6759,166718	0,0000165
6765,127182	0,0000161
6771,087646	0,0000153
6777,048111	0,0000152
6783,008575	0,0000157
6788,96904	0,0000156
6794,929504	0,0000139
6800,889969	0,0000153
6806,850433	0,0000149
6812,810898	0,0000165
6818,771362	0,0000141
6824,731827	0,0000135
6830,692291	0,0000142
6836,652756	0,000015
6842,61322	0,0000135
6848,573685	0,0000128
6854,534149	0,0000139
6860,494614	0,0000144
6866,455078	0,000015
6872,415543	0,0000127
6878,376007	0,0000149
6884,336472	0,0000133
6890,296936	0,0000146
6896,257401	0,0000133
6902,217865	0,000015
6908,178329	0,0000156
6914,138794	0,0000175
6920,099258	0,0000183
6926,059723	0,0000198
6932,020187	0,0000226
6937,980652	0,0000271
6943,941116	0,0000291
6949,901581	0,0000331
6955,862045	0,0000417
6961,82251	0,0000512
6967,782974	0,0000653
6973,743439	0,0000857
6979,703903	0,000112469
6985,664368	0,000139291
6991,624832	0,000150908
6997,585297	0,000142866
7003,545761	0,000116057
7009,506226	0,0000864
7015,46669	0,000069
7021,427155	0,0000564
7027,387619	0,0000493
7033,348083	0,000043
7039,308548	0,0000404
7045,269012	0,0000357
7051,229477	0,0000333
7057,189941	0,0000313
7063,150406	0,0000276
7069,11087	0,0000234
7075,071335	0,0000235
7081,031799	0,0000215
7086,992264	0,0000194
7092,952728	0,0000181
7098,913193	0,0000197
7104,873657	0,0000158
7110,834122	0,000015
7116,794586	0,0000132
7122,755051	0,00000994
7128,715515	0,0000098
7134,67598	0,00000814
7140,636444	0,00000585
7146,596909	0,0000061
7152,557373	0,00000498
7158,517838	0,00000329
7164,478302	0,00000765
7170,438766	0,00000808
7176,399231	0,00000981
7182,359695	0,0000119
7188,32016	0,0000152
7194,280624	0,0000195
7200,241089	0,0000235
7206,201553	0,0000269
7212,162018	0,0000337
7218,122482	0,0000409
7224,082947	0,0000497
7230,043411	0,0000595
7236,003876	0,0000719
7241,96434	0,0000893
7247,924805	0,000109534
7253,885269	0,00013888
7259,845734	0,000174542
7265,806198	0,000212727
7271,766663	0,000244497
7277,727127	0,000247356
7283,687592	0,00021982
7289,648056	0,000192362
7295,608521	0,000167445
7301,568985	0,000149543
7307,529449	0,000132792
7313,489914	0,000120711
7319,450378	0,000110334
7325,410843	0,000101023
7331,371307	0,0000936
7337,331772	0,0000858
7343,292236	0,0000801
7349,252701	0,000076
7355,213165	0,0000743
7361,17363	0,000068
7367,134094	0,0000628
7373,094559	0,0000589
7379,055023	0,0000575
7385,015488	0,0000544
7390,975952	0,0000556
7396,936417	0,0000541
7402,896881	0,0000505
7408,857346	0,0000492
7414,81781	0,0000475
7420,778275	0,0000455
7426,738739	0,0000438
7432,699203	0,000043
7438,659668	0,0000407
7444,620132	0,0000396
7450,580597	0,0000376
7456,541061	0,000035
7462,501526	0,0000342
7468,46199	0,0000324
7474,422455	0,0000297
7480,382919	0,0000265
7486,343384	0,0000255
7492,303848	0,0000235
7498,264313	0,0000245
7504,224777	0,0000269
7510,185242	0,0000315
7516,145706	0,0000377
7522,106171	0,0000452
7528,066635	0,0000527
7534,0271	0,0000648
7539,987564	0,0000773
7545,948029	0,0000943
7551,908493	0,000116722
7557,868958	0,000143609
7563,829422	0,00017537
7569,789886	0,000213093
7575,750351	0,000247716
7581,710815	0,00027641
7587,67128	0,000289707
7593,631744	0,000289023
7599,592209	0,000273229
7605,552673	0,000255341
7611,513138	0,000232355
7617,473602	0,000214307
7623,434067	0,000200914
7629,394531	0,000191728
7635,354996	0,000186572
7641,31546	0,000182716
7647,275925	0,000177225
7653,236389	0,000174173
7659,196854	0,000170967
7665,157318	0,000168749
7671,117783	0,000165383
7677,078247	0,000164555
7683,038712	0,000163607
7688,999176	0,000166076
7694,959641	0,000165395
7700,920105	0,000166182
7706,880569	0,000167606
7712,841034	0,00016977
7718,801498	0,000170498
7724,761963	0,000172298
7730,722427	0,000174315
7736,682892	0,00017646
7742,643356	0,000180622
7748,603821	0,00018458
7754,564285	0,000187323
7760,52475	0,000191363
7766,485214	0,000194922
7772,445679	0,000197597
7778,406143	0,000205731
7784,366608	0,000212193
7790,327072	0,000221425
7796,287537	0,000230046
7802,248001	0,0002401
7808,208466	0,000249483
7814,16893	0,000264629
7820,129395	0,000278079
7826,089859	0,000293169
7832,050323	0,000314065
7838,010788	0,000334793
7843,971252	0,000360401
7849,931717	0,000388896
7855,892181	0,000416099
7861,852646	0,000444515
7867,81311	0,00047648
7873,773575	0,000519264
7879,734039	0,000571165
7885,694504	0,000619343
7891,654968	0,000653156
7897,615433	0,000670516
7903,575897	0,000670166
7909,536362	0,000647361
7915,496826	0,000611351
7921,457291	0,000565978
7927,417755	0,000519091
7933,37822	0,000474476
7939,338684	0,000435852
7945,299149	0,000397501
7951,259613	0,00036522
7957,220078	0,000335333
7963,180542	0,000305382
7969,141006	0,000279398
7975,101471	0,000257849
7981,061935	0,000237368
7987,0224	0,000221178
7992,982864	0,000207135
7998,943329	0,000194062
8004,903793	0,000182172
8010,864258	0,000169685
8016,824722	0,000159143
8022,785187	0,000153211
8028,745651	0,000145134
8034,706116	0,000139617
8040,66658	0,000132547
8046,627045	0,000129131
8052,587509	0,000125758
8058,547974	0,000120533
8064,508438	0,000117144
8070,468903	0,000112801
8076,429367	0,000109645
8082,389832	0,000104747
8088,350296	0,000101069
8094,31076	0,0000988
8100,271225	0,0000938
8106,231689	0,0000921
8112,192154	0,00009
8118,152618	0,0000841
8124,113083	0,0000828
8130,073547	0,0000799
8136,034012	0,0000776
8141,994476	0,0000771
8147,954941	0,0000754
8153,915405	0,0000737
8159,87587	0,0000712
8165,836334	0,0000707
8171,796799	0,0000676
8177,757263	0,0000684
8183,717728	0,0000666
8189,678192	0,000066
8195,638657	0,0000648
8201,599121	0,0000629
8207,559586	0,0000619
8213,52005	0,00006
8219,480515	0,0000554
8225,440979	0,0000548
8231,401443	0,0000528
8237,361908	0,0000501
8243,322372	0,0000496
8249,282837	0,000046
8255,243301	0,000046
8261,203766	0,0000436
8267,16423	0,0000415
8273,124695	0,0000405
8279,085159	0,0000396
8285,045624	0,0000374
8291,006088	0,0000374
8296,966553	0,0000355
8302,927017	0,0000371
8308,887482	0,0000369
8314,847946	0,0000389
8320,808411	0,0000423
8326,768875	0,0000476
8332,72934	0,0000529
8338,689804	0,0000559
8344,650269	0,0000575
8350,610733	0,0000542
8356,571198	0,0000519
8362,531662	0,0000518
8368,492126	0,0000484
8374,452591	0,0000488
8380,413055	0,0000463
8386,37352	0,0000461
8392,333984	0,0000429
8398,294449	0,0000435
8404,254913	0,000045
8410,215378	0,0000424
8416,175842	0,0000419
8422,136307	0,0000412
8428,096771	0,0000403
8434,057236	0,0000403
8440,0177	0,0000401
8445,978165	0,0000402
8451,938629	0,0000393
8457,899094	0,0000391
8463,859558	0,0000391
8469,820023	0,0000375
8475,780487	0,0000383
8481,740952	0,0000353
8487,701416	0,0000362
8493,66188	0,000035
8499,622345	0,0000343
8505,582809	0,0000344
8511,543274	0,0000349
8517,503738	0,0000321
8523,464203	0,0000314
8529,424667	0,0000317
8535,385132	0,0000297
8541,345596	0,0000332
8547,306061	0,0000309
8553,266525	0,0000306
8559,22699	0,0000317
8565,187454	0,0000301
8571,147919	0,0000307
8577,108383	0,0000307
8583,068848	0,0000281
8589,029312	0,0000281
8594,989777	0,0000298
8600,950241	0,0000282
8606,910706	0,0000265
8612,87117	0,0000244
8618,831635	0,0000238
8624,792099	0,0000235
8630,752563	0,0000223
8636,713028	0,0000214
8642,673492	0,0000199
8648,633957	0,0000178
8654,594421	0,0000165
8660,554886	0,000013
8666,51535	0,00000933
8672,475815	0,0000069
8678,436279	0,0000108
8684,396744	0,0000225
8690,357208	0,000034
8696,317673	0,0000385
8702,278137	0,0000385
8708,238602	0,0000371
8714,199066	0,0000362
8720,159531	0,0000321
8726,119995	0,0000318
8732,08046	0,0000315
8738,040924	0,0000316
8744,001389	0,0000295
8749,961853	0,0000279
8755,922318	0,0000261
8761,882782	0,0000242
8767,843246	0,0000236
8773,803711	0,0000216
8779,764175	0,0000243
8785,72464	0,0000274
8791,685104	0,000026
8797,645569	0,0000264
8803,606033	0,0000244
8809,566498	0,0000254
8815,526962	0,0000263
8821,487427	0,0000256
8827,447891	0,0000274
8833,408356	0,0000259
8839,36882	0,0000251
8845,329285	0,0000259
8851,289749	0,0000252
8857,250214	0,0000237
8863,210678	0,0000239
8869,171143	0,0000238
8875,131607	0,000023
8881,092072	0,0000235
8887,052536	0,0000226
8893,013	0,0000231
8898,973465	0,0000223
8904,933929	0,0000219
8910,894394	0,000022
8916,854858	0,0000222
8922,815323	0,0000214
8928,775787	0,0000201
8934,736252	0,0000216
8940,696716	0,0000204
8946,657181	0,0000209
8952,617645	0,0000218
8958,57811	0,0000196
8964,538574	0,0000189
8970,499039	0,000017
8976,459503	0,000014
8982,419968	0,0000105
8988,380432	0,00000879
8994,340897	0,00000621
9000,301361	0,00000997
9006,261826	0,0000184
9012,22229	0,0000216
9018,182755	0,0000219
9024,143219	0,0000199
9030,103683	0,0000195
9036,064148	0,0000204
9042,024612	0,0000211
9047,985077	0,0000169
9053,945541	0,0000167
9059,906006	0,0000168
9065,86647	0,0000177
9071,826935	0,0000158
9077,787399	0,0000173
9083,747864	0,0000174
9089,708328	0,000018
9095,668793	0,0000208
9101,629257	0,0000236
9107,589722	0,0000286
9113,550186	0,0000328
9119,510651	0,0000404
9125,471115	0,0000509
9131,43158	0,0000623
9137,392044	0,0000658
9143,352509	0,000052
9149,312973	0,0000407
9155,273438	0,000031
9161,233902	0,0000219
9167,194366	0,0000148
9173,154831	0,00000934
9179,115295	0,00000594
9185,07576	0,00000581
9191,036224	0,000008
9196,996689	0,0000159
9202,957153	0,0000242
9208,917618	0,0000334
9214,878082	0,0000446
9220,838547	0,0000547
9226,799011	0,000068
9232,759476	0,0000821
9238,71994	0,0000956
9244,680405	0,000101138
9250,640869	0,0000993
9256,601334	0,0000961
9262,561798	0,0000926
9268,522263	0,0000854
9274,482727	0,0000803
9280,443192	0,0000776
9286,403656	0,0000726
9292,36412	0,0000698
9298,324585	0,0000672
9304,285049	0,0000663
9310,245514	0,0000583
9316,205978	0,000058
9322,166443	0,0000563
9328,126907	0,0000592
9334,087372	0,0000578
9340,047836	0,0000575
9346,008301	0,0000583
9351,968765	0,0000564
9357,92923	0,0000559
9363,889694	0,0000563
9369,850159	0,0000537
9375,810623	0,0000529
9381,771088	0,0000521
9387,731552	0,0000514
9393,692017	0,0000504
9399,652481	0,0000502
9405,612946	0,0000497
9411,57341	0,0000492
9417,533875	0,0000474
9423,494339	0,0000439
9429,454803	0,0000407
9435,415268	0,0000383
9441,375732	0,0000381
9447,336197	0,0000474
9453,296661	0,000061
9459,257126	0,0000716
9465,21759	0,0000784
9471,178055	0,0000802
9477,138519	0,0000818
9483,098984	0,0000808
9489,059448	0,0000812
9495,019913	0,0000833
9500,980377	0,0000849
9506,940842	0,0000852
9512,901306	0,000088
9518,861771	0,0000898
9524,822235	0,0000919
9530,7827	0,0000931
9536,743164	0,000095
9542,703629	0,0000966
9548,664093	0,0000965
9554,624557	0,0000922
9560,585022	0,0000825
9566,545486	0,0000786
9572,505951	0,0000769
9578,466415	0,0000733
9584,42688	0,000069
9590,387344	0,0000662
9596,347809	0,0000627
9602,308273	0,0000598
9608,268738	0,0000563
9614,229202	0,0000561
9620,189667	0,0000563
9626,150131	0,0000576
9632,110596	0,0000575
9638,07106	0,0000588
9644,031525	0,0000587
9649,991989	0,0000595
9655,952454	0,00006
9661,912918	0,0000579
9667,873383	0,0000575
9673,833847	0,0000551
9679,794312	0,0000497
9685,754776	0,0000433
9691,71524	0,000034
9697,675705	0,0000218
9703,636169	0,0000131
9709,596634	0,00000854
9715,557098	0,00000712
9721,517563	0,00000767
9727,478027	0,00000753
9733,438492	0,00000939
9739,398956	0,00000932
9745,359421	0,0000115
9751,319885	0,0000115
9757,28035	0,0000097
9763,240814	0,0000097
9769,201279	0,00000817
9775,161743	0,00000891
9781,122208	0,0000102
9787,082672	0,0000105
9793,043137	0,000011
9799,003601	0,0000133
9804,964066	0,0000127
9810,92453	0,0000132
9816,884995	0,0000132
9822,845459	0,0000126
9828,805923	0,0000167
9834,766388	0,0000168
9840,726852	0,0000193
9846,687317	0,0000215
9852,647781	0,0000227
9858,608246	0,0000219
9864,56871	0,0000226
9870,529175	0,0000213
9876,489639	0,0000226
9882,450104	0,000024
9888,410568	0,0000242
9894,371033	0,0000238
9900,331497	0,0000242
9906,291962	0,0000247
9912,252426	0,0000241
9918,212891	0,0000235
9924,173355	0,0000242
9930,13382	0,0000258
9936,094284	0,0000276
9942,054749	0,0000267
9948,015213	0,0000268
9953,975677	0,0000284
9959,936142	0,0000285
9965,896606	0,0000302
9971,857071	0,0000285
9977,817535	0,0000298
9983,778	0,0000312
9989,738464	0,0000331
9995,698929	0,0000315
10001,65939	0,0000361
10007,61986	0,0000363
10013,58032	0,0000369
10019,54079	0,0000378
10025,50125	0,0000384
10031,46172	0,0000396
10037,42218	0,000038
10043,38264	0,0000393
10049,34311	0,0000397
10055,30357	0,0000402
10061,26404	0,0000408
10067,2245	0,0000408
10073,18497	0,0000424
10079,14543	0,0000429
10085,1059	0,0000429
10091,06636	0,0000428
10097,02682	0,000042
10102,98729	0,0000428
10108,94775	0,000043
10114,90822	0,0000437
10120,86868	0,0000424
10126,82915	0,0000414
10132,78961	0,000042
10138,75008	0,0000422
10144,71054	0,0000403
10150,67101	0,0000414
10156,63147	0,0000409
10162,59193	0,00004
10168,5524	0,000038
10174,51286	0,0000389
10180,47333	0,0000384
10186,43379	0,0000356
10192,39426	0,0000368
10198,35472	0,0000352
10204,31519	0,0000346
10210,27565	0,0000329
10216,23611	0,0000308
10222,19658	0,0000293
10228,15704	0,0000286
10234,11751	0,0000275
10240,07797	0,0000254
10246,03844	0,0000231
10251,9989	0,0000238
10257,95937	0,0000196
10263,91983	0,0000202
10269,88029	0,0000208
10275,84076	0,0000198
10281,80122	0,0000188
10287,76169	0,0000191
10293,72215	0,0000182
10299,68262	0,0000179
10305,64308	0,0000158
10311,60355	0,0000172
10317,56401	0,0000161
10323,52448	0,0000178
10329,48494	0,0000172
10335,4454	0,0000172
10341,40587	0,0000194
10347,36633	0,0000199
10353,3268	0,0000204
10359,28726	0,0000224
10365,24773	0,0000222
10371,20819	0,0000221
10377,16866	0,0000213
10383,12912	0,0000225
10389,08958	0,0000225
10395,05005	0,0000229
10401,01051	0,0000218
10406,97098	0,0000235
10412,93144	0,0000229
10418,89191	0,0000224
10424,85237	0,0000207
10430,81284	0,0000195
10436,7733	0,0000182
10442,73376	0,0000177
10448,69423	0,000019
10454,65469	0,0000181
10460,61516	0,0000182
10466,57562	0,0000196
10472,53609	0,0000212
10478,49655	0,0000228
10484,45702	0,0000232
10490,41748	0,000025
10496,37794	0,0000263
10502,33841	0,0000275
10508,29887	0,0000273
10514,25934	0,0000247
10520,2198	0,000025
10526,18027	0,0000247
10532,14073	0,0000246
10538,1012	0,0000249
10544,06166	0,0000244
10550,02213	0,000025
10555,98259	0,0000252
10561,94305	0,0000261
10567,90352	0,0000256
10573,86398	0,000025
10579,82445	0,0000255
10585,78491	0,0000227
10591,74538	0,0000266
10597,70584	0,000027
10603,66631	0,0000256
10609,62677	0,0000268
10615,58723	0,0000278
10621,5477	0,0000299
10627,50816	0,0000349
10633,46863	0,0000371
10639,42909	0,0000392
10645,38956	0,0000384
10651,35002	0,0000404
10657,31049	0,000044
10663,27095	0,0000469
10669,23141	0,0000508
10675,19188	0,0000575
10681,15234	0,0000591
10687,11281	0,0000678
10693,07327	0,0000694
10699,03374	0,0000755
10704,9942	0,0000774
10710,95467	0,0000768
10716,91513	0,0000792
10722,8756	0,0000792
10728,83606	0,0000755
10734,79652	0,0000711
10740,75699	0,0000668
10746,71745	0,0000615
10752,67792	0,0000539
10758,63838	0,0000501
10764,59885	0,0000474
10770,55931	0,0000414
10776,51978	0,0000375
10782,48024	0,0000331
10788,4407	0,0000312
10794,40117	0,0000277
10800,36163	0,0000265
10806,3221	0,0000238
10812,28256	0,000021
10818,24303	0,0000184
10824,20349	0,0000175
10830,16396	0,0000152
10836,12442	0,0000144
10842,08488	0,0000124
10848,04535	0,00000935
10854,00581	0,00000571
10859,96628	0,00000247
10865,92674	0,00000492
10871,88721	0,00000897
10877,84767	0,00000912
10883,80814	0,0000096
10889,7686	0,00000841
10895,72906	0,00000921
10901,68953	0,0000105
10907,64999	0,0000127
10913,61046	0,0000139
10919,57092	0,0000151
10925,53139	0,0000203
10931,49185	0,0000214
10937,45232	0,0000248
10943,41278	0,0000281
10949,37325	0,0000307
10955,33371	0,0000332
10961,29417	0,0000356
10967,25464	0,0000387
10973,2151	0,0000385
10979,17557	0,0000437
10985,13603	0,0000462
10991,0965	0,000047
10997,05696	0,0000489
11003,01743	0,0000448
11008,97789	0,000044
11014,93835	0,0000428
11020,89882	0,00004
11026,85928	0,0000392
11032,81975	0,0000381
11038,78021	0,0000358
11044,74068	0,0000353
11050,70114	0,0000347
11056,66161	0,0000335
11062,62207	0,000034
11068,58253	0,0000313
11074,543	0,0000306
11080,50346	0,0000279
11086,46393	0,0000274
11092,42439	0,0000272
11098,38486	0,0000232
11104,34532	0,0000214
11110,30579	0,000019
11116,26625	0,0000175
11122,22672	0,0000152
11128,18718	0,0000141
11134,14764	0,00001
11140,10811	0,0000112
11146,06857	0,0000103
11152,02904	0,0000128
11157,9895	0,0000147
11163,94997	0,0000184
11169,91043	0,000024
11175,8709	0,0000293
11181,83136	0,0000325
11187,79182	0,000036
11193,75229	0,0000374
11199,71275	0,0000383
11205,67322	0,0000374
11211,63368	0,0000377
11217,59415	0,0000378
11223,55461	0,0000357
11229,51508	0,0000369
11235,47554	0,0000364
11241,436	0,000035
11247,39647	0,0000338
11253,35693	0,0000345
11259,3174	0,0000357
11265,27786	0,0000338
11271,23833	0,0000358
11277,19879	0,0000356
11283,15926	0,0000367
11289,11972	0,000036
11295,08018	0,0000342
11301,04065	0,0000328
11307,00111	0,000034
11312,96158	0,0000322
11318,92204	0,0000328
11324,88251	0,0000332
11330,84297	0,0000329
11336,80344	0,0000334
11342,7639	0,000035
11348,72437	0,0000348
11354,68483	0,0000345
11360,64529	0,0000347
11366,60576	0,0000338
11372,56622	0,0000343
11378,52669	0,0000336
11384,48715	0,0000304
11390,44762	0,0000295
11396,40808	0,0000253
11402,36855	0,0000214
11408,32901	0,0000166
11414,28947	0,0000141
11420,24994	0,0000103
11426,2104	0,00000563
11432,17087	0,00000312
11438,13133	0,00000234
11444,0918	0,00000436
11450,05226	0,00000645
11456,01273	0,000007
11461,97319	0,00000841
11467,93365	0,00000986
11473,89412	0,0000104
11479,85458	0,0000104
11485,81505	0,0000107
11491,77551	0,00000987
11497,73598	0,00000962
11503,69644	0,0000124
11509,65691	0,000012
11515,61737	0,0000128
11521,57784	0,0000121
11527,5383	0,0000125
11533,49876	0,0000131
11539,45923	0,0000155
11545,41969	0,0000173
11551,38016	0,0000147
11557,34062	0,000015
11563,30109	0,0000137
11569,26155	0,0000144
11575,22202	0,0000156
11581,18248	0,0000155
11587,14294	0,0000156
11593,10341	0,0000152
11599,06387	0,0000154
11605,02434	0,0000157
11610,9848	0,0000142
11616,94527	0,0000148
11622,90573	0,0000153
11628,8662	0,0000146
11634,82666	0,000017
11640,78712	0,0000164
11646,74759	0,0000151
11652,70805	0,0000127
11658,66852	0,0000146
11664,62898	0,0000144
11670,58945	0,0000144
11676,54991	0,0000149
11682,51038	0,0000138
11688,47084	0,0000154
11694,4313	0,0000128
11700,39177	0,0000133
11706,35223	0,0000114
11712,3127	0,0000125
11718,27316	0,0000118
11724,23363	0,0000104
11730,19409	0,0000127
11736,15456	0,0000112
11742,11502	0,0000105
11748,07549	0,0000114
11754,03595	0,0000112
11759,99641	0,0000145
11765,95688	0,0000133
11771,91734	0,0000152
11777,87781	0,0000185
11783,83827	0,0000196
11789,79874	0,0000214
11795,7592	0,0000191
11801,71967	0,0000184
11807,68013	0,0000185
11813,64059	0,0000183
11819,60106	0,0000174
11825,56152	0,0000188
11831,52199	0,0000193
11837,48245	0,0000208
11843,44292	0,000021
11849,40338	0,0000213
11855,36385	0,0000199
11861,32431	0,0000199
11867,28477	0,0000218
11873,24524	0,0000203
11879,2057	0,0000212
11885,16617	0,0000203
11891,12663	0,0000202
[truncated: 30,772 more rows]
