# Supplementary material for: Predicting the Durability of Solid Fired Bricks Using NDT Electroacoustic Methods
Source: Materials (Basel). 2022 Aug 25;15(17):5882. doi: 10.3390/ma15175882 (PMC9457344; doi:10.3390/ma15175882)
Supplement: Supplementary file 1 [file materials-15-05882-s001.zip › 23-NV0_FL.csv]

ASCII data file created with TiePie Multi Channel software. www.tiepie.com.
2021-02-24 09:15:45 704m
Frequency	FFT1
Hz	V
0	0,00455038
5,960464478	0,000575015
11,92092896	0,000569991
17,88139343	0,000601934
23,84185791	0,000553052
29,80232239	0,000546507
35,76278687	0,000550813
41,72325134	0,00055281
47,68371582	0,000551819
53,6441803	0,000555242
59,60464478	0,000555438
65,56510925	0,000549902
71,52557373	0,000549991
77,48603821	0,000555341
83,44650269	0,000551509
89,40696716	0,000552129
95,36743164	0,000545389
101,3278961	0,000542912
107,2883606	0,00054153
113,2488251	0,00053848
119,2092896	0,000541402
125,169754	0,000542143
131,1302185	0,000531646
137,090683	0,000530896
143,0511475	0,000525467
149,0116119	0,000518324
154,9720764	0,000515817
160,9325409	0,000519047
166,8930054	0,000517492
172,8534698	0,000517966
178,8139343	0,00051827
184,7743988	0,00051113
190,7348633	0,000506507
196,6953278	0,00050055
202,6557922	0,000492484
208,6162567	0,000486016
214,5767212	0,000480919
220,5371857	0,000481764
226,4976501	0,000479838
232,4581146	0,000474671
238,4185791	0,000475378
244,3790436	0,000474004
250,3395081	0,000466017
256,2999725	0,000467937
262,260437	0,000464791
268,2209015	0,000464002
274,181366	0,000460645
280,1418304	0,000461845
286,1022949	0,000456067
292,0627594	0,000454564
298,0232239	0,000451364
303,9836884	0,000449984
309,9441528	0,000445801
315,9046173	0,000446695
321,8650818	0,000440948
327,8255463	0,000438269
333,7860107	0,000433854
339,7464752	0,000432024
345,7069397	0,000429969
351,6674042	0,00042806
357,6278687	0,000423716
363,5883331	0,000421919
369,5487976	0,000416556
375,5092621	0,000412411
381,4697266	0,000402115
387,430191	0,000391842
393,3906555	0,000379079
399,35112	0,000364562
405,3115845	0,000344317
411,272049	0,000330088
417,2325134	0,000311263
423,1929779	0,000299191
429,1534424	0,000292
435,1139069	0,000285184
441,0743713	0,000282472
447,0348358	0,000287188
452,9953003	0,000293519
458,9557648	0,000299612
464,9162292	0,000305344
470,8766937	0,000314195
476,8371582	0,000317789
482,7976227	0,000320825
488,7580872	0,000323944
494,7185516	0,000324363
500,6790161	0,000323076
506,6394806	0,000317435
512,5999451	0,000307007
518,5604095	0,000290853
524,520874	0,000277314
530,4813385	0,000265617
536,441803	0,000254995
542,4022675	0,000251696
548,3627319	0,000257732
554,3231964	0,000262486
560,2836609	0,000255348
566,2441254	0,000273187
572,2045898	0,000272994
578,1650543	0,000278182
584,1255188	0,000279684
590,0859833	0,000283358
596,0464478	0,000287056
602,0069122	0,000288106
607,9673767	0,000290977
613,9278412	0,000293881
619,8883057	0,000296244
625,8487701	0,000293813
631,8092346	0,000294394
637,7696991	0,000295712
643,7301636	0,000297155
649,6906281	0,000297558
655,6510925	0,000301098
661,611557	0,000302915
667,5720215	0,000302414
673,532486	0,000302804
679,4929504	0,000304193
685,4534149	0,000303033
691,4138794	0,000308544
697,3743439	0,000310366
703,3348083	0,000313748
709,2952728	0,00031445
715,2557373	0,000321508
721,2162018	0,000327967
727,1766663	0,000333762
733,1371307	0,000338023
739,0975952	0,000338383
745,0580597	0,000334359
751,0185242	0,000330721
756,9789886	0,000322879
762,9394531	0,000315467
768,8999176	0,000309295
774,8603821	0,000300903
780,8208466	0,000297503
786,781311	0,00029714
792,7417755	0,000299745
798,70224	0,000299548
804,6627045	0,00029992
810,6231689	0,0003041
816,5836334	0,000308802
822,5440979	0,000317602
828,5045624	0,000326236
834,4650269	0,000335565
840,4254913	0,000344832
846,3859558	0,000351485
852,3464203	0,000356372
858,3068848	0,000359538
864,2673492	0,000358701
870,2278137	0,000356834
876,1882782	0,000349774
882,1487427	0,000343064
888,1092072	0,00033465
894,0696716	0,000326931
900,0301361	0,000320164
905,9906006	0,000314098
911,9510651	0,000310505
917,9115295	0,000305986
923,871994	0,0003066
929,8324585	0,000305831
935,792923	0,000307293
941,7533875	0,000305679
947,7138519	0,000300879
953,6743164	0,000294112
959,6347809	0,000289481
965,5952454	0,000289803
971,5557098	0,000290181
977,5161743	0,000291442
983,4766388	0,000287936
989,4371033	0,000281643
995,3975677	0,000270524
1001,358032	0,000257867
1007,318497	0,00025036
1013,278961	0,000246415
1019,239426	0,000250802
1025,19989	0,000255948
1031,160355	0,000264674
1037,120819	0,000270233
1043,081284	0,000278924
1049,041748	0,000282053
1055,002213	0,000282936
1060,962677	0,000279055
1066,923141	0,000273302
1072,883606	0,000265927
1078,84407	0,000257902
1084,804535	0,000256022
1090,764999	0,00025374
1096,725464	0,000255846
1102,685928	0,000259327
1108,646393	0,000258201
1114,606857	0,000259831
1120,567322	0,000259404
1126,527786	0,000260002
1132,488251	0,000261265
1138,448715	0,000262931
1144,40918	0,000259756
1150,369644	0,000258759
1156,330109	0,00025759
1162,290573	0,000258226
1168,251038	0,000257241
1174,211502	0,00026016
1180,171967	0,000264866
1186,132431	0,000274424
1192,092896	0,000282494
1198,05336	0,000291431
1204,013824	0,000298667
1209,974289	0,000299866
1215,934753	0,000297476
1221,895218	0,000288057
1227,855682	0,000282248
1233,816147	0,000272345
1239,776611	0,000266437
1245,737076	0,000262291
1251,69754	0,000261114
1257,658005	0,000260178
1263,618469	0,000256269
1269,578934	0,000254697
1275,539398	0,000253663
1281,499863	0,000254251
1287,460327	0,000255654
1293,420792	0,000252053
1299,381256	0,000249434
1305,341721	0,000246297
1311,302185	0,000243786
1317,26265	0,000241548
1323,223114	0,000241304
1329,183578	0,000239683
1335,144043	0,000238431
1341,104507	0,00023607
1347,064972	0,000234564
1353,025436	0,000232385
1358,985901	0,000228701
1364,946365	0,000228448
1370,90683	0,000227655
1376,867294	0,000226426
1382,827759	0,000225192
1388,788223	0,000222702
1394,748688	0,000220574
1400,709152	0,000215276
1406,669617	0,000208134
1412,630081	0,000200371
1418,590546	0,000191029
1424,55101	0,000179647
1430,511475	0,00016562
1436,471939	0,000152011
1442,432404	0,000135883
1448,392868	0,000124055
1454,353333	0,000115123
1460,313797	0,000122998
1466,274261	0,000160498
1472,234726	0,000223966
1478,19519	0,000329151
1484,155655	0,000480001
1490,116119	0,000576144
1496,076584	0,000556874
1502,037048	0,000525441
1507,997513	0,000504564
1513,957977	0,000489997
1519,918442	0,000476714
1525,878906	0,000462052
1531,839371	0,000452505
1537,799835	0,000438814
1543,7603	0,000429052
1549,720764	0,000422071
1555,681229	0,000414739
1561,641693	0,000408356
1567,602158	0,000403102
1573,562622	0,000401337
1579,523087	0,000398359
1585,483551	0,000396018
1591,444016	0,000394216
1597,40448	0,000396477
1603,364944	0,00039547
1609,325409	0,000399252
1615,285873	0,000397419
1621,246338	0,000396122
1627,206802	0,000393764
1633,167267	0,000390691
1639,127731	0,000386592
1645,088196	0,000380163
1651,04866	0,000378511
1657,009125	0,000374195
1662,969589	0,000374366
1668,930054	0,00037346
1674,890518	0,000370446
1680,850983	0,000370485
1686,811447	0,000367235
1692,771912	0,000368932
1698,732376	0,000369692
1704,692841	0,000372129
1710,653305	0,000373658
1716,61377	0,000376397
1722,574234	0,000378033
1728,534698	0,000380059
1734,495163	0,000376973
1740,455627	0,000374148
1746,416092	0,000370386
1752,376556	0,000362402
1758,337021	0,000352763
1764,297485	0,00034828
1770,25795	0,000344266
1776,218414	0,000342868
1782,178879	0,000337849
1788,139343	0,000337631
1794,099808	0,000337826
1800,060272	0,000338977
1806,020737	0,000341209
1811,981201	0,000345097
1817,941666	0,000350067
1823,90213	0,000352543
1829,862595	0,000357258
1835,823059	0,00036103
1841,783524	0,000364288
1847,743988	0,000361512
1853,704453	0,000360433
1859,664917	0,000352485
1865,625381	0,000345641
1871,585846	0,00033602
1877,54631	0,000329286
1883,506775	0,000323148
1889,467239	0,00031895
1895,427704	0,000317224
1901,388168	0,000315699
1907,348633	0,000317586
1913,309097	0,000319152
1919,269562	0,00032208
1925,230026	0,00032713
1931,190491	0,000328236
1937,150955	0,000330856
1943,11142	0,000331744
1949,071884	0,000329705
1955,032349	0,000330471
1960,992813	0,000326255
1966,953278	0,000322109
1972,913742	0,000317479
1978,874207	0,000312402
1984,834671	0,000309398
1990,795135	0,000306822
1996,7556	0,000304628
2002,716064	0,000302245
2008,676529	0,000303109
2014,636993	0,000304671
2020,597458	0,000306514
2026,557922	0,000307061
2032,518387	0,000307513
2038,478851	0,000304952
2044,439316	0,000305198
2050,39978	0,000302114
2056,360245	0,000300091
2062,320709	0,000299779
2068,281174	0,000299708
2074,241638	0,000298933
2080,202103	0,000296129
2086,162567	0,000298256
2092,123032	0,000297023
2098,083496	0,000298446
2104,043961	0,000298512
2110,004425	0,0002977
2115,96489	0,000294587
2121,925354	0,000293404
2127,885818	0,000291495
2133,846283	0,000288691
2139,806747	0,000287965
2145,767212	0,00028776
2151,727676	0,000287555
2157,688141	0,000287311
2163,648605	0,000285705
2169,60907	0,000284086
2175,569534	0,000282989
2181,529999	0,000281642
2187,490463	0,000281101
2193,450928	0,000280558
2199,411392	0,000276964
2205,371857	0,000277184
2211,332321	0,00027538
2217,292786	0,000275024
2223,25325	0,000275448
2229,213715	0,000276096
2235,174179	0,000277801
2241,134644	0,000277596
2247,095108	0,000282944
2253,055573	0,000289128
2259,016037	0,000296345
2264,976501	0,000303562
2270,936966	0,00030892
2276,89743	0,000308542
2282,857895	0,000302354
2288,818359	0,000292672
2294,778824	0,000277487
2300,739288	0,000259491
2306,699753	0,000242314
2312,660217	0,0002287
2318,620682	0,000213743
2324,581146	0,000201975
2330,541611	0,000191252
2336,502075	0,000180234
2342,46254	0,000168143
2348,423004	0,000158147
2354,383469	0,0001444
2360,343933	0,000134515
2366,304398	0,000123351
2372,264862	0,000111195
2378,225327	0,000100043
2384,185791	0,0000876
2390,146255	0,0000793
2396,10672	0,0000813
2402,067184	0,000102987
2408,027649	0,000135871
2413,988113	0,000182808
2419,948578	0,00023877
2425,909042	0,000304542
2431,869507	0,000381561
2437,829971	0,000467638
2443,790436	0,00057104
2449,7509	0,000695936
2455,711365	0,000852517
2461,671829	0,001045849
2467,632294	0,001293935
2473,592758	0,001614397
2479,553223	0,002025778
2485,513687	0,002495229
2491,474152	0,002874779
2497,434616	0,003011279
2503,395081	0,002920667
2509,355545	0,002710937
2515,31601	0,002467519
2521,276474	0,002232981
2527,236938	0,002020232
2533,197403	0,001837871
2539,157867	0,001681754
2545,118332	0,001554064
2551,078796	0,001447754
2557,039261	0,00136307
2562,999725	0,001294161
2568,96019	0,001238794
2574,920654	0,001190262
2580,881119	0,001155497
2586,841583	0,001123696
2592,802048	0,001097795
2598,762512	0,001077845
2604,722977	0,001058739
2610,683441	0,001042093
2616,643906	0,001026488
2622,60437	0,001008604
2628,564835	0,000994009
2634,525299	0,000977513
2640,485764	0,000962549
2646,446228	0,000948241
2652,406693	0,000939841
2658,367157	0,000931008
2664,327621	0,000922885
2670,288086	0,000920915
2676,24855	0,00091793
2682,209015	0,000916438
2688,169479	0,000917995
2694,129944	0,00091753
2700,090408	0,00091872
2706,050873	0,000916795
2712,011337	0,000913338
2717,971802	0,000910577
2723,932266	0,000904411
2729,892731	0,000901489
2735,853195	0,00090008
2741,81366	0,000899364
2747,774124	0,000902348
2753,734589	0,000906064
2759,695053	0,000912245
2765,655518	0,000919413
2771,615982	0,000928952
2777,576447	0,000940028
2783,536911	0,000953468
2789,497375	0,000961218
2795,45784	0,000971151
2801,418304	0,000979763
2807,378769	0,000989066
2813,339233	0,000998714
2819,299698	0,001006965
2825,260162	0,00101238
2831,220627	0,00101334
2837,181091	0,001011434
2843,141556	0,001009095
2849,10202	0,001005367
2855,062485	0,001005183
2861,022949	0,001005521
2866,983414	0,001008887
2872,943878	0,001014139
2878,904343	0,00102256
2884,864807	0,001031771
2890,825272	0,001042205
2896,785736	0,001051943
2902,746201	0,001068699
2908,706665	0,001082455
2914,66713	0,001100473
2920,627594	0,001117919
2926,588058	0,001136414
2932,548523	0,001154691
2938,508987	0,001172581
2944,469452	0,001187018
2950,429916	0,001201502
2956,390381	0,001208402
2962,350845	0,001213171
2968,31131	0,001213508
2974,271774	0,001214407
2980,232239	0,001216675
2986,192703	0,001220873
2992,153168	0,001228657
2998,113632	0,001239645
3004,074097	0,001249721
3010,034561	0,00125993
3015,995026	0,001265002
3021,95549	0,001275014
3027,915955	0,001283558
3033,876419	0,001293495
3039,836884	0,00130801
3045,797348	0,001323028
3051,757813	0,001340359
3057,718277	0,00135968
3063,678741	0,001379696
3069,639206	0,001399296
3075,59967	0,001420858
3081,560135	0,001441046
3087,520599	0,001461604
3093,481064	0,00148298
3099,441528	0,001504113
3105,401993	0,001526577
3111,362457	0,001550947
3117,322922	0,001577811
3123,283386	0,001604497
3129,243851	0,001637297
3135,204315	0,001669219
3141,16478	0,001704428
3147,125244	0,001742736
3153,085709	0,001779221
3159,046173	0,001820356
3165,006638	0,001859954
3170,967102	0,001901592
3176,927567	0,001945244
3182,888031	0,001988625
3188,848495	0,002033266
3194,80896	0,002076885
3200,769424	0,00211864
3206,729889	0,002149005
3212,690353	0,002171775
3218,650818	0,00216764
3224,611282	0,002130038
3230,571747	0,002032415
3236,532211	0,001840807
3242,492676	0,001535977
3248,45314	0,001153155
3254,413605	0,000894416
3260,374069	0,000964362
3266,334534	0,001197375
3272,294998	0,001428256
3278,255463	0,00162907
3284,215927	0,001804426
3290,176392	0,001963255
3296,136856	0,002109513
3302,097321	0,002251613
3308,057785	0,002390788
3314,01825	0,002526444
3319,978714	0,002660368
3325,939178	0,002784564
3331,899643	0,002892042
3337,860107	0,002967711
3343,820572	0,002991061
3349,781036	0,002933243
3355,741501	0,002772835
3361,701965	0,002504599
3367,66243	0,002157749
3373,622894	0,001781869
3379,583359	0,001424344
3385,543823	0,001104869
3391,504288	0,000839181
3397,464752	0,000635761
3403,425217	0,000494974
3409,385681	0,000423206
3415,346146	0,000410216
3421,30661	0,000442492
3427,267075	0,000495059
3433,227539	0,000556475
3439,188004	0,000620424
3445,148468	0,000687204
3451,108932	0,000750576
3457,069397	0,00081472
3463,029861	0,000877904
3468,990326	0,000944309
3474,95079	0,001009223
3480,911255	0,001076495
3486,871719	0,001142241
3492,832184	0,001209768
3498,792648	0,001277603
3504,753113	0,001346536
3510,713577	0,001416933
3516,674042	0,001485408
3522,634506	0,001555324
3528,594971	0,001625689
3534,555435	0,001697001
3540,5159	0,001770766
3546,476364	0,001846701
3552,436829	0,001925859
3558,397293	0,002005381
3564,357758	0,002088312
3570,318222	0,002174986
3576,278687	0,002266521
3582,239151	0,002362554
3588,199615	0,002463525
3594,16008	0,002570106
3600,120544	0,002683717
3606,081009	0,002801429
3612,041473	0,002928577
3618,001938	0,003062478
3623,962402	0,003205049
3629,922867	0,003357032
3635,883331	0,003518006
3641,843796	0,003691768
3647,80426	0,003881181
3653,764725	0,004088839
3659,725189	0,004317635
3665,685654	0,004573517
3671,646118	0,004861988
3677,606583	0,005182974
3683,567047	0,00554529
3689,527512	0,005950932
3695,487976	0,006410454
3701,448441	0,006929675
3707,408905	0,007524131
3713,36937	0,008202439
3719,329834	0,008983577
3725,290298	0,009884248
3731,250763	0,010926021
3737,211227	0,012123369
3743,171692	0,013488466
3749,132156	0,014995021
3755,092621	0,016564331
3761,053085	0,018007704
3767,01355	0,018973559
3772,974014	0,019051203
3778,934479	0,018090147
3784,894943	0,016435568
3790,855408	0,014612541
3796,815872	0,012948873
3802,776337	0,011542093
3808,736801	0,010379099
3814,697266	0,009413386
3820,65773	0,008605651
3826,618195	0,007926157
3832,578659	0,007343878
3838,539124	0,006840692
3844,499588	0,006403125
3850,460052	0,006018618
3856,420517	0,00567816
3862,380981	0,005375491
3868,341446	0,005103005
3874,30191	0,004856428
3880,262375	0,004631566
3886,222839	0,004425228
3892,183304	0,004233276
3898,143768	0,004051878
3904,104233	0,003878826
3910,064697	0,00371982
3916,025162	0,003572152
3921,985626	0,003433792
3927,946091	0,003304338
3933,906555	0,003187981
3939,86702	0,003081142
3945,827484	0,002981248
3951,787949	0,002889989
3957,748413	0,00280948
3963,708878	0,002731098
3969,669342	0,002660546
3975,629807	0,002597521
3981,590271	0,00253967
3987,550735	0,002483953
3993,5112	0,002429995
3999,471664	0,002372779
4005,432129	0,002319949
4011,392593	0,002264069
4017,353058	0,002209528
4023,313522	0,002157045
4029,273987	0,002108016
4035,234451	0,002060101
4041,194916	0,002014921
4047,15538	0,00197518
4053,115845	0,001936711
4059,076309	0,001899351
4065,036774	0,001867018
4070,997238	0,001834053
4076,957703	0,001804538
4082,918167	0,001774092
4088,878632	0,001745187
4094,839096	0,001716868
4100,799561	0,001690733
4106,760025	0,001663951
4112,72049	0,001640191
4118,680954	0,001613801
4124,641418	0,001588344
4130,601883	0,001564908
4136,562347	0,00154189
4142,522812	0,001517012
4148,483276	0,001495759
4154,443741	0,001471162
4160,404205	0,001444636
4166,36467	0,001420837
4172,325134	0,001392848
4178,285599	0,001364822
4184,246063	0,001338682
4190,206528	0,001311391
4196,166992	0,001286441
4202,127457	0,001266387
4208,087921	0,001248085
4214,048386	0,001231705
4220,00885	0,00121929
4225,969315	0,001207165
4231,929779	0,001198553
4237,890244	0,001192537
4243,850708	0,001193087
4249,811172	0,001198164
4255,771637	0,001216233
4261,732101	0,001250069
4267,692566	0,001310255
4273,65303	0,001402778
4279,613495	0,001512481
4285,573959	0,001585871
4291,534424	0,001572499
4297,494888	0,001486822
4303,455353	0,001385292
4309,415817	0,001300398
4315,376282	0,001238903
4321,336746	0,001197288
4327,297211	0,001169979
4333,257675	0,001153569
4339,21814	0,001142007
4345,178604	0,001134422
4351,139069	0,001128933
4357,099533	0,001122472
4363,059998	0,001119921
4369,020462	0,001116952
4374,980927	0,001112716
4380,941391	0,00110914
4386,901855	0,001106975
4392,86232	0,00110639
4398,822784	0,001105636
4404,783249	0,001102074
4410,743713	0,001100004
4416,704178	0,00109756
4422,664642	0,001094319
4428,625107	0,001088431
4434,585571	0,001084418
4440,546036	0,001079325
4446,5065	0,001074623
4452,466965	0,001070107
4458,427429	0,001064202
4464,387894	0,001060169
4470,348358	0,001053209
4476,308823	0,001048199
4482,269287	0,001041506
4488,229752	0,001037836
4494,190216	0,001031726
4500,150681	0,001026427
4506,111145	0,001016755
4512,071609	0,001009044
4518,032074	0,001000713
4523,992538	0,000987862
4529,953003	0,00097379
4535,913467	0,000957413
4541,873932	0,000935029
4547,834396	0,000912711
4553,794861	0,000884901
4559,755325	0,000857544
4565,71579	0,000827499
4571,676254	0,000794981
4577,636719	0,000761654
4583,597183	0,000728481
4589,557648	0,000692443
4595,518112	0,000657353
4601,478577	0,000623389
4607,439041	0,00058945
4613,399506	0,000559363
4619,35997	0,000531882
4625,320435	0,000508834
4631,280899	0,000489487
4637,241364	0,000474561
4643,201828	0,00046506
4649,162292	0,000457572
4655,122757	0,000451278
4661,083221	0,000445921
4667,043686	0,000440013
4673,00415	0,000436014
4678,964615	0,000430992
4684,925079	0,00042668
4690,885544	0,000423153
4696,846008	0,000420051
4702,806473	0,00041448
4708,766937	0,000408384
4714,727402	0,000400836
4720,687866	0,000392496
4726,648331	0,000384572
4732,608795	0,000377017
4738,56926	0,000376706
4744,529724	0,000382389
4750,490189	0,000389302
4756,450653	0,00039872
4762,411118	0,000406939
4768,371582	0,000412092
4774,332047	0,000416728
4780,292511	0,000417895
4786,252975	0,000420163
4792,21344	0,000417776
4798,173904	0,000414054
4804,134369	0,000403712
4810,094833	0,000395003
4816,055298	0,000381972
4822,015762	0,00037102
4827,976227	0,000356999
4833,936691	0,000345532
4839,897156	0,00034174
4845,85762	0,000345834
4851,818085	0,0003603
4857,778549	0,000388617
4863,739014	0,00042667
4869,699478	0,000471267
4875,659943	0,00052323
4881,620407	0,000581129
4887,580872	0,000635729
4893,541336	0,00069325
4899,501801	0,000742139
4905,462265	0,000779818
4911,422729	0,000803623
4917,383194	0,00081434
4923,343658	0,000812848
4929,304123	0,000807608
4935,264587	0,000800601
4941,225052	0,000794593
4947,185516	0,00079071
4953,145981	0,000789524
4959,106445	0,000790597
4965,06691	0,000789864
4971,027374	0,000790856
4976,987839	0,000790215
4982,948303	0,000789424
4988,908768	0,000783954
4994,869232	0,000778836
5000,829697	0,000769848
5006,790161	0,000762938
5012,750626	0,000756024
5018,71109	0,000748789
5024,671555	0,000742525
5030,632019	0,000736881
5036,592484	0,00073586
5042,552948	0,000734804
5048,513412	0,000736492
5054,473877	0,000741871
5060,434341	0,000749111
5066,394806	0,000755678
5072,35527	0,000764015
5078,315735	0,000773137
5084,276199	0,000780603
5090,236664	0,000790362
5096,197128	0,0008009
5102,157593	0,000811364
5108,118057	0,000822432
5114,078522	0,000834559
5120,038986	0,00084599
5125,999451	0,000856874
5131,959915	0,000867795
5137,92038	0,000878328
5143,880844	0,000888642
5149,841309	0,000902339
5155,801773	0,000916166
5161,762238	0,000932173
5167,722702	0,000946549
5173,683167	0,000966928
5179,643631	0,000986181
5185,604095	0,00100623
5191,56456	0,00102921
5197,525024	0,001052036
5203,485489	0,001078718
5209,445953	0,001103727
5215,406418	0,001133308
5221,366882	0,001160633
5227,327347	0,001190751
5233,287811	0,00122255
5239,248276	0,001253204
5245,20874	0,00128054
5251,169205	0,00130421
5257,129669	0,001319982
5263,090134	0,001325888
5269,050598	0,001324857
5275,011063	0,001314074
5280,971527	0,001293656
5286,931992	0,001269744
5292,892456	0,001241065
5298,852921	0,00120874
5304,813385	0,00116953
5310,773849	0,001124159
5316,734314	0,001077114
5322,694778	0,00102427
5328,655243	0,000970505
5334,615707	0,000915421
5340,576172	0,000860845
5346,536636	0,000809693
5352,497101	0,000764855
5358,457565	0,000722714
5364,41803	0,000685959
5370,378494	0,000652196
5376,338959	0,000625618
5382,299423	0,000598913
5388,259888	0,000576269
5394,220352	0,000552969
5400,180817	0,00053505
5406,141281	0,000516759
5412,101746	0,000502557
5418,06221	0,000490179
5424,022675	0,000475399
5429,983139	0,000465402
5435,943604	0,000454801
5441,904068	0,000444203
5447,864532	0,000434857
5453,824997	0,000424189
5459,785461	0,000415326
5465,745926	0,00040401
5471,70639	0,000394945
5477,666855	0,000386513
5483,627319	0,000377212
5489,587784	0,000369363
5495,548248	0,000363492
5501,508713	0,000357819
5507,469177	0,000352864
5513,429642	0,000346809
5519,390106	0,000340527
5525,350571	0,000336482
5531,311035	0,000329654
5537,2715	0,00032649
5543,231964	0,000324596
5549,192429	0,000322014
5555,152893	0,000321637
5561,113358	0,000318549
5567,073822	0,000320636
5573,034286	0,000319974
5578,994751	0,000321637
5584,955215	0,000322604
5590,91568	0,000322785
5596,876144	0,000322107
5602,836609	0,000320653
5608,797073	0,000320376
5614,757538	0,000318858
5620,718002	0,000317563
5626,678467	0,000315396
5632,638931	0,000311225
5638,599396	0,000310035
5644,55986	0,00030823
5650,520325	0,000308398
5656,480789	0,000311171
5662,441254	0,000312817
5668,401718	0,000311852
5674,362183	0,000315969
5680,322647	0,000314301
5686,283112	0,000312781
5692,243576	0,000311654
5698,204041	0,000309351
5704,164505	0,000303193
5710,124969	0,000300588
5716,085434	0,000295876
5722,045898	0,000291396
5728,006363	0,000287972
5733,966827	0,000281052
5739,927292	0,00027451
5745,887756	0,00026835
5751,848221	0,000261239
5757,808685	0,00025687
5763,76915	0,000251084
5769,729614	0,000245044
5775,690079	0,000239295
5781,650543	0,000230898
5787,611008	0,000222586
5793,571472	0,000214196
5799,531937	0,000203898
5805,492401	0,000190505
5811,452866	0,00017745
5817,41333	0,00016344
5823,373795	0,000148905
5829,334259	0,000132465
5835,294724	0,000116506
5841,255188	0,0000987
5847,215652	0,0000837
5853,176117	0,0000716
5859,136581	0,0000613
5865,097046	0,0000603
5871,05751	0,0000686
5877,017975	0,00008
5882,978439	0,0000941
5888,938904	0,00010805
5894,899368	0,000123858
5900,859833	0,000139202
5906,820297	0,000153834
5912,780762	0,000166693
5918,741226	0,000180214
5924,701691	0,000192467
5930,662155	0,000206273
5936,62262	0,000214872
5942,583084	0,000225737
5948,543549	0,000232649
5954,504013	0,000238845
5960,464478	0,000241839
5966,424942	0,000243097
5972,385406	0,000243984
5978,345871	0,000242343
5984,306335	0,000239827
5990,2668	0,000236642
5996,227264	0,000232975
6002,187729	0,000231018
6008,148193	0,00022968
6014,108658	0,000228919
6020,069122	0,000231025
6026,029587	0,000231161
6031,990051	0,000235018
6037,950516	0,000237567
6043,91098	0,000243215
6049,871445	0,000246704
6055,831909	0,000250118
6061,792374	0,000249142
6067,752838	0,000247393
6073,713303	0,000247044
6079,673767	0,000245508
6085,634232	0,000245665
6091,594696	0,000244721
6097,555161	0,000245959
6103,515625	0,000246164
6109,476089	0,000249198
6115,436554	0,000251765
6121,397018	0,000255214
6127,357483	0,000260267
6133,317947	0,000263267
6139,278412	0,000267769
6145,238876	0,000271583
6151,199341	0,000276189
6157,159805	0,000279166
6163,12027	0,000282326
6169,080734	0,000285731
6175,041199	0,000291074
6181,001663	0,000296397
6186,962128	0,000302792
6192,922592	0,000310663
6198,883057	0,000318252
6204,843521	0,000327125
6210,803986	0,000334863
6216,76445	0,000346199
6222,724915	0,00035655
6228,685379	0,000365284
6234,645844	0,000374323
6240,606308	0,000382187
6246,566772	0,000389776
6252,527237	0,00039538
6258,487701	0,000398781
6264,448166	0,000398137
6270,40863	0,000393513
6276,369095	0,000385831
6282,329559	0,000375441
6288,290024	0,000363438
6294,250488	0,000350652
6300,210953	0,000338265
6306,171417	0,00032782
6312,131882	0,000318506
6318,092346	0,000310715
6324,052811	0,000305104
6330,013275	0,000303811
6335,97374	0,00030086
6341,934204	0,000299179
6347,894669	0,0002988
6353,855133	0,000298279
6359,815598	0,000299934
6365,776062	0,000301815
6371,736526	0,000304088
6377,696991	0,000306874
6383,657455	0,000309256
6389,61792	0,000311612
6395,578384	0,000312764
6401,538849	0,000313274
6407,499313	0,000313951
6413,459778	0,000312668
6419,420242	0,000310617
6425,380707	0,000307585
6431,341171	0,000301435
6437,301636	0,000295493
6443,2621	0,000288316
6449,222565	0,000281691
6455,183029	0,000274709
6461,143494	0,000270224
6467,103958	0,000267244
6473,064423	0,000266329
6479,024887	0,000270838
6484,985352	0,000278896
6490,945816	0,00028831
6496,906281	0,000299171
6502,866745	0,000313092
6508,827209	0,000329097
6514,787674	0,000347623
6520,748138	0,000367783
6526,708603	0,000392638
6532,669067	0,000417178
6538,629532	0,000445604
6544,589996	0,000477332
6550,550461	0,000508203
6556,510925	0,000541956
6562,47139	0,000579758
6568,431854	0,000617587
6574,392319	0,000656329
6580,352783	0,000695392
6586,313248	0,000736121
6592,273712	0,000773862
6598,234177	0,000810351
6604,194641	0,000845464
6610,155106	0,000877996
6616,11557	0,000911716
6622,076035	0,000941317
6628,036499	0,000973324
6633,996964	0,001006041
6639,957428	0,001042239
6645,917892	0,001078493
6651,878357	0,001118755
6657,838821	0,001165117
6663,799286	0,001213142
6669,75975	0,001266201
6675,720215	0,001326716
6681,680679	0,001389257
6687,641144	0,001461796
6693,601608	0,001536002
6699,562073	0,001617012
6705,522537	0,001703078
6711,483002	0,001793382
6717,443466	0,001892711
6723,403931	0,001994852
6729,364395	0,002103783
6735,32486	0,002216875
6741,285324	0,002333737
6747,245789	0,002452606
6753,206253	0,002567901
6759,166718	0,002673128
6765,127182	0,002764821
6771,087646	0,002827251
6777,048111	0,002852424
6783,008575	0,002832928
6788,96904	0,002765813
6794,929504	0,002658127
6800,889969	0,002520059
6806,850433	0,002366826
6812,810898	0,00221108
6818,771362	0,002060925
6824,731827	0,001920823
6830,692291	0,001792944
6836,652756	0,001680538
6842,61322	0,001576005
6848,573685	0,001486727
6854,534149	0,001406463
6860,494614	0,001337485
6866,455078	0,001275912
6872,415543	0,001222516
6878,376007	0,001175605
6884,336472	0,001134401
6890,296936	0,001098151
6896,257401	0,001063296
6902,217865	0,001033198
6908,178329	0,001004736
6914,138794	0,000977631
6920,099258	0,000951645
6926,059723	0,000927791
6932,020187	0,000907143
6937,980652	0,000885792
6943,941116	0,000866694
6949,901581	0,000849114
6955,862045	0,000832174
6961,82251	0,000815176
6967,782974	0,00080122
6973,743439	0,000788226
6979,703903	0,000775035
6985,664368	0,000760334
6991,624832	0,000746368
6997,585297	0,000729579
7003,545761	0,000714798
7009,506226	0,000698664
7015,46669	0,000682204
7021,427155	0,000667487
7027,387619	0,000653801
7033,348083	0,000643979
7039,308548	0,000637236
7045,269012	0,000631951
7051,229477	0,00062682
7057,189941	0,000623935
7063,150406	0,000617702
7069,11087	0,000613338
7075,071335	0,000605946
7081,031799	0,000599371
7086,992264	0,000590222
7092,952728	0,000579049
7098,913193	0,000567933
7104,873657	0,000554622
7110,834122	0,000539299
7116,794586	0,000519789
7122,755051	0,000499289
7128,715515	0,000477953
7134,67598	0,000456677
7140,636444	0,000437083
7146,596909	0,000419605
7152,557373	0,0004046
7158,517838	0,000394032
7164,478302	0,000384578
7170,438766	0,000377799
7176,399231	0,000372357
7182,359695	0,000366751
7188,32016	0,000359705
7194,280624	0,000354795
7200,241089	0,000350072
7206,201553	0,000343809
7212,162018	0,000339898
7218,122482	0,000337722
7224,082947	0,000337512
7230,043411	0,000336715
7236,003876	0,00033717
7241,96434	0,000339873
7247,924805	0,000343414
7253,885269	0,000343614
7259,845734	0,000348549
7265,806198	0,000348836
7271,766663	0,00035052
7277,727127	0,000350998
7283,687592	0,000351135
7289,648056	0,000351007
7295,608521	0,000349426
7301,568985	0,000348441
7307,529449	0,000348343
7313,489914	0,000343718
7319,450378	0,000343328
7325,410843	0,000341188
7331,371307	0,000339154
7337,331772	0,000339038
7343,292236	0,00034022
7349,252701	0,000343412
7355,213165	0,000344748
7361,17363	0,000349787
7367,134094	0,000355247
7373,094559	0,000360468
7379,055023	0,0003673
7385,015488	0,000374556
7390,975952	0,000382033
7396,936417	0,000387751
7402,896881	0,000395767
7408,857346	0,000401898
7414,81781	0,000409298
7420,778275	0,000416488
7426,738739	0,000424116
7432,699203	0,000431826
7438,659668	0,00044028
7444,620132	0,000448744
7450,580597	0,000458658
7456,541061	0,000470983
7462,501526	0,000484502
7468,46199	0,000499909
7474,422455	0,000516224
7480,382919	0,000533171
7486,343384	0,000550561
7492,303848	0,000570097
7498,264313	0,000591509
7504,224777	0,000611044
7510,185242	0,000631981
7516,145706	0,000651096
7522,106171	0,000667655
7528,066635	0,000683576
7534,0271	0,000690832
7539,987564	0,000694515
7545,948029	0,00069296
7551,908493	0,000680445
7557,868958	0,000664593
7563,829422	0,000644201
7569,789886	0,000618714
7575,750351	0,000590682
7581,710815	0,000562378
7587,67128	0,000532944
7593,631744	0,000504748
7599,592209	0,000479355
7605,552673	0,000454119
7611,513138	0,000431216
7617,473602	0,000410484
7623,434067	0,000390784
7629,394531	0,000374941
7635,354996	0,000361433
7641,31546	0,000348173
7647,275925	0,000339444
7653,236389	0,000330653
7659,196854	0,00032425
7665,157318	0,000318458
7671,117783	0,000313845
7677,078247	0,000310438
7683,038712	0,000306661
7688,999176	0,000305041
7694,959641	0,000300505
7700,920105	0,000297301
7706,880569	0,000294969
7712,841034	0,000291153
7718,801498	0,000286987
7724,761963	0,00028544
7730,722427	0,000283339
7736,682892	0,000276075
7742,643356	0,00026984
7748,603821	0,000264605
7754,564285	0,00025876
7760,52475	0,000253091
7766,485214	0,000245067
7772,445679	0,000241195
7778,406143	0,000235952
7784,366608	0,000228704
7790,327072	0,000223199
7796,287537	0,000217515
7802,248001	0,000210983
7808,208466	0,000204122
7814,16893	0,000195311
7820,129395	0,000188511
7826,089859	0,000180579
7832,050323	0,000172523
7838,010788	0,000164339
7843,971252	0,000156245
7849,931717	0,000150206
7855,892181	0,000142017
7861,852646	0,000138752
7867,81311	0,000135101
7873,773575	0,000131855
7879,734039	0,000131588
7885,694504	0,000131892
7891,654968	0,000131773
7897,615433	0,000133982
7903,575897	0,00013561
7909,536362	0,000136664
7915,496826	0,000137399
7921,457291	0,000141007
7927,417755	0,000144101
7933,37822	0,000145852
7939,338684	0,000150207
7945,299149	0,000154501
7951,259613	0,000158931
7957,220078	0,000162836
7963,180542	0,000169301
7969,141006	0,000175944
7975,101471	0,000183926
7981,061935	0,000190513
7987,0224	0,000198679
7992,982864	0,000204427
7998,943329	0,00021249
8004,903793	0,000218471
8010,864258	0,000227381
8016,824722	0,000236028
8022,785187	0,000244008
8028,745651	0,000251906
8034,706116	0,000260824
8040,66658	0,000267767
8046,627045	0,000278406
8052,587509	0,000286284
8058,547974	0,000294987
8064,508438	0,000304761
8070,468903	0,000311971
8076,429367	0,00031798
8082,389832	0,000322721
8088,350296	0,000327991
8094,31076	0,000330758
8100,271225	0,000335389
8106,231689	0,000339888
8112,192154	0,000344732
8118,152618	0,000350778
8124,113083	0,000356171
8130,073547	0,00036181
8136,034012	0,000370252
8141,994476	0,000375586
8147,954941	0,000382827
8153,915405	0,000390698
8159,87587	0,000397848
8165,836334	0,000404012
8171,796799	0,000410445
8177,757263	0,000417431
8183,717728	0,000423528
8189,678192	0,000428456
8195,638657	0,000434825
8201,599121	0,000440598
8207,559586	0,000442523
8213,52005	0,000449156
8219,480515	0,000453316
8225,440979	0,000456499
8231,401443	0,000459982
8237,361908	0,0004637
8243,322372	0,00046746
8249,282837	0,000471342
8255,243301	0,000478075
8261,203766	0,000483254
8267,16423	0,000488032
8273,124695	0,000494224
8279,085159	0,000503003
8285,045624	0,000512584
8291,006088	0,000522763
8296,966553	0,000536052
8302,927017	0,000549153
8308,887482	0,000562122
8314,847946	0,000578226
8320,808411	0,000597254
8326,768875	0,000615484
8332,72934	0,000635562
8338,689804	0,00065393
8344,650269	0,00067205
8350,610733	0,000690662
8356,571198	0,000707799
8362,531662	0,000721906
8368,492126	0,000731718
8374,452591	0,00073923
8380,413055	0,000742919
8386,37352	0,000739428
8392,333984	0,000733349
8398,294449	0,000723035
8404,254913	0,000706391
8410,215378	0,000687577
8416,175842	0,000667028
8422,136307	0,000644345
8428,096771	0,000621026
8434,057236	0,000598564
8440,0177	0,000575132
8445,978165	0,000551165
8451,938629	0,000531647
8457,899094	0,000511609
8463,859558	0,000493548
8469,820023	0,000474172
8475,780487	0,000458018
8481,740952	0,000445366
8487,701416	0,000431318
8493,66188	0,00041889
8499,622345	0,00040806
8505,582809	0,00039857
8511,543274	0,000385954
8517,503738	0,0003767
8523,464203	0,000367402
8529,424667	0,000359367
8535,385132	0,000351621
8541,345596	0,00034309
8547,306061	0,000337457
8553,266525	0,00033072
8559,22699	0,000324559
8565,187454	0,000315996
8571,147919	0,000308729
8577,108383	0,000303134
8583,068848	0,000295542
8589,029312	0,000289898
8594,989777	0,000284824
8600,950241	0,000281659
8606,910706	0,000277536
8612,87117	0,000274902
8618,831635	0,000272356
8624,792099	0,000271148
8630,752563	0,000267684
8636,713028	0,000266428
8642,673492	0,000263773
8648,633957	0,000260617
8654,594421	0,0002578
8660,554886	0,000257567
8666,51535	0,000255704
8672,475815	0,000254813
8678,436279	0,000254678
8684,396744	0,000255264
8690,357208	0,000256683
8696,317673	0,00025785
8702,278137	0,000257899
8708,238602	0,000258513
8714,199066	0,000259955
8720,159531	0,000260295
8726,119995	0,000258118
8732,08046	0,000254665
8738,040924	0,000250606
8744,001389	0,000243891
8749,961853	0,000237741
8755,922318	0,000230884
8761,882782	0,000226489
8767,843246	0,000222958
8773,803711	0,000222897
8779,764175	0,000222512
8785,72464	0,00022354
8791,685104	0,000223291
8797,645569	0,000224023
8803,606033	0,000223818
8809,566498	0,000224639
8815,526962	0,000225267
8821,487427	0,00022447
8827,447891	0,000224925
8833,408356	0,00022726
8839,36882	0,000228986
8845,329285	0,000230308
8851,289749	0,000231655
8857,250214	0,000234302
8863,210678	0,000235807
8869,171143	0,000236866
8875,131607	0,000237703
8881,092072	0,000237562
8887,052536	0,0002371
8893,013	0,00023572
8898,973465	0,000234724
8904,933929	0,000232052
8910,894394	0,000229697
8916,854858	0,000227008
8922,815323	0,000224019
8928,775787	0,000221066
8934,736252	0,000217265
8940,696716	0,000212368
8946,657181	0,000208749
8952,617645	0,000203012
8958,57811	0,000197327
8964,538574	0,000191112
8970,499039	0,000184583
8976,459503	0,000178936
8982,419968	0,000172774
8988,380432	0,000165745
8994,340897	0,000160136
9000,301361	0,000154187
9006,261826	0,000149108
9012,22229	0,000145091
9018,182755	0,000139853
9024,143219	0,000134512
9030,103683	0,000132489
9036,064148	0,000125266
9042,024612	0,000116512
9047,985077	0,000109583
9053,945541	0,000102125
9059,906006	0,0000915
9065,86647	0,000083
9071,826935	0,0000744
9077,787399	0,0000651
9083,747864	0,0000556
9089,708328	0,0000479
9095,668793	0,0000394
9101,629257	0,0000322
9107,589722	0,0000274
9113,550186	0,0000217
9119,510651	0,0000181
9125,471115	0,0000166
9131,43158	0,0000123
9137,392044	0,0000121
9143,352509	0,0000119
9149,312973	0,0000117
9155,273438	0,0000148
9161,233902	0,0000201
9167,194366	0,0000249
9173,154831	0,0000316
9179,115295	0,0000396
9185,07576	0,0000479
9191,036224	0,0000568
9196,996689	0,0000663
9202,957153	0,0000759
9208,917618	0,0000839
9214,878082	0,0000943
9220,838547	0,000104732
9226,799011	0,000112806
9232,759476	0,0001201
9238,71994	0,000125969
9244,680405	0,000129793
9250,640869	0,00013524
9256,601334	0,000139611
9262,561798	0,000143373
9268,522263	0,000145024
9274,482727	0,000147499
9280,443192	0,000149413
9286,403656	0,0001503
9292,36412	0,000151039
9298,324585	0,000150415
9304,285049	0,000148882
9310,245514	0,000147264
9316,205978	0,000146767
9322,166443	0,000146681
9328,126907	0,000145149
9334,087372	0,000145796
9340,047836	0,000144513
9346,008301	0,00014212
9351,968765	0,000143182
9357,92923	0,000142936
9363,889694	0,000141348
9369,850159	0,000139992
9375,810623	0,000139032
9381,771088	0,000137435
9387,731552	0,00013764
9393,692017	0,000137075
9399,652481	0,000135998
9405,612946	0,000135316
9411,57341	0,000135435
9417,533875	0,000135496
9423,494339	0,000135458
9429,454803	0,000136517
9435,415268	0,000137904
9441,375732	0,000141455
9447,336197	0,000142936
9453,296661	0,000146398
9459,257126	0,000148955
9465,21759	0,000152107
9471,178055	0,000154019
9477,138519	0,000157033
9483,098984	0,000160213
9489,059448	0,000158754
9495,019913	0,000158857
9500,980377	0,000157007
9506,940842	0,000154563
9512,901306	0,000151378
9518,861771	0,000147329
9524,822235	0,000143158
9530,7827	0,000142887
9536,743164	0,000142322
9542,703629	0,00014297
9548,664093	0,000145221
9554,624557	0,000151371
9560,585022	0,00015579
9566,545486	0,000162483
9572,505951	0,000170146
9578,466415	0,000178468
9584,42688	0,000186493
9590,387344	0,000195017
9596,347809	0,000205076
9602,308273	0,00021496
9608,268738	0,000223312
9614,229202	0,000230646
9620,189667	0,000235752
9626,150131	0,000241796
9632,110596	0,000245468
9638,07106	0,000247714
9644,031525	0,000250551
9649,991989	0,000248373
9655,952454	0,000245291
9661,912918	0,000243809
9667,873383	0,000242307
9673,833847	0,00023931
9679,794312	0,000236043
9685,754776	0,000231696
9691,71524	0,000226232
9697,675705	0,00022405
9703,636169	0,000218645
9709,596634	0,000213551
9715,557098	0,000206861
9721,517563	0,000202836
9727,478027	0,000197061
9733,438492	0,000190626
9739,398956	0,000186124
9745,359421	0,000179378
9751,319885	0,000175244
9757,28035	0,000172835
9763,240814	0,000170467
9769,201279	0,000167748
9775,161743	0,00016509
9781,122208	0,000164598
9787,082672	0,000163699
9793,043137	0,00016293
9799,003601	0,00016194
9804,964066	0,000161895
9810,92453	0,000162549
9816,884995	0,000162514
9822,845459	0,000164945
9828,805923	0,000164589
9834,766388	0,000165751
9840,726852	0,000167715
9846,687317	0,000167572
9852,647781	0,00016845
9858,608246	0,000170073
9864,56871	0,000169732
9870,529175	0,000170945
9876,489639	0,000171977
9882,450104	0,000172629
9888,410568	0,0001742
9894,371033	0,000176484
9900,331497	0,000175961
9906,291962	0,000178665
9912,252426	0,000180034
9918,212891	0,000180182
9924,173355	0,00018145
9930,13382	0,000182717
9936,094284	0,000182427
9942,054749	0,000185202
9948,015213	0,000184176
9953,975677	0,000184368
9959,936142	0,000183754
9965,896606	0,000182108
9971,857071	0,000181087
9977,817535	0,000180068
9983,778	0,000181366
9989,738464	0,000181448
9995,698929	0,000183802
10001,65939	0,000183826
10007,61986	0,000187441
10013,58032	0,000191481
10019,54079	0,00019434
10025,50125	0,000198955
10031,46172	0,000200731
10037,42218	0,000203799
10043,38264	0,000206048
10049,34311	0,000207619
10055,30357	0,000207472
10061,26404	0,000207571
10067,2245	0,000209628
10073,18497	0,000210114
10079,14543	0,000211638
10085,1059	0,000212718
10091,06636	0,000214003
10097,02682	0,000215432
10102,98729	0,00021609
10108,94775	0,000218026
10114,90822	0,000218888
10120,86868	0,000220637
10126,82915	0,000222591
10132,78961	0,000221226
10138,75008	0,000222555
10144,71054	0,000222776
10150,67101	0,000223343
10156,63147	0,000221542
10162,59193	0,000220527
10168,5524	0,000219794
10174,51286	0,000217691
10180,47333	0,000217483
10186,43379	0,000216434
10192,39426	0,000214788
10198,35472	0,000212935
10204,31519	0,000213944
10210,27565	0,000211583
10216,23611	0,00021153
10222,19658	0,000208216
10228,15704	0,000207398
10234,11751	0,000204588
10240,07797	0,000203717
10246,03844	0,000199724
10251,9989	0,000195279
10257,95937	0,000192405
10263,91983	0,000189658
10269,88029	0,000186438
10275,84076	0,000183511
10281,80122	0,000182885
10287,76169	0,000183478
10293,72215	0,000182798
10299,68262	0,000183968
10305,64308	0,000186519
10311,60355	0,000188093
10317,56401	0,00019306
10323,52448	0,000196299
10329,48494	0,000199722
10335,4454	0,000204367
10341,40587	0,000213475
10347,36633	0,000216577
10353,3268	0,000221963
10359,28726	0,000226544
10365,24773	0,000231804
10371,20819	0,000232358
10377,16866	0,000235483
10383,12912	0,000235944
10389,08958	0,000235553
10395,05005	0,000236631
10401,01051	0,000236224
10406,97098	0,000234581
10412,93144	0,000236137
10418,89191	0,000235637
10424,85237	0,000236925
10430,81284	0,000237047
10436,7733	0,000240417
10442,73376	0,000244016
10448,69423	0,000245265
10454,65469	0,000247943
10460,61516	0,000251198
10466,57562	0,000254563
10472,53609	0,000257607
10478,49655	0,000258186
10484,45702	0,000259265
10490,41748	0,000259472
10496,37794	0,000258353
10502,33841	0,000258495
10508,29887	0,000254081
10514,25934	0,000252567
10520,2198	0,00024778
10526,18027	0,000245103
10532,14073	0,000243501
10538,1012	0,000243135
10544,06166	0,000241615
10550,02213	0,000241844
10555,98259	0,000241501
10561,94305	0,000241988
10567,90352	0,000243399
10573,86398	0,000242923
10579,82445	0,000244726
10585,78491	0,000245201
10591,74538	0,000246807
10597,70584	0,000248389
10603,66631	0,00024969
10609,62677	0,000250836
10615,58723	0,000250928
10621,5477	0,000251093
10627,50816	0,000249342
10633,46863	0,000249487
10639,42909	0,000248228
10645,38956	0,000246934
10651,35002	0,00024521
10657,31049	0,000245205
10663,27095	0,000242312
10669,23141	0,000239732
10675,19188	0,000235503
10681,15234	0,000232124
10687,11281	0,000229574
10693,07327	0,000225124
10699,03374	0,000219909
10704,9942	0,000216733
10710,95467	0,000210721
10716,91513	0,000206254
10722,8756	0,000201875
10728,83606	0,000197846
10734,79652	0,000194095
10740,75699	0,000190222
10746,71745	0,000188655
10752,67792	0,000186453
10758,63838	0,000183663
10764,59885	0,000182463
10770,55931	0,000179327
10776,51978	0,000175549
10782,48024	0,000173096
10788,4407	0,000168068
10794,40117	0,0001645
10800,36163	0,000159355
10806,3221	0,000154487
10812,28256	0,000151044
10818,24303	0,000147815
10824,20349	0,000146888
10830,16396	0,000147145
10836,12442	0,000146667
10842,08488	0,00014547
10848,04535	0,000146337
10854,00581	0,000150229
10859,96628	0,000152561
10865,92674	0,000155279
10871,88721	0,000159057
10877,84767	0,000162096
10883,80814	0,000160881
10889,7686	0,000160558
10895,72906	0,000158052
10901,68953	0,000154002
10907,64999	0,000149874
10913,61046	0,000143283
10919,57092	0,00013921
10925,53139	0,000132239
10931,49185	0,000126586
10937,45232	0,000122215
10943,41278	0,000117767
10949,37325	0,000112741
10955,33371	0,000108122
10961,29417	0,000103223
10967,25464	0,0000975
10973,2151	0,0000933
10979,17557	0,0000897
10985,13603	0,0000859
10991,0965	0,000081
10997,05696	0,0000763
11003,01743	0,0000722
11008,97789	0,0000682
11014,93835	0,0000636
11020,89882	0,0000597
11026,85928	0,0000561
11032,81975	0,0000532
11038,78021	0,0000502
11044,74068	0,0000459
11050,70114	0,0000436
11056,66161	0,0000427
11062,62207	0,0000405
11068,58253	0,0000362
11074,543	0,0000344
11080,50346	0,0000331
11086,46393	0,0000323
11092,42439	0,0000301
11098,38486	0,0000303
11104,34532	0,0000295
11110,30579	0,0000272
11116,26625	0,0000294
11122,22672	0,0000273
11128,18718	0,0000284
11134,14764	0,0000298
11140,10811	0,0000292
11146,06857	0,0000306
11152,02904	0,0000313
11157,9895	0,0000325
11163,94997	0,0000328
11169,91043	0,0000336
11175,8709	0,0000342
11181,83136	0,0000358
11187,79182	0,0000379
11193,75229	0,0000388
11199,71275	0,0000395
11205,67322	0,0000414
11211,63368	0,0000413
11217,59415	0,0000425
11223,55461	0,0000444
11229,51508	0,0000454
11235,47554	0,000048
11241,436	0,0000492
11247,39647	0,0000503
11253,35693	0,0000529
11259,3174	0,0000541
11265,27786	0,0000559
11271,23833	0,0000564
11277,19879	0,0000585
11283,15926	0,0000571
11289,11972	0,0000566
11295,08018	0,0000559
11301,04065	0,0000537
11307,00111	0,00005
11312,96158	0,0000461
11318,92204	0,0000438
11324,88251	0,0000392
11330,84297	0,0000348
11336,80344	0,0000297
11342,7639	0,0000252
11348,72437	0,0000206
11354,68483	0,0000177
11360,64529	0,0000143
11366,60576	0,0000113
11372,56622	0,00000935
11378,52669	0,00000884
11384,48715	0,00000667
11390,44762	0,00000797
11396,40808	0,00000773
11402,36855	0,00000779
11408,32901	0,00000965
11414,28947	0,00000967
11420,24994	0,0000121
11426,2104	0,0000129
11432,17087	0,0000142
11438,13133	0,0000156
11444,0918	0,0000182
11450,05226	0,0000186
11456,01273	0,0000221
11461,97319	0,0000226
11467,93365	0,0000234
11473,89412	0,0000258
11479,85458	0,0000274
11485,81505	0,0000292
11491,77551	0,0000281
11497,73598	0,0000277
11503,69644	0,0000292
11509,65691	0,0000295
11515,61737	0,0000286
11521,57784	0,0000286
11527,5383	0,0000243
11533,49876	0,0000253
11539,45923	0,0000238
11545,41969	0,0000224
11551,38016	0,0000214
11557,34062	0,0000211
11563,30109	0,0000188
11569,26155	0,0000173
11575,22202	0,0000161
11581,18248	0,0000157
11587,14294	0,0000149
11593,10341	0,0000133
11599,06387	0,0000135
11605,02434	0,0000136
11610,9848	0,0000126
11616,94527	0,000015
11622,90573	0,0000136
11628,8662	0,0000152
11634,82666	0,0000157
11640,78712	0,0000165
11646,74759	0,0000158
11652,70805	0,000016
11658,66852	0,0000174
11664,62898	0,0000161
11670,58945	0,0000174
11676,54991	0,000018
11682,51038	0,0000166
11688,47084	0,0000181
11694,4313	0,0000152
11700,39177	0,0000147
11706,35223	0,0000148
11712,3127	0,0000149
11718,27316	0,0000141
11724,23363	0,0000129
11730,19409	0,0000108
11736,15456	0,00000968
11742,11502	0,00000975
11748,07549	0,00000802
11754,03595	0,00000539
11759,99641	0,00000553
11765,95688	0,00000445
11771,91734	0,00000443
11777,87781	0,00000472
11783,83827	0,00000694
11789,79874	0,00000907
11795,7592	0,0000109
11801,71967	0,0000131
11807,68013	0,0000154
11813,64059	0,0000155
11819,60106	0,0000147
11825,56152	0,0000155
11831,52199	0,000016
11837,48245	0,0000179
11843,44292	0,0000186
11849,40338	0,0000216
11855,36385	0,0000239
11861,32431	0,0000207
11867,28477	0,0000239
11873,24524	0,0000275
11879,2057	0,000027
11885,16617	0,0000288
11891,12663	0,0000297
[truncated: 30,772 more rows]
