# Supplementary material for: Predicting the Durability of Solid Fired Bricks Using NDT Electroacoustic Methods
Source: Materials (Basel). 2022 Aug 25;15(17):5882. doi: 10.3390/ma15175882 (PMC9457344; doi:10.3390/ma15175882)
Supplement: Supplementary file 1 [file materials-15-05882-s001.zip › 23-NV0_FT.csv]

ASCII data file created with TiePie Multi Channel software. www.tiepie.com.
2021-02-24 09:15:45 704m
Frequency	FFT1
Hz	V
0	0,003263339
5,960464478	0,000361385
11,92092896	0,000345373
17,88139343	0,000408732
23,84185791	0,000381594
29,80232239	0,000376298
35,76278687	0,000391455
41,72325134	0,000387594
47,68371582	0,000388973
53,6441803	0,000375525
59,60464478	0,00037146
65,56510925	0,000377011
71,52557373	0,000375183
77,48603821	0,000371466
83,44650269	0,00037681
89,40696716	0,000372235
95,36743164	0,000368399
101,3278961	0,000371012
107,2883606	0,000369112
113,2488251	0,000365456
119,2092896	0,000362515
125,169754	0,00035716
131,1302185	0,000355972
137,090683	0,000354619
143,0511475	0,000354156
149,0116119	0,000352104
154,9720764	0,000350676
160,9325409	0,00034661
166,8930054	0,000342911
172,8534698	0,00032884
178,8139343	0,000319594
184,7743988	0,000320931
190,7348633	0,000341457
196,6953278	0,000350827
202,6557922	0,000357198
208,6162567	0,000360373
214,5767212	0,000359474
220,5371857	0,000362957
226,4976501	0,000357464
232,4581146	0,00035879
238,4185791	0,000352013
244,3790436	0,000349534
250,3395081	0,000342452
256,2999725	0,000346285
262,260437	0,000344322
268,2209015	0,000341255
274,181366	0,000339023
280,1418304	0,000339625
286,1022949	0,000338004
292,0627594	0,000341276
298,0232239	0,000339884
303,9836884	0,000341042
309,9441528	0,000337825
315,9046173	0,000339205
321,8650818	0,000334924
327,8255463	0,000332224
333,7860107	0,00033176
339,7464752	0,000330214
345,7069397	0,00032696
351,6674042	0,000332193
357,6278687	0,000328518
363,5883331	0,000328567
369,5487976	0,000332286
375,5092621	0,000325791
381,4697266	0,000325812
387,430191	0,000323895
393,3906555	0,000325292
399,35112	0,000321229
405,3115845	0,000319835
411,272049	0,000319438
417,2325134	0,000322719
423,1929779	0,000321205
429,1534424	0,000321599
435,1139069	0,00032101
441,0743713	0,000321646
447,0348358	0,000319724
452,9953003	0,000320694
458,9557648	0,000320896
464,9162292	0,000321918
470,8766937	0,000319317
476,8371582	0,000318523
482,7976227	0,00032296
488,7580872	0,000318536
494,7185516	0,000320792
500,6790161	0,000317217
506,6394806	0,00031935
512,5999451	0,000318797
518,5604095	0,000319379
524,520874	0,000320907
530,4813385	0,000319292
536,441803	0,00031947
542,4022675	0,000316377
548,3627319	0,000318033
554,3231964	0,000326899
560,2836609	0,000324708
566,2441254	0,000323205
572,2045898	0,000323734
578,1650543	0,000322879
584,1255188	0,000322699
590,0859833	0,000322442
596,0464478	0,000324009
602,0069122	0,000324118
607,9673767	0,000324219
613,9278412	0,000325881
619,8883057	0,000326451
625,8487701	0,000327148
631,8092346	0,000327928
637,7696991	0,000326351
643,7301636	0,000329482
649,6906281	0,00033161
655,6510925	0,000329726
661,611557	0,000332444
667,5720215	0,000332057
673,532486	0,000334695
679,4929504	0,000333367
685,4534149	0,000334982
691,4138794	0,000335792
697,3743439	0,000337107
703,3348083	0,000337349
709,2952728	0,000337001
715,2557373	0,000338366
721,2162018	0,000337607
727,1766663	0,000340925
733,1371307	0,000342334
739,0975952	0,000340659
745,0580597	0,000344495
751,0185242	0,000345048
756,9789886	0,000345789
762,9394531	0,0003471
768,8999176	0,000347602
774,8603821	0,000350753
780,8208466	0,000350715
786,781311	0,000353794
792,7417755	0,000355318
798,70224	0,000355321
804,6627045	0,000359459
810,6231689	0,000361356
816,5836334	0,000362549
822,5440979	0,000363907
828,5045624	0,000365288
834,4650269	0,000368345
840,4254913	0,000368687
846,3859558	0,000367752
852,3464203	0,000371744
858,3068848	0,000374433
864,2673492	0,000376553
870,2278137	0,000375551
876,1882782	0,000379706
882,1487427	0,00038005
888,1092072	0,000381329
894,0696716	0,000384528
900,0301361	0,000385808
905,9906006	0,000386904
911,9510651	0,000388719
917,9115295	0,000393087
923,871994	0,000393759
929,8324585	0,000396851
935,792923	0,000398947
941,7533875	0,000401855
947,7138519	0,000404082
953,6743164	0,000407126
959,6347809	0,000408369
965,5952454	0,000411159
971,5557098	0,000413491
977,5161743	0,000418138
983,4766388	0,000420466
989,4371033	0,000422815
995,3975677	0,000425169
1001,358032	0,000430078
1007,318497	0,000432225
1013,278961	0,000436415
1019,239426	0,000439594
1025,19989	0,00044416
1031,160355	0,000446525
1037,120819	0,000449147
1043,081284	0,000455271
1049,041748	0,00046085
1055,002213	0,000462493
1060,962677	0,000467636
1066,923141	0,000473252
1072,883606	0,000476019
1078,84407	0,000481881
1084,804535	0,000484847
1090,764999	0,000490747
1096,725464	0,000494764
1102,685928	0,000498654
1108,646393	0,000507157
1114,606857	0,00051308
1120,567322	0,00051936
1126,527786	0,000525564
1132,488251	0,000533247
1138,448715	0,000537058
1144,40918	0,000542579
1150,369644	0,000549898
1156,330109	0,000555781
1162,290573	0,000563288
1168,251038	0,00057086
1174,211502	0,000577777
1180,171967	0,000584903
1186,132431	0,00059247
1192,092896	0,000601301
1198,05336	0,000609529
1204,013824	0,000618488
1209,974289	0,000628633
1215,934753	0,000638195
1221,895218	0,000646965
1227,855682	0,000658454
1233,816147	0,0006695
1239,776611	0,000680424
1245,737076	0,000690084
1251,69754	0,000703098
1257,658005	0,000717284
1263,618469	0,000731545
1269,578934	0,000744198
1275,539398	0,00076056
1281,499863	0,00077652
1287,460327	0,000790913
1293,420792	0,000805565
1299,381256	0,000819716
1305,341721	0,000836961
1311,302185	0,000855813
1317,26265	0,000876567
1323,223114	0,000901149
1329,183578	0,000926822
1335,144043	0,000955272
1341,104507	0,000982118
1347,064972	0,001013112
1353,025436	0,001045124
1358,985901	0,001081157
1364,946365	0,001120795
1370,90683	0,001161887
1376,867294	0,001210093
1382,827759	0,001260263
1388,788223	0,001319511
1394,748688	0,001382813
1400,709152	0,001455761
1406,669617	0,001536775
1412,630081	0,001630704
1418,590546	0,001742912
1424,55101	0,00187029
1430,511475	0,002024259
1436,471939	0,002214229
1442,432404	0,002452057
1448,392868	0,002757296
1454,353333	0,00316873
1460,313797	0,00374221
1466,274261	0,004581657
1472,234726	0,005867194
1478,19519	0,007736929
1484,155655	0,009248383
1490,116119	0,007445448
1496,076584	0,004778422
1502,037048	0,003253007
1507,997513	0,002343598
1513,957977	0,001746165
1519,918442	0,001316067
1525,878906	0,000991964
1531,839371	0,000735384
1537,799835	0,00052224
1543,7603	0,000343015
1549,720764	0,000188734
1555,681229	0,0000678
1561,641693	0,000115657
1567,602158	0,000236354
1573,562622	0,000363883
1579,523087	0,000488854
1585,483551	0,000622364
1591,444016	0,000764043
1597,40448	0,000913708
1603,364944	0,001082615
1609,325409	0,001272968
1615,285873	0,001492727
1621,246338	0,001757766
1627,206802	0,002077899
1633,167267	0,002489837
1639,127731	0,003027861
1645,088196	0,003774557
1651,04866	0,004869647
1657,009125	0,006608289
1662,969589	0,009525253
1668,930054	0,014163033
1674,890518	0,016136437
1680,850983	0,010314377
1686,811447	0,007000131
1692,771912	0,005290579
1698,732376	0,004257509
1704,692841	0,003564352
1710,653305	0,003070622
1716,61377	0,002701834
1722,574234	0,002415056
1728,534698	0,002184255
1734,495163	0,001996425
1740,455627	0,001840199
1746,416092	0,001706585
1752,376556	0,001595743
1758,337021	0,0014972
1764,297485	0,001411748
1770,25795	0,001333505
1776,218414	0,001265795
1782,178879	0,001201763
1788,139343	0,001145965
1794,099808	0,001097354
1800,060272	0,001052321
1806,020737	0,001009754
1811,981201	0,000971467
1817,941666	0,000933882
1823,90213	0,000900566
1829,862595	0,000870621
1835,823059	0,000840516
1841,783524	0,000816941
1847,743988	0,000793017
1853,704453	0,000772235
1859,664917	0,000755312
1865,625381	0,000731574
1871,585846	0,000706164
1877,54631	0,000684812
1883,506775	0,000665948
1889,467239	0,000647622
1895,427704	0,000630329
1901,388168	0,000613626
1907,348633	0,000596462
1913,309097	0,000582627
1919,269562	0,000568395
1925,230026	0,000555837
1931,190491	0,000542384
1937,150955	0,000530102
1943,11142	0,000519073
1949,071884	0,000506643
1955,032349	0,000496376
1960,992813	0,000485758
1966,953278	0,000476681
1972,913742	0,000466314
1978,874207	0,000457636
1984,834671	0,000448839
1990,795135	0,000439328
1996,7556	0,000431436
2002,716064	0,000423043
2008,676529	0,000415388
2014,636993	0,000408927
2020,597458	0,000400395
2026,557922	0,000391911
2032,518387	0,000384533
2038,478851	0,000377258
2044,439316	0,00037237
2050,39978	0,00036543
2056,360245	0,000357944
2062,320709	0,000352837
2068,281174	0,000348116
2074,241638	0,000342079
2080,202103	0,000335493
2086,162567	0,000330474
2092,123032	0,00032488
2098,083496	0,000320102
2104,043961	0,000315203
2110,004425	0,000310569
2115,96489	0,00030615
2121,925354	0,000301967
2127,885818	0,000295677
2133,846283	0,000293464
2139,806747	0,000290136
2145,767212	0,000285227
2151,727676	0,000280758
2157,688141	0,000277911
2163,648605	0,000273886
2169,60907	0,000269567
2175,569534	0,000266148
2181,529999	0,000262783
2187,490463	0,000260017
2193,450928	0,000255747
2199,411392	0,000252578
2205,371857	0,00024855
2211,332321	0,000246713
2217,292786	0,000243585
2223,25325	0,00023937
2229,213715	0,000236064
2235,174179	0,000233765
2241,134644	0,000229485
2247,095108	0,000229225
2253,055573	0,000225365
2259,016037	0,000221417
2264,976501	0,000217187
2270,936966	0,000217742
2276,89743	0,000214079
2282,857895	0,000211552
2288,818359	0,000206552
2294,778824	0,000205463
2300,739288	0,000202287
2306,699753	0,000200269
2312,660217	0,000198172
2318,620682	0,00019441
2324,581146	0,000192491
2330,541611	0,000191613
2336,502075	0,000188443
2342,46254	0,000185797
2348,423004	0,000184438
2354,383469	0,000182397
2360,343933	0,000180328
2366,304398	0,000179164
2372,264862	0,000177361
2378,225327	0,000173206
2384,185791	0,000172101
2390,146255	0,000170831
2396,10672	0,000167796
2402,067184	0,000167
2408,027649	0,00016276
2413,988113	0,000162497
2419,948578	0,00016326
2425,909042	0,000160487
2431,869507	0,00015924
2437,829971	0,00015749
2443,790436	0,000157584
2449,7509	0,000157527
2455,711365	0,000156839
2461,671829	0,000158398
2467,632294	0,000160873
2473,592758	0,000165456
2479,553223	0,000172303
2485,513687	0,000177931
2491,474152	0,000177427
2497,434616	0,000170789
2503,395081	0,000160623
2509,355545	0,000148689
2515,31601	0,000143127
2521,276474	0,000139394
2527,236938	0,000135567
2533,197403	0,000132595
2539,157867	0,000130655
2545,118332	0,000127574
2551,078796	0,00012649
2557,039261	0,000124911
2562,999725	0,000123619
2568,96019	0,000120768
2574,920654	0,000118778
2580,881119	0,00011832
2586,841583	0,000115333
2592,802048	0,00011402
2598,762512	0,000112809
2604,722977	0,000111981
2610,683441	0,000110882
2616,643906	0,000109439
2622,60437	0,000106933
2628,564835	0,000106748
2634,525299	0,000105423
2640,485764	0,000104079
2646,446228	0,000102328
2652,406693	0,00010136
2658,367157	0,0000997
2664,327621	0,0000992
2670,288086	0,0000993
2676,24855	0,0000963
2682,209015	0,0000974
2688,169479	0,0000967
2694,129944	0,000096
2700,090408	0,0000934
2706,050873	0,0000937
2712,011337	0,0000934
2717,971802	0,0000927
2723,932266	0,000093
2729,892731	0,000093
2735,853195	0,0000938
2741,81366	0,0000936
2747,774124	0,000093
2753,734589	0,0000916
2759,695053	0,0000924
2765,655518	0,0000933
2771,615982	0,000094
2777,576447	0,0000945
2783,536911	0,0000958
2789,497375	0,000095
2795,45784	0,0000977
2801,418304	0,0000992
2807,378769	0,0000992
2813,339233	0,000100731
2819,299698	0,000101689
2825,260162	0,000100853
2831,220627	0,000102935
2837,181091	0,000104104
2843,141556	0,000107609
2849,10202	0,00011034
2855,062485	0,000111907
2861,022949	0,000113576
2866,983414	0,00011615
2872,943878	0,000118196
2878,904343	0,00012272
2884,864807	0,00012417
2890,825272	0,000126961
2896,785736	0,00013059
2902,746201	0,000133712
2908,706665	0,000138405
2914,66713	0,000139722
2920,627594	0,000142483
2926,588058	0,000144743
2932,548523	0,000146251
2938,508987	0,00014998
2944,469452	0,000151907
2950,429916	0,000152578
2956,390381	0,000147483
2962,350845	0,000141757
2968,31131	0,000124808
2974,271774	0,000105241
2980,232239	0,0000911
2986,192703	0,0000831
2992,153168	0,0000811
2998,113632	0,0000792
3004,074097	0,0000784
3010,034561	0,0000768
3015,995026	0,0000721
3021,95549	0,0000692
3027,915955	0,0000649
3033,876419	0,0000637
3039,836884	0,0000598
3045,797348	0,0000598
3051,757813	0,0000614
3057,718277	0,0000633
3063,678741	0,0000688
3069,639206	0,0000746
3075,59967	0,0000805
3081,560135	0,0000895
3087,520599	0,0000991
3093,481064	0,000109791
3099,441528	0,000120912
3105,401993	0,000133152
3111,362457	0,000146245
3117,322922	0,000159343
3123,283386	0,000174629
3129,243851	0,000191305
3135,204315	0,000208746
3141,16478	0,000228946
3147,125244	0,000260819
3153,085709	0,000309814
3159,046173	0,000375865
3165,006638	0,000443056
3170,967102	0,000497464
3176,927567	0,000551679
3182,888031	0,000607321
3188,848495	0,000667442
3194,80896	0,000732472
3200,769424	0,000797968
3206,729889	0,000856418
3212,690353	0,000902389
3218,650818	0,000928038
3224,611282	0,000923589
3230,571747	0,000891408
3236,532211	0,000839899
3242,492676	0,000782221
3248,45314	0,000724136
3254,413605	0,000672433
3260,374069	0,000626364
3266,334534	0,000586798
3272,294998	0,000553054
3278,255463	0,000525726
3284,215927	0,000503046
3290,176392	0,000484467
3296,136856	0,000468913
3302,097321	0,000458786
3308,057785	0,000450707
3314,01825	0,000445793
3319,978714	0,000447988
3325,939178	0,000454068
3331,899643	0,000459098
3337,860107	0,000453877
3343,820572	0,00041267
3349,781036	0,000329908
3355,741501	0,000265402
3361,701965	0,000244918
3367,66243	0,000245609
3373,622894	0,000247553
3379,583359	0,000249866
3385,543823	0,000250602
3391,504288	0,000245937
3397,464752	0,000238273
3403,425217	0,000231785
3409,385681	0,000225343
3415,346146	0,000216698
3421,30661	0,000210732
3427,267075	0,000205127
3433,227539	0,000199876
3439,188004	0,00019534
3445,148468	0,00019146
3451,108932	0,000188856
3457,069397	0,000185121
3463,029861	0,000183666
3468,990326	0,000181726
3474,95079	0,000180307
3480,911255	0,000176786
3486,871719	0,00017352
3492,832184	0,000172797
3498,792648	0,000170192
3504,753113	0,000168035
3510,713577	0,000166239
3516,674042	0,000164011
3522,634506	0,000161292
3528,594971	0,000156832
3534,555435	0,000152077
3540,5159	0,000152085
3546,476364	0,000151932
3552,436829	0,000153656
3558,397293	0,000154595
3564,357758	0,000151954
3570,318222	0,000149485
3576,278687	0,00015127
3582,239151	0,00014976
3588,199615	0,000148818
3594,16008	0,000145905
3600,120544	0,000147031
3606,081009	0,000145235
3612,041473	0,000142792
3618,001938	0,000143503
3623,962402	0,000140732
3629,922867	0,00014116
3635,883331	0,000141459
3641,843796	0,000139363
3647,80426	0,000138205
3653,764725	0,000137566
3659,725189	0,000136675
3665,685654	0,000135926
3671,646118	0,000133394
3677,606583	0,000133094
3683,567047	0,000134037
3689,527512	0,000132846
3695,487976	0,000131827
3701,448441	0,000131949
3707,408905	0,00013144
3713,36937	0,000130752
3719,329834	0,000131358
3725,290298	0,000130081
3731,250763	0,000128304
3737,211227	0,000128287
3743,171692	0,000125929
3749,132156	0,000125721
3755,092621	0,000125749
3761,053085	0,000125276
3767,01355	0,000124898
3772,974014	0,000125001
3778,934479	0,000125825
3784,894943	0,000124822
3790,855408	0,000126069
3796,815872	0,000126476
3802,776337	0,000127984
3808,736801	0,000127057
3814,697266	0,000126618
3820,65773	0,000127436
3826,618195	0,00012935
3832,578659	0,000126634
3838,539124	0,00012888
3844,499588	0,000129405
3850,460052	0,000128297
3856,420517	0,000129326
3862,380981	0,000128669
3868,341446	0,000128962
3874,30191	0,000130118
3880,262375	0,000129288
3886,222839	0,000130105
3892,183304	0,00013069
3898,143768	0,000131529
3904,104233	0,000131658
3910,064697	0,000131669
3916,025162	0,000133644
3921,985626	0,000133583
3927,946091	0,000135621
3933,906555	0,000136141
3939,86702	0,00013692
3945,827484	0,000138769
3951,787949	0,000139177
3957,748413	0,000141504
3963,708878	0,000142724
3969,669342	0,000144944
3975,629807	0,000147479
3981,590271	0,00015011
3987,550735	0,000150484
3993,5112	0,000152666
3999,471664	0,000154684
4005,432129	0,000156913
4011,392593	0,00015857
4017,353058	0,000161517
4023,313522	0,000163829
4029,273987	0,000165775
4035,234451	0,000169559
4041,194916	0,000171589
4047,15538	0,00017408
4053,115845	0,00017673
4059,076309	0,000178801
4065,036774	0,000181328
4070,997238	0,000184295
4076,957703	0,000186039
4082,918167	0,000186452
4088,878632	0,000188913
4094,839096	0,000191592
4100,799561	0,000192349
4106,760025	0,000193762
4112,72049	0,000195188
4118,680954	0,00019394
4124,641418	0,000193008
4130,601883	0,000192312
4136,562347	0,000191881
4142,522812	0,000190712
4148,483276	0,000187056
4154,443741	0,000183022
4160,404205	0,000178891
4166,36467	0,000173796
4172,325134	0,00016913
4178,285599	0,000166654
4184,246063	0,000162106
4190,206528	0,00016065
4196,166992	0,000158173
4202,127457	0,000154627
4208,087921	0,000153676
4214,048386	0,000150785
4220,00885	0,000149296
4225,969315	0,000147979
4231,929779	0,000146522
4237,890244	0,000143135
4243,850708	0,00014188
4249,811172	0,000141512
4255,771637	0,000142586
4261,732101	0,000141693
4267,692566	0,000141675
4273,65303	0,000142602
4279,613495	0,000146385
4285,573959	0,000148491
4291,534424	0,000148264
4297,494888	0,000147382
4303,455353	0,000144365
4309,415817	0,000140686
4315,376282	0,000139333
4321,336746	0,000135452
4327,297211	0,00013561
4333,257675	0,000133345
4339,21814	0,000132029
4345,178604	0,000129001
4351,139069	0,000129758
4357,099533	0,000127846
4363,059998	0,000127111
4369,020462	0,000125467
4374,980927	0,000125131
4380,941391	0,000123614
4386,901855	0,000123532
4392,86232	0,000121998
4398,822784	0,000121636
4404,783249	0,000120584
4410,743713	0,000118715
4416,704178	0,000117534
4422,664642	0,000116279
4428,625107	0,000116538
4434,585571	0,000116913
4440,546036	0,000115239
4446,5065	0,000116018
4452,466965	0,000115836
4458,427429	0,000116103
4464,387894	0,000112152
4470,348358	0,000110183
4476,308823	0,000109714
4482,269287	0,000110076
4488,229752	0,000111535
4494,190216	0,000113517
4500,150681	0,000116049
4506,111145	0,000116036
4512,071609	0,000120151
4518,032074	0,000122415
4523,992538	0,000124819
4529,953003	0,000127874
4535,913467	0,000129587
4541,873932	0,000133582
4547,834396	0,000134748
4553,794861	0,000139597
4559,755325	0,000142046
4565,71579	0,000145721
4571,676254	0,000148633
4577,636719	0,000151523
4583,597183	0,000153641
4589,557648	0,000158645
4595,518112	0,000161133
4601,478577	0,00016732
4607,439041	0,000169885
4613,399506	0,000174147
4619,35997	0,000181176
4625,320435	0,000184643
4631,280899	0,000191177
4637,241364	0,000200874
4643,201828	0,000205225
4649,162292	0,000207304
4655,122757	0,000207976
4661,083221	0,000210693
4667,043686	0,000212432
4673,00415	0,000218176
4678,964615	0,000222121
4684,925079	0,000227167
4690,885544	0,000231786
4696,846008	0,000235945
4702,806473	0,00024272
4708,766937	0,000247322
4714,727402	0,000252878
4720,687866	0,000259764
4726,648331	0,000266367
4732,608795	0,000277993
4738,56926	0,000289738
4744,529724	0,0003031
4750,490189	0,000317191
4756,450653	0,000333628
4762,411118	0,000349299
4768,371582	0,000366491
4774,332047	0,000386383
4780,292511	0,000406413
4786,252975	0,00042685
4792,21344	0,000449086
4798,173904	0,000470201
4804,134369	0,000492891
4810,094833	0,000512654
4816,055298	0,00053326
4822,015762	0,000559035
4827,976227	0,000583005
4833,936691	0,000584944
4839,897156	0,000554998
4845,85762	0,000526979
4851,818085	0,000495477
4857,778549	0,000465315
4863,739014	0,000435751
4869,699478	0,000404425
4875,659943	0,000378412
4881,620407	0,000351256
4887,580872	0,000329699
4893,541336	0,000310725
4899,501801	0,000290277
4905,462265	0,00027213
4911,422729	0,000255848
4917,383194	0,000237415
4923,343658	0,000221946
4929,304123	0,000207343
4935,264587	0,000191281
4941,225052	0,00017786
4947,185516	0,000163319
4953,145981	0,000149576
4959,106445	0,000136983
4965,06691	0,000125277
4971,027374	0,00011209
4976,987839	0,000101027
4982,948303	0,0000894
4988,908768	0,0000803
4994,869232	0,0000701
5000,829697	0,0000642
5006,790161	0,0000588
5012,750626	0,0000596
5018,71109	0,0000629
5024,671555	0,0000615
5030,632019	0,0000522
5036,592484	0,0000497
5042,552948	0,0000458
5048,513412	0,0000442
5054,473877	0,0000415
5060,434341	0,0000385
5066,394806	0,0000371
5072,35527	0,0000338
5078,315735	0,000032
5084,276199	0,0000313
5090,236664	0,0000283
5096,197128	0,0000278
5102,157593	0,000026
5108,118057	0,0000255
5114,078522	0,0000232
5120,038986	0,0000221
5125,999451	0,0000227
5131,959915	0,0000199
5137,92038	0,0000211
5143,880844	0,0000198
5149,841309	0,0000202
5155,801773	0,000019
5161,762238	0,0000183
5167,722702	0,0000179
5173,683167	0,0000179
5179,643631	0,0000181
5185,604095	0,000016
5191,56456	0,0000171
5197,525024	0,0000166
5203,485489	0,0000156
5209,445953	0,0000124
5215,406418	0,0000139
5221,366882	0,0000142
5227,327347	0,000014
5233,287811	0,0000144
5239,248276	0,0000133
5245,20874	0,0000143
5251,169205	0,0000137
5257,129669	0,0000141
5263,090134	0,0000143
5269,050598	0,0000151
5275,011063	0,0000134
5280,971527	0,0000132
5286,931992	0,0000122
5292,892456	0,0000139
5298,852921	0,0000127
5304,813385	0,0000129
5310,773849	0,0000132
5316,734314	0,0000118
5322,694778	0,0000114
5328,655243	0,0000108
5334,615707	0,0000118
5340,576172	0,0000101
5346,536636	0,0000117
5352,497101	0,0000108
5358,457565	0,00000996
5364,41803	0,0000114
5370,378494	0,0000112
5376,338959	0,00000982
5382,299423	0,00000943
5388,259888	0,00000746
5394,220352	0,00000857
5400,180817	0,00000841
5406,141281	0,00000915
5412,101746	0,0000075
5418,06221	0,00000765
5424,022675	0,00000801
5429,983139	0,00000829
5435,943604	0,00000639
5441,904068	0,00000831
5447,864532	0,00000694
5453,824997	0,00000747
5459,785461	0,00000634
5465,745926	0,00000555
5471,70639	0,00000531
5477,666855	0,00000385
5483,627319	0,00000445
5489,587784	0,00000364
5495,548248	0,00000547
5501,508713	0,00000355
5507,469177	0,000004
5513,429642	0,00000326
5519,390106	0,00000206
5525,350571	0,00000218
5531,311035	0,00000231
5537,2715	0,000000642
5543,231964	0,00000125
5549,192429	0,000000605
5555,152893	0,00000112
5561,113358	0,000000957
5567,073822	0,0000014
5573,034286	0,00000313
5578,994751	0,00000381
5584,955215	0,00000522
5590,91568	0,00000522
5596,876144	0,00000654
5602,836609	0,00000721
5608,797073	0,0000089
5614,757538	0,00000824
5620,718002	0,00000987
5626,678467	0,0000116
5632,638931	0,0000115
5638,599396	0,0000129
5644,55986	0,0000137
5650,520325	0,0000141
5656,480789	0,0000169
5662,441254	0,0000172
5668,401718	0,000019
5674,362183	0,0000196
5680,322647	0,0000211
5686,283112	0,0000219
5692,243576	0,0000215
5698,204041	0,0000222
5704,164505	0,0000238
5710,124969	0,0000238
5716,085434	0,0000232
5722,045898	0,0000248
5728,006363	0,0000249
5733,966827	0,000026
5739,927292	0,0000237
5745,887756	0,0000239
5751,848221	0,0000242
5757,808685	0,0000245
5763,76915	0,0000249
5769,729614	0,0000244
5775,690079	0,0000247
5781,650543	0,000025
5787,611008	0,0000245
5793,571472	0,0000237
5799,531937	0,0000257
5805,492401	0,000026
5811,452866	0,0000254
5817,41333	0,0000256
5823,373795	0,0000251
5829,334259	0,000026
5835,294724	0,0000257
5841,255188	0,0000262
5847,215652	0,0000247
5853,176117	0,0000255
5859,136581	0,0000254
5865,097046	0,0000264
5871,05751	0,0000256
5877,017975	0,0000257
5882,978439	0,0000256
5888,938904	0,0000253
5894,899368	0,0000231
5900,859833	0,0000238
5906,820297	0,0000249
5912,780762	0,000023
5918,741226	0,0000231
5924,701691	0,0000222
5930,662155	0,0000224
5936,62262	0,0000213
5942,583084	0,0000209
5948,543549	0,000022
5954,504013	0,0000214
5960,464478	0,0000184
5966,424942	0,0000199
5972,385406	0,0000187
5978,345871	0,0000185
5984,306335	0,0000191
5990,2668	0,0000188
5996,227264	0,0000181
6002,187729	0,0000185
6008,148193	0,0000177
6014,108658	0,0000193
6020,069122	0,0000182
6026,029587	0,0000182
6031,990051	0,0000189
6037,950516	0,0000187
6043,91098	0,0000198
6049,871445	0,0000186
6055,831909	0,0000187
6061,792374	0,0000205
6067,752838	0,0000193
6073,713303	0,0000215
6079,673767	0,000021
6085,634232	0,0000214
6091,594696	0,0000216
6097,555161	0,0000217
6103,515625	0,0000241
6109,476089	0,0000251
6115,436554	0,0000248
6121,397018	0,000026
6127,357483	0,000027
6133,317947	0,0000277
6139,278412	0,0000291
6145,238876	0,0000304
6151,199341	0,0000312
6157,159805	0,000031
6163,12027	0,0000342
6169,080734	0,0000366
6175,041199	0,0000379
6181,001663	0,0000413
6186,962128	0,0000432
6192,922592	0,0000471
6198,883057	0,000051
6204,843521	0,0000528
6210,803986	0,0000554
6216,76445	0,0000578
6222,724915	0,0000621
6228,685379	0,000065
6234,645844	0,0000684
6240,606308	0,0000694
6246,566772	0,0000746
6252,527237	0,0000749
6258,487701	0,0000779
6264,448166	0,0000808
6270,40863	0,0000819
6276,369095	0,0000811
6282,329559	0,0000821
6288,290024	0,0000799
6294,250488	0,0000801
6300,210953	0,0000782
6306,171417	0,0000774
6312,131882	0,0000756
6318,092346	0,0000743
6324,052811	0,0000728
6330,013275	0,0000713
6335,97374	0,0000699
6341,934204	0,0000687
6347,894669	0,0000695
6353,855133	0,0000675
6359,815598	0,0000678
6365,776062	0,0000661
6371,736526	0,0000639
6377,696991	0,0000643
6383,657455	0,0000636
6389,61792	0,0000623
6395,578384	0,000063
6401,538849	0,000062
6407,499313	0,0000623
6413,459778	0,0000608
6419,420242	0,0000586
6425,380707	0,0000566
6431,341171	0,0000555
6437,301636	0,0000532
6443,2621	0,0000519
6449,222565	0,0000481
6455,183029	0,0000474
6461,143494	0,0000454
6467,103958	0,0000448
6473,064423	0,0000417
6479,024887	0,0000398
6484,985352	0,0000386
6490,945816	0,0000375
6496,906281	0,0000359
6502,866745	0,0000366
6508,827209	0,0000339
6514,787674	0,0000335
6520,748138	0,0000353
6526,708603	0,0000328
6532,669067	0,0000311
6538,629532	0,0000318
6544,589996	0,0000296
6550,550461	0,0000283
6556,510925	0,0000298
6562,47139	0,0000279
6568,431854	0,0000283
6574,392319	0,0000277
6580,352783	0,0000285
6586,313248	0,0000282
6592,273712	0,0000271
6598,234177	0,0000261
6604,194641	0,0000262
6610,155106	0,0000253
6616,11557	0,0000236
6622,076035	0,0000232
6628,036499	0,0000211
6633,996964	0,0000209
6639,957428	0,0000198
6645,917892	0,0000182
6651,878357	0,0000168
6657,838821	0,000017
6663,799286	0,0000174
6669,75975	0,000017
6675,720215	0,0000148
6681,680679	0,0000135
6687,641144	0,0000145
6693,601608	0,0000136
6699,562073	0,0000173
6705,522537	0,0000176
6711,483002	0,0000175
6717,443466	0,0000175
6723,403931	0,0000169
6729,364395	0,0000172
6735,32486	0,0000178
6741,285324	0,0000183
6747,245789	0,0000178
6753,206253	0,0000178
6759,166718	0,0000188
6765,127182	0,0000176
6771,087646	0,0000189
6777,048111	0,0000192
6783,008575	0,0000195
6788,96904	0,0000196
6794,929504	0,0000223
6800,889969	0,0000217
6806,850433	0,0000222
6812,810898	0,0000229
6818,771362	0,0000244
6824,731827	0,0000246
6830,692291	0,0000252
6836,652756	0,0000276
6842,61322	0,0000282
6848,573685	0,0000295
6854,534149	0,0000299
6860,494614	0,0000319
6866,455078	0,000032
6872,415543	0,0000335
6878,376007	0,0000326
6884,336472	0,000033
6890,296936	0,0000335
6896,257401	0,0000337
6902,217865	0,0000322
6908,178329	0,000033
6914,138794	0,000033
6920,099258	0,0000334
6926,059723	0,0000324
6932,020187	0,0000332
6937,980652	0,0000312
6943,941116	0,000031
6949,901581	0,0000307
6955,862045	0,0000303
6961,82251	0,0000309
6967,782974	0,0000289
6973,743439	0,0000289
6979,703903	0,0000299
6985,664368	0,0000286
6991,624832	0,0000267
6997,585297	0,0000272
7003,545761	0,0000268
7009,506226	0,0000273
7015,46669	0,0000269
7021,427155	0,0000255
7027,387619	0,000026
7033,348083	0,000025
7039,308548	0,0000252
7045,269012	0,000025
7051,229477	0,0000247
7057,189941	0,0000244
7063,150406	0,0000234
7069,11087	0,0000243
7075,071335	0,0000247
7081,031799	0,0000234
7086,992264	0,000025
7092,952728	0,0000219
7098,913193	0,0000245
7104,873657	0,0000232
7110,834122	0,0000228
7116,794586	0,0000241
7122,755051	0,0000245
7128,715515	0,0000232
7134,67598	0,0000248
7140,636444	0,000023
7146,596909	0,0000252
7152,557373	0,0000246
7158,517838	0,0000241
7164,478302	0,0000253
7170,438766	0,0000244
7176,399231	0,0000269
7182,359695	0,0000259
7188,32016	0,0000267
7194,280624	0,000026
7200,241089	0,0000271
7206,201553	0,0000278
7212,162018	0,0000275
7218,122482	0,0000288
7224,082947	0,0000285
7230,043411	0,0000296
7236,003876	0,0000285
7241,96434	0,0000299
7247,924805	0,0000312
7253,885269	0,0000292
7259,845734	0,0000295
7265,806198	0,0000291
7271,766663	0,0000296
7277,727127	0,0000297
7283,687592	0,0000293
7289,648056	0,0000286
7295,608521	0,0000292
7301,568985	0,0000279
7307,529449	0,000028
7313,489914	0,000027
7319,450378	0,000028
7325,410843	0,0000267
7331,371307	0,0000276
7337,331772	0,0000277
7343,292236	0,0000275
7349,252701	0,0000264
7355,213165	0,0000261
7361,17363	0,0000257
7367,134094	0,0000268
7373,094559	0,0000251
7379,055023	0,0000229
7385,015488	0,0000235
7390,975952	0,0000217
7396,936417	0,0000213
7402,896881	0,0000213
7408,857346	0,0000202
7414,81781	0,0000195
7420,778275	0,0000192
7426,738739	0,0000171
7432,699203	0,0000173
7438,659668	0,0000164
7444,620132	0,0000158
7450,580597	0,0000139
7456,541061	0,0000137
7462,501526	0,0000117
7468,46199	0,0000106
7474,422455	0,0000115
7480,382919	0,00000896
7486,343384	0,00000758
7492,303848	0,00000796
7498,264313	0,00000625
7504,224777	0,00000474
7510,185242	0,00000315
7516,145706	0,00000347
7522,106171	0,00000318
7528,066635	0,00000202
7534,0271	0,00000353
7539,987564	0,0000035
7545,948029	0,00000348
7551,908493	0,00000435
7557,868958	0,0000059
7563,829422	0,00000652
7569,789886	0,00000852
7575,750351	0,00000866
7581,710815	0,00000894
7587,67128	0,00000944
7593,631744	0,000011
7599,592209	0,000011
7605,552673	0,0000128
7611,513138	0,0000128
7617,473602	0,0000135
7623,434067	0,0000129
7629,394531	0,0000144
7635,354996	0,0000158
7641,31546	0,0000149
7647,275925	0,0000148
7653,236389	0,000016
7659,196854	0,0000164
7665,157318	0,0000175
7671,117783	0,0000176
7677,078247	0,0000192
7683,038712	0,0000197
7688,999176	0,0000194
7694,959641	0,00002
7700,920105	0,0000201
7706,880569	0,0000194
7712,841034	0,0000218
7718,801498	0,0000213
7724,761963	0,0000219
7730,722427	0,0000209
7736,682892	0,0000209
7742,643356	0,0000226
7748,603821	0,0000215
7754,564285	0,0000211
7760,52475	0,0000212
7766,485214	0,0000211
7772,445679	0,0000209
7778,406143	0,0000205
7784,366608	0,0000192
7790,327072	0,0000215
7796,287537	0,0000219
7802,248001	0,0000222
7808,208466	0,0000215
7814,16893	0,0000201
7820,129395	0,0000179
7826,089859	0,0000173
7832,050323	0,0000157
7838,010788	0,0000151
7843,971252	0,000012
7849,931717	0,0000116
7855,892181	0,0000095
7861,852646	0,00000825
7867,81311	0,00000635
7873,773575	0,00000499
7879,734039	0,00000364
7885,694504	0,00000315
7891,654968	0,00000484
7897,615433	0,00000527
7903,575897	0,00000607
7909,536362	0,00000699
7915,496826	0,00000779
7921,457291	0,00000881
7927,417755	0,0000107
7933,37822	0,0000127
7939,338684	0,0000121
7945,299149	0,0000141
7951,259613	0,0000154
7957,220078	0,0000146
7963,180542	0,000016
7969,141006	0,0000179
7975,101471	0,0000178
7981,061935	0,0000205
7987,0224	0,00002
7992,982864	0,0000209
7998,943329	0,0000216
8004,903793	0,0000201
8010,864258	0,0000216
8016,824722	0,0000178
8022,785187	0,0000189
8028,745651	0,0000179
8034,706116	0,0000195
8040,66658	0,0000176
8046,627045	0,0000172
8052,587509	0,0000175
8058,547974	0,0000167
8064,508438	0,0000169
8070,468903	0,0000176
8076,429367	0,0000152
8082,389832	0,0000168
8088,350296	0,0000156
8094,31076	0,0000159
8100,271225	0,0000161
8106,231689	0,0000161
8112,192154	0,0000143
8118,152618	0,0000163
8124,113083	0,0000153
8130,073547	0,0000156
8136,034012	0,0000151
8141,994476	0,0000142
8147,954941	0,000015
8153,915405	0,0000142
8159,87587	0,0000154
8165,836334	0,0000144
8171,796799	0,0000155
8177,757263	0,0000155
8183,717728	0,000015
8189,678192	0,0000149
8195,638657	0,0000149
8201,599121	0,0000153
8207,559586	0,0000138
8213,52005	0,0000152
8219,480515	0,0000141
8225,440979	0,0000148
8231,401443	0,0000155
8237,361908	0,0000155
8243,322372	0,0000153
8249,282837	0,000015
8255,243301	0,0000159
8261,203766	0,0000166
8267,16423	0,0000165
8273,124695	0,0000163
8279,085159	0,000016
8285,045624	0,0000155
8291,006088	0,0000163
8296,966553	0,0000145
8302,927017	0,0000159
8308,887482	0,0000161
8314,847946	0,0000152
8320,808411	0,0000146
8326,768875	0,000017
8332,72934	0,0000148
8338,689804	0,0000152
8344,650269	0,0000153
8350,610733	0,0000154
8356,571198	0,0000157
8362,531662	0,0000181
8368,492126	0,0000188
8374,452591	0,0000188
8380,413055	0,0000191
8386,37352	0,0000166
8392,333984	0,0000175
8398,294449	0,0000167
8404,254913	0,0000165
8410,215378	0,0000173
8416,175842	0,000017
8422,136307	0,0000157
8428,096771	0,0000168
8434,057236	0,0000145
8440,0177	0,0000148
8445,978165	0,0000146
8451,938629	0,0000146
8457,899094	0,0000147
8463,859558	0,0000156
8469,820023	0,0000162
8475,780487	0,0000123
8481,740952	0,0000146
8487,701416	0,0000148
8493,66188	0,000014
8499,622345	0,000014
8505,582809	0,0000141
8511,543274	0,0000135
8517,503738	0,0000143
8523,464203	0,0000133
8529,424667	0,0000152
8535,385132	0,0000143
8541,345596	0,0000161
8547,306061	0,0000149
8553,266525	0,0000152
8559,22699	0,0000155
8565,187454	0,0000156
8571,147919	0,000015
8577,108383	0,0000142
8583,068848	0,0000156
8589,029312	0,0000161
8594,989777	0,0000152
8600,950241	0,0000142
8606,910706	0,0000157
8612,87117	0,0000158
8618,831635	0,0000167
8624,792099	0,0000163
8630,752563	0,0000159
8636,713028	0,0000171
8642,673492	0,0000176
8648,633957	0,0000175
8654,594421	0,0000179
8660,554886	0,0000171
8666,51535	0,0000169
8672,475815	0,0000187
8678,436279	0,0000187
8684,396744	0,0000185
8690,357208	0,0000194
8696,317673	0,0000205
8702,278137	0,0000193
8708,238602	0,0000196
8714,199066	0,0000208
8720,159531	0,0000203
8726,119995	0,0000207
8732,08046	0,0000206
8738,040924	0,0000214
8744,001389	0,0000228
8749,961853	0,0000221
8755,922318	0,0000219
8761,882782	0,0000242
8767,843246	0,0000214
8773,803711	0,0000235
8779,764175	0,0000215
8785,72464	0,0000222
8791,685104	0,0000243
8797,645569	0,0000242
8803,606033	0,0000239
8809,566498	0,0000229
8815,526962	0,0000244
8821,487427	0,0000227
8827,447891	0,0000238
8833,408356	0,0000235
8839,36882	0,0000225
8845,329285	0,0000228
8851,289749	0,0000221
8857,250214	0,0000225
8863,210678	0,0000227
8869,171143	0,0000234
8875,131607	0,0000211
8881,092072	0,0000223
8887,052536	0,0000218
8893,013	0,0000204
8898,973465	0,0000201
8904,933929	0,0000215
8910,894394	0,0000195
8916,854858	0,0000199
8922,815323	0,0000207
8928,775787	0,0000191
8934,736252	0,0000183
8940,696716	0,0000183
8946,657181	0,0000183
8952,617645	0,000018
8958,57811	0,0000173
8964,538574	0,0000171
8970,499039	0,0000188
8976,459503	0,0000166
8982,419968	0,0000175
8988,380432	0,0000169
8994,340897	0,0000174
9000,301361	0,0000178
9006,261826	0,0000171
9012,22229	0,000016
9018,182755	0,0000174
9024,143219	0,0000158
9030,103683	0,0000149
9036,064148	0,0000157
9042,024612	0,0000148
9047,985077	0,0000158
9053,945541	0,0000167
9059,906006	0,0000162
9065,86647	0,0000152
9071,826935	0,0000156
9077,787399	0,0000173
9083,747864	0,000013
9089,708328	0,0000143
9095,668793	0,000014
9101,629257	0,0000133
9107,589722	0,000014
9113,550186	0,0000141
9119,510651	0,0000131
9125,471115	0,0000128
9131,43158	0,000013
9137,392044	0,0000118
9143,352509	0,0000125
9149,312973	0,0000133
9155,273438	0,0000121
9161,233902	0,0000121
9167,194366	0,0000118
9173,154831	0,0000117
9179,115295	0,0000117
9185,07576	0,0000116
9191,036224	0,0000116
9196,996689	0,0000122
9202,957153	0,0000115
9208,917618	0,0000108
9214,878082	0,0000119
9220,838547	0,00000968
9226,799011	0,0000105
9232,759476	0,0000095
9238,71994	0,00000854
9244,680405	0,00000992
9250,640869	0,0000082
9256,601334	0,00001
9262,561798	0,00000779
9268,522263	0,00000733
9274,482727	0,00000687
9280,443192	0,00000736
9286,403656	0,00000651
9292,36412	0,00000591
9298,324585	0,00000602
9304,285049	0,00000733
9310,245514	0,00000579
9316,205978	0,00000526
9322,166443	0,00000701
9328,126907	0,0000069
9334,087372	0,00000594
9340,047836	0,00000489
9346,008301	0,00000504
9351,968765	0,0000042
9357,92923	0,00000488
9363,889694	0,00000444
9369,850159	0,00000427
9375,810623	0,00000424
9381,771088	0,00000424
9387,731552	0,00000496
9393,692017	0,00000492
9399,652481	0,00000351
9405,612946	0,00000347
9411,57341	0,00000415
9417,533875	0,00000382
9423,494339	0,00000481
9429,454803	0,00000549
9435,415268	0,00000416
9441,375732	0,00000361
9447,336197	0,00000365
9453,296661	0,00000458
9459,257126	0,00000527
9465,21759	0,00000429
9471,178055	0,00000593
9477,138519	0,00000554
9483,098984	0,00000447
9489,059448	0,00000422
9495,019913	0,00000475
9500,980377	0,00000492
9506,940842	0,00000442
9512,901306	0,00000663
9518,861771	0,00000628
9524,822235	0,00000565
9530,7827	0,00000538
9536,743164	0,00000663
9542,703629	0,00000688
9548,664093	0,00000654
9554,624557	0,00000771
9560,585022	0,00000582
9566,545486	0,00000639
9572,505951	0,00000711
9578,466415	0,00000685
9584,42688	0,00000746
9590,387344	0,00000818
9596,347809	0,00000713
9602,308273	0,00000794
9608,268738	0,00000892
9614,229202	0,00000816
9620,189667	0,00000826
9626,150131	0,00000737
9632,110596	0,00000682
9638,07106	0,0000065
9644,031525	0,00000806
9649,991989	0,00000746
9655,952454	0,00000831
9661,912918	0,00000689
9667,873383	0,00000659
9673,833847	0,00000823
9679,794312	0,000008
9685,754776	0,00000749
9691,71524	0,0000076
9697,675705	0,00000828
9703,636169	0,00000727
9709,596634	0,00000797
9715,557098	0,00000769
9721,517563	0,00000823
9727,478027	0,00000867
9733,438492	0,00000995
9739,398956	0,00000821
9745,359421	0,00000971
9751,319885	0,0000108
9757,28035	0,0000108
9763,240814	0,0000117
9769,201279	0,0000109
9775,161743	0,0000114
9781,122208	0,0000101
9787,082672	0,0000118
9793,043137	0,0000119
9799,003601	0,0000125
9804,964066	0,0000123
9810,92453	0,0000121
9816,884995	0,0000132
9822,845459	0,000012
9828,805923	0,0000112
9834,766388	0,0000109
9840,726852	0,00000997
9846,687317	0,00001
9852,647781	0,00000888
9858,608246	0,00000866
9864,56871	0,0000108
9870,529175	0,0000086
9876,489639	0,00000951
9882,450104	0,00000938
9888,410568	0,00000811
9894,371033	0,00000829
9900,331497	0,00000591
9906,291962	0,00000757
9912,252426	0,0000075
9918,212891	0,00000591
9924,173355	0,00000668
9930,13382	0,00000567
9936,094284	0,00000505
9942,054749	0,00000556
9948,015213	0,00000513
9953,975677	0,00000386
9959,936142	0,0000047
9965,896606	0,00000391
9971,857071	0,00000439
9977,817535	0,00000555
9983,778	0,0000046
9989,738464	0,00000434
9995,698929	0,00000379
10001,65939	0,00000451
10007,61986	0,00000522
10013,58032	0,0000054
10019,54079	0,00000315
10025,50125	0,0000034
10031,46172	0,00000447
10037,42218	0,0000052
10043,38264	0,00000565
10049,34311	0,00000657
10055,30357	0,00000523
10061,26404	0,00000582
10067,2245	0,0000069
10073,18497	0,00000607
10079,14543	0,00000662
10085,1059	0,00000525
10091,06636	0,00000816
10097,02682	0,00000798
10102,98729	0,0000071
10108,94775	0,00000718
10114,90822	0,00000666
10120,86868	0,00000751
10126,82915	0,00000711
10132,78961	0,00000686
10138,75008	0,00000714
10144,71054	0,00000822
10150,67101	0,00000903
10156,63147	0,00000841
10162,59193	0,00000946
10168,5524	0,00000914
10174,51286	0,00000819
10180,47333	0,00000874
10186,43379	0,00000789
10192,39426	0,0000115
10198,35472	0,00000952
10204,31519	0,00000902
10210,27565	0,00000948
10216,23611	0,00000923
10222,19658	0,00000897
10228,15704	0,00000948
10234,11751	0,00000949
10240,07797	0,0000098
10246,03844	0,000011
10251,9989	0,0000102
10257,95937	0,0000102
10263,91983	0,00000953
10269,88029	0,0000101
10275,84076	0,0000105
10281,80122	0,00000993
10287,76169	0,00000988
10293,72215	0,0000102
10299,68262	0,000011
10305,64308	0,0000104
10311,60355	0,00000808
10317,56401	0,0000101
10323,52448	0,0000103
10329,48494	0,00000746
10335,4454	0,00000865
10341,40587	0,00000833
10347,36633	0,00000848
10353,3268	0,00000812
10359,28726	0,00000833
10365,24773	0,00000723
10371,20819	0,00000624
10377,16866	0,00000696
10383,12912	0,0000067
10389,08958	0,00000627
10395,05005	0,0000053
10401,01051	0,00000548
10406,97098	0,00000688
10412,93144	0,00000567
10418,89191	0,00000473
10424,85237	0,00000466
10430,81284	0,00000566
10436,7733	0,00000402
10442,73376	0,0000048
10448,69423	0,00000577
10454,65469	0,00000354
10460,61516	0,00000386
10466,57562	0,00000524
10472,53609	0,00000454
10478,49655	0,00000394
10484,45702	0,00000484
10490,41748	0,00000452
10496,37794	0,00000555
10502,33841	0,00000665
10508,29887	0,0000057
10514,25934	0,00000699
10520,2198	0,00000711
10526,18027	0,00000835
10532,14073	0,00000722
10538,1012	0,00000874
10544,06166	0,00000757
10550,02213	0,00000931
10555,98259	0,00000965
10561,94305	0,0000095
10567,90352	0,0000104
10573,86398	0,0000113
10579,82445	0,0000108
10585,78491	0,000012
10591,74538	0,0000129
10597,70584	0,0000138
10603,66631	0,0000148
10609,62677	0,0000163
10615,58723	0,000016
10621,5477	0,0000148
10627,50816	0,0000173
10633,46863	0,0000167
10639,42909	0,0000171
10645,38956	0,0000177
10651,35002	0,0000184
10657,31049	0,0000192
10663,27095	0,0000184
10669,23141	0,0000194
10675,19188	0,0000209
10681,15234	0,0000214
10687,11281	0,0000212
10693,07327	0,0000201
10699,03374	0,00002
10704,9942	0,0000206
10710,95467	0,0000218
10716,91513	0,0000214
10722,8756	0,0000219
10728,83606	0,0000217
10734,79652	0,000021
10740,75699	0,0000232
10746,71745	0,0000232
10752,67792	0,0000239
10758,63838	0,0000224
10764,59885	0,0000227
10770,55931	0,0000245
10776,51978	0,0000224
10782,48024	0,000024
10788,4407	0,0000224
10794,40117	0,0000228
10800,36163	0,0000237
10806,3221	0,0000224
10812,28256	0,0000222
10818,24303	0,0000223
10824,20349	0,0000219
10830,16396	0,0000225
10836,12442	0,0000216
10842,08488	0,000022
10848,04535	0,0000234
10854,00581	0,0000221
10859,96628	0,0000211
10865,92674	0,0000221
10871,88721	0,0000222
10877,84767	0,0000231
10883,80814	0,0000229
10889,7686	0,0000237
10895,72906	0,0000221
10901,68953	0,0000232
10907,64999	0,0000233
10913,61046	0,0000236
10919,57092	0,0000245
10925,53139	0,0000244
10931,49185	0,0000237
10937,45232	0,0000242
10943,41278	0,0000257
10949,37325	0,0000247
10955,33371	0,0000252
10961,29417	0,0000258
10967,25464	0,0000264
10973,2151	0,0000275
10979,17557	0,0000271
10985,13603	0,0000277
10991,0965	0,0000297
10997,05696	0,0000297
11003,01743	0,0000298
11008,97789	0,0000292
11014,93835	0,0000307
11020,89882	0,000031
11026,85928	0,0000302
11032,81975	0,0000308
11038,78021	0,0000328
11044,74068	0,0000322
11050,70114	0,0000333
11056,66161	0,0000343
11062,62207	0,0000328
11068,58253	0,0000332
11074,543	0,0000336
11080,50346	0,0000346
11086,46393	0,000035
11092,42439	0,0000354
11098,38486	0,0000352
11104,34532	0,0000333
11110,30579	0,0000339
11116,26625	0,0000342
11122,22672	0,0000344
11128,18718	0,0000342
11134,14764	0,0000351
11140,10811	0,0000351
11146,06857	0,0000361
11152,02904	0,0000337
11157,9895	0,0000343
11163,94997	0,000035
11169,91043	0,0000344
11175,8709	0,0000329
11181,83136	0,0000326
11187,79182	0,0000324
11193,75229	0,0000328
11199,71275	0,0000317
11205,67322	0,0000294
11211,63368	0,0000304
11217,59415	0,0000314
11223,55461	0,0000293
11229,51508	0,0000299
11235,47554	0,000027
11241,436	0,0000281
11247,39647	0,0000266
11253,35693	0,0000266
11259,3174	0,0000261
11265,27786	0,0000261
11271,23833	0,0000242
11277,19879	0,000024
11283,15926	0,0000232
11289,11972	0,0000227
11295,08018	0,0000227
11301,04065	0,0000219
11307,00111	0,0000206
11312,96158	0,0000213
11318,92204	0,0000211
11324,88251	0,0000203
11330,84297	0,0000188
11336,80344	0,00002
11342,7639	0,0000201
11348,72437	0,0000191
11354,68483	0,000019
11360,64529	0,0000202
11366,60576	0,0000202
11372,56622	0,0000202
11378,52669	0,0000188
11384,48715	0,0000183
11390,44762	0,0000188
11396,40808	0,0000203
11402,36855	0,0000185
11408,32901	0,0000186
11414,28947	0,0000187
11420,24994	0,0000174
11426,2104	0,0000181
11432,17087	0,000019
11438,13133	0,0000184
11444,0918	0,0000189
11450,05226	0,000018
11456,01273	0,0000177
11461,97319	0,000019
11467,93365	0,0000177
11473,89412	0,0000189
11479,85458	0,0000192
11485,81505	0,0000183
11491,77551	0,0000183
11497,73598	0,0000182
11503,69644	0,0000179
11509,65691	0,0000194
11515,61737	0,0000191
11521,57784	0,0000199
11527,5383	0,0000205
11533,49876	0,0000205
11539,45923	0,0000204
11545,41969	0,0000186
11551,38016	0,0000194
11557,34062	0,0000194
11563,30109	0,0000198
11569,26155	0,0000187
11575,22202	0,0000183
11581,18248	0,0000183
11587,14294	0,0000205
11593,10341	0,0000185
11599,06387	0,0000187
11605,02434	0,0000183
11610,9848	0,0000187
11616,94527	0,000018
11622,90573	0,0000178
11628,8662	0,0000166
11634,82666	0,0000163
11640,78712	0,000019
11646,74759	0,0000169
11652,70805	0,000018
11658,66852	0,0000177
11664,62898	0,0000166
11670,58945	0,0000161
11676,54991	0,0000171
11682,51038	0,0000167
11688,47084	0,0000151
11694,4313	0,0000159
11700,39177	0,0000134
11706,35223	0,0000149
11712,3127	0,0000161
11718,27316	0,0000154
11724,23363	0,0000162
11730,19409	0,0000174
11736,15456	0,0000176
11742,11502	0,0000147
11748,07549	0,0000179
11754,03595	0,0000164
11759,99641	0,0000158
11765,95688	0,0000153
11771,91734	0,0000156
11777,87781	0,0000163
11783,83827	0,0000171
11789,79874	0,0000163
11795,7592	0,0000185
11801,71967	0,0000167
11807,68013	0,0000172
11813,64059	0,0000175
11819,60106	0,0000162
11825,56152	0,0000172
11831,52199	0,0000162
11837,48245	0,0000157
11843,44292	0,0000165
11849,40338	0,0000139
11855,36385	0,0000155
11861,32431	0,000014
11867,28477	0,0000134
11873,24524	0,0000142
11879,2057	0,0000132
11885,16617	0,0000119
11891,12663	0,0000113
[truncated: 30,772 more rows]
