# Supplementary material for: Predicting the Durability of Solid Fired Bricks Using NDT Electroacoustic Methods
Source: Materials (Basel). 2022 Aug 25;15(17):5882. doi: 10.3390/ma15175882 (PMC9457344; doi:10.3390/ma15175882)
Supplement: Supplementary file 1 [file materials-15-05882-s001.zip › 23-S0_FL.csv]

ASCII data file created with TiePie Multi Channel software. www.tiepie.com.
2021-02-24 09:15:45 704m
Frequency	FFT1
Hz	V
0	0,002477001
5,960464478	0,000291697
11,92092896	0,000285789
17,88139343	0,00039822
23,84185791	0,000311025
29,80232239	0,00032323
35,76278687	0,000309363
41,72325134	0,000317433
47,68371582	0,000405958
53,6441803	0,000252856
59,60464478	0,000278389
65,56510925	0,000309432
71,52557373	0,000317529
77,48603821	0,000304335
83,44650269	0,000306748
89,40696716	0,000324975
95,36743164	0,00034951
101,3278961	0,000325392
107,2883606	0,000308486
113,2488251	0,000303251
119,2092896	0,000311787
125,169754	0,000344752
131,1302185	0,000318686
137,090683	0,000294356
143,0511475	0,000290299
149,0116119	0,000317299
154,9720764	0,00032702
160,9325409	0,000315151
166,8930054	0,000292753
172,8534698	0,000282695
178,8139343	0,000289414
184,7743988	0,000297655
190,7348633	0,000292393
196,6953278	0,00027677
202,6557922	0,000269272
208,6162567	0,000261605
214,5767212	0,000266638
220,5371857	0,000267533
226,4976501	0,000266699
232,4581146	0,000259987
238,4185791	0,000253533
244,3790436	0,000250948
250,3395081	0,000244827
256,2999725	0,000242779
262,260437	0,00023771
268,2209015	0,000234427
274,181366	0,000230248
280,1418304	0,000227376
286,1022949	0,000225287
292,0627594	0,000223187
298,0232239	0,000217405
303,9836884	0,000217179
309,9441528	0,000214799
315,9046173	0,000217682
321,8650818	0,000214518
327,8255463	0,000214469
333,7860107	0,000212671
339,7464752	0,000210963
345,7069397	0,000210181
351,6674042	0,00020724
357,6278687	0,000201634
363,5883331	0,000200779
369,5487976	0,000199213
375,5092621	0,000200159
381,4697266	0,000197523
387,430191	0,000196853
393,3906555	0,000195476
399,35112	0,00019141
405,3115845	0,000190177
411,272049	0,000188549
417,2325134	0,000186939
423,1929779	0,000183403
429,1534424	0,00018258
435,1139069	0,000181585
441,0743713	0,000181343
447,0348358	0,000178512
452,9953003	0,000180931
458,9557648	0,000180465
464,9162292	0,000177716
470,8766937	0,0001751
476,8371582	0,000172918
482,7976227	0,000175918
488,7580872	0,000173476
494,7185516	0,000171636
500,6790161	0,000170777
506,6394806	0,000170818
512,5999451	0,000168295
518,5604095	0,000167267
524,520874	0,000167982
530,4813385	0,000164995
536,441803	0,000161537
542,4022675	0,000164056
548,3627319	0,000161526
554,3231964	0,000157706
560,2836609	0,000154795
566,2441254	0,000155703
572,2045898	0,00015314
578,1650543	0,000151346
584,1255188	0,000152921
590,0859833	0,000152243
596,0464478	0,000150721
602,0069122	0,000150131
607,9673767	0,000148103
613,9278412	0,000146837
619,8883057	0,000145385
625,8487701	0,00014547
631,8092346	0,000144328
637,7696991	0,000142032
643,7301636	0,000141799
649,6906281	0,000138243
655,6510925	0,000138093
661,611557	0,00013844
667,5720215	0,000138222
673,532486	0,000135203
679,4929504	0,000134353
685,4534149	0,000133804
691,4138794	0,000132629
697,3743439	0,0001314
703,3348083	0,00012915
709,2952728	0,0001291
715,2557373	0,000129289
721,2162018	0,00012492
727,1766663	0,000127926
733,1371307	0,000123968
739,0975952	0,000123792
745,0580597	0,000123121
751,0185242	0,000122772
756,9789886	0,000122775
762,9394531	0,000120706
768,8999176	0,000118524
774,8603821	0,00011895
780,8208466	0,000119601
786,781311	0,000116875
792,7417755	0,000117428
798,70224	0,0001172
804,6627045	0,000117175
810,6231689	0,000116834
816,5836334	0,000117578
822,5440979	0,000115844
828,5045624	0,00011409
834,4650269	0,000113555
840,4254913	0,000113661
846,3859558	0,000113211
852,3464203	0,000110281
858,3068848	0,000111994
864,2673492	0,000112626
870,2278137	0,000118262
876,1882782	0,000117082
882,1487427	0,000111967
888,1092072	0,000107652
894,0696716	0,000106717
900,0301361	0,000108673
905,9906006	0,000106476
911,9510651	0,000107181
917,9115295	0,000105948
923,871994	0,000106162
929,8324585	0,000105736
935,792923	0,000105707
941,7533875	0,000104006
947,7138519	0,000103071
953,6743164	0,000103281
959,6347809	0,000103339
965,5952454	0,000103159
971,5557098	0,000104578
977,5161743	0,000103618
983,4766388	0,000103995
989,4371033	0,000104101
995,3975677	0,00010143
1001,358032	0,000101636
1007,318497	0,000103287
1013,278961	0,000102199
1019,239426	0,000100582
1025,19989	0,000100553
1031,160355	0,0000981
1037,120819	0,0000999
1043,081284	0,000100062
1049,041748	0,0000976
1055,002213	0,0000998
1060,962677	0,0000966
1066,923141	0,0000979
1072,883606	0,0000978
1078,84407	0,0000973
1084,804535	0,0000971
1090,764999	0,0000951
1096,725464	0,000094
1102,685928	0,0000959
1108,646393	0,0000964
1114,606857	0,0000977
1120,567322	0,0001
1126,527786	0,00010092
1132,488251	0,000100996
1138,448715	0,0000978
1144,40918	0,0000963
1150,369644	0,0000966
1156,330109	0,0000939
1162,290573	0,0000924
1168,251038	0,0000931
1174,211502	0,0000942
1180,171967	0,0000918
1186,132431	0,0000929
1192,092896	0,0000957
1198,05336	0,000093
1204,013824	0,0000921
1209,974289	0,0000901
1215,934753	0,0000863
1221,895218	0,0000871
1227,855682	0,000084
1233,816147	0,0000824
1239,776611	0,0000811
1245,737076	0,0000804
1251,69754	0,0000828
1257,658005	0,0000811
1263,618469	0,000082
1269,578934	0,0000807
1275,539398	0,0000822
1281,499863	0,0000818
1287,460327	0,0000811
1293,420792	0,0000821
1299,381256	0,0000799
1305,341721	0,0000817
1311,302185	0,0000818
1317,26265	0,0000817
1323,223114	0,0000819
1329,183578	0,0000808
1335,144043	0,0000819
1341,104507	0,0000837
1347,064972	0,0000841
1353,025436	0,0000855
1358,985901	0,0000857
1364,946365	0,0000868
1370,90683	0,0000903
1376,867294	0,0000884
1382,827759	0,0000847
1388,788223	0,0000788
1394,748688	0,0000719
1400,709152	0,0000684
1406,669617	0,0000637
1412,630081	0,0000634
1418,590546	0,0000636
1424,55101	0,0000655
1430,511475	0,0000695
1436,471939	0,0000696
1442,432404	0,0000737
1448,392868	0,0000735
1454,353333	0,0000763
1460,313797	0,000079
1466,274261	0,0000808
1472,234726	0,0000857
1478,19519	0,0000894
1484,155655	0,0000925
1490,116119	0,0000969
1496,076584	0,000100635
1502,037048	0,000104729
1507,997513	0,000109212
1513,957977	0,000115349
1519,918442	0,000121507
1525,878906	0,000129077
1531,839371	0,000136419
1537,799835	0,000145856
1543,7603	0,000157188
1549,720764	0,000168186
1555,681229	0,000179429
1561,641693	0,000194358
1567,602158	0,000211119
1573,562622	0,000230227
1579,523087	0,000253998
1585,483551	0,000278215
1591,444016	0,000309368
1597,40448	0,000342121
1603,364944	0,000388931
1609,325409	0,000444902
1615,285873	0,000515542
1621,246338	0,00060413
1627,206802	0,000729493
1633,167267	0,000905653
1639,127731	0,001175021
1645,088196	0,001624713
1651,04866	0,002517613
1657,009125	0,004566341
1662,969589	0,005282692
1668,930054	0,002653721
1674,890518	0,001723123
1680,850983	0,001286493
1686,811447	0,00103768
1692,771912	0,000873751
1698,732376	0,000758708
1704,692841	0,000672599
1710,653305	0,000610055
1716,61377	0,000558026
1722,574234	0,000517228
1728,534698	0,000482691
1734,495163	0,000454312
1740,455627	0,000428667
1746,416092	0,0004071
1752,376556	0,000386846
1758,337021	0,000371611
1764,297485	0,000356156
1770,25795	0,000343797
1776,218414	0,000332079
1782,178879	0,000322274
1788,139343	0,000312474
1794,099808	0,000305153
1800,060272	0,000297267
1806,020737	0,000289707
1811,981201	0,000281675
1817,941666	0,000274299
1823,90213	0,00026989
1829,862595	0,000262354
1835,823059	0,000258961
1841,783524	0,000256906
1847,743988	0,000250959
1853,704453	0,000244696
1859,664917	0,000238187
1865,625381	0,00022449
1871,585846	0,000198927
1877,54631	0,000230276
1883,506775	0,000232574
1889,467239	0,000230609
1895,427704	0,000229798
1901,388168	0,000228833
1907,348633	0,000226376
1913,309097	0,00022509
1919,269562	0,000222428
1925,230026	0,000222036
1931,190491	0,000221885
1937,150955	0,000221151
1943,11142	0,000218317
1949,071884	0,000218184
1955,032349	0,000217024
1960,992813	0,00021655
1966,953278	0,000217156
1972,913742	0,000215418
1978,874207	0,000213412
1984,834671	0,000213041
1990,795135	0,000211785
1996,7556	0,000211248
2002,716064	0,000211535
2008,676529	0,00021215
2014,636993	0,000211639
2020,597458	0,00021041
2026,557922	0,00021199
2032,518387	0,000211864
2038,478851	0,00021161
2044,439316	0,000213599
2050,39978	0,000213625
2056,360245	0,000215052
2062,320709	0,000213813
2068,281174	0,000214274
2074,241638	0,00021334
2080,202103	0,000213128
2086,162567	0,000211378
2092,123032	0,000209272
2098,083496	0,000205409
2104,043961	0,000205598
2110,004425	0,000204703
2115,96489	0,000207435
2121,925354	0,000209914
2127,885818	0,000209465
2133,846283	0,000212788
2139,806747	0,000213229
2145,767212	0,000215225
2151,727676	0,000213408
2157,688141	0,000215051
2163,648605	0,000216121
2169,60907	0,000215334
2175,569534	0,000216904
2181,529999	0,000217295
2187,490463	0,000219267
2193,450928	0,000219607
2199,411392	0,000221015
2205,371857	0,00022055
2211,332321	0,000219459
2217,292786	0,00021919
2223,25325	0,000220191
2229,213715	0,00022312
2235,174179	0,000222808
2241,134644	0,000224302
2247,095108	0,000227369
2253,055573	0,000230342
2259,016037	0,000229425
2264,976501	0,000231411
2270,936966	0,000231714
2276,89743	0,000233662
2282,857895	0,00023622
2288,818359	0,000237685
2294,778824	0,000239444
2300,739288	0,000238165
2306,699753	0,000240838
2312,660217	0,000243466
2318,620682	0,000243675
2324,581146	0,00024603
2330,541611	0,000247767
2336,502075	0,00025201
2342,46254	0,000252586
2348,423004	0,000255381
2354,383469	0,000260995
2360,343933	0,000262111
2366,304398	0,000262831
2372,264862	0,000265589
2378,225327	0,000269658
2384,185791	0,000270461
2390,146255	0,000274815
2396,10672	0,000278941
2402,067184	0,00028492
2408,027649	0,000287596
2413,988113	0,000293199
2419,948578	0,000297114
2425,909042	0,000302104
2431,869507	0,000305504
2437,829971	0,000311669
2443,790436	0,000317407
2449,7509	0,000322889
2455,711365	0,000327465
2461,671829	0,00033476
2467,632294	0,000342634
2473,592758	0,000349384
2479,553223	0,000357215
2485,513687	0,000366355
2491,474152	0,000377396
2497,434616	0,000387109
2503,395081	0,000397374
2509,355545	0,000410631
2515,31601	0,000425176
2521,276474	0,000439997
2527,236938	0,000457335
2533,197403	0,000471487
2539,157867	0,00048711
2545,118332	0,000503976
2551,078796	0,000524243
2557,039261	0,000544673
2562,999725	0,00056762
2568,96019	0,000589644
2574,920654	0,000613386
2580,881119	0,000641225
2586,841583	0,000669982
2592,802048	0,000698359
2598,762512	0,000728028
2604,722977	0,000755446
2610,683441	0,000786287
2616,643906	0,00081136
2622,60437	0,000830274
2628,564835	0,000842951
2634,525299	0,000842729
2640,485764	0,000826206
2646,446228	0,000790983
2652,406693	0,00073648
2658,367157	0,000674558
2664,327621	0,000616609
2670,288086	0,00057531
2676,24855	0,000558438
2682,209015	0,000561156
2688,169479	0,000579161
2694,129944	0,000604388
2700,090408	0,000638442
2706,050873	0,000678708
2712,011337	0,000730477
2717,971802	0,000792993
2723,932266	0,000864754
2729,892731	0,000950999
2735,853195	0,001056653
2741,81366	0,0011912
2747,774124	0,001357511
2753,734589	0,001573997
2759,695053	0,001862088
2765,655518	0,002249631
2771,615982	0,002777855
2777,576447	0,00346008
2783,536911	0,004124809
2789,497375	0,004248112
2795,45784	0,00356163
2801,418304	0,002750167
2807,378769	0,002179626
2813,339233	0,001792114
2819,299698	0,001518966
2825,260162	0,001318269
2831,220627	0,001165557
2837,181091	0,001047236
2843,141556	0,000948728
2849,10202	0,000871264
2855,062485	0,00080482
2861,022949	0,000748672
2866,983414	0,000702211
2872,943878	0,000660157
2878,904343	0,000625123
2884,864807	0,000593749
2890,825272	0,000565707
2896,785736	0,000541441
2902,746201	0,0005188
2908,706665	0,00049894
2914,66713	0,000481563
2920,627594	0,000466419
2926,588058	0,000450543
2932,548523	0,000436535
2938,508987	0,000426069
2944,469452	0,000411718
2950,429916	0,000401863
2956,390381	0,000389052
2962,350845	0,000379881
2968,31131	0,000370664
2974,271774	0,000361864
2980,232239	0,000354208
2986,192703	0,000347984
2992,153168	0,000340841
2998,113632	0,000335406
3004,074097	0,000331912
3010,034561	0,0003252
3015,995026	0,000320438
3021,95549	0,000315748
3027,915955	0,000312406
3033,876419	0,000308575
3039,836884	0,0003062
3045,797348	0,000301775
3051,757813	0,000301396
3057,718277	0,000300782
3063,678741	0,000301575
3069,639206	0,000300929
3075,59967	0,000297094
3081,560135	0,000294648
3087,520599	0,000291734
3093,481064	0,000290883
3099,441528	0,000288646
3105,401993	0,000286949
3111,362457	0,000288815
3117,322922	0,000285048
3123,283386	0,00028553
3129,243851	0,000285494
3135,204315	0,000284212
3141,16478	0,000283695
3147,125244	0,00028546
3153,085709	0,000283228
3159,046173	0,000281854
3165,006638	0,000282304
3170,967102	0,000283985
3176,927567	0,000282024
3182,888031	0,000282877
3188,848495	0,000284613
3194,80896	0,000285303
3200,769424	0,000285504
3206,729889	0,00028722
3212,690353	0,000289139
3218,650818	0,000289367
3224,611282	0,000291649
3230,571747	0,000292944
3236,532211	0,000293793
3242,492676	0,000296819
3248,45314	0,000298365
3254,413605	0,000297539
3260,374069	0,000298441
3266,334534	0,000301072
3272,294998	0,000301026
3278,255463	0,000304383
3284,215927	0,000306887
3290,176392	0,000310446
3296,136856	0,000314819
3302,097321	0,000321666
3308,057785	0,000326863
3314,01825	0,000334682
3319,978714	0,000338501
3325,939178	0,000334062
3331,899643	0,000335702
3337,860107	0,000338082
3343,820572	0,000342325
3349,781036	0,000345855
3355,741501	0,00035162
3361,701965	0,000358352
3367,66243	0,000363719
3373,622894	0,000371493
3379,583359	0,000379187
3385,543823	0,000388216
3391,504288	0,000395982
3397,464752	0,000406934
3403,425217	0,000418808
3409,385681	0,000433163
3415,346146	0,000448237
3421,30661	0,000465366
3427,267075	0,000485728
3433,227539	0,000508287
3439,188004	0,000535151
3445,148468	0,00056792
3451,108932	0,000606915
3457,069397	0,000652319
3463,029861	0,000704782
3468,990326	0,000763481
3474,95079	0,000817543
3480,911255	0,000851154
3486,871719	0,000831681
3492,832184	0,000741412
3498,792648	0,000602166
3504,753113	0,000505196
3510,713577	0,000458433
3516,674042	0,000430386
3522,634506	0,000413305
3528,594971	0,000403152
3534,555435	0,000398201
3540,5159	0,000393621
3546,476364	0,000393806
3552,436829	0,000395482
3558,397293	0,000398001
3564,357758	0,000400521
3570,318222	0,00040576
3576,278687	0,000410471
3582,239151	0,000418272
3588,199615	0,00042608
3594,16008	0,000434529
3600,120544	0,000444635
3606,081009	0,000454873
3612,041473	0,000467805
3618,001938	0,000482933
3623,962402	0,000499347
3629,922867	0,000516664
3635,883331	0,000535817
3641,843796	0,000555799
3647,80426	0,000577065
3653,764725	0,00059753
3659,725189	0,000621818
3665,685654	0,000648981
3671,646118	0,000681329
3677,606583	0,000716293
3683,567047	0,000758217
3689,527512	0,000804528
3695,487976	0,000863809
3701,448441	0,000930065
3707,408905	0,001010179
3713,36937	0,001104955
3719,329834	0,001213578
3725,290298	0,001335007
3731,250763	0,001461559
3737,211227	0,001561033
3743,171692	0,001592597
3749,132156	0,001522651
3755,092621	0,001363573
3761,053085	0,001176037
3767,01355	0,001000052
3772,974014	0,000857111
3778,934479	0,000743224
3784,894943	0,0006539
3790,855408	0,000583947
3796,815872	0,000529826
3802,776337	0,000487586
3808,736801	0,000454028
3814,697266	0,000427769
3820,65773	0,000407219
3826,618195	0,00039003
3832,578659	0,000376381
3838,539124	0,000365616
3844,499588	0,000355382
3850,460052	0,000347186
3856,420517	0,000342345
3862,380981	0,00033498
3868,341446	0,000330961
3874,30191	0,000330063
3880,262375	0,000334489
3886,222839	0,000342104
3892,183304	0,000353702
3898,143768	0,000371046
3904,104233	0,000389533
3910,064697	0,000408641
3916,025162	0,000426772
3921,985626	0,000448653
3927,946091	0,000468559
3933,906555	0,00048149
3939,86702	0,000497957
3945,827484	0,000513027
3951,787949	0,000528947
3957,748413	0,000545109
3963,708878	0,000566313
3969,669342	0,000585713
3975,629807	0,000608085
3981,590271	0,000628363
3987,550735	0,000651399
3993,5112	0,000675873
3999,471664	0,000699714
4005,432129	0,000725642
4011,392593	0,000755115
4017,353058	0,000784995
4023,313522	0,000818008
4029,273987	0,000851779
4035,234451	0,000886618
4041,194916	0,000924741
4047,15538	0,000963729
4053,115845	0,001008718
4059,076309	0,001056218
4065,036774	0,00110629
4070,997238	0,001164407
4076,957703	0,001225626
4082,918167	0,001293821
4088,878632	0,001372519
4094,839096	0,001458382
4100,799561	0,001555511
4106,760025	0,001665253
4112,72049	0,001792365
4118,680954	0,001937685
4124,641418	0,002106378
4130,601883	0,002310714
4136,562347	0,002553224
4142,522812	0,002849243
4148,483276	0,003223928
4154,443741	0,003703206
4160,404205	0,004341588
4166,36467	0,005220195
4172,325134	0,006496117
4178,285599	0,008489975
4184,246063	0,011847665
4190,206528	0,017483632
4196,166992	0,020983219
4202,127457	0,01346642
4208,087921	0,008802557
4214,048386	0,006523463
4220,00885	0,005178702
4225,969315	0,004288512
4231,929779	0,003655959
4237,890244	0,003185432
4243,850708	0,002821377
4249,811172	0,00253412
4255,771637	0,002300605
4261,732101	0,002104618
4267,692566	0,0019411
4273,65303	0,001799619
4279,613495	0,001678567
4285,573959	0,001572253
4291,534424	0,001479361
4297,494888	0,001395653
4303,455353	0,001322871
4309,415817	0,001254334
4315,376282	0,001196151
4321,336746	0,001141231
4327,297211	0,001090337
4333,257675	0,001045398
4339,21814	0,00100203
4345,178604	0,000963563
4351,139069	0,000926045
4357,099533	0,000890875
4363,059998	0,000859228
4369,020462	0,000830068
4374,980927	0,000799904
4380,941391	0,0007736
4386,901855	0,000747967
4392,86232	0,000724912
4398,822784	0,000703465
4404,783249	0,000680967
4410,743713	0,000661992
4416,704178	0,000645454
4422,664642	0,000629129
4428,625107	0,000613992
4434,585571	0,000602072
4440,546036	0,000593744
4446,5065	0,000586094
4452,466965	0,000573631
4458,427429	0,000558885
4464,387894	0,000541658
4470,348358	0,000527331
4476,308823	0,000514698
4482,269287	0,000502849
4488,229752	0,000490313
4494,190216	0,000479984
4500,150681	0,000470703
4506,111145	0,000460294
4512,071609	0,000449734
4518,032074	0,000439478
4523,992538	0,000429318
4529,953003	0,000419293
4535,913467	0,000411846
4541,873932	0,000404273
4547,834396	0,00039546
4553,794861	0,000389541
4559,755325	0,000381557
4565,71579	0,000376538
4571,676254	0,000370319
4577,636719	0,000362477
4583,597183	0,000357845
4589,557648	0,000351933
4595,518112	0,000343817
4601,478577	0,000336621
4607,439041	0,000326853
4613,399506	0,000319129
4619,35997	0,000308616
4625,320435	0,00030081
4631,280899	0,000293206
4637,241364	0,000283706
4643,201828	0,000277212
4649,162292	0,00026878
4655,122757	0,000259481
4661,083221	0,000251463
4667,043686	0,000241343
4673,00415	0,000231638
4678,964615	0,000219407
4684,925079	0,000209028
4690,885544	0,00019299
4696,846008	0,000180342
4702,806473	0,000162232
4708,766937	0,000143109
4714,727402	0,000121603
4720,687866	0,0000933
4726,648331	0,0000605
4732,608795	0,0000208
4738,56926	0,0000567
4744,529724	0,000150505
4750,490189	0,000302202
4756,450653	0,000548021
4762,411118	0,000899148
4768,371582	0,001066495
4774,332047	0,000900669
4780,292511	0,000727112
4786,252975	0,000616044
4792,21344	0,000544088
4798,173904	0,00049306
4804,134369	0,000454336
4810,094833	0,000423682
4816,055298	0,000400809
4822,015762	0,000378692
4827,976227	0,000360979
4833,936691	0,000341915
4839,897156	0,000327144
4845,85762	0,000309917
4851,818085	0,000290391
4857,778549	0,000268385
4863,739014	0,000241869
4869,699478	0,000213037
4875,659943	0,000177698
4881,620407	0,000127699
4887,580872	0,0000717
4893,541336	0,0000686
4899,501801	0,000142309
4905,462265	0,000218522
4911,422729	0,000261158
4917,383194	0,000272863
4923,343658	0,00027024
4929,304123	0,000265878
4935,264587	0,00026257
4941,225052	0,000259317
4947,185516	0,000254192
4953,145981	0,000252802
4959,106445	0,000250319
4965,06691	0,000248771
4971,027374	0,000246678
4976,987839	0,000242936
4982,948303	0,00024074
4988,908768	0,000239095
4994,869232	0,000239462
5000,829697	0,000236314
5006,790161	0,000236448
5012,750626	0,000233891
5018,71109	0,000232729
5024,671555	0,000229687
5030,632019	0,000228613
5036,592484	0,000227157
5042,552948	0,000224696
5048,513412	0,000223239
5054,473877	0,000220055
5060,434341	0,00022024
5066,394806	0,000214924
5072,35527	0,000212805
5078,315735	0,000207919
5084,276199	0,000204085
5090,236664	0,000199925
5096,197128	0,00019332
5102,157593	0,000186863
5108,118057	0,000180387
5114,078522	0,000172568
5120,038986	0,000166739
5125,999451	0,000160791
5131,959915	0,000158411
5137,92038	0,000161183
5143,880844	0,000169216
5149,841309	0,000184134
5155,801773	0,000200962
5161,762238	0,00021873
5167,722702	0,000226802
5173,683167	0,000227622
5179,643631	0,000221161
5185,604095	0,000214227
5191,56456	0,000210281
5197,525024	0,000213395
5203,485489	0,000215384
5209,445953	0,000217532
5215,406418	0,000221153
5221,366882	0,00022293
5227,327347	0,000224161
5233,287811	0,000227557
5239,248276	0,000225836
5245,20874	0,000226023
5251,169205	0,000226286
5257,129669	0,000220812
5263,090134	0,00021775
5269,050598	0,000211705
5275,011063	0,000202013
5280,971527	0,00019345
5286,931992	0,00018044
5292,892456	0,00016447
5298,852921	0,000147288
5304,813385	0,000127526
5310,773849	0,000105852
5316,734314	0,0000854
5322,694778	0,0000643
5328,655243	0,0000551
5334,615707	0,0000721
5340,576172	0,000111158
5346,536636	0,000154735
5352,497101	0,000205878
5358,457565	0,000254808
5364,41803	0,00030206
5370,378494	0,000345946
5376,338959	0,000376873
5382,299423	0,000396911
5388,259888	0,000404632
5394,220352	0,000404526
5400,180817	0,000402736
5406,141281	0,000406735
5412,101746	0,000419118
5418,06221	0,000429339
5424,022675	0,000441255
5429,983139	0,000444281
5435,943604	0,000437955
5441,904068	0,000415263
5447,864532	0,000376606
5453,824997	0,000333807
5459,785461	0,000295165
5465,745926	0,000267241
5471,70639	0,000245725
5477,666855	0,000230433
5483,627319	0,000215315
5489,587784	0,000207548
5495,548248	0,000198727
5501,508713	0,000191369
5507,469177	0,000186415
5513,429642	0,000181531
5519,390106	0,000178943
5525,350571	0,000174158
5531,311035	0,000172482
5537,2715	0,00016997
5543,231964	0,00016858
5549,192429	0,000166126
5555,152893	0,000164791
5561,113358	0,000163292
5567,073822	0,000164584
5573,034286	0,000167627
5578,994751	0,000168995
5584,955215	0,00016871
5590,91568	0,000165079
5596,876144	0,000163115
5602,836609	0,000161972
5608,797073	0,000161396
5614,757538	0,000160748
5620,718002	0,000159913
5626,678467	0,000160316
5632,638931	0,000161653
5638,599396	0,0001611
5644,55986	0,000159241
5650,520325	0,000160637
5656,480789	0,000161132
5662,441254	0,000161057
5668,401718	0,000162335
5674,362183	0,000162823
5680,322647	0,000163195
5686,283112	0,0001648
5692,243576	0,000163327
5698,204041	0,000163528
5704,164505	0,000165261
5710,124969	0,000164389
5716,085434	0,000163317
5722,045898	0,000164305
5728,006363	0,000165592
5733,966827	0,000163835
5739,927292	0,000163534
5745,887756	0,000162396
5751,848221	0,000162198
5757,808685	0,000160663
5763,76915	0,000159042
5769,729614	0,000156959
5775,690079	0,000152812
5781,650543	0,000150263
5787,611008	0,000146634
5793,571472	0,000142111
5799,531937	0,000137737
5805,492401	0,000131214
5811,452866	0,000125241
5817,41333	0,000117376
5823,373795	0,000110179
5829,334259	0,000104545
5835,294724	0,000104654
5841,255188	0,000103263
5847,215652	0,000105709
5853,176117	0,000108388
5859,136581	0,000117647
5865,097046	0,000119095
5871,05751	0,000112527
5877,017975	0,000108842
5882,978439	0,000110801
5888,938904	0,000109587
5894,899368	0,000110821
5900,859833	0,000111817
5906,820297	0,000112352
5912,780762	0,000110615
5918,741226	0,000111982
5924,701691	0,000110141
5930,662155	0,000109959
5936,62262	0,000109595
5942,583084	0,000109165
5948,543549	0,000108863
5954,504013	0,000108595
5960,464478	0,000109724
5966,424942	0,000109311
5972,385406	0,000110623
5978,345871	0,000111675
5984,306335	0,000111544
5990,2668	0,000113242
5996,227264	0,000112947
6002,187729	0,000110874
6008,148193	0,00011033
6014,108658	0,000111648
6020,069122	0,000113749
6026,029587	0,000119805
6031,990051	0,000124305
6037,950516	0,000130116
6043,91098	0,000134443
6049,871445	0,000138165
6055,831909	0,000143339
6061,792374	0,000147032
6067,752838	0,000152809
6073,713303	0,000157903
6079,673767	0,000164928
6085,634232	0,00016927
6091,594696	0,000177577
6097,555161	0,00018532
6103,515625	0,000192795
6109,476089	0,000200043
6115,436554	0,000212162
6121,397018	0,000223979
6127,357483	0,000238452
6133,317947	0,000252768
6139,278412	0,000268474
6145,238876	0,000287396
6151,199341	0,000308048
6157,159805	0,0003298
6163,12027	0,000355446
6169,080734	0,000382993
6175,041199	0,000412271
6181,001663	0,000442093
6186,962128	0,000472863
6192,922592	0,000500673
6198,883057	0,000522251
6204,843521	0,000533073
6210,803986	0,000524404
6216,76445	0,000495363
6222,724915	0,00044983
6228,685379	0,000400549
6234,645844	0,000357175
6240,606308	0,000323131
6246,566772	0,000296918
6252,527237	0,000275246
6258,487701	0,00025778
6264,448166	0,000245387
6270,40863	0,000234561
6276,369095	0,000228254
6282,329559	0,000223269
6288,290024	0,000217766
6294,250488	0,00021057
6300,210953	0,000203608
6306,171417	0,000198872
6312,131882	0,00019358
6318,092346	0,000187709
6324,052811	0,000184233
6330,013275	0,000180643
6335,97374	0,000177968
6341,934204	0,000175166
6347,894669	0,000172046
6353,855133	0,000170577
6359,815598	0,000168084
6365,776062	0,000165706
6371,736526	0,000164792
6377,696991	0,000161272
6383,657455	0,00015895
6389,61792	0,000156603
6395,578384	0,000154837
6401,538849	0,000155105
6407,499313	0,000152729
6413,459778	0,000151787
6419,420242	0,000151136
6425,380707	0,000150346
6431,341171	0,000148674
6437,301636	0,000149123
6443,2621	0,000146813
6449,222565	0,000147816
6455,183029	0,000146155
6461,143494	0,000147969
6467,103958	0,000149237
6473,064423	0,00015102
6479,024887	0,000153779
6484,985352	0,00015251
6490,945816	0,000147323
6496,906281	0,000140845
6502,866745	0,000138598
6508,827209	0,000136156
6514,787674	0,000137047
6520,748138	0,000136199
6526,708603	0,000138983
6532,669067	0,000140806
6538,629532	0,000143176
6544,589996	0,000144522
6550,550461	0,000145852
6556,510925	0,000146769
6562,47139	0,00014554
6568,431854	0,000146843
6574,392319	0,000146114
6580,352783	0,000143542
6586,313248	0,000142272
6592,273712	0,000141468
6598,234177	0,000142188
6604,194641	0,000141723
6610,155106	0,000140987
6616,11557	0,00014191
6622,076035	0,000141326
6628,036499	0,000141444
6633,996964	0,000140755
6639,957428	0,000138541
6645,917892	0,000139687
6651,878357	0,000139947
6657,838821	0,0001402
6663,799286	0,000139097
6669,75975	0,000140356
6675,720215	0,000139601
6681,680679	0,000139407
6687,641144	0,000139193
6693,601608	0,000138468
6699,562073	0,000139124
6705,522537	0,00014022
6711,483002	0,000140321
6717,443466	0,000138768
6723,403931	0,000138336
6729,364395	0,000137062
6735,32486	0,000132778
6741,285324	0,000134047
6747,245789	0,000134804
6753,206253	0,000132909
6759,166718	0,000133175
6765,127182	0,000134582
6771,087646	0,000134609
6777,048111	0,000133074
6783,008575	0,000133395
6788,96904	0,000132855
6794,929504	0,000131683
6800,889969	0,000130088
6806,850433	0,000128218
6812,810898	0,000125771
6818,771362	0,000123743
6824,731827	0,000122414
6830,692291	0,000119308
6836,652756	0,00011818
6842,61322	0,000116501
6848,573685	0,000116059
6854,534149	0,000112437
6860,494614	0,000112602
6866,455078	0,000113527
6872,415543	0,000121485
6878,376007	0,000139347
6884,336472	0,000170622
6890,296936	0,000218659
6896,257401	0,000282642
6902,217865	0,000352521
6908,178329	0,000398611
6914,138794	0,000394507
6920,099258	0,000370051
6926,059723	0,000354206
6932,020187	0,000347499
6937,980652	0,000348464
6943,941116	0,00035434
6949,901581	0,000370904
6955,862045	0,000395853
6961,82251	0,000437377
6967,782974	0,000488878
6973,743439	0,00053264
6979,703903	0,00051885
6985,664368	0,000486828
6991,624832	0,00046594
6997,585297	0,000453584
7003,545761	0,000446719
7009,506226	0,000435679
7015,46669	0,000416212
7021,427155	0,000374769
7027,387619	0,000313064
7033,348083	0,000245436
7039,308548	0,000209079
7045,269012	0,000197765
7051,229477	0,000196804
7057,189941	0,000194866
7063,150406	0,000193775
7069,11087	0,000194653
7075,071335	0,000193019
7081,031799	0,000193143
7086,992264	0,000191797
7092,952728	0,000192744
7098,913193	0,000191691
7104,873657	0,000194413
7110,834122	0,000194785
7116,794586	0,000195876
7122,755051	0,000194957
7128,715515	0,000197133
7134,67598	0,000197662
7140,636444	0,000197886
7146,596909	0,000197803
7152,557373	0,000196099
7158,517838	0,000195806
7164,478302	0,000194465
7170,438766	0,000191927
7176,399231	0,000189568
7182,359695	0,00018606
7188,32016	0,000184139
7194,280624	0,000181708
7200,241089	0,000177733
7206,201553	0,000176289
7212,162018	0,000172909
7218,122482	0,000170468
7224,082947	0,000172183
7230,043411	0,000179653
7236,003876	0,000196101
7241,96434	0,000224417
7247,924805	0,000269199
7253,885269	0,000334818
7259,845734	0,000424113
7265,806198	0,000534407
7271,766663	0,000653409
7277,727127	0,000738466
7283,687592	0,000749995
7289,648056	0,000730268
7295,608521	0,000720317
7301,568985	0,000715207
7307,529449	0,000717719
7313,489914	0,000721701
7319,450378	0,000727756
7325,410843	0,000735467
7331,371307	0,000746521
7337,331772	0,00076049
7343,292236	0,000775567
7349,252701	0,000793634
7355,213165	0,00081592
7361,17363	0,000839424
7367,134094	0,000867357
7373,094559	0,000896652
7379,055023	0,000932366
7385,015488	0,000971858
7390,975952	0,001017341
7396,936417	0,001069542
7402,896881	0,001127276
7408,857346	0,001194921
7414,81781	0,001269945
7420,778275	0,001357915
7426,738739	0,001460531
7432,699203	0,00157873
7438,659668	0,001714736
7444,620132	0,001873337
7450,580597	0,002055419
7456,541061	0,002258581
7462,501526	0,002481016
7468,46199	0,002687058
7474,422455	0,002818935
7480,382919	0,00277442
7486,343384	0,002485588
7492,303848	0,00206662
7498,264313	0,001715362
7504,224777	0,001458413
7510,185242	0,001263988
7516,145706	0,001100152
7522,106171	0,001032668
7528,066635	0,001014555
7534,0271	0,001040732
7539,987564	0,001116964
7545,948029	0,001231223
7551,908493	0,00136106
7557,868958	0,001462644
7563,829422	0,001466527
7569,789886	0,001362235
7575,750351	0,001226656
7581,710815	0,00110985
7587,67128	0,001015934
7593,631744	0,000933263
7599,592209	0,000859298
7605,552673	0,000794458
7611,513138	0,000737308
7617,473602	0,000684865
7623,434067	0,000638066
7629,394531	0,00059648
7635,354996	0,000557446
7641,31546	0,000519896
7647,275925	0,000487966
7653,236389	0,000456249
7659,196854	0,000428496
7665,157318	0,000403465
7671,117783	0,00037974
7677,078247	0,000356903
7683,038712	0,000337142
7688,999176	0,000317756
7694,959641	0,000298431
7700,920105	0,000278957
7706,880569	0,000259122
7712,841034	0,000239281
7718,801498	0,000217614
7724,761963	0,000194193
7730,722427	0,000171618
7736,682892	0,000151762
7742,643356	0,000131955
7748,603821	0,000114461
7754,564285	0,0000997
7760,52475	0,0000942
7766,485214	0,0000936
7772,445679	0,000103028
7778,406143	0,000115069
7784,366608	0,000129156
7790,327072	0,000138884
7796,287537	0,000146822
7802,248001	0,000150191
7808,208466	0,00015178
7814,16893	0,00015166
7820,129395	0,000153026
7826,089859	0,00015269
7832,050323	0,000152608
7838,010788	0,000150836
7843,971252	0,000151989
7849,931717	0,000150043
7855,892181	0,000149176
7861,852646	0,000146336
7867,81311	0,000145785
7873,773575	0,000147703
7879,734039	0,000148527
7885,694504	0,000146633
7891,654968	0,000145465
7897,615433	0,000145905
7903,575897	0,000146414
7909,536362	0,000147246
7915,496826	0,000148563
7921,457291	0,000147968
7927,417755	0,000149315
7933,37822	0,000149861
7939,338684	0,00015231
7945,299149	0,000153551
7951,259613	0,000153671
7957,220078	0,000155867
7963,180542	0,000155237
7969,141006	0,000156219
7975,101471	0,000154981
7981,061935	0,000154546
7987,0224	0,000153324
7992,982864	0,00015104
7998,943329	0,000149374
8004,903793	0,000148317
8010,864258	0,000145478
8016,824722	0,000140831
8022,785187	0,000136622
8028,745651	0,000128863
8034,706116	0,000119426
8040,66658	0,000105247
8046,627045	0,0000895
8052,587509	0,0000718
8058,547974	0,0000564
8064,508438	0,0000445
8070,468903	0,0000353
8076,429367	0,0000313
8082,389832	0,0000315
8088,350296	0,0000313
8094,31076	0,0000353
8100,271225	0,0000394
8106,231689	0,0000456
8112,192154	0,0000502
8118,152618	0,0000579
8124,113083	0,000069
8130,073547	0,0000779
8136,034012	0,0000902
8141,994476	0,000101781
8147,954941	0,000111386
8153,915405	0,000114315
8159,87587	0,000106167
8165,836334	0,0000968
8171,796799	0,0000874
8177,757263	0,0000787
8183,717728	0,0000726
8189,678192	0,0000716
8195,638657	0,0000725
8201,599121	0,000078
8207,559586	0,0000871
8213,52005	0,0000999
8219,480515	0,000111887
8225,440979	0,000125802
8231,401443	0,000136394
8237,361908	0,000142884
8243,322372	0,000141391
8249,282837	0,000136729
8255,243301	0,000127318
8261,203766	0,000119065
8267,16423	0,000113505
8273,124695	0,00010692
8279,085159	0,000100845
8285,045624	0,000097
8291,006088	0,0000925
8296,966553	0,0000908
8302,927017	0,0000873
8308,887482	0,0000848
8314,847946	0,0000836
8320,808411	0,0000816
8326,768875	0,0000804
8332,72934	0,000079
8338,689804	0,0000783
8344,650269	0,0000766
8350,610733	0,0000765
8356,571198	0,0000728
8362,531662	0,0000707
8368,492126	0,000067
8374,452591	0,0000614
8380,413055	0,0000567
8386,37352	0,0000531
8392,333984	0,0000564
8398,294449	0,0000655
8404,254913	0,0000724
8410,215378	0,0000755
8416,175842	0,0000799
8422,136307	0,0000846
8428,096771	0,000091
8434,057236	0,0000947
8440,0177	0,000101229
8445,978165	0,000105559
8451,938629	0,000108331
8457,899094	0,000116346
8463,859558	0,000121635
8469,820023	0,00012736
8475,780487	0,000133844
8481,740952	0,000141988
8487,701416	0,000150278
8493,66188	0,000158334
8499,622345	0,000167661
8505,582809	0,000175796
8511,543274	0,000183914
8517,503738	0,00019399
8523,464203	0,000204368
8529,424667	0,000213582
8535,385132	0,000223155
8541,345596	0,000229972
8547,306061	0,000236923
8553,266525	0,00023899
8559,22699	0,000237498
8565,187454	0,000232776
8571,147919	0,000220713
8577,108383	0,000205733
8583,068848	0,000190038
8589,029312	0,000178331
8594,989777	0,000174484
8600,950241	0,000178464
8606,910706	0,000185495
8612,87117	0,000194596
8618,831635	0,000206621
8624,792099	0,000219449
8630,752563	0,000233978
8636,713028	0,000252504
8642,673492	0,000275066
8648,633957	0,000298791
8654,594421	0,000327203
8660,554886	0,000357374
8666,51535	0,000391074
8672,475815	0,000426297
8678,436279	0,00046621
8684,396744	0,000510633
8690,357208	0,000560367
8696,317673	0,000612206
8702,278137	0,000664606
8708,238602	0,000710289
8714,199066	0,000741416
8720,159531	0,000751044
8726,119995	0,000721745
8732,08046	0,00064895
8738,040924	0,000553206
8744,001389	0,000466264
8749,961853	0,000408373
8755,922318	0,000375112
8761,882782	0,000354817
8767,843246	0,000341633
8773,803711	0,000331933
8779,764175	0,000327795
8785,72464	0,000322823
8791,685104	0,000319765
8797,645569	0,000318854
8803,606033	0,000318879
8809,566498	0,000318143
8815,526962	0,000319208
8821,487427	0,000318881
8827,447891	0,000316918
8833,408356	0,000315662
8839,36882	0,000309356
8845,329285	0,000301734
8851,289749	0,00029242
8857,250214	0,000285035
8863,210678	0,000276248
8869,171143	0,000272516
8875,131607	0,000272817
8881,092072	0,000275351
8887,052536	0,000278885
8893,013	0,000283702
8898,973465	0,000288297
8904,933929	0,000290158
8910,894394	0,000289663
8916,854858	0,000289858
8922,815323	0,000287958
8928,775787	0,000282788
8934,736252	0,000280051
8940,696716	0,000277295
8946,657181	0,000272866
8952,617645	0,000268261
8958,57811	0,000261612
8964,538574	0,000248644
8970,499039	0,000232539
8976,459503	0,000215516
8982,419968	0,000209296
8988,380432	0,000211894
8994,340897	0,000224873
9000,301361	0,000242407
9006,261826	0,000262047
9012,22229	0,000282624
9018,182755	0,000304052
9024,143219	0,000324135
9030,103683	0,000343268
9036,064148	0,000353831
9042,024612	0,000358624
9047,985077	0,000357354
9053,945541	0,000350703
9059,906006	0,000346213
9065,86647	0,000343929
9071,826935	0,000344224
9077,787399	0,000347838
9083,747864	0,000352619
9089,708328	0,000357799
9095,668793	0,000362925
9101,629257	0,000369906
9107,589722	0,00037684
9113,550186	0,00038543
9119,510651	0,000392416
9125,471115	0,000402611
9131,43158	0,000412992
9137,392044	0,0004267
9143,352509	0,000440229
9149,312973	0,000456505
9155,273438	0,000475149
9161,233902	0,000497611
9167,194366	0,000523594
9173,154831	0,000554628
9179,115295	0,000589193
9185,07576	0,000625346
9191,036224	0,000664167
9196,996689	0,000693973
9202,957153	0,000703477
9208,917618	0,000686743
9214,878082	0,000668898
9220,838547	0,000682172
9226,799011	0,000732085
9232,759476	0,000809357
9238,71994	0,000904453
9244,680405	0,001013246
9250,640869	0,0011334
9256,601334	0,001257922
9262,561798	0,001378008
9268,522263	0,0014818
9274,482727	0,001542627
9280,443192	0,00153348
9286,403656	0,001455199
9292,36412	0,00132249
9298,324585	0,001184071
9304,285049	0,001055104
9310,245514	0,000947873
9316,205978	0,000853674
9322,166443	0,000773005
9328,126907	0,000703188
9334,087372	0,000644828
9340,047836	0,00059399
9346,008301	0,000550452
9351,968765	0,000516076
9357,92923	0,000484998
9363,889694	0,000458295
9369,850159	0,000434549
9375,810623	0,000411468
9381,771088	0,000392964
9387,731552	0,000374124
9393,692017	0,00035837
9399,652481	0,00034334
9405,612946	0,000332279
9411,57341	0,000320218
9417,533875	0,000307191
9423,494339	0,000299057
9429,454803	0,000288726
9435,415268	0,000278304
9441,375732	0,000271969
9447,336197	0,000263859
9453,296661	0,00025724
9459,257126	0,000250398
9465,21759	0,000245093
9471,178055	0,000240285
9477,138519	0,000234141
9483,098984	0,00023019
9489,059448	0,000226447
9495,019913	0,000223998
9500,980377	0,000222775
9506,940842	0,000221461
9512,901306	0,000218781
9518,861771	0,000219059
9524,822235	0,000219981
9530,7827	0,000219517
9536,743164	0,000221402
9542,703629	0,000221188
9548,664093	0,000222117
9554,624557	0,000222397
9560,585022	0,00022029
9566,545486	0,000218104
9572,505951	0,000218018
9578,466415	0,000218233
9584,42688	0,000217821
9590,387344	0,000218251
9596,347809	0,00022003
9602,308273	0,000222506
9608,268738	0,000225445
9614,229202	0,000230718
9620,189667	0,000235128
9626,150131	0,000239054
9632,110596	0,000248035
9638,07106	0,000255955
9644,031525	0,000265242
9649,991989	0,000274331
9655,952454	0,000278286
9661,912918	0,000280291
9667,873383	0,000270686
9673,833847	0,000249606
9679,794312	0,000215037
9685,754776	0,000174281
9691,71524	0,000140092
9697,675705	0,00011633
9703,636169	0,000100428
9709,596634	0,0000919
9715,557098	0,0000869
9721,517563	0,0000858
9727,478027	0,0000866
9733,438492	0,0000861
9739,398956	0,0000856
9745,359421	0,0000845
9751,319885	0,0000822
9757,28035	0,0000776
9763,240814	0,0000751
9769,201279	0,0000736
9775,161743	0,000073
9781,122208	0,0000763
9787,082672	0,0000759
9793,043137	0,0000778
9799,003601	0,0000759
9804,964066	0,0000764
9810,92453	0,0000743
9816,884995	0,0000708
9822,845459	0,0000699
9828,805923	0,0000691
9834,766388	0,0000678
9840,726852	0,0000665
9846,687317	0,0000664
9852,647781	0,0000668
9858,608246	0,0000667
9864,56871	0,0000667
9870,529175	0,0000678
9876,489639	0,0000673
9882,450104	0,000068
9888,410568	0,000069
9894,371033	0,0000677
9900,331497	0,0000684
9906,291962	0,0000687
9912,252426	0,0000683
9918,212891	0,0000674
9924,173355	0,0000679
9930,13382	0,000068
9936,094284	0,000068
9942,054749	0,0000682
9948,015213	0,0000685
9953,975677	0,0000675
9959,936142	0,0000674
9965,896606	0,0000671
9971,857071	0,000065
9977,817535	0,0000631
9983,778	0,0000609
9989,738464	0,0000574
9995,698929	0,0000547
10001,65939	0,0000527
10007,61986	0,0000522
10013,58032	0,0000513
10019,54079	0,0000547
10025,50125	0,0000626
10031,46172	0,0000741
10037,42218	0,0000868
10043,38264	0,0000983
10049,34311	0,000108227
10055,30357	0,000110185
10061,26404	0,000101861
10067,2245	0,0000942
10073,18497	0,0000899
10079,14543	0,0000879
10085,1059	0,0000872
10091,06636	0,0000855
10097,02682	0,0000838
10102,98729	0,0000832
10108,94775	0,0000835
10114,90822	0,0000822
10120,86868	0,0000826
10126,82915	0,0000833
10132,78961	0,0000833
10138,75008	0,0000827
10144,71054	0,0000823
10150,67101	0,0000813
10156,63147	0,00008
10162,59193	0,000081
10168,5524	0,0000783
10174,51286	0,0000764
10180,47333	0,0000753
10186,43379	0,0000725
10192,39426	0,0000727
10198,35472	0,0000743
10204,31519	0,0000778
10210,27565	0,0000833
10216,23611	0,0000905
10222,19658	0,0000981
10228,15704	0,000100998
10234,11751	0,000102746
10240,07797	0,000101297
10246,03844	0,0000984
10251,9989	0,0000966
10257,95937	0,0000929
10263,91983	0,0000917
10269,88029	0,0000923
10275,84076	0,0000939
10281,80122	0,0000947
10287,76169	0,0000949
10293,72215	0,0000954
10299,68262	0,0000969
10305,64308	0,000097
10311,60355	0,0000973
10317,56401	0,0000958
10323,52448	0,0000969
10329,48494	0,0000968
10335,4454	0,000100152
10341,40587	0,000100601
10347,36633	0,000102674
10353,3268	0,000106753
10359,28726	0,000109936
10365,24773	0,000112488
10371,20819	0,000119733
10377,16866	0,000121604
10383,12912	0,000126433
10389,08958	0,000132246
10395,05005	0,000137395
10401,01051	0,000141971
10406,97098	0,000149153
10412,93144	0,000155302
10418,89191	0,000162907
10424,85237	0,000172929
10430,81284	0,000187052
10436,7733	0,000200155
10442,73376	0,000212496
10448,69423	0,000229303
10454,65469	0,000248396
10460,61516	0,000263402
10466,57562	0,000278756
10472,53609	0,00029272
10478,49655	0,000302659
10484,45702	0,00030994
10490,41748	0,000311526
10496,37794	0,000308789
10502,33841	0,00029705
10508,29887	0,000282106
10514,25934	0,000267223
10520,2198	0,000253348
10526,18027	0,000245803
10532,14073	0,000244541
10538,1012	0,000245308
10544,06166	0,000245861
10550,02213	0,000251026
10555,98259	0,000255129
10561,94305	0,000261978
10567,90352	0,000267827
10573,86398	0,000273078
10579,82445	0,000276329
10585,78491	0,000279228
10591,74538	0,000275869
10597,70584	0,000271383
10603,66631	0,000263853
10609,62677	0,000253352
10615,58723	0,000241624
10621,5477	0,000232474
10627,50816	0,000219396
10633,46863	0,000204886
10639,42909	0,00019239
10645,38956	0,000177863
10651,35002	0,000161495
10657,31049	0,000149376
10663,27095	0,000135844
10669,23141	0,000124021
10675,19188	0,000112187
10681,15234	0,000102532
10687,11281	0,0000947
10693,07327	0,0000911
10699,03374	0,0000918
10704,9942	0,0000954
10710,95467	0,000103443
10716,91513	0,000112699
10722,8756	0,000125243
10728,83606	0,000136703
10734,79652	0,000148442
10740,75699	0,000162372
10746,71745	0,000173801
10752,67792	0,000185621
10758,63838	0,000199244
10764,59885	0,000210865
10770,55931	0,000219008
10776,51978	0,000223364
10782,48024	0,000226075
10788,4407	0,00022409
10794,40117	0,000219808
10800,36163	0,000214935
10806,3221	0,000205946
10812,28256	0,000200543
10818,24303	0,000195669
10824,20349	0,000199649
10830,16396	0,00021131
10836,12442	0,000229317
10842,08488	0,000250569
10848,04535	0,000270999
10854,00581	0,000290829
10859,96628	0,000305975
10865,92674	0,000313772
10871,88721	0,000309988
10877,84767	0,000298907
10883,80814	0,000279003
10889,7686	0,000256582
10895,72906	0,000234689
10901,68953	0,000217004
10907,64999	0,000201125
10913,61046	0,000191824
10919,57092	0,0001803
10925,53139	0,000173936
10931,49185	0,000168272
10937,45232	0,000163099
10943,41278	0,00015959
10949,37325	0,000152799
10955,33371	0,000148666
10961,29417	0,000144059
10967,25464	0,000139253
10973,2151	0,000135258
10979,17557	0,000130564
10985,13603	0,000127493
10991,0965	0,000125037
10997,05696	0,000123436
11003,01743	0,000120337
11008,97789	0,000117846
11014,93835	0,000117501
11020,89882	0,000115936
11026,85928	0,000115856
11032,81975	0,000116697
11038,78021	0,000115404
11044,74068	0,000114091
11050,70114	0,000112563
11056,66161	0,000111249
11062,62207	0,000108662
11068,58253	0,000106194
11074,543	0,000102453
11080,50346	0,000096
11086,46393	0,0000917
11092,42439	0,0000839
11098,38486	0,000075
11104,34532	0,0000664
11110,30579	0,0000606
11116,26625	0,0000544
11122,22672	0,0000512
11128,18718	0,0000476
11134,14764	0,0000476
11140,10811	0,0000455
11146,06857	0,0000429
11152,02904	0,0000426
11157,9895	0,0000388
11163,94997	0,0000379
11169,91043	0,0000393
11175,8709	0,0000392
11181,83136	0,0000402
11187,79182	0,0000384
11193,75229	0,0000373
11199,71275	0,0000362
11205,67322	0,0000341
11211,63368	0,0000311
11217,59415	0,0000268
11223,55461	0,0000231
11229,51508	0,0000214
11235,47554	0,0000226
11241,436	0,0000246
11247,39647	0,0000276
11253,35693	0,0000327
11259,3174	0,0000378
11265,27786	0,0000414
11271,23833	0,0000455
11277,19879	0,0000492
11283,15926	0,0000549
11289,11972	0,0000573
11295,08018	0,0000612
11301,04065	0,0000639
11307,00111	0,0000651
11312,96158	0,0000677
11318,92204	0,0000711
11324,88251	0,0000708
11330,84297	0,0000732
11336,80344	0,0000763
11342,7639	0,0000785
11348,72437	0,0000807
11354,68483	0,0000819
11360,64529	0,0000849
11366,60576	0,0000862
11372,56622	0,0000877
11378,52669	0,0000901
11384,48715	0,0000899
11390,44762	0,0000928
11396,40808	0,0000937
11402,36855	0,0000938
11408,32901	0,0000902
11414,28947	0,0000857
11420,24994	0,0000794
11426,2104	0,0000691
11432,17087	0,0000615
11438,13133	0,0000542
11444,0918	0,0000515
11450,05226	0,0000462
11456,01273	0,0000466
11461,97319	0,0000468
11467,93365	0,0000454
11473,89412	0,0000437
11479,85458	0,000041
11485,81505	0,0000396
11491,77551	0,0000381
11497,73598	0,0000372
11503,69644	0,0000407
11509,65691	0,0000424
11515,61737	0,0000435
11521,57784	0,0000438
11527,5383	0,0000455
11533,49876	0,0000482
11539,45923	0,0000503
11545,41969	0,000052
11551,38016	0,0000517
11557,34062	0,0000561
11563,30109	0,0000573
11569,26155	0,0000602
11575,22202	0,0000613
11581,18248	0,0000648
11587,14294	0,0000683
11593,10341	0,0000704
11599,06387	0,0000748
11605,02434	0,0000784
11610,9848	0,0000833
11616,94527	0,0000895
11622,90573	0,000096
11628,8662	0,000106913
11634,82666	0,000114073
11640,78712	0,000121858
11646,74759	0,000132029
11652,70805	0,000138923
11658,66852	0,000144827
11664,62898	0,000148303
11670,58945	0,000145136
11676,54991	0,0001387
11682,51038	0,000129847
11688,47084	0,000125309
11694,4313	0,000125051
11700,39177	0,000130011
11706,35223	0,000136935
11712,3127	0,000145154
11718,27316	0,000151148
11724,23363	0,0001605
11730,19409	0,000167282
11736,15456	0,000176312
11742,11502	0,000182659
11748,07549	0,000188194
11754,03595	0,000189314
11759,99641	0,00019352
11765,95688	0,00019304
11771,91734	0,000195325
11777,87781	0,000195531
11783,83827	0,000193522
11789,79874	0,000192867
11795,7592	0,000187628
11801,71967	0,000175152
11807,68013	0,000161209
11813,64059	0,000149767
11819,60106	0,000137129
11825,56152	0,00012768
11831,52199	0,000120012
11837,48245	0,000114219
11843,44292	0,00011189
11849,40338	0,000107618
11855,36385	0,000106474
11861,32431	0,000106375
11867,28477	0,000105861
11873,24524	0,000106606
11879,2057	0,000106532
11885,16617	0,000106939
11891,12663	0,000109306
[truncated: 30,772 more rows]
