# Supplementary material for: Predicting the Durability of Solid Fired Bricks Using NDT Electroacoustic Methods
Source: Materials (Basel). 2022 Aug 25;15(17):5882. doi: 10.3390/ma15175882 (PMC9457344; doi:10.3390/ma15175882)
Supplement: Supplementary file 1 [file materials-15-05882-s001.zip › 23-S0_FT.csv]

ASCII data file created with TiePie Multi Channel software. www.tiepie.com.
2021-02-24 09:15:45 704m
Frequency	FFT1
Hz	V
0	0,002884674
5,960464478	0,000521484
11,92092896	0,000553074
17,88139343	0,000610942
23,84185791	0,000575493
29,80232239	0,000546591
35,76278687	0,000526654
41,72325134	0,000567661
47,68371582	0,000648626
53,6441803	0,000504998
59,60464478	0,000525213
65,56510925	0,000527454
71,52557373	0,000537435
77,48603821	0,000548356
83,44650269	0,000556989
89,40696716	0,000562763
95,36743164	0,000547448
101,3278961	0,000555785
107,2883606	0,000557012
113,2488251	0,000551475
119,2092896	0,00054552
125,169754	0,000544605
131,1302185	0,000550098
137,090683	0,000548904
143,0511475	0,000547678
149,0116119	0,000575018
154,9720764	0,000543515
160,9325409	0,000539735
166,8930054	0,000532566
172,8534698	0,000526444
178,8139343	0,000523597
184,7743988	0,000514626
190,7348633	0,000508929
196,6953278	0,00049251
202,6557922	0,000461973
208,6162567	0,000452545
214,5767212	0,000462425
220,5371857	0,000467425
226,4976501	0,000467972
232,4581146	0,000473522
238,4185791	0,000478359
244,3790436	0,00047991
250,3395081	0,000472412
256,2999725	0,000484731
262,260437	0,000485066
268,2209015	0,000482569
274,181366	0,000479477
280,1418304	0,000476892
286,1022949	0,000473868
292,0627594	0,000474966
298,0232239	0,000475969
303,9836884	0,000471719
309,9441528	0,000471659
315,9046173	0,000470768
321,8650818	0,000469522
327,8255463	0,00046737
333,7860107	0,000470841
339,7464752	0,000466928
345,7069397	0,000468383
351,6674042	0,000469109
357,6278687	0,000463865
363,5883331	0,000465305
369,5487976	0,000465098
375,5092621	0,000462066
381,4697266	0,000461239
387,430191	0,000460887
393,3906555	0,000458593
399,35112	0,000455095
405,3115845	0,00045504
411,272049	0,000447352
417,2325134	0,00044662
423,1929779	0,000445613
429,1534424	0,000447842
435,1139069	0,000448516
441,0743713	0,000447224
447,0348358	0,000448086
452,9953003	0,000449468
458,9557648	0,000447015
464,9162292	0,000451421
470,8766937	0,000453083
476,8371582	0,000452011
482,7976227	0,000455908
488,7580872	0,000459076
494,7185516	0,00046009
500,6790161	0,000458109
506,6394806	0,000459359
512,5999451	0,000458749
518,5604095	0,00045645
524,520874	0,000449326
530,4813385	0,000441102
536,441803	0,000441982
542,4022675	0,00044348
548,3627319	0,000450183
554,3231964	0,000454619
560,2836609	0,000454289
566,2441254	0,000456609
572,2045898	0,000455595
578,1650543	0,000453106
584,1255188	0,000456137
590,0859833	0,000457004
596,0464478	0,0004556
602,0069122	0,000460782
607,9673767	0,000457626
613,9278412	0,000459943
619,8883057	0,000459333
625,8487701	0,000462863
631,8092346	0,000464859
637,7696991	0,000464516
643,7301636	0,000464876
649,6906281	0,000468529
655,6510925	0,000467353
661,611557	0,000465608
667,5720215	0,000467463
673,532486	0,000469808
679,4929504	0,000469684
685,4534149	0,000469315
691,4138794	0,000471669
697,3743439	0,000474754
703,3348083	0,00047778
709,2952728	0,000482928
715,2557373	0,000482168
721,2162018	0,000485765
727,1766663	0,000490359
733,1371307	0,000491845
739,0975952	0,00049278
745,0580597	0,000494966
751,0185242	0,000493432
756,9789886	0,000495359
762,9394531	0,000497451
768,8999176	0,000498906
774,8603821	0,000496071
780,8208466	0,0004998
786,781311	0,000502245
792,7417755	0,000504194
798,70224	0,000505001
804,6627045	0,000509251
810,6231689	0,00051053
816,5836334	0,000512906
822,5440979	0,000516523
828,5045624	0,000518171
834,4650269	0,000521277
840,4254913	0,000522199
846,3859558	0,000524999
852,3464203	0,000526391
858,3068848	0,000530176
864,2673492	0,000533788
870,2278137	0,000534734
876,1882782	0,000539673
882,1487427	0,000540866
888,1092072	0,000544383
894,0696716	0,000549801
900,0301361	0,000554354
905,9906006	0,000562312
911,9510651	0,000568762
917,9115295	0,000567063
923,871994	0,000559968
929,8324585	0,000554695
935,792923	0,00056389
941,7533875	0,000576042
947,7138519	0,000580509
953,6743164	0,000575809
959,6347809	0,000571394
965,5952454	0,000568756
971,5557098	0,000564676
977,5161743	0,000567405
983,4766388	0,000569642
989,4371033	0,000571083
995,3975677	0,000571639
1001,358032	0,000575814
1007,318497	0,000577802
1013,278961	0,000578591
1019,239426	0,000582026
1025,19989	0,000583274
1031,160355	0,000586229
1037,120819	0,000589217
1043,081284	0,000592426
1049,041748	0,000595466
1055,002213	0,000599318
1060,962677	0,000599959
1066,923141	0,000602017
1072,883606	0,000603064
1078,84407	0,000603501
1084,804535	0,000606894
1090,764999	0,000607428
1096,725464	0,000604949
1102,685928	0,000605094
1108,646393	0,000600952
1114,606857	0,000599776
1120,567322	0,00060133
1126,527786	0,000613398
1132,488251	0,00062863
1138,448715	0,000641391
1144,40918	0,000653105
1150,369644	0,000665268
1156,330109	0,000673904
1162,290573	0,000681015
1168,251038	0,00068941
1174,211502	0,000694941
1180,171967	0,00070254
1186,132431	0,00070297
1192,092896	0,000709554
1198,05336	0,000715966
1204,013824	0,000719503
1209,974289	0,000725962
1215,934753	0,000732444
1221,895218	0,000737684
1227,855682	0,00074295
1233,816147	0,000746794
1239,776611	0,00075362
1245,737076	0,000760773
1251,69754	0,000764721
1257,658005	0,000775594
1263,618469	0,000786992
1269,578934	0,000796964
1275,539398	0,000802394
1281,499863	0,000811005
1287,460327	0,000816443
1293,420792	0,000826662
1299,381256	0,000837918
1305,341721	0,000846696
1311,302185	0,000858452
1317,26265	0,000867035
1323,223114	0,000878546
1329,183578	0,000887068
1335,144043	0,000895452
1341,104507	0,000908008
1347,064972	0,000922306
1353,025436	0,000936191
1358,985901	0,00095153
1364,946365	0,000967585
1370,90683	0,000981897
1376,867294	0,000996202
1382,827759	0,001010177
1388,788223	0,001026128
1394,748688	0,001037634
1400,709152	0,001053217
1406,669617	0,001067826
1412,630081	0,001083795
1418,590546	0,001097927
1424,55101	0,001118027
1430,511475	0,001134976
1436,471939	0,001151412
1442,432404	0,001169169
1448,392868	0,001180626
1454,353333	0,00121876
1460,313797	0,001280997
1466,274261	0,001316786
1472,234726	0,001343825
1478,19519	0,00137382
1484,155655	0,001404149
1490,116119	0,001434835
1496,076584	0,001470047
1502,037048	0,001507276
1507,997513	0,001547365
1513,957977	0,001591288
1519,918442	0,001636675
1525,878906	0,00168804
1531,839371	0,001743894
1537,799835	0,00180377
1543,7603	0,001870538
1549,720764	0,001943039
1555,681229	0,002024827
1561,641693	0,002113958
1567,602158	0,002214747
1573,562622	0,002328199
1579,523087	0,002458494
1585,483551	0,002604159
1591,444016	0,002776498
1597,40448	0,002979822
1603,364944	0,003224712
1609,325409	0,003525049
1615,285873	0,003904288
1621,246338	0,00438948
1627,206802	0,005041244
1633,167267	0,005961436
1639,127731	0,007364435
1645,088196	0,009721157
1651,04866	0,014255402
1657,009125	0,024020629
1662,969589	0,026367296
1668,930054	0,011532911
1674,890518	0,007006828
1680,850983	0,004834389
1686,811447	0,003555395
1692,771912	0,00270874
1698,732376	0,002102839
1704,692841	0,00164925
1710,653305	0,001287994
1716,61377	0,000999654
1722,574234	0,000761337
1728,534698	0,000563922
1734,495163	0,000422053
1740,455627	0,000353162
1746,416092	0,000379073
1752,376556	0,000476784
1758,337021	0,000609634
1764,297485	0,000765199
1770,25795	0,000932822
1776,218414	0,001116797
1782,178879	0,001322595
1788,139343	0,001543714
1794,099808	0,001797591
1800,060272	0,002087111
1806,020737	0,002424897
1811,981201	0,002828467
1817,941666	0,003325525
1823,90213	0,00395648
1829,862595	0,004791295
1835,823059	0,005956791
1841,783524	0,007688622
1847,743988	0,01051033
1853,704453	0,015549181
1859,664917	0,024854912
1865,625381	0,031795873
1871,585846	0,016955161
1877,54631	0,011032885
1883,506775	0,008242046
1889,467239	0,006587006
1895,427704	0,005497972
1901,388168	0,00472855
1907,348633	0,00415578
1913,309097	0,003712927
1919,269562	0,00336007
1925,230026	0,003073154
1931,190491	0,002834904
1937,150955	0,002630095
1943,11142	0,002459664
1949,071884	0,002308258
1955,032349	0,00217819
1960,992813	0,002057968
1966,953278	0,001954169
1972,913742	0,001858217
1978,874207	0,001771185
1984,834671	0,001693045
1990,795135	0,001623225
1996,7556	0,001556741
2002,716064	0,001498294
2008,676529	0,001442933
2014,636993	0,001391993
2020,597458	0,001345684
2026,557922	0,001301944
2032,518387	0,00126181
2038,478851	0,001225736
2044,439316	0,001196212
2050,39978	0,001172526
2056,360245	0,001158638
2062,320709	0,001149611
2068,281174	0,001075249
2074,241638	0,000976672
2080,202103	0,000932702
2086,162567	0,000904404
2092,123032	0,000885143
2098,083496	0,000865381
2104,043961	0,000849224
2110,004425	0,000832628
2115,96489	0,000813567
2121,925354	0,00079578
2127,885818	0,000780981
2133,846283	0,00076379
2139,806747	0,00075062
2145,767212	0,000735382
2151,727676	0,000721969
2157,688141	0,000706304
2163,648605	0,000693995
2169,60907	0,00068175
2175,569534	0,000672174
2181,529999	0,000657357
2187,490463	0,000646744
2193,450928	0,000634514
2199,411392	0,000623021
2205,371857	0,000611268
2211,332321	0,000601144
2217,292786	0,000589655
2223,25325	0,000580366
2229,213715	0,000570453
2235,174179	0,000560103
2241,134644	0,000552075
2247,095108	0,000540289
2253,055573	0,000531488
2259,016037	0,000521396
2264,976501	0,000513414
2270,936966	0,000514105
2276,89743	0,000507743
2282,857895	0,000496163
2288,818359	0,000484006
2294,778824	0,000477366
2300,739288	0,00046926
2306,699753	0,000462169
2312,660217	0,000455819
2318,620682	0,000448922
2324,581146	0,000442489
2330,541611	0,000436477
2336,502075	0,00043125
2342,46254	0,000426072
2348,423004	0,000421014
2354,383469	0,000417855
2360,343933	0,000416275
2366,304398	0,000414557
2372,264862	0,000411889
2378,225327	0,00040871
2384,185791	0,000404756
2390,146255	0,000403971
2396,10672	0,000402664
2402,067184	0,000402687
2408,027649	0,000403089
2413,988113	0,000404106
2419,948578	0,000405573
2425,909042	0,000406646
2431,869507	0,00040844
2437,829971	0,000410208
2443,790436	0,000412234
2449,7509	0,000414089
2455,711365	0,00041707
2461,671829	0,000421903
2467,632294	0,000428759
2473,592758	0,000430609
2479,553223	0,00043386
2485,513687	0,000441217
2491,474152	0,0004517
2497,434616	0,000462208
2503,395081	0,000473477
2509,355545	0,00048722
2515,31601	0,000500563
2521,276474	0,00051719
2527,236938	0,000536816
2533,197403	0,00055598
2539,157867	0,000580334
2545,118332	0,000605009
2551,078796	0,000630376
2557,039261	0,000657055
2562,999725	0,000688521
2568,96019	0,000722409
2574,920654	0,00075582
2580,881119	0,000789368
2586,841583	0,000817359
2592,802048	0,000840058
2598,762512	0,000854904
2604,722977	0,000864346
2610,683441	0,000860819
2616,643906	0,000842581
2622,60437	0,000809307
2628,564835	0,000765866
2634,525299	0,000711424
2640,485764	0,00065645
2646,446228	0,000601337
2652,406693	0,000555003
2658,367157	0,000514287
2664,327621	0,000478183
2670,288086	0,000448075
2676,24855	0,000424978
2682,209015	0,000405658
2688,169479	0,000387981
2694,129944	0,000373525
2700,090408	0,000358034
2706,050873	0,000345495
2712,011337	0,000333426
2717,971802	0,000321375
2723,932266	0,000312632
2729,892731	0,000303703
2735,853195	0,000293111
2741,81366	0,000282517
2747,774124	0,000272749
2753,734589	0,000263717
2759,695053	0,000254954
2765,655518	0,00024315
2771,615982	0,000230547
2777,576447	0,000204723
2783,536911	0,000172691
2789,497375	0,000158858
2795,45784	0,000166823
2801,418304	0,000173826
2807,378769	0,000176545
2813,339233	0,00017736
2819,299698	0,000176057
2825,260162	0,000172971
2831,220627	0,000170474
2837,181091	0,000167168
2843,141556	0,000163246
2849,10202	0,000158659
2855,062485	0,00015667
2861,022949	0,000151885
2866,983414	0,000148219
2872,943878	0,000146445
2878,904343	0,000141563
2884,864807	0,000138127
2890,825272	0,000132135
2896,785736	0,000128227
2902,746201	0,000125834
2908,706665	0,000120294
2914,66713	0,000117872
2920,627594	0,000116941
2926,588058	0,000112211
2932,548523	0,000110261
2938,508987	0,000107169
2944,469452	0,000103053
2950,429916	0,00010304
2956,390381	0,000103172
2962,350845	0,000101007
2968,31131	0,0000996
2974,271774	0,0000983
2980,232239	0,0000936
2986,192703	0,000083
2992,153168	0,0000706
2998,113632	0,0000634
3004,074097	0,0000614
3010,034561	0,0000612
3015,995026	0,0000623
3021,95549	0,0000588
3027,915955	0,000057
3033,876419	0,0000519
3039,836884	0,0000487
3045,797348	0,0000445
3051,757813	0,0000411
3057,718277	0,0000379
3063,678741	0,0000366
3069,639206	0,0000333
3075,59967	0,0000274
3081,560135	0,0000241
3087,520599	0,0000209
3093,481064	0,0000216
3099,441528	0,0000185
3105,401993	0,0000187
3111,362457	0,0000181
3117,322922	0,0000176
3123,283386	0,0000176
3129,243851	0,0000183
3135,204315	0,0000193
3141,16478	0,0000231
3147,125244	0,0000247
3153,085709	0,0000303
3159,046173	0,0000329
3165,006638	0,0000375
3170,967102	0,000042
3176,927567	0,000047
3182,888031	0,0000539
3188,848495	0,0000581
3194,80896	0,0000672
3200,769424	0,0000716
3206,729889	0,0000776
3212,690353	0,0000844
3218,650818	0,0000874
3224,611282	0,0000919
3230,571747	0,0000979
3236,532211	0,00010273
3242,492676	0,00010877
3248,45314	0,000114132
3254,413605	0,00012078
3260,374069	0,000128755
3266,334534	0,000136624
3272,294998	0,000142436
3278,255463	0,000148591
3284,215927	0,000153262
3290,176392	0,000156324
3296,136856	0,000156841
3302,097321	0,000155687
3308,057785	0,000149296
3314,01825	0,000155687
3319,978714	0,000227591
3325,939178	0,000316548
3331,899643	0,000342617
3337,860107	0,00035445
3343,820572	0,000370026
3349,781036	0,000391226
3355,741501	0,000415064
3361,701965	0,000444645
3367,66243	0,000477215
3373,622894	0,000515761
3379,583359	0,000559654
3385,543823	0,000610043
3391,504288	0,000668956
3397,464752	0,000735684
3403,425217	0,000809611
3409,385681	0,000890087
3415,346146	0,000980191
3421,30661	0,001075573
3427,267075	0,00117372
3433,227539	0,001262621
3439,188004	0,001335007
3445,148468	0,001369911
3451,108932	0,001346892
3457,069397	0,001260441
3463,029861	0,001125216
3468,990326	0,000982538
3474,95079	0,000869568
3480,911255	0,000787363
3486,871719	0,000725058
3492,832184	0,000683093
3498,792648	0,000656746
3504,753113	0,000647694
3510,713577	0,000653899
3516,674042	0,000678706
3522,634506	0,000698932
3528,594971	0,000610262
3534,555435	0,000503152
3540,5159	0,000432865
3546,476364	0,000380638
3552,436829	0,000338578
3558,397293	0,000303635
3564,357758	0,000275758
3570,318222	0,000249302
3576,278687	0,00022875
3582,239151	0,000211743
3588,199615	0,000196559
3594,16008	0,000184548
3600,120544	0,000173939
3606,081009	0,000162473
3612,041473	0,000151251
3618,001938	0,000143252
3623,962402	0,000135402
3629,922867	0,000129448
3635,883331	0,000124361
3641,843796	0,000119893
3647,80426	0,000115256
3653,764725	0,000111496
3659,725189	0,000108447
3665,685654	0,000106597
3671,646118	0,000107764
3677,606583	0,000110198
3683,567047	0,000111385
3689,527512	0,000114998
3695,487976	0,000121588
3701,448441	0,00012819
3707,408905	0,000132509
3713,36937	0,000129402
3719,329834	0,000104403
3725,290298	0,0000479
3731,250763	0,000120662
3737,211227	0,000216019
3743,171692	0,000275105
3749,132156	0,000313554
3755,092621	0,000334321
3761,053085	0,000355315
3767,01355	0,000373185
3772,974014	0,000392361
3778,934479	0,00041692
3784,894943	0,000443182
3790,855408	0,000469692
3796,815872	0,000497121
3802,776337	0,000525985
3808,736801	0,000552027
3814,697266	0,000578182
3820,65773	0,000602174
3826,618195	0,000621164
3832,578659	0,000638172
3838,539124	0,000646752
3844,499588	0,000647659
3850,460052	0,000641606
3856,420517	0,000625745
3862,380981	0,000600046
3868,341446	0,000571987
3874,30191	0,000544509
3880,262375	0,000519217
3886,222839	0,000498606
3892,183304	0,000480103
3898,143768	0,000466021
3904,104233	0,000451371
3910,064697	0,000440017
3916,025162	0,000426558
3921,985626	0,000413443
3927,946091	0,000400478
3933,906555	0,000387066
3939,86702	0,000373352
3945,827484	0,000366248
3951,787949	0,000360192
3957,748413	0,000353687
3963,708878	0,000347704
3969,669342	0,000340723
3975,629807	0,000333749
3981,590271	0,000326625
3987,550735	0,000321524
3993,5112	0,000313567
3999,471664	0,000306675
4005,432129	0,000298826
4011,392593	0,000293475
4017,353058	0,000291146
4023,313522	0,000287464
4029,273987	0,00028482
4035,234451	0,000279077
4041,194916	0,0002762
4047,15538	0,000272285
4053,115845	0,000268184
4059,076309	0,000266148
4065,036774	0,000261954
4070,997238	0,000259871
4076,957703	0,000257627
4082,918167	0,000253886
4088,878632	0,000252424
4094,839096	0,000247396
4100,799561	0,000244055
4106,760025	0,000241429
4112,72049	0,000236893
4118,680954	0,000236184
4124,641418	0,000232681
4130,601883	0,000231272
4136,562347	0,000226935
4142,522812	0,000222082
4148,483276	0,000216591
4154,443741	0,000213621
4160,404205	0,000208555
4166,36467	0,000202029
4172,325134	0,000196262
4178,285599	0,000191648
4184,246063	0,000183328
4190,206528	0,000183214
4196,166992	0,000190091
4202,127457	0,000212951
4208,087921	0,000229277
4214,048386	0,000232633
4220,00885	0,000227878
4225,969315	0,000224545
4231,929779	0,000217153
4237,890244	0,000210474
4243,850708	0,000205105
4249,811172	0,000198302
4255,771637	0,000191833
4261,732101	0,000185541
4267,692566	0,000179685
4273,65303	0,000175222
4279,613495	0,000172319
4285,573959	0,000167958
4291,534424	0,00016576
4297,494888	0,000163757
4303,455353	0,000162251
4309,415817	0,000159699
4315,376282	0,000159136
4321,336746	0,000157602
4327,297211	0,000157176
4333,257675	0,000155942
4339,21814	0,000154269
4345,178604	0,000153798
4351,139069	0,000152854
4357,099533	0,000151782
4363,059998	0,00015146
4369,020462	0,000151467
4374,980927	0,00015115
4380,941391	0,000151578
4386,901855	0,000151551
4392,86232	0,000151115
4398,822784	0,000152345
4404,783249	0,000152629
4410,743713	0,000155601
4416,704178	0,000158038
4422,664642	0,000161739
4428,625107	0,00017211
4434,585571	0,000181259
4440,546036	0,000192021
4446,5065	0,00019408
4452,466965	0,000184794
4458,427429	0,000173211
4464,387894	0,000165833
4470,348358	0,000164028
4476,308823	0,000164695
4482,269287	0,000166178
4488,229752	0,000168708
4494,190216	0,000170806
4500,150681	0,000171549
4506,111145	0,000172157
4512,071609	0,000170092
4518,032074	0,000169646
4523,992538	0,000168098
4529,953003	0,000167073
4535,913467	0,000165907
4541,873932	0,0001646
4547,834396	0,000161555
4553,794861	0,000162169
4559,755325	0,000158642
4565,71579	0,000159498
4571,676254	0,000159593
4577,636719	0,00015901
4583,597183	0,000158492
4589,557648	0,000156405
4595,518112	0,000157784
4601,478577	0,000156287
4607,439041	0,000153693
4613,399506	0,000149931
4619,35997	0,000145061
4625,320435	0,000140139
4631,280899	0,000131171
4637,241364	0,000117328
4643,201828	0,0000969
4649,162292	0,0000783
4655,122757	0,0000836
4661,083221	0,000102027
4667,043686	0,000116697
4673,00415	0,000130827
4678,964615	0,000139807
4684,925079	0,000149583
4690,885544	0,000154977
4696,846008	0,000162829
4702,806473	0,000169343
4708,766937	0,000175975
4714,727402	0,000184679
4720,687866	0,000191008
4726,648331	0,000200047
4732,608795	0,000208865
4738,56926	0,000220048
4744,529724	0,000234985
4750,490189	0,000252611
4756,450653	0,000281545
4762,411118	0,000319353
4768,371582	0,000338471
4774,332047	0,000335539
4780,292511	0,000332457
4786,252975	0,000335275
4792,21344	0,000343538
4798,173904	0,000356131
4804,134369	0,000376427
4810,094833	0,000402132
4816,055298	0,000432526
4822,015762	0,000465623
4827,976227	0,000508253
4833,936691	0,000555868
4839,897156	0,000612417
4845,85762	0,000676674
4851,818085	0,000748171
4857,778549	0,00082685
4863,739014	0,000910082
4869,699478	0,00098516
4875,659943	0,001037246
4881,620407	0,001039388
4887,580872	0,000973847
4893,541336	0,000859142
4899,501801	0,000742332
4905,462265	0,000653826
4911,422729	0,00058802
4917,383194	0,000538882
4923,343658	0,000501768
4929,304123	0,000473545
4935,264587	0,000450427
4941,225052	0,000429744
4947,185516	0,000414148
4953,145981	0,0003994
4959,106445	0,000383637
4965,06691	0,000372811
4971,027374	0,000362013
4976,987839	0,000348421
4982,948303	0,000350601
4988,908768	0,000345287
4994,869232	0,000336138
5000,829697	0,000333773
5006,790161	0,000329163
5012,750626	0,000326408
5018,71109	0,00032792
5024,671555	0,000330715
5030,632019	0,000336326
5036,592484	0,000346811
5042,552948	0,000358197
5048,513412	0,000375125
5054,473877	0,000397455
5060,434341	0,000424651
5066,394806	0,000462424
5072,35527	0,000508215
5078,315735	0,000568993
5084,276199	0,000643183
5090,236664	0,000732353
5096,197128	0,000832069
5102,157593	0,000945936
5108,118057	0,001068527
5114,078522	0,001194867
5120,038986	0,001318107
5125,999451	0,001425863
5131,959915	0,001512168
5137,92038	0,001565136
5143,880844	0,001593442
5149,841309	0,001607578
5155,801773	0,001620233
5161,762238	0,001634244
5167,722702	0,00164903
5173,683167	0,001675112
5179,643631	0,001705027
5185,604095	0,001756008
5191,56456	0,001791594
5197,525024	0,001838287
5203,485489	0,001874588
5209,445953	0,001912255
5215,406418	0,001944671
5221,366882	0,001973896
5227,327347	0,001995425
5233,287811	0,002013947
5239,248276	0,002026275
5245,20874	0,002030019
5251,169205	0,002027888
5257,129669	0,002017725
5263,090134	0,001997017
5269,050598	0,001965382
5275,011063	0,001921851
5280,971527	0,00186072
5286,931992	0,001783033
5292,892456	0,001681493
5298,852921	0,001562566
5304,813385	0,001429081
5310,773849	0,001287112
5316,734314	0,001149131
5322,694778	0,001022672
5328,655243	0,000920022
5334,615707	0,000837206
5340,576172	0,000770652
5346,536636	0,00071948
5352,497101	0,000676395
5358,457565	0,000641596
5364,41803	0,000612789
5370,378494	0,000604753
5376,338959	0,000651625
5382,299423	0,000796876
5388,259888	0,000997863
5394,220352	0,000904717
5400,180817	0,000791668
5406,141281	0,000757487
5412,101746	0,000684612
5418,06221	0,000577051
5424,022675	0,00045153
5429,983139	0,000334384
5435,943604	0,000244055
5441,904068	0,000186619
5447,864532	0,000156171
5453,824997	0,000139704
5459,785461	0,000134597
5465,745926	0,000134502
5471,70639	0,000135725
5477,666855	0,000139589
5483,627319	0,000142896
5489,587784	0,00014695
5495,548248	0,000149957
5501,508713	0,00015169
5507,469177	0,000150928
5513,429642	0,00014996
5519,390106	0,000149695
5525,350571	0,000147267
5531,311035	0,000146478
5537,2715	0,000145698
5543,231964	0,000148569
5549,192429	0,000152391
5555,152893	0,000158599
5561,113358	0,000166958
5567,073822	0,000178811
5573,034286	0,000188384
5578,994751	0,000190074
5584,955215	0,000174374
5590,91568	0,000128578
5596,876144	0,000111492
5602,836609	0,000134418
5608,797073	0,000151936
5614,757538	0,000156166
5620,718002	0,000160649
5626,678467	0,000159509
5632,638931	0,000159491
5638,599396	0,000156275
5644,55986	0,000153928
5650,520325	0,000151758
5656,480789	0,00014986
5662,441254	0,000144995
5668,401718	0,000143104
5674,362183	0,000140365
5680,322647	0,000137586
5686,283112	0,000134073
5692,243576	0,000130105
5698,204041	0,000125621
5704,164505	0,000121501
5710,124969	0,000115658
5716,085434	0,000108759
5722,045898	0,000101949
5728,006363	0,0000913
5733,966827	0,0000815
5739,927292	0,0000716
5745,887756	0,0000633
5751,848221	0,0000538
5757,808685	0,0000438
5763,76915	0,0000352
5769,729614	0,0000269
5775,690079	0,00002
5781,650543	0,0000156
5787,611008	0,00000986
5793,571472	0,00000789
5799,531937	0,0000107
5805,492401	0,0000156
5811,452866	0,000015
5817,41333	0,0000172
5823,373795	0,0000177
5829,334259	0,0000204
5835,294724	0,0000216
5841,255188	0,0000236
5847,215652	0,0000255
5853,176117	0,0000283
5859,136581	0,000029
5865,097046	0,0000311
5871,05751	0,0000318
5877,017975	0,0000308
5882,978439	0,0000286
5888,938904	0,0000309
5894,899368	0,0000325
5900,859833	0,0000345
5906,820297	0,0000358
5912,780762	0,0000394
5918,741226	0,0000431
5924,701691	0,0000471
5930,662155	0,0000506
5936,62262	0,0000515
5942,583084	0,0000535
5948,543549	0,0000566
5954,504013	0,0000571
5960,464478	0,00006
5966,424942	0,0000625
5972,385406	0,0000643
5978,345871	0,0000676
5984,306335	0,0000672
5990,2668	0,0000685
5996,227264	0,0000704
6002,187729	0,0000739
6008,148193	0,0000778
6014,108658	0,0000779
6020,069122	0,0000797
6026,029587	0,0000829
6031,990051	0,0000856
6037,950516	0,0000885
6043,91098	0,0000911
6049,871445	0,000093
6055,831909	0,0000961
6061,792374	0,0000981
6067,752838	0,000101025
6073,713303	0,000102792
6079,673767	0,000106593
6085,634232	0,000110016
6091,594696	0,000110808
6097,555161	0,000111844
6103,515625	0,000113053
6109,476089	0,000114378
6115,436554	0,000115496
6121,397018	0,000115743
6127,357483	0,000113849
6133,317947	0,00010997
6139,278412	0,00010449
6145,238876	0,000099
6151,199341	0,0000923
6157,159805	0,0000901
6163,12027	0,0000911
6169,080734	0,0000925
6175,041199	0,0000939
6181,001663	0,0000983
6186,962128	0,0000973
6192,922592	0,0000972
6198,883057	0,0000948
6204,843521	0,0000915
6210,803986	0,0000877
6216,76445	0,0000862
6222,724915	0,0000842
6228,685379	0,0000792
6234,645844	0,0000764
6240,606308	0,0000733
6246,566772	0,0000708
6252,527237	0,0000674
6258,487701	0,0000655
6264,448166	0,0000643
6270,40863	0,0000623
6276,369095	0,0000611
6282,329559	0,0000594
6288,290024	0,0000588
6294,250488	0,0000553
6300,210953	0,0000537
6306,171417	0,0000496
6312,131882	0,0000469
6318,092346	0,0000457
6324,052811	0,0000437
6330,013275	0,0000411
6335,97374	0,0000378
6341,934204	0,0000383
6347,894669	0,0000371
6353,855133	0,0000368
6359,815598	0,0000378
6365,776062	0,000038
6371,736526	0,0000393
6377,696991	0,0000416
6383,657455	0,0000432
6389,61792	0,0000456
6395,578384	0,0000466
6401,538849	0,0000488
6407,499313	0,0000519
6413,459778	0,000054
6419,420242	0,0000579
6425,380707	0,0000648
6431,341171	0,0000705
6437,301636	0,0000754
6443,2621	0,0000797
6449,222565	0,0000839
6455,183029	0,0000913
6461,143494	0,000093
6467,103958	0,0000891
6473,064423	0,0000807
6479,024887	0,0000719
6484,985352	0,0000655
6490,945816	0,0000657
6496,906281	0,0000644
6502,866745	0,0000638
6508,827209	0,0000618
6514,787674	0,0000538
6520,748138	0,0000456
6526,708603	0,0000387
6532,669067	0,0000381
6538,629532	0,0000351
6544,589996	0,0000353
6550,550461	0,0000337
6556,510925	0,0000321
6562,47139	0,0000329
6568,431854	0,0000339
6574,392319	0,0000352
6580,352783	0,0000363
6586,313248	0,0000369
6592,273712	0,0000394
6598,234177	0,0000391
6604,194641	0,0000411
6610,155106	0,0000417
6616,11557	0,0000442
6622,076035	0,0000465
6628,036499	0,0000488
6633,996964	0,0000499
6639,957428	0,0000494
6645,917892	0,0000488
6651,878357	0,0000501
6657,838821	0,0000505
6663,799286	0,0000543
6669,75975	0,0000572
6675,720215	0,0000588
6681,680679	0,0000627
6687,641144	0,0000653
6693,601608	0,0000687
6699,562073	0,0000731
6705,522537	0,0000753
6711,483002	0,0000799
6717,443466	0,0000818
6723,403931	0,0000844
6729,364395	0,0000849
6735,32486	0,0000867
6741,285324	0,0000883
6747,245789	0,0000915
6753,206253	0,0000967
6759,166718	0,000103779
6765,127182	0,000108824
6771,087646	0,000116037
6777,048111	0,000123645
6783,008575	0,00012871
6788,96904	0,000133252
6794,929504	0,000136309
6800,889969	0,000141943
6806,850433	0,000145791
6812,810898	0,000151394
6818,771362	0,000158304
6824,731827	0,000163372
6830,692291	0,000171004
6836,652756	0,000177266
6842,61322	0,000184553
6848,573685	0,000190232
6854,534149	0,000201882
6860,494614	0,000215191
6866,455078	0,000226487
6872,415543	0,000233179
6878,376007	0,00023367
6884,336472	0,000221606
6890,296936	0,000193839
6896,257401	0,000165054
6902,217865	0,000166405
6908,178329	0,000218074
6914,138794	0,000280601
6920,099258	0,000341215
6926,059723	0,000399661
6932,020187	0,000455484
6937,980652	0,000510374
6943,941116	0,000561813
6949,901581	0,000604439
6955,862045	0,000624191
6961,82251	0,000600239
6967,782974	0,000530022
6973,743439	0,000487523
6979,703903	0,000513689
6985,664368	0,000562776
6991,624832	0,000602265
6997,585297	0,000612814
7003,545761	0,000588956
7009,506226	0,000544219
7015,46669	0,00050127
7021,427155	0,0004565
7027,387619	0,000425947
7033,348083	0,00040835
7039,308548	0,00039364
7045,269012	0,000385495
7051,229477	0,000366469
7057,189941	0,000349547
7063,150406	0,00034008
7069,11087	0,000342054
7075,071335	0,000348486
7081,031799	0,000354022
7086,992264	0,000362905
7092,952728	0,000368884
7098,913193	0,000373115
7104,873657	0,000375613
7110,834122	0,000371622
7116,794586	0,000369167
7122,755051	0,000362192
7128,715515	0,00035114
7134,67598	0,000337099
7140,636444	0,00032123
7146,596909	0,000298144
7152,557373	0,00027524
7158,517838	0,0002473
7164,478302	0,000217839
7170,438766	0,000188931
7176,399231	0,000165285
7182,359695	0,000144789
7188,32016	0,000133209
7194,280624	0,000125399
7200,241089	0,000120548
7206,201553	0,000115521
7212,162018	0,000108931
7218,122482	0,000103891
7224,082947	0,0000982
7230,043411	0,0000897
7236,003876	0,0000845
7241,96434	0,0000751
7247,924805	0,0000632
7253,885269	0,0000515
7259,845734	0,0000485
7265,806198	0,0000694
7271,766663	0,0000908
7277,727127	0,0000997
7283,687592	0,000102405
7289,648056	0,000102077
7295,608521	0,000101682
7301,568985	0,000101738
7307,529449	0,000101381
7313,489914	0,000101178
7319,450378	0,000100166
7325,410843	0,000100341
7331,371307	0,000100088
7337,331772	0,0000987
7343,292236	0,0000997
7349,252701	0,000100436
7355,213165	0,000101747
7361,17363	0,000103614
7367,134094	0,000102941
7373,094559	0,000103184
7379,055023	0,000102789
7385,015488	0,000104373
7390,975952	0,000103263
7396,936417	0,000102844
7402,896881	0,00010418
7408,857346	0,000104946
7414,81781	0,000104894
7420,778275	0,000105241
7426,738739	0,000105467
7432,699203	0,000105276
7438,659668	0,000104042
7444,620132	0,000102102
7450,580597	0,000097
7456,541061	0,0000959
7462,501526	0,000104066
7468,46199	0,000121877
7474,422455	0,000141498
7480,382919	0,000165492
7486,343384	0,000183251
7492,303848	0,000191859
7498,264313	0,000195232
7504,224777	0,000193604
7510,185242	0,000193504
7516,145706	0,000192312
7522,106171	0,00019398
7528,066635	0,00019381
7534,0271	0,000194843
7539,987564	0,000197119
7545,948029	0,000196481
7551,908493	0,000197577
7557,868958	0,000194568
7563,829422	0,000187104
7569,789886	0,000179118
7575,750351	0,000171946
7581,710815	0,000166259
7587,67128	0,000164607
7593,631744	0,000167155
7599,592209	0,000169725
7605,552673	0,000173209
7611,513138	0,00017762
7617,473602	0,000184513
7623,434067	0,000190342
7629,394531	0,000195777
7635,354996	0,000202726
7641,31546	0,000209567
7647,275925	0,000216792
7653,236389	0,00022479
7659,196854	0,000229128
7665,157318	0,000231241
7671,117783	0,00023424
7677,078247	0,000239947
7683,038712	0,000243513
7688,999176	0,000246085
7694,959641	0,000247532
7700,920105	0,000249571
7706,880569	0,000251096
7712,841034	0,000248722
7718,801498	0,000243241
7724,761963	0,000238204
7730,722427	0,000228194
7736,682892	0,000217448
7742,643356	0,000204595
7748,603821	0,000191296
7754,564285	0,000176545
7760,52475	0,000162864
7766,485214	0,000151385
7772,445679	0,000142057
7778,406143	0,000131087
7784,366608	0,000122511
7790,327072	0,000117837
7796,287537	0,000112884
7802,248001	0,000108736
7808,208466	0,000105595
7814,16893	0,000103965
7820,129395	0,000102368
7826,089859	0,000101024
7832,050323	0,000101187
7838,010788	0,000102796
7843,971252	0,000104327
7849,931717	0,000103904
7855,892181	0,000106576
7861,852646	0,000107912
7867,81311	0,000111084
7873,773575	0,000114213
7879,734039	0,000120685
7885,694504	0,00012438
7891,654968	0,000131571
7897,615433	0,000139508
7903,575897	0,000147479
7909,536362	0,000154827
7915,496826	0,000164782
7921,457291	0,000175979
7927,417755	0,000186338
7933,37822	0,000195595
7939,338684	0,000207561
7945,299149	0,000216499
7951,259613	0,00022792
7957,220078	0,000238285
7963,180542	0,000247606
7969,141006	0,000259381
7975,101471	0,000267302
7981,061935	0,000274317
7987,0224	0,000276984
7992,982864	0,000279515
7998,943329	0,000273784
8004,903793	0,000265514
8010,864258	0,000249663
8016,824722	0,000234939
8022,785187	0,000219608
8028,745651	0,000207416
8034,706116	0,000196902
8040,66658	0,000188156
8046,627045	0,00018272
8052,587509	0,00017735
8058,547974	0,000176811
8064,508438	0,000174628
8070,468903	0,000174902
8076,429367	0,000175431
8082,389832	0,000178357
8088,350296	0,000179734
8094,31076	0,000182189
8100,271225	0,000186766
8106,231689	0,000189926
8112,192154	0,00019366
8118,152618	0,000198894
8124,113083	0,000205939
8130,073547	0,000212086
8136,034012	0,000218392
8141,994476	0,000223282
8147,954941	0,000228633
8153,915405	0,000235382
8159,87587	0,000242159
8165,836334	0,000249109
8171,796799	0,000255019
8177,757263	0,000259099
8183,717728	0,000259774
8189,678192	0,000258043
8195,638657	0,000249843
8201,599121	0,000235319
8207,559586	0,00021427
8213,52005	0,000190874
8219,480515	0,000161441
8225,440979	0,00013331
8231,401443	0,000109312
8237,361908	0,0000889
8243,322372	0,0000728
8249,282837	0,0000609
8255,243301	0,0000529
8261,203766	0,0000499
8267,16423	0,0000499
8273,124695	0,0000532
8279,085159	0,0000594
8285,045624	0,0000666
8291,006088	0,0000701
8296,966553	0,000078
8302,927017	0,0000838
8308,887482	0,0000891
8314,847946	0,0000912
8320,808411	0,0000934
8326,768875	0,0000936
8332,72934	0,0000925
8338,689804	0,0000871
8344,650269	0,0000846
8350,610733	0,0000834
8356,571198	0,0000816
8362,531662	0,0000804
8368,492126	0,000078
8374,452591	0,0000773
8380,413055	0,0000778
8386,37352	0,0000772
8392,333984	0,0000779
8398,294449	0,0000764
8404,254913	0,0000747
8410,215378	0,0000771
8416,175842	0,0000767
8422,136307	0,0000751
8428,096771	0,0000749
8434,057236	0,0000745
8440,0177	0,0000727
8445,978165	0,0000703
8451,938629	0,0000675
8457,899094	0,0000678
8463,859558	0,0000646
8469,820023	0,0000618
8475,780487	0,00006
8481,740952	0,0000572
8487,701416	0,0000549
8493,66188	0,0000497
8499,622345	0,0000447
8505,582809	0,0000408
8511,543274	0,0000364
8517,503738	0,0000336
8523,464203	0,0000315
8529,424667	0,0000277
8535,385132	0,0000273
8541,345596	0,0000266
8547,306061	0,0000276
8553,266525	0,0000289
8559,22699	0,0000307
8565,187454	0,0000343
8571,147919	0,000037
8577,108383	0,0000391
8583,068848	0,0000445
8589,029312	0,0000469
8594,989777	0,0000478
8600,950241	0,0000496
8606,910706	0,0000471
8612,87117	0,0000446
8618,831635	0,0000393
8624,792099	0,0000312
8630,752563	0,0000256
8636,713028	0,0000168
8642,673492	0,00000908
8648,633957	0,00000689
8654,594421	0,0000135
8660,554886	0,000025
8666,51535	0,0000379
8672,475815	0,0000529
8678,436279	0,0000698
8684,396744	0,0000889
8690,357208	0,000109834
8696,317673	0,000130147
8702,278137	0,000147605
8708,238602	0,00016071
8714,199066	0,000180331
8720,159531	0,00018785
8726,119995	0,000192681
8732,08046	0,000195084
8738,040924	0,000192335
8744,001389	0,000189676
8749,961853	0,000182934
8755,922318	0,000176557
8761,882782	0,000168785
8767,843246	0,000157155
8773,803711	0,000144536
8779,764175	0,000128945
8785,72464	0,000113925
8791,685104	0,0001032
8797,645569	0,0000937
8803,606033	0,0000886
8809,566498	0,0000859
8815,526962	0,000085
8821,487427	0,0000816
8827,447891	0,0000771
8833,408356	0,0000772
8839,36882	0,0000757
8845,329285	0,0000796
8851,289749	0,0000869
8857,250214	0,0000949
8863,210678	0,000103623
8869,171143	0,000110368
8875,131607	0,000115267
8881,092072	0,000121477
8887,052536	0,000127914
8893,013	0,000136153
8898,973465	0,000139004
8904,933929	0,000147197
8910,894394	0,000156801
8916,854858	0,000161635
8922,815323	0,000160866
8928,775787	0,000160636
8934,736252	0,000155046
8940,696716	0,000146552
8946,657181	0,000134086
8952,617645	0,000118299
8958,57811	0,000103326
8964,538574	0,0000901
8970,499039	0,0000837
8976,459503	0,0000832
8982,419968	0,0000892
8988,380432	0,000103132
8994,340897	0,000120964
9000,301361	0,000144864
9006,261826	0,000167935
9012,22229	0,000188708
9018,182755	0,00020086
9024,143219	0,000198448
9030,103683	0,000188734
9036,064148	0,000171235
9042,024612	0,000155293
9047,985077	0,000141762
9053,945541	0,000129079
9059,906006	0,000118681
9065,86647	0,000110489
9071,826935	0,000103447
9077,787399	0,0000969
9083,747864	0,0000935
9089,708328	0,0000894
9095,668793	0,000086
9101,629257	0,0000851
9107,589722	0,0000878
9113,550186	0,0000927
9119,510651	0,000088
9125,471115	0,0000862
9131,43158	0,0000896
9137,392044	0,0000953
9143,352509	0,0000981
9149,312973	0,000096
9155,273438	0,0000933
9161,233902	0,0000919
9167,194366	0,0000905
9173,154831	0,000088
9179,115295	0,000089
9185,07576	0,0000897
9191,036224	0,0000879
9196,996689	0,0000894
9202,957153	0,0000895
9208,917618	0,0000905
9214,878082	0,0000892
9220,838547	0,0000878
9226,799011	0,0000835
9232,759476	0,0000801
9238,71994	0,0000775
9244,680405	0,0000749
9250,640869	0,000076
9256,601334	0,0000748
9262,561798	0,0000752
9268,522263	0,0000755
9274,482727	0,0000776
9280,443192	0,0000812
9286,403656	0,0000854
9292,36412	0,000091
9298,324585	0,0000938
9304,285049	0,0000951
9310,245514	0,0000989
9316,205978	0,000100994
9322,166443	0,0000974
9328,126907	0,0000898
9334,087372	0,0000897
9340,047836	0,0000895
9346,008301	0,0000899
9351,968765	0,0000903
9357,92923	0,0000913
9363,889694	0,0000949
9369,850159	0,0000963
9375,810623	0,0000967
9381,771088	0,000098
9387,731552	0,0000993
9393,692017	0,0000997
9399,652481	0,000101216
9405,612946	0,000101633
9411,57341	0,000102166
9417,533875	0,000103236
9423,494339	0,000104489
9429,454803	0,000103453
9435,415268	0,00010369
9441,375732	0,000102646
9447,336197	0,000105364
9453,296661	0,000105893
9459,257126	0,000106868
9465,21759	0,000107044
9471,178055	0,000106483
9477,138519	0,00010795
9483,098984	0,000107585
9489,059448	0,000106344
9495,019913	0,000107304
9500,980377	0,000104799
9506,940842	0,000103435
9512,901306	0,000100224
9518,861771	0,0000971
9524,822235	0,000095
9530,7827	0,0000904
9536,743164	0,0000878
9542,703629	0,000083
9548,664093	0,0000764
9554,624557	0,0000721
9560,585022	0,0000658
9566,545486	0,0000623
9572,505951	0,0000583
9578,466415	0,0000565
9584,42688	0,0000552
9590,387344	0,0000576
9596,347809	0,00006
9602,308273	0,0000644
9608,268738	0,0000671
9614,229202	0,0000694
9620,189667	0,0000705
9626,150131	0,0000705
9632,110596	0,0000692
9638,07106	0,0000644
9644,031525	0,0000568
9649,991989	0,0000536
9655,952454	0,0000496
9661,912918	0,0000499
9667,873383	0,0000557
9673,833847	0,0000653
9679,794312	0,0000715
9685,754776	0,0000758
9691,71524	0,0000784
9697,675705	0,0000788
9703,636169	0,0000765
9709,596634	0,000075
9715,557098	0,0000719
9721,517563	0,0000702
9727,478027	0,0000674
9733,438492	0,0000643
9739,398956	0,0000606
9745,359421	0,0000575
9751,319885	0,0000547
9757,28035	0,0000522
9763,240814	0,0000505
9769,201279	0,0000486
9775,161743	0,000047
9781,122208	0,0000443
9787,082672	0,0000389
9793,043137	0,0000367
9799,003601	0,0000344
9804,964066	0,0000294
9810,92453	0,0000252
9816,884995	0,0000236
9822,845459	0,0000197
9828,805923	0,0000156
9834,766388	0,0000159
9840,726852	0,0000142
9846,687317	0,0000141
9852,647781	0,000019
9858,608246	0,0000209
9864,56871	0,0000268
9870,529175	0,0000316
9876,489639	0,0000351
9882,450104	0,0000418
9888,410568	0,0000446
9894,371033	0,0000492
9900,331497	0,000053
9906,291962	0,0000581
9912,252426	0,0000632
9918,212891	0,0000668
9924,173355	0,0000733
9930,13382	0,0000791
9936,094284	0,0000821
9942,054749	0,0000852
9948,015213	0,0000878
9953,975677	0,0000907
9959,936142	0,0000908
9965,896606	0,0000898
9971,857071	0,0000898
9977,817535	0,0000861
9983,778	0,0000812
9989,738464	0,0000748
9995,698929	0,0000689
10001,65939	0,0000642
10007,61986	0,0000559
10013,58032	0,00005
10019,54079	0,0000394
10025,50125	0,0000305
10031,46172	0,0000178
10037,42218	0,0000126
10043,38264	0,0000162
10049,34311	0,0000251
10055,30357	0,0000341
10061,26404	0,0000393
10067,2245	0,000046
10073,18497	0,0000483
10079,14543	0,0000503
10085,1059	0,0000532
10091,06636	0,0000546
10097,02682	0,0000543
10102,98729	0,0000554
10108,94775	0,0000548
10114,90822	0,000055
10120,86868	0,0000557
10126,82915	0,0000561
10132,78961	0,0000543
10138,75008	0,0000544
10144,71054	0,0000533
10150,67101	0,0000529
10156,63147	0,0000493
10162,59193	0,0000471
10168,5524	0,0000458
10174,51286	0,0000437
10180,47333	0,0000412
10186,43379	0,0000382
10192,39426	0,0000386
10198,35472	0,0000448
10204,31519	0,0000547
10210,27565	0,0000652
10216,23611	0,0000765
10222,19658	0,0000842
10228,15704	0,0000859
10234,11751	0,0000916
10240,07797	0,0000951
10246,03844	0,000099
10251,9989	0,000100496
10257,95937	0,000100873
10263,91983	0,000102361
10269,88029	0,000100656
10275,84076	0,0000999
10281,80122	0,000101368
10287,76169	0,000101877
10293,72215	0,000104345
10299,68262	0,000104795
10305,64308	0,000105581
10311,60355	0,000106187
10317,56401	0,00010748
10323,52448	0,000108061
10329,48494	0,000108574
10335,4454	0,000108822
10341,40587	0,00010921
10347,36633	0,000110363
10353,3268	0,000109115
10359,28726	0,00010838
10365,24773	0,00010701
10371,20819	0,000104861
10377,16866	0,000101451
10383,12912	0,0000974
10389,08958	0,0000912
10395,05005	0,000087
10401,01051	0,0000852
10406,97098	0,0000851
10412,93144	0,0000857
10418,89191	0,0000896
10424,85237	0,0000964
10430,81284	0,00010266
10436,7733	0,000109442
10442,73376	0,000115898
10448,69423	0,000121799
10454,65469	0,000126019
10460,61516	0,000132884
10466,57562	0,000137129
10472,53609	0,000138697
10478,49655	0,000139017
10484,45702	0,000139321
10490,41748	0,000135583
10496,37794	0,000132945
10502,33841	0,000123896
10508,29887	0,000117113
10514,25934	0,000107871
10520,2198	0,000100055
10526,18027	0,0000884
10532,14073	0,0000792
10538,1012	0,0000686
10544,06166	0,0000568
10550,02213	0,0000507
10555,98259	0,0000438
10561,94305	0,0000342
10567,90352	0,0000292
10573,86398	0,0000242
10579,82445	0,0000217
10585,78491	0,0000246
10591,74538	0,0000241
10597,70584	0,0000233
10603,66631	0,00002
10609,62677	0,0000184
10615,58723	0,0000146
10621,5477	0,00000983
10627,50816	0,00000621
10633,46863	0,00000296
10639,42909	0,00000134
10645,38956	0,00000326
10651,35002	0,00000682
10657,31049	0,0000107
10663,27095	0,0000127
10669,23141	0,0000205
10675,19188	0,000026
10681,15234	0,0000343
10687,11281	0,0000426
10693,07327	0,0000547
10699,03374	0,0000637
10704,9942	0,0000694
10710,95467	0,0000794
10716,91513	0,0000881
10722,8756	0,0000934
10728,83606	0,000100116
10734,79652	0,000105787
10740,75699	0,000111468
10746,71745	0,000112796
10752,67792	0,000112877
10758,63838	0,000116335
10764,59885	0,000118316
10770,55931	0,000119817
10776,51978	0,000122092
10782,48024	0,000121673
10788,4407	0,000118139
10794,40117	0,000116794
10800,36163	0,000117291
10806,3221	0,00011683
10812,28256	0,00011693
10818,24303	0,000117131
10824,20349	0,000117406
10830,16396	0,000117986
10836,12442	0,000114014
10842,08488	0,000112117
10848,04535	0,000108157
10854,00581	0,0000976
10859,96628	0,000091
10865,92674	0,0000803
10871,88721	0,0000726
10877,84767	0,0000673
10883,80814	0,000064
10889,7686	0,0000643
10895,72906	0,000066
10901,68953	0,0000661
10907,64999	0,0000695
10913,61046	0,0000715
10919,57092	0,000073
10925,53139	0,0000751
10931,49185	0,0000775
10937,45232	0,0000779
10943,41278	0,0000799
10949,37325	0,0000821
10955,33371	0,0000844
10961,29417	0,0000865
10967,25464	0,0000902
10973,2151	0,0000908
10979,17557	0,0000935
10985,13603	0,0000957
10991,0965	0,0000933
10997,05696	0,0000935
11003,01743	0,0000918
11008,97789	0,0000904
11014,93835	0,0000885
11020,89882	0,0000876
11026,85928	0,0000858
11032,81975	0,0000842
11038,78021	0,0000818
11044,74068	0,000078
11050,70114	0,000075
11056,66161	0,0000708
11062,62207	0,000065
11068,58253	0,0000593
11074,543	0,0000532
11080,50346	0,0000473
11086,46393	0,0000427
11092,42439	0,0000375
11098,38486	0,0000346
11104,34532	0,000031
11110,30579	0,000032
11116,26625	0,0000313
11122,22672	0,0000321
11128,18718	0,000033
11134,14764	0,0000353
11140,10811	0,0000393
11146,06857	0,0000441
11152,02904	0,0000483
11157,9895	0,0000552
11163,94997	0,0000593
11169,91043	0,0000662
11175,8709	0,0000689
11181,83136	0,0000717
11187,79182	0,0000746
11193,75229	0,0000749
11199,71275	0,0000782
11205,67322	0,000082
11211,63368	0,0000809
11217,59415	0,0000804
11223,55461	0,0000793
11229,51508	0,0000781
11235,47554	0,0000776
11241,436	0,0000726
11247,39647	0,0000719
11253,35693	0,0000689
11259,3174	0,0000668
11265,27786	0,0000649
11271,23833	0,0000644
11277,19879	0,0000616
11283,15926	0,0000604
11289,11972	0,0000585
11295,08018	0,0000562
11301,04065	0,0000535
11307,00111	0,0000535
11312,96158	0,0000528
11318,92204	0,0000504
11324,88251	0,0000517
11330,84297	0,0000549
11336,80344	0,000056
11342,7639	0,0000564
11348,72437	0,0000598
11354,68483	0,0000608
11360,64529	0,0000643
11366,60576	0,0000694
11372,56622	0,0000701
11378,52669	0,000071
11384,48715	0,0000703
11390,44762	0,0000703
11396,40808	0,0000687
11402,36855	0,0000636
11408,32901	0,0000599
11414,28947	0,0000583
11420,24994	0,0000522
11426,2104	0,0000491
11432,17087	0,0000484
11438,13133	0,0000466
11444,0918	0,0000491
11450,05226	0,000052
11456,01273	0,0000542
11461,97319	0,0000581
11467,93365	0,00006
11473,89412	0,0000629
11479,85458	0,000065
11485,81505	0,0000668
11491,77551	0,0000695
11497,73598	0,0000723
11503,69644	0,0000754
11509,65691	0,0000799
11515,61737	0,000084
11521,57784	0,0000872
11527,5383	0,0000916
11533,49876	0,0000943
11539,45923	0,0000997
11545,41969	0,000102592
11551,38016	0,000104871
11557,34062	0,000106395
11563,30109	0,000107636
11569,26155	0,000107909
11575,22202	0,00011007
11581,18248	0,000107163
11587,14294	0,000106643
11593,10341	0,00010642
11599,06387	0,00010257
11605,02434	0,0000966
11610,9848	0,0000911
11616,94527	0,0000834
11622,90573	0,000078
11628,8662	0,000072
11634,82666	0,0000667
11640,78712	0,0000609
11646,74759	0,0000581
11652,70805	0,0000581
11658,66852	0,0000591
11664,62898	0,0000626
11670,58945	0,0000669
11676,54991	0,0000716
11682,51038	0,000076
11688,47084	0,0000816
11694,4313	0,0000896
11700,39177	0,0000958
11706,35223	0,000103289
11712,3127	0,000111369
11718,27316	0,0001196
11724,23363	0,00012799
11730,19409	0,000137273
11736,15456	0,000148993
11742,11502	0,000158681
11748,07549	0,000166513
11754,03595	0,000176515
11759,99641	0,00017995
11765,95688	0,000182604
11771,91734	0,000179039
11777,87781	0,000172181
11783,83827	0,000164582
11789,79874	0,000152227
11795,7592	0,000142494
11801,71967	0,000132241
11807,68013	0,000124358
11813,64059	0,000114974
11819,60106	0,0001117
11825,56152	0,000111494
11831,52199	0,00011187
11837,48245	0,000113429
11843,44292	0,000112511
11849,40338	0,000115738
11855,36385	0,000118074
11861,32431	0,000122038
11867,28477	0,000125107
11873,24524	0,000127615
11879,2057	0,000130881
11885,16617	0,00012916
11891,12663	0,000130388
[truncated: 30,772 more rows]
