# Supplementary material for: Predicting the Durability of Solid Fired Bricks Using NDT Electroacoustic Methods
Source: Materials (Basel). 2022 Aug 25;15(17):5882. doi: 10.3390/ma15175882 (PMC9457344; doi:10.3390/ma15175882)
Supplement: Supplementary file 1 [file materials-15-05882-s001.zip › 24-NV0_FL.csv]

ASCII data file created with TiePie Multi Channel software. www.tiepie.com.
2021-02-24 09:15:45 704m
Frequency	FFT1
Hz	V
0	0,001291811
5,960464478	0,000423367
11,92092896	0,000515613
17,88139343	0,000487581
23,84185791	0,000482641
29,80232239	0,000474459
35,76278687	0,00047861
41,72325134	0,000473248
47,68371582	0,00047025
53,6441803	0,000480044
59,60464478	0,000495472
65,56510925	0,000540546
71,52557373	0,000639756
77,48603821	0,000725388
83,44650269	0,000570399
89,40696716	0,00051868
95,36743164	0,000500725
101,3278961	0,000481548
107,2883606	0,000477695
113,2488251	0,000471114
119,2092896	0,000474731
125,169754	0,000469702
131,1302185	0,00046871
137,090683	0,000475459
143,0511475	0,000469321
149,0116119	0,000461742
154,9720764	0,000460659
160,9325409	0,000463237
166,8930054	0,000464521
172,8534698	0,000457356
178,8139343	0,000451664
184,7743988	0,000446556
190,7348633	0,000439951
196,6953278	0,000439788
202,6557922	0,000436235
208,6162567	0,000430057
214,5767212	0,000424415
220,5371857	0,000423167
226,4976501	0,000421464
232,4581146	0,000420377
238,4185791	0,000413406
244,3790436	0,000406671
250,3395081	0,000397825
256,2999725	0,000399628
262,260437	0,000393386
268,2209015	0,000390608
274,181366	0,000387525
280,1418304	0,000386522
286,1022949	0,000384002
292,0627594	0,000384522
298,0232239	0,000385472
303,9836884	0,000386159
309,9441528	0,000384938
315,9046173	0,000380936
321,8650818	0,000382834
327,8255463	0,000378255
333,7860107	0,000376605
339,7464752	0,000370614
345,7069397	0,000366689
351,6674042	0,000366227
357,6278687	0,000362712
363,5883331	0,000357444
369,5487976	0,000355811
375,5092621	0,000354888
381,4697266	0,000352765
387,430191	0,000349643
393,3906555	0,000348067
399,35112	0,000348439
405,3115845	0,000347541
411,272049	0,000344503
417,2325134	0,000342432
423,1929779	0,000342672
429,1534424	0,000341525
435,1139069	0,000338853
441,0743713	0,000339478
447,0348358	0,000339765
452,9953003	0,000338855
458,9557648	0,000338655
464,9162292	0,000335922
470,8766937	0,000339358
476,8371582	0,000340286
482,7976227	0,000340076
488,7580872	0,000340298
494,7185516	0,000339596
500,6790161	0,000338196
506,6394806	0,000336434
512,5999451	0,000334258
518,5604095	0,000329859
524,520874	0,000327503
530,4813385	0,000323635
536,441803	0,000320839
542,4022675	0,000321023
548,3627319	0,000318591
554,3231964	0,000316558
560,2836609	0,000311996
566,2441254	0,000312601
572,2045898	0,000311702
578,1650543	0,000309809
584,1255188	0,000308109
590,0859833	0,000306409
596,0464478	0,000307635
602,0069122	0,000307171
607,9673767	0,000306472
613,9278412	0,000307163
619,8883057	0,000304609
625,8487701	0,000304425
631,8092346	0,000306211
637,7696991	0,000305137
643,7301636	0,000304732
649,6906281	0,000305493
655,6510925	0,000304585
661,611557	0,000303206
667,5720215	0,000304404
673,532486	0,00030285
679,4929504	0,000302243
685,4534149	0,000302429
691,4138794	0,000301801
697,3743439	0,0003
703,3348083	0,000300774
709,2952728	0,000299915
715,2557373	0,000298138
721,2162018	0,000298615
727,1766663	0,000299338
733,1371307	0,000299584
739,0975952	0,000298487
745,0580597	0,00029678
751,0185242	0,000294625
756,9789886	0,000296394
762,9394531	0,000295554
768,8999176	0,000291928
774,8603821	0,000301737
780,8208466	0,00029688
786,781311	0,000298786
792,7417755	0,000298726
798,70224	0,000296759
804,6627045	0,000297153
810,6231689	0,000295894
816,5836334	0,000295389
822,5440979	0,00029494
828,5045624	0,00029599
834,4650269	0,000296115
840,4254913	0,000295926
846,3859558	0,000295267
852,3464203	0,0002954
858,3068848	0,000294931
864,2673492	0,000295628
870,2278137	0,000295589
876,1882782	0,000295442
882,1487427	0,000295064
888,1092072	0,000295917
894,0696716	0,000293335
900,0301361	0,000294646
905,9906006	0,000292183
911,9510651	0,000293919
917,9115295	0,000293552
923,871994	0,000293624
929,8324585	0,000294584
935,792923	0,000291988
941,7533875	0,000293575
947,7138519	0,000290796
953,6743164	0,000290775
959,6347809	0,000289282
965,5952454	0,000290918
971,5557098	0,000290365
977,5161743	0,000290483
983,4766388	0,000290225
989,4371033	0,000288398
995,3975677	0,000288751
1001,358032	0,000290446
1007,318497	0,000287823
1013,278961	0,000286484
1019,239426	0,000288599
1025,19989	0,000286913
1031,160355	0,000284892
1037,120819	0,000286416
1043,081284	0,000283456
1049,041748	0,0002844
1055,002213	0,000283192
1060,962677	0,000283467
1066,923141	0,000281533
1072,883606	0,000282283
1078,84407	0,000281069
1084,804535	0,000283266
1090,764999	0,000283015
1096,725464	0,000280876
1102,685928	0,000282096
1108,646393	0,000282127
1114,606857	0,000278366
1120,567322	0,000279013
1126,527786	0,000280203
1132,488251	0,000281136
1138,448715	0,000280878
1144,40918	0,000281076
1150,369644	0,000279699
1156,330109	0,000279906
1162,290573	0,000281346
1168,251038	0,000280851
1174,211502	0,000280903
1180,171967	0,000281691
1186,132431	0,000281604
1192,092896	0,000283346
1198,05336	0,000284884
1204,013824	0,000285446
1209,974289	0,000287204
1215,934753	0,000286214
1221,895218	0,0002892
1227,855682	0,000288376
1233,816147	0,000288637
1239,776611	0,000289918
1245,737076	0,000289565
1251,69754	0,0002895
1257,658005	0,000291535
1263,618469	0,000292752
1269,578934	0,000292965
1275,539398	0,000292056
1281,499863	0,000292814
1287,460327	0,00029487
1293,420792	0,000295623
1299,381256	0,000297982
1305,341721	0,000299814
1311,302185	0,000301732
1317,26265	0,000307686
1323,223114	0,00031002
1329,183578	0,00031486
1335,144043	0,000322004
1341,104507	0,000327645
1347,064972	0,000333381
1353,025436	0,000334397
1358,985901	0,000331698
1364,946365	0,000327753
1370,90683	0,000323515
1376,867294	0,00031986
1382,827759	0,000316525
1388,788223	0,000310615
1394,748688	0,000313296
1400,709152	0,000309735
1406,669617	0,000308112
1412,630081	0,0003094
1418,590546	0,000306972
1424,55101	0,000307978
1430,511475	0,000306456
1436,471939	0,000305066
1442,432404	0,000307837
1448,392868	0,000304676
1454,353333	0,000307249
1460,313797	0,000306469
1466,274261	0,000307439
1472,234726	0,000307124
1478,19519	0,000308682
1484,155655	0,000305803
1490,116119	0,000308264
1496,076584	0,000309283
1502,037048	0,000308739
1507,997513	0,000307193
1513,957977	0,000310838
1519,918442	0,000308421
1525,878906	0,000309915
1531,839371	0,000310409
1537,799835	0,000310663
1543,7603	0,000312266
1549,720764	0,000311845
1555,681229	0,000312437
1561,641693	0,000313027
1567,602158	0,000312719
1573,562622	0,000314476
1579,523087	0,000314348
1585,483551	0,000317162
1591,444016	0,000316273
1597,40448	0,000315645
1603,364944	0,000316599
1609,325409	0,000313707
1615,285873	0,000314657
1621,246338	0,000312992
1627,206802	0,000315975
1633,167267	0,000315619
1639,127731	0,000314598
1645,088196	0,0003159
1651,04866	0,000316556
1657,009125	0,000314231
1662,969589	0,000315283
1668,930054	0,000315878
1674,890518	0,000317708
1680,850983	0,000317697
1686,811447	0,000316492
1692,771912	0,000318239
1698,732376	0,00031743
1704,692841	0,000319645
1710,653305	0,000319681
1716,61377	0,000320084
1722,574234	0,000320603
1728,534698	0,000320767
1734,495163	0,000321017
1740,455627	0,000323103
1746,416092	0,000323053
1752,376556	0,000323116
1758,337021	0,000324473
1764,297485	0,000324723
1770,25795	0,000325481
1776,218414	0,000325367
1782,178879	0,000327318
1788,139343	0,000326182
1794,099808	0,000327259
1800,060272	0,000329512
1806,020737	0,000331681
1811,981201	0,000330664
1817,941666	0,000333039
1823,90213	0,000334149
1829,862595	0,000336863
1835,823059	0,000336515
1841,783524	0,000340034
1847,743988	0,000337014
1853,704453	0,000340692
1859,664917	0,000342699
1865,625381	0,000344291
1871,585846	0,000343861
1877,54631	0,00034445
1883,506775	0,000345656
1889,467239	0,000348043
1895,427704	0,000348809
1901,388168	0,000348994
1907,348633	0,000348835
1913,309097	0,000350985
1919,269562	0,00035153
1925,230026	0,000352401
1931,190491	0,000353237
1937,150955	0,000352463
1943,11142	0,000355499
1949,071884	0,000356407
1955,032349	0,000356907
1960,992813	0,000358205
1966,953278	0,000358532
1972,913742	0,000359408
1978,874207	0,000360393
1984,834671	0,000359564
1990,795135	0,000361239
1996,7556	0,00036167
2002,716064	0,000362307
2008,676529	0,000362793
2014,636993	0,000364709
2020,597458	0,000364048
2026,557922	0,000365227
2032,518387	0,000365686
2038,478851	0,000366965
2044,439316	0,000367506
2050,39978	0,000366779
2056,360245	0,000364905
2062,320709	0,000367111
2068,281174	0,00036706
2074,241638	0,000366293
2080,202103	0,000365421
2086,162567	0,000366847
2092,123032	0,000365473
2098,083496	0,000365823
2104,043961	0,000364849
2110,004425	0,000365956
2115,96489	0,00036452
2121,925354	0,000363168
2127,885818	0,000363093
2133,846283	0,000362635
2139,806747	0,000360992
2145,767212	0,00036055
2151,727676	0,000359861
2157,688141	0,000360643
2163,648605	0,000357669
2169,60907	0,000356945
2175,569534	0,000354295
2181,529999	0,000351166
2187,490463	0,000348949
2193,450928	0,000347507
2199,411392	0,000346803
2205,371857	0,00034166
2211,332321	0,0003382
2217,292786	0,00033432
2223,25325	0,000328909
2229,213715	0,000322268
2235,174179	0,000316354
2241,134644	0,000312685
2247,095108	0,000306777
2253,055573	0,000302266
2259,016037	0,000298981
2264,976501	0,000295413
2270,936966	0,00029702
2276,89743	0,000302737
2282,857895	0,000314537
2288,818359	0,000330205
2294,778824	0,000351072
2300,739288	0,000376066
2306,699753	0,000400792
2312,660217	0,000423695
2318,620682	0,000444322
2324,581146	0,000459992
2330,541611	0,000472497
2336,502075	0,000481816
2342,46254	0,000490274
2348,423004	0,000495449
2354,383469	0,000501271
2360,343933	0,000502366
2366,304398	0,000508655
2372,264862	0,000509734
2378,225327	0,000513477
2384,185791	0,000515102
2390,146255	0,000517764
2396,10672	0,000521112
2402,067184	0,00052017
2408,027649	0,000520372
2413,988113	0,000522587
2419,948578	0,00052658
2425,909042	0,000526836
2431,869507	0,000529788
2437,829971	0,00053113
2443,790436	0,000531048
2449,7509	0,000534788
2455,711365	0,000536611
2461,671829	0,000538049
2467,632294	0,000540846
2473,592758	0,000541409
2479,553223	0,000545437
2485,513687	0,000546191
2491,474152	0,000549351
2497,434616	0,000550353
2503,395081	0,000555558
2509,355545	0,000554392
2515,31601	0,000557724
2521,276474	0,000560669
2527,236938	0,000564327
2533,197403	0,000566477
2539,157867	0,000570032
2545,118332	0,000571511
2551,078796	0,00057592
2557,039261	0,000579615
2562,999725	0,000581598
2568,96019	0,000583661
2574,920654	0,00058753
2580,881119	0,000591459
2586,841583	0,00059486
2592,802048	0,000598604
2598,762512	0,000600712
2604,722977	0,000605007
2610,683441	0,000608829
2616,643906	0,00061268
2622,60437	0,000617135
2628,564835	0,00061833
2634,525299	0,000623851
2640,485764	0,000626914
2646,446228	0,000631614
2652,406693	0,000633887
2658,367157	0,000638849
2664,327621	0,000642192
2670,288086	0,00064591
2676,24855	0,000649589
2682,209015	0,000653311
2688,169479	0,000657599
2694,129944	0,000663695
2700,090408	0,000667221
2706,050873	0,000671805
2712,011337	0,000675924
2717,971802	0,000681793
2723,932266	0,000685242
2729,892731	0,000689499
2735,853195	0,000694018
2741,81366	0,000700489
2747,774124	0,000706534
2753,734589	0,000710287
2759,695053	0,000714665
2765,655518	0,000720606
2771,615982	0,00072597
2777,576447	0,000730569
2783,536911	0,00073795
2789,497375	0,000743731
2795,45784	0,000747627
2801,418304	0,000753925
2807,378769	0,000760476
2813,339233	0,000767987
2819,299698	0,000774001
2825,260162	0,000781062
2831,220627	0,000787131
2837,181091	0,000794553
2843,141556	0,000799279
2849,10202	0,000807462
2855,062485	0,000812959
2861,022949	0,000819706
2866,983414	0,000829159
2872,943878	0,000836408
2878,904343	0,000844996
2884,864807	0,000852012
2890,825272	0,000859685
2896,785736	0,000868846
2902,746201	0,000876463
2908,706665	0,000885197
2914,66713	0,000894239
2920,627594	0,000901776
2926,588058	0,000911484
2932,548523	0,000922305
2938,508987	0,000932603
2944,469452	0,000941893
2950,429916	0,000953778
2956,390381	0,000965249
2962,350845	0,000976315
2968,31131	0,00098712
2974,271774	0,000999457
2980,232239	0,001012663
2986,192703	0,001024526
2992,153168	0,001037609
2998,113632	0,001050589
3004,074097	0,001064025
3010,034561	0,001079619
3015,995026	0,001092989
3021,95549	0,001109003
3027,915955	0,001123514
3033,876419	0,001139213
3039,836884	0,001154961
3045,797348	0,001171151
3051,757813	0,001186939
3057,718277	0,001204874
3063,678741	0,00122276
3069,639206	0,001239406
3075,59967	0,001258299
3081,560135	0,001277271
3087,520599	0,001297291
3093,481064	0,001315936
3099,441528	0,001338659
3105,401993	0,001356418
3111,362457	0,001377823
3117,322922	0,001399038
3123,283386	0,001419052
3129,243851	0,001440159
3135,204315	0,001459961
3141,16478	0,001479387
3147,125244	0,001498494
3153,085709	0,001515203
3159,046173	0,001528712
3165,006638	0,001540941
3170,967102	0,001549617
3176,927567	0,001563382
3182,888031	0,001577911
3188,848495	0,001598349
3194,80896	0,001627743
3200,769424	0,001662335
3206,729889	0,001700065
3212,690353	0,001744431
3218,650818	0,001792134
3224,611282	0,001841119
3230,571747	0,001896396
3236,532211	0,001953974
3242,492676	0,002013009
3248,45314	0,002077016
3254,413605	0,002143802
3260,374069	0,002212207
3266,334534	0,002282832
3272,294998	0,00235948
3278,255463	0,002438639
3284,215927	0,002522793
3290,176392	0,002612741
3296,136856	0,002706593
3302,097321	0,002807003
3308,057785	0,002911935
3314,01825	0,003022167
3319,978714	0,003141169
3325,939178	0,003266479
3331,899643	0,003401449
3337,860107	0,003542605
3343,820572	0,003694035
3349,781036	0,003855041
3355,741501	0,004025562
3361,701965	0,004206163
3367,66243	0,004396916
3373,622894	0,004599379
3379,583359	0,004810834
3385,543823	0,00503215
3391,504288	0,005258113
3397,464752	0,005487932
3403,425217	0,005719295
3409,385681	0,005942423
3415,346146	0,006152998
3421,30661	0,006339574
3427,267075	0,006494298
3433,227539	0,006603748
3439,188004	0,006661492
3445,148468	0,006661021
3451,108932	0,006599796
3457,069397	0,006482096
3463,029861	0,006316366
3468,990326	0,006110014
3474,95079	0,005878451
3480,911255	0,005632208
3486,871719	0,005378637
3492,832184	0,005126931
3498,792648	0,004881072
3504,753113	0,00464742
3510,713577	0,004426006
3516,674042	0,004215011
3522,634506	0,004019332
3528,594971	0,003835999
3534,555435	0,003665553
3540,5159	0,003508425
3546,476364	0,003357739
3552,436829	0,003222289
3558,397293	0,003092588
3564,357758	0,002972349
3570,318222	0,002860576
3576,278687	0,002755619
3582,239151	0,002657089
3588,199615	0,002564663
3594,16008	0,002477962
3600,120544	0,002397806
3606,081009	0,002318725
3612,041473	0,002247215
3618,001938	0,002178695
3623,962402	0,002113189
3629,922867	0,002051728
3635,883331	0,00199236
3641,843796	0,001937083
3647,80426	0,001884672
3653,764725	0,001833754
3659,725189	0,001786657
3665,685654	0,001741566
3671,646118	0,001696769
3677,606583	0,00165413
3683,567047	0,00161551
3689,527512	0,001575989
3695,487976	0,00154036
3701,448441	0,001505229
3707,408905	0,001472525
3713,36937	0,001438969
3719,329834	0,001408222
3725,290298	0,001380062
3731,250763	0,001349277
3737,211227	0,001322721
3743,171692	0,00129553
3749,132156	0,001269611
3755,092621	0,001245186
3761,053085	0,001221591
3767,01355	0,001198519
3772,974014	0,001177425
3778,934479	0,001155565
3784,894943	0,001134205
3790,855408	0,001114554
3796,815872	0,001094858
3802,776337	0,001073009
3808,736801	0,001055887
3814,697266	0,001036607
3820,65773	0,001018225
3826,618195	0,001000171
3832,578659	0,000980567
3838,539124	0,000965399
3844,499588	0,000946428
3850,460052	0,000929821
3856,420517	0,000912321
3862,380981	0,00089655
3868,341446	0,000879601
3874,30191	0,000861021
3880,262375	0,000846069
3886,222839	0,000829528
3892,183304	0,000811899
3898,143768	0,000795512
3904,104233	0,000781373
3910,064697	0,000768109
3916,025162	0,000756682
3921,985626	0,000748066
3927,946091	0,000740486
3933,906555	0,000739617
3939,86702	0,000737034
3945,827484	0,000736474
3951,787949	0,000734791
3957,748413	0,000732975
3963,708878	0,000730251
3969,669342	0,000726972
3975,629807	0,00072199
3981,590271	0,000717924
3987,550735	0,000712053
3993,5112	0,00070682
3999,471664	0,000699963
4005,432129	0,000694288
4011,392593	0,000688813
4017,353058	0,000681844
4023,313522	0,000675346
4029,273987	0,000668906
4035,234451	0,000661791
4041,194916	0,00065591
4047,15538	0,00065014
4053,115845	0,000644659
4059,076309	0,000636583
4065,036774	0,000631046
4070,997238	0,000624634
4076,957703	0,000616967
4082,918167	0,000611593
4088,878632	0,000606499
4094,839096	0,000599121
4100,799561	0,000594279
4106,760025	0,000588376
4112,72049	0,000583031
4118,680954	0,000576182
4124,641418	0,000571911
4130,601883	0,000566682
4136,562347	0,000561128
4142,522812	0,000555592
4148,483276	0,000550824
4154,443741	0,000547137
4160,404205	0,000541459
4166,36467	0,000535747
4172,325134	0,000532123
4178,285599	0,000527748
4184,246063	0,000522034
4190,206528	0,000517969
4196,166992	0,000512923
4202,127457	0,000510008
4208,087921	0,000504179
4214,048386	0,000499506
4220,00885	0,000496909
4225,969315	0,000492388
4231,929779	0,000487562
4237,890244	0,000484367
4243,850708	0,000481573
4249,811172	0,00047515
4255,771637	0,000471919
4261,732101	0,000468456
4267,692566	0,000464808
4273,65303	0,000461747
4279,613495	0,00045747
4285,573959	0,000454167
4291,534424	0,00045094
4297,494888	0,000447221
4303,455353	0,000443145
4309,415817	0,000439742
4315,376282	0,000436443
4321,336746	0,000432762
4327,297211	0,000431295
4333,257675	0,000427318
4339,21814	0,000423284
4345,178604	0,000421766
4351,139069	0,00041814
4357,099533	0,000414942
4363,059998	0,00041169
4369,020462	0,000408325
4374,980927	0,000406403
4380,941391	0,000404179
4386,901855	0,000401689
4392,86232	0,000398534
4398,822784	0,000396502
4404,783249	0,000393002
4410,743713	0,000391218
4416,704178	0,000389577
4422,664642	0,000385629
4428,625107	0,000382858
4434,585571	0,000380241
4440,546036	0,000378569
4446,5065	0,000377047
4452,466965	0,000372917
4458,427429	0,000372659
4464,387894	0,000368157
4470,348358	0,000366121
4476,308823	0,000362948
4482,269287	0,00036213
4488,229752	0,000359315
4494,190216	0,000357033
4500,150681	0,000355556
4506,111145	0,000352485
4512,071609	0,000350742
4518,032074	0,000349489
4523,992538	0,000346267
4529,953003	0,000343653
4535,913467	0,000343447
4541,873932	0,000341796
4547,834396	0,000339219
4553,794861	0,000338185
4559,755325	0,000336848
4565,71579	0,000336291
4571,676254	0,000335267
4577,636719	0,000334854
4583,597183	0,000332094
4589,557648	0,000331728
4595,518112	0,000331215
4601,478577	0,000328062
4607,439041	0,000326894
4613,399506	0,000325462
4619,35997	0,000325167
4625,320435	0,000322745
4631,280899	0,000321328
4637,241364	0,000320645
4643,201828	0,00031876
4649,162292	0,00031843
4655,122757	0,00031614
4661,083221	0,000315548
4667,043686	0,000312095
4673,00415	0,00031223
4678,964615	0,000310774
4684,925079	0,000308413
4690,885544	0,000308311
4696,846008	0,000306152
4702,806473	0,000305815
4708,766937	0,000305279
4714,727402	0,000302674
4720,687866	0,000301497
4726,648331	0,00030038
4732,608795	0,000300181
4738,56926	0,000298999
4744,529724	0,000297453
4750,490189	0,000296814
4756,450653	0,000295197
4762,411118	0,000294729
4768,371582	0,000293179
4774,332047	0,00029283
4780,292511	0,000292565
4786,252975	0,000289881
4792,21344	0,000287298
4798,173904	0,000286013
4804,134369	0,000285703
4810,094833	0,000282611
4816,055298	0,000282794
4822,015762	0,000281494
4827,976227	0,000280686
4833,936691	0,000278172
4839,897156	0,0002767
4845,85762	0,000275628
4851,818085	0,00027282
4857,778549	0,000272392
4863,739014	0,000271752
4869,699478	0,000271361
4875,659943	0,000270907
4881,620407	0,000267919
4887,580872	0,000270101
4893,541336	0,000267241
4899,501801	0,000266192
4905,462265	0,000264989
4911,422729	0,000263021
4917,383194	0,000263323
4923,343658	0,000261288
4929,304123	0,000260898
4935,264587	0,000261779
4941,225052	0,000261596
4947,185516	0,000257903
4953,145981	0,000257123
4959,106445	0,000258494
4965,06691	0,000256405
4971,027374	0,000257341
4976,987839	0,000256603
4982,948303	0,000255252
4988,908768	0,000253801
4994,869232	0,000253994
5000,829697	0,000252119
5006,790161	0,000252674
5012,750626	0,000252549
5018,71109	0,000249339
5024,671555	0,000251205
5030,632019	0,000251034
5036,592484	0,00025004
5042,552948	0,000249413
5048,513412	0,000248505
5054,473877	0,000247186
5060,434341	0,000247263
5066,394806	0,000247892
5072,35527	0,000246263
5078,315735	0,000245541
5084,276199	0,000244727
5090,236664	0,000243192
5096,197128	0,000243708
5102,157593	0,00024305
5108,118057	0,000241817
5114,078522	0,00024198
5120,038986	0,000241857
5125,999451	0,000241145
5131,959915	0,000240246
5137,92038	0,000239774
5143,880844	0,000239313
5149,841309	0,000239518
5155,801773	0,000236426
5161,762238	0,000238057
5167,722702	0,000237187
5173,683167	0,000237346
5179,643631	0,000235814
5185,604095	0,000235503
5191,56456	0,000235795
5197,525024	0,00023519
5203,485489	0,000234694
5209,445953	0,00023415
5215,406418	0,000233134
5221,366882	0,000232588
5227,327347	0,00023205
5233,287811	0,00023117
5239,248276	0,00023178
5245,20874	0,000231207
5251,169205	0,000230046
5257,129669	0,000229489
5263,090134	0,00022861
5269,050598	0,000229452
5275,011063	0,000227372
5280,971527	0,00022895
5286,931992	0,000227698
5292,892456	0,000229523
5298,852921	0,000229453
5304,813385	0,000230412
5310,773849	0,000230904
5316,734314	0,000230038
5322,694778	0,000229634
5328,655243	0,000231396
5334,615707	0,000232486
5340,576172	0,000232767
5346,536636	0,000234682
5352,497101	0,000235772
5358,457565	0,00023741
5364,41803	0,000239185
5370,378494	0,000240583
5376,338959	0,000242286
5382,299423	0,000244075
5388,259888	0,000246062
5394,220352	0,00024679
5400,180817	0,000248615
5406,141281	0,000252086
5412,101746	0,000254301
5418,06221	0,000257083
5424,022675	0,000259999
5429,983139	0,00026302
5435,943604	0,000265284
5441,904068	0,000267619
5447,864532	0,000272569
5453,824997	0,000276334
5459,785461	0,000279316
5465,745926	0,000283401
5471,70639	0,000286663
5477,666855	0,000291341
5483,627319	0,000296557
5489,587784	0,000298388
5495,548248	0,000303366
5501,508713	0,000306924
5507,469177	0,000312685
5513,429642	0,000316779
5519,390106	0,000320599
5525,350571	0,000325424
5531,311035	0,000330245
5537,2715	0,00033427
5543,231964	0,000339996
5549,192429	0,000345102
5555,152893	0,000350434
5561,113358	0,000353799
5567,073822	0,000359959
5573,034286	0,000365659
5578,994751	0,000369321
5584,955215	0,000373638
5590,91568	0,000379271
5596,876144	0,000384021
5602,836609	0,000389933
5608,797073	0,000394565
5614,757538	0,000399925
5620,718002	0,000404322
5626,678467	0,000408996
5632,638931	0,000414198
5638,599396	0,000418094
5644,55986	0,000423253
5650,520325	0,000427488
5656,480789	0,000431284
5662,441254	0,000437851
5668,401718	0,000442881
5674,362183	0,00044567
5680,322647	0,000450743
5686,283112	0,00045618
5692,243576	0,000460246
5698,204041	0,000466373
5704,164505	0,00047282
5710,124969	0,000477675
5716,085434	0,000484515
5722,045898	0,000491499
5728,006363	0,000497661
5733,966827	0,000503075
5739,927292	0,000511866
5745,887756	0,000518697
5751,848221	0,000527558
5757,808685	0,000536645
5763,76915	0,000545704
5769,729614	0,000554897
5775,690079	0,000564322
5781,650543	0,000573896
5787,611008	0,0005835
5793,571472	0,000595287
5799,531937	0,000607797
5805,492401	0,000618736
5811,452866	0,000630616
5817,41333	0,000643412
5823,373795	0,000657322
5829,334259	0,000670261
5835,294724	0,000684518
5841,255188	0,000700189
5847,215652	0,000715603
5853,176117	0,00073249
5859,136581	0,000749093
5865,097046	0,000767075
5871,05751	0,000785664
5877,017975	0,000803698
5882,978439	0,000823948
5888,938904	0,000843525
5894,899368	0,000864741
5900,859833	0,000884787
5906,820297	0,000907496
5912,780762	0,000931351
5918,741226	0,000953899
5924,701691	0,000977393
5930,662155	0,001003384
5936,62262	0,001027316
5942,583084	0,00105282
5948,543549	0,001080755
5954,504013	0,001108031
5960,464478	0,001134653
5966,424942	0,001163217
5972,385406	0,001191298
5978,345871	0,001221093
5984,306335	0,001250976
5990,2668	0,001279271
5996,227264	0,001310212
6002,187729	0,001341603
6008,148193	0,001372342
6014,108658	0,001403332
6020,069122	0,001433158
6026,029587	0,001462535
6031,990051	0,001489964
6037,950516	0,001519013
6043,91098	0,00154398
6049,871445	0,001569972
6055,831909	0,001592064
6061,792374	0,001612112
6067,752838	0,001629363
6073,713303	0,001642896
6079,673767	0,001652739
6085,634232	0,001660757
6091,594696	0,001664002
6097,555161	0,001662284
6103,515625	0,001658957
6109,476089	0,001650116
6115,436554	0,001640091
6121,397018	0,001625412
6127,357483	0,001606753
6133,317947	0,001587216
6139,278412	0,001564489
6145,238876	0,001537992
6151,199341	0,001513635
6157,159805	0,001483813
6163,12027	0,001455279
6169,080734	0,001424806
6175,041199	0,001392866
6181,001663	0,001362411
6186,962128	0,001330016
6192,922592	0,001298922
6198,883057	0,001266078
6204,843521	0,001232972
6210,803986	0,001201295
6216,76445	0,001168314
6222,724915	0,001135903
6228,685379	0,001104773
6234,645844	0,001072472
6240,606308	0,001041174
6246,566772	0,001011083
6252,527237	0,000981705
6258,487701	0,000952075
6264,448166	0,000922309
6270,40863	0,000895051
6276,369095	0,000866291
6282,329559	0,000840765
6288,290024	0,000814155
6294,250488	0,000788169
6300,210953	0,000763306
6306,171417	0,000740933
6312,131882	0,000717416
6318,092346	0,000695428
6324,052811	0,000675151
6330,013275	0,000654288
6335,97374	0,00063401
6341,934204	0,000617498
6347,894669	0,000597765
6353,855133	0,000581371
6359,815598	0,000565451
6365,776062	0,000548348
6371,736526	0,000534074
6377,696991	0,000519715
6383,657455	0,000506816
6389,61792	0,000493507
6395,578384	0,000480905
6401,538849	0,000469928
6407,499313	0,000458277
6413,459778	0,000447524
6419,420242	0,000438676
6425,380707	0,000430185
6431,341171	0,000420163
6437,301636	0,000412836
6443,2621	0,0004036
6449,222565	0,000397261
6455,183029	0,000390693
6461,143494	0,000382952
6467,103958	0,000375596
6473,064423	0,000370687
6479,024887	0,000364588
6484,985352	0,000360087
6490,945816	0,000354792
6496,906281	0,000349977
6502,866745	0,000347479
6508,827209	0,000341827
6514,787674	0,000336379
6520,748138	0,000333523
6526,708603	0,00033008
6532,669067	0,000327248
6538,629532	0,000323819
6544,589996	0,000319708
6550,550461	0,000317175
6556,510925	0,000314103
6562,47139	0,000310674
6568,431854	0,000309785
6574,392319	0,000305682
6580,352783	0,000301978
6586,313248	0,000301057
6592,273712	0,000298928
6598,234177	0,000297133
6604,194641	0,000295703
6610,155106	0,00029389
6616,11557	0,000292016
6622,076035	0,000290096
6628,036499	0,000288937
6633,996964	0,000286749
6639,957428	0,000286936
6645,917892	0,000284602
6651,878357	0,000286084
6657,838821	0,000285042
6663,799286	0,000285003
6669,75975	0,000284157
6675,720215	0,000284702
6681,680679	0,000283537
6687,641144	0,000283302
6693,601608	0,00028363
6699,562073	0,000284435
6705,522537	0,000284632
6711,483002	0,00028374
6717,443466	0,000285179
6723,403931	0,00028376
6729,364395	0,000283371
6735,32486	0,000283813
6741,285324	0,000284127
6747,245789	0,000285179
6753,206253	0,00028471
6759,166718	0,000285603
6765,127182	0,000285971
6771,087646	0,000285099
6777,048111	0,000285775
6783,008575	0,000286733
6788,96904	0,00028704
6794,929504	0,000288664
6800,889969	0,000288212
6806,850433	0,000288572
6812,810898	0,000289258
6818,771362	0,000290559
6824,731827	0,000291223
6830,692291	0,000289439
6836,652756	0,000290938
6842,61322	0,000291776
6848,573685	0,000292189
6854,534149	0,000293263
6860,494614	0,000294445
6866,455078	0,000294582
6872,415543	0,000294824
6878,376007	0,00029543
6884,336472	0,000295117
6890,296936	0,000295877
6896,257401	0,000295302
6902,217865	0,000295627
6908,178329	0,000295019
6914,138794	0,000295606
6920,099258	0,000294013
6926,059723	0,000293245
6932,020187	0,000295066
6937,980652	0,000293585
6943,941116	0,000292446
6949,901581	0,000292371
6955,862045	0,000291773
6961,82251	0,000290384
6967,782974	0,000289333
6973,743439	0,000288002
6979,703903	0,000288374
6985,664368	0,000287467
6991,624832	0,000286826
6997,585297	0,000287371
7003,545761	0,000286158
7009,506226	0,000285363
7015,46669	0,000285462
7021,427155	0,000284148
7027,387619	0,000284603
7033,348083	0,000282778
7039,308548	0,000283161
7045,269012	0,000282909
7051,229477	0,000283488
7057,189941	0,000282029
7063,150406	0,000282829
7069,11087	0,00028193
7075,071335	0,000282636
7081,031799	0,00028268
7086,992264	0,000281871
7092,952728	0,000282844
7098,913193	0,000282218
7104,873657	0,000281879
7110,834122	0,000281374
7116,794586	0,000283434
7122,755051	0,000283259
7128,715515	0,000283312
7134,67598	0,000283878
7140,636444	0,000283693
7146,596909	0,000283917
7152,557373	0,000284361
7158,517838	0,000285852
7164,478302	0,000285554
7170,438766	0,000287446
7176,399231	0,000286786
7182,359695	0,00028698
7188,32016	0,000288251
7194,280624	0,000288093
7200,241089	0,000290409
7206,201553	0,000288937
7212,162018	0,000289307
7218,122482	0,000290552
7224,082947	0,000290992
7230,043411	0,000291436
7236,003876	0,000290529
7241,96434	0,00029087
7247,924805	0,0002907
7253,885269	0,000290982
7259,845734	0,00029132
7265,806198	0,000291305
7271,766663	0,000293291
7277,727127	0,000292454
7283,687592	0,000293033
7289,648056	0,000294766
7295,608521	0,00029391
7301,568985	0,00029361
7307,529449	0,000295257
7313,489914	0,000295843
7319,450378	0,000296008
7325,410843	0,000296145
7331,371307	0,000299994
7337,331772	0,00030056
7343,292236	0,000300427
7349,252701	0,000302494
7355,213165	0,000304636
7361,17363	0,000306939
7367,134094	0,000309444
7373,094559	0,000311195
7379,055023	0,000312637
7385,015488	0,000317363
7390,975952	0,000320275
7396,936417	0,000323917
7402,896881	0,000327136
7408,857346	0,000330633
7414,81781	0,000335681
7420,778275	0,00033836
7426,738739	0,000343827
7432,699203	0,000347856
7438,659668	0,000353001
7444,620132	0,000357338
7450,580597	0,000362124
7456,541061	0,00036742
7462,501526	0,000373409
7468,46199	0,000378348
7474,422455	0,000383609
7480,382919	0,000390488
7486,343384	0,000394679
7492,303848	0,000401845
7498,264313	0,000405481
7504,224777	0,000411185
7510,185242	0,000416251
7516,145706	0,000422983
7522,106171	0,000427814
7528,066635	0,000432921
7534,0271	0,000440598
7539,987564	0,000446213
7545,948029	0,000449156
7551,908493	0,000455689
7557,868958	0,000460674
7563,829422	0,000465092
7569,789886	0,000471256
7575,750351	0,000475127
7581,710815	0,00047969
7587,67128	0,000486754
7593,631744	0,000491013
7599,592209	0,000495328
7605,552673	0,000499606
7611,513138	0,000503269
7617,473602	0,000507175
7623,434067	0,00051021
7629,394531	0,000512456
7635,354996	0,000515401
7641,31546	0,00051715
7647,275925	0,000518555
7653,236389	0,000517894
7659,196854	0,000519325
7665,157318	0,000517505
7671,117783	0,000516712
7677,078247	0,000514087
7683,038712	0,000510929
7688,999176	0,000506752
7694,959641	0,000502809
7700,920105	0,000496978
7706,880569	0,000490872
7712,841034	0,000484069
7718,801498	0,000477345
7724,761963	0,000468143
7730,722427	0,000460491
7736,682892	0,000450685
7742,643356	0,00044254
7748,603821	0,000431694
7754,564285	0,000423352
7760,52475	0,000414001
7766,485214	0,000403838
7772,445679	0,000394075
7778,406143	0,000385025
7784,366608	0,000375688
7790,327072	0,000366168
7796,287537	0,000357637
7802,248001	0,000348095
7808,208466	0,000339365
7814,16893	0,000328682
7820,129395	0,000322942
7826,089859	0,0003167
7832,050323	0,0003077
7838,010788	0,000299861
7843,971252	0,000292448
7849,931717	0,000286531
7855,892181	0,000279031
7861,852646	0,000273188
7867,81311	0,000266467
7873,773575	0,000259754
7879,734039	0,000254579
7885,694504	0,000248861
7891,654968	0,000244218
7897,615433	0,000239315
7903,575897	0,000233631
7909,536362	0,000228294
7915,496826	0,000224894
7921,457291	0,000218869
7927,417755	0,000216566
7933,37822	0,000210331
7939,338684	0,000208277
7945,299149	0,000202492
7951,259613	0,000199832
7957,220078	0,000196195
7963,180542	0,000193118
7969,141006	0,000190138
7975,101471	0,000187544
7981,061935	0,000185199
7987,0224	0,000181863
7992,982864	0,000179451
7998,943329	0,000175456
8004,903793	0,000173334
8010,864258	0,00017204
8016,824722	0,000168395
8022,785187	0,000167737
8028,745651	0,000164746
8034,706116	0,000161948
8040,66658	0,000160839
8046,627045	0,00015976
8052,587509	0,000157235
8058,547974	0,000153307
8064,508438	0,000151127
8070,468903	0,00015123
8076,429367	0,000148621
8082,389832	0,000147551
8088,350296	0,000146802
8094,31076	0,000144627
8100,271225	0,000142755
8106,231689	0,000143429
8112,192154	0,000141561
8118,152618	0,000139747
8124,113083	0,000138394
8130,073547	0,000138141
8136,034012	0,000137176
8141,994476	0,00013599
8147,954941	0,00013443
8153,915405	0,000133918
8159,87587	0,000133003
8165,836334	0,000133111
8171,796799	0,000130726
8177,757263	0,000131429
8183,717728	0,000129637
8189,678192	0,000129494
8195,638657	0,000128237
8201,599121	0,000128533
8207,559586	0,000127688
8213,52005	0,000126406
8219,480515	0,00012751
8225,440979	0,00012647
8231,401443	0,000126683
8237,361908	0,000126231
8243,322372	0,00012513
8249,282837	0,000125356
8255,243301	0,000126234
8261,203766	0,000125109
8267,16423	0,000124162
8273,124695	0,000126379
8279,085159	0,000124967
8285,045624	0,000125554
8291,006088	0,000126293
8296,966553	0,000125347
8302,927017	0,000124288
8308,887482	0,000127351
8314,847946	0,000125586
8320,808411	0,000126097
8326,768875	0,000126382
8332,72934	0,000126903
8338,689804	0,000128339
8344,650269	0,000126992
8350,610733	0,000127465
8356,571198	0,000127292
8362,531662	0,000128526
8368,492126	0,000128896
8374,452591	0,000129827
8380,413055	0,00013012
8386,37352	0,000129918
8392,333984	0,000131282
8398,294449	0,000131704
8404,254913	0,000131304
8410,215378	0,000132887
8416,175842	0,000133895
8422,136307	0,00013442
8428,096771	0,00013505
8434,057236	0,000135367
8440,0177	0,00013633
8445,978165	0,000137258
8451,938629	0,000140065
8457,899094	0,000141117
8463,859558	0,000140226
8469,820023	0,000143368
8475,780487	0,000143643
8481,740952	0,000145786
8487,701416	0,000146262
8493,66188	0,000148665
8499,622345	0,000148944
8505,582809	0,00015152
8511,543274	0,000153131
8517,503738	0,000154751
8523,464203	0,000158241
8529,424667	0,000159266
8535,385132	0,000162747
8541,345596	0,000162254
8547,306061	0,000166745
8553,266525	0,000167944
8559,22699	0,000170117
8565,187454	0,000173799
8571,147919	0,000176103
8577,108383	0,000179079
8583,068848	0,000181915
8589,029312	0,000185564
8594,989777	0,000188448
8600,950241	0,000190503
8606,910706	0,000193866
8612,87117	0,000198392
8618,831635	0,000200569
8624,792099	0,000204905
8630,752563	0,00020783
8636,713028	0,000211301
8642,673492	0,000215751
8648,633957	0,000220698
8654,594421	0,000224401
8660,554886	0,000228145
8666,51535	0,000234448
8672,475815	0,000236506
8678,436279	0,000242137
8684,396744	0,000245604
8690,357208	0,000250411
8696,317673	0,00025525
8702,278137	0,000260556
8708,238602	0,000263233
8714,199066	0,000270234
8720,159531	0,000274566
8726,119995	0,000279545
8732,08046	0,000282221
8738,040924	0,000288803
8744,001389	0,000294372
8749,961853	0,000298416
8755,922318	0,000302221
8761,882782	0,000307489
8767,843246	0,000311096
8773,803711	0,00031659
8779,764175	0,000319993
8785,72464	0,000323006
8791,685104	0,000326842
8797,645569	0,000330124
8803,606033	0,000336171
8809,566498	0,000336406
8815,526962	0,000340589
8821,487427	0,000341228
8827,447891	0,000342817
8833,408356	0,000346211
8839,36882	0,000346999
8845,329285	0,00034912
8851,289749	0,000349541
8857,250214	0,000350058
8863,210678	0,000349198
8869,171143	0,000349077
8875,131607	0,000348543
8881,092072	0,000347019
8887,052536	0,000347175
8893,013	0,00034493
8898,973465	0,000342557
8904,933929	0,000340465
8910,894394	0,000338728
8916,854858	0,000337257
8922,815323	0,000333746
8928,775787	0,000333331
8934,736252	0,000328561
8940,696716	0,000327664
8946,657181	0,000324622
8952,617645	0,000321912
8958,57811	0,000319928
8964,538574	0,000317534
8970,499039	0,000314355
8976,459503	0,000312184
8982,419968	0,000308985
8988,380432	0,000307212
8994,340897	0,000304777
9000,301361	0,000302981
9006,261826	0,000298622
9012,22229	0,000298144
9018,182755	0,00029538
9024,143219	0,000294007
9030,103683	0,000291147
9036,064148	0,000290334
9042,024612	0,000287878
9047,985077	0,000285069
9053,945541	0,000284929
9059,906006	0,000281977
9065,86647	0,000281416
9071,826935	0,000279897
9077,787399	0,00027735
9083,747864	0,000276054
9089,708328	0,000274001
9095,668793	0,000272127
9101,629257	0,000270481
9107,589722	0,000269825
9113,550186	0,000267209
9119,510651	0,000265792
9125,471115	0,000263061
9131,43158	0,000262398
9137,392044	0,000261405
9143,352509	0,000258734
9149,312973	0,000257052
9155,273438	0,000256065
9161,233902	0,000254131
9167,194366	0,000252705
9173,154831	0,000251635
9179,115295	0,000250374
9185,07576	0,000248501
9191,036224	0,000247767
9196,996689	0,000246774
9202,957153	0,000244875
9208,917618	0,000244331
9214,878082	0,000244147
9220,838547	0,000244421
9226,799011	0,000243328
9232,759476	0,000242915
9238,71994	0,000241913
9244,680405	0,000242507
9250,640869	0,000242135
9256,601334	0,000242729
9262,561798	0,000242739
9268,522263	0,000242196
9274,482727	0,00024166
9280,443192	0,000243337
9286,403656	0,000242468
9292,36412	0,000243339
9298,324585	0,000242887
9304,285049	0,000242275
9310,245514	0,000242674
9316,205978	0,00024313
9322,166443	0,000242991
9328,126907	0,000242919
9334,087372	0,00024304
9340,047836	0,000243625
9346,008301	0,000244384
9351,968765	0,00024311
9357,92923	0,000244726
9363,889694	0,000244561
9369,850159	0,000243728
9375,810623	0,000244209
9381,771088	0,00024549
9387,731552	0,000244957
9393,692017	0,000243646
9399,652481	0,000245573
9405,612946	0,00024432
9411,57341	0,00024462
9417,533875	0,000243512
9423,494339	0,000246111
9429,454803	0,000246256
9435,415268	0,000244369
9441,375732	0,000245018
9447,336197	0,00024401
9453,296661	0,000245573
9459,257126	0,00024499
9465,21759	0,000245342
9471,178055	0,000244807
9477,138519	0,000245427
9483,098984	0,000244043
9489,059448	0,000244263
9495,019913	0,00024555
9500,980377	0,000245069
9506,940842	0,000244387
9512,901306	0,000245913
9518,861771	0,000245656
9524,822235	0,000244392
9530,7827	0,000244954
9536,743164	0,00024469
9542,703629	0,000244301
9548,664093	0,00024586
9554,624557	0,000246348
9560,585022	0,000245489
9566,545486	0,000246325
9572,505951	0,000247667
9578,466415	0,000247856
9584,42688	0,000247836
9590,387344	0,000248712
9596,347809	0,000248717
9602,308273	0,000250231
9608,268738	0,000250792
9614,229202	0,000253233
9620,189667	0,000252272
9626,150131	0,00025404
9632,110596	0,000255375
9638,07106	0,000257294
9644,031525	0,000257072
9649,991989	0,000258887
9655,952454	0,000260188
9661,912918	0,0002618
9667,873383	0,000263525
9673,833847	0,000264094
9679,794312	0,000265306
9685,754776	0,000266174
9691,71524	0,000268599
9697,675705	0,000269286
9703,636169	0,000270984
9709,596634	0,000272698
9715,557098	0,000274142
9721,517563	0,000275193
9727,478027	0,000278774
9733,438492	0,000278852
9739,398956	0,000281495
9745,359421	0,000283295
9751,319885	0,000285638
9757,28035	0,000287545
9763,240814	0,000288887
9769,201279	0,000290553
9775,161743	0,000290773
9781,122208	0,00029354
9787,082672	0,000293763
9793,043137	0,000295377
9799,003601	0,000298459
9804,964066	0,000300737
9810,92453	0,000301704
9816,884995	0,000302429
9822,845459	0,000306275
9828,805923	0,000307368
9834,766388	0,000307918
9840,726852	0,000310014
9846,687317	0,000311576
9852,647781	0,000313139
9858,608246	0,000315341
9864,56871	0,000315992
9870,529175	0,000317477
9876,489639	0,000319704
9882,450104	0,000320099
9888,410568	0,000322403
9894,371033	0,000323587
9900,331497	0,000324527
9906,291962	0,000325443
9912,252426	0,000325278
9918,212891	0,000327246
9924,173355	0,000328294
9930,13382	0,0003289
9936,094284	0,000329538
9942,054749	0,000329102
9948,015213	0,000329303
9953,975677	0,000330331
9959,936142	0,000331008
9965,896606	0,000330686
9971,857071	0,000330015
9977,817535	0,000332069
9983,778	0,000332026
9989,738464	0,000330305
9995,698929	0,000330569
10001,65939	0,000330423
10007,61986	0,000330415
10013,58032	0,000329881
10019,54079	0,000329295
10025,50125	0,000329124
10031,46172	0,000328808
10037,42218	0,000327946
10043,38264	0,000326557
10049,34311	0,000325791
10055,30357	0,0003253
10061,26404	0,000324068
10067,2245	0,000322355
10073,18497	0,000321069
10079,14543	0,00032118
10085,1059	0,000319898
10091,06636	0,000318883
10097,02682	0,000316821
10102,98729	0,000315578
10108,94775	0,000315542
10114,90822	0,000314172
10120,86868	0,00031291
10126,82915	0,000312905
10132,78961	0,000311887
10138,75008	0,000310651
10144,71054	0,00031077
10150,67101	0,000308672
10156,63147	0,000309315
10162,59193	0,000307934
10168,5524	0,00030768
10174,51286	0,000305768
10180,47333	0,000306215
10186,43379	0,000305948
10192,39426	0,000304368
10198,35472	0,000305658
10204,31519	0,000303273
10210,27565	0,000304144
10216,23611	0,000301842
10222,19658	0,000301382
10228,15704	0,000301789
10234,11751	0,000299852
10240,07797	0,000298596
10246,03844	0,000299809
10251,9989	0,000298556
10257,95937	0,000298891
10263,91983	0,000298802
10269,88029	0,00029626
10275,84076	0,000297009
10281,80122	0,000294272
10287,76169	0,000292817
10293,72215	0,000290374
10299,68262	0,000289908
10305,64308	0,000287747
10311,60355	0,000285873
10317,56401	0,000284336
10323,52448	0,000281864
10329,48494	0,000279721
10335,4454	0,00027732
10341,40587	0,000273098
10347,36633	0,000271879
10353,3268	0,000269361
10359,28726	0,000265655
10365,24773	0,000263679
10371,20819	0,000262529
10377,16866	0,000259705
10383,12912	0,000257535
10389,08958	0,000254212
10395,05005	0,000252873
10401,01051	0,000252711
10406,97098	0,000248874
10412,93144	0,00024897
10418,89191	0,000246159
10424,85237	0,000245839
10430,81284	0,000243844
10436,7733	0,000243216
10442,73376	0,000242185
10448,69423	0,000239377
10454,65469	0,000238345
10460,61516	0,000237732
10466,57562	0,000237562
10472,53609	0,000235076
10478,49655	0,000233946
10484,45702	0,000233503
10490,41748	0,000232546
10496,37794	0,000232036
10502,33841	0,000231646
10508,29887	0,000229918
10514,25934	0,000228707
10520,2198	0,000226948
10526,18027	0,000226046
10532,14073	0,000225459
10538,1012	0,000224152
10544,06166	0,000223429
10550,02213	0,000224683
10555,98259	0,000222463
10561,94305	0,000222306
10567,90352	0,000222863
10573,86398	0,000221569
10579,82445	0,000220563
10585,78491	0,000221509
10591,74538	0,000221029
10597,70584	0,000221359
10603,66631	0,000219226
10609,62677	0,000218668
10615,58723	0,00021727
10621,5477	0,000216515
10627,50816	0,000216588
10633,46863	0,000216737
10639,42909	0,000216687
10645,38956	0,000215586
10651,35002	0,000215419
10657,31049	0,000215
10663,27095	0,000213703
10669,23141	0,000214456
10675,19188	0,000214119
10681,15234	0,000213075
10687,11281	0,000212867
10693,07327	0,000212897
10699,03374	0,000211022
10704,9942	0,000211489
10710,95467	0,000209222
10716,91513	0,000211019
10722,8756	0,000210937
10728,83606	0,000210823
10734,79652	0,00020885
10740,75699	0,000209312
10746,71745	0,000208155
10752,67792	0,000208449
10758,63838	0,000208824
10764,59885	0,00020719
10770,55931	0,000207845
10776,51978	0,000206328
10782,48024	0,000207113
10788,4407	0,000207194
10794,40117	0,000207036
10800,36163	0,000207612
10806,3221	0,000206886
10812,28256	0,000205952
10818,24303	0,000207096
10824,20349	0,000206525
10830,16396	0,000207301
10836,12442	0,000206031
10842,08488	0,000206876
10848,04535	0,000204661
10854,00581	0,000206304
10859,96628	0,000206673
10865,92674	0,000206452
10871,88721	0,000207224
10877,84767	0,00020659
10883,80814	0,000206194
10889,7686	0,000208272
10895,72906	0,000206248
10901,68953	0,00020895
10907,64999	0,000208259
10913,61046	0,000206986
10919,57092	0,000208124
10925,53139	0,000207278
10931,49185	0,000208192
10937,45232	0,00020837
10943,41278	0,000209253
10949,37325	0,000208312
10955,33371	0,000208885
10961,29417	0,00020808
10967,25464	0,000209549
10973,2151	0,000208944
10979,17557	0,000207919
10985,13603	0,000209103
10991,0965	0,00020795
10997,05696	0,000209754
11003,01743	0,000207753
11008,97789	0,000209738
11014,93835	0,000209977
11020,89882	0,000209641
11026,85928	0,000209881
11032,81975	0,000210311
11038,78021	0,00021124
11044,74068	0,000208504
11050,70114	0,000209156
11056,66161	0,000209123
11062,62207	0,000209183
11068,58253	0,000208312
11074,543	0,000208454
11080,50346	0,000208419
11086,46393	0,000207639
11092,42439	0,00020862
11098,38486	0,000208851
11104,34532	0,000207868
11110,30579	0,000208393
11116,26625	0,000208099
11122,22672	0,000207949
11128,18718	0,000205819
11134,14764	0,000208456
11140,10811	0,000206484
11146,06857	0,000205695
11152,02904	0,00020556
11157,9895	0,000205973
11163,94997	0,000204729
11169,91043	0,00020603
11175,8709	0,000205296
11181,83136	0,000203934
11187,79182	0,000204786
11193,75229	0,000202199
11199,71275	0,000203972
11205,67322	0,000203548
11211,63368	0,000202442
11217,59415	0,000202296
11223,55461	0,000202886
11229,51508	0,000201785
11235,47554	0,000201899
11241,436	0,000201775
11247,39647	0,000200894
11253,35693	0,000202001
11259,3174	0,000201057
11265,27786	0,000201965
11271,23833	0,000199841
11277,19879	0,000198975
11283,15926	0,000199535
11289,11972	0,000200332
11295,08018	0,000199881
11301,04065	0,000198953
11307,00111	0,000199145
11312,96158	0,000199473
11318,92204	0,000198615
11324,88251	0,000198944
11330,84297	0,000197538
11336,80344	0,000197271
11342,7639	0,000197129
11348,72437	0,000196771
11354,68483	0,000198872
11360,64529	0,00019703
11366,60576	0,000196936
11372,56622	0,000197311
11378,52669	0,000195271
11384,48715	0,0001952
11390,44762	0,000195874
11396,40808	0,000194963
11402,36855	0,000194259
11408,32901	0,000194371
11414,28947	0,000193561
11420,24994	0,00019356
11426,2104	0,000192817
11432,17087	0,000192228
11438,13133	0,000192009
11444,0918	0,000192143
11450,05226	0,000192665
11456,01273	0,00019152
11461,97319	0,000191836
11467,93365	0,000192302
11473,89412	0,000191338
11479,85458	0,000190414
11485,81505	0,000190672
11491,77551	0,000191471
11497,73598	0,000192584
11503,69644	0,000190748
11509,65691	0,00019241
11515,61737	0,000191894
11521,57784	0,000192587
11527,5383	0,00019198
11533,49876	0,000191459
11539,45923	0,000192145
11545,41969	0,000193169
11551,38016	0,00019322
11557,34062	0,000193904
11563,30109	0,000194005
11569,26155	0,000195593
11575,22202	0,000193841
11581,18248	0,000196373
11587,14294	0,000195641
11593,10341	0,000197119
11599,06387	0,000197137
11605,02434	0,000197993
11610,9848	0,000198713
11616,94527	0,000198837
11622,90573	0,000200371
11628,8662	0,000200437
11634,82666	0,000200212
11640,78712	0,000201596
11646,74759	0,000201853
11652,70805	0,000202271
11658,66852	0,00020428
11664,62898	0,000204557
11670,58945	0,00020613
11676,54991	0,000206419
11682,51038	0,000206829
11688,47084	0,000208503
11694,4313	0,000209334
11700,39177	0,000208969
11706,35223	0,000211935
11712,3127	0,000212058
11718,27316	0,000214017
11724,23363	0,000215862
11730,19409	0,000217676
11736,15456	0,00021752
11742,11502	0,000219592
11748,07549	0,000220491
11754,03595	0,000221422
11759,99641	0,000222389
11765,95688	0,000223907
11771,91734	0,000224891
11777,87781	0,000227324
11783,83827	0,000227263
11789,79874	0,000229876
11795,7592	0,000231147
11801,71967	0,000233359
11807,68013	0,000233784
11813,64059	0,000235426
11819,60106	0,000235739
11825,56152	0,000236614
11831,52199	0,000238166
11837,48245	0,000240852
11843,44292	0,000242138
11849,40338	0,000243206
11855,36385	0,000244342
11861,32431	0,000244254
11867,28477	0,000244024
11873,24524	0,000244781
11879,2057	0,000245706
11885,16617	0,000248501
11891,12663	0,000247676
[truncated: 30,772 more rows]
