# Supplementary material for: Predicting the Durability of Solid Fired Bricks Using NDT Electroacoustic Methods
Source: Materials (Basel). 2022 Aug 25;15(17):5882. doi: 10.3390/ma15175882 (PMC9457344; doi:10.3390/ma15175882)
Supplement: Supplementary file 1 [file materials-15-05882-s001.zip › 24-NV0_FT.csv]

ASCII data file created with TiePie Multi Channel software. www.tiepie.com.
2021-02-24 09:15:45 704m
Frequency	FFT1
Hz	V
0	0,001037089
5,960464478	0,001032755
11,92092896	0,000988796
17,88139343	0,001110339
23,84185791	0,001048298
29,80232239	0,001037655
35,76278687	0,00106209
41,72325134	0,001043987
47,68371582	0,001033081
53,6441803	0,001031009
59,60464478	0,001028242
65,56510925	0,001037067
71,52557373	0,001032188
77,48603821	0,00103718
83,44650269	0,001054285
89,40696716	0,001048021
95,36743164	0,001051965
101,3278961	0,001055443
107,2883606	0,001049758
113,2488251	0,00104374
119,2092896	0,001038969
125,169754	0,001038766
131,1302185	0,001042552
137,090683	0,001036105
143,0511475	0,001018803
149,0116119	0,001025678
154,9720764	0,001033552
160,9325409	0,001037554
166,8930054	0,001042242
172,8534698	0,001042605
178,8139343	0,001031187
184,7743988	0,001021701
190,7348633	0,00102116
196,6953278	0,001022129
202,6557922	0,001021534
208,6162567	0,001018718
214,5767212	0,001015769
220,5371857	0,001015831
226,4976501	0,00101611
232,4581146	0,001021065
238,4185791	0,001007551
244,3790436	0,000998451
250,3395081	0,000989276
256,2999725	0,00099007
262,260437	0,000995621
268,2209015	0,000990825
274,181366	0,000983605
280,1418304	0,00097907
286,1022949	0,000980598
292,0627594	0,000977435
298,0232239	0,000975863
303,9836884	0,000977848
309,9441528	0,00097463
315,9046173	0,000974666
321,8650818	0,000976572
327,8255463	0,000978386
333,7860107	0,000977569
339,7464752	0,000972937
345,7069397	0,00097279
351,6674042	0,000968794
357,6278687	0,000973171
363,5883331	0,000977258
369,5487976	0,000979733
375,5092621	0,000976881
381,4697266	0,000974392
387,430191	0,000967782
393,3906555	0,000970108
399,35112	0,000973882
405,3115845	0,000973249
411,272049	0,000972641
417,2325134	0,000973528
423,1929779	0,000973915
429,1534424	0,000974572
435,1139069	0,000977233
441,0743713	0,000977109
447,0348358	0,000979808
452,9953003	0,000982412
458,9557648	0,000985723
464,9162292	0,000988502
470,8766937	0,000994483
476,8371582	0,000997115
482,7976227	0,000996456
488,7580872	0,000999284
494,7185516	0,001001209
500,6790161	0,001004726
506,6394806	0,00100594
512,5999451	0,001009356
518,5604095	0,001010052
524,520874	0,00100968
530,4813385	0,001008973
536,441803	0,001010902
542,4022675	0,001012161
548,3627319	0,001014319
554,3231964	0,00101433
560,2836609	0,001014421
566,2441254	0,001014675
572,2045898	0,001017712
578,1650543	0,001018731
584,1255188	0,001021455
590,0859833	0,001020316
596,0464478	0,001020555
602,0069122	0,001023512
607,9673767	0,001025839
613,9278412	0,001028586
619,8883057	0,001030085
625,8487701	0,001031242
631,8092346	0,001032298
637,7696991	0,001035175
643,7301636	0,001036917
649,6906281	0,001042043
655,6510925	0,001043226
661,611557	0,001046889
667,5720215	0,001050083
673,532486	0,001051275
679,4929504	0,001056746
685,4534149	0,001061905
691,4138794	0,001061584
697,3743439	0,001065695
703,3348083	0,001067785
709,2952728	0,001071313
715,2557373	0,001077941
721,2162018	0,001083646
727,1766663	0,001087096
733,1371307	0,001079625
739,0975952	0,001089756
745,0580597	0,001095512
751,0185242	0,001102958
756,9789886	0,001110236
762,9394531	0,00111364
768,8999176	0,001117227
774,8603821	0,001121793
780,8208466	0,001126245
786,781311	0,001133342
792,7417755	0,001138766
798,70224	0,001141973
804,6627045	0,001147096
810,6231689	0,001152524
816,5836334	0,001156637
822,5440979	0,001162469
828,5045624	0,0011685
834,4650269	0,001173616
840,4254913	0,001178632
846,3859558	0,001185154
852,3464203	0,001188888
858,3068848	0,001199382
864,2673492	0,001205001
870,2278137	0,001210218
876,1882782	0,001217086
882,1487427	0,001223792
888,1092072	0,001231173
894,0696716	0,001239025
900,0301361	0,001246544
905,9906006	0,001257544
911,9510651	0,00126246
917,9115295	0,001271877
923,871994	0,001279858
929,8324585	0,001287663
935,792923	0,001298158
941,7533875	0,001308723
947,7138519	0,00131696
953,6743164	0,001328365
959,6347809	0,001337353
965,5952454	0,001350026
971,5557098	0,001358698
977,5161743	0,00137162
983,4766388	0,001382577
989,4371033	0,001393348
995,3975677	0,001408218
1001,358032	0,001419904
1007,318497	0,00143348
1013,278961	0,00144517
1019,239426	0,001458913
1025,19989	0,001474569
1031,160355	0,001488416
1037,120819	0,001502882
1043,081284	0,00151911
1049,041748	0,001534074
1055,002213	0,00155198
1060,962677	0,001570566
1066,923141	0,001587638
1072,883606	0,001606013
1078,84407	0,00162425
1084,804535	0,001644327
1090,764999	0,001667692
1096,725464	0,001688488
1102,685928	0,001712627
1108,646393	0,001735932
1114,606857	0,001763241
1120,567322	0,001790663
1126,527786	0,001819675
1132,488251	0,001849525
1138,448715	0,001880253
1144,40918	0,001912623
1150,369644	0,001948063
1156,330109	0,001983804
1162,290573	0,002020068
1168,251038	0,002058583
1174,211502	0,00210151
1180,171967	0,002144333
1186,132431	0,002191907
1192,092896	0,002242298
1198,05336	0,00229525
1204,013824	0,002352163
1209,974289	0,002414995
1215,934753	0,002480699
1221,895218	0,002550988
1227,855682	0,002629425
1233,816147	0,002713485
1239,776611	0,002803244
1245,737076	0,002902987
1251,69754	0,003012833
1257,658005	0,003131321
1263,618469	0,003264869
1269,578934	0,003413983
1275,539398	0,003576067
1281,499863	0,003758459
1287,460327	0,003964803
1293,420792	0,004195226
1299,381256	0,004452689
1305,341721	0,004738477
1311,302185	0,005052394
1317,26265	0,005389033
1323,223114	0,005726013
1329,183578	0,006025084
1335,144043	0,006216851
1341,104507	0,0062136
1347,064972	0,005932449
1353,025436	0,005385714
1358,985901	0,004673277
1364,946365	0,003937433
1370,90683	0,003261964
1376,867294	0,002672874
1382,827759	0,002168395
1388,788223	0,001735468
1394,748688	0,001363762
1400,709152	0,001040834
1406,669617	0,000761121
1412,630081	0,000517777
1418,590546	0,000322793
1424,55101	0,00022692
1430,511475	0,000300259
1436,471939	0,000449901
1442,432404	0,000618873
1448,392868	0,00079139
1454,353333	0,000964777
1460,313797	0,00114268
1466,274261	0,001326325
1472,234726	0,001514266
1478,19519	0,001711852
1484,155655	0,00191955
1490,116119	0,002147677
1496,076584	0,002395407
1502,037048	0,002669139
1507,997513	0,00297617
1513,957977	0,003327355
1519,918442	0,00373044
1525,878906	0,004210173
1531,839371	0,00478236
1537,799835	0,005478722
1543,7603	0,006350423
1549,720764	0,007463352
1555,681229	0,008912076
1561,641693	0,010829597
1567,602158	0,013322143
1573,562622	0,016253006
1579,523087	0,018465816
1585,483551	0,017593462
1591,444016	0,01428061
1597,40448	0,011286486
1603,364944	0,009173905
1609,325409	0,007683251
1615,285873	0,006593732
1621,246338	0,00576369
1627,206802	0,005113155
1633,167267	0,004592221
1639,127731	0,004160368
1645,088196	0,003801675
1651,04866	0,003497334
1657,009125	0,003237164
1662,969589	0,003007891
1668,930054	0,002808343
1674,890518	0,002631633
1680,850983	0,002473631
1686,811447	0,002331893
1692,771912	0,002204202
1698,732376	0,00208682
1704,692841	0,001981062
1710,653305	0,001883494
1716,61377	0,001794799
1722,574234	0,001711686
1728,534698	0,001634665
1734,495163	0,001560194
1740,455627	0,001493373
1746,416092	0,001429421
1752,376556	0,001370202
1758,337021	0,001314483
1764,297485	0,001261407
1770,25795	0,001208934
1776,218414	0,001159535
1782,178879	0,001115304
1788,139343	0,001069366
1794,099808	0,001027882
1800,060272	0,000989557
1806,020737	0,000954005
1811,981201	0,000919683
1817,941666	0,000887166
1823,90213	0,000856325
1829,862595	0,00082741
1835,823059	0,000799015
1841,783524	0,00077402
1847,743988	0,000747557
1853,704453	0,000725725
1859,664917	0,000706306
1865,625381	0,000685192
1871,585846	0,000666667
1877,54631	0,000649459
1883,506775	0,000631632
1889,467239	0,000614167
1895,427704	0,000597193
1901,388168	0,00058234
1907,348633	0,000565739
1913,309097	0,000547956
1919,269562	0,000532362
1925,230026	0,000516117
1931,190491	0,000501096
1937,150955	0,000485743
1943,11142	0,000471209
1949,071884	0,000457582
1955,032349	0,00044276
1960,992813	0,000429033
1966,953278	0,000415738
1972,913742	0,000402283
1978,874207	0,000388207
1984,834671	0,000376299
1990,795135	0,000365053
1996,7556	0,000351774
2002,716064	0,000339294
2008,676529	0,000327069
2014,636993	0,000316701
2020,597458	0,000305892
2026,557922	0,00029506
2032,518387	0,000283856
2038,478851	0,000276446
2044,439316	0,000264835
2050,39978	0,000256047
2056,360245	0,000247808
2062,320709	0,000237214
2068,281174	0,000228627
2074,241638	0,000220993
2080,202103	0,000212906
2086,162567	0,000206721
2092,123032	0,000199041
2098,083496	0,000192831
2104,043961	0,000186169
2110,004425	0,000180941
2115,96489	0,000175244
2121,925354	0,000169243
2127,885818	0,000164236
2133,846283	0,000160954
2139,806747	0,000154908
2145,767212	0,000151165
2151,727676	0,000147226
2157,688141	0,000143379
2163,648605	0,000140382
2169,60907	0,00013821
2175,569534	0,000134919
2181,529999	0,000133042
2187,490463	0,000132359
2193,450928	0,000131912
2199,411392	0,000131391
2205,371857	0,000132493
2211,332321	0,000134682
2217,292786	0,000135826
2223,25325	0,000136946
2229,213715	0,000138048
2235,174179	0,000144631
2241,134644	0,000147332
2247,095108	0,000148784
2253,055573	0,000152892
2259,016037	0,000156535
2264,976501	0,000158532
2270,936966	0,000162696
2276,89743	0,000161812
2282,857895	0,000163872
2288,818359	0,000164338
2294,778824	0,000161888
2300,739288	0,000162704
2306,699753	0,000162731
2312,660217	0,000164479
2318,620682	0,000167309
2324,581146	0,000166543
2330,541611	0,000169839
2336,502075	0,000174098
2342,46254	0,000179173
2348,423004	0,000183887
2354,383469	0,000186946
2360,343933	0,000192091
2366,304398	0,000198192
2372,264862	0,000202311
2378,225327	0,000208619
2384,185791	0,000213068
2390,146255	0,000219615
2396,10672	0,000222636
2402,067184	0,000231872
2408,027649	0,000237524
2413,988113	0,000242527
2419,948578	0,000249357
2425,909042	0,000255344
2431,869507	0,000262454
2437,829971	0,000270057
2443,790436	0,000275679
2449,7509	0,000284573
2455,711365	0,000290234
2461,671829	0,000296445
2467,632294	0,000305544
2473,592758	0,000311408
2479,553223	0,000318828
2485,513687	0,000326468
2491,474152	0,000332508
2497,434616	0,000339077
2503,395081	0,000346823
2509,355545	0,000354724
2515,31601	0,00035921
2521,276474	0,000364755
2527,236938	0,000372809
2533,197403	0,000381225
2539,157867	0,000388551
2545,118332	0,000395954
2551,078796	0,000402496
2557,039261	0,000409441
2562,999725	0,000416398
2568,96019	0,00042449
2574,920654	0,000431729
2580,881119	0,000438194
2586,841583	0,000446484
2592,802048	0,000456166
2598,762512	0,000462806
2604,722977	0,000472096
2610,683441	0,000480607
2616,643906	0,000489365
2622,60437	0,000498277
2628,564835	0,000508134
2634,525299	0,000518187
2640,485764	0,000528747
2646,446228	0,000541444
2652,406693	0,000554263
2658,367157	0,000567735
2664,327621	0,000584624
2670,288086	0,000600648
2676,24855	0,00061581
2682,209015	0,000635498
2688,169479	0,000653682
2694,129944	0,00067282
2700,090408	0,000688825
2706,050873	0,000705322
2712,011337	0,000719245
2717,971802	0,000732628
2723,932266	0,000745102
2729,892731	0,000753546
2735,853195	0,000765845
2741,81366	0,00077603
2747,774124	0,000789113
2753,734589	0,000800391
2759,695053	0,00081395
2765,655518	0,000826775
2771,615982	0,000840722
2777,576447	0,000854868
2783,536911	0,00087039
2789,497375	0,000885582
2795,45784	0,000902321
2801,418304	0,000919428
2807,378769	0,000939717
2813,339233	0,000955442
2819,299698	0,000975392
2825,260162	0,000996438
2831,220627	0,00101782
2837,181091	0,001039998
2843,141556	0,00106076
2849,10202	0,00108373
2855,062485	0,001108044
2861,022949	0,00113283
2866,983414	0,001161328
2872,943878	0,001187126
2878,904343	0,001216323
2884,864807	0,001244988
2890,825272	0,001275894
2896,785736	0,001309619
2902,746201	0,001342211
2908,706665	0,001376287
2914,66713	0,001411448
2920,627594	0,001447999
2926,588058	0,001483777
2932,548523	0,001520365
2938,508987	0,001559008
2944,469452	0,001599966
2950,429916	0,001643639
2956,390381	0,001692634
2962,350845	0,001742217
2968,31131	0,001798456
2974,271774	0,001857617
2980,232239	0,001918295
2986,192703	0,001984143
2992,153168	0,002054219
2998,113632	0,002129133
3004,074097	0,002207477
3010,034561	0,002291909
3015,995026	0,002381743
3021,95549	0,002478391
3027,915955	0,002582004
3033,876419	0,002693065
3039,836884	0,002814402
3045,797348	0,002945114
3051,757813	0,003087853
3057,718277	0,003241737
3063,678741	0,003411423
3069,639206	0,003595441
3075,59967	0,003797864
3081,560135	0,004019371
3087,520599	0,004267332
3093,481064	0,004538608
3099,441528	0,004840791
3105,401993	0,005173069
3111,362457	0,005543532
3117,322922	0,005950195
3123,283386	0,006394106
3129,243851	0,006874089
3135,204315	0,007378757
3141,16478	0,007888053
3147,125244	0,008376276
3153,085709	0,008793561
3159,046173	0,009080359
3165,006638	0,009193142
3170,967102	0,009102545
3176,927567	0,008827005
3182,888031	0,008415872
3188,848495	0,007919814
3194,80896	0,007389795
3200,769424	0,00686892
3206,729889	0,00637682
3212,690353	0,005924524
3218,650818	0,005516262
3224,611282	0,005147827
3230,571747	0,004816951
3236,532211	0,004519107
3242,492676	0,004251879
3248,45314	0,004008174
3254,413605	0,003789871
3260,374069	0,003591382
3266,334534	0,003412602
3272,294998	0,003248164
3278,255463	0,003097258
3284,215927	0,002957629
3290,176392	0,002830423
3296,136856	0,002714153
3302,097321	0,002605301
3308,057785	0,002503393
3314,01825	0,002407823
3319,978714	0,00232152
3325,939178	0,002238443
3331,899643	0,002161062
3337,860107	0,002087928
3343,820572	0,002020773
3349,781036	0,00195546
3355,741501	0,001896009
3361,701965	0,001838754
3367,66243	0,001785656
3373,622894	0,001736981
3379,583359	0,001690652
3385,543823	0,001646505
3391,504288	0,001606171
3397,464752	0,001568632
3403,425217	0,001531135
3409,385681	0,001495376
3415,346146	0,001461984
3421,30661	0,001430364
3427,267075	0,001400921
3433,227539	0,001371957
3439,188004	0,001344972
3445,148468	0,001316394
3451,108932	0,001291043
3457,069397	0,001265624
3463,029861	0,001241386
3468,990326	0,001218444
3474,95079	0,001196972
3480,911255	0,001175432
3486,871719	0,001152664
3492,832184	0,00113271
3498,792648	0,001111225
3504,753113	0,001091651
3510,713577	0,001074475
3516,674042	0,001054731
3522,634506	0,001038491
3528,594971	0,001020971
3534,555435	0,001003694
3540,5159	0,000989961
3546,476364	0,000972963
3552,436829	0,00095642
3558,397293	0,000942413
3564,357758	0,000928564
3570,318222	0,00091468
3576,278687	0,000901428
3582,239151	0,000890042
3588,199615	0,000878571
3594,16008	0,000866045
3600,120544	0,000852681
3606,081009	0,000841955
3612,041473	0,000831076
3618,001938	0,000821028
3623,962402	0,000810723
3629,922867	0,000799235
3635,883331	0,000788283
3641,843796	0,000778473
3647,80426	0,000769415
3653,764725	0,00075906
3659,725189	0,000749202
3665,685654	0,000740893
3671,646118	0,000730234
3677,606583	0,000721531
3683,567047	0,000713205
3689,527512	0,000702033
3695,487976	0,000691696
3701,448441	0,000683454
3707,408905	0,000674285
3713,36937	0,000666656
3719,329834	0,000656876
3725,290298	0,000649819
3731,250763	0,000642633
3737,211227	0,000633955
3743,171692	0,000625236
3749,132156	0,000618364
3755,092621	0,000612276
3761,053085	0,000604898
3767,01355	0,000598339
3772,974014	0,000591588
3778,934479	0,000586813
3784,894943	0,000579194
3790,855408	0,00057381
3796,815872	0,000566711
3802,776337	0,00056161
3808,736801	0,000556132
3814,697266	0,000548285
3820,65773	0,000542572
3826,618195	0,000536201
3832,578659	0,000533939
3838,539124	0,000525967
3844,499588	0,000521511
3850,460052	0,000515351
3856,420517	0,000510248
3862,380981	0,000504248
3868,341446	0,000498707
3874,30191	0,000494246
3880,262375	0,000487833
3886,222839	0,00048408
3892,183304	0,000481537
3898,143768	0,000478642
3904,104233	0,000477721
3910,064697	0,000475709
3916,025162	0,000477805
3921,985626	0,000482432
3927,946091	0,000484359
3933,906555	0,000488569
3939,86702	0,000492986
3945,827484	0,000495082
3951,787949	0,000496129
3957,748413	0,000496781
3963,708878	0,000495975
3969,669342	0,000496086
3975,629807	0,000493309
3981,590271	0,000492306
3987,550735	0,000487206
3993,5112	0,000484637
3999,471664	0,000482763
4005,432129	0,000480305
4011,392593	0,000476368
4017,353058	0,000474865
4023,313522	0,000472104
4029,273987	0,000468098
4035,234451	0,000467032
4041,194916	0,00046362
4047,15538	0,000462778
4053,115845	0,000461418
4059,076309	0,000463086
4065,036774	0,000462627
4070,997238	0,000462153
4076,957703	0,000463426
4082,918167	0,00046548
4088,878632	0,000467276
4094,839096	0,000468625
4100,799561	0,00047102
4106,760025	0,000473888
4112,72049	0,000476015
4118,680954	0,00047985
4124,641418	0,000482141
4130,601883	0,000486714
4136,562347	0,000490603
4142,522812	0,000492857
4148,483276	0,000497309
4154,443741	0,000500918
4160,404205	0,000505051
4166,36467	0,000509992
4172,325134	0,000514173
4178,285599	0,000521829
4184,246063	0,000527925
4190,206528	0,000533419
4196,166992	0,000541008
4202,127457	0,00054707
4208,087921	0,000557254
4214,048386	0,000564476
4220,00885	0,000572663
4225,969315	0,000583853
4231,929779	0,000594437
4237,890244	0,000604782
4243,850708	0,000617306
4249,811172	0,000629029
4255,771637	0,000638135
4261,732101	0,000651714
4267,692566	0,000661606
4273,65303	0,000672635
4279,613495	0,000682426
4285,573959	0,000692407
4291,534424	0,000698431
4297,494888	0,00070734
4303,455353	0,000711459
4309,415817	0,000714355
4315,376282	0,000717999
4321,336746	0,000716687
4327,297211	0,000713955
4333,257675	0,000712234
4339,21814	0,000704937
4345,178604	0,000695682
4351,139069	0,000685956
4357,099533	0,00067425
4363,059998	0,0006598
4369,020462	0,00064543
4374,980927	0,000627767
4380,941391	0,000610662
4386,901855	0,000591423
4392,86232	0,000571531
4398,822784	0,000551418
4404,783249	0,000528647
4410,743713	0,000508806
4416,704178	0,000488039
4422,664642	0,000467581
4428,625107	0,000444866
4434,585571	0,000423612
4440,546036	0,000403992
4446,5065	0,000382353
4452,466965	0,000362212
4458,427429	0,000342264
4464,387894	0,000323374
4470,348358	0,000305353
4476,308823	0,000287599
4482,269287	0,000271804
4488,229752	0,000258268
4494,190216	0,00024828
4500,150681	0,000243228
4506,111145	0,000246188
4512,071609	0,000254839
4518,032074	0,000271505
4523,992538	0,000289607
4529,953003	0,000311495
4535,913467	0,000333431
4541,873932	0,00035453
4547,834396	0,000377098
4553,794861	0,000396606
4559,755325	0,000414967
4565,71579	0,000433547
4571,676254	0,000449282
4577,636719	0,00046609
4583,597183	0,000485443
4589,557648	0,000504194
4595,518112	0,00052402
4601,478577	0,000543983
4607,439041	0,000564659
4613,399506	0,00058784
4619,35997	0,00061137
4625,320435	0,000635572
4631,280899	0,00066494
4637,241364	0,000691859
4643,201828	0,000723333
4649,162292	0,000754999
4655,122757	0,000787538
4661,083221	0,000823771
4667,043686	0,000859101
4673,00415	0,000897447
4678,964615	0,000935014
4684,925079	0,000974198
4690,885544	0,001015233
4696,846008	0,00105487
4702,806473	0,001093497
4708,766937	0,001130945
4714,727402	0,001166219
4720,687866	0,001196366
4726,648331	0,001223454
4732,608795	0,001247449
4738,56926	0,001271113
4744,529724	0,001289061
4750,490189	0,001298555
4756,450653	0,001300826
4762,411118	0,001294158
4768,371582	0,001286949
4774,332047	0,001273537
4780,292511	0,001255449
4786,252975	0,001240022
4792,21344	0,001222714
4798,173904	0,001205795
4804,134369	0,001191008
4810,094833	0,001175852
4816,055298	0,001159963
4822,015762	0,001144076
4827,976227	0,001132115
4833,936691	0,001118395
4839,897156	0,001105353
4845,85762	0,001093361
4851,818085	0,001083459
4857,778549	0,001072143
4863,739014	0,001057969
4869,699478	0,001046792
4875,659943	0,001034722
4881,620407	0,00102393
4887,580872	0,001011403
4893,541336	0,001000884
4899,501801	0,000988579
4905,462265	0,000972476
4911,422729	0,000957728
4917,383194	0,000941395
4923,343658	0,000922048
4929,304123	0,000903954
4935,264587	0,000883461
4941,225052	0,00086052
4947,185516	0,000837654
4953,145981	0,000815055
4959,106445	0,000791066
4965,06691	0,000767512
4971,027374	0,000740718
4976,987839	0,000717085
4982,948303	0,000689486
4988,908768	0,000666777
4994,869232	0,000639864
5000,829697	0,000613024
5006,790161	0,00058745
5012,750626	0,000561294
5018,71109	0,000540091
5024,671555	0,000515835
5030,632019	0,000494716
5036,592484	0,000474895
5042,552948	0,000453967
5048,513412	0,000435688
5054,473877	0,000418007
5060,434341	0,000401815
5066,394806	0,000387027
5072,35527	0,000372171
5078,315735	0,000360191
5084,276199	0,000349381
5090,236664	0,00033552
5096,197128	0,000325369
5102,157593	0,000314439
5108,118057	0,000304195
5114,078522	0,000295281
5120,038986	0,000286385
5125,999451	0,000278358
5131,959915	0,000269848
5137,92038	0,000262608
5143,880844	0,000255617
5149,841309	0,000246928
5155,801773	0,000240691
5161,762238	0,000232948
5167,722702	0,00022791
5173,683167	0,000220738
5179,643631	0,000212967
5185,604095	0,00020806
5191,56456	0,000203158
5197,525024	0,000195945
5203,485489	0,000191924
5209,445953	0,000186844
5215,406418	0,000182103
5221,366882	0,000177755
5227,327347	0,000174904
5233,287811	0,000170198
5239,248276	0,000168488
5245,20874	0,000167194
5251,169205	0,000165162
5257,129669	0,000163906
5263,090134	0,000163476
5269,050598	0,000163144
5275,011063	0,000162604
5280,971527	0,000163532
5286,931992	0,000166426
5292,892456	0,000167382
5298,852921	0,0001681
5304,813385	0,000170274
5310,773849	0,000173116
5316,734314	0,000173312
5322,694778	0,000173566
5328,655243	0,000175191
5334,615707	0,00017607
5340,576172	0,000177082
5346,536636	0,000178635
5352,497101	0,000178835
5358,457565	0,000178244
5364,41803	0,000179894
5370,378494	0,000178858
5376,338959	0,000180116
5382,299423	0,000179069
5388,259888	0,000177605
5394,220352	0,000178878
5400,180817	0,000177511
5406,141281	0,000177015
5412,101746	0,000175265
5418,06221	0,000175825
5424,022675	0,000173609
5429,983139	0,000172528
5435,943604	0,000170038
5441,904068	0,000170223
5447,864532	0,00016784
5453,824997	0,000166821
5459,785461	0,000163792
5465,745926	0,000163134
5471,70639	0,000161781
5477,666855	0,000160081
5483,627319	0,000158884
5489,587784	0,000158263
5495,548248	0,00015604
5501,508713	0,000153318
5507,469177	0,000152785
5513,429642	0,000153715
5519,390106	0,000152886
5525,350571	0,000152002
5531,311035	0,000150664
5537,2715	0,000150238
5543,231964	0,000151455
5549,192429	0,000149551
5555,152893	0,000149024
5561,113358	0,00014921
5567,073822	0,000147542
5573,034286	0,000148131
5578,994751	0,00014852
5584,955215	0,000146851
5590,91568	0,000145753
5596,876144	0,00014581
5602,836609	0,000145233
5608,797073	0,00014433
5614,757538	0,000143616
5620,718002	0,000143609
5626,678467	0,000143039
5632,638931	0,000142394
5638,599396	0,000140944
5644,55986	0,000142101
5650,520325	0,000142673
5656,480789	0,000141132
5662,441254	0,000142947
5668,401718	0,000141239
5674,362183	0,000141085
5680,322647	0,000141117
5686,283112	0,000141469
5692,243576	0,000141618
5698,204041	0,000140264
5704,164505	0,000140234
5710,124969	0,000140608
5716,085434	0,00014024
5722,045898	0,000139942
5728,006363	0,000139148
5733,966827	0,000140907
5739,927292	0,000140689
5745,887756	0,000141328
5751,848221	0,000142279
5757,808685	0,000142442
5763,76915	0,00014358
5769,729614	0,000145059
5775,690079	0,000146299
5781,650543	0,000148092
5787,611008	0,000149967
5793,571472	0,000151875
5799,531937	0,0001537
5805,492401	0,000157463
5811,452866	0,000160577
5817,41333	0,000161086
5823,373795	0,000162864
5829,334259	0,000166875
5835,294724	0,000168869
5841,255188	0,000171196
5847,215652	0,000173676
5853,176117	0,000175771
5859,136581	0,000178361
5865,097046	0,000178988
5871,05751	0,000181025
5877,017975	0,000180991
5882,978439	0,00018413
5888,938904	0,000183959
5894,899368	0,000186685
5900,859833	0,000188086
5906,820297	0,000188771
5912,780762	0,000190799
5918,741226	0,000191669
5924,701691	0,000193903
5930,662155	0,000197104
5936,62262	0,000198689
5942,583084	0,000202428
5948,543549	0,000205227
5954,504013	0,000209693
5960,464478	0,00021364
5966,424942	0,000216806
5972,385406	0,000221905
5978,345871	0,000226049
5984,306335	0,000231223
5990,2668	0,000235103
5996,227264	0,000239403
6002,187729	0,00024369
6008,148193	0,000248868
6014,108658	0,000254701
6020,069122	0,000259905
6026,029587	0,000264202
6031,990051	0,000268908
6037,950516	0,00027525
6043,91098	0,000279247
6049,871445	0,000285419
6055,831909	0,000289308
6061,792374	0,000294989
6067,752838	0,000301104
6073,713303	0,000307556
6079,673767	0,000312546
6085,634232	0,000319285
6091,594696	0,000325511
6097,555161	0,000330901
6103,515625	0,000334412
6109,476089	0,000337853
6115,436554	0,000340966
6121,397018	0,000344369
6127,357483	0,000346468
6133,317947	0,000347564
6139,278412	0,000348852
6145,238876	0,000350925
6151,199341	0,000349795
6157,159805	0,000350129
6163,12027	0,000349971
6169,080734	0,000351998
6175,041199	0,000351318
6181,001663	0,000353474
6186,962128	0,000353013
6192,922592	0,000353535
6198,883057	0,00035432
6204,843521	0,000354096
6210,803986	0,00035611
6216,76445	0,000354642
6222,724915	0,000354979
6228,685379	0,00035636
6234,645844	0,000355661
6240,606308	0,000354306
6246,566772	0,000354398
6252,527237	0,000352731
6258,487701	0,000352125
6264,448166	0,000348813
6270,40863	0,000345618
6276,369095	0,000341327
6282,329559	0,00033544
6288,290024	0,000327214
6294,250488	0,00031807
6300,210953	0,000309351
6306,171417	0,000299958
6312,131882	0,000294865
6318,092346	0,000290865
6324,052811	0,000293806
6330,013275	0,000302953
6335,97374	0,000317126
6341,934204	0,00033335
6347,894669	0,000348315
6353,855133	0,000362095
6359,815598	0,000371683
6365,776062	0,00037877
6371,736526	0,000382904
6377,696991	0,000386045
6383,657455	0,000386624
6389,61792	0,000384311
6395,578384	0,000383273
6401,538849	0,000384579
6407,499313	0,000382462
6413,459778	0,000382073
6419,420242	0,000380554
6425,380707	0,000379168
6431,341171	0,000378057
6437,301636	0,000379314
6443,2621	0,000378842
6449,222565	0,000378711
6455,183029	0,000378961
6461,143494	0,000379803
6467,103958	0,000379941
6473,064423	0,000379556
6479,024887	0,000380489
6484,985352	0,000380477
6490,945816	0,000380151
6496,906281	0,000379248
6502,866745	0,000379514
6508,827209	0,000379667
6514,787674	0,000378341
6520,748138	0,000376924
6526,708603	0,000376203
6532,669067	0,000373485
6538,629532	0,000371939
6544,589996	0,000370002
6550,550461	0,000366524
6556,510925	0,000363413
6562,47139	0,00035745
6568,431854	0,000351001
6574,392319	0,000346922
6580,352783	0,000341818
6586,313248	0,00033504
6592,273712	0,000329116
6598,234177	0,000321556
6604,194641	0,000317982
6610,155106	0,000310861
6616,11557	0,000304987
6622,076035	0,000298573
6628,036499	0,00029178
6633,996964	0,00028558
6639,957428	0,000278672
6645,917892	0,000271677
6651,878357	0,000265752
6657,838821	0,00026097
6663,799286	0,000254681
6669,75975	0,000250105
6675,720215	0,000245208
6681,680679	0,000240396
6687,641144	0,000235344
6693,601608	0,000229366
6699,562073	0,000224914
6705,522537	0,000219431
6711,483002	0,00021555
6717,443466	0,000209303
6723,403931	0,000206955
6729,364395	0,0002023
6735,32486	0,000197939
6741,285324	0,000194211
6747,245789	0,000191804
6753,206253	0,000187691
6759,166718	0,000184998
6765,127182	0,000183358
6771,087646	0,000179491
6777,048111	0,000178104
6783,008575	0,000174442
6788,96904	0,000171668
6794,929504	0,00017003
6800,889969	0,000167198
6806,850433	0,000162127
6812,810898	0,000161496
6818,771362	0,000157542
6824,731827	0,000154177
6830,692291	0,000151225
6836,652756	0,000149478
6842,61322	0,000147527
6848,573685	0,000142298
6854,534149	0,000140826
6860,494614	0,000136113
6866,455078	0,000134654
6872,415543	0,000133026
6878,376007	0,000131485
6884,336472	0,000126827
6890,296936	0,000126377
6896,257401	0,000123692
6902,217865	0,000122067
6908,178329	0,000120915
6914,138794	0,00011814
6920,099258	0,000116872
6926,059723	0,000116325
6932,020187	0,000115225
6937,980652	0,000113235
6943,941116	0,0001116
6949,901581	0,000109974
6955,862045	0,000109291
6961,82251	0,000108165
6967,782974	0,000106171
6973,743439	0,000106579
6979,703903	0,000104401
6985,664368	0,000105189
6991,624832	0,00010315
6997,585297	0,000102811
7003,545761	0,000102083
7009,506226	0,000102839
7015,46669	0,000101663
7021,427155	0,000100716
7027,387619	0,000101373
7033,348083	0,000101229
7039,308548	0,000102214
7045,269012	0,000102071
7051,229477	0,000103931
7057,189941	0,00010465
7063,150406	0,000106558
7069,11087	0,000106711
7075,071335	0,000108169
7081,031799	0,000108838
7086,992264	0,000109332
7092,952728	0,00011034
7098,913193	0,000112309
7104,873657	0,000113168
7110,834122	0,000115102
7116,794586	0,000116772
7122,755051	0,000116289
7128,715515	0,000117017
7134,67598	0,000119295
7140,636444	0,000120389
7146,596909	0,000119991
7152,557373	0,000121991
7158,517838	0,000122552
7164,478302	0,000122406
7170,438766	0,000124859
7176,399231	0,000126778
7182,359695	0,000128245
7188,32016	0,000128358
7194,280624	0,00012899
7200,241089	0,000130344
7206,201553	0,000131346
7212,162018	0,00013182
7218,122482	0,00013302
7224,082947	0,000133398
7230,043411	0,00013507
7236,003876	0,000135744
7241,96434	0,000137001
7247,924805	0,000139968
7253,885269	0,000139744
7259,845734	0,000141301
7265,806198	0,000142109
7271,766663	0,000142786
7277,727127	0,00014429
7283,687592	0,000145882
7289,648056	0,000147906
7295,608521	0,000148041
7301,568985	0,000149041
7307,529449	0,000151432
7313,489914	0,000152104
7319,450378	0,000152318
7325,410843	0,000154066
7331,371307	0,000156273
7337,331772	0,000156359
7343,292236	0,000156865
7349,252701	0,000157214
7355,213165	0,000157365
7361,17363	0,000159956
7367,134094	0,000161027
7373,094559	0,000161639
7379,055023	0,000162866
7385,015488	0,000162672
7390,975952	0,000165417
7396,936417	0,000166979
7402,896881	0,000168118
7408,857346	0,000170219
7414,81781	0,000171958
7420,778275	0,000171544
7426,738739	0,000174757
7432,699203	0,000175529
7438,659668	0,000177208
7444,620132	0,000178492
7450,580597	0,000179752
7456,541061	0,000181585
7462,501526	0,000185363
7468,46199	0,000187662
7474,422455	0,000189998
7480,382919	0,000193899
7486,343384	0,000196031
7492,303848	0,000200147
7498,264313	0,000202704
7504,224777	0,000204904
7510,185242	0,000209445
7516,145706	0,000211608
7522,106171	0,000213146
7528,066635	0,000216882
7534,0271	0,000219958
7539,987564	0,000220808
7545,948029	0,000224936
7551,908493	0,000227163
7557,868958	0,000228025
7563,829422	0,000229936
7569,789886	0,000231258
7575,750351	0,000230364
7581,710815	0,000233493
7587,67128	0,000231711
7593,631744	0,000233316
7599,592209	0,000233298
7605,552673	0,000232668
7611,513138	0,000231841
7617,473602	0,000232973
7623,434067	0,00023189
7629,394531	0,00023043
7635,354996	0,000229903
7641,31546	0,00022964
7647,275925	0,00022929
7653,236389	0,000231274
7659,196854	0,000232819
7665,157318	0,000233325
7671,117783	0,000235431
7677,078247	0,000238627
7683,038712	0,000239912
7688,999176	0,000241519
7694,959641	0,000244184
7700,920105	0,000244513
7706,880569	0,000246581
7712,841034	0,000248439
7718,801498	0,000248928
7724,761963	0,000249956
7730,722427	0,000249578
7736,682892	0,000250381
7742,643356	0,000249498
7748,603821	0,000249006
7754,564285	0,000248178
7760,52475	0,000246066
7766,485214	0,00024472
7772,445679	0,000242679
7778,406143	0,000241359
7784,366608	0,000237666
7790,327072	0,000235067
7796,287537	0,000232921
7802,248001	0,000229798
7808,208466	0,000225612
7814,16893	0,000222438
7820,129395	0,000219484
7826,089859	0,000213655
7832,050323	0,000209594
7838,010788	0,000204789
7843,971252	0,000200384
7849,931717	0,000194436
7855,892181	0,000187605
7861,852646	0,000182153
7867,81311	0,000176777
7873,773575	0,000170082
7879,734039	0,00016315
7885,694504	0,000158337
7891,654968	0,000152697
7897,615433	0,000148031
7903,575897	0,000143456
7909,536362	0,000141984
7915,496826	0,00014395
7921,457291	0,000151354
7927,417755	0,000158555
7933,37822	0,000165479
7939,338684	0,000171372
7945,299149	0,000173797
7951,259613	0,000177806
7957,220078	0,000180803
7963,180542	0,000181773
7969,141006	0,000182584
7975,101471	0,000183095
7981,061935	0,00018297
7987,0224	0,000183748
7992,982864	0,000183489
7998,943329	0,000182964
8004,903793	0,000182686
8010,864258	0,000182166
8016,824722	0,000182622
8022,785187	0,000181002
8028,745651	0,000182715
8034,706116	0,000181901
8040,66658	0,000180565
8046,627045	0,000180153
8052,587509	0,000179969
8058,547974	0,000179656
8064,508438	0,000179062
8070,468903	0,000177818
8076,429367	0,000177676
8082,389832	0,000177864
8088,350296	0,000176024
8094,31076	0,000175892
8100,271225	0,000174553
8106,231689	0,000175006
8112,192154	0,000174482
8118,152618	0,000173092
8124,113083	0,000173901
8130,073547	0,000172866
8136,034012	0,000170355
8141,994476	0,000168771
8147,954941	0,000167457
8153,915405	0,000166222
8159,87587	0,000164703
8165,836334	0,000159878
8171,796799	0,000160644
8177,757263	0,000159996
8183,717728	0,000158006
8189,678192	0,000156567
8195,638657	0,000157139
8201,599121	0,0001557
8207,559586	0,000155801
8213,52005	0,000155865
8219,480515	0,000152262
8225,440979	0,000154507
8231,401443	0,000153654
8237,361908	0,00015212
8243,322372	0,000151903
8249,282837	0,000153373
8255,243301	0,000150798
8261,203766	0,000150701
8267,16423	0,000151126
8273,124695	0,000150422
8279,085159	0,000150548
8285,045624	0,000149685
8291,006088	0,000148308
8296,966553	0,000149518
8302,927017	0,000148634
8308,887482	0,000147539
8314,847946	0,000149059
8320,808411	0,000147598
8326,768875	0,000147611
8332,72934	0,000146305
8338,689804	0,000146084
8344,650269	0,000145762
8350,610733	0,000144471
8356,571198	0,000144719
8362,531662	0,000142624
8368,492126	0,000144099
8374,452591	0,000143552
8380,413055	0,000141984
8386,37352	0,000141691
8392,333984	0,000140616
8398,294449	0,000141747
8404,254913	0,000139119
8410,215378	0,000139189
8416,175842	0,000139695
8422,136307	0,000137839
8428,096771	0,000136428
8434,057236	0,000136968
8440,0177	0,00013514
8445,978165	0,000134238
8451,938629	0,000134724
8457,899094	0,00013327
8463,859558	0,000132449
8469,820023	0,000131468
8475,780487	0,000131088
8481,740952	0,000131081
8487,701416	0,000130173
8493,66188	0,000129785
8499,622345	0,000129129
8505,582809	0,000128708
8511,543274	0,000127469
8517,503738	0,000126473
8523,464203	0,000125516
8529,424667	0,000125258
8535,385132	0,000125151
8541,345596	0,000124578
8547,306061	0,000124025
8553,266525	0,000122769
8559,22699	0,000123838
8565,187454	0,000121775
8571,147919	0,000122168
8577,108383	0,000120948
8583,068848	0,000121042
8589,029312	0,00012072
8594,989777	0,000119744
8600,950241	0,000119544
8606,910706	0,000119
8612,87117	0,000119355
8618,831635	0,000120274
8624,792099	0,000120181
8630,752563	0,000118722
8636,713028	0,00012123
8642,673492	0,000120788
8648,633957	0,000121361
8654,594421	0,000120894
8660,554886	0,000121945
8666,51535	0,000121788
8672,475815	0,000121487
8678,436279	0,000123194
8684,396744	0,000123047
8690,357208	0,000123132
8696,317673	0,000125254
8702,278137	0,00012378
8708,238602	0,000125466
8714,199066	0,000125296
8720,159531	0,000124758
8726,119995	0,000124726
8732,08046	0,000125427
8738,040924	0,000127215
8744,001389	0,000127104
8749,961853	0,000128031
8755,922318	0,000127206
8761,882782	0,000127952
8767,843246	0,000127825
8773,803711	0,000128306
8779,764175	0,0001294
8785,72464	0,000129445
8791,685104	0,000129355
8797,645569	0,000130834
8803,606033	0,00012998
8809,566498	0,000132068
8815,526962	0,000132772
8821,487427	0,000133651
8827,447891	0,000132866
8833,408356	0,000134261
8839,36882	0,000134911
8845,329285	0,000134995
8851,289749	0,000135174
8857,250214	0,000137077
8863,210678	0,000135537
8869,171143	0,00013646
8875,131607	0,000136767
8881,092072	0,000136347
8887,052536	0,000138845
8893,013	0,000137465
8898,973465	0,000139258
8904,933929	0,000138848
8910,894394	0,000139207
8916,854858	0,000139132
8922,815323	0,00013929
8928,775787	0,000138661
8934,736252	0,000139157
8940,696716	0,000139138
8946,657181	0,00013885
8952,617645	0,000138711
8958,57811	0,000140508
8964,538574	0,00013883
8970,499039	0,000138341
8976,459503	0,000137884
8982,419968	0,000137689
8988,380432	0,000137634
8994,340897	0,000135407
9000,301361	0,00013568
9006,261826	0,00013356
9012,22229	0,000132772
9018,182755	0,000132072
9024,143219	0,000131274
9030,103683	0,000130342
9036,064148	0,000129795
9042,024612	0,000128213
9047,985077	0,000127407
9053,945541	0,00012614
9059,906006	0,00012464
9065,86647	0,000122838
9071,826935	0,000122561
9077,787399	0,000121441
9083,747864	0,00012063
9089,708328	0,000119135
9095,668793	0,000117587
9101,629257	0,000116951
9107,589722	0,000115824
9113,550186	0,000113881
9119,510651	0,000112616
9125,471115	0,000110577
9131,43158	0,000109748
9137,392044	0,000108945
9143,352509	0,000105296
9149,312973	0,000106168
9155,273438	0,000104567
9161,233902	0,000102773
9167,194366	0,000101345
9173,154831	0,0001
9179,115295	0,0000969
9185,07576	0,0000939
9191,036224	0,000093
9196,996689	0,0000915
9202,957153	0,0000887
9208,917618	0,000087
9214,878082	0,0000847
9220,838547	0,0000817
9226,799011	0,0000803
9232,759476	0,0000782
9238,71994	0,0000769
9244,680405	0,0000749
9250,640869	0,000073
9256,601334	0,000071
9262,561798	0,0000679
9268,522263	0,0000662
9274,482727	0,0000647
9280,443192	0,0000619
9286,403656	0,0000593
9292,36412	0,0000569
9298,324585	0,0000553
9304,285049	0,000054
9310,245514	0,0000515
9316,205978	0,0000501
9322,166443	0,0000476
9328,126907	0,0000449
9334,087372	0,0000428
9340,047836	0,00004
9346,008301	0,0000378
9351,968765	0,000037
9357,92923	0,0000356
9363,889694	0,0000327
9369,850159	0,0000301
9375,810623	0,0000277
9381,771088	0,0000269
9387,731552	0,0000264
9393,692017	0,0000236
9399,652481	0,0000229
9405,612946	0,0000225
9411,57341	0,0000236
9417,533875	0,0000218
9423,494339	0,0000234
9429,454803	0,0000273
9435,415268	0,0000293
9441,375732	0,0000327
9447,336197	0,0000341
9453,296661	0,0000396
9459,257126	0,0000437
9465,21759	0,0000466
9471,178055	0,0000499
9477,138519	0,0000556
9483,098984	0,0000585
9489,059448	0,0000638
9495,019913	0,0000686
9500,980377	0,0000737
9506,940842	0,0000771
9512,901306	0,000083
9518,861771	0,0000854
9524,822235	0,0000878
9530,7827	0,000088
9536,743164	0,0000901
9542,703629	0,0000897
9548,664093	0,000091
9554,624557	0,0000892
9560,585022	0,0000903
9566,545486	0,0000895
9572,505951	0,0000888
9578,466415	0,0000896
9584,42688	0,0000881
9590,387344	0,0000882
9596,347809	0,0000858
9602,308273	0,0000867
9608,268738	0,0000867
9614,229202	0,0000867
9620,189667	0,0000862
9626,150131	0,0000856
9632,110596	0,0000858
9638,07106	0,0000853
9644,031525	0,000085
9649,991989	0,000085
9655,952454	0,0000852
9661,912918	0,0000827
9667,873383	0,0000833
9673,833847	0,0000824
9679,794312	0,0000823
9685,754776	0,0000813
9691,71524	0,0000832
9697,675705	0,0000822
9703,636169	0,000082
9709,596634	0,0000794
9715,557098	0,0000809
9721,517563	0,0000796
9727,478027	0,000079
9733,438492	0,0000778
9739,398956	0,0000758
9745,359421	0,0000764
9751,319885	0,000075
9757,28035	0,0000745
9763,240814	0,0000745
9769,201279	0,0000746
9775,161743	0,0000734
9781,122208	0,0000743
9787,082672	0,0000735
9793,043137	0,0000721
9799,003601	0,0000728
9804,964066	0,0000725
9810,92453	0,0000717
9816,884995	0,0000714
9822,845459	0,0000718
9828,805923	0,0000705
9834,766388	0,0000703
9840,726852	0,0000694
9846,687317	0,0000693
9852,647781	0,0000699
9858,608246	0,0000692
9864,56871	0,0000679
9870,529175	0,0000676
9876,489639	0,0000665
9882,450104	0,0000668
9888,410568	0,0000645
9894,371033	0,0000668
9900,331497	0,0000647
9906,291962	0,000065
9912,252426	0,0000643
9918,212891	0,0000643
9924,173355	0,0000649
9930,13382	0,0000634
9936,094284	0,0000624
9942,054749	0,0000631
9948,015213	0,0000629
9953,975677	0,0000641
9959,936142	0,0000622
9965,896606	0,000063
9971,857071	0,0000626
9977,817535	0,0000629
9983,778	0,0000624
9989,738464	0,0000625
9995,698929	0,0000632
10001,65939	0,0000633
10007,61986	0,0000635
10013,58032	0,0000637
10019,54079	0,0000645
10025,50125	0,0000635
10031,46172	0,000064
10037,42218	0,000063
10043,38264	0,0000646
10049,34311	0,0000624
10055,30357	0,0000631
10061,26404	0,0000617
10067,2245	0,0000644
10073,18497	0,0000639
10079,14543	0,0000645
10085,1059	0,0000635
10091,06636	0,0000645
10097,02682	0,0000635
10102,98729	0,0000637
10108,94775	0,0000633
10114,90822	0,0000634
10120,86868	0,0000647
10126,82915	0,0000643
10132,78961	0,0000645
10138,75008	0,0000643
10144,71054	0,0000642
10150,67101	0,0000659
10156,63147	0,0000641
10162,59193	0,0000639
10168,5524	0,0000647
10174,51286	0,0000659
10180,47333	0,0000672
10186,43379	0,0000658
10192,39426	0,0000652
10198,35472	0,0000665
10204,31519	0,0000665
10210,27565	0,0000669
10216,23611	0,0000668
10222,19658	0,000067
10228,15704	0,0000675
10234,11751	0,000068
10240,07797	0,0000688
10246,03844	0,0000679
10251,9989	0,0000698
10257,95937	0,0000695
10263,91983	0,00007
10269,88029	0,0000704
10275,84076	0,0000706
10281,80122	0,0000699
10287,76169	0,0000707
10293,72215	0,0000734
10299,68262	0,0000709
10305,64308	0,0000704
10311,60355	0,0000715
10317,56401	0,0000717
10323,52448	0,0000707
10329,48494	0,0000709
10335,4454	0,0000706
10341,40587	0,0000707
10347,36633	0,000071
10353,3268	0,0000713
10359,28726	0,0000706
10365,24773	0,0000702
10371,20819	0,0000701
10377,16866	0,0000702
10383,12912	0,0000706
10389,08958	0,0000708
10395,05005	0,0000711
10401,01051	0,000069
10406,97098	0,0000697
10412,93144	0,0000697
10418,89191	0,0000689
10424,85237	0,000068
10430,81284	0,000067
10436,7733	0,0000664
10442,73376	0,0000677
10448,69423	0,0000659
10454,65469	0,0000659
10460,61516	0,0000654
10466,57562	0,0000643
10472,53609	0,0000629
10478,49655	0,0000635
10484,45702	0,0000634
10490,41748	0,000062
10496,37794	0,000061
10502,33841	0,00006
10508,29887	0,0000616
10514,25934	0,0000595
10520,2198	0,0000587
10526,18027	0,0000584
10532,14073	0,0000568
10538,1012	0,0000547
10544,06166	0,0000555
10550,02213	0,000055
10555,98259	0,0000539
10561,94305	0,0000523
10567,90352	0,0000517
10573,86398	0,0000506
10579,82445	0,00005
10585,78491	0,0000488
10591,74538	0,0000476
10597,70584	0,0000456
10603,66631	0,0000456
10609,62677	0,0000446
10615,58723	0,0000449
10621,5477	0,000044
10627,50816	0,0000434
10633,46863	0,0000423
10639,42909	0,0000414
10645,38956	0,0000406
10651,35002	0,0000402
10657,31049	0,0000396
10663,27095	0,0000389
10669,23141	0,0000386
10675,19188	0,0000374
10681,15234	0,0000368
10687,11281	0,0000359
10693,07327	0,0000354
10699,03374	0,0000342
10704,9942	0,0000343
10710,95467	0,0000335
10716,91513	0,000033
10722,8756	0,0000335
10728,83606	0,0000325
10734,79652	0,0000311
10740,75699	0,0000326
10746,71745	0,0000327
10752,67792	0,0000332
10758,63838	0,0000306
10764,59885	0,0000312
10770,55931	0,0000319
10776,51978	0,0000314
10782,48024	0,0000307
10788,4407	0,0000296
10794,40117	0,0000303
10800,36163	0,0000312
10806,3221	0,0000292
10812,28256	0,0000299
10818,24303	0,0000301
10824,20349	0,0000294
10830,16396	0,0000295
10836,12442	0,0000296
10842,08488	0,0000292
10848,04535	0,0000294
10854,00581	0,0000288
10859,96628	0,0000299
10865,92674	0,0000301
10871,88721	0,0000312
10877,84767	0,0000315
10883,80814	0,0000305
10889,7686	0,0000296
10895,72906	0,0000318
10901,68953	0,0000312
10907,64999	0,0000322
10913,61046	0,0000323
10919,57092	0,0000337
10925,53139	0,0000338
10931,49185	0,0000346
10937,45232	0,0000346
10943,41278	0,0000351
10949,37325	0,000034
10955,33371	0,0000365
10961,29417	0,0000361
10967,25464	0,000036
10973,2151	0,0000367
10979,17557	0,0000378
10985,13603	0,0000376
10991,0965	0,0000377
10997,05696	0,0000377
11003,01743	0,0000385
11008,97789	0,0000389
11014,93835	0,0000387
11020,89882	0,0000371
11026,85928	0,000037
11032,81975	0,0000402
11038,78021	0,0000383
11044,74068	0,000036
11050,70114	0,0000365
11056,66161	0,000036
11062,62207	0,0000343
11068,58253	0,0000337
11074,543	0,0000316
11080,50346	0,0000301
11086,46393	0,0000301
11092,42439	0,0000304
11098,38486	0,0000305
11104,34532	0,0000307
11110,30579	0,0000283
11116,26625	0,000029
11122,22672	0,0000291
11128,18718	0,0000287
11134,14764	0,0000259
11140,10811	0,0000253
11146,06857	0,0000255
11152,02904	0,0000238
11157,9895	0,0000242
11163,94997	0,0000244
11169,91043	0,0000229
11175,8709	0,0000239
11181,83136	0,0000216
11187,79182	0,0000216
11193,75229	0,0000213
11199,71275	0,0000211
11205,67322	0,0000179
11211,63368	0,0000181
11217,59415	0,0000178
11223,55461	0,0000164
11229,51508	0,0000164
11235,47554	0,0000155
11241,436	0,000013
11247,39647	0,0000131
11253,35693	0,0000126
11259,3174	0,0000108
11265,27786	0,00000978
11271,23833	0,00000891
11277,19879	0,00000771
11283,15926	0,00000729
11289,11972	0,00000594
11295,08018	0,00000431
11301,04065	0,00000415
11307,00111	0,00000303
11312,96158	0,00000388
11318,92204	0,00000489
11324,88251	0,00000529
11330,84297	0,00000536
11336,80344	0,00000718
11342,7639	0,00000751
11348,72437	0,00000828
11354,68483	0,00000876
11360,64529	0,00000994
11366,60576	0,0000111
11372,56622	0,0000121
11378,52669	0,0000135
11384,48715	0,0000127
11390,44762	0,0000134
11396,40808	0,0000141
11402,36855	0,0000159
11408,32901	0,0000161
11414,28947	0,0000164
11420,24994	0,0000167
11426,2104	0,000017
11432,17087	0,0000177
11438,13133	0,0000194
11444,0918	0,0000193
11450,05226	0,0000194
11456,01273	0,0000205
11461,97319	0,0000196
11467,93365	0,0000204
11473,89412	0,0000194
11479,85458	0,0000212
11485,81505	0,0000223
11491,77551	0,0000237
11497,73598	0,0000217
11503,69644	0,0000227
11509,65691	0,0000231
11515,61737	0,0000238
11521,57784	0,0000227
11527,5383	0,0000241
11533,49876	0,0000236
11539,45923	0,000025
11545,41969	0,0000244
11551,38016	0,0000262
11557,34062	0,0000247
11563,30109	0,0000256
11569,26155	0,0000256
11575,22202	0,0000266
11581,18248	0,0000267
11587,14294	0,0000261
11593,10341	0,000028
11599,06387	0,0000274
11605,02434	0,0000277
11610,9848	0,0000277
11616,94527	0,0000281
11622,90573	0,0000295
11628,8662	0,000029
11634,82666	0,0000282
11640,78712	0,0000285
11646,74759	0,0000298
11652,70805	0,0000298
11658,66852	0,0000308
11664,62898	0,0000306
11670,58945	0,0000307
11676,54991	0,0000307
11682,51038	0,0000313
11688,47084	0,0000323
11694,4313	0,0000319
11700,39177	0,000033
11706,35223	0,0000317
11712,3127	0,0000313
11718,27316	0,0000324
11724,23363	0,0000327
11730,19409	0,0000326
11736,15456	0,0000322
11742,11502	0,000034
11748,07549	0,0000325
11754,03595	0,0000336
11759,99641	0,000034
11765,95688	0,0000331
11771,91734	0,0000343
11777,87781	0,0000334
11783,83827	0,0000347
11789,79874	0,0000339
11795,7592	0,000035
11801,71967	0,0000357
11807,68013	0,0000359
11813,64059	0,0000341
11819,60106	0,0000353
11825,56152	0,0000358
11831,52199	0,0000356
11837,48245	0,0000355
11843,44292	0,0000366
11849,40338	0,0000357
11855,36385	0,0000361
11861,32431	0,0000363
11867,28477	0,0000379
11873,24524	0,0000365
11879,2057	0,0000376
11885,16617	0,000038
11891,12663	0,0000377
[truncated: 30,772 more rows]
