# Supplementary material for: Predicting the Durability of Solid Fired Bricks Using NDT Electroacoustic Methods
Source: Materials (Basel). 2022 Aug 25;15(17):5882. doi: 10.3390/ma15175882 (PMC9457344; doi:10.3390/ma15175882)
Supplement: Supplementary file 1 [file materials-15-05882-s001.zip › 24-S0_FL.csv]

ASCII data file created with TiePie Multi Channel software. www.tiepie.com.
2021-02-24 09:15:45 704m
Frequency	FFT1
Hz	V
0	0,001254117
5,960464478	0,000241084
11,92092896	0,000310637
17,88139343	0,000333466
23,84185791	0,000255444
29,80232239	0,000314191
35,76278687	0,000292078
41,72325134	0,000293224
47,68371582	0,000372234
53,6441803	0,000209018
59,60464478	0,000246095
65,56510925	0,000252937
71,52557373	0,000268564
77,48603821	0,000269934
83,44650269	0,000259992
89,40696716	0,000279529
95,36743164	0,000281163
101,3278961	0,000270043
107,2883606	0,000264755
113,2488251	0,000260918
119,2092896	0,000255579
125,169754	0,000264444
131,1302185	0,000252568
137,090683	0,000247579
143,0511475	0,00025187
149,0116119	0,000224229
154,9720764	0,000255898
160,9325409	0,000255972
166,8930054	0,000259205
172,8534698	0,000248887
178,8139343	0,000244968
184,7743988	0,000245551
190,7348633	0,000237796
196,6953278	0,000234876
202,6557922	0,00022961
208,6162567	0,000224331
214,5767212	0,00022892
220,5371857	0,000222574
226,4976501	0,000223661
232,4581146	0,00021816
238,4185791	0,000217287
244,3790436	0,000217168
250,3395081	0,000211014
256,2999725	0,00021339
262,260437	0,000214106
268,2209015	0,000209361
274,181366	0,000209114
280,1418304	0,000208526
286,1022949	0,00020523
292,0627594	0,00020508
298,0232239	0,000204423
303,9836884	0,000200776
309,9441528	0,000202727
315,9046173	0,000200857
321,8650818	0,000199132
327,8255463	0,000198801
333,7860107	0,000196841
339,7464752	0,000198199
345,7069397	0,000193423
351,6674042	0,000194005
357,6278687	0,00019131
363,5883331	0,000189949
369,5487976	0,00018948
375,5092621	0,000187297
381,4697266	0,000184875
387,430191	0,000181895
393,3906555	0,0001791
399,35112	0,000178889
405,3115845	0,000176443
411,272049	0,000176228
417,2325134	0,000173013
423,1929779	0,000175469
429,1534424	0,000173157
435,1139069	0,000171511
441,0743713	0,000167965
447,0348358	0,000168463
452,9953003	0,000169321
458,9557648	0,000166407
464,9162292	0,000167452
470,8766937	0,000166013
476,8371582	0,000165207
482,7976227	0,000164868
488,7580872	0,000164082
494,7185516	0,000164653
500,6790161	0,000166284
506,6394806	0,000163004
512,5999451	0,000163434
518,5604095	0,000161641
524,520874	0,000161907
530,4813385	0,000169425
536,441803	0,000159069
542,4022675	0,00015515
548,3627319	0,000155324
554,3231964	0,000153353
560,2836609	0,000152847
566,2441254	0,000151226
572,2045898	0,000151773
578,1650543	0,000150744
584,1255188	0,00014915
590,0859833	0,000148833
596,0464478	0,000147631
602,0069122	0,000146824
607,9673767	0,000142703
613,9278412	0,00014495
619,8883057	0,000144521
625,8487701	0,000143343
631,8092346	0,000144811
637,7696991	0,000144066
643,7301636	0,000141874
649,6906281	0,00014248
655,6510925	0,000140487
661,611557	0,000141832
667,5720215	0,000140742
673,532486	0,000142061
679,4929504	0,000140141
685,4534149	0,000140245
691,4138794	0,000140875
697,3743439	0,00014129
703,3348083	0,000141027
709,2952728	0,00014136
715,2557373	0,000141246
721,2162018	0,000139924
727,1766663	0,000138314
733,1371307	0,000138887
739,0975952	0,000135716
745,0580597	0,000136382
751,0185242	0,000139527
756,9789886	0,000136763
762,9394531	0,000136718
768,8999176	0,000136995
774,8603821	0,00013906
780,8208466	0,000136571
786,781311	0,000139018
792,7417755	0,000137702
798,70224	0,000137427
804,6627045	0,000138594
810,6231689	0,000138481
816,5836334	0,000137541
822,5440979	0,000137627
828,5045624	0,000135032
834,4650269	0,000134733
840,4254913	0,000133402
846,3859558	0,000132939
852,3464203	0,000134569
858,3068848	0,000133738
864,2673492	0,000133592
870,2278137	0,000133127
876,1882782	0,000131774
882,1487427	0,000132874
888,1092072	0,000131925
894,0696716	0,000130735
900,0301361	0,000129095
905,9906006	0,000130806
911,9510651	0,000128875
917,9115295	0,000128983
923,871994	0,000128773
929,8324585	0,000129077
935,792923	0,000129787
941,7533875	0,000130138
947,7138519	0,00012871
953,6743164	0,000130162
959,6347809	0,000130381
965,5952454	0,000129148
971,5557098	0,000125491
977,5161743	0,000126335
983,4766388	0,000125518
989,4371033	0,000124301
995,3975677	0,000123416
1001,358032	0,00012218
1007,318497	0,000121966
1013,278961	0,000122756
1019,239426	0,000121436
1025,19989	0,000122353
1031,160355	0,000122953
1037,120819	0,00012084
1043,081284	0,000123107
1049,041748	0,000122586
1055,002213	0,000121126
1060,962677	0,00012036
1066,923141	0,000121162
1072,883606	0,000119912
1078,84407	0,000121529
1084,804535	0,000120897
1090,764999	0,000121896
1096,725464	0,000122265
1102,685928	0,000121573
1108,646393	0,000123655
1114,606857	0,000121426
1120,567322	0,000122131
1126,527786	0,000119667
1132,488251	0,000120925
1138,448715	0,000120199
1144,40918	0,000121565
1150,369644	0,000120524
1156,330109	0,000120195
1162,290573	0,000119687
1168,251038	0,000119783
1174,211502	0,000119682
1180,171967	0,000118161
1186,132431	0,000115504
1192,092896	0,000114662
1198,05336	0,000109122
1204,013824	0,000105182
1209,974289	0,000104206
1215,934753	0,000102758
1221,895218	0,000105381
1227,855682	0,000107952
1233,816147	0,000108295
1239,776611	0,000109745
1245,737076	0,000109623
1251,69754	0,000109083
1257,658005	0,000109071
1263,618469	0,000107792
1269,578934	0,000109112
1275,539398	0,000107296
1281,499863	0,000107624
1287,460327	0,000107092
1293,420792	0,000107032
1299,381256	0,000107934
1305,341721	0,000107121
1311,302185	0,000104362
1317,26265	0,000104168
1323,223114	0,000100673
1329,183578	0,0000964
1335,144043	0,0000969
1341,104507	0,0000964
1347,064972	0,0000985
1353,025436	0,000100014
1358,985901	0,0000984
1364,946365	0,000100731
1370,90683	0,000100266
1376,867294	0,000098
1382,827759	0,0000983
1388,788223	0,0000967
1394,748688	0,0000971
1400,709152	0,0000942
1406,669617	0,000094
1412,630081	0,0000938
1418,590546	0,000092
1424,55101	0,0000905
1430,511475	0,0000928
1436,471939	0,0000902
1442,432404	0,0000925
1448,392868	0,0000944
1454,353333	0,0000953
1460,313797	0,000102535
1466,274261	0,000109247
1472,234726	0,000121988
1478,19519	0,000141777
1484,155655	0,000170322
1490,116119	0,000215061
1496,076584	0,000283093
1502,037048	0,000394641
1507,997513	0,000586156
1513,957977	0,000926152
1519,918442	0,001395968
1525,878906	0,000969405
1531,839371	0,0005963
1537,799835	0,000466956
1543,7603	0,000393422
1549,720764	0,000348278
1555,681229	0,000315618
1561,641693	0,00028958
1567,602158	0,000270608
1573,562622	0,000257067
1579,523087	0,00024344
1585,483551	0,000236392
1591,444016	0,000226249
1597,40448	0,000220922
1603,364944	0,00021366
1609,325409	0,000207094
1615,285873	0,000203178
1621,246338	0,000200941
1627,206802	0,00019581
1633,167267	0,000192933
1639,127731	0,000189727
1645,088196	0,000188309
1651,04866	0,000185253
1657,009125	0,000182473
1662,969589	0,000179432
1668,930054	0,000179146
1674,890518	0,0001784
1680,850983	0,00017408
1686,811447	0,000172509
1692,771912	0,000169565
1698,732376	0,000166292
1704,692841	0,000164762
1710,653305	0,000163565
1716,61377	0,000164622
1722,574234	0,000165266
1728,534698	0,000165355
1734,495163	0,000167071
1740,455627	0,000167592
1746,416092	0,000169053
1752,376556	0,000168474
1758,337021	0,000168002
1764,297485	0,000168439
1770,25795	0,000164524
1776,218414	0,000161659
1782,178879	0,000155854
1788,139343	0,000158963
1794,099808	0,000184765
1800,060272	0,000178819
1806,020737	0,000174202
1811,981201	0,000170936
1817,941666	0,000170935
1823,90213	0,000171389
1829,862595	0,000168138
1835,823059	0,000167803
1841,783524	0,000167657
1847,743988	0,000166715
1853,704453	0,000166023
1859,664917	0,000166933
1865,625381	0,000165189
1871,585846	0,000164997
1877,54631	0,000164902
1883,506775	0,000163556
1889,467239	0,000166892
1895,427704	0,000165283
1901,388168	0,00016615
1907,348633	0,000165396
1913,309097	0,000166955
1919,269562	0,00016933
1925,230026	0,000167957
1931,190491	0,000169186
1937,150955	0,000169521
1943,11142	0,00016988
1949,071884	0,000171101
1955,032349	0,000171374
1960,992813	0,000171977
1966,953278	0,000170783
1972,913742	0,000170688
1978,874207	0,000169156
1984,834671	0,00016736
1990,795135	0,000166054
1996,7556	0,000167446
2002,716064	0,000165007
2008,676529	0,000164882
2014,636993	0,000164734
2020,597458	0,000166441
2026,557922	0,000167199
2032,518387	0,00016799
2038,478851	0,000169171
2044,439316	0,000170585
2050,39978	0,000171143
2056,360245	0,000174052
2062,320709	0,000174076
2068,281174	0,000173514
2074,241638	0,000173211
2080,202103	0,00017122
2086,162567	0,000172522
2092,123032	0,000171476
2098,083496	0,000172326
2104,043961	0,000173311
2110,004425	0,000173619
2115,96489	0,000175202
2121,925354	0,000174079
2127,885818	0,000174382
2133,846283	0,000175031
2139,806747	0,000175456
2145,767212	0,000175776
2151,727676	0,000175671
2157,688141	0,000174386
2163,648605	0,00017429
2169,60907	0,000175229
2175,569534	0,000173649
2181,529999	0,000177729
2187,490463	0,000175496
2193,450928	0,000175484
2199,411392	0,000173797
2205,371857	0,000172536
2211,332321	0,000173537
2217,292786	0,000168395
2223,25325	0,000164718
2229,213715	0,000162798
2235,174179	0,000163393
2241,134644	0,00016492
2247,095108	0,000166448
2253,055573	0,000167392
2259,016037	0,000167388
2264,976501	0,00016546
2270,936966	0,000165983
2276,89743	0,000167255
2282,857895	0,000167007
2288,818359	0,000165114
2294,778824	0,000164337
2300,739288	0,000164287
2306,699753	0,000163649
2312,660217	0,000162044
2318,620682	0,00016027
2324,581146	0,000157814
2330,541611	0,000155494
2336,502075	0,000153081
2342,46254	0,000151605
2348,423004	0,000150984
2354,383469	0,0001499
2360,343933	0,000147067
2366,304398	0,000144855
2372,264862	0,000145117
2378,225327	0,000143626
2384,185791	0,000140628
2390,146255	0,00013993
2396,10672	0,000135288
2402,067184	0,000133309
2408,027649	0,000129769
2413,988113	0,000125554
2419,948578	0,00012296
2425,909042	0,000118531
2431,869507	0,000115653
2437,829971	0,000109122
2443,790436	0,000104576
2449,7509	0,000100506
2455,711365	0,0000951
2461,671829	0,0000898
2467,632294	0,0000899
2473,592758	0,0000905
2479,553223	0,00010007
2485,513687	0,000114917
2491,474152	0,000145412
2497,434616	0,000188822
2503,395081	0,000253177
2509,355545	0,000347775
2515,31601	0,000484751
2521,276474	0,000701446
2527,236938	0,001022227
2533,197403	0,001377816
2539,157867	0,00140641
2545,118332	0,00115337
2551,078796	0,00091112
2557,039261	0,000764651
2562,999725	0,000677988
2568,96019	0,000614053
2574,920654	0,000568329
2580,881119	0,000532305
2586,841583	0,000505398
2592,802048	0,000483088
2598,762512	0,000466835
2604,722977	0,000451513
2610,683441	0,000439006
2616,643906	0,000428027
2622,60437	0,000419577
2628,564835	0,000412762
2634,525299	0,00040507
2640,485764	0,000400824
2646,446228	0,000393919
2652,406693	0,000389547
2658,367157	0,000386273
2664,327621	0,000384001
2670,288086	0,000379882
2676,24855	0,000377467
2682,209015	0,000374117
2688,169479	0,000373279
2694,129944	0,000370234
2700,090408	0,000369017
2706,050873	0,000369247
2712,011337	0,00036646
2717,971802	0,000366349
2723,932266	0,000364082
2729,892731	0,000365639
2735,853195	0,000364961
2741,81366	0,000365808
2747,774124	0,00036518
2753,734589	0,00036898
2759,695053	0,00036813
2765,655518	0,000370285
2771,615982	0,000372391
2777,576447	0,000370343
2783,536911	0,00037115
2789,497375	0,00037265
2795,45784	0,000374709
2801,418304	0,000374484
2807,378769	0,000375011
2813,339233	0,000378728
2819,299698	0,00037826
2825,260162	0,00037881
2831,220627	0,000380639
2837,181091	0,000382111
2843,141556	0,000382903
2849,10202	0,000383841
2855,062485	0,000385708
2861,022949	0,000386789
2866,983414	0,000387719
2872,943878	0,000391688
2878,904343	0,000390884
2884,864807	0,000393339
2890,825272	0,000395245
2896,785736	0,000395629
2902,746201	0,000399189
2908,706665	0,000400583
2914,66713	0,000403544
2920,627594	0,000404682
2926,588058	0,000407197
2932,548523	0,000409993
2938,508987	0,000411418
2944,469452	0,000413711
2950,429916	0,000417031
2956,390381	0,000418127
2962,350845	0,000422078
2968,31131	0,000424819
2974,271774	0,000425705
2980,232239	0,000429589
2986,192703	0,000432263
2992,153168	0,000434793
2998,113632	0,000438757
3004,074097	0,000441941
3010,034561	0,00044385
3015,995026	0,000449299
3021,95549	0,000451861
3027,915955	0,000453582
3033,876419	0,00045568
3039,836884	0,000456624
3045,797348	0,000459136
3051,757813	0,00046601
3057,718277	0,000469248
3063,678741	0,000472397
3069,639206	0,000476064
3075,59967	0,000481406
3081,560135	0,000485268
3087,520599	0,000488071
3093,481064	0,000493518
3099,441528	0,000497419
3105,401993	0,000501919
3111,362457	0,000504
3117,322922	0,000509012
3123,283386	0,000514437
3129,243851	0,000519179
3135,204315	0,000525085
3141,16478	0,000530642
3147,125244	0,000537806
3153,085709	0,000540283
3159,046173	0,000548192
3165,006638	0,000553038
3170,967102	0,000562109
3176,927567	0,000568006
3182,888031	0,000575436
3188,848495	0,000581422
3194,80896	0,000590683
3200,769424	0,000597523
3206,729889	0,000603672
3212,690353	0,000611306
3218,650818	0,000618421
3224,611282	0,00062667
3230,571747	0,00063527
3236,532211	0,000643647
3242,492676	0,000649304
3248,45314	0,000659231
3254,413605	0,000667652
3260,374069	0,000676838
3266,334534	0,000686411
3272,294998	0,000697154
3278,255463	0,00070632
3284,215927	0,000717959
3290,176392	0,000728229
3296,136856	0,00073825
3302,097321	0,000750514
3308,057785	0,000762514
3314,01825	0,000774215
3319,978714	0,000788277
3325,939178	0,000801782
3331,899643	0,000817254
3337,860107	0,000832201
3343,820572	0,000848852
3349,781036	0,000864871
3355,741501	0,000882424
3361,701965	0,000901868
3367,66243	0,000919853
3373,622894	0,000937983
3379,583359	0,000956853
3385,543823	0,000976587
3391,504288	0,000994979
3397,464752	0,001017619
3403,425217	0,001041492
3409,385681	0,00106911
3415,346146	0,00109661
3421,30661	0,001127305
3427,267075	0,001158113
3433,227539	0,001193619
3439,188004	0,001230492
3445,148468	0,001272003
3451,108932	0,001313605
3457,069397	0,001361834
3463,029861	0,001415414
3468,990326	0,001473761
3474,95079	0,001538516
3480,911255	0,001611225
3486,871719	0,001694713
3492,832184	0,001789509
3498,792648	0,001903059
3504,753113	0,00203023
3510,713577	0,002162067
3516,674042	0,002270226
3522,634506	0,00230681
3528,594971	0,00225645
3534,555435	0,002143079
3540,5159	0,002024644
3546,476364	0,00191339
3552,436829	0,001736916
3558,397293	0,001454741
3564,357758	0,001087209
3570,318222	0,000708732
3576,278687	0,000463824
3582,239151	0,000513149
3588,199615	0,000703435
3594,16008	0,000881813
3600,120544	0,001043977
3606,081009	0,001193574
3612,041473	0,001344601
3618,001938	0,001493205
3623,962402	0,001648196
3629,922867	0,001806843
3635,883331	0,001974567
3641,843796	0,002152576
3647,80426	0,002347597
3653,764725	0,002564421
3659,725189	0,002806343
3665,685654	0,003078983
3671,646118	0,003396394
3677,606583	0,003767602
3683,567047	0,004209481
3689,527512	0,004748798
3695,487976	0,005414071
3701,448441	0,00625262
3707,408905	0,007335613
3713,36937	0,008768853
3719,329834	0,010721877
3725,290298	0,0134417
3731,250763	0,017182263
3737,211227	0,021707239
3743,171692	0,024095202
3749,132156	0,018669658
3755,092621	0,012748521
3761,053085	0,009712127
3767,01355	0,007908727
3772,974014	0,006698186
3778,934479	0,005814113
3784,894943	0,005132188
3790,855408	0,00459741
3796,815872	0,004169426
3802,776337	0,003816881
3808,736801	0,003516553
3814,697266	0,00325854
3820,65773	0,003038797
3826,618195	0,002845445
3832,578659	0,0026774
3838,539124	0,002527315
3844,499588	0,002393312
3850,460052	0,002273848
3856,420517	0,002164647
3862,380981	0,00206669
3868,341446	0,001976616
3874,30191	0,00189398
3880,262375	0,001816979
3886,222839	0,001745975
3892,183304	0,001677947
3898,143768	0,001615955
3904,104233	0,001552263
3910,064697	0,001493738
3916,025162	0,001434391
3921,985626	0,001380678
3927,946091	0,001330894
3933,906555	0,001287907
3939,86702	0,001249554
3945,827484	0,001215138
3951,787949	0,001185696
3957,748413	0,001159875
3963,708878	0,001136697
3969,669342	0,001114004
3975,629807	0,001092423
3981,590271	0,001071632
3987,550735	0,001048554
3993,5112	0,001024858
3999,471664	0,001003789
4005,432129	0,000982182
4011,392593	0,000962167
4017,353058	0,000946244
4023,313522	0,00092597
4029,273987	0,000909618
4035,234451	0,000893026
4041,194916	0,000876767
4047,15538	0,000861828
4053,115845	0,000848712
4059,076309	0,000832363
4065,036774	0,000817627
4070,997238	0,00080283
4076,957703	0,000787027
4082,918167	0,000773745
4088,878632	0,000759592
4094,839096	0,000745682
4100,799561	0,000732263
4106,760025	0,000720652
4112,72049	0,000708083
4118,680954	0,00069632
4124,641418	0,000683859
4130,601883	0,000674306
4136,562347	0,000662409
4142,522812	0,000652687
4148,483276	0,000643192
4154,443741	0,000634474
4160,404205	0,000625546
4166,36467	0,000617096
4172,325134	0,000607601
4178,285599	0,000598747
4184,246063	0,000588989
4190,206528	0,000581968
4196,166992	0,000572618
4202,127457	0,000562524
4208,087921	0,000553899
4214,048386	0,000546556
4220,00885	0,000537129
4225,969315	0,000527527
4231,929779	0,000518745
4237,890244	0,000508776
4243,850708	0,000497278
4249,811172	0,000486814
4255,771637	0,000473714
4261,732101	0,000461983
4267,692566	0,000445666
4273,65303	0,000430785
4279,613495	0,000412059
4285,573959	0,00039156
4291,534424	0,000373098
4297,494888	0,000357972
4303,455353	0,000367885
4309,415817	0,000440036
4315,376282	0,000576906
4321,336746	0,000651948
4327,297211	0,00063675
4333,257675	0,00060607
4339,21814	0,000582549
4345,178604	0,00056303
4351,139069	0,00054685
4357,099533	0,000535153
4363,059998	0,000523851
4369,020462	0,000514561
4374,980927	0,000506188
4380,941391	0,000497557
4386,901855	0,000489994
4392,86232	0,000482667
4398,822784	0,000478371
4404,783249	0,000472082
4410,743713	0,000465657
4416,704178	0,000460109
4422,664642	0,000455846
4428,625107	0,000451842
4434,585571	0,000445258
4440,546036	0,000443396
4446,5065	0,000438413
4452,466965	0,000435589
4458,427429	0,000432095
4464,387894	0,000427396
4470,348358	0,000422371
4476,308823	0,000420389
4482,269287	0,000416227
4488,229752	0,000414223
4494,190216	0,000410235
4500,150681	0,000407598
4506,111145	0,00040599
4512,071609	0,000401911
4518,032074	0,000401119
4523,992538	0,000399549
4529,953003	0,000397835
4535,913467	0,000397086
4541,873932	0,000394453
4547,834396	0,000393372
4553,794861	0,000391275
4559,755325	0,000391197
4565,71579	0,000389764
4571,676254	0,000389055
4577,636719	0,00038982
4583,597183	0,000388266
4589,557648	0,000388806
4595,518112	0,000388403
4601,478577	0,000387442
4607,439041	0,000386741
4613,399506	0,000387707
4619,35997	0,000387964
4625,320435	0,000387588
4631,280899	0,000390218
4637,241364	0,000392514
4643,201828	0,000394744
4649,162292	0,000398487
4655,122757	0,000401686
4661,083221	0,000408267
4667,043686	0,000413976
4673,00415	0,00042305
4678,964615	0,000431617
4684,925079	0,000446772
4690,885544	0,000464842
4696,846008	0,000484901
4702,806473	0,000512306
4708,766937	0,000541313
4714,727402	0,00057467
4720,687866	0,000603922
4726,648331	0,000614674
4732,608795	0,000595844
4738,56926	0,000542361
4744,529724	0,000475747
4750,490189	0,000418452
4756,450653	0,000380791
4762,411118	0,00035579
4768,371582	0,000335613
4774,332047	0,000321445
4780,292511	0,000312757
4786,252975	0,000304469
4792,21344	0,000299312
4798,173904	0,000295657
4804,134369	0,000292363
4810,094833	0,000288277
4816,055298	0,000286562
4822,015762	0,000284571
4827,976227	0,000281411
4833,936691	0,00028104
4839,897156	0,000279669
4845,85762	0,000277859
4851,818085	0,000276858
4857,778549	0,000275717
4863,739014	0,000274688
4869,699478	0,00027433
4875,659943	0,000272538
4881,620407	0,00027022
4887,580872	0,000272924
4893,541336	0,000269335
4899,501801	0,000269086
4905,462265	0,000269845
4911,422729	0,000266333
4917,383194	0,00026661
4923,343658	0,000264478
4929,304123	0,000259418
4935,264587	0,000259441
4941,225052	0,00025719
4947,185516	0,00025736
4953,145981	0,000256206
4959,106445	0,000254864
4965,06691	0,000253884
4971,027374	0,000252941
4976,987839	0,000251908
4982,948303	0,000251857
4988,908768	0,000251513
4994,869232	0,000251457
5000,829697	0,000250573
5006,790161	0,000249249
5012,750626	0,000248769
5018,71109	0,00024794
5024,671555	0,000246271
5030,632019	0,000246129
5036,592484	0,000243546
5042,552948	0,000243235
5048,513412	0,000242306
5054,473877	0,000239157
5060,434341	0,000237928
5066,394806	0,000235249
5072,35527	0,000232205
5078,315735	0,000230809
5084,276199	0,000232138
5090,236664	0,000231985
5096,197128	0,000231368
5102,157593	0,000231796
5108,118057	0,000230765
5114,078522	0,000230753
5120,038986	0,000228988
5125,999451	0,000228325
5131,959915	0,00022794
5137,92038	0,000228392
5143,880844	0,000228304
5149,841309	0,000227296
5155,801773	0,000225161
5161,762238	0,000224049
5167,722702	0,000222735
5173,683167	0,000222602
5179,643631	0,00022114
5185,604095	0,000218324
5191,56456	0,000216483
5197,525024	0,000214729
5203,485489	0,00021087
5209,445953	0,000207056
5215,406418	0,000202251
5221,366882	0,000196831
5227,327347	0,000189109
5233,287811	0,000175528
5239,248276	0,000157673
5245,20874	0,000130619
5251,169205	0,000101646
5257,129669	0,0000959
5263,090134	0,000121538
5269,050598	0,000145623
5275,011063	0,000163461
5280,971527	0,000171712
5286,931992	0,000177876
5292,892456	0,000178669
5298,852921	0,000181164
5304,813385	0,000179422
5310,773849	0,000181547
5316,734314	0,000179347
5322,694778	0,000179558
5328,655243	0,000179256
5334,615707	0,000175625
5340,576172	0,000173154
5346,536636	0,000170779
5352,497101	0,00016634
5358,457565	0,000162433
5364,41803	0,00015721
5370,378494	0,000149808
5376,338959	0,000139286
5382,299423	0,000130562
5388,259888	0,000114811
5394,220352	0,0000955
5400,180817	0,0000702
5406,141281	0,0000416
5412,101746	0,0000356
5418,06221	0,0000759
5424,022675	0,000125826
5429,983139	0,000168537
5435,943604	0,000196718
5441,904068	0,000209192
5447,864532	0,000217942
5453,824997	0,000220931
5459,785461	0,000224111
5465,745926	0,000224851
5471,70639	0,000226226
5477,666855	0,000226445
5483,627319	0,000225554
5489,587784	0,000228061
5495,548248	0,000228686
5501,508713	0,000225594
5507,469177	0,000226877
5513,429642	0,000226301
5519,390106	0,000224848
5525,350571	0,000225228
5531,311035	0,000224279
5537,2715	0,000223865
5543,231964	0,000223821
5549,192429	0,000224766
5555,152893	0,000222882
5561,113358	0,000223361
5567,073822	0,0002228
5573,034286	0,000223304
5578,994751	0,0002215
5584,955215	0,000223128
5590,91568	0,000222257
5596,876144	0,000223058
5602,836609	0,000223913
5608,797073	0,000225231
5614,757538	0,000226523
5620,718002	0,000227706
5626,678467	0,000229821
5632,638931	0,000231051
5638,599396	0,000230523
5644,55986	0,000233236
5650,520325	0,000231867
5656,480789	0,000232871
5662,441254	0,000234755
5668,401718	0,000236892
5674,362183	0,000237733
5680,322647	0,000240161
5686,283112	0,000241046
5692,243576	0,000243894
5698,204041	0,000249027
5704,164505	0,000253739
5710,124969	0,000264943
5716,085434	0,000280673
5722,045898	0,000300647
5728,006363	0,000327231
5733,966827	0,000354592
5739,927292	0,000375732
5745,887756	0,000382227
5751,848221	0,00038427
5757,808685	0,000387683
5763,76915	0,000395813
5769,729614	0,000408895
5775,690079	0,000421731
5781,650543	0,000437317
5787,611008	0,000452336
5793,571472	0,000468351
5799,531937	0,000482925
5805,492401	0,000486789
5811,452866	0,000480502
5817,41333	0,000467212
5823,373795	0,000447797
5829,334259	0,000428041
5835,294724	0,000406802
5841,255188	0,000385644
5847,215652	0,000365354
5853,176117	0,000347629
5859,136581	0,000330243
5865,097046	0,000316188
5871,05751	0,00030336
5877,017975	0,000291044
5882,978439	0,000281746
5888,938904	0,000274761
5894,899368	0,000266221
5900,859833	0,000260119
5906,820297	0,000254012
5912,780762	0,000248808
5918,741226	0,000245268
5924,701691	0,000243179
5930,662155	0,000240586
5936,62262	0,000239752
5942,583084	0,000239257
5948,543549	0,000239518
5954,504013	0,000237419
5960,464478	0,000234694
5966,424942	0,000229513
5972,385406	0,000226533
5978,345871	0,000223588
5984,306335	0,000225325
5990,2668	0,000226224
5996,227264	0,000227708
6002,187729	0,000227053
6008,148193	0,000226646
6014,108658	0,00022524
6020,069122	0,000223371
6026,029587	0,00022108
6031,990051	0,000221942
6037,950516	0,00021954
6043,91098	0,000216213
6049,871445	0,000216626
6055,831909	0,000215729
6061,792374	0,000216842
6067,752838	0,00022007
6073,713303	0,000229337
6079,673767	0,000242181
6085,634232	0,000253471
6091,594696	0,000260375
6097,555161	0,000263093
6103,515625	0,000262179
6109,476089	0,000263399
6115,436554	0,000264557
6121,397018	0,000265716
6127,357483	0,000267881
6133,317947	0,000269061
6139,278412	0,000270581
6145,238876	0,000271889
6151,199341	0,000273002
6157,159805	0,000275404
6163,12027	0,000277499
6169,080734	0,000279318
6175,041199	0,000280705
6181,001663	0,000284159
6186,962128	0,000287557
6192,922592	0,000288295
6198,883057	0,000290443
6204,843521	0,000294598
6210,803986	0,000297951
6216,76445	0,000299058
6222,724915	0,000302925
6228,685379	0,000305879
6234,645844	0,000307698
6240,606308	0,000312024
6246,566772	0,000315122
6252,527237	0,000319648
6258,487701	0,000325139
6264,448166	0,000330083
6270,40863	0,000336836
6276,369095	0,000341878
6282,329559	0,000345104
6288,290024	0,00034781
6294,250488	0,000349747
6300,210953	0,000354488
6306,171417	0,000359925
6312,131882	0,000364417
6318,092346	0,000370081
6324,052811	0,000378567
6330,013275	0,000387279
6335,97374	0,000394444
6341,934204	0,000403359
6347,894669	0,000411175
6353,855133	0,000422747
6359,815598	0,000431775
6365,776062	0,000441971
6371,736526	0,000454585
6377,696991	0,000466372
6383,657455	0,000480451
6389,61792	0,000495008
6395,578384	0,000510414
6401,538849	0,000528215
6407,499313	0,000548291
6413,459778	0,00057121
6419,420242	0,000595744
6425,380707	0,000624506
6431,341171	0,000654778
6437,301636	0,000694258
6443,2621	0,000735525
6449,222565	0,000785626
6455,183029	0,000844682
6461,143494	0,000915669
6467,103958	0,000998733
6473,064423	0,001099535
6479,024887	0,001224075
6484,985352	0,001368767
6490,945816	0,001532432
6496,906281	0,001689133
6502,866745	0,001773103
6508,827209	0,001680617
6514,787674	0,001377684
6520,748138	0,00103444
6526,708603	0,000805424
6532,669067	0,000662685
6538,629532	0,000572181
6544,589996	0,000511802
6550,550461	0,000476825
6556,510925	0,000460456
6562,47139	0,000460788
6568,431854	0,000474883
6574,392319	0,000496188
6580,352783	0,000524518
6586,313248	0,000562172
6592,273712	0,000608582
6598,234177	0,000663437
6604,194641	0,000729213
6610,155106	0,000803927
6616,11557	0,000888792
6622,076035	0,000990496
6628,036499	0,001101159
6633,996964	0,001215849
6639,957428	0,001316343
6645,917892	0,001386379
6651,878357	0,001389808
6657,838821	0,001325365
6663,799286	0,001218325
6669,75975	0,001095168
6675,720215	0,000973903
6681,680679	0,000861373
6687,641144	0,000759483
6693,601608	0,000665743
6699,562073	0,00057785
6705,522537	0,00049746
6711,483002	0,000425536
6717,443466	0,000362541
6723,403931	0,000310819
6729,364395	0,000271704
6735,32486	0,000241478
6741,285324	0,000222715
6747,245789	0,000215219
6753,206253	0,000216738
6759,166718	0,000227578
6765,127182	0,000245029
6771,087646	0,000271828
6777,048111	0,00030405
6783,008575	0,000343223
6788,96904	0,000390223
6794,929504	0,000442695
6800,889969	0,000503796
6806,850433	0,000575105
6812,810898	0,000663078
6818,771362	0,000765293
6824,731827	0,000885347
6830,692291	0,001022035
6836,652756	0,001181312
6842,61322	0,001350247
6848,573685	0,001505706
6854,534149	0,001599248
6860,494614	0,001581128
6866,455078	0,001465367
6872,415543	0,001327531
6878,376007	0,001201727
6884,336472	0,001086782
6890,296936	0,000979331
6896,257401	0,000884686
6902,217865	0,000802495
6908,178329	0,000733725
6914,138794	0,000673258
6920,099258	0,000625172
6926,059723	0,000585435
6932,020187	0,000552165
6937,980652	0,000523866
6943,941116	0,000497574
6949,901581	0,000474087
6955,862045	0,000452468
6961,82251	0,000432817
6967,782974	0,000415846
6973,743439	0,000399154
6979,703903	0,000385529
6985,664368	0,000369739
6991,624832	0,000356342
6997,585297	0,000344332
7003,545761	0,00033345
7009,506226	0,000322396
7015,46669	0,000313006
7021,427155	0,000303851
7027,387619	0,000295194
7033,348083	0,000287646
7039,308548	0,000280913
7045,269012	0,000273458
7051,229477	0,000268351
7057,189941	0,000263104
7063,150406	0,000259198
7069,11087	0,000253133
7075,071335	0,00025183
7081,031799	0,000246933
7086,992264	0,000241804
7092,952728	0,000235544
7098,913193	0,000228841
7104,873657	0,000223866
7110,834122	0,000216
7116,794586	0,000211429
7122,755051	0,000205223
7128,715515	0,000201239
7134,67598	0,000195332
7140,636444	0,000191212
7146,596909	0,000186126
7152,557373	0,000181318
7158,517838	0,000176115
7164,478302	0,000172214
7170,438766	0,000167645
7176,399231	0,000162782
7182,359695	0,000158343
7188,32016	0,000155949
7194,280624	0,000151881
7200,241089	0,000148584
7206,201553	0,000144437
7212,162018	0,000140982
7218,122482	0,000137863
7224,082947	0,000133893
7230,043411	0,000129748
7236,003876	0,000126831
7241,96434	0,000121998
7247,924805	0,000118662
7253,885269	0,000114002
7259,845734	0,000111187
7265,806198	0,000107
7271,766663	0,000106764
7277,727127	0,000111262
7283,687592	0,000121601
7289,648056	0,000141667
7295,608521	0,000163043
7301,568985	0,000186949
7307,529449	0,00020989
7313,489914	0,000232471
7319,450378	0,000256892
7325,410843	0,000287355
7331,371307	0,000324675
7337,331772	0,000361533
7343,292236	0,000387133
7349,252701	0,000388261
7355,213165	0,000370638
7361,17363	0,000346421
7367,134094	0,000320881
7373,094559	0,000298588
7379,055023	0,000284124
7385,015488	0,000272303
7390,975952	0,000262417
7396,936417	0,000253416
7402,896881	0,000244533
7408,857346	0,000235478
7414,81781	0,000227219
7420,778275	0,000218782
7426,738739	0,000212085
7432,699203	0,000205436
7438,659668	0,000200993
7444,620132	0,000196935
7450,580597	0,000192276
7456,541061	0,000189773
7462,501526	0,000190576
7468,46199	0,000193272
7474,422455	0,000193965
7480,382919	0,000196676
7486,343384	0,000197549
7492,303848	0,000192625
7498,264313	0,000184448
7504,224777	0,000182066
7510,185242	0,000172707
7516,145706	0,000166549
7522,106171	0,000161261
7528,066635	0,000157293
7534,0271	0,000151649
7539,987564	0,000149012
7545,948029	0,000146552
7551,908493	0,000141424
7557,868958	0,000136966
7563,829422	0,000133858
7569,789886	0,000130784
7575,750351	0,00012865
7581,710815	0,000127214
7587,67128	0,000123686
7593,631744	0,000120947
7599,592209	0,000117295
7605,552673	0,00011529
7611,513138	0,000112229
7617,473602	0,000111784
7623,434067	0,000110197
7629,394531	0,000109183
7635,354996	0,000106423
7641,31546	0,000106434
7647,275925	0,000105325
7653,236389	0,000108588
7659,196854	0,000110169
7665,157318	0,000113839
7671,117783	0,000121145
7677,078247	0,000129614
7683,038712	0,00014404
7688,999176	0,000162667
7694,959641	0,000184115
7700,920105	0,00021047
7706,880569	0,000240375
7712,841034	0,000274728
7718,801498	0,000310004
7724,761963	0,000337954
7730,722427	0,000359377
7736,682892	0,000367465
7742,643356	0,00036456
7748,603821	0,000353151
7754,564285	0,00033726
7760,52475	0,00032111
7766,485214	0,000307421
7772,445679	0,000296722
7778,406143	0,000285026
7784,366608	0,000273454
7790,327072	0,000262573
7796,287537	0,000249268
7802,248001	0,000238084
7808,208466	0,00023008
7814,16893	0,000219547
7820,129395	0,000210627
7826,089859	0,000201894
7832,050323	0,000195126
7838,010788	0,000190767
7843,971252	0,000189566
7849,931717	0,000193591
7855,892181	0,000203616
7861,852646	0,000222145
7867,81311	0,000235653
7873,773575	0,000243266
7879,734039	0,000243196
7885,694504	0,00024038
7891,654968	0,000234597
7897,615433	0,000233165
7903,575897	0,000232986
7909,536362	0,000234971
7915,496826	0,000235352
7921,457291	0,000235992
7927,417755	0,000237255
7933,37822	0,000239439
7939,338684	0,00024202
7945,299149	0,000243156
7951,259613	0,000246027
7957,220078	0,000247121
7963,180542	0,000249343
7969,141006	0,000252976
7975,101471	0,00025557
7981,061935	0,000256526
7987,0224	0,000258877
7992,982864	0,000265087
7998,943329	0,000270912
8004,903793	0,000273945
8010,864258	0,0002794
8016,824722	0,000285144
8022,785187	0,000290662
8028,745651	0,000296453
8034,706116	0,000303227
8040,66658	0,000309656
8046,627045	0,000316203
8052,587509	0,000327311
8058,547974	0,000334675
8064,508438	0,000343149
8070,468903	0,000352175
8076,429367	0,000361992
8082,389832	0,000373355
8088,350296	0,000388213
8094,31076	0,000405711
8100,271225	0,000424491
8106,231689	0,000443228
8112,192154	0,00046385
8118,152618	0,000479962
8124,113083	0,000486725
8130,073547	0,000472265
8136,034012	0,000426327
8141,994476	0,000352381
8147,954941	0,000279633
8153,915405	0,000232554
8159,87587	0,000208599
8165,836334	0,000199208
8171,796799	0,000196167
8177,757263	0,000196574
8183,717728	0,00019798
8189,678192	0,000199534
8195,638657	0,000201913
8201,599121	0,000207299
8207,559586	0,000211715
8213,52005	0,000220243
8219,480515	0,000228264
8225,440979	0,000237798
8231,401443	0,000246239
8237,361908	0,000258404
8243,322372	0,000268956
8249,282837	0,000277059
8255,243301	0,000288506
8261,203766	0,000296228
8267,16423	0,000307027
8273,124695	0,00031775
8279,085159	0,000333554
8285,045624	0,000349943
8291,006088	0,000366521
8296,966553	0,00038994
8302,927017	0,000410278
8308,887482	0,000431842
8314,847946	0,000454793
8320,808411	0,000475727
8326,768875	0,000498699
8332,72934	0,00052179
8338,689804	0,000549579
8344,650269	0,00057828
8350,610733	0,000609691
8356,571198	0,000637357
8362,531662	0,000663859
8368,492126	0,000684317
8374,452591	0,000700939
8380,413055	0,00071082
8386,37352	0,000717406
8392,333984	0,000716611
8398,294449	0,00070433
8404,254913	0,000682737
8410,215378	0,00065512
8416,175842	0,000618331
8422,136307	0,00057956
8428,096771	0,00054085
8434,057236	0,000502002
8440,0177	0,000465611
8445,978165	0,000434409
8451,938629	0,00040796
8457,899094	0,000384592
8463,859558	0,00036362
8469,820023	0,000344321
8475,780487	0,000328346
8481,740952	0,000313099
8487,701416	0,000302626
8493,66188	0,000293014
8499,622345	0,000284838
8505,582809	0,000278548
8511,543274	0,000271647
8517,503738	0,000261691
8523,464203	0,000253579
8529,424667	0,000245846
8535,385132	0,000237422
8541,345596	0,000227499
8547,306061	0,000216742
8553,266525	0,000207934
8559,22699	0,000200715
8565,187454	0,0001941
8571,147919	0,000187968
8577,108383	0,000182755
8583,068848	0,000179538
8589,029312	0,000173543
8594,989777	0,000169405
8600,950241	0,000167186
8606,910706	0,000162568
8612,87117	0,000159002
8618,831635	0,000155802
8624,792099	0,000152481
8630,752563	0,000149482
8636,713028	0,000147009
8642,673492	0,000145822
8648,633957	0,000144292
8654,594421	0,000140869
8660,554886	0,00013708
8666,51535	0,000135137
8672,475815	0,000132947
8678,436279	0,00013095
8684,396744	0,000128835
8690,357208	0,00012577
8696,317673	0,00012347
8702,278137	0,000121462
8708,238602	0,000120402
8714,199066	0,000118428
8720,159531	0,000116006
8726,119995	0,000115357
8732,08046	0,000113683
8738,040924	0,000112169
8744,001389	0,000110449
8749,961853	0,000107492
8755,922318	0,00010574
8761,882782	0,000103787
8767,843246	0,000103037
8773,803711	0,000102011
8779,764175	0,000101007
8785,72464	0,0000993
8791,685104	0,0000988
8797,645569	0,0000973
8803,606033	0,0000969
8809,566498	0,0000958
8815,526962	0,0000965
8821,487427	0,0000963
8827,447891	0,0000938
8833,408356	0,0000921
8839,36882	0,0000926
8845,329285	0,0000912
8851,289749	0,0000921
8857,250214	0,0000924
8863,210678	0,0000943
8869,171143	0,0000953
8875,131607	0,0000983
8881,092072	0,000101763
8887,052536	0,000108842
8893,013	0,000112927
8898,973465	0,000121556
8904,933929	0,000130425
8910,894394	0,000137897
8916,854858	0,000146116
8922,815323	0,000150467
8928,775787	0,000153258
8934,736252	0,000152176
8940,696716	0,000153912
8946,657181	0,000154372
8952,617645	0,000152926
8958,57811	0,000151028
8964,538574	0,000150702
8970,499039	0,000150599
8976,459503	0,000150992
8982,419968	0,000149007
8988,380432	0,000152285
8994,340897	0,000150884
9000,301361	0,00015554
9006,261826	0,000153597
9012,22229	0,000149806
9018,182755	0,000149494
9024,143219	0,000147132
9030,103683	0,000148649
9036,064148	0,000144329
9042,024612	0,00014449
9047,985077	0,000142443
9053,945541	0,000142563
9059,906006	0,000141216
9065,86647	0,000141272
9071,826935	0,000141255
9077,787399	0,000141583
9083,747864	0,000141881
9089,708328	0,000143399
9095,668793	0,000143433
9101,629257	0,000143287
9107,589722	0,000145393
9113,550186	0,000144493
9119,510651	0,000146819
9125,471115	0,000147705
9131,43158	0,000150175
9137,392044	0,000152478
9143,352509	0,000154416
9149,312973	0,000157976
9155,273438	0,000159715
9161,233902	0,000163238
9167,194366	0,000163469
9173,154831	0,000166069
9179,115295	0,000168237
9185,07576	0,000170108
9191,036224	0,000173202
9196,996689	0,000177345
9202,957153	0,000179942
9208,917618	0,000181604
9214,878082	0,000183747
9220,838547	0,000184999
9226,799011	0,000188855
9232,759476	0,000190551
9238,71994	0,000191372
9244,680405	0,000194595
9250,640869	0,000199325
9256,601334	0,000202417
9262,561798	0,000204001
9268,522263	0,000208166
9274,482727	0,000210242
9280,443192	0,000213965
9286,403656	0,000218561
9292,36412	0,00022242
9298,324585	0,00022571
9304,285049	0,000230257
9310,245514	0,0002354
9316,205978	0,000241323
9322,166443	0,00024719
9328,126907	0,000253538
9334,087372	0,000258059
9340,047836	0,00026266
9346,008301	0,000265001
9351,968765	0,000265712
9357,92923	0,000266675
9363,889694	0,000266685
9369,850159	0,000267113
9375,810623	0,000267203
9381,771088	0,000266199
9387,731552	0,000267323
9393,692017	0,000267027
9399,652481	0,000267842
9405,612946	0,000271155
9411,57341	0,000280841
9417,533875	0,000291876
9423,494339	0,000303912
9429,454803	0,000315467
9435,415268	0,000330046
9441,375732	0,000344497
9447,336197	0,000362591
9453,296661	0,000379482
9459,257126	0,000397681
9465,21759	0,000416889
9471,178055	0,000440001
9477,138519	0,000460547
9483,098984	0,000484912
9489,059448	0,000512022
9495,019913	0,000537233
9500,980377	0,000567757
9506,940842	0,000602937
9512,901306	0,000639305
9518,861771	0,000679951
9524,822235	0,000720578
9530,7827	0,000767428
9536,743164	0,000818488
9542,703629	0,000872665
9548,664093	0,000929549
9554,624557	0,000989454
9560,585022	0,001050683
9566,545486	0,001111674
9572,505951	0,001166959
9578,466415	0,001218546
9584,42688	0,001261599
9590,387344	0,001291252
9596,347809	0,001307349
9602,308273	0,001302767
9608,268738	0,001280842
9614,229202	0,001243806
9620,189667	0,001191579
9626,150131	0,00113019
9632,110596	0,001059568
9638,07106	0,000990886
9644,031525	0,000924416
9649,991989	0,000862814
9655,952454	0,000812469
9661,912918	0,000768819
9667,873383	0,000733611
9673,833847	0,000700603
9679,794312	0,000675252
9685,754776	0,000650103
9691,71524	0,000629329
9697,675705	0,000608219
9703,636169	0,000590049
9709,596634	0,000572173
9715,557098	0,000556049
9721,517563	0,000538914
9727,478027	0,000523752
9733,438492	0,000508488
9739,398956	0,000493299
9745,359421	0,000477883
9751,319885	0,000465809
9757,28035	0,000449086
9763,240814	0,000434072
9769,201279	0,000420419
9775,161743	0,000403947
9781,122208	0,000386656
9787,082672	0,000369431
9793,043137	0,000350938
9799,003601	0,000334339
9804,964066	0,000320444
9810,92453	0,000307524
9816,884995	0,000297538
9822,845459	0,000289797
9828,805923	0,000282596
9834,766388	0,00027536
9840,726852	0,000271134
9846,687317	0,000267852
9852,647781	0,000265271
9858,608246	0,000264308
9864,56871	0,000261287
9870,529175	0,000259952
9876,489639	0,000259011
9882,450104	0,000257977
9888,410568	0,000257587
9894,371033	0,000256909
9900,331497	0,000256173
9906,291962	0,000254587
9912,252426	0,000255454
9918,212891	0,000257182
9924,173355	0,000256274
9930,13382	0,000254663
9936,094284	0,000257155
9942,054749	0,00025649
9948,015213	0,000257515
9953,975677	0,000257624
9959,936142	0,000255147
9965,896606	0,00025548
9971,857071	0,000255071
9977,817535	0,000249946
9983,778	0,000250192
9989,738464	0,000247335
9995,698929	0,000243931
10001,65939	0,000238221
10007,61986	0,000230028
10013,58032	0,00022614
10019,54079	0,000225376
10025,50125	0,000227069
10031,46172	0,000230077
10037,42218	0,000229891
10043,38264	0,000231782
10049,34311	0,000232018
10055,30357	0,000231808
10061,26404	0,000231441
10067,2245	0,00023009
10073,18497	0,000232725
10079,14543	0,00023453
10085,1059	0,000237483
10091,06636	0,000240381
10097,02682	0,000242591
10102,98729	0,000243867
10108,94775	0,000244212
10114,90822	0,00024491
10120,86868	0,000245176
10126,82915	0,000245475
10132,78961	0,000247607
10138,75008	0,000248702
10144,71054	0,00025092
10150,67101	0,000252483
10156,63147	0,00025394
10162,59193	0,000256273
10168,5524	0,000261829
10174,51286	0,000264593
10180,47333	0,000268475
10186,43379	0,000272547
10192,39426	0,000276277
10198,35472	0,000276172
10204,31519	0,000276525
10210,27565	0,000276825
10216,23611	0,000282239
10222,19658	0,000283579
10228,15704	0,000286376
10234,11751	0,0002889
10240,07797	0,000295444
10246,03844	0,000302687
10251,9989	0,000310154
10257,95937	0,000320656
10263,91983	0,000332317
10269,88029	0,000344172
10275,84076	0,00035681
10281,80122	0,000366494
10287,76169	0,000370546
10293,72215	0,00037423
10299,68262	0,000374096
10305,64308	0,000375307
10311,60355	0,000378946
10317,56401	0,000384589
10323,52448	0,000391541
10329,48494	0,000398889
10335,4454	0,000407963
10341,40587	0,000412661
10347,36633	0,000415481
10353,3268	0,000418129
10359,28726	0,000423467
10365,24773	0,00042757
10371,20819	0,000430681
10377,16866	0,000434144
10383,12912	0,000437545
10389,08958	0,000441708
10395,05005	0,000446773
10401,01051	0,000451689
10406,97098	0,000458607
10412,93144	0,000463057
10418,89191	0,000467477
10424,85237	0,000472391
10430,81284	0,000475402
10436,7733	0,000480607
10442,73376	0,000485938
10448,69423	0,000489986
10454,65469	0,000496449
10460,61516	0,000505538
10466,57562	0,000514274
10472,53609	0,000523036
10478,49655	0,000534001
10484,45702	0,000542489
10490,41748	0,000555157
10496,37794	0,000565805
10502,33841	0,000577824
10508,29887	0,000590384
10514,25934	0,00060329
10520,2198	0,000615466
10526,18027	0,000626836
10532,14073	0,000637822
10538,1012	0,000648482
10544,06166	0,00065858
10550,02213	0,000669121
10555,98259	0,000679402
10561,94305	0,000691149
10567,90352	0,000703354
10573,86398	0,00071784
10579,82445	0,000729978
10585,78491	0,00074684
10591,74538	0,000762078
10597,70584	0,000784258
10603,66631	0,000807197
10609,62677	0,000834235
10615,58723	0,000860261
10621,5477	0,000887309
10627,50816	0,000908515
10633,46863	0,000931119
10639,42909	0,000952291
10645,38956	0,000977425
10651,35002	0,001006048
10657,31049	0,001034425
10663,27095	0,001062888
10669,23141	0,001087914
10675,19188	0,0011065
10681,15234	0,00111913
10687,11281	0,001125009
10693,07327	0,001127541
10699,03374	0,001122934
10704,9942	0,001110373
10710,95467	0,001090735
10716,91513	0,001058102
10722,8756	0,001020286
10728,83606	0,000977876
10734,79652	0,00093525
10740,75699	0,000897698
10746,71745	0,000862984
10752,67792	0,000838419
10758,63838	0,000823678
10764,59885	0,000817123
10770,55931	0,000819538
10776,51978	0,000830449
10782,48024	0,00084828
10788,4407	0,000872213
10794,40117	0,000900978
10800,36163	0,000933061
10806,3221	0,000966869
10812,28256	0,000998892
10818,24303	0,001028587
10824,20349	0,001054451
10830,16396	0,001075973
10836,12442	0,00108666
10842,08488	0,001085398
10848,04535	0,001067265
10854,00581	0,001031737
10859,96628	0,000981655
10865,92674	0,000920954
10871,88721	0,000858217
10877,84767	0,000802369
10883,80814	0,000750578
10889,7686	0,000702844
10895,72906	0,000659596
10901,68953	0,000620634
10907,64999	0,000582416
10913,61046	0,000550116
10919,57092	0,000520591
10925,53139	0,000493151
10931,49185	0,000466213
10937,45232	0,000441556
10943,41278	0,000417182
10949,37325	0,000396164
10955,33371	0,000374828
10961,29417	0,000355056
10967,25464	0,000335324
10973,2151	0,000316841
10979,17557	0,000300438
10985,13603	0,000284431
10991,0965	0,000269719
10997,05696	0,000257519
11003,01743	0,00025099
11008,97789	0,000251259
11014,93835	0,000255441
11020,89882	0,000262286
11026,85928	0,000273719
11032,81975	0,000289307
11038,78021	0,000304257
11044,74068	0,00031802
11050,70114	0,000322643
11056,66161	0,000322483
11062,62207	0,000318021
11068,58253	0,000315282
11074,543	0,000315282
11080,50346	0,000315707
11086,46393	0,000319601
11092,42439	0,000322416
11098,38486	0,000326135
11104,34532	0,000327254
11110,30579	0,000326226
11116,26625	0,000324169
11122,22672	0,00031612
11128,18718	0,000308264
11134,14764	0,000298764
11140,10811	0,000287283
11146,06857	0,000276541
11152,02904	0,000264352
11157,9895	0,000251991
11163,94997	0,00024161
11169,91043	0,000230398
11175,8709	0,000219871
11181,83136	0,000208076
11187,79182	0,000201264
11193,75229	0,0002018
11199,71275	0,00020523
11205,67322	0,000211108
11211,63368	0,000220054
11217,59415	0,000229052
11223,55461	0,000233357
11229,51508	0,00022994
11235,47554	0,000220348
11241,436	0,000217078
11247,39647	0,000213026
11253,35693	0,000201913
11259,3174	0,000188532
11265,27786	0,000179885
11271,23833	0,000172177
11277,19879	0,000163075
11283,15926	0,000149802
11289,11972	0,000137995
11295,08018	0,000124656
11301,04065	0,000109473
11307,00111	0,000094
11312,96158	0,0000792
11318,92204	0,0000639
11324,88251	0,0000538
11330,84297	0,0000447
11336,80344	0,0000394
11342,7639	0,0000306
11348,72437	0,0000248
11354,68483	0,0000186
11360,64529	0,0000129
11366,60576	0,0000147
11372,56622	0,0000194
11378,52669	0,0000305
11384,48715	0,0000393
11390,44762	0,0000514
11396,40808	0,0000657
11402,36855	0,0000792
11408,32901	0,0000946
11414,28947	0,000107421
11420,24994	0,000122135
11426,2104	0,000136154
11432,17087	0,000151264
11438,13133	0,000163564
11444,0918	0,000175635
11450,05226	0,000183895
11456,01273	0,000184353
11461,97319	0,000185363
11467,93365	0,000183076
11473,89412	0,000178106
11479,85458	0,000175074
11485,81505	0,000171594
11491,77551	0,000169208
11497,73598	0,000170129
11503,69644	0,000172458
11509,65691	0,00017524
11515,61737	0,000176581
11521,57784	0,000174913
11527,5383	0,000175182
11533,49876	0,000172227
11539,45923	0,000168788
11545,41969	0,000162202
11551,38016	0,000158753
11557,34062	0,0001571
11563,30109	0,000155318
11569,26155	0,000155062
11575,22202	0,000153049
11581,18248	0,00015146
11587,14294	0,000150449
11593,10341	0,000151317
11599,06387	0,000150423
11605,02434	0,000149789
11610,9848	0,000146501
11616,94527	0,000145314
11622,90573	0,000145378
11628,8662	0,000147842
11634,82666	0,000150778
11640,78712	0,00015353
11646,74759	0,000157994
11652,70805	0,000165309
11658,66852	0,000171632
11664,62898	0,000175448
11670,58945	0,000181439
11676,54991	0,000187547
11682,51038	0,000192357
11688,47084	0,000196442
11694,4313	0,000197987
11700,39177	0,000198443
11706,35223	0,000200801
11712,3127	0,000199504
11718,27316	0,000199019
11724,23363	0,000196872
11730,19409	0,000193134
11736,15456	0,000190209
11742,11502	0,000183662
11748,07549	0,000177803
11754,03595	0,000169498
11759,99641	0,000162887
11765,95688	0,000157355
11771,91734	0,000152419
11777,87781	0,000150026
11783,83827	0,000151657
11789,79874	0,000154046
11795,7592	0,000159585
11801,71967	0,000165998
11807,68013	0,000171036
11813,64059	0,00017682
11819,60106	0,000178776
11825,56152	0,000181504
11831,52199	0,000183319
11837,48245	0,000184879
11843,44292	0,000186982
11849,40338	0,000187344
11855,36385	0,000189618
11861,32431	0,000193442
11867,28477	0,000192966
11873,24524	0,000192785
11879,2057	0,000190926
11885,16617	0,000189597
11891,12663	0,000189391
[truncated: 30,772 more rows]
