# Supplementary material for: Predicting the Durability of Solid Fired Bricks Using NDT Electroacoustic Methods
Source: Materials (Basel). 2022 Aug 25;15(17):5882. doi: 10.3390/ma15175882 (PMC9457344; doi:10.3390/ma15175882)
Supplement: Supplementary file 1 [file materials-15-05882-s001.zip › 24-S0_FT.csv]

ASCII data file created with TiePie Multi Channel software. www.tiepie.com.
2021-02-24 09:15:45 704m
Frequency	FFT1
Hz	V
0	0,002307461
5,960464478	0,000357679
11,92092896	0,000395057
17,88139343	0,000459621
23,84185791	0,000422964
29,80232239	0,000395586
35,76278687	0,000378564
41,72325134	0,000391847
47,68371582	0,000474316
53,6441803	0,000323765
59,60464478	0,000346497
65,56510925	0,000354155
71,52557373	0,000355603
77,48603821	0,000372733
83,44650269	0,000359043
89,40696716	0,00036551
95,36743164	0,000357667
101,3278961	0,000364375
107,2883606	0,000365426
113,2488251	0,000357273
119,2092896	0,000355581
125,169754	0,000354323
131,1302185	0,000349102
137,090683	0,000355851
143,0511475	0,000351312
149,0116119	0,000362047
154,9720764	0,000349091
160,9325409	0,00035247
166,8930054	0,000361085
172,8534698	0,000358826
178,8139343	0,000354169
184,7743988	0,000351696
190,7348633	0,000341748
196,6953278	0,000342799
202,6557922	0,000340785
208,6162567	0,000344028
214,5767212	0,000344456
220,5371857	0,000344991
226,4976501	0,000338268
232,4581146	0,000332442
238,4185791	0,00033375
244,3790436	0,000334463
250,3395081	0,000327363
256,2999725	0,000325143
262,260437	0,000316955
268,2209015	0,000314777
274,181366	0,000311681
280,1418304	0,000313565
286,1022949	0,000312089
292,0627594	0,000310105
298,0232239	0,000305826
303,9836884	0,000308924
309,9441528	0,000307685
315,9046173	0,000305207
321,8650818	0,000303216
327,8255463	0,000304264
333,7860107	0,000304304
339,7464752	0,000302425
345,7069397	0,000304338
351,6674042	0,000303762
357,6278687	0,000300557
363,5883331	0,00030064
369,5487976	0,000301257
375,5092621	0,000299751
381,4697266	0,000300535
387,430191	0,000298583
393,3906555	0,000296367
399,35112	0,000295369
405,3115845	0,000295403
411,272049	0,000293141
417,2325134	0,000292593
423,1929779	0,000293123
429,1534424	0,00029049
435,1139069	0,000292063
441,0743713	0,000293126
447,0348358	0,000292486
452,9953003	0,000294514
458,9557648	0,000294701
464,9162292	0,000299105
470,8766937	0,000299385
476,8371582	0,000302235
482,7976227	0,000303832
488,7580872	0,000302804
494,7185516	0,000300608
500,6790161	0,000302183
506,6394806	0,000297598
512,5999451	0,00029415
518,5604095	0,000294794
524,520874	0,000294925
530,4813385	0,000291498
536,441803	0,000291821
542,4022675	0,000292181
548,3627319	0,000297446
554,3231964	0,000293625
560,2836609	0,000294441
566,2441254	0,000291745
572,2045898	0,000292411
578,1650543	0,000292519
584,1255188	0,000293591
590,0859833	0,000292956
596,0464478	0,00029188
602,0069122	0,000293409
607,9673767	0,000291576
613,9278412	0,000295025
619,8883057	0,000293749
625,8487701	0,00029695
631,8092346	0,000297254
637,7696991	0,000297859
643,7301636	0,000296054
649,6906281	0,000298446
655,6510925	0,000297416
661,611557	0,00029789
667,5720215	0,000297949
673,532486	0,00029765
679,4929504	0,000297489
685,4534149	0,000297327
691,4138794	0,000298784
697,3743439	0,000298075
703,3348083	0,000298866
709,2952728	0,000299332
715,2557373	0,000301824
721,2162018	0,000303128
727,1766663	0,000301683
733,1371307	0,000305183
739,0975952	0,000303856
745,0580597	0,000304503
751,0185242	0,000307452
756,9789886	0,000306347
762,9394531	0,000309164
768,8999176	0,000308655
774,8603821	0,000310659
780,8208466	0,000311981
786,781311	0,000314059
792,7417755	0,000312231
798,70224	0,000315762
804,6627045	0,000316554
810,6231689	0,000317741
816,5836334	0,000317579
822,5440979	0,000318752
828,5045624	0,000321848
834,4650269	0,000320078
840,4254913	0,000323206
846,3859558	0,000325485
852,3464203	0,000326026
858,3068848	0,000328081
864,2673492	0,000327895
870,2278137	0,000333222
876,1882782	0,000331798
882,1487427	0,000331324
888,1092072	0,000335196
894,0696716	0,000335136
900,0301361	0,000339406
905,9906006	0,000340284
911,9510651	0,000342112
917,9115295	0,000344525
923,871994	0,000346303
929,8324585	0,000347033
935,792923	0,000349428
941,7533875	0,000349315
947,7138519	0,00035359
953,6743164	0,000354925
959,6347809	0,000356682
965,5952454	0,000357956
971,5557098	0,000358328
977,5161743	0,000360661
983,4766388	0,000364581
989,4371033	0,000367411
995,3975677	0,000369394
1001,358032	0,000370975
1007,318497	0,000376173
1013,278961	0,000375892
1019,239426	0,000377707
1025,19989	0,000382569
1031,160355	0,00038396
1037,120819	0,00039002
1043,081284	0,000392275
1049,041748	0,000394896
1055,002213	0,000397836
1060,962677	0,000398774
1066,923141	0,000401854
1072,883606	0,000403215
1078,84407	0,000407886
1084,804535	0,000412508
1090,764999	0,000415231
1096,725464	0,000416683
1102,685928	0,000421897
1108,646393	0,000425709
1114,606857	0,000429564
1120,567322	0,000432758
1126,527786	0,000435369
1132,488251	0,000440051
1138,448715	0,000444196
1144,40918	0,000448303
1150,369644	0,000450783
1156,330109	0,000457882
1162,290573	0,000462756
1168,251038	0,000467598
1174,211502	0,000473794
1180,171967	0,000476811
1186,132431	0,000484997
1192,092896	0,000488901
1198,05336	0,000496641
1204,013824	0,000501009
1209,974289	0,000508942
1215,934753	0,000515446
1221,895218	0,000525403
1227,855682	0,000531907
1233,816147	0,000537833
1239,776611	0,000546086
1245,737076	0,000548199
1251,69754	0,000550345
1257,658005	0,000561651
1263,618469	0,000571743
1269,578934	0,000583133
1275,539398	0,00059149
1281,499863	0,000604011
1287,460327	0,00061365
1293,420792	0,000625901
1299,381256	0,000637453
1305,341721	0,000650071
1311,302185	0,000663234
1317,26265	0,000677422
1323,223114	0,000693314
1329,183578	0,000707117
1335,144043	0,000723408
1341,104507	0,000739424
1347,064972	0,00075734
1353,025436	0,000776235
1358,985901	0,00079508
1364,946365	0,000817547
1370,90683	0,000840027
1376,867294	0,000865628
1382,827759	0,000891937
1388,788223	0,000922123
1394,748688	0,00095447
1400,709152	0,000991925
1406,669617	0,001028984
1412,630081	0,001072353
1418,590546	0,001119319
1424,55101	0,001174273
1430,511475	0,001236015
1436,471939	0,001306152
1442,432404	0,001387644
1448,392868	0,001481894
1454,353333	0,001593028
1460,313797	0,00172452
1466,274261	0,001888545
1472,234726	0,002093434
1478,19519	0,002357487
1484,155655	0,00270958
1490,116119	0,003206327
1496,076584	0,003951803
1502,037048	0,005141267
1507,997513	0,007196816
1513,957977	0,01063185
1519,918442	0,013332808
1525,878906	0,006952794
1531,839371	0,004147024
1537,799835	0,002939557
1543,7603	0,002223457
1549,720764	0,001743114
1555,681229	0,001406297
1561,641693	0,001151644
1567,602158	0,000952435
1573,562622	0,000792845
1579,523087	0,000659643
1585,483551	0,00054972
1591,444016	0,000453426
1597,40448	0,000372445
1603,364944	0,00030175
1609,325409	0,000242153
1615,285873	0,000195341
1621,246338	0,000167139
1627,206802	0,00015806
1633,167267	0,00017167
1639,127731	0,000198989
1645,088196	0,000240319
1651,04866	0,000284902
1657,009125	0,00033194
1662,969589	0,000386681
1668,930054	0,000441745
1674,890518	0,000502048
1680,850983	0,000566591
1686,811447	0,000635626
1692,771912	0,0007139
1698,732376	0,000797276
1704,692841	0,000892793
1710,653305	0,001000738
1716,61377	0,001124858
1722,574234	0,001268
1728,534698	0,001440285
1734,495163	0,001647793
1740,455627	0,001905975
1746,416092	0,00223879
1752,376556	0,002683051
1758,337021	0,003312487
1764,297485	0,004262454
1770,25795	0,005811464
1776,218414	0,00859732
1782,178879	0,013568149
1788,139343	0,015748332
1794,099808	0,008898433
1800,060272	0,005829806
1806,020737	0,00436044
1811,981201	0,003492747
1817,941666	0,002907649
1823,90213	0,00250152
1829,862595	0,002192552
1835,823059	0,001954141
1841,783524	0,001764048
1847,743988	0,001608804
1853,704453	0,001479548
1859,664917	0,001370266
1865,625381	0,001276263
1871,585846	0,001193436
1877,54631	0,001123394
1883,506775	0,001060076
1889,467239	0,001001419
1895,427704	0,000950211
1901,388168	0,00090565
1907,348633	0,000861528
1913,309097	0,000823966
1919,269562	0,000788479
1925,230026	0,000756474
1931,190491	0,000725136
1937,150955	0,000697748
1943,11142	0,000672896
1949,071884	0,000647264
1955,032349	0,000624223
1960,992813	0,000602417
1966,953278	0,000583428
1972,913742	0,000563866
1978,874207	0,000546932
1984,834671	0,000531864
1990,795135	0,000519327
1996,7556	0,000508115
2002,716064	0,000494983
2008,676529	0,000486923
2014,636993	0,000473967
2020,597458	0,000462696
2026,557922	0,000451242
2032,518387	0,000439134
2038,478851	0,000431355
2044,439316	0,000422636
2050,39978	0,000410662
2056,360245	0,000399758
2062,320709	0,000387217
2068,281174	0,000375506
2074,241638	0,000370199
2080,202103	0,00036176
2086,162567	0,000352047
2092,123032	0,000343684
2098,083496	0,00033804
2104,043961	0,000329571
2110,004425	0,000324251
2115,96489	0,00031509
2121,925354	0,000310292
2127,885818	0,000303389
2133,846283	0,000298878
2139,806747	0,000292787
2145,767212	0,000287021
2151,727676	0,000281269
2157,688141	0,00027552
2163,648605	0,000270474
2169,60907	0,000267455
2175,569534	0,000262021
2181,529999	0,000258978
2187,490463	0,00025286
2193,450928	0,000248788
2199,411392	0,000245738
2205,371857	0,000240373
2211,332321	0,000237644
2217,292786	0,000232126
2223,25325	0,000229077
2229,213715	0,000225225
2235,174179	0,000222195
2241,134644	0,000215813
2247,095108	0,000210844
2253,055573	0,000208101
2259,016037	0,00020577
2264,976501	0,000203665
2270,936966	0,000198814
2276,89743	0,000194692
2282,857895	0,000192372
2288,818359	0,000188945
2294,778824	0,000185306
2300,739288	0,000181253
2306,699753	0,000179376
2312,660217	0,000175219
2318,620682	0,000174515
2324,581146	0,000170187
2330,541611	0,000169488
2336,502075	0,000166112
2342,46254	0,000163593
2348,423004	0,000160734
2354,383469	0,000160268
2360,343933	0,000156069
2366,304398	0,000154849
2372,264862	0,000152504
2378,225327	0,000149969
2384,185791	0,000148697
2390,146255	0,000147848
2396,10672	0,00014325
2402,067184	0,000142594
2408,027649	0,000139702
2413,988113	0,000137386
2419,948578	0,000135238
2425,909042	0,00013261
2431,869507	0,000131985
2437,829971	0,000130049
2443,790436	0,00012759
2449,7509	0,000125687
2455,711365	0,000122919
2461,671829	0,000121637
2467,632294	0,000118296
2473,592758	0,000118842
2479,553223	0,000116168
2485,513687	0,000115876
2491,474152	0,000118037
2497,434616	0,000117371
2503,395081	0,000120629
2509,355545	0,000128867
2515,31601	0,000143989
2521,276474	0,000166962
2527,236938	0,000201321
2533,197403	0,000219208
2539,157867	0,000193428
2545,118332	0,000168076
2551,078796	0,000148521
2557,039261	0,000133353
2562,999725	0,000126285
2568,96019	0,000120399
2574,920654	0,000114486
2580,881119	0,000111623
2586,841583	0,000106999
2592,802048	0,000107536
2598,762512	0,000103706
2604,722977	0,000101085
2610,683441	0,0000988
2616,643906	0,0000981
2622,60437	0,000095
2628,564835	0,0000953
2634,525299	0,000094
2640,485764	0,0000917
2646,446228	0,0000904
2652,406693	0,000091
2658,367157	0,0000893
2664,327621	0,0000891
2670,288086	0,0000864
2676,24855	0,0000877
2682,209015	0,0000855
2688,169479	0,0000864
2694,129944	0,0000856
2700,090408	0,0000848
2706,050873	0,0000834
2712,011337	0,0000827
2717,971802	0,0000838
2723,932266	0,000082
2729,892731	0,0000836
2735,853195	0,0000818
2741,81366	0,0000806
2747,774124	0,0000811
2753,734589	0,0000804
2759,695053	0,0000805
2765,655518	0,0000806
2771,615982	0,0000777
2777,576447	0,0000781
2783,536911	0,0000784
2789,497375	0,0000786
2795,45784	0,0000781
2801,418304	0,0000776
2807,378769	0,0000761
2813,339233	0,0000762
2819,299698	0,0000759
2825,260162	0,0000764
2831,220627	0,0000763
2837,181091	0,0000771
2843,141556	0,0000791
2849,10202	0,0000802
2855,062485	0,0000789
2861,022949	0,0000802
2866,983414	0,00008
2872,943878	0,000081
2878,904343	0,0000798
2884,864807	0,0000819
2890,825272	0,0000825
2896,785736	0,0000822
2902,746201	0,0000837
2908,706665	0,0000821
2914,66713	0,0000839
2920,627594	0,0000846
2926,588058	0,0000862
2932,548523	0,0000851
2938,508987	0,0000874
2944,469452	0,0000876
2950,429916	0,0000884
2956,390381	0,0000891
2962,350845	0,0000909
2968,31131	0,0000918
2974,271774	0,0000927
2980,232239	0,0000932
2986,192703	0,0000957
2992,153168	0,0000958
2998,113632	0,0000967
3004,074097	0,0000976
3010,034561	0,0000959
3015,995026	0,000095
3021,95549	0,0000918
3027,915955	0,0000911
3033,876419	0,0000984
3039,836884	0,000113629
3045,797348	0,000125254
3051,757813	0,000126128
3057,718277	0,000126511
3063,678741	0,000127314
3069,639206	0,000128382
3075,59967	0,000128675
3081,560135	0,000129609
3087,520599	0,000131772
3093,481064	0,000135692
3099,441528	0,000137797
3105,401993	0,000141341
3111,362457	0,000142203
3117,322922	0,00014676
3123,283386	0,000149084
3129,243851	0,000152982
3135,204315	0,00015599
3141,16478	0,000157718
3147,125244	0,000161746
3153,085709	0,000165474
3159,046173	0,000170081
3165,006638	0,000173895
3170,967102	0,000176372
3176,927567	0,000181166
3182,888031	0,000184876
3188,848495	0,000189691
3194,80896	0,000194625
3200,769424	0,000198952
3206,729889	0,000204295
3212,690353	0,000209599
3218,650818	0,000214606
3224,611282	0,000219895
3230,571747	0,000223238
3236,532211	0,000227727
3242,492676	0,000228984
3248,45314	0,000235289
3254,413605	0,000242173
3260,374069	0,000250094
3266,334534	0,000259695
3272,294998	0,000271021
3278,255463	0,000282365
3284,215927	0,000291219
3290,176392	0,000302685
3296,136856	0,000308293
3302,097321	0,000313091
3308,057785	0,00031783
3314,01825	0,000334533
3319,978714	0,000345203
3325,939178	0,000360287
3331,899643	0,000379677
3337,860107	0,000394714
3343,820572	0,000413285
3349,781036	0,00043118
3355,741501	0,000450124
3361,701965	0,000471899
3367,66243	0,000494868
3373,622894	0,00051595
3379,583359	0,000541718
3385,543823	0,000566077
3391,504288	0,000590366
3397,464752	0,000619248
3403,425217	0,000650592
3409,385681	0,000685932
3415,346146	0,000721623
3421,30661	0,000758775
3427,267075	0,000804352
3433,227539	0,00085476
3439,188004	0,000909971
3445,148468	0,00097542
3451,108932	0,001054526
3457,069397	0,001152046
3463,029861	0,001268755
3468,990326	0,001403914
3474,95079	0,001565788
3480,911255	0,001755147
3486,871719	0,001973621
3492,832184	0,002210003
3498,792648	0,002442245
3504,753113	0,002635192
3510,713577	0,002733639
3516,674042	0,002731631
3522,634506	0,002634555
3528,594971	0,002464389
3534,555435	0,002242409
3540,5159	0,002009783
3546,476364	0,001786612
3552,436829	0,001599419
3558,397293	0,001461648
3564,357758	0,001365539
3570,318222	0,001290968
3576,278687	0,001203103
3582,239151	0,001106424
3588,199615	0,001011465
3594,16008	0,000923712
3600,120544	0,000848244
3606,081009	0,000791438
3612,041473	0,00074615
3618,001938	0,00070467
3623,962402	0,000666367
3629,922867	0,000630553
3635,883331	0,000604408
3641,843796	0,000576213
3647,80426	0,000551694
3653,764725	0,000528369
3659,725189	0,00050737
3665,685654	0,000489987
3671,646118	0,000471195
3677,606583	0,000454317
3683,567047	0,000438169
3689,527512	0,000423734
3695,487976	0,000413404
3701,448441	0,000406794
3707,408905	0,000405609
3713,36937	0,000411244
3719,329834	0,000433524
3725,290298	0,000472402
3731,250763	0,00053041
3737,211227	0,000588708
3743,171692	0,000612123
3749,132156	0,000594387
3755,092621	0,000555785
3761,053085	0,00051585
3767,01355	0,000482025
3772,974014	0,000453575
3778,934479	0,000432511
3784,894943	0,000413863
3790,855408	0,000396819
3796,815872	0,000381405
3802,776337	0,000365272
3808,736801	0,00035158
3814,697266	0,000338288
3820,65773	0,000326045
3826,618195	0,000318378
3832,578659	0,000311823
3838,539124	0,000304826
3844,499588	0,000294888
3850,460052	0,000288565
3856,420517	0,000283376
3862,380981	0,00027647
3868,341446	0,000274608
3874,30191	0,000267994
3880,262375	0,000263706
3886,222839	0,000260024
3892,183304	0,000256723
3898,143768	0,00025262
3904,104233	0,000250847
3910,064697	0,000245301
3916,025162	0,000243475
3921,985626	0,000238621
3927,946091	0,000235592
3933,906555	0,000229997
3939,86702	0,000227582
3945,827484	0,000225258
3951,787949	0,000221935
3957,748413	0,00021903
3963,708878	0,000215228
3969,669342	0,000213164
3975,629807	0,00020827
3981,590271	0,000207092
3987,550735	0,000206269
3993,5112	0,000202668
3999,471664	0,000199853
4005,432129	0,000198338
4011,392593	0,000196517
4017,353058	0,000192769
4023,313522	0,000188709
4029,273987	0,000188248
4035,234451	0,000186048
4041,194916	0,000184693
4047,15538	0,000182284
4053,115845	0,000179145
4059,076309	0,000180176
4065,036774	0,000178325
4070,997238	0,000178288
4076,957703	0,000176443
4082,918167	0,000176991
4088,878632	0,000174498
4094,839096	0,000175939
4100,799561	0,000172736
4106,760025	0,000172052
4112,72049	0,000170685
4118,680954	0,000169691
4124,641418	0,00017081
4130,601883	0,00016642
4136,562347	0,000165808
4142,522812	0,000165688
4148,483276	0,000164573
4154,443741	0,000161976
4160,404205	0,000162411
4166,36467	0,000159872
4172,325134	0,000158757
4178,285599	0,000157631
4184,246063	0,000156194
4190,206528	0,000156123
4196,166992	0,000154364
4202,127457	0,000153962
4208,087921	0,000153738
4214,048386	0,000153297
4220,00885	0,000151657
4225,969315	0,00015012
4231,929779	0,000151213
4237,890244	0,000150115
4243,850708	0,000149177
4249,811172	0,000149039
4255,771637	0,000149226
4261,732101	0,000148058
4267,692566	0,000151411
4273,65303	0,000155849
4279,613495	0,000160801
4285,573959	0,000167478
4291,534424	0,000170443
4297,494888	0,000178947
4303,455353	0,00019422
4309,415817	0,000214316
4315,376282	0,000217168
4321,336746	0,000209838
4327,297211	0,000196029
4333,257675	0,000186661
4339,21814	0,000173505
4345,178604	0,000166483
4351,139069	0,000159341
4357,099533	0,0001575
4363,059998	0,000154287
4369,020462	0,000151378
4374,980927	0,000150569
4380,941391	0,000147322
4386,901855	0,000147492
4392,86232	0,000148055
4398,822784	0,000147828
4404,783249	0,000147453
4410,743713	0,000148259
4416,704178	0,000148242
4422,664642	0,000147667
4428,625107	0,000147663
4434,585571	0,000146671
4440,546036	0,000146384
4446,5065	0,000146186
4452,466965	0,000145873
4458,427429	0,000143058
4464,387894	0,000144115
4470,348358	0,00014413
4476,308823	0,000143111
4482,269287	0,000143866
4488,229752	0,00014392
4494,190216	0,000144714
4500,150681	0,000145593
4506,111145	0,000145112
4512,071609	0,00014725
4518,032074	0,000149649
4523,992538	0,000149894
4529,953003	0,000153522
4535,913467	0,00015651
4541,873932	0,000156617
4547,834396	0,000157964
4553,794861	0,000154881
4559,755325	0,000152167
4565,71579	0,000155875
4571,676254	0,00015941
4577,636719	0,00016225
4583,597183	0,000168134
4589,557648	0,000169514
4595,518112	0,000173492
4601,478577	0,000177228
4607,439041	0,000178832
4613,399506	0,000181623
4619,35997	0,000186396
4625,320435	0,000191484
4631,280899	0,000197874
4637,241364	0,000204784
4643,201828	0,000210832
4649,162292	0,000217958
4655,122757	0,000228818
4661,083221	0,000238904
4667,043686	0,000251411
4673,00415	0,000261304
4678,964615	0,000273741
4684,925079	0,000291286
4690,885544	0,00031212
4696,846008	0,000332439
4702,806473	0,00035784
4708,766937	0,000386169
4714,727402	0,000411972
4720,687866	0,000430323
4726,648331	0,000431295
4732,608795	0,000414819
4738,56926	0,000374838
4744,529724	0,000325599
4750,490189	0,000278282
4756,450653	0,000234945
4762,411118	0,000200642
4768,371582	0,000172785
4774,332047	0,000152514
4780,292511	0,00013276
4786,252975	0,000116884
4792,21344	0,0001065
4798,173904	0,0000982
4804,134369	0,0000941
4810,094833	0,0000867
4816,055298	0,0000806
4822,015762	0,0000695
4827,976227	0,0000568
4833,936691	0,0000578
4839,897156	0,000055
4845,85762	0,0000528
4851,818085	0,0000546
4857,778549	0,0000554
4863,739014	0,0000546
4869,699478	0,0000576
4875,659943	0,0000562
4881,620407	0,0000573
4887,580872	0,0000574
4893,541336	0,0000585
4899,501801	0,0000595
4905,462265	0,0000613
4911,422729	0,0000622
4917,383194	0,0000622
4923,343658	0,0000647
4929,304123	0,0000642
4935,264587	0,0000642
4941,225052	0,0000667
4947,185516	0,0000671
4953,145981	0,0000672
4959,106445	0,0000681
4965,06691	0,0000695
4971,027374	0,0000699
4976,987839	0,00007
4982,948303	0,0000687
4988,908768	0,0000661
4994,869232	0,000066
5000,829697	0,0000651
5006,790161	0,0000609
5012,750626	0,0000589
5018,71109	0,0000591
5024,671555	0,0000615
5030,632019	0,0000691
5036,592484	0,0000783
5042,552948	0,0000917
5048,513412	0,000104002
5054,473877	0,000115041
5060,434341	0,000124635
5066,394806	0,000128237
5072,35527	0,000133964
5078,315735	0,000142318
5084,276199	0,000149141
5090,236664	0,000148693
5096,197128	0,000143637
5102,157593	0,000144088
5108,118057	0,000147045
5114,078522	0,000154784
5120,038986	0,000162914
5125,999451	0,000173434
5131,959915	0,000181315
5137,92038	0,000192036
5143,880844	0,000200826
5149,841309	0,000212296
5155,801773	0,000225336
5161,762238	0,000238313
5167,722702	0,000252093
5173,683167	0,000269075
5179,643631	0,000287803
5185,604095	0,000309143
5191,56456	0,000332499
5197,525024	0,000360105
5203,485489	0,000391932
5209,445953	0,000427958
5215,406418	0,000464733
5221,366882	0,000506181
5227,327347	0,000549404
5233,287811	0,000589846
5239,248276	0,000618823
5245,20874	0,000631073
5251,169205	0,000621046
5257,129669	0,000591175
5263,090134	0,000544842
5269,050598	0,00049167
5275,011063	0,000437696
5280,971527	0,000392758
5286,931992	0,000355097
5292,892456	0,000325956
5298,852921	0,00030309
5304,813385	0,000282838
5310,773849	0,000263565
5316,734314	0,000242737
5322,694778	0,000225732
5328,655243	0,000205682
5334,615707	0,000188224
5340,576172	0,000171153
5346,536636	0,000152634
5352,497101	0,000141214
5358,457565	0,000125511
5364,41803	0,000108777
5370,378494	0,0000919
5376,338959	0,0000768
5382,299423	0,0000584
5388,259888	0,0000424
5394,220352	0,0000232
5400,180817	0,00000958
5406,141281	0,0000247
5412,101746	0,0000515
5418,06221	0,0000802
5424,022675	0,000100681
5429,983139	0,000115979
5435,943604	0,000125578
5441,904068	0,000130388
5447,864532	0,000129321
5453,824997	0,000127936
5459,785461	0,000124283
5465,745926	0,000123758
5471,70639	0,000121314
5477,666855	0,000117385
5483,627319	0,000115347
5489,587784	0,000112804
5495,548248	0,000109954
5501,508713	0,000106627
5507,469177	0,000102434
5513,429642	0,0000986
5519,390106	0,0000932
5525,350571	0,0000885
5531,311035	0,000084
5537,2715	0,0000806
5543,231964	0,0000772
5549,192429	0,0000735
5555,152893	0,0000705
5561,113358	0,0000666
5567,073822	0,0000645
5573,034286	0,0000631
5578,994751	0,000061
5584,955215	0,0000588
5590,91568	0,0000567
5596,876144	0,0000556
5602,836609	0,0000522
5608,797073	0,0000507
5614,757538	0,0000503
5620,718002	0,0000491
5626,678467	0,0000486
5632,638931	0,0000466
5638,599396	0,0000454
5644,55986	0,0000435
5650,520325	0,0000431
5656,480789	0,0000398
5662,441254	0,0000387
5668,401718	0,0000369
5674,362183	0,0000356
5680,322647	0,0000326
5686,283112	0,0000296
5692,243576	0,000028
5698,204041	0,0000261
5704,164505	0,0000233
5710,124969	0,0000222
5716,085434	0,0000201
5722,045898	0,0000151
5728,006363	0,0000155
5733,966827	0,0000157
5739,927292	0,0000154
5745,887756	0,0000175
5751,848221	0,0000209
5757,808685	0,0000235
5763,76915	0,0000293
5769,729614	0,0000337
5775,690079	0,0000399
5781,650543	0,0000476
5787,611008	0,0000568
5793,571472	0,0000675
5799,531937	0,0000786
5805,492401	0,000089
5811,452866	0,000095
5817,41333	0,0000964
5823,373795	0,0000932
5829,334259	0,0000907
5835,294724	0,0000877
5841,255188	0,0000838
5847,215652	0,0000786
5853,176117	0,0000731
5859,136581	0,0000739
5865,097046	0,0000703
5871,05751	0,0000666
5877,017975	0,0000646
5882,978439	0,0000638
5888,938904	0,0000646
5894,899368	0,0000612
5900,859833	0,0000596
5906,820297	0,000058
5912,780762	0,000058
5918,741226	0,0000575
5924,701691	0,000058
5930,662155	0,0000563
5936,62262	0,0000526
5942,583084	0,0000547
5948,543549	0,0000527
5954,504013	0,0000516
5960,464478	0,0000525
5966,424942	0,0000513
5972,385406	0,0000519
5978,345871	0,0000516
5984,306335	0,0000515
5990,2668	0,0000521
5996,227264	0,0000501
6002,187729	0,0000485
6008,148193	0,0000504
6014,108658	0,0000502
6020,069122	0,000053
6026,029587	0,0000533
6031,990051	0,0000556
6037,950516	0,0000562
6043,91098	0,0000611
6049,871445	0,0000628
6055,831909	0,0000668
6061,792374	0,0000703
6067,752838	0,0000758
6073,713303	0,0000764
6079,673767	0,0000787
6085,634232	0,000082
6091,594696	0,000078
6097,555161	0,0000724
6103,515625	0,0000635
6109,476089	0,0000552
6115,436554	0,000051
6121,397018	0,0000453
6127,357483	0,0000423
6133,317947	0,0000407
6139,278412	0,0000397
6145,238876	0,0000361
6151,199341	0,0000368
6157,159805	0,0000355
6163,12027	0,0000344
6169,080734	0,0000352
6175,041199	0,0000336
6181,001663	0,0000341
6186,962128	0,0000347
6192,922592	0,0000338
6198,883057	0,0000316
6204,843521	0,0000319
6210,803986	0,0000312
6216,76445	0,0000314
6222,724915	0,0000325
6228,685379	0,0000296
6234,645844	0,0000305
6240,606308	0,0000292
6246,566772	0,0000277
6252,527237	0,0000268
6258,487701	0,0000261
6264,448166	0,0000251
6270,40863	0,0000229
6276,369095	0,0000222
6282,329559	0,0000199
6288,290024	0,0000195
6294,250488	0,0000176
6300,210953	0,0000162
6306,171417	0,0000149
6312,131882	0,0000154
6318,092346	0,0000149
6324,052811	0,0000125
6330,013275	0,0000116
6335,97374	0,0000118
6341,934204	0,000012
6347,894669	0,000015
6353,855133	0,000013
6359,815598	0,0000111
6365,776062	0,0000121
6371,736526	0,0000115
6377,696991	0,000012
6383,657455	0,0000114
6389,61792	0,000011
6395,578384	0,00000971
6401,538849	0,0000101
6407,499313	0,00000796
6413,459778	0,00000817
6419,420242	0,00000889
6425,380707	0,0000112
6431,341171	0,0000117
6437,301636	0,0000127
6443,2621	0,0000107
6449,222565	0,0000122
6455,183029	0,0000148
6461,143494	0,0000171
6467,103958	0,0000192
6473,064423	0,0000218
6479,024887	0,0000227
6484,985352	0,0000251
6490,945816	0,0000277
6496,906281	0,0000267
6502,866745	0,0000274
6508,827209	0,0000275
6514,787674	0,0000242
6520,748138	0,0000209
6526,708603	0,0000169
6532,669067	0,0000108
6538,629532	0,0000101
6544,589996	0,0000164
6550,550461	0,0000259
6556,510925	0,0000359
6562,47139	0,0000456
6568,431854	0,0000553
6574,392319	0,0000665
6580,352783	0,0000752
6586,313248	0,0000818
6592,273712	0,0000849
6598,234177	0,0000848
6604,194641	0,0000925
6610,155106	0,000100499
6616,11557	0,000105743
6622,076035	0,000114456
6628,036499	0,000125584
6633,996964	0,000130746
6639,957428	0,000131976
6645,917892	0,000134827
6651,878357	0,000137483
6657,838821	0,000139129
6663,799286	0,000146382
6669,75975	0,000152292
6675,720215	0,000157975
6681,680679	0,000165412
6687,641144	0,000163124
6693,601608	0,000164573
6699,562073	0,000160413
6705,522537	0,000152824
6711,483002	0,00014639
6717,443466	0,000141991
6723,403931	0,0001406
6729,364395	0,000137441
6735,32486	0,000131826
6741,285324	0,000127316
6747,245789	0,000125164
6753,206253	0,000121731
6759,166718	0,00011926
6765,127182	0,000115591
6771,087646	0,000112189
6777,048111	0,000106503
6783,008575	0,000100966
6788,96904	0,000095
6794,929504	0,0000881
6800,889969	0,0000792
6806,850433	0,0000706
6812,810898	0,0000605
6818,771362	0,000051
6824,731827	0,0000442
6830,692291	0,0000382
6836,652756	0,0000314
6842,61322	0,0000276
6848,573685	0,0000285
6854,534149	0,0000365
6860,494614	0,0000493
6866,455078	0,0000563
6872,415543	0,000052
6878,376007	0,0000481
6884,336472	0,0000479
6890,296936	0,0000512
6896,257401	0,0000549
6902,217865	0,0000601
6908,178329	0,0000595
6914,138794	0,0000631
6920,099258	0,0000703
6926,059723	0,0000736
6932,020187	0,0000789
6937,980652	0,0000836
6943,941116	0,0000899
6949,901581	0,0000977
6955,862045	0,000102102
6961,82251	0,000108126
6967,782974	0,000111551
6973,743439	0,000115785
6979,703903	0,000119166
6985,664368	0,000125778
6991,624832	0,000128974
6997,585297	0,000133822
7003,545761	0,000141134
7009,506226	0,000151084
7015,46669	0,000156088
7021,427155	0,000160915
7027,387619	0,000162058
7033,348083	0,000160214
7039,308548	0,000154889
7045,269012	0,000142479
7051,229477	0,000130417
7057,189941	0,000117295
7063,150406	0,000104979
7069,11087	0,0000969
7075,071335	0,0000933
7081,031799	0,0000944
7086,992264	0,0000955
7092,952728	0,0000948
7098,913193	0,00009
7104,873657	0,0000878
7110,834122	0,0000856
7116,794586	0,0000881
7122,755051	0,0000991
7128,715515	0,000106533
7134,67598	0,000110669
7140,636444	0,000108567
7146,596909	0,000104117
7152,557373	0,000106743
7158,517838	0,000116219
7164,478302	0,000124337
7170,438766	0,000126074
7176,399231	0,00012115
7182,359695	0,000122527
7188,32016	0,000126623
7194,280624	0,000128761
7200,241089	0,000123677
7206,201553	0,000119315
7212,162018	0,000123899
7218,122482	0,000128169
7224,082947	0,000123084
7230,043411	0,000120361
7236,003876	0,000119715
7241,96434	0,000116812
7247,924805	0,000113336
7253,885269	0,000108267
7259,845734	0,000103387
7265,806198	0,0000972
7271,766663	0,000092
7277,727127	0,0000835
7283,687592	0,0000769
7289,648056	0,0000716
7295,608521	0,0000631
7301,568985	0,000059
7307,529449	0,000056
7313,489914	0,0000577
7319,450378	0,0000588
7325,410843	0,0000666
7331,371307	0,0000811
7337,331772	0,0000973
7343,292236	0,000112822
7349,252701	0,00012166
7355,213165	0,00012632
7361,17363	0,000123879
7367,134094	0,000119272
7373,094559	0,000113258
7379,055023	0,000102782
7385,015488	0,0000935
7390,975952	0,0000823
7396,936417	0,0000756
7402,896881	0,0000699
7408,857346	0,0000659
7414,81781	0,000063
7420,778275	0,0000585
7426,738739	0,0000578
7432,699203	0,0000532
7438,659668	0,0000523
7444,620132	0,0000509
7450,580597	0,0000511
7456,541061	0,0000496
7462,501526	0,0000505
7468,46199	0,0000502
7474,422455	0,0000496
7480,382919	0,0000482
7486,343384	0,0000474
7492,303848	0,0000461
7498,264313	0,0000448
7504,224777	0,0000444
7510,185242	0,0000418
7516,145706	0,0000418
7522,106171	0,0000415
7528,066635	0,0000408
7534,0271	0,0000392
7539,987564	0,0000377
7545,948029	0,0000379
7551,908493	0,0000365
7557,868958	0,000037
7563,829422	0,0000355
7569,789886	0,0000348
7575,750351	0,000036
7581,710815	0,0000354
7587,67128	0,0000352
7593,631744	0,0000344
7599,592209	0,0000342
7605,552673	0,0000356
7611,513138	0,0000348
7617,473602	0,0000327
7623,434067	0,0000324
7629,394531	0,0000326
7635,354996	0,0000323
7641,31546	0,0000325
7647,275925	0,0000276
7653,236389	0,0000258
7659,196854	0,000026
7665,157318	0,0000237
7671,117783	0,000022
7677,078247	0,00002
7683,038712	0,000019
7688,999176	0,0000154
7694,959641	0,000012
7700,920105	0,00000915
7706,880569	0,0000051
7712,841034	0,00000361
7718,801498	0,00000649
7724,761963	0,0000111
7730,722427	0,0000162
7736,682892	0,0000217
7742,643356	0,0000249
7748,603821	0,0000272
7754,564285	0,0000273
7760,52475	0,000029
7766,485214	0,0000286
7772,445679	0,0000287
7778,406143	0,00003
7784,366608	0,0000299
7790,327072	0,0000299
7796,287537	0,0000294
7802,248001	0,0000308
7808,208466	0,0000324
7814,16893	0,0000314
7820,129395	0,000031
7826,089859	0,0000334
7832,050323	0,0000324
7838,010788	0,000032
7843,971252	0,0000312
7849,931717	0,0000308
7855,892181	0,0000325
7861,852646	0,0000378
7867,81311	0,0000376
7873,773575	0,0000354
7879,734039	0,000034
7885,694504	0,0000339
7891,654968	0,0000339
7897,615433	0,000033
7903,575897	0,0000317
7909,536362	0,000029
7915,496826	0,0000291
7921,457291	0,0000281
7927,417755	0,000027
7933,37822	0,0000251
7939,338684	0,000024
7945,299149	0,0000247
7951,259613	0,0000227
7957,220078	0,0000237
7963,180542	0,0000234
7969,141006	0,0000223
7975,101471	0,0000209
7981,061935	0,0000244
7987,0224	0,0000239
7992,982864	0,0000252
7998,943329	0,0000257
8004,903793	0,0000264
8010,864258	0,0000284
8016,824722	0,0000291
8022,785187	0,0000298
8028,745651	0,0000318
8034,706116	0,000033
8040,66658	0,0000346
8046,627045	0,0000345
8052,587509	0,0000345
8058,547974	0,0000357
8064,508438	0,0000373
8070,468903	0,0000384
8076,429367	0,000041
8082,389832	0,0000453
8088,350296	0,0000481
8094,31076	0,0000527
8100,271225	0,0000564
8106,231689	0,0000613
8112,192154	0,0000637
8118,152618	0,0000677
8124,113083	0,0000777
8130,073547	0,0000844
8136,034012	0,0000826
8141,994476	0,0000768
8147,954941	0,000074
8153,915405	0,0000691
8159,87587	0,0000713
8165,836334	0,0000725
8171,796799	0,0000742
8177,757263	0,0000815
8183,717728	0,0000874
8189,678192	0,0000944
8195,638657	0,000101208
8201,599121	0,000110107
8207,559586	0,000118812
8213,52005	0,000131242
8219,480515	0,000144775
8225,440979	0,000156559
8231,401443	0,00017234
8237,361908	0,000195678
8243,322372	0,000220111
8249,282837	0,000238782
8255,243301	0,000254298
8261,203766	0,000266985
8267,16423	0,000271266
8273,124695	0,00026279
8279,085159	0,000243502
8285,045624	0,000223966
8291,006088	0,000201801
8296,966553	0,000182402
8302,927017	0,000163964
8308,887482	0,000149082
8314,847946	0,000137392
8320,808411	0,000124509
8326,768875	0,000115366
8332,72934	0,000104241
8338,689804	0,0000988
8344,650269	0,0000905
8350,610733	0,0000872
8356,571198	0,0000841
8362,531662	0,0000835
8368,492126	0,0000809
8374,452591	0,0000759
8380,413055	0,0000733
8386,37352	0,0000692
8392,333984	0,0000636
8398,294449	0,0000614
8404,254913	0,0000587
8410,215378	0,0000576
8416,175842	0,0000563
8422,136307	0,0000551
8428,096771	0,0000527
8434,057236	0,0000509
8440,0177	0,0000491
8445,978165	0,0000469
8451,938629	0,0000456
8457,899094	0,0000442
8463,859558	0,000043
8469,820023	0,0000408
8475,780487	0,0000402
8481,740952	0,0000395
8487,701416	0,0000377
8493,66188	0,0000332
8499,622345	0,0000283
8505,582809	0,0000237
8511,543274	0,0000184
8517,503738	0,0000116
8523,464203	0,00000767
8529,424667	0,00000781
8535,385132	0,000009
8541,345596	0,0000119
8547,306061	0,0000169
8553,266525	0,0000232
8559,22699	0,0000294
8565,187454	0,0000322
8571,147919	0,000036
8577,108383	0,000037
8583,068848	0,0000386
8589,029312	0,0000387
8594,989777	0,0000382
8600,950241	0,0000403
8606,910706	0,0000397
8612,87117	0,0000396
8618,831635	0,0000412
8624,792099	0,000041
8630,752563	0,0000422
8636,713028	0,0000445
8642,673492	0,000041
8648,633957	0,0000387
8654,594421	0,0000398
8660,554886	0,0000392
8666,51535	0,0000398
8672,475815	0,0000412
8678,436279	0,000041
8684,396744	0,0000404
8690,357208	0,000038
8696,317673	0,0000392
8702,278137	0,0000407
8708,238602	0,0000409
8714,199066	0,0000398
8720,159531	0,0000397
8726,119995	0,0000403
8732,08046	0,0000411
8738,040924	0,0000421
8744,001389	0,000042
8749,961853	0,0000412
8755,922318	0,0000428
8761,882782	0,0000426
8767,843246	0,0000425
8773,803711	0,0000429
8779,764175	0,0000405
8785,72464	0,0000412
8791,685104	0,0000394
8797,645569	0,0000373
8803,606033	0,0000379
8809,566498	0,0000373
8815,526962	0,0000372
8821,487427	0,0000377
8827,447891	0,0000408
8833,408356	0,0000417
8839,36882	0,0000438
8845,329285	0,0000442
8851,289749	0,0000441
8857,250214	0,000045
8863,210678	0,0000453
8869,171143	0,0000461
8875,131607	0,0000445
8881,092072	0,000045
8887,052536	0,0000447
8893,013	0,0000438
8898,973465	0,0000424
8904,933929	0,0000401
8910,894394	0,0000359
8916,854858	0,0000332
8922,815323	0,000026
8928,775787	0,0000217
8934,736252	0,0000187
8940,696716	0,0000222
8946,657181	0,0000229
8952,617645	0,0000212
8958,57811	0,0000197
8964,538574	0,0000206
8970,499039	0,0000216
8976,459503	0,000022
8982,419968	0,0000231
8988,380432	0,0000225
8994,340897	0,0000223
9000,301361	0,0000233
9006,261826	0,0000243
9012,22229	0,0000248
9018,182755	0,0000244
9024,143219	0,0000257
9030,103683	0,0000269
9036,064148	0,000029
9042,024612	0,0000295
9047,985077	0,0000305
9053,945541	0,0000309
9059,906006	0,0000306
9065,86647	0,0000333
9071,826935	0,0000331
9077,787399	0,0000342
9083,747864	0,000035
9089,708328	0,0000372
9095,668793	0,0000362
9101,629257	0,0000361
9107,589722	0,0000382
9113,550186	0,0000382
9119,510651	0,0000358
9125,471115	0,0000336
9131,43158	0,0000323
9137,392044	0,0000319
9143,352509	0,000029
9149,312973	0,000027
9155,273438	0,0000258
9161,233902	0,0000229
9167,194366	0,0000226
9173,154831	0,000023
9179,115295	0,0000202
9185,07576	0,0000212
9191,036224	0,0000202
9196,996689	0,0000189
9202,957153	0,0000194
9208,917618	0,000019
9214,878082	0,0000191
9220,838547	0,000018
9226,799011	0,0000181
9232,759476	0,0000193
9238,71994	0,0000201
9244,680405	0,0000209
9250,640869	0,0000205
9256,601334	0,0000203
9262,561798	0,0000226
9268,522263	0,0000238
9274,482727	0,0000246
9280,443192	0,0000232
9286,403656	0,0000235
9292,36412	0,0000257
9298,324585	0,0000266
9304,285049	0,0000269
9310,245514	0,0000274
9316,205978	0,0000268
9322,166443	0,0000266
9328,126907	0,0000278
9334,087372	0,0000285
9340,047836	0,0000277
9346,008301	0,0000282
9351,968765	0,0000296
9357,92923	0,0000271
9363,889694	0,0000275
9369,850159	0,0000278
9375,810623	0,0000292
9381,771088	0,000029
9387,731552	0,000028
9393,692017	0,0000275
9399,652481	0,0000293
9405,612946	0,0000276
9411,57341	0,0000261
9417,533875	0,0000252
9423,494339	0,0000256
9429,454803	0,0000229
9435,415268	0,0000237
9441,375732	0,0000221
9447,336197	0,0000226
9453,296661	0,0000218
9459,257126	0,0000198
9465,21759	0,000019
9471,178055	0,0000194
9477,138519	0,0000186
9483,098984	0,0000194
9489,059448	0,0000176
9495,019913	0,0000196
9500,980377	0,000019
9506,940842	0,0000173
9512,901306	0,0000186
9518,861771	0,000017
9524,822235	0,0000183
9530,7827	0,0000175
9536,743164	0,0000164
9542,703629	0,0000171
9548,664093	0,0000183
9554,624557	0,0000173
9560,585022	0,0000177
9566,545486	0,0000164
9572,505951	0,0000173
9578,466415	0,0000177
9584,42688	0,0000187
9590,387344	0,0000182
9596,347809	0,000017
9602,308273	0,0000178
9608,268738	0,0000166
9614,229202	0,000017
9620,189667	0,0000184
9626,150131	0,0000173
9632,110596	0,0000193
9638,07106	0,0000202
9644,031525	0,0000214
9649,991989	0,0000215
9655,952454	0,0000227
9661,912918	0,0000204
9667,873383	0,0000234
9673,833847	0,0000205
9679,794312	0,0000239
9685,754776	0,0000209
9691,71524	0,000021
9697,675705	0,0000206
9703,636169	0,0000215
9709,596634	0,0000184
9715,557098	0,0000188
9721,517563	0,0000199
9727,478027	0,0000197
9733,438492	0,0000172
9739,398956	0,0000146
9745,359421	0,000016
9751,319885	0,0000165
9757,28035	0,0000171
9763,240814	0,0000141
9769,201279	0,0000146
9775,161743	0,000014
9781,122208	0,000015
9787,082672	0,0000133
9793,043137	0,0000136
9799,003601	0,0000142
9804,964066	0,0000153
9810,92453	0,000018
9816,884995	0,0000185
9822,845459	0,000019
9828,805923	0,0000207
9834,766388	0,0000231
9840,726852	0,0000226
9846,687317	0,0000222
9852,647781	0,0000229
9858,608246	0,0000226
9864,56871	0,000024
9870,529175	0,000024
9876,489639	0,0000277
9882,450104	0,0000286
9888,410568	0,0000306
9894,371033	0,0000297
9900,331497	0,0000278
9906,291962	0,000027
9912,252426	0,0000284
9918,212891	0,00003
9924,173355	0,0000285
9930,13382	0,0000283
9936,094284	0,0000316
9942,054749	0,000029
9948,015213	0,0000298
9953,975677	0,0000285
9959,936142	0,0000287
9965,896606	0,0000266
9971,857071	0,0000271
9977,817535	0,0000236
9983,778	0,0000244
9989,738464	0,0000222
9995,698929	0,0000224
10001,65939	0,0000209
10007,61986	0,0000193
10013,58032	0,0000199
10019,54079	0,0000192
10025,50125	0,0000179
10031,46172	0,0000176
10037,42218	0,0000182
10043,38264	0,0000165
10049,34311	0,0000162
10055,30357	0,0000158
10061,26404	0,0000133
10067,2245	0,0000121
10073,18497	0,0000113
10079,14543	0,0000113
10085,1059	0,0000115
10091,06636	0,0000121
10097,02682	0,000011
10102,98729	0,0000131
10108,94775	0,0000127
10114,90822	0,0000141
10120,86868	0,0000148
10126,82915	0,0000179
10132,78961	0,0000185
10138,75008	0,0000188
10144,71054	0,0000171
10150,67101	0,0000168
10156,63147	0,0000201
10162,59193	0,0000198
10168,5524	0,0000204
10174,51286	0,0000207
10180,47333	0,0000215
10186,43379	0,000023
10192,39426	0,0000253
10198,35472	0,0000285
10204,31519	0,0000282
10210,27565	0,0000303
10216,23611	0,0000319
10222,19658	0,0000312
10228,15704	0,0000311
10234,11751	0,0000299
10240,07797	0,0000309
10246,03844	0,0000312
10251,9989	0,0000303
10257,95937	0,0000303
10263,91983	0,00003
10269,88029	0,0000288
10275,84076	0,0000292
10281,80122	0,000026
10287,76169	0,0000266
10293,72215	0,0000248
10299,68262	0,0000229
10305,64308	0,0000231
10311,60355	0,0000185
10317,56401	0,0000196
10323,52448	0,0000184
10329,48494	0,0000181
10335,4454	0,0000181
10341,40587	0,0000188
10347,36633	0,0000184
10353,3268	0,0000192
10359,28726	0,0000203
10365,24773	0,0000231
10371,20819	0,0000218
10377,16866	0,0000223
10383,12912	0,0000221
10389,08958	0,0000233
10395,05005	0,0000226
10401,01051	0,0000251
10406,97098	0,0000253
10412,93144	0,0000246
10418,89191	0,0000285
10424,85237	0,0000284
10430,81284	0,0000294
10436,7733	0,0000334
10442,73376	0,0000378
10448,69423	0,0000425
10454,65469	0,0000432
10460,61516	0,0000437
10466,57562	0,0000497
10472,53609	0,0000574
10478,49655	0,0000639
10484,45702	0,0000675
10490,41748	0,0000689
10496,37794	0,0000709
10502,33841	0,000075
10508,29887	0,0000798
10514,25934	0,0000845
10520,2198	0,0000845
10526,18027	0,0000862
10532,14073	0,0000883
10538,1012	0,0000836
10544,06166	0,0000793
10550,02213	0,0000736
10555,98259	0,0000678
10561,94305	0,0000584
10567,90352	0,000054
10573,86398	0,0000516
10579,82445	0,0000492
10585,78491	0,0000481
10591,74538	0,0000466
10597,70584	0,000045
10603,66631	0,0000452
10609,62677	0,0000435
10615,58723	0,0000407
10621,5477	0,0000403
10627,50816	0,0000398
10633,46863	0,0000391
10639,42909	0,0000381
10645,38956	0,0000367
10651,35002	0,0000364
10657,31049	0,000033
10663,27095	0,0000328
10669,23141	0,00003
10675,19188	0,0000276
10681,15234	0,0000274
10687,11281	0,0000274
10693,07327	0,0000253
10699,03374	0,0000258
10704,9942	0,0000224
10710,95467	0,000023
10716,91513	0,0000206
10722,8756	0,0000208
10728,83606	0,0000174
10734,79652	0,0000171
10740,75699	0,0000178
10746,71745	0,0000188
10752,67792	0,0000196
10758,63838	0,0000199
10764,59885	0,0000198
10770,55931	0,0000201
10776,51978	0,0000199
10782,48024	0,0000199
10788,4407	0,0000195
10794,40117	0,0000196
10800,36163	0,0000207
10806,3221	0,0000193
10812,28256	0,0000194
10818,24303	0,000019
10824,20349	0,0000165
10830,16396	0,0000176
10836,12442	0,0000168
10842,08488	0,0000187
10848,04535	0,0000173
10854,00581	0,000016
10859,96628	0,0000183
10865,92674	0,0000176
10871,88721	0,000018
10877,84767	0,0000162
10883,80814	0,0000159
10889,7686	0,0000126
10895,72906	0,000013
10901,68953	0,0000128
10907,64999	0,0000143
10913,61046	0,0000152
10919,57092	0,000015
10925,53139	0,0000159
10931,49185	0,0000175
10937,45232	0,0000157
10943,41278	0,000016
10949,37325	0,0000163
10955,33371	0,0000175
10961,29417	0,0000159
10967,25464	0,0000146
10973,2151	0,0000158
10979,17557	0,0000158
10985,13603	0,0000145
10991,0965	0,0000165
10997,05696	0,0000165
11003,01743	0,0000154
11008,97789	0,000016
11014,93835	0,0000171
11020,89882	0,0000176
11026,85928	0,0000192
11032,81975	0,000019
11038,78021	0,0000187
11044,74068	0,0000205
11050,70114	0,0000216
11056,66161	0,0000225
11062,62207	0,0000236
11068,58253	0,000026
11074,543	0,000025
11080,50346	0,0000255
11086,46393	0,0000251
11092,42439	0,0000256
11098,38486	0,0000282
11104,34532	0,0000304
11110,30579	0,000029
11116,26625	0,0000268
11122,22672	0,0000278
11128,18718	0,0000293
11134,14764	0,0000286
11140,10811	0,0000269
11146,06857	0,0000271
11152,02904	0,0000255
11157,9895	0,0000221
11163,94997	0,0000216
11169,91043	0,000022
11175,8709	0,0000224
11181,83136	0,0000228
11187,79182	0,0000207
11193,75229	0,0000187
11199,71275	0,000019
11205,67322	0,0000191
11211,63368	0,0000183
11217,59415	0,0000178
11223,55461	0,0000181
11229,51508	0,000016
11235,47554	0,0000161
11241,436	0,0000155
11247,39647	0,0000154
11253,35693	0,0000161
11259,3174	0,0000165
11265,27786	0,0000156
11271,23833	0,0000175
11277,19879	0,0000167
11283,15926	0,0000175
11289,11972	0,0000176
11295,08018	0,0000164
11301,04065	0,0000164
11307,00111	0,000016
11312,96158	0,000017
11318,92204	0,0000165
11324,88251	0,0000171
11330,84297	0,0000172
11336,80344	0,0000171
11342,7639	0,0000179
11348,72437	0,0000174
11354,68483	0,0000154
11360,64529	0,0000165
11366,60576	0,0000164
11372,56622	0,0000168
11378,52669	0,0000171
11384,48715	0,0000179
11390,44762	0,0000153
11396,40808	0,0000156
11402,36855	0,0000155
11408,32901	0,0000115
11414,28947	0,0000136
11420,24994	0,0000135
11426,2104	0,0000142
11432,17087	0,0000146
11438,13133	0,000017
11444,0918	0,0000155
11450,05226	0,0000174
11456,01273	0,0000177
11461,97319	0,0000171
11467,93365	0,0000172
11473,89412	0,0000172
11479,85458	0,0000177
11485,81505	0,0000146
11491,77551	0,000015
11497,73598	0,0000134
11503,69644	0,00001
11509,65691	0,00000803
11515,61737	0,00000671
11521,57784	0,00000522
11527,5383	0,00000336
11533,49876	0,00000228
11539,45923	0,00000327
11545,41969	0,00000473
11551,38016	0,00000311
11557,34062	0,00000341
11563,30109	0,00000398
11569,26155	0,00000557
11575,22202	0,00000611
11581,18248	0,00000631
11587,14294	0,00000784
11593,10341	0,00000817
11599,06387	0,00000883
11605,02434	0,00000833
11610,9848	0,00000879
11616,94527	0,00000947
11622,90573	0,0000102
11628,8662	0,00000928
11634,82666	0,00001
11640,78712	0,0000113
11646,74759	0,0000122
11652,70805	0,0000122
11658,66852	0,0000123
11664,62898	0,0000135
11670,58945	0,0000137
11676,54991	0,0000142
11682,51038	0,0000133
11688,47084	0,0000115
11694,4313	0,0000104
11700,39177	0,0000107
11706,35223	0,0000114
11712,3127	0,0000118
11718,27316	0,0000146
11724,23363	0,0000135
11730,19409	0,0000126
11736,15456	0,0000156
11742,11502	0,0000154
11748,07549	0,0000139
11754,03595	0,0000147
11759,99641	0,0000164
11765,95688	0,0000144
11771,91734	0,0000137
11777,87781	0,0000142
11783,83827	0,0000138
11789,79874	0,0000136
11795,7592	0,0000134
11801,71967	0,0000125
11807,68013	0,0000135
11813,64059	0,0000122
11819,60106	0,0000135
11825,56152	0,000015
11831,52199	0,0000149
11837,48245	0,0000155
11843,44292	0,0000161
11849,40338	0,0000166
11855,36385	0,0000159
11861,32431	0,0000169
11867,28477	0,0000159
11873,24524	0,0000151
11879,2057	0,0000149
11885,16617	0,0000141
11891,12663	0,000013
[truncated: 30,772 more rows]
