# Supplementary material for: Predicting the Durability of Solid Fired Bricks Using NDT Electroacoustic Methods
Source: Materials (Basel). 2022 Aug 25;15(17):5882. doi: 10.3390/ma15175882 (PMC9457344; doi:10.3390/ma15175882)
Supplement: Supplementary file 1 [file materials-15-05882-s001.zip › 25-NV0_FL.csv]

ASCII data file created with TiePie Multi Channel software. www.tiepie.com.
2021-02-24 09:15:45 704m
Frequency	FFT1
Hz	V
0	0,000496155
5,960464478	0,000794355
11,92092896	0,000872303
17,88139343	0,000832659
23,84185791	0,000802326
29,80232239	0,000793908
35,76278687	0,000798484
41,72325134	0,000815442
47,68371582	0,000809053
53,6441803	0,000797027
59,60464478	0,000803157
65,56510925	0,000821704
71,52557373	0,000873086
77,48603821	0,000830896
83,44650269	0,000812224
89,40696716	0,00082762
95,36743164	0,000815628
101,3278961	0,00080391
107,2883606	0,000798384
113,2488251	0,000820414
119,2092896	0,00082769
125,169754	0,000813005
131,1302185	0,000798915
137,090683	0,000792778
143,0511475	0,000789621
149,0116119	0,000795103
154,9720764	0,000786881
160,9325409	0,000774647
166,8930054	0,000760977
172,8534698	0,000766209
178,8139343	0,000761665
184,7743988	0,000755401
190,7348633	0,000749339
196,6953278	0,000752267
202,6557922	0,000754336
208,6162567	0,000746081
214,5767212	0,000738229
220,5371857	0,000732853
226,4976501	0,000725037
232,4581146	0,000722032
238,4185791	0,000722222
244,3790436	0,000712723
250,3395081	0,000707644
256,2999725	0,000698572
262,260437	0,000691862
268,2209015	0,000687087
274,181366	0,000683118
280,1418304	0,000673338
286,1022949	0,000674805
292,0627594	0,000666621
298,0232239	0,000667503
303,9836884	0,000665572
309,9441528	0,000662387
315,9046173	0,000659211
321,8650818	0,000656448
327,8255463	0,000651868
333,7860107	0,000648952
339,7464752	0,000642596
345,7069397	0,000643251
351,6674042	0,000640249
357,6278687	0,000634673
363,5883331	0,000634037
369,5487976	0,000631132
375,5092621	0,000628933
381,4697266	0,000625351
387,430191	0,000627736
393,3906555	0,000622628
399,35112	0,000622959
405,3115845	0,000621593
411,272049	0,000619069
417,2325134	0,000616452
423,1929779	0,000617099
429,1534424	0,000611843
435,1139069	0,000612857
441,0743713	0,000607137
447,0348358	0,000605234
452,9953003	0,000604754
458,9557648	0,000604167
464,9162292	0,000597415
470,8766937	0,000599171
476,8371582	0,000597804
482,7976227	0,000594233
488,7580872	0,000595675
494,7185516	0,000592907
500,6790161	0,000590445
506,6394806	0,00058755
512,5999451	0,000587029
518,5604095	0,000582922
524,520874	0,00058486
530,4813385	0,000576998
536,441803	0,000578438
542,4022675	0,000572049
548,3627319	0,000573957
554,3231964	0,000571419
560,2836609	0,000571168
566,2441254	0,000570063
572,2045898	0,000571171
578,1650543	0,000569928
584,1255188	0,000569216
590,0859833	0,000569898
596,0464478	0,00056854
602,0069122	0,000567873
607,9673767	0,000570074
613,9278412	0,000569454
619,8883057	0,000568683
625,8487701	0,00056955
631,8092346	0,000567717
637,7696991	0,000569203
643,7301636	0,000572248
649,6906281	0,000571495
655,6510925	0,000572413
661,611557	0,000571955
667,5720215	0,00057321
673,532486	0,000573505
679,4929504	0,00057284
685,4534149	0,000572068
691,4138794	0,000574438
697,3743439	0,000575652
703,3348083	0,000576252
709,2952728	0,00057704
715,2557373	0,000584649
721,2162018	0,000574951
727,1766663	0,000576309
733,1371307	0,000578022
739,0975952	0,00058005
745,0580597	0,000581681
751,0185242	0,000582216
756,9789886	0,000584824
762,9394531	0,000586764
768,8999176	0,000588155
774,8603821	0,000587446
780,8208466	0,000591642
786,781311	0,000592225
792,7417755	0,000595281
798,70224	0,000596945
804,6627045	0,00059898
810,6231689	0,000601995
816,5836334	0,000602936
822,5440979	0,000605069
828,5045624	0,000607699
834,4650269	0,000610007
840,4254913	0,000611366
846,3859558	0,000614893
852,3464203	0,000615808
858,3068848	0,000620668
864,2673492	0,00062163
870,2278137	0,000622911
876,1882782	0,00062357
882,1487427	0,000627079
888,1092072	0,000626723
894,0696716	0,000627646
900,0301361	0,000630618
905,9906006	0,000633177
911,9510651	0,000635896
917,9115295	0,000637524
923,871994	0,000642398
929,8324585	0,000644712
935,792923	0,000647596
941,7533875	0,000652012
947,7138519	0,000660589
953,6743164	0,000662605
959,6347809	0,000670025
965,5952454	0,000675304
971,5557098	0,000683118
977,5161743	0,000690162
983,4766388	0,000698697
989,4371033	0,00070396
995,3975677	0,000714749
1001,358032	0,000723526
1007,318497	0,000734717
1013,278961	0,000743483
1019,239426	0,000756281
1025,19989	0,000767864
1031,160355	0,000783645
1037,120819	0,000794829
1043,081284	0,000812412
1049,041748	0,000829788
1055,002213	0,000849389
1060,962677	0,000871013
1066,923141	0,000895293
1072,883606	0,000919246
1078,84407	0,00094826
1084,804535	0,000979791
1090,764999	0,001013703
1096,725464	0,001049942
1102,685928	0,001090462
1108,646393	0,001135263
1114,606857	0,001180622
1120,567322	0,001229476
1126,527786	0,001283052
1132,488251	0,001334822
1138,448715	0,001381207
1144,40918	0,001412721
1150,369644	0,001414224
1156,330109	0,001376848
1162,290573	0,001300269
1168,251038	0,00120211
1174,211502	0,001108876
1180,171967	0,001027979
1186,132431	0,000963915
1192,092896	0,000908494
1198,05336	0,000862356
1204,013824	0,000820782
1209,974289	0,000784022
1215,934753	0,000753235
1221,895218	0,000724966
1227,855682	0,000702665
1233,816147	0,000682409
1239,776611	0,000664495
1245,737076	0,000648538
1251,69754	0,000636169
1257,658005	0,000626919
1263,618469	0,000618121
1269,578934	0,000611044
1275,539398	0,000606687
1281,499863	0,000602714
1287,460327	0,000601519
1293,420792	0,00059972
1299,381256	0,000599622
1305,341721	0,000600667
1311,302185	0,000603844
1317,26265	0,000609514
1323,223114	0,000614637
1329,183578	0,000624992
1335,144043	0,000632523
1341,104507	0,000645499
1347,064972	0,000655215
1353,025436	0,000666291
1358,985901	0,000681855
1364,946365	0,000696294
1370,90683	0,000711623
1376,867294	0,000729466
1382,827759	0,000750028
1388,788223	0,000769182
1394,748688	0,000788941
1400,709152	0,000809839
1406,669617	0,000829109
1412,630081	0,000842811
1418,590546	0,000851553
1424,55101	0,000852855
1430,511475	0,000844445
1436,471939	0,000830482
1442,432404	0,000813449
1448,392868	0,000795351
1454,353333	0,000775398
1460,313797	0,000759424
1466,274261	0,000743216
1472,234726	0,000726228
1478,19519	0,000708159
1484,155655	0,000695546
1490,116119	0,000680095
1496,076584	0,000669378
1502,037048	0,000659087
1507,997513	0,000651516
1513,957977	0,000642982
1519,918442	0,00063552
1525,878906	0,000630918
1531,839371	0,000626626
1537,799835	0,000623948
1543,7603	0,000619635
1549,720764	0,000618015
1555,681229	0,000616557
1561,641693	0,000613617
1567,602158	0,000611941
1573,562622	0,00061234
1579,523087	0,000609699
1585,483551	0,000609028
1591,444016	0,000606139
1597,40448	0,00060808
1603,364944	0,000606513
1609,325409	0,000606501
1615,285873	0,000607372
1621,246338	0,000606051
1627,206802	0,000605431
1633,167267	0,000605028
1639,127731	0,000607338
1645,088196	0,000605982
1651,04866	0,000604434
1657,009125	0,000604596
1662,969589	0,000606766
1668,930054	0,000604346
1674,890518	0,000607004
1680,850983	0,000605923
1686,811447	0,000605964
1692,771912	0,000607464
1698,732376	0,00060743
1704,692841	0,000607731
1710,653305	0,000609072
1716,61377	0,000608143
1722,574234	0,000610634
1728,534698	0,00060995
1734,495163	0,000612734
1740,455627	0,000615515
1746,416092	0,000613567
1752,376556	0,000617135
1758,337021	0,000616511
1764,297485	0,000619047
1770,25795	0,000621255
1776,218414	0,000622123
1782,178879	0,000624787
1788,139343	0,00062656
1794,099808	0,000630305
1800,060272	0,000631551
1806,020737	0,000634773
1811,981201	0,000637026
1817,941666	0,000640698
1823,90213	0,000643815
1829,862595	0,000645479
1835,823059	0,000648778
1841,783524	0,000650817
1847,743988	0,000654318
1853,704453	0,000658978
1859,664917	0,00066284
1865,625381	0,000665048
1871,585846	0,000668407
1877,54631	0,000674478
1883,506775	0,000676899
1889,467239	0,000680261
1895,427704	0,000684467
1901,388168	0,000689913
1907,348633	0,000691895
1913,309097	0,000695103
1919,269562	0,000699033
1925,230026	0,000705068
1931,190491	0,000708275
1937,150955	0,000714459
1943,11142	0,000718634
1949,071884	0,000723376
1955,032349	0,000726574
1960,992813	0,000734724
1966,953278	0,000737959
1972,913742	0,000745111
1978,874207	0,000750536
1984,834671	0,00075756
1990,795135	0,000764185
1996,7556	0,000770939
2002,716064	0,000777375
2008,676529	0,000785494
2014,636993	0,000792461
2020,597458	0,000801092
2026,557922	0,000807706
2032,518387	0,000816407
2038,478851	0,000824719
2044,439316	0,000832488
2050,39978	0,000841452
2056,360245	0,000852151
2062,320709	0,000857549
2068,281174	0,000868713
2074,241638	0,000876405
2080,202103	0,000885577
2086,162567	0,000893281
2092,123032	0,000899932
2098,083496	0,000907807
2104,043961	0,000912775
2110,004425	0,000915849
2115,96489	0,000916466
2121,925354	0,000913691
2127,885818	0,000907844
2133,846283	0,000894631
2139,806747	0,000878037
2145,767212	0,000855344
2151,727676	0,000825817
2157,688141	0,000791913
2163,648605	0,000755214
2169,60907	0,000717187
2175,569534	0,000680883
2181,529999	0,0006486
2187,490463	0,000621334
2193,450928	0,000604504
2199,411392	0,000590769
2205,371857	0,000585797
2211,332321	0,000583732
2217,292786	0,000584027
2223,25325	0,000588902
2229,213715	0,000596528
2235,174179	0,00060343
2241,134644	0,000610094
2247,095108	0,000617602
2253,055573	0,000626947
2259,016037	0,000633408
2264,976501	0,000641624
2270,936966	0,000646653
2276,89743	0,000650734
2282,857895	0,000654784
2288,818359	0,000658505
2294,778824	0,000663007
2300,739288	0,000662324
2306,699753	0,000664154
2312,660217	0,000663469
2318,620682	0,000665069
2324,581146	0,000666335
2330,541611	0,00066791
2336,502075	0,000668649
2342,46254	0,000672636
2348,423004	0,000676392
2354,383469	0,000682773
2360,343933	0,000685089
2366,304398	0,000692096
2372,264862	0,000696396
2378,225327	0,000701157
2384,185791	0,000706622
2390,146255	0,00071225
2396,10672	0,000717492
2402,067184	0,000721229
2408,027649	0,000726514
2413,988113	0,000731052
2419,948578	0,000735596
2425,909042	0,000738857
2431,869507	0,000744948
2437,829971	0,000747571
2443,790436	0,000751754
2449,7509	0,000755839
2455,711365	0,000761837
2461,671829	0,000765372
2467,632294	0,000769748
2473,592758	0,000777737
2479,553223	0,00078227
2485,513687	0,000787561
2491,474152	0,000794541
2497,434616	0,000800086
2503,395081	0,00080659
2509,355545	0,000811203
2515,31601	0,000817486
2521,276474	0,000822743
2527,236938	0,000826063
2533,197403	0,000830692
2539,157867	0,000833189
2545,118332	0,00083786
2551,078796	0,000842852
2557,039261	0,000843902
2562,999725	0,000847843
2568,96019	0,000850545
2574,920654	0,000852624
2580,881119	0,000854355
2586,841583	0,000855861
2592,802048	0,000856784
2598,762512	0,000858869
2604,722977	0,000861035
2610,683441	0,000862329
2616,643906	0,000863004
2622,60437	0,000863987
2628,564835	0,00086365
2634,525299	0,000864253
2640,485764	0,000863639
2646,446228	0,000862543
2652,406693	0,00086131
2658,367157	0,000859599
2664,327621	0,000855242
2670,288086	0,000851461
2676,24855	0,000848176
2682,209015	0,000843642
2688,169479	0,00083668
2694,129944	0,000830262
2700,090408	0,000821856
2706,050873	0,000811139
2712,011337	0,000801621
2717,971802	0,000790065
2723,932266	0,00077538
2729,892731	0,000760258
2735,853195	0,0007435
2741,81366	0,000724809
2747,774124	0,000703719
2753,734589	0,000681448
2759,695053	0,000658441
2765,655518	0,000630541
2771,615982	0,000604486
2777,576447	0,000579275
2783,536911	0,000551395
2789,497375	0,000524539
2795,45784	0,000498823
2801,418304	0,000477853
2807,378769	0,000460761
2813,339233	0,000448156
2819,299698	0,00044373
2825,260162	0,000448655
2831,220627	0,00046074
2837,181091	0,000482054
2843,141556	0,000510509
2849,10202	0,000543447
2855,062485	0,000580942
2861,022949	0,000619682
2866,983414	0,000662088
2872,943878	0,000705374
2878,904343	0,000748055
2884,864807	0,000791181
2890,825272	0,000834762
2896,785736	0,000876627
2902,746201	0,000916331
2908,706665	0,000956355
2914,66713	0,000994532
2920,627594	0,001032447
2926,588058	0,001068624
2932,548523	0,001104132
2938,508987	0,001139691
2944,469452	0,001173017
2950,429916	0,001204418
2956,390381	0,001238963
2962,350845	0,001268891
2968,31131	0,001299455
2974,271774	0,001329591
2980,232239	0,001359185
2986,192703	0,001388896
2992,153168	0,001418567
2998,113632	0,001446378
3004,074097	0,001473127
3010,034561	0,001503163
3015,995026	0,001529114
3021,95549	0,001556634
3027,915955	0,001584434
3033,876419	0,001611161
3039,836884	0,001637419
3045,797348	0,00166571
3051,757813	0,001693133
3057,718277	0,001720559
3063,678741	0,001748554
3069,639206	0,001776899
3075,59967	0,001804069
3081,560135	0,001835299
3087,520599	0,001863068
3093,481064	0,001892365
3099,441528	0,001923502
3105,401993	0,001954074
3111,362457	0,001986946
3117,322922	0,002017295
3123,283386	0,002050946
3129,243851	0,002082576
3135,204315	0,002119262
3141,16478	0,002153868
3147,125244	0,002190061
3153,085709	0,002225549
3159,046173	0,002263327
3165,006638	0,002303137
3170,967102	0,002340543
3176,927567	0,002381265
3182,888031	0,002421636
3188,848495	0,002463328
3194,80896	0,002506034
3200,769424	0,002547141
3206,729889	0,002591218
3212,690353	0,002634249
3218,650818	0,002678266
3224,611282	0,002724565
3230,571747	0,002768079
3236,532211	0,002812461
3242,492676	0,002855635
3248,45314	0,002901257
3254,413605	0,002944019
3260,374069	0,002985657
3266,334534	0,003026721
3272,294998	0,003065899
3278,255463	0,003104682
3284,215927	0,003139467
3290,176392	0,003172789
3296,136856	0,003204174
3302,097321	0,003231499
3308,057785	0,003256
3314,01825	0,003276659
3319,978714	0,00329463
3325,939178	0,003308785
3331,899643	0,003318522
3337,860107	0,003326683
3343,820572	0,003326358
3349,781036	0,003326006
3355,741501	0,003320557
3361,701965	0,003314071
3367,66243	0,00330262
3373,622894	0,003291078
3379,583359	0,003278444
3385,543823	0,003264813
3391,504288	0,003251141
3397,464752	0,003238601
3403,425217	0,003230382
3409,385681	0,003224287
3415,346146	0,003221967
3421,30661	0,003221043
3427,267075	0,003226174
3433,227539	0,00323678
3439,188004	0,003252621
3445,148468	0,003271848
3451,108932	0,00329783
3457,069397	0,003330047
3463,029861	0,003369836
3468,990326	0,003411238
3474,95079	0,003459022
3480,911255	0,003512954
3486,871719	0,003567046
3492,832184	0,003627166
3498,792648	0,003690408
3504,753113	0,003757531
3510,713577	0,003827721
3516,674042	0,003900365
3522,634506	0,003970734
3528,594971	0,004038421
3534,555435	0,004108489
3540,5159	0,004170618
3546,476364	0,004225004
3552,436829	0,004270901
3558,397293	0,004303761
3564,357758	0,004322017
3570,318222	0,00432491
3576,278687	0,004308218
3582,239151	0,004274661
3588,199615	0,004224052
3594,16008	0,004156741
3600,120544	0,004071451
3606,081009	0,003972907
3612,041473	0,003864262
3618,001938	0,003746412
3623,962402	0,003626414
3629,922867	0,003502314
3635,883331	0,003377545
3641,843796	0,003253529
3647,80426	0,003130888
3653,764725	0,003010323
3659,725189	0,002894878
3665,685654	0,002783177
3671,646118	0,002676011
3677,606583	0,002573295
3683,567047	0,002474886
3689,527512	0,002379611
3695,487976	0,002289648
3701,448441	0,0022025
3707,408905	0,002121188
3713,36937	0,002040656
3719,329834	0,001962956
3725,290298	0,001886163
3731,250763	0,00181326
3737,211227	0,001743276
3743,171692	0,001676318
3749,132156	0,001610644
3755,092621	0,001547046
3761,053085	0,001486505
3767,01355	0,001426651
3772,974014	0,00136999
3778,934479	0,001314641
3784,894943	0,001258495
3790,855408	0,001208736
3796,815872	0,001156536
3802,776337	0,001107559
3808,736801	0,001058793
3814,697266	0,001011351
3820,65773	0,000964355
3826,618195	0,000917589
3832,578659	0,000871693
3838,539124	0,000827942
3844,499588	0,000783569
3850,460052	0,000739926
3856,420517	0,000699831
3862,380981	0,000655964
3868,341446	0,000616127
3874,30191	0,000580793
3880,262375	0,00054588
3886,222839	0,000514881
3892,183304	0,000486366
3898,143768	0,000463994
3904,104233	0,000444411
3910,064697	0,000436727
3916,025162	0,000434636
3921,985626	0,000440834
3927,946091	0,00045658
3933,906555	0,000479218
3939,86702	0,000512245
3945,827484	0,000551148
3951,787949	0,00059562
3957,748413	0,000648015
3963,708878	0,00070265
3969,669342	0,000761721
3975,629807	0,000823807
3981,590271	0,000890158
3987,550735	0,000956293
3993,5112	0,001022899
3999,471664	0,001093687
4005,432129	0,001164928
4011,392593	0,001233424
4017,353058	0,00130224
4023,313522	0,001369638
4029,273987	0,001433593
4035,234451	0,001495196
4041,194916	0,001554811
4047,15538	0,001608229
4053,115845	0,001657503
4059,076309	0,001701015
4065,036774	0,001741024
4070,997238	0,001772904
4076,957703	0,001800786
4082,918167	0,001821913
4088,878632	0,001840507
4094,839096	0,001850306
4100,799561	0,001857084
4106,760025	0,001860009
4112,72049	0,001857958
4118,680954	0,001852353
4124,641418	0,001845497
4130,601883	0,001833868
4136,562347	0,001819891
4142,522812	0,001805378
4148,483276	0,001788317
4154,443741	0,001772581
4160,404205	0,001754425
4166,36467	0,001735615
4172,325134	0,001715242
4178,285599	0,001696146
4184,246063	0,001674541
4190,206528	0,001655598
4196,166992	0,001637603
4202,127457	0,001617177
4208,087921	0,001597636
4214,048386	0,001577438
4220,00885	0,001558437
4225,969315	0,001539451
4231,929779	0,001520223
4237,890244	0,001503773
4243,850708	0,001487116
4249,811172	0,001468181
4255,771637	0,001452191
4261,732101	0,001437077
4267,692566	0,001421185
4273,65303	0,001407761
4279,613495	0,001393142
4285,573959	0,001379173
4291,534424	0,001366022
4297,494888	0,001353436
4303,455353	0,001339821
4309,415817	0,001329113
4315,376282	0,001318455
4321,336746	0,001307716
4327,297211	0,001297441
4333,257675	0,001287436
4339,21814	0,001279355
4345,178604	0,001269559
4351,139069	0,001261141
4357,099533	0,001253676
4363,059998	0,001245618
4369,020462	0,001239046
4374,980927	0,001231213
4380,941391	0,001222729
4386,901855	0,001216498
4392,86232	0,001210497
4398,822784	0,001203572
4404,783249	0,001197605
4410,743713	0,001190548
4416,704178	0,001184622
4422,664642	0,001178945
4428,625107	0,001172013
4434,585571	0,00116677
4440,546036	0,001161603
4446,5065	0,001152498
4452,466965	0,001145857
4458,427429	0,001140212
4464,387894	0,001130537
4470,348358	0,001122165
4476,308823	0,001113679
4482,269287	0,001103117
4488,229752	0,001091225
4494,190216	0,001079105
4500,150681	0,001065812
4506,111145	0,001052296
4512,071609	0,001038299
4518,032074	0,001022158
4523,992538	0,001004699
4529,953003	0,000988356
4535,913467	0,000968118
4541,873932	0,000951051
4547,834396	0,00093005
4553,794861	0,000911666
4559,755325	0,000891799
4565,71579	0,000872606
4571,676254	0,000852829
4577,636719	0,000831817
4583,597183	0,00081437
4589,557648	0,000794817
4595,518112	0,000777231
4601,478577	0,000759485
4607,439041	0,000743137
4613,399506	0,000727346
4619,35997	0,000711881
4625,320435	0,000695887
4631,280899	0,000682444
4637,241364	0,000669915
4643,201828	0,000656331
4649,162292	0,000645684
4655,122757	0,000632897
4661,083221	0,000621739
4667,043686	0,000612259
4673,00415	0,000602629
4678,964615	0,000592371
4684,925079	0,000583953
4690,885544	0,000576355
4696,846008	0,00056868
4702,806473	0,000559694
4708,766937	0,000552479
4714,727402	0,000545247
4720,687866	0,000538467
4726,648331	0,000532133
4732,608795	0,000526707
4738,56926	0,000520393
4744,529724	0,000513852
4750,490189	0,000507197
4756,450653	0,00050027
4762,411118	0,000494862
4768,371582	0,000489886
4774,332047	0,000485459
4780,292511	0,00047845
4786,252975	0,000472456
4792,21344	0,000465951
4798,173904	0,00046387
4804,134369	0,000456453
4810,094833	0,000453572
4816,055298	0,000448839
4822,015762	0,000445895
4827,976227	0,000443157
4833,936691	0,000439515
4839,897156	0,000437957
4845,85762	0,000433633
4851,818085	0,000430654
4857,778549	0,000425741
4863,739014	0,000419356
4869,699478	0,000421751
4875,659943	0,000423707
4881,620407	0,000423224
4887,580872	0,000421196
4893,541336	0,00042063
4899,501801	0,00041845
4905,462265	0,000419286
4911,422729	0,000417977
4917,383194	0,000417593
4923,343658	0,000416329
4929,304123	0,000416801
4935,264587	0,000417163
4941,225052	0,00041563
4947,185516	0,000417554
4953,145981	0,000415602
4959,106445	0,000416524
4965,06691	0,000416153
4971,027374	0,000415511
4976,987839	0,000417263
4982,948303	0,000417299
4988,908768	0,000416096
4994,869232	0,000416359
5000,829697	0,000416828
5006,790161	0,000416728
5012,750626	0,00041818
5018,71109	0,000418759
5024,671555	0,000417992
5030,632019	0,000417752
5036,592484	0,000420467
5042,552948	0,00041941
5048,513412	0,000420567
5054,473877	0,000420679
5060,434341	0,000422204
5066,394806	0,000421418
5072,35527	0,000422376
5078,315735	0,00042286
5084,276199	0,000423034
5090,236664	0,000424059
5096,197128	0,000425403
5102,157593	0,000424178
5108,118057	0,000425943
5114,078522	0,000426339
5120,038986	0,000427187
5125,999451	0,000428525
5131,959915	0,000428884
5137,92038	0,000429131
5143,880844	0,000430731
5149,841309	0,000431054
5155,801773	0,000431867
5161,762238	0,000432079
5167,722702	0,0004346
5173,683167	0,000434718
5179,643631	0,000436629
5185,604095	0,000437757
5191,56456	0,000437821
5197,525024	0,000438257
5203,485489	0,000439467
5209,445953	0,000439807
5215,406418	0,00044014
5221,366882	0,000440935
5227,327347	0,000440947
5233,287811	0,000442498
5239,248276	0,000442611
5245,20874	0,000442932
5251,169205	0,000442669
5257,129669	0,000441679
5263,090134	0,000442417
5269,050598	0,000441872
5275,011063	0,000441111
5280,971527	0,000440882
5286,931992	0,000441297
5292,892456	0,000441567
5298,852921	0,000441002
5304,813385	0,000438582
5310,773849	0,000438159
5316,734314	0,000437283
5322,694778	0,000435988
5328,655243	0,000435814
5334,615707	0,000434421
5340,576172	0,000434593
5346,536636	0,000432584
5352,497101	0,000430738
5358,457565	0,000430264
5364,41803	0,000428122
5370,378494	0,000426766
5376,338959	0,000425448
5382,299423	0,000425283
5388,259888	0,000421627
5394,220352	0,000422053
5400,180817	0,000422264
5406,141281	0,000419121
5412,101746	0,000418002
5418,06221	0,000417098
5424,022675	0,000416114
5429,983139	0,000415989
5435,943604	0,000413514
5441,904068	0,000412047
5447,864532	0,000412133
5453,824997	0,000411623
5459,785461	0,000410262
5465,745926	0,00040934
5471,70639	0,000408601
5477,666855	0,000408389
5483,627319	0,000408613
5489,587784	0,000407498
5495,548248	0,000408284
5501,508713	0,000407724
5507,469177	0,000406846
5513,429642	0,000405943
5519,390106	0,000405068
5525,350571	0,000405959
5531,311035	0,000404575
5537,2715	0,000403479
5543,231964	0,000404087
5549,192429	0,000404647
5555,152893	0,000401636
5561,113358	0,000402694
5567,073822	0,000402163
5573,034286	0,000400445
5578,994751	0,000399721
5584,955215	0,00039846
5590,91568	0,000396336
5596,876144	0,000398519
5602,836609	0,000396672
5608,797073	0,000395222
5614,757538	0,000393934
5620,718002	0,000390732
5626,678467	0,000389629
5632,638931	0,000389164
5638,599396	0,000387104
5644,55986	0,000386077
5650,520325	0,0003843
5656,480789	0,000383999
5662,441254	0,00038204
5668,401718	0,000381565
5674,362183	0,000380317
5680,322647	0,000377879
5686,283112	0,000376372
5692,243576	0,000376695
5698,204041	0,000374381
5704,164505	0,000373685
5710,124969	0,00037213
5716,085434	0,0003714
5722,045898	0,000370907
5728,006363	0,000370475
5733,966827	0,000369958
5739,927292	0,0003697
5745,887756	0,000368541
5751,848221	0,000368762
5757,808685	0,000368434
5763,76915	0,000368319
5769,729614	0,000368225
5775,690079	0,000367757
5781,650543	0,000367731
5787,611008	0,000369018
5793,571472	0,000368405
5799,531937	0,000368294
5805,492401	0,000368523
5811,452866	0,000369076
5817,41333	0,000368284
5823,373795	0,000368266
5829,334259	0,000367485
5835,294724	0,000368833
5841,255188	0,000367699
5847,215652	0,000367202
5853,176117	0,000365237
5859,136581	0,000365509
5865,097046	0,000364411
5871,05751	0,000364234
5877,017975	0,000363205
5882,978439	0,000362773
5888,938904	0,000363177
5894,899368	0,000361811
5900,859833	0,000360505
5906,820297	0,000361134
5912,780762	0,000360223
5918,741226	0,000358563
5924,701691	0,000358026
5930,662155	0,000356903
5936,62262	0,000356763
5942,583084	0,000356566
5948,543549	0,000355854
5954,504013	0,000355571
5960,464478	0,000356811
5966,424942	0,00035499
5972,385406	0,000354904
5978,345871	0,000355641
5984,306335	0,000355942
5990,2668	0,000354269
5996,227264	0,000353685
6002,187729	0,000354452
6008,148193	0,000353148
6014,108658	0,000352699
6020,069122	0,000351049
6026,029587	0,000349577
6031,990051	0,000350726
6037,950516	0,000349748
6043,91098	0,000349778
6049,871445	0,000347161
6055,831909	0,000347328
6061,792374	0,000346033
6067,752838	0,000345374
6073,713303	0,000344401
6079,673767	0,00034452
6085,634232	0,000343245
6091,594696	0,000341036
6097,555161	0,000340624
6103,515625	0,000338568
6109,476089	0,000338865
6115,436554	0,000337004
6121,397018	0,000336767
6127,357483	0,0003347
6133,317947	0,000334568
6139,278412	0,000332149
6145,238876	0,000331757
6151,199341	0,000330833
6157,159805	0,000328079
6163,12027	0,000328431
6169,080734	0,000327876
6175,041199	0,000326875
6181,001663	0,000327226
6186,962128	0,000326805
6192,922592	0,000327406
6198,883057	0,000328121
6204,843521	0,000328022
6210,803986	0,000329853
6216,76445	0,000330232
6222,724915	0,000331516
6228,685379	0,000332065
6234,645844	0,000334441
6240,606308	0,000335779
6246,566772	0,000338083
6252,527237	0,000340802
6258,487701	0,000342031
6264,448166	0,000345075
6270,40863	0,000350305
6276,369095	0,000352841
6282,329559	0,000357102
6288,290024	0,000359153
6294,250488	0,00036472
6300,210953	0,000368586
6306,171417	0,000372728
6312,131882	0,000378418
6318,092346	0,000383187
6324,052811	0,000386896
6330,013275	0,000394413
6335,97374	0,000397853
6341,934204	0,000403121
6347,894669	0,000407841
6353,855133	0,000414046
6359,815598	0,000417583
6365,776062	0,000422607
6371,736526	0,000427518
6377,696991	0,000431365
6383,657455	0,000435953
6389,61792	0,000439691
6395,578384	0,000442618
6401,538849	0,000446567
6407,499313	0,000451329
6413,459778	0,000452611
6419,420242	0,000455616
6425,380707	0,000457012
6431,341171	0,000459644
6437,301636	0,000459899
6443,2621	0,000463143
6449,222565	0,000463943
6455,183029	0,000465359
6461,143494	0,000464286
6467,103958	0,000465216
6473,064423	0,000465909
6479,024887	0,000465369
6484,985352	0,000465499
6490,945816	0,000463606
6496,906281	0,000463718
6502,866745	0,000462469
6508,827209	0,000460454
6514,787674	0,000459472
6520,748138	0,00045822
6526,708603	0,000457532
6532,669067	0,000454488
6538,629532	0,000453169
6544,589996	0,000450983
6550,550461	0,000450701
6556,510925	0,000447032
6562,47139	0,000444088
6568,431854	0,000441227
6574,392319	0,000440492
6580,352783	0,000437293
6586,313248	0,00043365
6592,273712	0,000431919
6598,234177	0,000428276
6604,194641	0,000425249
6610,155106	0,00042264
6616,11557	0,000420272
6622,076035	0,000420738
6628,036499	0,0004207
6633,996964	0,000414974
6639,957428	0,000407374
6645,917892	0,000406746
6651,878357	0,000401551
6657,838821	0,000399638
6663,799286	0,000397288
6669,75975	0,000391387
6675,720215	0,000389544
6681,680679	0,000384385
6687,641144	0,000381484
6693,601608	0,000378949
6699,562073	0,000373755
6705,522537	0,000370643
6711,483002	0,000366953
6717,443466	0,000364101
6723,403931	0,000360682
6729,364395	0,000358095
6735,32486	0,000355873
6741,285324	0,000353054
6747,245789	0,000349349
6753,206253	0,000345856
6759,166718	0,000343846
6765,127182	0,000341719
6771,087646	0,000337663
6777,048111	0,000336038
6783,008575	0,000332263
6788,96904	0,000330839
6794,929504	0,000328933
6800,889969	0,000325349
6806,850433	0,000324518
6812,810898	0,000321473
6818,771362	0,000320258
6824,731827	0,000317287
6830,692291	0,000315374
6836,652756	0,000316021
6842,61322	0,000314622
6848,573685	0,000312534
6854,534149	0,000310406
6860,494614	0,000309451
6866,455078	0,000309622
6872,415543	0,000308511
6878,376007	0,000307211
6884,336472	0,000305237
6890,296936	0,000303877
6896,257401	0,000302702
6902,217865	0,00030234
6908,178329	0,000298184
6914,138794	0,000298689
6920,099258	0,000296592
6926,059723	0,000296559
6932,020187	0,000294103
6937,980652	0,000294357
6943,941116	0,000291347
6949,901581	0,000289656
6955,862045	0,000287035
6961,82251	0,000286306
6967,782974	0,000283147
6973,743439	0,000282286
6979,703903	0,000280398
6985,664368	0,000278954
6991,624832	0,000276938
6997,585297	0,000273567
7003,545761	0,000272478
7009,506226	0,000269715
7015,46669	0,000267258
7021,427155	0,000266043
7027,387619	0,000262633
7033,348083	0,000261517
7039,308548	0,00025968
7045,269012	0,000256621
7051,229477	0,000254871
7057,189941	0,000252323
7063,150406	0,000250627
7069,11087	0,000247803
7075,071335	0,000245294
7081,031799	0,000242953
7086,992264	0,000241347
7092,952728	0,000237698
7098,913193	0,000234066
7104,873657	0,000232084
7110,834122	0,000228622
7116,794586	0,000224476
7122,755051	0,00022228
7128,715515	0,000218791
7134,67598	0,000215555
7140,636444	0,000212006
7146,596909	0,000207691
7152,557373	0,000206376
7158,517838	0,000201002
7164,478302	0,000198022
7170,438766	0,000194649
7176,399231	0,000190585
7182,359695	0,000186518
7188,32016	0,000183917
7194,280624	0,000179812
7200,241089	0,000176618
7206,201553	0,000171777
7212,162018	0,000169505
7218,122482	0,000164715
7224,082947	0,000161566
7230,043411	0,000156231
7236,003876	0,000153643
7241,96434	0,000150698
7247,924805	0,000147059
7253,885269	0,000142436
7259,845734	0,000137742
7265,806198	0,00013645
7271,766663	0,000132318
7277,727127	0,000128239
7283,687592	0,000123952
7289,648056	0,000121692
7295,608521	0,000118023
7301,568985	0,000114856
7307,529449	0,000111656
7313,489914	0,000109552
7319,450378	0,000105623
7325,410843	0,000102777
7331,371307	0,0000995
7337,331772	0,0000966
7343,292236	0,0000953
7349,252701	0,0000909
7355,213165	0,0000891
7361,17363	0,0000867
7367,134094	0,0000842
7373,094559	0,0000813
7379,055023	0,0000808
7385,015488	0,0000775
7390,975952	0,0000767
7396,936417	0,0000738
7402,896881	0,0000747
7408,857346	0,0000735
7414,81781	0,0000719
7420,778275	0,00007
7426,738739	0,0000696
7432,699203	0,0000687
7438,659668	0,0000676
7444,620132	0,000068
7450,580597	0,0000678
7456,541061	0,0000665
7462,501526	0,0000671
7468,46199	0,0000659
7474,422455	0,0000652
7480,382919	0,0000649
7486,343384	0,0000641
7492,303848	0,0000655
7498,264313	0,0000646
7504,224777	0,0000641
7510,185242	0,0000626
7516,145706	0,0000651
7522,106171	0,0000639
7528,066635	0,0000629
7534,0271	0,000063
7539,987564	0,0000622
7545,948029	0,0000612
7551,908493	0,0000618
7557,868958	0,0000616
7563,829422	0,0000613
7569,789886	0,0000609
7575,750351	0,0000617
7581,710815	0,0000595
7587,67128	0,00006
7593,631744	0,0000595
7599,592209	0,0000595
7605,552673	0,0000584
7611,513138	0,0000599
7617,473602	0,0000569
7623,434067	0,0000589
7629,394531	0,0000587
7635,354996	0,0000588
7641,31546	0,0000571
7647,275925	0,0000577
7653,236389	0,000059
7659,196854	0,0000577
7665,157318	0,0000588
7671,117783	0,000059
7677,078247	0,0000581
7683,038712	0,0000598
7688,999176	0,0000601
7694,959641	0,0000598
7700,920105	0,0000588
7706,880569	0,0000589
7712,841034	0,0000593
7718,801498	0,0000585
7724,761963	0,0000586
7730,722427	0,0000601
7736,682892	0,0000616
7742,643356	0,0000602
7748,603821	0,0000606
7754,564285	0,0000603
7760,52475	0,0000611
7766,485214	0,0000605
7772,445679	0,0000611
7778,406143	0,0000607
7784,366608	0,0000615
7790,327072	0,0000613
7796,287537	0,0000609
7802,248001	0,0000617
7808,208466	0,0000621
7814,16893	0,0000616
7820,129395	0,0000617
7826,089859	0,0000622
7832,050323	0,0000604
7838,010788	0,0000615
7843,971252	0,0000625
7849,931717	0,0000621
7855,892181	0,000063
7861,852646	0,0000633
7867,81311	0,0000645
7873,773575	0,0000644
7879,734039	0,0000654
7885,694504	0,0000652
7891,654968	0,0000668
7897,615433	0,0000679
7903,575897	0,000068
7909,536362	0,0000696
7915,496826	0,0000707
7921,457291	0,0000701
7927,417755	0,0000711
7933,37822	0,000074
7939,338684	0,0000748
7945,299149	0,0000751
7951,259613	0,0000765
7957,220078	0,0000771
7963,180542	0,0000789
7969,141006	0,0000796
7975,101471	0,0000819
7981,061935	0,0000839
7987,0224	0,0000858
7992,982864	0,0000872
7998,943329	0,0000874
8004,903793	0,000089
8010,864258	0,0000908
8016,824722	0,0000915
8022,785187	0,0000937
8028,745651	0,0000958
8034,706116	0,0000969
8040,66658	0,0000978
8046,627045	0,0000995
8052,587509	0,0000997
8058,547974	0,000101235
8064,508438	0,000102238
8070,468903	0,000103528
8076,429367	0,000105097
8082,389832	0,000106352
8088,350296	0,000106962
8094,31076	0,000108269
8100,271225	0,000109631
8106,231689	0,000110135
8112,192154	0,000110706
8118,152618	0,000111462
8124,113083	0,000111551
8130,073547	0,000114127
8136,034012	0,000114828
8141,994476	0,000114687
8147,954941	0,000114911
8153,915405	0,00011779
8159,87587	0,000116256
8165,836334	0,000118332
8171,796799	0,000118981
8177,757263	0,000120613
8183,717728	0,000120196
8189,678192	0,000121109
8195,638657	0,000122437
8201,599121	0,000123197
8207,559586	0,000124571
8213,52005	0,000125732
8219,480515	0,000125975
8225,440979	0,000128869
8231,401443	0,000129402
8237,361908	0,000130603
8243,322372	0,000131104
8249,282837	0,000132818
8255,243301	0,000133755
8261,203766	0,000135084
8267,16423	0,000136546
8273,124695	0,000138694
8279,085159	0,000139998
8285,045624	0,000142158
8291,006088	0,00014269
8296,966553	0,000145044
8302,927017	0,000147638
8308,887482	0,000148783
8314,847946	0,000148332
8320,808411	0,000152742
8326,768875	0,000154744
8332,72934	0,000157911
8338,689804	0,000158591
8344,650269	0,000160689
8350,610733	0,000163421
8356,571198	0,000165312
8362,531662	0,000166447
8368,492126	0,000167381
8374,452591	0,000170169
8380,413055	0,000171878
8386,37352	0,000173816
8392,333984	0,000175047
8398,294449	0,000178548
8404,254913	0,000179651
8410,215378	0,000180739
8416,175842	0,000182543
8422,136307	0,000185033
8428,096771	0,000185025
8434,057236	0,000187609
8440,0177	0,00018897
8445,978165	0,000190542
8451,938629	0,000190592
8457,899094	0,000193042
8463,859558	0,000196224
8469,820023	0,000197285
8475,780487	0,000196987
8481,740952	0,000200016
8487,701416	0,000199882
8493,66188	0,000201505
8499,622345	0,000204073
8505,582809	0,000205055
8511,543274	0,000206521
8517,503738	0,00020798
8523,464203	0,000209283
8529,424667	0,000210489
8535,385132	0,000211248
8541,345596	0,000213204
8547,306061	0,000213885
8553,266525	0,000213606
8559,22699	0,000216422
8565,187454	0,000217752
8571,147919	0,000218079
8577,108383	0,00021807
8583,068848	0,000219438
8589,029312	0,000220567
8594,989777	0,000221429
8600,950241	0,000221136
8606,910706	0,000222645
8612,87117	0,000223553
8618,831635	0,00022377
8624,792099	0,00022384
8630,752563	0,000224548
8636,713028	0,000225743
8642,673492	0,000225993
8648,633957	0,00022495
8654,594421	0,000225695
8660,554886	0,000225554
8666,51535	0,000225223
8672,475815	0,000225142
8678,436279	0,000224794
8684,396744	0,000224862
8690,357208	0,000224955
8696,317673	0,000223881
8702,278137	0,000222057
8708,238602	0,000222559
8714,199066	0,000222516
8720,159531	0,00022073
8726,119995	0,000219346
8732,08046	0,000218399
8738,040924	0,000219206
8744,001389	0,000216718
8749,961853	0,000216704
8755,922318	0,000215307
8761,882782	0,000212942
8767,843246	0,000211416
8773,803711	0,000209404
8779,764175	0,000210072
8785,72464	0,000206871
8791,685104	0,000205788
8797,645569	0,000202432
8803,606033	0,000202924
8809,566498	0,000200466
8815,526962	0,000198949
8821,487427	0,000196761
8827,447891	0,000195334
8833,408356	0,000192722
8839,36882	0,000190577
8845,329285	0,000188002
8851,289749	0,000185854
8857,250214	0,000183327
8863,210678	0,000181895
8869,171143	0,000179601
8875,131607	0,000176799
8881,092072	0,000175932
8887,052536	0,000172402
8893,013	0,000170019
8898,973465	0,000169322
8904,933929	0,000165356
8910,894394	0,000164651
8916,854858	0,000161031
8922,815323	0,000159466
8928,775787	0,00015653
8934,736252	0,000153065
8940,696716	0,00015141
8946,657181	0,000147541
8952,617645	0,000146847
8958,57811	0,000143219
8964,538574	0,000142108
8970,499039	0,000139624
8976,459503	0,000136283
8982,419968	0,000134177
8988,380432	0,000131164
8994,340897	0,000129756
9000,301361	0,000127637
9006,261826	0,000124138
9012,22229	0,000121868
9018,182755	0,000120041
9024,143219	0,000119
9030,103683	0,000115511
9036,064148	0,000114631
9042,024612	0,000110878
9047,985077	0,000109922
9053,945541	0,000106714
9059,906006	0,000105733
9065,86647	0,000103807
9071,826935	0,00010029
9077,787399	0,0000994
9083,747864	0,0000983
9089,708328	0,0000947
9095,668793	0,0000929
9101,629257	0,0000902
9107,589722	0,0000901
9113,550186	0,0000875
9119,510651	0,0000851
9125,471115	0,0000828
9131,43158	0,0000811
9137,392044	0,0000785
9143,352509	0,0000765
9149,312973	0,0000756
9155,273438	0,0000728
9161,233902	0,0000698
9167,194366	0,0000701
9173,154831	0,0000678
9179,115295	0,0000654
9185,07576	0,000064
9191,036224	0,0000625
9196,996689	0,0000615
9202,957153	0,0000602
9208,917618	0,0000578
9214,878082	0,0000554
9220,838547	0,0000555
9226,799011	0,0000533
9232,759476	0,0000508
9238,71994	0,0000504
9244,680405	0,0000491
9250,640869	0,0000495
9256,601334	0,000048
9262,561798	0,0000476
9268,522263	0,0000466
9274,482727	0,0000444
9280,443192	0,0000447
9286,403656	0,0000435
9292,36412	0,0000434
9298,324585	0,0000434
9304,285049	0,0000427
9310,245514	0,0000412
9316,205978	0,0000403
9322,166443	0,0000402
9328,126907	0,0000415
9334,087372	0,0000403
9340,047836	0,00004
9346,008301	0,0000399
9351,968765	0,0000397
9357,92923	0,0000405
9363,889694	0,0000387
9369,850159	0,0000386
9375,810623	0,0000389
9381,771088	0,0000407
9387,731552	0,0000394
9393,692017	0,0000402
9399,652481	0,0000402
9405,612946	0,0000413
9411,57341	0,0000428
9417,533875	0,000041
9423,494339	0,0000415
9429,454803	0,0000426
9435,415268	0,0000424
9441,375732	0,0000443
9447,336197	0,0000447
9453,296661	0,0000439
9459,257126	0,0000456
9465,21759	0,0000476
9471,178055	0,0000462
9477,138519	0,0000466
9483,098984	0,0000479
9489,059448	0,0000477
9495,019913	0,0000489
9500,980377	0,0000499
9506,940842	0,0000502
9512,901306	0,0000501
9518,861771	0,0000525
9524,822235	0,0000541
9530,7827	0,000053
9536,743164	0,0000547
9542,703629	0,0000548
9548,664093	0,0000557
9554,624557	0,0000572
9560,585022	0,0000585
9566,545486	0,000059
9572,505951	0,0000594
9578,466415	0,00006
9584,42688	0,0000609
9590,387344	0,0000606
9596,347809	0,0000633
9602,308273	0,0000627
9608,268738	0,0000634
9614,229202	0,0000627
9620,189667	0,0000632
9626,150131	0,0000634
9632,110596	0,0000667
9638,07106	0,000065
9644,031525	0,0000676
9649,991989	0,0000677
9655,952454	0,0000679
9661,912918	0,0000668
9667,873383	0,0000691
9673,833847	0,0000692
9679,794312	0,0000718
9685,754776	0,0000712
9691,71524	0,0000725
9697,675705	0,0000705
9703,636169	0,0000718
9709,596634	0,0000733
9715,557098	0,0000751
9721,517563	0,0000747
9727,478027	0,0000733
9733,438492	0,0000747
9739,398956	0,0000748
9745,359421	0,0000738
9751,319885	0,0000755
9757,28035	0,000076
9763,240814	0,0000752
9769,201279	0,0000782
9775,161743	0,000079
9781,122208	0,0000785
9787,082672	0,0000785
9793,043137	0,00008
9799,003601	0,0000798
9804,964066	0,0000805
9810,92453	0,000082
9816,884995	0,0000812
9822,845459	0,0000813
9828,805923	0,0000818
9834,766388	0,0000811
9840,726852	0,0000807
9846,687317	0,0000815
9852,647781	0,0000805
9858,608246	0,0000825
9864,56871	0,0000811
9870,529175	0,0000799
9876,489639	0,0000798
9882,450104	0,0000816
9888,410568	0,0000801
9894,371033	0,0000787
9900,331497	0,0000793
9906,291962	0,0000789
9912,252426	0,0000777
9918,212891	0,0000777
9924,173355	0,000078
9930,13382	0,0000776
9936,094284	0,0000757
9942,054749	0,0000769
9948,015213	0,000076
9953,975677	0,0000758
9959,936142	0,0000761
9965,896606	0,0000746
9971,857071	0,0000754
9977,817535	0,0000745
9983,778	0,0000739
9989,738464	0,0000729
9995,698929	0,0000732
10001,65939	0,0000732
10007,61986	0,0000712
10013,58032	0,0000712
10019,54079	0,0000705
10025,50125	0,00007
10031,46172	0,0000702
10037,42218	0,0000698
10043,38264	0,0000671
10049,34311	0,0000676
10055,30357	0,0000666
10061,26404	0,0000653
10067,2245	0,0000641
10073,18497	0,0000635
10079,14543	0,000063
10085,1059	0,0000615
10091,06636	0,0000612
10097,02682	0,0000601
10102,98729	0,0000587
10108,94775	0,0000578
10114,90822	0,0000574
10120,86868	0,0000563
10126,82915	0,0000563
10132,78961	0,0000545
10138,75008	0,0000532
10144,71054	0,0000519
10150,67101	0,0000516
10156,63147	0,000051
10162,59193	0,0000494
10168,5524	0,0000475
10174,51286	0,0000482
10180,47333	0,0000471
10186,43379	0,000046
10192,39426	0,0000471
10198,35472	0,0000453
10204,31519	0,0000444
10210,27565	0,0000462
10216,23611	0,0000446
10222,19658	0,0000429
10228,15704	0,000045
10234,11751	0,0000459
10240,07797	0,0000438
10246,03844	0,0000449
10251,9989	0,0000448
10257,95937	0,0000449
10263,91983	0,0000462
10269,88029	0,0000454
10275,84076	0,0000447
10281,80122	0,0000472
10287,76169	0,0000469
10293,72215	0,0000485
10299,68262	0,0000511
10305,64308	0,0000504
10311,60355	0,0000508
10317,56401	0,0000502
10323,52448	0,0000518
10329,48494	0,000054
10335,4454	0,0000548
10341,40587	0,0000569
10347,36633	0,0000574
10353,3268	0,0000575
10359,28726	0,0000595
10365,24773	0,0000594
10371,20819	0,0000598
10377,16866	0,0000615
10383,12912	0,0000636
10389,08958	0,0000635
10395,05005	0,0000643
10401,01051	0,000065
10406,97098	0,000066
10412,93144	0,0000666
10418,89191	0,0000672
10424,85237	0,0000702
10430,81284	0,0000688
10436,7733	0,0000687
10442,73376	0,0000718
10448,69423	0,0000731
10454,65469	0,0000721
10460,61516	0,000074
10466,57562	0,0000748
10472,53609	0,0000739
10478,49655	0,0000767
10484,45702	0,0000762
10490,41748	0,0000776
10496,37794	0,0000778
10502,33841	0,0000791
10508,29887	0,0000781
10514,25934	0,0000786
10520,2198	0,0000815
10526,18027	0,0000798
10532,14073	0,0000819
10538,1012	0,000082
10544,06166	0,0000816
10550,02213	0,0000823
10555,98259	0,0000816
10561,94305	0,000084
10567,90352	0,000085
10573,86398	0,000083
10579,82445	0,0000848
10585,78491	0,0000863
10591,74538	0,0000858
10597,70584	0,0000867
10603,66631	0,000086
10609,62677	0,0000877
10615,58723	0,0000886
10621,5477	0,0000885
10627,50816	0,000091
10633,46863	0,0000899
10639,42909	0,0000907
10645,38956	0,0000906
10651,35002	0,0000922
10657,31049	0,0000934
10663,27095	0,0000942
10669,23141	0,0000926
10675,19188	0,0000958
10681,15234	0,0000958
10687,11281	0,000096
10693,07327	0,0000978
10699,03374	0,000098
10704,9942	0,0000975
10710,95467	0,000100125
10716,91513	0,00010073
10722,8756	0,000101435
10728,83606	0,000103303
10734,79652	0,000103474
10740,75699	0,000104642
10746,71745	0,00010634
10752,67792	0,000105745
10758,63838	0,00010831
10764,59885	0,000108076
10770,55931	0,000108302
10776,51978	0,00010949
10782,48024	0,000111729
10788,4407	0,000111408
10794,40117	0,00011267
10800,36163	0,000114117
10806,3221	0,000113652
10812,28256	0,000115133
10818,24303	0,000117262
10824,20349	0,000117811
10830,16396	0,000118828
10836,12442	0,000120994
10842,08488	0,000121663
10848,04535	0,000121703
10854,00581	0,000123038
10859,96628	0,000124321
10865,92674	0,000124702
10871,88721	0,000126832
10877,84767	0,000125958
10883,80814	0,000128698
10889,7686	0,000128898
10895,72906	0,00012953
10901,68953	0,000131825
10907,64999	0,000132932
10913,61046	0,000131392
10919,57092	0,000132922
10925,53139	0,000133633
10931,49185	0,000134982
10937,45232	0,000135397
10943,41278	0,000136757
10949,37325	0,00013748
10955,33371	0,000137557
10961,29417	0,000137917
10967,25464	0,000137842
10973,2151	0,000139544
10979,17557	0,000139137
10985,13603	0,000139834
10991,0965	0,000139579
10997,05696	0,000139898
11003,01743	0,000141092
11008,97789	0,000141176
11014,93835	0,000142006
11020,89882	0,000141971
11026,85928	0,000142994
11032,81975	0,000142554
11038,78021	0,000142562
11044,74068	0,000144301
11050,70114	0,000143893
11056,66161	0,000143654
11062,62207	0,000143685
11068,58253	0,000144717
11074,543	0,000144612
11080,50346	0,000144881
11086,46393	0,000145121
11092,42439	0,000144829
11098,38486	0,00014522
11104,34532	0,000145956
11110,30579	0,000145222
11116,26625	0,000144529
11122,22672	0,00014371
11128,18718	0,000144311
11134,14764	0,000145354
11140,10811	0,00014375
11146,06857	0,000144132
11152,02904	0,000144548
11157,9895	0,000143446
11163,94997	0,000142523
11169,91043	0,000144599
11175,8709	0,000143379
11181,83136	0,000142243
11187,79182	0,000141776
11193,75229	0,00014259
11199,71275	0,000142892
11205,67322	0,000141094
11211,63368	0,000141522
11217,59415	0,000141793
11223,55461	0,000142225
11229,51508	0,000141736
11235,47554	0,000140187
11241,436	0,000140998
11247,39647	0,000138197
11253,35693	0,000139141
11259,3174	0,000139572
11265,27786	0,000139045
11271,23833	0,000138564
11277,19879	0,000136175
11283,15926	0,000137196
11289,11972	0,000136545
11295,08018	0,000136661
11301,04065	0,000135367
11307,00111	0,000134908
11312,96158	0,000134012
11318,92204	0,000134766
11324,88251	0,000133931
11330,84297	0,000132841
11336,80344	0,000134054
11342,7639	0,000132389
11348,72437	0,000131671
11354,68483	0,000131639
11360,64529	0,000130242
11366,60576	0,000130161
11372,56622	0,000129665
11378,52669	0,000129238
11384,48715	0,000128029
11390,44762	0,000128686
11396,40808	0,000128262
11402,36855	0,000126364
11408,32901	0,000127501
11414,28947	0,000127696
11420,24994	0,000125796
11426,2104	0,000127672
11432,17087	0,000127095
11438,13133	0,000126721
11444,0918	0,000124342
11450,05226	0,000125148
11456,01273	0,000124498
11461,97319	0,000123874
11467,93365	0,000124654
11473,89412	0,000124176
11479,85458	0,000125969
11485,81505	0,000124383
11491,77551	0,000124757
11497,73598	0,000125343
11503,69644	0,000123963
11509,65691	0,000124889
11515,61737	0,000124576
11521,57784	0,000123599
11527,5383	0,000124078
11533,49876	0,000124374
11539,45923	0,000124321
11545,41969	0,000124818
11551,38016	0,000122803
11557,34062	0,000123053
11563,30109	0,000124407
11569,26155	0,000124955
11575,22202	0,000124436
11581,18248	0,000124941
11587,14294	0,000125871
11593,10341	0,00012434
11599,06387	0,000123262
11605,02434	0,000125589
11610,9848	0,000125874
11616,94527	0,00012468
11622,90573	0,000126445
11628,8662	0,000124394
11634,82666	0,000125762
11640,78712	0,000127025
11646,74759	0,00012518
11652,70805	0,000125697
11658,66852	0,000125287
11664,62898	0,000126141
11670,58945	0,000125927
11676,54991	0,000126195
11682,51038	0,000126299
11688,47084	0,000125733
11694,4313	0,000125818
11700,39177	0,000126785
11706,35223	0,000126129
11712,3127	0,000125357
11718,27316	0,000124659
11724,23363	0,000125879
11730,19409	0,000124524
11736,15456	0,0001247
11742,11502	0,000124385
11748,07549	0,000123392
11754,03595	0,000124078
11759,99641	0,000123279
11765,95688	0,000123379
11771,91734	0,000122801
11777,87781	0,000121638
11783,83827	0,000121666
11789,79874	0,000121414
11795,7592	0,000121084
11801,71967	0,000121711
11807,68013	0,000119531
11813,64059	0,000119711
11819,60106	0,000118409
11825,56152	0,000119557
11831,52199	0,000117488
11837,48245	0,000118589
11843,44292	0,000118571
11849,40338	0,000117305
11855,36385	0,000115353
11861,32431	0,000114803
11867,28477	0,000115718
11873,24524	0,000114464
11879,2057	0,000114117
11885,16617	0,000113842
11891,12663	0,000112643
[truncated: 30,772 more rows]
