# Supplementary material for: Predicting the Durability of Solid Fired Bricks Using NDT Electroacoustic Methods
Source: Materials (Basel). 2022 Aug 25;15(17):5882. doi: 10.3390/ma15175882 (PMC9457344; doi:10.3390/ma15175882)
Supplement: Supplementary file 1 [file materials-15-05882-s001.zip › 25-NV0_FT.csv]

ASCII data file created with TiePie Multi Channel software. www.tiepie.com.
2021-02-24 09:15:45 704m
Frequency	FFT1
Hz	V
0	0,000161198
5,960464478	0,000754007
11,92092896	0,000787244
17,88139343	0,000797797
23,84185791	0,000853157
29,80232239	0,000784609
35,76278687	0,000777441
41,72325134	0,00077263
47,68371582	0,00073733
53,6441803	0,000745324
59,60464478	0,000767154
65,56510925	0,000742811
71,52557373	0,000739585
77,48603821	0,000757603
83,44650269	0,000778352
89,40696716	0,000786703
95,36743164	0,000768377
101,3278961	0,000719347
107,2883606	0,000721864
113,2488251	0,000748264
119,2092896	0,000747162
125,169754	0,000735859
131,1302185	0,000755114
137,090683	0,000750046
143,0511475	0,000743041
149,0116119	0,000733255
154,9720764	0,000716544
160,9325409	0,000708626
166,8930054	0,000698894
172,8534698	0,000693531
178,8139343	0,000686923
184,7743988	0,000685512
190,7348633	0,000680969
196,6953278	0,000677292
202,6557922	0,000679796
208,6162567	0,000682035
214,5767212	0,000679603
220,5371857	0,00068654
226,4976501	0,000677361
232,4581146	0,000661272
238,4185791	0,000644578
244,3790436	0,00064085
250,3395081	0,000626686
256,2999725	0,000623052
262,260437	0,000617336
268,2209015	0,000611673
274,181366	0,000607211
280,1418304	0,000608342
286,1022949	0,000614702
292,0627594	0,000620815
298,0232239	0,000616505
303,9836884	0,000608337
309,9441528	0,000596242
315,9046173	0,000580893
321,8650818	0,000569177
327,8255463	0,000552639
333,7860107	0,000542969
339,7464752	0,00052827
345,7069397	0,000516614
351,6674042	0,000511341
357,6278687	0,000505586
363,5883331	0,000501091
369,5487976	0,000500209
375,5092621	0,000503303
381,4697266	0,000506902
387,430191	0,00050201
393,3906555	0,000500602
399,35112	0,000492701
405,3115845	0,000484436
411,272049	0,000468496
417,2325134	0,000455711
423,1929779	0,000437475
429,1534424	0,000424983
435,1139069	0,000415032
441,0743713	0,000407003
447,0348358	0,000400501
452,9953003	0,000399476
458,9557648	0,000398725
464,9162292	0,000403054
470,8766937	0,000405228
476,8371582	0,000414752
482,7976227	0,000421721
488,7580872	0,00042541
494,7185516	0,000425504
500,6790161	0,000430562
506,6394806	0,00042901
512,5999451	0,000427252
518,5604095	0,000421219
524,520874	0,000417469
530,4813385	0,000415284
536,441803	0,000414203
542,4022675	0,000417641
548,3627319	0,00042293
554,3231964	0,000430048
560,2836609	0,000437938
566,2441254	0,000450622
572,2045898	0,000458768
578,1650543	0,000471756
584,1255188	0,000483266
590,0859833	0,000493106
596,0464478	0,000503456
602,0069122	0,00051348
607,9673767	0,000523319
613,9278412	0,00053079
619,8883057	0,000536423
625,8487701	0,000545085
631,8092346	0,000552501
637,7696991	0,000557254
643,7301636	0,000562749
649,6906281	0,000569789
655,6510925	0,000578109
661,611557	0,000587407
667,5720215	0,00059305
673,532486	0,000602999
679,4929504	0,000615313
685,4534149	0,000617718
691,4138794	0,000637422
697,3743439	0,000643449
703,3348083	0,000651726
709,2952728	0,000664893
715,2557373	0,000671277
721,2162018	0,000682248
727,1766663	0,000691531
733,1371307	0,000699051
739,0975952	0,000708953
745,0580597	0,000718311
751,0185242	0,000727878
756,9789886	0,000738539
762,9394531	0,000745727
768,8999176	0,000756696
774,8603821	0,000765593
780,8208466	0,000772663
786,781311	0,000779219
792,7417755	0,000788588
798,70224	0,000797402
804,6627045	0,000804225
810,6231689	0,000813101
816,5836334	0,000820603
822,5440979	0,000830042
828,5045624	0,00083879
834,4650269	0,00084769
840,4254913	0,000854577
846,3859558	0,00086453
852,3464203	0,000874232
858,3068848	0,000881962
864,2673492	0,000891356
870,2278137	0,000899877
876,1882782	0,000911418
882,1487427	0,000919666
888,1092072	0,00092787
894,0696716	0,000937542
900,0301361	0,000949735
905,9906006	0,000956958
911,9510651	0,00096689
917,9115295	0,000976922
923,871994	0,000985743
929,8324585	0,000997947
935,792923	0,001006514
941,7533875	0,001018668
947,7138519	0,00102962
953,6743164	0,001040987
959,6347809	0,001051632
965,5952454	0,001063008
971,5557098	0,00107535
977,5161743	0,00108523
983,4766388	0,001098148
989,4371033	0,001112196
995,3975677	0,001123348
1001,358032	0,001135027
1007,318497	0,001147752
1013,278961	0,001161145
1019,239426	0,00117618
1025,19989	0,001188972
1031,160355	0,001203671
1037,120819	0,001220098
1043,081284	0,001234111
1049,041748	0,001248144
1055,002213	0,001266327
1060,962677	0,001281613
1066,923141	0,001300423
1072,883606	0,001315558
1078,84407	0,001332642
1084,804535	0,001349356
1090,764999	0,001367027
1096,725464	0,001384892
1102,685928	0,001401396
1108,646393	0,001419297
1114,606857	0,001437682
1120,567322	0,00145152
1126,527786	0,001464142
1132,488251	0,001474235
1138,448715	0,001473719
1144,40918	0,001456152
1150,369644	0,001425638
1156,330109	0,001387696
1162,290573	0,001358354
1168,251038	0,001349417
1174,211502	0,001363076
1180,171967	0,001395854
1186,132431	0,001443541
1192,092896	0,001499026
1198,05336	0,001559959
1204,013824	0,001623221
1209,974289	0,001689011
1215,934753	0,001755194
1221,895218	0,001825215
1227,855682	0,001892095
1233,816147	0,001963516
1239,776611	0,002034338
1245,737076	0,002108952
1251,69754	0,002184844
1257,658005	0,002259531
1263,618469	0,002337964
1269,578934	0,002421604
1275,539398	0,00250748
1281,499863	0,002598065
1287,460327	0,002689791
1293,420792	0,002790912
1299,381256	0,002898253
1305,341721	0,003013108
1311,302185	0,003134468
1317,26265	0,003265354
1323,223114	0,003407157
1329,183578	0,00356198
1335,144043	0,003729676
1341,104507	0,003906736
1347,064972	0,00410443
1353,025436	0,00431677
1358,985901	0,004547879
1364,946365	0,00479231
1370,90683	0,00505142
1376,867294	0,005318515
1382,827759	0,005585632
1388,788223	0,005844508
1394,748688	0,006080342
1400,709152	0,006269657
1406,669617	0,006386577
1412,630081	0,006394027
1418,590546	0,006274906
1424,55101	0,006043872
1430,511475	0,005746557
1436,471939	0,005432232
1442,432404	0,005120283
1448,392868	0,004811844
1454,353333	0,004506172
1460,313797	0,004205477
1466,274261	0,003920575
1472,234726	0,003650009
1478,19519	0,003399267
1484,155655	0,003169817
1490,116119	0,002957223
1496,076584	0,002766128
1502,037048	0,002593466
1507,997513	0,002436583
1513,957977	0,002294287
1519,918442	0,002167514
1525,878906	0,002050991
1531,839371	0,001948986
1537,799835	0,001856951
1543,7603	0,001773481
1549,720764	0,00169717
1555,681229	0,001628987
1561,641693	0,001564841
1567,602158	0,001511012
1573,562622	0,001457798
1579,523087	0,001411393
1585,483551	0,001368358
1591,444016	0,001327973
1597,40448	0,001289651
1603,364944	0,001252608
1609,325409	0,00121565
1615,285873	0,001179573
1621,246338	0,001145628
1627,206802	0,001111674
1633,167267	0,001080155
1639,127731	0,001050994
1645,088196	0,00102067
1651,04866	0,000993708
1657,009125	0,000967596
1662,969589	0,000944632
1668,930054	0,000920277
1674,890518	0,000897229
1680,850983	0,000876127
1686,811447	0,000856525
1692,771912	0,000836368
1698,732376	0,000817106
1704,692841	0,000799788
1710,653305	0,000781118
1716,61377	0,000763356
1722,574234	0,000746956
1728,534698	0,00073057
1734,495163	0,000716088
1740,455627	0,000703863
1746,416092	0,000691149
1752,376556	0,000680762
1758,337021	0,000668252
1764,297485	0,000657354
1770,25795	0,000647804
1776,218414	0,000636407
1782,178879	0,000625595
1788,139343	0,000618143
1794,099808	0,000606352
1800,060272	0,000597781
1806,020737	0,000587942
1811,981201	0,000578908
1817,941666	0,000568988
1823,90213	0,000558632
1829,862595	0,000550258
1835,823059	0,00054168
1841,783524	0,000532587
1847,743988	0,00052481
1853,704453	0,000516036
1859,664917	0,000509204
1865,625381	0,000500001
1871,585846	0,000491408
1877,54631	0,000483286
1883,506775	0,000475236
1889,467239	0,000467235
1895,427704	0,000458765
1901,388168	0,000451976
1907,348633	0,000444337
1913,309097	0,0004361
1919,269562	0,000429396
1925,230026	0,000422854
1931,190491	0,0004147
1937,150955	0,000407678
1943,11142	0,000400134
1949,071884	0,000393019
1955,032349	0,000387211
1960,992813	0,000382759
1966,953278	0,000375114
1972,913742	0,000367676
1978,874207	0,000362957
1984,834671	0,000352941
1990,795135	0,000349088
1996,7556	0,000341861
2002,716064	0,000336511
2008,676529	0,000328026
2014,636993	0,000321309
2020,597458	0,000314556
2026,557922	0,000309628
2032,518387	0,000300665
2038,478851	0,000293179
2044,439316	0,000287914
2050,39978	0,000279917
2056,360245	0,000272884
2062,320709	0,000264859
2068,281174	0,000255948
2074,241638	0,000248006
2080,202103	0,000236561
2086,162567	0,000229045
2092,123032	0,000216712
2098,083496	0,000207261
2104,043961	0,000195897
2110,004425	0,000182989
2115,96489	0,000172225
2121,925354	0,000160576
2127,885818	0,000147903
2133,846283	0,000138167
2139,806747	0,000131074
2145,767212	0,000129009
2151,727676	0,000131981
2157,688141	0,000142474
2163,648605	0,000158302
2169,60907	0,00017386
2175,569534	0,000191063
2181,529999	0,000203567
2187,490463	0,000215233
2193,450928	0,000221581
2199,411392	0,000224053
2205,371857	0,000226164
2211,332321	0,000225701
2217,292786	0,000222851
2223,25325	0,000219837
2229,213715	0,000216059
2235,174179	0,000214988
2241,134644	0,000209477
2247,095108	0,000209004
2253,055573	0,000203019
2259,016037	0,000203425
2264,976501	0,000201169
2270,936966	0,000198154
2276,89743	0,000193894
2282,857895	0,000191381
2288,818359	0,000190262
2294,778824	0,000186577
2300,739288	0,0001826
2306,699753	0,000180213
2312,660217	0,000176632
2318,620682	0,000174391
2324,581146	0,000171832
2330,541611	0,00016785
2336,502075	0,000166924
2342,46254	0,000162493
2348,423004	0,000160915
2354,383469	0,00015771
2360,343933	0,00015666
2366,304398	0,000152591
2372,264862	0,000149648
2378,225327	0,000148616
2384,185791	0,000144104
2390,146255	0,000142506
2396,10672	0,000138828
2402,067184	0,000135629
2408,027649	0,000132111
2413,988113	0,000129591
2419,948578	0,000126625
2425,909042	0,000121676
2431,869507	0,000120344
2437,829971	0,000116575
2443,790436	0,000115501
2449,7509	0,00011147
2455,711365	0,00010847
2461,671829	0,000105376
2467,632294	0,000103552
2473,592758	0,0000986
2479,553223	0,0000952
2485,513687	0,0000946
2491,474152	0,0000913
2497,434616	0,0000875
2503,395081	0,0000858
2509,355545	0,0000823
2515,31601	0,0000785
2521,276474	0,0000776
2527,236938	0,0000761
2533,197403	0,0000735
2539,157867	0,0000733
2545,118332	0,0000727
2551,078796	0,0000741
2557,039261	0,000074
2562,999725	0,0000771
2568,96019	0,0000791
2574,920654	0,0000838
2580,881119	0,0000868
2586,841583	0,0000905
2592,802048	0,0000952
2598,762512	0,0001008
2604,722977	0,000102678
2610,683441	0,00010652
2616,643906	0,000110786
2622,60437	0,000114321
2628,564835	0,000116522
2634,525299	0,000118001
2640,485764	0,000118144
2646,446228	0,000119499
2652,406693	0,00011767
2658,367157	0,000115836
2664,327621	0,000116217
2670,288086	0,00011358
2676,24855	0,000111419
2682,209015	0,000110294
2688,169479	0,000108858
2694,129944	0,000108737
2700,090408	0,000107139
2706,050873	0,000107399
2712,011337	0,000106114
2717,971802	0,000105489
2723,932266	0,000106267
2729,892731	0,000109162
2735,853195	0,000112023
2741,81366	0,00011458
2747,774124	0,000119651
2753,734589	0,000122891
2759,695053	0,000126791
2765,655518	0,000132632
2771,615982	0,00013927
2777,576447	0,000145002
2783,536911	0,000152023
2789,497375	0,000159262
2795,45784	0,000167649
2801,418304	0,000176492
2807,378769	0,000182801
2813,339233	0,000189819
2819,299698	0,000197603
2825,260162	0,000207266
2831,220627	0,000219412
2837,181091	0,00022625
2843,141556	0,000237448
2849,10202	0,000246518
2855,062485	0,000254634
2861,022949	0,000267285
2866,983414	0,000276537
2872,943878	0,000288205
2878,904343	0,000297082
2884,864807	0,000304593
2890,825272	0,000313468
2896,785736	0,000317153
2902,746201	0,000320968
2908,706665	0,000322795
2914,66713	0,000324491
2920,627594	0,000324735
2926,588058	0,000321983
2932,548523	0,000321166
2938,508987	0,000318202
2944,469452	0,000315887
2950,429916	0,000313072
2956,390381	0,000308334
2962,350845	0,000302207
2968,31131	0,000298906
2974,271774	0,000292038
2980,232239	0,000287978
2986,192703	0,000282576
2992,153168	0,000275849
2998,113632	0,000271948
3004,074097	0,000267182
3010,034561	0,000261697
3015,995026	0,000260438
3021,95549	0,000254124
3027,915955	0,000251322
3033,876419	0,000246024
3039,836884	0,000243241
3045,797348	0,000238253
3051,757813	0,000232854
3057,718277	0,0002313
3063,678741	0,000227534
3069,639206	0,000225893
3075,59967	0,000221553
3081,560135	0,000218297
3087,520599	0,000215916
3093,481064	0,000211499
3099,441528	0,000209179
3105,401993	0,000205432
3111,362457	0,000201852
3117,322922	0,00020019
3123,283386	0,000196511
3129,243851	0,000193812
3135,204315	0,000190596
3141,16478	0,000186219
3147,125244	0,00018523
3153,085709	0,00018188
3159,046173	0,000178003
3165,006638	0,000176015
3170,967102	0,000174752
3176,927567	0,000172745
3182,888031	0,000169545
3188,848495	0,000166438
3194,80896	0,000164866
3200,769424	0,00016173
3206,729889	0,000160634
3212,690353	0,000158782
3218,650818	0,000156857
3224,611282	0,000155354
3230,571747	0,00015575
3236,532211	0,000154519
3242,492676	0,000155167
3248,45314	0,000155133
3254,413605	0,00015483
3260,374069	0,000152786
3266,334534	0,000156667
3272,294998	0,000155401
3278,255463	0,000157149
3284,215927	0,000157234
3290,176392	0,000160849
3296,136856	0,000161078
3302,097321	0,000163519
3308,057785	0,000163199
3314,01825	0,000164685
3319,978714	0,000167936
3325,939178	0,000170499
3331,899643	0,000170017
3337,860107	0,000171419
3343,820572	0,000172337
3349,781036	0,000172568
3355,741501	0,000172369
3361,701965	0,000172035
3367,66243	0,000171151
3373,622894	0,000169361
3379,583359	0,000166744
3385,543823	0,000165146
3391,504288	0,000163035
3397,464752	0,000160524
3403,425217	0,0001583
3409,385681	0,000155626
3415,346146	0,000150801
3421,30661	0,000148443
3427,267075	0,000144793
3433,227539	0,000142203
3439,188004	0,000136579
3445,148468	0,000132807
3451,108932	0,000129176
3457,069397	0,000123231
3463,029861	0,000120506
3468,990326	0,000114403
3474,95079	0,000109269
3480,911255	0,000102737
3486,871719	0,0000977
3492,832184	0,0000907
3498,792648	0,0000852
3504,753113	0,0000777
3510,713577	0,0000708
3516,674042	0,0000653
3522,634506	0,0000557
3528,594971	0,0000511
3534,555435	0,0000456
3540,5159	0,0000404
3546,476364	0,0000374
3552,436829	0,0000354
3558,397293	0,0000388
3564,357758	0,0000426
3570,318222	0,0000496
3576,278687	0,0000567
3582,239151	0,0000651
3588,199615	0,0000747
3594,16008	0,0000822
3600,120544	0,0000899
3606,081009	0,0000967
3612,041473	0,000103922
3618,001938	0,000109099
3623,962402	0,00011639
3629,922867	0,000120757
3635,883331	0,000125514
3641,843796	0,000128776
3647,80426	0,00013193
3653,764725	0,000133918
3659,725189	0,000137862
3665,685654	0,000138765
3671,646118	0,00013994
3677,606583	0,00014208
3683,567047	0,000143119
3689,527512	0,000144392
3695,487976	0,000142584
3701,448441	0,000143871
3707,408905	0,000143121
3713,36937	0,000144015
3719,329834	0,000143382
3725,290298	0,000143261
3731,250763	0,000142068
3737,211227	0,000141978
3743,171692	0,000139976
3749,132156	0,000141421
3755,092621	0,000137222
3761,053085	0,000138371
3767,01355	0,000136447
3772,974014	0,000135896
3778,934479	0,000134797
3784,894943	0,000135128
3790,855408	0,000132439
3796,815872	0,000131302
3802,776337	0,000131538
3808,736801	0,000128569
3814,697266	0,000126738
3820,65773	0,000125803
3826,618195	0,000125114
3832,578659	0,000123061
3838,539124	0,000121835
3844,499588	0,000121607
3850,460052	0,000118698
3856,420517	0,000118797
3862,380981	0,00011602
3868,341446	0,000116884
3874,30191	0,000115414
3880,262375	0,00011397
3886,222839	0,000114466
3892,183304	0,00011361
3898,143768	0,00011322
3904,104233	0,000113592
3910,064697	0,000112595
3916,025162	0,000111654
3921,985626	0,000109848
3927,946091	0,000110893
3933,906555	0,00010846
3939,86702	0,000110374
3945,827484	0,000109309
3951,787949	0,000110143
3957,748413	0,000108888
3963,708878	0,000106814
3969,669342	0,000107183
3975,629807	0,000107554
3981,590271	0,000108769
3987,550735	0,000108854
3993,5112	0,000107615
3999,471664	0,000106839
4005,432129	0,000106092
4011,392593	0,000105375
4017,353058	0,000102352
4023,313522	0,000101398
4029,273987	0,0000993
4035,234451	0,0000977
4041,194916	0,0000948
4047,15538	0,0000931
4053,115845	0,0000885
4059,076309	0,000087
4065,036774	0,0000829
4070,997238	0,000081
4076,957703	0,0000792
4082,918167	0,0000743
4088,878632	0,0000718
4094,839096	0,0000688
4100,799561	0,0000648
4106,760025	0,00006
4112,72049	0,0000572
4118,680954	0,000053
4124,641418	0,0000479
4130,601883	0,0000436
4136,562347	0,0000379
4142,522812	0,0000347
4148,483276	0,0000308
4154,443741	0,0000272
4160,404205	0,000024
4166,36467	0,0000223
4172,325134	0,0000238
4178,285599	0,0000253
4184,246063	0,0000301
4190,206528	0,0000337
4196,166992	0,0000381
4202,127457	0,0000438
4208,087921	0,0000505
4214,048386	0,0000566
4220,00885	0,0000635
4225,969315	0,0000698
4231,929779	0,0000776
4237,890244	0,0000837
4243,850708	0,0000905
4249,811172	0,000096
4255,771637	0,0001
4261,732101	0,000107399
4267,692566	0,000110344
4273,65303	0,000114074
4279,613495	0,000114993
4285,573959	0,000118237
4291,534424	0,00011883
4297,494888	0,000119263
4303,455353	0,000119366
4309,415817	0,00011841
4315,376282	0,000117871
4321,336746	0,000116976
4327,297211	0,000116716
4333,257675	0,000114952
4339,21814	0,000113076
4345,178604	0,000112837
4351,139069	0,00011147
4357,099533	0,000108837
4363,059998	0,000107037
4369,020462	0,000106846
4374,980927	0,000107195
4380,941391	0,00010472
4386,901855	0,000105338
4392,86232	0,000103604
4398,822784	0,000102543
4404,783249	0,000102946
4410,743713	0,000102435
4416,704178	0,00010085
4422,664642	0,000102967
4428,625107	0,0000996
4434,585571	0,000101689
4440,546036	0,000100804
4446,5065	0,000102302
4452,466965	0,000102288
4458,427429	0,000101269
4464,387894	0,000101466
4470,348358	0,000101447
4476,308823	0,00010024
4482,269287	0,0000997
4488,229752	0,000100732
4494,190216	0,000100102
4500,150681	0,0000986
4506,111145	0,0000995
4512,071609	0,0000987
4518,032074	0,0000991
4523,992538	0,0000975
4529,953003	0,0000974
4535,913467	0,0000975
4541,873932	0,0000953
4547,834396	0,0000934
4553,794861	0,0000937
4559,755325	0,0000953
4565,71579	0,000093
4571,676254	0,000092
4577,636719	0,0000922
4583,597183	0,0000902
4589,557648	0,0000895
4595,518112	0,0000884
4601,478577	0,0000889
4607,439041	0,000087
4613,399506	0,0000866
4619,35997	0,000084
4625,320435	0,0000838
4631,280899	0,0000827
4637,241364	0,0000823
4643,201828	0,000083
4649,162292	0,0000818
4655,122757	0,0000803
4661,083221	0,0000792
4667,043686	0,0000802
4673,00415	0,0000774
4678,964615	0,0000775
4684,925079	0,0000775
4690,885544	0,0000771
4696,846008	0,0000766
4702,806473	0,0000753
4708,766937	0,0000742
4714,727402	0,0000724
4720,687866	0,000074
4726,648331	0,0000733
4732,608795	0,0000733
4738,56926	0,0000733
4744,529724	0,0000743
4750,490189	0,0000743
4756,450653	0,0000734
4762,411118	0,0000729
4768,371582	0,0000734
4774,332047	0,0000738
4780,292511	0,0000743
4786,252975	0,0000745
4792,21344	0,0000749
4798,173904	0,0000754
4804,134369	0,0000761
4810,094833	0,0000754
4816,055298	0,000076
4822,015762	0,000076
4827,976227	0,000075
4833,936691	0,0000748
4839,897156	0,0000761
4845,85762	0,0000742
4851,818085	0,0000744
4857,778549	0,0000751
4863,739014	0,0000743
4869,699478	0,0000706
4875,659943	0,0000732
4881,620407	0,0000725
4887,580872	0,0000723
4893,541336	0,0000719
4899,501801	0,0000725
4905,462265	0,0000704
4911,422729	0,0000696
4917,383194	0,0000686
4923,343658	0,0000663
4929,304123	0,0000665
4935,264587	0,0000658
4941,225052	0,0000637
4947,185516	0,000064
4953,145981	0,0000635
4959,106445	0,0000606
4965,06691	0,0000618
4971,027374	0,0000591
4976,987839	0,0000567
4982,948303	0,0000576
4988,908768	0,0000556
4994,869232	0,0000567
5000,829697	0,0000555
5006,790161	0,0000555
5012,750626	0,0000565
5018,71109	0,0000537
5024,671555	0,0000538
5030,632019	0,0000545
5036,592484	0,0000549
5042,552948	0,000055
5048,513412	0,0000543
5054,473877	0,0000533
5060,434341	0,0000542
5066,394806	0,0000544
5072,35527	0,0000548
5078,315735	0,000054
5084,276199	0,0000541
5090,236664	0,0000547
5096,197128	0,0000552
5102,157593	0,0000534
5108,118057	0,0000548
5114,078522	0,0000546
5120,038986	0,0000547
5125,999451	0,0000542
5131,959915	0,0000538
5137,92038	0,0000545
5143,880844	0,0000544
5149,841309	0,000055
5155,801773	0,0000535
5161,762238	0,0000538
5167,722702	0,000053
5173,683167	0,0000537
5179,643631	0,000054
5185,604095	0,0000528
5191,56456	0,0000538
5197,525024	0,000054
5203,485489	0,0000536
5209,445953	0,0000528
5215,406418	0,0000534
5221,366882	0,0000529
5227,327347	0,0000546
5233,287811	0,0000539
5239,248276	0,0000533
5245,20874	0,000053
5251,169205	0,0000531
5257,129669	0,0000527
5263,090134	0,0000509
5269,050598	0,0000505
5275,011063	0,0000509
5280,971527	0,0000508
5286,931992	0,0000497
5292,892456	0,0000502
5298,852921	0,0000488
5304,813385	0,0000488
5310,773849	0,0000482
5316,734314	0,0000483
5322,694778	0,0000482
5328,655243	0,0000477
5334,615707	0,0000484
5340,576172	0,0000472
5346,536636	0,0000466
5352,497101	0,0000462
5358,457565	0,0000472
5364,41803	0,0000465
5370,378494	0,0000439
5376,338959	0,0000443
5382,299423	0,0000455
5388,259888	0,0000456
5394,220352	0,0000447
5400,180817	0,0000449
5406,141281	0,0000452
5412,101746	0,000044
5418,06221	0,0000432
5424,022675	0,000044
5429,983139	0,0000445
5435,943604	0,0000458
5441,904068	0,0000452
5447,864532	0,0000454
5453,824997	0,0000456
5459,785461	0,0000445
5465,745926	0,000046
5471,70639	0,000045
5477,666855	0,0000462
5483,627319	0,0000454
5489,587784	0,0000459
5495,548248	0,0000469
5501,508713	0,0000464
5507,469177	0,0000469
5513,429642	0,000047
5519,390106	0,0000486
5525,350571	0,0000479
5531,311035	0,0000483
5537,2715	0,0000483
5543,231964	0,0000481
5549,192429	0,000049
5555,152893	0,0000472
5561,113358	0,0000471
5567,073822	0,0000479
5573,034286	0,0000463
5578,994751	0,000046
5584,955215	0,0000458
5590,91568	0,0000445
5596,876144	0,0000452
5602,836609	0,0000442
5608,797073	0,000043
5614,757538	0,0000431
5620,718002	0,000041
5626,678467	0,0000407
5632,638931	0,0000414
5638,599396	0,0000406
5644,55986	0,0000404
5650,520325	0,0000399
5656,480789	0,000041
5662,441254	0,0000413
5668,401718	0,00004
5674,362183	0,0000399
5680,322647	0,0000412
5686,283112	0,0000408
5692,243576	0,0000411
5698,204041	0,0000415
5704,164505	0,0000417
5710,124969	0,0000425
5716,085434	0,0000424
5722,045898	0,0000426
5728,006363	0,0000443
5733,966827	0,0000463
5739,927292	0,0000458
5745,887756	0,0000462
5751,848221	0,0000479
5757,808685	0,0000462
5763,76915	0,0000487
5769,729614	0,0000487
5775,690079	0,0000494
5781,650543	0,0000499
5787,611008	0,0000509
5793,571472	0,0000505
5799,531937	0,0000509
5805,492401	0,0000523
5811,452866	0,0000526
5817,41333	0,0000525
5823,373795	0,0000534
5829,334259	0,000053
5835,294724	0,0000532
5841,255188	0,0000523
5847,215652	0,0000529
5853,176117	0,0000545
5859,136581	0,0000533
5865,097046	0,0000525
5871,05751	0,000052
5877,017975	0,0000523
5882,978439	0,0000534
5888,938904	0,0000545
5894,899368	0,0000535
5900,859833	0,000054
5906,820297	0,0000546
5912,780762	0,000054
5918,741226	0,0000544
5924,701691	0,0000551
5930,662155	0,0000542
5936,62262	0,0000555
5942,583084	0,0000562
5948,543549	0,0000549
5954,504013	0,0000545
5960,464478	0,0000553
5966,424942	0,0000545
5972,385406	0,0000547
5978,345871	0,0000556
5984,306335	0,0000537
5990,2668	0,0000539
5996,227264	0,0000536
6002,187729	0,0000537
6008,148193	0,000055
6014,108658	0,0000536
6020,069122	0,0000535
6026,029587	0,0000527
6031,990051	0,0000517
6037,950516	0,0000523
6043,91098	0,0000504
6049,871445	0,0000517
6055,831909	0,0000505
6061,792374	0,0000508
6067,752838	0,0000502
6073,713303	0,0000512
6079,673767	0,0000517
6085,634232	0,0000509
6091,594696	0,0000515
6097,555161	0,0000512
6103,515625	0,0000522
6109,476089	0,0000498
6115,436554	0,0000497
6121,397018	0,000049
6127,357483	0,0000476
6133,317947	0,0000479
6139,278412	0,0000474
6145,238876	0,0000482
6151,199341	0,0000474
6157,159805	0,0000484
6163,12027	0,0000472
6169,080734	0,0000482
6175,041199	0,0000473
6181,001663	0,0000474
6186,962128	0,0000465
6192,922592	0,0000471
6198,883057	0,0000472
6204,843521	0,0000475
6210,803986	0,0000473
6216,76445	0,0000468
6222,724915	0,0000467
6228,685379	0,000047
6234,645844	0,0000457
6240,606308	0,0000465
6246,566772	0,0000455
6252,527237	0,0000459
6258,487701	0,0000469
6264,448166	0,0000456
6270,40863	0,0000459
6276,369095	0,000045
6282,329559	0,000045
6288,290024	0,0000448
6294,250488	0,0000456
6300,210953	0,0000441
6306,171417	0,0000446
6312,131882	0,000043
6318,092346	0,0000439
6324,052811	0,0000433
6330,013275	0,0000441
6335,97374	0,0000419
6341,934204	0,0000426
6347,894669	0,0000425
6353,855133	0,0000401
6359,815598	0,0000401
6365,776062	0,0000393
6371,736526	0,0000391
6377,696991	0,0000399
6383,657455	0,0000376
6389,61792	0,0000372
6395,578384	0,0000376
6401,538849	0,0000367
6407,499313	0,0000357
6413,459778	0,0000352
6419,420242	0,0000349
6425,380707	0,0000351
6431,341171	0,0000333
6437,301636	0,000034
6443,2621	0,0000332
6449,222565	0,0000343
6455,183029	0,0000316
6461,143494	0,0000317
6467,103958	0,0000324
6473,064423	0,0000329
6479,024887	0,0000323
6484,985352	0,0000301
6490,945816	0,0000302
6496,906281	0,0000327
6502,866745	0,0000302
6508,827209	0,0000295
6514,787674	0,0000303
6520,748138	0,00003
6526,708603	0,0000296
6532,669067	0,0000316
6538,629532	0,0000301
6544,589996	0,0000301
6550,550461	0,0000315
6556,510925	0,0000294
6562,47139	0,0000289
6568,431854	0,0000301
6574,392319	0,0000291
6580,352783	0,0000279
6586,313248	0,0000305
6592,273712	0,0000299
6598,234177	0,0000295
6604,194641	0,0000284
6610,155106	0,0000279
6616,11557	0,0000285
6622,076035	0,0000286
6628,036499	0,0000289
6633,996964	0,0000275
6639,957428	0,0000287
6645,917892	0,0000291
6651,878357	0,000028
6657,838821	0,0000277
6663,799286	0,0000278
6669,75975	0,0000282
6675,720215	0,0000273
6681,680679	0,0000283
6687,641144	0,0000275
6693,601608	0,0000287
6699,562073	0,0000275
6705,522537	0,0000295
6711,483002	0,0000277
6717,443466	0,0000278
6723,403931	0,0000267
6729,364395	0,0000265
6735,32486	0,000029
6741,285324	0,000028
6747,245789	0,0000269
6753,206253	0,0000282
6759,166718	0,0000287
6765,127182	0,0000287
6771,087646	0,0000288
6777,048111	0,0000287
6783,008575	0,0000288
6788,96904	0,0000275
6794,929504	0,0000282
6800,889969	0,0000287
6806,850433	0,0000288
6812,810898	0,0000285
6818,771362	0,0000294
6824,731827	0,000029
6830,692291	0,0000281
6836,652756	0,0000286
6842,61322	0,0000283
6848,573685	0,0000285
6854,534149	0,0000282
6860,494614	0,0000276
6866,455078	0,0000274
6872,415543	0,0000285
6878,376007	0,0000276
6884,336472	0,0000263
6890,296936	0,0000258
6896,257401	0,0000254
6902,217865	0,0000241
6908,178329	0,0000261
6914,138794	0,000025
6920,099258	0,000025
6926,059723	0,0000228
6932,020187	0,0000224
6937,980652	0,0000226
6943,941116	0,0000233
6949,901581	0,0000214
6955,862045	0,000021
6961,82251	0,0000216
6967,782974	0,0000201
6973,743439	0,0000201
6979,703903	0,0000201
6985,664368	0,0000218
6991,624832	0,0000196
6997,585297	0,0000193
7003,545761	0,0000191
7009,506226	0,000019
7015,46669	0,0000196
7021,427155	0,0000178
7027,387619	0,0000175
7033,348083	0,0000185
7039,308548	0,0000186
7045,269012	0,0000188
7051,229477	0,0000193
7057,189941	0,0000195
7063,150406	0,0000207
7069,11087	0,0000215
7075,071335	0,0000215
7081,031799	0,0000209
7086,992264	0,0000216
7092,952728	0,0000239
7098,913193	0,0000248
7104,873657	0,000026
7110,834122	0,0000244
7116,794586	0,000026
7122,755051	0,000026
7128,715515	0,0000249
7134,67598	0,0000255
7140,636444	0,0000265
7146,596909	0,0000259
7152,557373	0,0000272
7158,517838	0,0000253
7164,478302	0,0000264
7170,438766	0,0000254
7176,399231	0,0000259
7182,359695	0,0000259
7188,32016	0,0000252
7194,280624	0,0000255
7200,241089	0,0000244
7206,201553	0,0000252
7212,162018	0,0000262
7218,122482	0,0000256
7224,082947	0,0000245
7230,043411	0,0000251
7236,003876	0,0000252
7241,96434	0,0000245
7247,924805	0,0000248
7253,885269	0,0000255
7259,845734	0,0000246
7265,806198	0,0000251
7271,766663	0,0000251
7277,727127	0,000024
7283,687592	0,0000243
7289,648056	0,0000237
7295,608521	0,0000247
7301,568985	0,0000246
7307,529449	0,0000245
7313,489914	0,0000242
7319,450378	0,0000245
7325,410843	0,0000252
7331,371307	0,0000233
7337,331772	0,0000249
7343,292236	0,0000247
7349,252701	0,0000244
7355,213165	0,0000248
7361,17363	0,0000244
7367,134094	0,0000244
7373,094559	0,0000238
7379,055023	0,0000242
7385,015488	0,000024
7390,975952	0,0000239
7396,936417	0,0000247
7402,896881	0,0000249
7408,857346	0,0000238
7414,81781	0,0000228
7420,778275	0,0000243
7426,738739	0,0000238
7432,699203	0,000024
7438,659668	0,0000237
7444,620132	0,0000237
7450,580597	0,000024
7456,541061	0,0000251
7462,501526	0,0000236
7468,46199	0,0000244
7474,422455	0,0000237
7480,382919	0,0000244
7486,343384	0,0000236
7492,303848	0,0000234
7498,264313	0,0000239
7504,224777	0,000023
7510,185242	0,0000227
7516,145706	0,0000239
7522,106171	0,0000245
7528,066635	0,0000228
7534,0271	0,0000241
7539,987564	0,000023
7545,948029	0,0000232
7551,908493	0,0000231
7557,868958	0,0000233
7563,829422	0,0000233
7569,789886	0,0000222
7575,750351	0,0000237
7581,710815	0,000024
7587,67128	0,0000228
7593,631744	0,0000213
7599,592209	0,0000228
7605,552673	0,0000229
7611,513138	0,000023
7617,473602	0,0000227
7623,434067	0,0000225
7629,394531	0,0000214
7635,354996	0,0000231
7641,31546	0,0000212
7647,275925	0,000021
7653,236389	0,0000228
7659,196854	0,0000226
7665,157318	0,0000214
7671,117783	0,0000221
7677,078247	0,0000212
7683,038712	0,0000229
7688,999176	0,0000228
7694,959641	0,0000213
7700,920105	0,0000221
7706,880569	0,0000215
7712,841034	0,0000217
7718,801498	0,000022
7724,761963	0,0000212
7730,722427	0,0000211
7736,682892	0,0000222
7742,643356	0,0000214
7748,603821	0,0000216
7754,564285	0,000021
7760,52475	0,0000208
7766,485214	0,0000208
7772,445679	0,0000218
7778,406143	0,0000207
7784,366608	0,0000192
7790,327072	0,0000195
7796,287537	0,0000196
7802,248001	0,0000205
7808,208466	0,0000195
7814,16893	0,0000205
7820,129395	0,0000204
7826,089859	0,0000198
7832,050323	0,0000197
7838,010788	0,0000188
7843,971252	0,0000196
7849,931717	0,0000188
7855,892181	0,0000215
7861,852646	0,0000204
7867,81311	0,0000199
7873,773575	0,0000189
7879,734039	0,0000205
7885,694504	0,0000204
7891,654968	0,0000195
7897,615433	0,0000192
7903,575897	0,0000195
7909,536362	0,0000191
7915,496826	0,0000195
7921,457291	0,0000193
7927,417755	0,0000189
7933,37822	0,0000191
7939,338684	0,000019
7945,299149	0,0000198
7951,259613	0,0000185
7957,220078	0,0000188
7963,180542	0,0000199
7969,141006	0,0000196
7975,101471	0,000019
7981,061935	0,0000193
7987,0224	0,0000193
7992,982864	0,0000187
7998,943329	0,0000188
8004,903793	0,0000181
8010,864258	0,0000179
8016,824722	0,0000189
8022,785187	0,000019
8028,745651	0,0000186
8034,706116	0,0000183
8040,66658	0,0000193
8046,627045	0,0000184
8052,587509	0,0000193
8058,547974	0,000017
8064,508438	0,0000181
8070,468903	0,0000181
8076,429367	0,0000183
8082,389832	0,0000189
8088,350296	0,0000189
8094,31076	0,0000188
8100,271225	0,0000183
8106,231689	0,0000186
8112,192154	0,0000183
8118,152618	0,0000188
8124,113083	0,0000174
8130,073547	0,0000187
8136,034012	0,0000191
8141,994476	0,0000189
8147,954941	0,0000192
8153,915405	0,0000184
8159,87587	0,0000183
8165,836334	0,0000192
8171,796799	0,0000177
8177,757263	0,0000184
8183,717728	0,0000175
8189,678192	0,0000171
8195,638657	0,0000165
8201,599121	0,000019
8207,559586	0,0000192
8213,52005	0,0000175
8219,480515	0,0000187
8225,440979	0,0000176
8231,401443	0,0000174
8237,361908	0,0000174
8243,322372	0,0000174
8249,282837	0,0000176
8255,243301	0,0000189
8261,203766	0,0000174
8267,16423	0,0000178
8273,124695	0,0000177
8279,085159	0,0000175
8285,045624	0,0000168
8291,006088	0,000017
8296,966553	0,0000181
8302,927017	0,0000165
8308,887482	0,0000167
8314,847946	0,0000168
8320,808411	0,0000181
8326,768875	0,0000175
8332,72934	0,0000158
8338,689804	0,0000159
8344,650269	0,0000166
8350,610733	0,0000172
8356,571198	0,0000172
8362,531662	0,0000158
8368,492126	0,000016
8374,452591	0,000016
8380,413055	0,0000169
8386,37352	0,0000172
8392,333984	0,0000169
8398,294449	0,0000158
8404,254913	0,0000167
8410,215378	0,0000168
8416,175842	0,0000163
8422,136307	0,000016
8428,096771	0,000014
8434,057236	0,000017
8440,0177	0,0000148
8445,978165	0,000016
8451,938629	0,0000167
8457,899094	0,0000163
8463,859558	0,0000156
8469,820023	0,0000146
8475,780487	0,0000159
8481,740952	0,0000147
8487,701416	0,0000163
8493,66188	0,0000147
8499,622345	0,0000175
8505,582809	0,000016
8511,543274	0,0000168
8517,503738	0,0000166
8523,464203	0,0000169
8529,424667	0,0000165
8535,385132	0,0000165
8541,345596	0,0000148
8547,306061	0,0000151
8553,266525	0,0000183
8559,22699	0,0000169
8565,187454	0,000016
8571,147919	0,0000169
8577,108383	0,0000162
8583,068848	0,0000163
8589,029312	0,0000152
8594,989777	0,0000157
8600,950241	0,0000173
8606,910706	0,0000163
8612,87117	0,0000174
8618,831635	0,0000164
8624,792099	0,0000172
8630,752563	0,000017
8636,713028	0,0000177
8642,673492	0,0000163
8648,633957	0,0000161
8654,594421	0,0000166
8660,554886	0,0000166
8666,51535	0,0000156
8672,475815	0,0000171
8678,436279	0,0000168
8684,396744	0,0000155
8690,357208	0,0000162
8696,317673	0,0000162
8702,278137	0,0000163
8708,238602	0,0000161
8714,199066	0,0000156
8720,159531	0,0000171
8726,119995	0,0000163
8732,08046	0,0000177
8738,040924	0,0000153
8744,001389	0,000016
8749,961853	0,0000173
8755,922318	0,0000161
8761,882782	0,0000157
8767,843246	0,000018
8773,803711	0,0000155
8779,764175	0,0000157
8785,72464	0,0000166
8791,685104	0,0000163
8797,645569	0,0000167
8803,606033	0,0000163
8809,566498	0,0000159
8815,526962	0,0000165
8821,487427	0,0000163
8827,447891	0,0000163
8833,408356	0,0000164
8839,36882	0,0000163
8845,329285	0,0000161
8851,289749	0,0000164
8857,250214	0,0000148
8863,210678	0,0000169
8869,171143	0,0000162
8875,131607	0,0000165
8881,092072	0,0000146
8887,052536	0,0000166
8893,013	0,0000165
8898,973465	0,0000164
8904,933929	0,000016
8910,894394	0,0000156
8916,854858	0,0000156
8922,815323	0,0000171
8928,775787	0,0000158
8934,736252	0,0000164
8940,696716	0,0000154
8946,657181	0,0000158
8952,617645	0,0000176
8958,57811	0,000016
8964,538574	0,0000157
8970,499039	0,000017
8976,459503	0,0000159
8982,419968	0,0000166
8988,380432	0,0000174
8994,340897	0,0000165
9000,301361	0,0000159
9006,261826	0,0000185
9012,22229	0,0000174
9018,182755	0,0000184
9024,143219	0,0000176
9030,103683	0,0000168
9036,064148	0,0000176
9042,024612	0,0000175
9047,985077	0,000017
9053,945541	0,0000166
9059,906006	0,0000164
9065,86647	0,0000174
9071,826935	0,0000171
9077,787399	0,0000176
9083,747864	0,0000169
9089,708328	0,0000174
9095,668793	0,0000169
9101,629257	0,0000171
9107,589722	0,0000185
9113,550186	0,000017
9119,510651	0,0000182
9125,471115	0,0000178
9131,43158	0,0000184
9137,392044	0,0000164
9143,352509	0,0000182
9149,312973	0,0000181
9155,273438	0,0000158
9161,233902	0,0000175
9167,194366	0,0000153
9173,154831	0,0000152
9179,115295	0,0000167
9185,07576	0,0000147
9191,036224	0,0000156
9196,996689	0,0000156
9202,957153	0,0000167
9208,917618	0,0000173
9214,878082	0,0000163
9220,838547	0,0000163
9226,799011	0,0000161
9232,759476	0,0000156
9238,71994	0,0000174
9244,680405	0,0000164
9250,640869	0,000016
9256,601334	0,0000161
9262,561798	0,0000154
9268,522263	0,0000168
9274,482727	0,0000166
9280,443192	0,000016
9286,403656	0,0000159
9292,36412	0,0000153
9298,324585	0,0000149
9304,285049	0,0000153
9310,245514	0,0000146
9316,205978	0,0000154
9322,166443	0,0000154
9328,126907	0,000016
9334,087372	0,000016
9340,047836	0,0000164
9346,008301	0,0000157
9351,968765	0,0000143
9357,92923	0,000016
9363,889694	0,0000156
9369,850159	0,0000164
9375,810623	0,0000164
9381,771088	0,0000156
9387,731552	0,0000143
9393,692017	0,0000154
9399,652481	0,0000164
9405,612946	0,0000145
9411,57341	0,0000153
9417,533875	0,0000155
9423,494339	0,0000153
9429,454803	0,0000146
9435,415268	0,000016
9441,375732	0,0000163
9447,336197	0,0000135
9453,296661	0,0000158
9459,257126	0,0000151
9465,21759	0,000015
9471,178055	0,0000161
9477,138519	0,0000147
9483,098984	0,0000148
9489,059448	0,0000153
9495,019913	0,0000154
9500,980377	0,0000148
9506,940842	0,0000146
9512,901306	0,0000146
9518,861771	0,0000157
9524,822235	0,0000149
9530,7827	0,000014
9536,743164	0,0000142
9542,703629	0,000015
9548,664093	0,0000136
9554,624557	0,0000153
9560,585022	0,0000137
9566,545486	0,0000153
9572,505951	0,0000135
9578,466415	0,0000134
9584,42688	0,0000133
9590,387344	0,0000128
9596,347809	0,0000143
9602,308273	0,0000151
9608,268738	0,0000142
9614,229202	0,0000143
9620,189667	0,0000151
9626,150131	0,0000146
9632,110596	0,000014
9638,07106	0,0000136
9644,031525	0,0000129
9649,991989	0,0000133
9655,952454	0,0000149
9661,912918	0,0000132
9667,873383	0,0000147
9673,833847	0,0000133
9679,794312	0,0000137
9685,754776	0,0000136
9691,71524	0,000014
9697,675705	0,000014
9703,636169	0,0000139
9709,596634	0,0000128
9715,557098	0,0000123
9721,517563	0,0000129
9727,478027	0,0000132
9733,438492	0,000013
9739,398956	0,0000134
9745,359421	0,0000124
9751,319885	0,0000131
9757,28035	0,0000115
9763,240814	0,0000112
9769,201279	0,000012
9775,161743	0,0000122
9781,122208	0,0000119
9787,082672	0,0000121
9793,043137	0,0000113
9799,003601	0,0000112
9804,964066	0,0000113
9810,92453	0,000011
9816,884995	0,0000111
9822,845459	0,0000124
9828,805923	0,0000119
9834,766388	0,0000107
9840,726852	0,0000116
9846,687317	0,0000111
9852,647781	0,0000114
9858,608246	0,000011
9864,56871	0,0000109
9870,529175	0,0000117
9876,489639	0,0000108
9882,450104	0,0000122
9888,410568	0,0000124
9894,371033	0,000012
9900,331497	0,0000116
9906,291962	0,0000115
9912,252426	0,0000123
9918,212891	0,0000113
9924,173355	0,0000117
9930,13382	0,0000122
9936,094284	0,0000131
9942,054749	0,0000125
9948,015213	0,0000145
9953,975677	0,000015
9959,936142	0,0000132
9965,896606	0,0000139
9971,857071	0,0000133
9977,817535	0,0000139
9983,778	0,0000137
9989,738464	0,0000134
9995,698929	0,0000144
10001,65939	0,0000138
10007,61986	0,0000135
10013,58032	0,0000134
10019,54079	0,0000133
10025,50125	0,0000133
10031,46172	0,0000132
10037,42218	0,0000143
10043,38264	0,000013
10049,34311	0,0000131
10055,30357	0,000012
10061,26404	0,0000133
10067,2245	0,0000116
10073,18497	0,0000135
10079,14543	0,0000141
10085,1059	0,0000127
10091,06636	0,0000127
10097,02682	0,0000137
10102,98729	0,0000139
10108,94775	0,0000144
10114,90822	0,000012
10120,86868	0,0000138
10126,82915	0,0000134
10132,78961	0,0000149
10138,75008	0,0000133
10144,71054	0,0000133
10150,67101	0,0000127
10156,63147	0,0000127
10162,59193	0,0000139
10168,5524	0,0000118
10174,51286	0,0000132
10180,47333	0,0000127
10186,43379	0,0000132
10192,39426	0,000012
10198,35472	0,0000144
10204,31519	0,0000134
10210,27565	0,0000119
10216,23611	0,0000131
10222,19658	0,0000123
10228,15704	0,0000127
10234,11751	0,0000121
10240,07797	0,0000127
10246,03844	0,0000126
10251,9989	0,0000133
10257,95937	0,0000134
10263,91983	0,0000139
10269,88029	0,0000122
10275,84076	0,0000139
10281,80122	0,0000137
10287,76169	0,000013
10293,72215	0,0000138
10299,68262	0,0000133
10305,64308	0,0000124
10311,60355	0,0000121
10317,56401	0,0000117
10323,52448	0,0000124
10329,48494	0,000012
10335,4454	0,0000131
10341,40587	0,0000115
10347,36633	0,0000125
10353,3268	0,0000127
10359,28726	0,0000133
10365,24773	0,0000117
10371,20819	0,000012
10377,16866	0,0000116
10383,12912	0,000012
10389,08958	0,0000118
10395,05005	0,0000119
10401,01051	0,0000108
10406,97098	0,0000122
10412,93144	0,0000107
10418,89191	0,0000112
10424,85237	0,000012
10430,81284	0,0000101
10436,7733	0,0000107
10442,73376	0,0000119
10448,69423	0,0000105
10454,65469	0,0000121
10460,61516	0,0000121
10466,57562	0,0000122
10472,53609	0,0000119
10478,49655	0,0000118
10484,45702	0,0000109
10490,41748	0,0000114
10496,37794	0,0000111
10502,33841	0,0000114
10508,29887	0,0000112
10514,25934	0,0000117
10520,2198	0,0000107
10526,18027	0,0000115
10532,14073	0,0000116
10538,1012	0,0000109
10544,06166	0,0000111
10550,02213	0,0000112
10555,98259	0,0000107
10561,94305	0,0000119
10567,90352	0,000011
10573,86398	0,0000111
10579,82445	0,0000117
10585,78491	0,0000104
10591,74538	0,0000108
10597,70584	0,0000104
10603,66631	0,0000104
10609,62677	0,0000111
10615,58723	0,0000102
10621,5477	0,0000103
10627,50816	0,0000106
10633,46863	0,0000108
10639,42909	0,0000105
10645,38956	0,0000112
10651,35002	0,0000108
10657,31049	0,0000103
10663,27095	0,0000103
10669,23141	0,0000104
10675,19188	0,0000104
10681,15234	0,0000119
10687,11281	0,00000963
10693,07327	0,0000109
10699,03374	0,0000112
10704,9942	0,0000102
10710,95467	0,0000122
10716,91513	0,0000112
10722,8756	0,00000956
10728,83606	0,0000103
10734,79652	0,0000108
10740,75699	0,0000109
10746,71745	0,0000107
10752,67792	0,0000105
10758,63838	0,0000109
10764,59885	0,00000945
10770,55931	0,0000117
10776,51978	0,0000112
10782,48024	0,0000102
10788,4407	0,0000115
10794,40117	0,0000103
10800,36163	0,0000107
10806,3221	0,00000957
10812,28256	0,0000109
10818,24303	0,0000114
10824,20349	0,0000112
10830,16396	0,00000996
10836,12442	0,0000111
10842,08488	0,0000107
10848,04535	0,00000969
10854,00581	0,00000974
10859,96628	0,00000974
10865,92674	0,0000106
10871,88721	0,0000109
10877,84767	0,0000101
10883,80814	0,00001
10889,7686	0,0000104
10895,72906	0,000011
10901,68953	0,0000103
10907,64999	0,0000113
10913,61046	0,0000104
10919,57092	0,00000933
10925,53139	0,00000883
10931,49185	0,0000104
10937,45232	0,0000103
10943,41278	0,0000104
10949,37325	0,00000992
10955,33371	0,0000103
10961,29417	0,00000991
10967,25464	0,0000102
10973,2151	0,0000113
10979,17557	0,00000918
10985,13603	0,00000987
10991,0965	0,00000965
10997,05696	0,00000965
11003,01743	0,0000104
11008,97789	0,0000106
11014,93835	0,0000119
11020,89882	0,0000109
11026,85928	0,00000941
11032,81975	0,0000102
11038,78021	0,0000106
11044,74068	0,0000101
11050,70114	0,0000105
11056,66161	0,00000921
11062,62207	0,0000105
11068,58253	0,0000119
11074,543	0,00000967
11080,50346	0,0000106
11086,46393	0,0000092
11092,42439	0,0000096
11098,38486	0,00001
11104,34532	0,00000962
11110,30579	0,00000994
11116,26625	0,00000981
11122,22672	0,0000102
11128,18718	0,00000992
11134,14764	0,00000969
11140,10811	0,00000933
11146,06857	0,0000103
11152,02904	0,00000898
11157,9895	0,00000966
11163,94997	0,00001
11169,91043	0,00000995
11175,8709	0,00000924
11181,83136	0,00000834
11187,79182	0,00000981
11193,75229	0,00000937
11199,71275	0,00000816
11205,67322	0,00000906
11211,63368	0,0000114
11217,59415	0,0000109
11223,55461	0,00000971
11229,51508	0,00000876
11235,47554	0,00000781
11241,436	0,00000891
11247,39647	0,00000862
11253,35693	0,00000953
11259,3174	0,0000102
11265,27786	0,00000911
11271,23833	0,0000083
11277,19879	0,00000957
11283,15926	0,0000097
11289,11972	0,00000884
11295,08018	0,00000907
11301,04065	0,000009
11307,00111	0,00000886
11312,96158	0,00000973
11318,92204	0,00000797
11324,88251	0,00000939
11330,84297	0,00000875
11336,80344	0,0000102
11342,7639	0,00000793
11348,72437	0,00000862
11354,68483	0,00000899
11360,64529	0,00000938
11366,60576	0,00000921
11372,56622	0,00001
11378,52669	0,00000931
11384,48715	0,00000954
11390,44762	0,00001
11396,40808	0,00000924
11402,36855	0,00000714
11408,32901	0,0000086
11414,28947	0,00000912
11420,24994	0,00000909
11426,2104	0,0000116
11432,17087	0,00000926
11438,13133	0,00000866
11444,0918	0,00000931
11450,05226	0,0000089
11456,01273	0,0000108
11461,97319	0,00000816
11467,93365	0,00000859
11473,89412	0,00000976
11479,85458	0,00000916
11485,81505	0,00000897
11491,77551	0,00000883
11497,73598	0,00000772
11503,69644	0,0000097
11509,65691	0,00000896
11515,61737	0,00000798
11521,57784	0,00000934
11527,5383	0,00000848
11533,49876	0,0000105
11539,45923	0,00000926
11545,41969	0,00000986
11551,38016	0,00000855
11557,34062	0,00000865
11563,30109	0,00000962
11569,26155	0,00000872
11575,22202	0,00000753
11581,18248	0,00000898
11587,14294	0,00000889
11593,10341	0,00000976
11599,06387	0,00000942
11605,02434	0,00000978
11610,9848	0,00000963
11616,94527	0,00000899
11622,90573	0,00000926
11628,8662	0,0000101
11634,82666	0,00000931
11640,78712	0,00000809
11646,74759	0,00000918
11652,70805	0,00000928
11658,66852	0,0000108
11664,62898	0,0000083
11670,58945	0,00000811
11676,54991	0,00000888
11682,51038	0,00000898
11688,47084	0,00000804
11694,4313	0,00000877
11700,39177	0,000009
11706,35223	0,00000919
11712,3127	0,00000834
11718,27316	0,00000749
11724,23363	0,00000975
11730,19409	0,000008
11736,15456	0,00000889
11742,11502	0,00000866
11748,07549	0,0000103
11754,03595	0,00000829
11759,99641	0,00000892
11765,95688	0,00000726
11771,91734	0,0000089
11777,87781	0,00000865
11783,83827	0,00000837
11789,79874	0,00000806
11795,7592	0,00000807
11801,71967	0,00000985
11807,68013	0,00000903
11813,64059	0,00000799
11819,60106	0,00000913
11825,56152	0,00000867
11831,52199	0,00001
11837,48245	0,00000939
11843,44292	0,00000962
11849,40338	0,00000836
11855,36385	0,00000939
11861,32431	0,00000946
11867,28477	0,00000849
11873,24524	0,0000104
11879,2057	0,00000864
11885,16617	0,00000794
11891,12663	0,00000972
[truncated: 30,772 more rows]
