# Supplementary material for: Predicting the Durability of Solid Fired Bricks Using NDT Electroacoustic Methods
Source: Materials (Basel). 2022 Aug 25;15(17):5882. doi: 10.3390/ma15175882 (PMC9457344; doi:10.3390/ma15175882)
Supplement: Supplementary file 1 [file materials-15-05882-s001.zip › 25-S0_FL.csv]

ASCII data file created with TiePie Multi Channel software. www.tiepie.com.
2021-02-24 09:15:45 704m
Frequency	FFT1
Hz	V
0	0,002285416
5,960464478	0,000563395
11,92092896	0,000577
17,88139343	0,00066222
23,84185791	0,000594272
29,80232239	0,0006069
35,76278687	0,000595079
41,72325134	0,000572767
47,68371582	0,000558979
53,6441803	0,000632449
59,60464478	0,000604078
65,56510925	0,000596853
71,52557373	0,000603273
77,48603821	0,000613005
83,44650269	0,000584222
89,40696716	0,000586039
95,36743164	0,000601369
101,3278961	0,000591082
107,2883606	0,00057039
113,2488251	0,000565108
119,2092896	0,000572982
125,169754	0,00057157
131,1302185	0,000569148
137,090683	0,000561906
143,0511475	0,000563103
149,0116119	0,00052672
154,9720764	0,000557363
160,9325409	0,000559052
166,8930054	0,000555606
172,8534698	0,000551438
178,8139343	0,000537946
184,7743988	0,000532661
190,7348633	0,000532043
196,6953278	0,000532412
202,6557922	0,000527317
208,6162567	0,000521239
214,5767212	0,000516238
220,5371857	0,000508953
226,4976501	0,000508812
232,4581146	0,000507789
238,4185791	0,000504034
244,3790436	0,000500197
250,3395081	0,00049051
256,2999725	0,000491019
262,260437	0,000484744
268,2209015	0,000484633
274,181366	0,000483445
280,1418304	0,000478007
286,1022949	0,000475215
292,0627594	0,000475433
298,0232239	0,000471983
303,9836884	0,000470577
309,9441528	0,000466782
315,9046173	0,000465522
321,8650818	0,000463378
327,8255463	0,000461294
333,7860107	0,000457532
339,7464752	0,000456919
345,7069397	0,000455149
351,6674042	0,000452549
357,6278687	0,000450521
363,5883331	0,000447226
369,5487976	0,000444448
375,5092621	0,000445088
381,4697266	0,000442361
387,430191	0,000441061
393,3906555	0,000436634
399,35112	0,000437371
405,3115845	0,000435418
411,272049	0,000432951
417,2325134	0,000431712
423,1929779	0,000429181
429,1534424	0,000429517
435,1139069	0,000426363
441,0743713	0,000423171
447,0348358	0,000420841
452,9953003	0,000424481
458,9557648	0,000419508
464,9162292	0,000418158
470,8766937	0,000419544
476,8371582	0,000416192
482,7976227	0,000413415
488,7580872	0,000412355
494,7185516	0,000412553
500,6790161	0,000410357
506,6394806	0,000409732
512,5999451	0,000410839
518,5604095	0,000410288
524,520874	0,000412094
530,4813385	0,000419388
536,441803	0,000403911
542,4022675	0,0004069
548,3627319	0,000406145
554,3231964	0,000409433
560,2836609	0,000406884
566,2441254	0,000407155
572,2045898	0,000406488
578,1650543	0,000407777
584,1255188	0,000404137
590,0859833	0,000404618
596,0464478	0,000402982
602,0069122	0,000402555
607,9673767	0,000400647
613,9278412	0,000400168
619,8883057	0,000400994
625,8487701	0,000397694
631,8092346	0,000398702
637,7696991	0,000397329
643,7301636	0,000397501
649,6906281	0,00039354
655,6510925	0,00039332
661,611557	0,00039244
667,5720215	0,000391803
673,532486	0,000390201
679,4929504	0,00038985
685,4534149	0,000390933
691,4138794	0,000388019
697,3743439	0,000384161
703,3348083	0,000384812
709,2952728	0,000384215
715,2557373	0,000384526
721,2162018	0,000381629
727,1766663	0,00038134
733,1371307	0,000378405
739,0975952	0,00037933
745,0580597	0,000377061
751,0185242	0,000373217
756,9789886	0,000373301
762,9394531	0,000372839
768,8999176	0,000369575
774,8603821	0,000369711
780,8208466	0,00036929
786,781311	0,000368084
792,7417755	0,000367633
798,70224	0,000366143
804,6627045	0,00036707
810,6231689	0,000365611
816,5836334	0,000368985
822,5440979	0,000369795
828,5045624	0,000369343
834,4650269	0,000371961
840,4254913	0,000371088
846,3859558	0,000370407
852,3464203	0,000372852
858,3068848	0,000373524
864,2673492	0,000372515
870,2278137	0,000373282
876,1882782	0,000373109
882,1487427	0,000370153
888,1092072	0,000372873
894,0696716	0,000374036
900,0301361	0,000372441
905,9906006	0,000373512
911,9510651	0,000373874
917,9115295	0,000374247
923,871994	0,000371192
929,8324585	0,000374994
935,792923	0,000374694
941,7533875	0,000374931
947,7138519	0,000377094
953,6743164	0,000373787
959,6347809	0,000374742
965,5952454	0,000374802
971,5557098	0,000374145
977,5161743	0,000374521
983,4766388	0,000374144
989,4371033	0,000376537
995,3975677	0,000375118
1001,358032	0,000376836
1007,318497	0,000377036
1013,278961	0,000375417
1019,239426	0,000375203
1025,19989	0,000375127
1031,160355	0,000377897
1037,120819	0,000377646
1043,081284	0,000379302
1049,041748	0,000379265
1055,002213	0,000381
1060,962677	0,000383148
1066,923141	0,000382612
1072,883606	0,000386485
1078,84407	0,000387425
1084,804535	0,000387141
1090,764999	0,000389564
1096,725464	0,000389298
1102,685928	0,000392079
1108,646393	0,000393149
1114,606857	0,000393834
1120,567322	0,000393807
1126,527786	0,000395458
1132,488251	0,000396028
1138,448715	0,000397372
1144,40918	0,000397874
1150,369644	0,000398908
1156,330109	0,00039974
1162,290573	0,000397867
1168,251038	0,000399277
1174,211502	0,000401045
1180,171967	0,000401651
1186,132431	0,000401954
1192,092896	0,000407276
1198,05336	0,000405712
1204,013824	0,000407881
1209,974289	0,000410123
1215,934753	0,00040902
1221,895218	0,000413188
1227,855682	0,000413016
1233,816147	0,000416114
1239,776611	0,000419563
1245,737076	0,00042368
1251,69754	0,000428292
1257,658005	0,000432919
1263,618469	0,000442696
1269,578934	0,000449834
1275,539398	0,000464021
1281,499863	0,000481559
1287,460327	0,000500261
1293,420792	0,000516745
1299,381256	0,000517954
1305,341721	0,000479631
1311,302185	0,000427319
1317,26265	0,000403572
1323,223114	0,00039485
1329,183578	0,00039277
1335,144043	0,000391952
1341,104507	0,000390355
1347,064972	0,000391293
1353,025436	0,000390631
1358,985901	0,00038867
1364,946365	0,000386977
1370,90683	0,000386855
1376,867294	0,000385354
1382,827759	0,000385909
1388,788223	0,000385734
1394,748688	0,000386744
1400,709152	0,000386315
1406,669617	0,00038419
1412,630081	0,000384241
1418,590546	0,000384876
1424,55101	0,000385886
1430,511475	0,000383094
1436,471939	0,000383401
1442,432404	0,00038206
1448,392868	0,000382747
1454,353333	0,000381383
1460,313797	0,000381626
1466,274261	0,000379082
1472,234726	0,000380652
1478,19519	0,000376916
1484,155655	0,000376666
1490,116119	0,00037366
1496,076584	0,000372501
1502,037048	0,000370611
1507,997513	0,000367877
1513,957977	0,000364823
1519,918442	0,000363321
1525,878906	0,00035761
1531,839371	0,000352161
1537,799835	0,000347686
1543,7603	0,000342827
1549,720764	0,000337672
1555,681229	0,000333471
1561,641693	0,00033409
1567,602158	0,000330736
1573,562622	0,000334473
1579,523087	0,000339905
1585,483551	0,000353538
1591,444016	0,000374536
1597,40448	0,000401613
1603,364944	0,000435411
1609,325409	0,000460654
1615,285873	0,000477832
1621,246338	0,000481255
1627,206802	0,000475568
1633,167267	0,000469314
1639,127731	0,000459782
1645,088196	0,000458078
1651,04866	0,000461058
1657,009125	0,000462942
1662,969589	0,000463052
1668,930054	0,000462228
1674,890518	0,000460503
1680,850983	0,000459815
1686,811447	0,000460259
1692,771912	0,000458619
1698,732376	0,000458392
1704,692841	0,000455868
1710,653305	0,000455672
1716,61377	0,000456878
1722,574234	0,000454446
1728,534698	0,00045365
1734,495163	0,000454313
1740,455627	0,000455895
1746,416092	0,000454628
1752,376556	0,000454665
1758,337021	0,00045715
1764,297485	0,000456154
1770,25795	0,000456432
1776,218414	0,000457659
1782,178879	0,000458527
1788,139343	0,00045829
1794,099808	0,000458557
1800,060272	0,000459466
1806,020737	0,000459155
1811,981201	0,000463113
1817,941666	0,000464922
1823,90213	0,000465791
1829,862595	0,000467761
1835,823059	0,000470935
1841,783524	0,000472188
1847,743988	0,000474801
1853,704453	0,000475565
1859,664917	0,000479112
1865,625381	0,000478993
1871,585846	0,000481775
1877,54631	0,000483249
1883,506775	0,000483447
1889,467239	0,000484446
1895,427704	0,000483929
1901,388168	0,000483098
1907,348633	0,000486181
1913,309097	0,000485702
1919,269562	0,000487229
1925,230026	0,000485772
1931,190491	0,000487232
1937,150955	0,000489078
1943,11142	0,000491291
1949,071884	0,00049092
1955,032349	0,000491842
1960,992813	0,000492801
1966,953278	0,000493538
1972,913742	0,00049656
1978,874207	0,000497427
1984,834671	0,000497173
1990,795135	0,000498697
1996,7556	0,000500637
2002,716064	0,000502093
2008,676529	0,000504349
2014,636993	0,000505395
2020,597458	0,000507048
2026,557922	0,000507278
2032,518387	0,00051082
2038,478851	0,000512318
2044,439316	0,000513906
2050,39978	0,000515251
2056,360245	0,000516761
2062,320709	0,000518842
2068,281174	0,000521153
2074,241638	0,000523887
2080,202103	0,000524651
2086,162567	0,000526476
2092,123032	0,000530545
2098,083496	0,000530839
2104,043961	0,000535436
2110,004425	0,000537636
2115,96489	0,00053752
2121,925354	0,000539892
2127,885818	0,000544874
2133,846283	0,000544609
2139,806747	0,000547411
2145,767212	0,000552301
2151,727676	0,000553542
2157,688141	0,00055778
2163,648605	0,000561329
2169,60907	0,000565494
2175,569534	0,000569589
2181,529999	0,000573744
2187,490463	0,000578926
2193,450928	0,000582754
2199,411392	0,000586631
2205,371857	0,000592112
2211,332321	0,000600067
2217,292786	0,000604815
2223,25325	0,000610135
2229,213715	0,00061728
2235,174179	0,000623188
2241,134644	0,000630755
2247,095108	0,000639169
2253,055573	0,000646008
2259,016037	0,0006529
2264,976501	0,000662108
2270,936966	0,000672071
2276,89743	0,000682389
2282,857895	0,000692452
2288,818359	0,000701817
2294,778824	0,000713858
2300,739288	0,000727942
2306,699753	0,000741194
2312,660217	0,000753772
2318,620682	0,000767723
2324,581146	0,000782519
2330,541611	0,0007975
2336,502075	0,000814247
2342,46254	0,000832555
2348,423004	0,000846289
2354,383469	0,000863633
2360,343933	0,000878668
2366,304398	0,000891189
2372,264862	0,000899482
2378,225327	0,000902327
2384,185791	0,000898593
2390,146255	0,000881767
2396,10672	0,000849481
2402,067184	0,00079485
2408,027649	0,00071451
2413,988113	0,000608639
2419,948578	0,000481098
2425,909042	0,000349709
2431,869507	0,000233327
2437,829971	0,000162361
2443,790436	0,00013897
2449,7509	0,000146897
2455,711365	0,000172611
2461,671829	0,000205448
2467,632294	0,000234812
2473,592758	0,000259055
2479,553223	0,000281084
2485,513687	0,000298739
2491,474152	0,000309337
2497,434616	0,000316246
2503,395081	0,000324598
2509,355545	0,000330472
2515,31601	0,000335792
2521,276474	0,000343269
2527,236938	0,000354706
2533,197403	0,000362339
2539,157867	0,000375076
2545,118332	0,000383677
2551,078796	0,000391736
2557,039261	0,000399425
2562,999725	0,000407035
2568,96019	0,000412875
2574,920654	0,000420128
2580,881119	0,000425615
2586,841583	0,000430648
2592,802048	0,000436907
2598,762512	0,000442323
2604,722977	0,000446781
2610,683441	0,00045129
2616,643906	0,000454386
2622,60437	0,000457539
2628,564835	0,00046285
2634,525299	0,000466518
2640,485764	0,000470878
2646,446228	0,000475526
2652,406693	0,000481035
2658,367157	0,00048412
2664,327621	0,000489165
2670,288086	0,000492918
2676,24855	0,000496475
2682,209015	0,000499422
2688,169479	0,000505955
2694,129944	0,000509477
2700,090408	0,000513279
2706,050873	0,000517392
2712,011337	0,000520946
2717,971802	0,000524124
2723,932266	0,000527228
2729,892731	0,000532374
2735,853195	0,000538105
2741,81366	0,000542845
2747,774124	0,00054704
2753,734589	0,000549587
2759,695053	0,000555218
2765,655518	0,000560624
2771,615982	0,000563607
2777,576447	0,000568489
2783,536911	0,000572022
2789,497375	0,000576363
2795,45784	0,000580752
2801,418304	0,000585375
2807,378769	0,000590077
2813,339233	0,000595748
2819,299698	0,000600241
2825,260162	0,000606305
2831,220627	0,000610741
2837,181091	0,000617694
2843,141556	0,000623042
2849,10202	0,000628222
2855,062485	0,000633477
2861,022949	0,000640208
2866,983414	0,000646651
2872,943878	0,000651212
2878,904343	0,000658014
2884,864807	0,000664411
2890,825272	0,000669647
2896,785736	0,000677077
2902,746201	0,000683493
2908,706665	0,000691289
2914,66713	0,000696764
2920,627594	0,000703335
2926,588058	0,000710103
2932,548523	0,000712671
2938,508987	0,000718894
2944,469452	0,000720602
2950,429916	0,000723284
2956,390381	0,000723313
2962,350845	0,000726876
2968,31131	0,000727859
2974,271774	0,000730012
2980,232239	0,000730433
2986,192703	0,000733089
2992,153168	0,000733703
2998,113632	0,000734351
3004,074097	0,000735567
3010,034561	0,000738361
3015,995026	0,00074201
3021,95549	0,00074601
3027,915955	0,000750582
3033,876419	0,000754813
3039,836884	0,000760827
3045,797348	0,000765014
3051,757813	0,000771495
3057,718277	0,000776052
3063,678741	0,000783017
3069,639206	0,00078869
3075,59967	0,000795057
3081,560135	0,000800892
3087,520599	0,000804676
3093,481064	0,00081141
3099,441528	0,000816482
3105,401993	0,000822237
3111,362457	0,000829031
3117,322922	0,000834238
3123,283386	0,00083859
3129,243851	0,000844545
3135,204315	0,000850151
3141,16478	0,000853837
3147,125244	0,000861358
3153,085709	0,000866635
3159,046173	0,00087432
3165,006638	0,000881884
3170,967102	0,000886605
3176,927567	0,000892938
3182,888031	0,000897643
3188,848495	0,00090309
3194,80896	0,000911172
3200,769424	0,000917413
3206,729889	0,000924988
3212,690353	0,000931338
3218,650818	0,000940053
3224,611282	0,000947628
3230,571747	0,00095514
3236,532211	0,000961358
3242,492676	0,00096579
3248,45314	0,000969413
3254,413605	0,00096801
3260,374069	0,000967141
3266,334534	0,000965742
3272,294998	0,000961456
3278,255463	0,000954492
3284,215927	0,000948606
3290,176392	0,00094078
3296,136856	0,000935724
3302,097321	0,000928916
3308,057785	0,000922366
3314,01825	0,000916703
3319,978714	0,000911292
3325,939178	0,000906108
3331,899643	0,000901672
3337,860107	0,000898589
3343,820572	0,000897659
3349,781036	0,000900361
3355,741501	0,000905405
3361,701965	0,000912757
3367,66243	0,000920993
3373,622894	0,000933568
3379,583359	0,000949185
3385,543823	0,000964627
3391,504288	0,000985729
3397,464752	0,001007263
3403,425217	0,001029714
3409,385681	0,001052624
3415,346146	0,001077807
3421,30661	0,001104016
3427,267075	0,001130159
3433,227539	0,001154993
3439,188004	0,001181976
3445,148468	0,001208854
3451,108932	0,0012361
3457,069397	0,001262703
3463,029861	0,001291437
3468,990326	0,001316967
3474,95079	0,001343904
3480,911255	0,001371435
3486,871719	0,001398592
3492,832184	0,001425762
3498,792648	0,001456315
3504,753113	0,001486079
3510,713577	0,001519565
3516,674042	0,00155492
3522,634506	0,001591932
3528,594971	0,001630782
3534,555435	0,001668869
3540,5159	0,001710959
3546,476364	0,001752361
3552,436829	0,001797418
3558,397293	0,001842902
3564,357758	0,001892718
3570,318222	0,001940543
3576,278687	0,001994314
3582,239151	0,002047136
3588,199615	0,002100182
3594,16008	0,002153523
3600,120544	0,002208249
3606,081009	0,002263663
3612,041473	0,002320087
3618,001938	0,002375032
3623,962402	0,002429716
3629,922867	0,002483331
3635,883331	0,002537006
3641,843796	0,002588749
3647,80426	0,002637916
3653,764725	0,00268898
3659,725189	0,002734877
3665,685654	0,002780718
3671,646118	0,002823682
3677,606583	0,002867038
3683,567047	0,002906332
3689,527512	0,002946093
3695,487976	0,002985743
3701,448441	0,003023219
3707,408905	0,00306258
3713,36937	0,003099214
3719,329834	0,003130107
3725,290298	0,003151231
3731,250763	0,003157721
3737,211227	0,003148661
3743,171692	0,003115413
3749,132156	0,00305606
3755,092621	0,002970298
3761,053085	0,002854785
3767,01355	0,002713402
3772,974014	0,002546467
3778,934479	0,002360088
3784,894943	0,002162246
3790,855408	0,001951546
3796,815872	0,001741834
3802,776337	0,001541367
3808,736801	0,001355855
3814,697266	0,001207243
3820,65773	0,001104713
3826,618195	0,00105656
3832,578659	0,001062376
3838,539124	0,001111015
3844,499588	0,001182223
3850,460052	0,001268293
3856,420517	0,001360644
3862,380981	0,001458377
3868,341446	0,001556089
3874,30191	0,001661545
3880,262375	0,001776788
3886,222839	0,001906171
3892,183304	0,002050829
3898,143768	0,002210603
3904,104233	0,002389901
3910,064697	0,002586805
3916,025162	0,00280123
3921,985626	0,003036822
3927,946091	0,003292067
3933,906555	0,003571911
3939,86702	0,003877724
3945,827484	0,004215872
3951,787949	0,004583623
3957,748413	0,004983826
3963,708878	0,005417009
3969,669342	0,005875061
3975,629807	0,006352348
3981,590271	0,006837368
3987,550735	0,007306476
3993,5112	0,007732217
3999,471664	0,00806699
4005,432129	0,008241276
4011,392593	0,008179359
4017,353058	0,007799042
4023,313522	0,007047245
4029,273987	0,005954214
4035,234451	0,004701216
4041,194916	0,003651772
4047,15538	0,00307439
4053,115845	0,002784335
4059,076309	0,002604718
4065,036774	0,002499574
4070,997238	0,002428114
4076,957703	0,002355326
4082,918167	0,002252397
4088,878632	0,002129371
4094,839096	0,001999013
4100,799561	0,001881241
4106,760025	0,001782028
4112,72049	0,001699328
4118,680954	0,00162659
4124,641418	0,001557741
4130,601883	0,001486512
4136,562347	0,001414938
4142,522812	0,001347349
4148,483276	0,001286551
4154,443741	0,001231247
4160,404205	0,001178124
4166,36467	0,001127771
4172,325134	0,001078892
4178,285599	0,001031642
4184,246063	0,000987088
4190,206528	0,000948215
4196,166992	0,000910706
4202,127457	0,000876731
4208,087921	0,000846793
4214,048386	0,000819079
4220,00885	0,000794247
4225,969315	0,00077358
4231,929779	0,000752074
4237,890244	0,000734937
4243,850708	0,000714342
4249,811172	0,000693594
4255,771637	0,000673084
4261,732101	0,000649041
4267,692566	0,000626593
4273,65303	0,00060271
4279,613495	0,000576749
4285,573959	0,000552473
4291,534424	0,000525694
4297,494888	0,000499609
4303,455353	0,000468564
4309,415817	0,000439534
4315,376282	0,000407358
4321,336746	0,000374952
4327,297211	0,000340929
4333,257675	0,000307301
4339,21814	0,000273299
4345,178604	0,000240648
4351,139069	0,000206324
4357,099533	0,000171845
4363,059998	0,000138558
4369,020462	0,00010637
4374,980927	0,0000811
4380,941391	0,0000712
4386,901855	0,0000835
4392,86232	0,000114256
4398,822784	0,000154814
4404,783249	0,000204213
4410,743713	0,000257917
4416,704178	0,000317528
4422,664642	0,000381565
4428,625107	0,000450113
4434,585571	0,000526457
4440,546036	0,000609579
4446,5065	0,000699763
4452,466965	0,000800686
4458,427429	0,000908381
4464,387894	0,001026202
4470,348358	0,001155541
4476,308823	0,001296608
4482,269287	0,001451346
4488,229752	0,001619484
4494,190216	0,001802559
4500,150681	0,002003841
4506,111145	0,002220508
4512,071609	0,002450915
4518,032074	0,002696527
4523,992538	0,002955438
4529,953003	0,003217744
4535,913467	0,003475321
4541,873932	0,003714423
4547,834396	0,003914234
4553,794861	0,004052006
4559,755325	0,004095689
4565,71579	0,004017838
4571,676254	0,003798968
4577,636719	0,003448883
4583,597183	0,003032081
4589,557648	0,002658186
4595,518112	0,002397059
4601,478577	0,002239139
4607,439041	0,002132089
4613,399506	0,002035919
4619,35997	0,001933326
4625,320435	0,001838567
4631,280899	0,001757489
4637,241364	0,001690832
4643,201828	0,001631533
4649,162292	0,001575302
4655,122757	0,00152562
4661,083221	0,001483377
4667,043686	0,001444776
4673,00415	0,00140887
4678,964615	0,001373762
4684,925079	0,001340898
4690,885544	0,001310046
4696,846008	0,001279196
4702,806473	0,001253045
4708,766937	0,001226618
4714,727402	0,001202765
4720,687866	0,001178369
4726,648331	0,001156592
4732,608795	0,001136072
4738,56926	0,001116414
4744,529724	0,001097606
4750,490189	0,001082021
4756,450653	0,001065399
4762,411118	0,001050237
4768,371582	0,001035915
4774,332047	0,001022598
4780,292511	0,00100906
4786,252975	0,000997755
4792,21344	0,000988008
4798,173904	0,000975268
4804,134369	0,000965228
4810,094833	0,000953761
4816,055298	0,000944761
4822,015762	0,000932759
4827,976227	0,000921246
4833,936691	0,000909689
4839,897156	0,000898184
4845,85762	0,000885398
4851,818085	0,000875087
4857,778549	0,000861926
4863,739014	0,000853738
4869,699478	0,00084648
4875,659943	0,000836527
4881,620407	0,000827793
4887,580872	0,000816823
4893,541336	0,000807317
4899,501801	0,000799276
4905,462265	0,000788746
4911,422729	0,000779805
4917,383194	0,000766541
4923,343658	0,000758402
4929,304123	0,00074663
4935,264587	0,000735764
4941,225052	0,000724033
4947,185516	0,00071199
4953,145981	0,000700051
4959,106445	0,000687339
4965,06691	0,000672791
4971,027374	0,00065843
4976,987839	0,000643098
4982,948303	0,000628362
4988,908768	0,000614265
4994,869232	0,00059942
5000,829697	0,000582989
5006,790161	0,000568063
5012,750626	0,000557681
5018,71109	0,000548736
5024,671555	0,000544212
5030,632019	0,000543187
5036,592484	0,000546553
5042,552948	0,000550369
5048,513412	0,000558242
5054,473877	0,00056222
5060,434341	0,000567843
5066,394806	0,000572217
5072,35527	0,000575332
5078,315735	0,000575926
5084,276199	0,00058029
5090,236664	0,000580581
5096,197128	0,000580586
5102,157593	0,000579658
5108,118057	0,000573286
5114,078522	0,000566058
5120,038986	0,000559764
5125,999451	0,000552576
5131,959915	0,000548395
5137,92038	0,000545931
5143,880844	0,000543022
5149,841309	0,000542189
5155,801773	0,000539516
5161,762238	0,00053902
5167,722702	0,000538381
5173,683167	0,000538556
5179,643631	0,000539069
5185,604095	0,000538553
5191,56456	0,000537329
5197,525024	0,000538262
5203,485489	0,000536887
5209,445953	0,000538152
5215,406418	0,000538151
5221,366882	0,000537931
5227,327347	0,00053897
5233,287811	0,000540428
5239,248276	0,000543116
5245,20874	0,000545295
5251,169205	0,000546035
5257,129669	0,000548153
5263,090134	0,000553364
5269,050598	0,000556187
5275,011063	0,000560561
5280,971527	0,000567803
5286,931992	0,000574744
5292,892456	0,000580254
5298,852921	0,00058725
5304,813385	0,00059248
5310,773849	0,000597006
5316,734314	0,000601139
5322,694778	0,000601759
5328,655243	0,000601331
5334,615707	0,000596881
5340,576172	0,000590835
5346,536636	0,000579359
5352,497101	0,000564537
5358,457565	0,000547037
5364,41803	0,000526199
5370,378494	0,000501352
5376,338959	0,000475946
5382,299423	0,000454735
5388,259888	0,000438447
5394,220352	0,000429212
5400,180817	0,000421999
5406,141281	0,000417482
5412,101746	0,000410581
5418,06221	0,000404289
5424,022675	0,000395753
5429,983139	0,000387875
5435,943604	0,000379876
5441,904068	0,000374575
5447,864532	0,000370058
5453,824997	0,0003659
5459,785461	0,000362395
5465,745926	0,000360687
5471,70639	0,000357537
5477,666855	0,000356558
5483,627319	0,000357498
5489,587784	0,000356242
5495,548248	0,000355563
5501,508713	0,000357005
5507,469177	0,000355903
5513,429642	0,00035753
5519,390106	0,00035764
5525,350571	0,000358963
5531,311035	0,000360579
5537,2715	0,00036292
5543,231964	0,00036563
5549,192429	0,000367001
5555,152893	0,000370453
5561,113358	0,000371524
5567,073822	0,000375611
5573,034286	0,000379741
5578,994751	0,000383901
5584,955215	0,00038856
5590,91568	0,000395235
5596,876144	0,00040127
5602,836609	0,000407108
5608,797073	0,000413341
5614,757538	0,000419994
5620,718002	0,000423691
5626,678467	0,00042621
5632,638931	0,000426587
5638,599396	0,000423588
5644,55986	0,000417742
5650,520325	0,000410521
5656,480789	0,000400871
5662,441254	0,00039289
5668,401718	0,000388158
5674,362183	0,000384161
5680,322647	0,000383344
5686,283112	0,000381984
5692,243576	0,00038287
5698,204041	0,000383645
5704,164505	0,000382631
5710,124969	0,000383687
5716,085434	0,000383252
5722,045898	0,000385256
5728,006363	0,000386758
5733,966827	0,000390991
5739,927292	0,000396043
5745,887756	0,000404294
5751,848221	0,000411152
5757,808685	0,000419533
5763,76915	0,000428564
5769,729614	0,000437408
5775,690079	0,000444575
5781,650543	0,000454971
5787,611008	0,000462553
5793,571472	0,000469979
5799,531937	0,0004765
5805,492401	0,000483308
5811,452866	0,00049144
5817,41333	0,000497479
5823,373795	0,000504717
5829,334259	0,000512905
5835,294724	0,000518391
5841,255188	0,000527464
5847,215652	0,000534899
5853,176117	0,000543412
5859,136581	0,000553543
5865,097046	0,00056035
5871,05751	0,000563927
5877,017975	0,000564615
5882,978439	0,000562226
5888,938904	0,000557273
5894,899368	0,000553071
5900,859833	0,00055146
5906,820297	0,000553957
5912,780762	0,000561213
5918,741226	0,000569504
5924,701691	0,000576628
5930,662155	0,000580911
5936,62262	0,000584235
5942,583084	0,000587198
5948,543549	0,000590694
5954,504013	0,000594944
5960,464478	0,000596381
5966,424942	0,000597115
5972,385406	0,000596225
5978,345871	0,000594834
5984,306335	0,000592174
5990,2668	0,000588439
5996,227264	0,000582961
6002,187729	0,000578424
6008,148193	0,000570386
6014,108658	0,00055997
6020,069122	0,000547759
6026,029587	0,000530448
6031,990051	0,000510714
6037,950516	0,000485297
6043,91098	0,000455177
6049,871445	0,000421606
6055,831909	0,000383246
6061,792374	0,000338173
6067,752838	0,000289537
6073,713303	0,000239322
6079,673767	0,000192332
6085,634232	0,000149629
6091,594696	0,000122668
6097,555161	0,000111643
6103,515625	0,000118694
6109,476089	0,000131919
6115,436554	0,000144095
6121,397018	0,000155703
6127,357483	0,000165858
6133,317947	0,000177445
6139,278412	0,000190455
6145,238876	0,000206341
6151,199341	0,000218948
6157,159805	0,000229869
6163,12027	0,000237162
6169,080734	0,000243349
6175,041199	0,000244143
6181,001663	0,000245295
6186,962128	0,00024667
6192,922592	0,000244148
6198,883057	0,000245772
6204,843521	0,000247358
6210,803986	0,000253195
6216,76445	0,000257994
6222,724915	0,000263322
6228,685379	0,00026737
6234,645844	0,000269369
6240,606308	0,000269996
6246,566772	0,000269138
6252,527237	0,000267162
6258,487701	0,000263709
6264,448166	0,000259609
6270,40863	0,000257476
6276,369095	0,000255112
6282,329559	0,000249778
6288,290024	0,000248952
6294,250488	0,000246729
6300,210953	0,000244896
6306,171417	0,000243433
6312,131882	0,000243751
6318,092346	0,000241398
6324,052811	0,000241919
6330,013275	0,000241096
6335,97374	0,000239815
6341,934204	0,000242199
6347,894669	0,000243369
6353,855133	0,000244847
6359,815598	0,000248752
6365,776062	0,000251028
6371,736526	0,000252612
6377,696991	0,000254313
6383,657455	0,000257363
6389,61792	0,0002591
6395,578384	0,000261589
6401,538849	0,000267125
6407,499313	0,000274428
6413,459778	0,000282481
6419,420242	0,000290323
6425,380707	0,000298579
6431,341171	0,000307234
6437,301636	0,000312625
6443,2621	0,000318117
6449,222565	0,000323146
6455,183029	0,000328031
6461,143494	0,000330345
6467,103958	0,000334062
6473,064423	0,000336715
6479,024887	0,000337408
6484,985352	0,000335906
6490,945816	0,00033487
6496,906281	0,000330764
6502,866745	0,000330824
6508,827209	0,000333792
6514,787674	0,000337028
6520,748138	0,000340991
6526,708603	0,000346233
6532,669067	0,000352
6538,629532	0,000357855
6544,589996	0,000364166
6550,550461	0,000367056
6556,510925	0,000372839
6562,47139	0,000378477
6568,431854	0,00038191
6574,392319	0,000388016
6580,352783	0,000393907
6586,313248	0,000397287
6592,273712	0,000399681
6598,234177	0,000404367
6604,194641	0,000408335
6610,155106	0,000410596
6616,11557	0,000410319
6622,076035	0,000411784
6628,036499	0,000411029
6633,996964	0,000406869
6639,957428	0,000403716
6645,917892	0,000399713
6651,878357	0,000394109
6657,838821	0,000390658
6663,799286	0,000388023
6669,75975	0,000387476
6675,720215	0,00038969
6681,680679	0,000390082
6687,641144	0,000392693
6693,601608	0,000390671
6699,562073	0,000391949
6705,522537	0,000393088
6711,483002	0,000392145
6717,443466	0,000391881
6723,403931	0,000391491
6729,364395	0,000390452
6735,32486	0,000389248
6741,285324	0,000384949
6747,245789	0,000379891
6753,206253	0,000375211
6759,166718	0,000370579
6765,127182	0,000364612
6771,087646	0,000358637
6777,048111	0,000351983
6783,008575	0,000346592
6788,96904	0,000338733
6794,929504	0,000329153
6800,889969	0,00031728
6806,850433	0,000304164
6812,810898	0,000289397
6818,771362	0,000276567
6824,731827	0,000261086
6830,692291	0,000245168
6836,652756	0,000231038
6842,61322	0,000217363
6848,573685	0,00020523
6854,534149	0,000193308
6860,494614	0,000180235
6866,455078	0,000171866
6872,415543	0,000165526
6878,376007	0,000159239
6884,336472	0,000155873
6890,296936	0,000154705
6896,257401	0,000158921
6902,217865	0,00016279
6908,178329	0,00017171
6914,138794	0,000180508
6920,099258	0,000191411
6926,059723	0,000204047
6932,020187	0,000213945
6937,980652	0,000223011
6943,941116	0,000228354
6949,901581	0,000233592
6955,862045	0,000231646
6961,82251	0,000227113
6967,782974	0,000220633
6973,743439	0,000211066
6979,703903	0,000201219
6985,664368	0,000186354
6991,624832	0,000169994
6997,585297	0,00015216
7003,545761	0,000137404
7009,506226	0,000123141
7015,46669	0,000109986
7021,427155	0,0000984
7027,387619	0,0000858
7033,348083	0,0000774
7039,308548	0,0000712
7045,269012	0,0000667
7051,229477	0,0000636
7057,189941	0,000061
7063,150406	0,0000599
7069,11087	0,0000592
7075,071335	0,000059
7081,031799	0,0000598
7086,992264	0,0000594
7092,952728	0,0000609
7098,913193	0,0000602
7104,873657	0,0000589
7110,834122	0,0000583
7116,794586	0,0000549
7122,755051	0,0000499
7128,715515	0,0000452
7134,67598	0,0000377
7140,636444	0,000031
7146,596909	0,0000253
7152,557373	0,000019
7158,517838	0,0000219
7164,478302	0,0000329
7170,438766	0,0000472
7176,399231	0,0000643
7182,359695	0,0000842
7188,32016	0,000107307
7194,280624	0,000132892
7200,241089	0,000160219
7206,201553	0,000188789
7212,162018	0,000220131
7218,122482	0,00025383
7224,082947	0,000289468
7230,043411	0,000326967
7236,003876	0,000365164
7241,96434	0,000405943
7247,924805	0,000444438
7253,885269	0,000479082
7259,845734	0,000512017
7265,806198	0,000538473
7271,766663	0,000557029
7277,727127	0,000563699
7283,687592	0,00055654
7289,648056	0,000537525
7295,608521	0,000505635
7301,568985	0,000469615
7307,529449	0,00043699
7313,489914	0,000414869
7319,450378	0,000409672
7325,410843	0,000415733
7331,371307	0,000420705
7337,331772	0,000419821
7343,292236	0,000413237
7349,252701	0,000411163
7355,213165	0,000408237
7361,17363	0,000406557
7367,134094	0,000403444
7373,094559	0,000403017
7379,055023	0,00039992
7385,015488	0,000398864
7390,975952	0,000397633
7396,936417	0,000393198
7402,896881	0,000389177
7408,857346	0,000384821
7414,81781	0,000378611
7420,778275	0,000371867
7426,738739	0,000364829
7432,699203	0,000355945
7438,659668	0,000346001
7444,620132	0,000335893
7450,580597	0,000327143
7456,541061	0,000315383
7462,501526	0,000304089
7468,46199	0,000293898
7474,422455	0,00028382
7480,382919	0,000274067
7486,343384	0,000267008
7492,303848	0,000262164
7498,264313	0,000257117
7504,224777	0,000252981
7510,185242	0,000251774
7516,145706	0,000251207
7522,106171	0,000251223
7528,066635	0,000250848
7534,0271	0,000251499
7539,987564	0,000254306
7545,948029	0,000255406
7551,908493	0,000259001
7557,868958	0,000262079
7563,829422	0,000266019
7569,789886	0,000269468
7575,750351	0,000273303
7581,710815	0,000277869
7587,67128	0,00028024
7593,631744	0,000281081
7599,592209	0,000278805
7605,552673	0,00027665
7611,513138	0,000271819
7617,473602	0,000266581
7623,434067	0,000259559
7629,394531	0,000252415
7635,354996	0,000246189
7641,31546	0,000238917
7647,275925	0,000231839
7653,236389	0,000224317
7659,196854	0,000215691
7665,157318	0,000207756
7671,117783	0,000199256
7677,078247	0,00019065
7683,038712	0,000182053
7688,999176	0,000174115
7694,959641	0,000164621
7700,920105	0,000154675
7706,880569	0,000149433
7712,841034	0,000142835
7718,801498	0,000139512
7724,761963	0,000140113
7730,722427	0,000145961
7736,682892	0,000154664
7742,643356	0,000166359
7748,603821	0,000180202
7754,564285	0,000197109
7760,52475	0,000214633
7766,485214	0,000229017
7772,445679	0,000244261
7778,406143	0,00025752
7784,366608	0,000269155
7790,327072	0,000279533
7796,287537	0,000287729
7802,248001	0,000293522
7808,208466	0,000296616
7814,16893	0,000295804
7820,129395	0,000296071
7826,089859	0,000292261
7832,050323	0,000285061
7838,010788	0,000280667
7843,971252	0,000274955
7849,931717	0,000272841
7855,892181	0,000268961
7861,852646	0,000269185
7867,81311	0,000271241
7873,773575	0,000272311
7879,734039	0,000273977
7885,694504	0,000271511
7891,654968	0,000266976
7897,615433	0,000263521
7903,575897	0,000256934
7909,536362	0,000247129
7915,496826	0,000240313
7921,457291	0,000233253
7927,417755	0,000226392
7933,37822	0,000221765
7939,338684	0,000217617
7945,299149	0,000219111
7951,259613	0,000222542
7957,220078	0,000230584
7963,180542	0,000240295
7969,141006	0,000251525
7975,101471	0,000265616
7981,061935	0,000278854
7987,0224	0,00029484
7992,982864	0,000307483
7998,943329	0,000317839
8004,903793	0,000328966
8010,864258	0,000336716
8016,824722	0,000340119
8022,785187	0,000339912
8028,745651	0,000335125
8034,706116	0,000327284
8040,66658	0,000313554
8046,627045	0,000294137
8052,587509	0,000275111
8058,547974	0,000255501
8064,508438	0,000238134
8070,468903	0,000220535
8076,429367	0,00020476
8082,389832	0,000187541
8088,350296	0,000168024
8094,31076	0,000147965
8100,271225	0,000123495
8106,231689	0,000101305
8112,192154	0,0000804
8118,152618	0,0000647
8124,113083	0,0000497
8130,073547	0,0000387
8136,034012	0,0000333
8141,994476	0,0000349
8147,954941	0,0000424
8153,915405	0,0000478
8159,87587	0,0000535
8165,836334	0,0000549
8171,796799	0,0000543
8177,757263	0,0000534
8183,717728	0,0000551
8189,678192	0,0000546
8195,638657	0,0000544
8201,599121	0,0000553
8207,559586	0,0000531
8213,52005	0,000052
8219,480515	0,000049
8225,440979	0,0000474
8231,401443	0,0000466
8237,361908	0,0000438
8243,322372	0,0000451
8249,282837	0,0000412
8255,243301	0,0000388
8261,203766	0,000036
8267,16423	0,0000339
8273,124695	0,0000326
8279,085159	0,0000259
8285,045624	0,0000231
8291,006088	0,000017
8296,966553	0,0000128
8302,927017	0,00000678
8308,887482	0,0000029
8314,847946	0,0000101
8320,808411	0,0000187
8326,768875	0,0000282
8332,72934	0,0000381
8338,689804	0,0000493
8344,650269	0,0000591
8350,610733	0,0000704
8356,571198	0,0000775
8362,531662	0,0000854
8368,492126	0,0000917
8374,452591	0,0000967
8380,413055	0,000101494
8386,37352	0,0000993
8392,333984	0,0000996
8398,294449	0,0000988
8404,254913	0,0000973
8410,215378	0,0000953
8416,175842	0,0000934
8422,136307	0,0000903
8428,096771	0,0000867
8434,057236	0,0000823
8440,0177	0,0000763
8445,978165	0,0000718
8451,938629	0,0000656
8457,899094	0,0000626
8463,859558	0,0000605
8469,820023	0,0000579
8475,780487	0,0000574
8481,740952	0,0000571
8487,701416	0,0000565
8493,66188	0,0000566
8499,622345	0,0000567
8505,582809	0,0000615
8511,543274	0,0000676
8517,503738	0,0000736
8523,464203	0,0000816
8529,424667	0,0000916
8535,385132	0,000102207
8541,345596	0,000114312
8547,306061	0,000124911
8553,266525	0,000136392
8559,22699	0,000150288
8565,187454	0,000161451
8571,147919	0,000169971
8577,108383	0,000180286
8583,068848	0,000185222
8589,029312	0,000191356
8594,989777	0,000192684
8600,950241	0,000194449
8606,910706	0,000194021
8612,87117	0,000194293
8618,831635	0,000192466
8624,792099	0,000191854
8630,752563	0,000190356
8636,713028	0,000189959
8642,673492	0,000188112
8648,633957	0,000185937
8654,594421	0,00018518
8660,554886	0,000184562
8666,51535	0,000183822
8672,475815	0,00018378
8678,436279	0,000181357
8684,396744	0,000180102
8690,357208	0,000178397
8696,317673	0,000176702
8702,278137	0,000174701
8708,238602	0,000170799
8714,199066	0,000167817
8720,159531	0,000163258
8726,119995	0,000160401
8732,08046	0,000153977
8738,040924	0,000148614
8744,001389	0,000141191
8749,961853	0,000135329
8755,922318	0,000130846
8761,882782	0,000124143
8767,843246	0,000118535
8773,803711	0,000115569
8779,764175	0,000111236
8785,72464	0,000109172
8791,685104	0,000107337
8797,645569	0,000107324
8803,606033	0,000107408
8809,566498	0,000109225
8815,526962	0,000108029
8821,487427	0,00010723
8827,447891	0,000106876
8833,408356	0,000106931
8839,36882	0,00010624
8845,329285	0,000106346
8851,289749	0,000103854
8857,250214	0,000102087
8863,210678	0,0000991
8869,171143	0,0000977
8875,131607	0,0000957
8881,092072	0,0000951
8887,052536	0,0000936
8893,013	0,0000928
8898,973465	0,0000914
8904,933929	0,0000878
8910,894394	0,0000858
8916,854858	0,0000829
8922,815323	0,00008
8928,775787	0,0000783
8934,736252	0,0000741
8940,696716	0,0000721
8946,657181	0,0000684
8952,617645	0,0000673
8958,57811	0,0000651
8964,538574	0,0000634
8970,499039	0,0000618
8976,459503	0,0000593
8982,419968	0,0000588
8988,380432	0,0000563
8994,340897	0,0000563
9000,301361	0,0000564
9006,261826	0,0000558
9012,22229	0,0000553
9018,182755	0,0000571
9024,143219	0,0000586
9030,103683	0,00006
9036,064148	0,000064
9042,024612	0,0000683
9047,985077	0,0000732
9053,945541	0,0000798
9059,906006	0,0000874
9065,86647	0,0000944
9071,826935	0,000103014
9077,787399	0,000110625
9083,747864	0,000118819
9089,708328	0,000127113
9095,668793	0,000135909
9101,629257	0,000142038
9107,589722	0,000148372
9113,550186	0,00015774
9119,510651	0,00016527
9125,471115	0,000172402
9131,43158	0,000179992
9137,392044	0,000186912
9143,352509	0,000193023
9149,312973	0,000199055
9155,273438	0,00020407
9161,233902	0,000210609
9167,194366	0,000214668
9173,154831	0,000220318
9179,115295	0,000223249
9185,07576	0,000228003
9191,036224	0,000231214
9196,996689	0,000233379
9202,957153	0,000237216
9208,917618	0,000238674
9214,878082	0,000238227
9220,838547	0,000236366
9226,799011	0,000231945
9232,759476	0,000227907
9238,71994	0,0002234
9244,680405	0,000220387
9250,640869	0,000217791
9256,601334	0,000219671
9262,561798	0,000219455
9268,522263	0,000221306
9274,482727	0,00022417
9280,443192	0,000225413
9286,403656	0,000229986
9292,36412	0,000237526
9298,324585	0,000243625
9304,285049	0,000249831
9310,245514	0,000254286
9316,205978	0,000259283
9322,166443	0,000262047
9328,126907	0,000263149
9334,087372	0,000259532
9340,047836	0,000254869
9346,008301	0,000247106
9351,968765	0,000238152
9357,92923	0,000227405
9363,889694	0,000214995
9369,850159	0,000208036
9375,810623	0,000203129
9381,771088	0,000203858
9387,731552	0,00020985
9393,692017	0,000217371
9399,652481	0,000225895
9405,612946	0,000236181
9411,57341	0,000244492
9417,533875	0,000251266
9423,494339	0,00025714
9429,454803	0,000261115
9435,415268	0,000264475
9441,375732	0,000268105
9447,336197	0,000269524
9453,296661	0,000272604
9459,257126	0,000272867
9465,21759	0,000271547
9471,178055	0,000269213
9477,138519	0,000264895
9483,098984	0,000261318
9489,059448	0,000255039
9495,019913	0,000247034
9500,980377	0,000237691
9506,940842	0,000226409
9512,901306	0,000217102
9518,861771	0,00020711
9524,822235	0,000198355
9530,7827	0,000189998
9536,743164	0,000182682
9542,703629	0,000174054
9548,664093	0,00016775
9554,624557	0,000160791
9560,585022	0,000155198
9566,545486	0,000149115
9572,505951	0,000149764
9578,466415	0,000148337
9584,42688	0,000150942
9590,387344	0,000154146
9596,347809	0,000160549
9602,308273	0,000169184
9608,268738	0,000176135
9614,229202	0,00018284
9620,189667	0,000189536
9626,150131	0,000191663
9632,110596	0,000194081
9638,07106	0,000191712
9644,031525	0,000186853
9649,991989	0,000174671
9655,952454	0,000161702
9661,912918	0,000149631
9667,873383	0,000136211
9673,833847	0,000127783
9679,794312	0,000121222
9685,754776	0,00011816
9691,71524	0,000121078
9697,675705	0,000129741
9703,636169	0,000141452
9709,596634	0,000157712
9715,557098	0,000175704
9721,517563	0,000193384
9727,478027	0,000206156
9733,438492	0,000217588
9739,398956	0,000223174
9745,359421	0,000226889
9751,319885	0,000228086
9757,28035	0,000227867
9763,240814	0,000228052
9769,201279	0,000227815
9775,161743	0,000230766
9781,122208	0,000230871
9787,082672	0,000230342
9793,043137	0,000231392
9799,003601	0,000232541
9804,964066	0,000232046
9810,92453	0,000232939
9816,884995	0,000232362
9822,845459	0,000234331
9828,805923	0,000233971
9834,766388	0,000234951
9840,726852	0,000235346
9846,687317	0,000236259
9852,647781	0,000237395
9858,608246	0,000237623
9864,56871	0,000238489
9870,529175	0,000236202
9876,489639	0,000237397
9882,450104	0,00023567
9888,410568	0,000234599
9894,371033	0,000234868
9900,331497	0,000233632
9906,291962	0,00023376
9912,252426	0,000233041
9918,212891	0,000232928
9924,173355	0,00023116
9930,13382	0,00023184
9936,094284	0,000230515
9942,054749	0,000229865
9948,015213	0,00022921
9953,975677	0,0002304
9959,936142	0,000231326
9965,896606	0,000233603
9971,857071	0,000235453
9977,817535	0,000241857
9983,778	0,000245125
9989,738464	0,000248426
9995,698929	0,000253226
10001,65939	0,000255159
10007,61986	0,00025788
10013,58032	0,000258017
10019,54079	0,000257052
10025,50125	0,000254668
10031,46172	0,000251565
10037,42218	0,000247081
10043,38264	0,000242535
10049,34311	0,000235904
10055,30357	0,000227141
10061,26404	0,000217758
10067,2245	0,000207604
10073,18497	0,000194903
10079,14543	0,000181277
10085,1059	0,000169998
10091,06636	0,000157826
10097,02682	0,000149958
10102,98729	0,000144667
10108,94775	0,000144273
10114,90822	0,000147216
10120,86868	0,000149772
10126,82915	0,000153903
10132,78961	0,000159041
10138,75008	0,000164874
10144,71054	0,000169444
10150,67101	0,000173025
10156,63147	0,000179139
10162,59193	0,000184701
10168,5524	0,000187136
10174,51286	0,000191952
10180,47333	0,000195189
10186,43379	0,000197487
10192,39426	0,000200535
10198,35472	0,000202057
10204,31519	0,000201521
10210,27565	0,000200016
10216,23611	0,000195973
10222,19658	0,00018998
10228,15704	0,000181147
10234,11751	0,000172666
10240,07797	0,000162437
10246,03844	0,00014922
10251,9989	0,000141621
10257,95937	0,000130202
10263,91983	0,00012358
10269,88029	0,000116471
10275,84076	0,000113015
10281,80122	0,000111287
10287,76169	0,000107014
10293,72215	0,000104765
10299,68262	0,000102106
10305,64308	0,000099
10311,60355	0,000097
10317,56401	0,0000942
10323,52448	0,0000915
10329,48494	0,0000892
10335,4454	0,0000862
10341,40587	0,0000822
10347,36633	0,000079
10353,3268	0,0000757
10359,28726	0,0000716
10365,24773	0,0000705
10371,20819	0,0000664
10377,16866	0,0000636
10383,12912	0,0000612
10389,08958	0,0000586
10395,05005	0,0000552
10401,01051	0,0000541
10406,97098	0,0000531
10412,93144	0,0000503
10418,89191	0,0000501
10424,85237	0,0000513
10430,81284	0,0000504
10436,7733	0,0000538
10442,73376	0,0000541
10448,69423	0,0000584
10454,65469	0,0000606
10460,61516	0,0000622
10466,57562	0,0000659
10472,53609	0,0000681
10478,49655	0,0000701
10484,45702	0,000072
10490,41748	0,0000721
10496,37794	0,0000716
10502,33841	0,0000726
10508,29887	0,0000707
10514,25934	0,0000695
10520,2198	0,0000689
10526,18027	0,0000652
10532,14073	0,0000644
10538,1012	0,000063
10544,06166	0,0000591
10550,02213	0,0000569
10555,98259	0,0000544
10561,94305	0,0000514
10567,90352	0,0000493
10573,86398	0,0000467
10579,82445	0,0000449
10585,78491	0,0000407
10591,74538	0,0000391
10597,70584	0,0000375
10603,66631	0,0000342
10609,62677	0,0000319
10615,58723	0,0000299
10621,5477	0,0000265
10627,50816	0,0000242
10633,46863	0,0000212
10639,42909	0,0000168
10645,38956	0,0000153
10651,35002	0,0000115
10657,31049	0,0000102
10663,27095	0,0000102
10669,23141	0,0000115
10675,19188	0,000015
10681,15234	0,0000177
10687,11281	0,0000225
10693,07327	0,0000264
10699,03374	0,0000296
10704,9942	0,0000319
10710,95467	0,000035
10716,91513	0,000039
10722,8756	0,0000386
10728,83606	0,0000426
10734,79652	0,0000426
10740,75699	0,0000441
10746,71745	0,0000449
10752,67792	0,0000459
10758,63838	0,0000463
10764,59885	0,0000445
10770,55931	0,0000443
10776,51978	0,0000447
10782,48024	0,0000449
10788,4407	0,0000456
10794,40117	0,0000481
10800,36163	0,0000474
10806,3221	0,0000462
10812,28256	0,0000457
10818,24303	0,0000466
10824,20349	0,0000469
10830,16396	0,0000486
10836,12442	0,0000468
10842,08488	0,0000492
10848,04535	0,000049
10854,00581	0,0000491
10859,96628	0,0000501
10865,92674	0,0000494
10871,88721	0,0000483
10877,84767	0,0000467
10883,80814	0,0000453
10889,7686	0,0000444
10895,72906	0,0000442
10901,68953	0,0000416
10907,64999	0,0000387
10913,61046	0,0000368
10919,57092	0,0000358
10925,53139	0,0000344
10931,49185	0,0000329
10937,45232	0,0000317
10943,41278	0,0000322
10949,37325	0,0000334
10955,33371	0,0000355
10961,29417	0,0000358
10967,25464	0,0000383
10973,2151	0,0000399
10979,17557	0,0000416
10985,13603	0,0000432
10991,0965	0,0000468
10997,05696	0,0000508
11003,01743	0,0000524
11008,97789	0,0000565
11014,93835	0,0000606
11020,89882	0,000064
11026,85928	0,0000691
11032,81975	0,0000759
11038,78021	0,0000801
11044,74068	0,000087
11050,70114	0,00009
11056,66161	0,0000947
11062,62207	0,0000986
11068,58253	0,0001018
11074,543	0,000106343
11080,50346	0,000110373
11086,46393	0,000113998
11092,42439	0,000118165
11098,38486	0,000121203
11104,34532	0,000124546
11110,30579	0,000127395
11116,26625	0,00013053
11122,22672	0,000132941
11128,18718	0,00013498
11134,14764	0,000137711
11140,10811	0,000136074
11146,06857	0,000137698
11152,02904	0,000138181
11157,9895	0,0001387
11163,94997	0,000137669
11169,91043	0,000134272
11175,8709	0,000132939
11181,83136	0,000127883
11187,79182	0,000124745
11193,75229	0,000121553
11199,71275	0,000116573
11205,67322	0,000111456
11211,63368	0,000105154
11217,59415	0,0000987
11223,55461	0,0000933
11229,51508	0,0000865
11235,47554	0,0000809
11241,436	0,0000771
11247,39647	0,0000742
11253,35693	0,0000711
11259,3174	0,0000685
11265,27786	0,0000679
11271,23833	0,0000667
11277,19879	0,0000642
11283,15926	0,0000623
11289,11972	0,0000616
11295,08018	0,0000601
11301,04065	0,0000576
11307,00111	0,000055
11312,96158	0,0000536
11318,92204	0,0000506
11324,88251	0,0000478
11330,84297	0,0000464
11336,80344	0,000044
11342,7639	0,0000409
11348,72437	0,00004
11354,68483	0,0000382
11360,64529	0,0000337
11366,60576	0,000032
11372,56622	0,0000291
11378,52669	0,0000259
11384,48715	0,0000229
11390,44762	0,0000204
11396,40808	0,0000174
11402,36855	0,0000145
11408,32901	0,0000113
11414,28947	0,00000894
11420,24994	0,0000053
11426,2104	0,00000572
11432,17087	0,00000722
11438,13133	0,00000993
11444,0918	0,0000139
11450,05226	0,0000182
11456,01273	0,0000248
11461,97319	0,0000292
11467,93365	0,0000343
11473,89412	0,0000384
11479,85458	0,0000446
11485,81505	0,0000506
11491,77551	0,0000561
11497,73598	0,0000589
11503,69644	0,0000652
11509,65691	0,0000713
11515,61737	0,0000731
11521,57784	0,0000775
11527,5383	0,0000816
11533,49876	0,0000824
11539,45923	0,0000825
11545,41969	0,0000836
11551,38016	0,0000834
11557,34062	0,0000833
11563,30109	0,0000838
11569,26155	0,0000827
11575,22202	0,0000825
11581,18248	0,0000828
11587,14294	0,0000818
11593,10341	0,0000815
11599,06387	0,0000832
11605,02434	0,0000827
11610,9848	0,000084
11616,94527	0,000083
11622,90573	0,0000835
11628,8662	0,0000834
11634,82666	0,0000801
11640,78712	0,0000792
11646,74759	0,0000759
11652,70805	0,0000719
11658,66852	0,0000696
11664,62898	0,0000658
11670,58945	0,0000609
11676,54991	0,0000567
11682,51038	0,0000536
11688,47084	0,0000482
11694,4313	0,0000422
11700,39177	0,0000382
11706,35223	0,0000306
11712,3127	0,0000246
11718,27316	0,0000171
11724,23363	0,0000084
11730,19409	0,00000304
11736,15456	0,0000114
11742,11502	0,0000218
11748,07549	0,0000318
11754,03595	0,0000426
11759,99641	0,0000533
11765,95688	0,0000637
11771,91734	0,0000741
11777,87781	0,000083
11783,83827	0,0000913
11789,79874	0,0000981
11795,7592	0,000104511
11801,71967	0,000109124
11807,68013	0,000110465
11813,64059	0,000108455
11819,60106	0,000106373
11825,56152	0,00010267
11831,52199	0,0000956
11837,48245	0,000086
11843,44292	0,0000736
11849,40338	0,0000641
11855,36385	0,0000525
11861,32431	0,000042
11867,28477	0,0000333
11873,24524	0,0000271
11879,2057	0,0000193
11885,16617	0,0000149
11891,12663	0,0000101
[truncated: 30,772 more rows]
