# Supplementary material for: Predicting the Durability of Solid Fired Bricks Using NDT Electroacoustic Methods
Source: Materials (Basel). 2022 Aug 25;15(17):5882. doi: 10.3390/ma15175882 (PMC9457344; doi:10.3390/ma15175882)
Supplement: Supplementary file 1 [file materials-15-05882-s001.zip › 25-S0_FT.csv]

ASCII data file created with TiePie Multi Channel software. www.tiepie.com.
2021-02-24 09:15:45 704m
Frequency	FFT1
Hz	V
0	0,001964274
5,960464478	0,000530755
11,92092896	0,000697782
17,88139343	0,000885502
23,84185791	0,000688166
29,80232239	0,000650833
35,76278687	0,00065894
41,72325134	0,000655048
47,68371582	0,000666184
53,6441803	0,000614491
59,60464478	0,000654135
65,56510925	0,000715941
71,52557373	0,000644004
77,48603821	0,000646207
83,44650269	0,000676373
89,40696716	0,000651313
95,36743164	0,000628562
101,3278961	0,000623806
107,2883606	0,000636805
113,2488251	0,000644289
119,2092896	0,000661637
125,169754	0,000650145
131,1302185	0,000623053
137,090683	0,000620064
143,0511475	0,000620259
149,0116119	0,000639278
154,9720764	0,000607491
160,9325409	0,000620282
166,8930054	0,000618589
172,8534698	0,000616691
178,8139343	0,000623494
184,7743988	0,000630601
190,7348633	0,000649085
196,6953278	0,000658772
202,6557922	0,000641909
208,6162567	0,000620619
214,5767212	0,000610948
220,5371857	0,000602992
226,4976501	0,000598562
232,4581146	0,000595436
238,4185791	0,000597999
244,3790436	0,000595648
250,3395081	0,000605935
256,2999725	0,000599083
262,260437	0,000595191
268,2209015	0,00059585
274,181366	0,000592612
280,1418304	0,000587008
286,1022949	0,000583617
292,0627594	0,000576348
298,0232239	0,000574455
303,9836884	0,000571175
309,9441528	0,00057116
315,9046173	0,00057375
321,8650818	0,000572801
327,8255463	0,000571257
333,7860107	0,000569227
339,7464752	0,000569109
345,7069397	0,000565756
351,6674042	0,000564176
357,6278687	0,000560662
363,5883331	0,000562777
369,5487976	0,000561771
375,5092621	0,000560248
381,4697266	0,000564577
387,430191	0,000565918
393,3906555	0,000566137
399,35112	0,000566658
405,3115845	0,000569896
411,272049	0,000569484
417,2325134	0,000571347
423,1929779	0,000572445
429,1534424	0,000568771
435,1139069	0,000566925
441,0743713	0,000566502
447,0348358	0,00056418
452,9953003	0,000561178
458,9557648	0,000559162
464,9162292	0,000559697
470,8766937	0,000557155
476,8371582	0,00055883
482,7976227	0,00056047
488,7580872	0,000562099
494,7185516	0,000560717
500,6790161	0,000564681
506,6394806	0,000561735
512,5999451	0,000565233
518,5604095	0,000564289
524,520874	0,000577249
530,4813385	0,000571864
536,441803	0,000573831
542,4022675	0,000572043
548,3627319	0,000574447
554,3231964	0,000573225
560,2836609	0,000575823
566,2441254	0,000575917
572,2045898	0,000575401
578,1650543	0,000575546
584,1255188	0,000574549
590,0859833	0,000571476
596,0464478	0,000569714
602,0069122	0,000566859
607,9673767	0,000567487
613,9278412	0,000568272
619,8883057	0,000566588
625,8487701	0,000568307
631,8092346	0,00056965
637,7696991	0,000569579
643,7301636	0,000569412
649,6906281	0,000569758
655,6510925	0,00057069
661,611557	0,000568861
667,5720215	0,000572319
673,532486	0,000571025
679,4929504	0,000573418
685,4534149	0,000576313
691,4138794	0,000578953
697,3743439	0,000578671
703,3348083	0,000582879
709,2952728	0,000585087
715,2557373	0,000586528
721,2162018	0,000588715
727,1766663	0,000590763
733,1371307	0,000593763
739,0975952	0,000593296
745,0580597	0,000596077
751,0185242	0,000599745
756,9789886	0,000600514
762,9394531	0,000602782
768,8999176	0,000606
774,8603821	0,000607089
780,8208466	0,000607456
786,781311	0,000608713
792,7417755	0,0006103
798,70224	0,000612468
804,6627045	0,000613508
810,6231689	0,000615037
816,5836334	0,0006136
822,5440979	0,000617803
828,5045624	0,000620726
834,4650269	0,000622405
840,4254913	0,000621818
846,3859558	0,00062543
852,3464203	0,000629115
858,3068848	0,000633347
864,2673492	0,000640313
870,2278137	0,000644368
876,1882782	0,00064916
882,1487427	0,000652818
888,1092072	0,000654177
894,0696716	0,000659203
900,0301361	0,0006629
905,9906006	0,000667575
911,9510651	0,000668143
917,9115295	0,000672522
923,871994	0,000675607
929,8324585	0,000678896
935,792923	0,000682803
941,7533875	0,000686338
947,7138519	0,000688814
953,6743164	0,000693007
959,6347809	0,000695322
965,5952454	0,000697254
971,5557098	0,000701973
977,5161743	0,000704804
983,4766388	0,000709867
989,4371033	0,000713956
995,3975677	0,000717797
1001,358032	0,000721936
1007,318497	0,000728106
1013,278961	0,000729291
1019,239426	0,000732205
1025,19989	0,000739913
1031,160355	0,000742695
1037,120819	0,000747774
1043,081284	0,000751552
1049,041748	0,000758765
1055,002213	0,000764929
1060,962677	0,000768545
1066,923141	0,000776022
1072,883606	0,000784772
1078,84407	0,000791402
1084,804535	0,00080059
1090,764999	0,000808275
1096,725464	0,00081614
1102,685928	0,000825039
1108,646393	0,000831177
1114,606857	0,000840657
1120,567322	0,000848339
1126,527786	0,000857411
1132,488251	0,000865787
1138,448715	0,000875994
1144,40918	0,000887285
1150,369644	0,000895945
1156,330109	0,000904041
1162,290573	0,000909859
1168,251038	0,000917319
1174,211502	0,000925264
1180,171967	0,000935275
1186,132431	0,000945812
1192,092896	0,000956272
1198,05336	0,000966347
1204,013824	0,000976503
1209,974289	0,000984015
1215,934753	0,000992605
1221,895218	0,001003895
1227,855682	0,00101489
1233,816147	0,001025968
1239,776611	0,0010409
1245,737076	0,00105779
1251,69754	0,001076623
1257,658005	0,00110035
1263,618469	0,001128194
1269,578934	0,001159182
1275,539398	0,00119874
1281,499863	0,001252627
1287,460327	0,00131637
1293,420792	0,001389635
1299,381256	0,001469248
1305,341721	0,001538377
1311,302185	0,001579952
1317,26265	0,001593617
1323,223114	0,00158666
1329,183578	0,001583317
1335,144043	0,001589555
1341,104507	0,001606374
1347,064972	0,001626287
1353,025436	0,001656871
1358,985901	0,001692404
1364,946365	0,001726253
1370,90683	0,001756621
1376,867294	0,001786841
1382,827759	0,001818709
1388,788223	0,001855424
1394,748688	0,001897853
1400,709152	0,001949486
1406,669617	0,002009726
1412,630081	0,002073936
1418,590546	0,002139885
1424,55101	0,002209571
1430,511475	0,002274501
1436,471939	0,00234036
1442,432404	0,00241197
1448,392868	0,002498312
1454,353333	0,002600837
1460,313797	0,002725365
1466,274261	0,002865718
1472,234726	0,003020362
1478,19519	0,003181334
1484,155655	0,003348916
1490,116119	0,003517408
1496,076584	0,00369737
1502,037048	0,003904189
1507,997513	0,004163308
1513,957977	0,004498352
1519,918442	0,004930879
1525,878906	0,005474463
1531,839371	0,006133731
1537,799835	0,006902025
1543,7603	0,007789487
1549,720764	0,008793437
1555,681229	0,009912171
1561,641693	0,011167203
1567,602158	0,012569916
1573,562622	0,014070922
1579,523087	0,015498112
1585,483551	0,016486519
1591,444016	0,016373903
1597,40448	0,014588534
1603,364944	0,011351658
1609,325409	0,007804876
1615,285873	0,005542462
1621,246338	0,005138873
1627,206802	0,005102878
1633,167267	0,004640526
1639,127731	0,004063248
1645,088196	0,003682454
1651,04866	0,003432636
1657,009125	0,003199402
1662,969589	0,002962937
1668,930054	0,002765704
1674,890518	0,002625573
1680,850983	0,002491691
1686,811447	0,002344029
1692,771912	0,002225815
1698,732376	0,002124884
1704,692841	0,002016444
1710,653305	0,001917015
1716,61377	0,001826948
1722,574234	0,001742381
1728,534698	0,001652182
1734,495163	0,001570688
1740,455627	0,001497785
1746,416092	0,001425097
1752,376556	0,001359651
1758,337021	0,001303422
1764,297485	0,001252951
1770,25795	0,001204231
1776,218414	0,001165264
1782,178879	0,001127667
1788,139343	0,001090854
1794,099808	0,001058499
1800,060272	0,001025689
1806,020737	0,000988696
1811,981201	0,000954856
1817,941666	0,000922024
1823,90213	0,000885289
1829,862595	0,000853733
1835,823059	0,000819726
1841,783524	0,000791287
1847,743988	0,000762356
1853,704453	0,000737903
1859,664917	0,000716201
1865,625381	0,000694177
1871,585846	0,000675273
1877,54631	0,000659056
1883,506775	0,000648236
1889,467239	0,000638587
1895,427704	0,000631155
1901,388168	0,00062303
1907,348633	0,000613534
1913,309097	0,000601669
1919,269562	0,000589526
1925,230026	0,000578211
1931,190491	0,000566449
1937,150955	0,000554068
1943,11142	0,000542547
1949,071884	0,000530563
1955,032349	0,000521189
1960,992813	0,000510775
1966,953278	0,000502609
1972,913742	0,000491456
1978,874207	0,000479946
1984,834671	0,00046949
1990,795135	0,000459422
1996,7556	0,00044669
2002,716064	0,000437346
2008,676529	0,000429837
2014,636993	0,000424432
2020,597458	0,00041763
2026,557922	0,000409525
2032,518387	0,000402409
2038,478851	0,00039425
2044,439316	0,000385098
2050,39978	0,000373766
2056,360245	0,000362338
2062,320709	0,000351933
2068,281174	0,00033813
2074,241638	0,0003289
2080,202103	0,000320572
2086,162567	0,000315738
2092,123032	0,000311066
2098,083496	0,000303781
2104,043961	0,00029708
2110,004425	0,00028749
2115,96489	0,000278667
2121,925354	0,000270942
2127,885818	0,000261745
2133,846283	0,000253888
2139,806747	0,000249348
2145,767212	0,00024307
2151,727676	0,000237655
2157,688141	0,000232279
2163,648605	0,000223402
2169,60907	0,000217199
2175,569534	0,000209923
2181,529999	0,000203891
2187,490463	0,000196978
2193,450928	0,000188669
2199,411392	0,000182865
2205,371857	0,000178673
2211,332321	0,000177179
2217,292786	0,000177454
2223,25325	0,000177509
2229,213715	0,000177242
2235,174179	0,000178329
2241,134644	0,000177766
2247,095108	0,000175484
2253,055573	0,00017422
2259,016037	0,000174516
2264,976501	0,000173321
2270,936966	0,00017376
2276,89743	0,000174514
2282,857895	0,000173496
2288,818359	0,000174418
2294,778824	0,000172246
2300,739288	0,000172978
2306,699753	0,000172604
2312,660217	0,000171058
2318,620682	0,000170728
2324,581146	0,000167073
2330,541611	0,000167485
2336,502075	0,000167545
2342,46254	0,000171546
2348,423004	0,000174605
2354,383469	0,000182565
2360,343933	0,000193487
2366,304398	0,000203343
2372,264862	0,000217539
2378,225327	0,00022992
2384,185791	0,000237878
2390,146255	0,000240247
2396,10672	0,000242265
2402,067184	0,000245752
2408,027649	0,00024578
2413,988113	0,000228421
2419,948578	0,000187877
2425,909042	0,000143692
2431,869507	0,0001142
2437,829971	0,000107267
2443,790436	0,000104929
2449,7509	0,0000954
2455,711365	0,0000848
2461,671829	0,0000754
2467,632294	0,0000727
2473,592758	0,0000683
2479,553223	0,0000658
2485,513687	0,0000599
2491,474152	0,0000603
2497,434616	0,0000609
2503,395081	0,0000613
2509,355545	0,0000634
2515,31601	0,0000647
2521,276474	0,000066
2527,236938	0,000071
2533,197403	0,0000721
2539,157867	0,0000743
2545,118332	0,0000751
2551,078796	0,0000735
2557,039261	0,0000738
2562,999725	0,0000735
2568,96019	0,0000733
2574,920654	0,0000727
2580,881119	0,0000743
2586,841583	0,0000731
2592,802048	0,0000734
2598,762512	0,0000729
2604,722977	0,0000719
2610,683441	0,0000716
2616,643906	0,0000706
2622,60437	0,0000694
2628,564835	0,0000684
2634,525299	0,0000709
2640,485764	0,0000716
2646,446228	0,0000727
2652,406693	0,0000739
2658,367157	0,0000734
2664,327621	0,0000728
2670,288086	0,0000775
2676,24855	0,0000797
2682,209015	0,0000842
2688,169479	0,0000882
2694,129944	0,0000951
2700,090408	0,000101962
2706,050873	0,000105329
2712,011337	0,000107758
2717,971802	0,000109348
2723,932266	0,000112422
2729,892731	0,00011444
2735,853195	0,000120241
2741,81366	0,000126365
2747,774124	0,000130529
2753,734589	0,000134288
2759,695053	0,000136101
2765,655518	0,000136976
2771,615982	0,000138042
2777,576447	0,000139518
2783,536911	0,000143713
2789,497375	0,000149954
2795,45784	0,000159302
2801,418304	0,000164668
2807,378769	0,000168765
2813,339233	0,000174811
2819,299698	0,000175873
2825,260162	0,000176961
2831,220627	0,000181063
2837,181091	0,000186164
2843,141556	0,000194787
2849,10202	0,000206176
2855,062485	0,000216293
2861,022949	0,000224457
2866,983414	0,000226916
2872,943878	0,000224773
2878,904343	0,000221251
2884,864807	0,000216294
2890,825272	0,000214408
2896,785736	0,000215545
2902,746201	0,000223304
2908,706665	0,000235699
2914,66713	0,000248002
2920,627594	0,000260279
2926,588058	0,000263537
2932,548523	0,000261593
2938,508987	0,000256489
2944,469452	0,00025736
2950,429916	0,000263699
2956,390381	0,000276952
2962,350845	0,000296442
2968,31131	0,000314758
2974,271774	0,000332364
2980,232239	0,000343503
2986,192703	0,000348336
2992,153168	0,000350654
2998,113632	0,000352522
3004,074097	0,0003595
3010,034561	0,000375761
3015,995026	0,000404719
3021,95549	0,000435976
3027,915955	0,000466028
3033,876419	0,000489699
3039,836884	0,000499389
3045,797348	0,000498272
3051,757813	0,000493191
3057,718277	0,000486839
3063,678741	0,000488945
3069,639206	0,000511084
3075,59967	0,000548659
3081,560135	0,000594176
3087,520599	0,000641894
3093,481064	0,000674192
3099,441528	0,000684038
3105,401993	0,000664895
3111,362457	0,000611652
3117,322922	0,000528478
3123,283386	0,000431695
3129,243851	0,000357653
3135,204315	0,000371746
3141,16478	0,000478326
3147,125244	0,000629227
3153,085709	0,000777803
3159,046173	0,00089934
3165,006638	0,000986365
3170,967102	0,001049938
3176,927567	0,001124079
3182,888031	0,001231318
3188,848495	0,001373243
3194,80896	0,001506506
3200,769424	0,001572358
3206,729889	0,001561918
3212,690353	0,0015262
3218,650818	0,001572525
3224,611282	0,001714548
3230,571747	0,00185832
3236,532211	0,001943049
3242,492676	0,001995156
3248,45314	0,002059188
3254,413605	0,002133419
3260,374069	0,002191245
3266,334534	0,002226487
3272,294998	0,002248507
3278,255463	0,002257705
3284,215927	0,002245851
3290,176392	0,002203633
3296,136856	0,002134688
3302,097321	0,002045253
3308,057785	0,001930792
3314,01825	0,001792649
3319,978714	0,001638726
3325,939178	0,001474372
3331,899643	0,001312075
3337,860107	0,00115934
3343,820572	0,001030738
3349,781036	0,000934228
3355,741501	0,00087044
3361,701965	0,000829018
3367,66243	0,000795489
3373,622894	0,000768709
3379,583359	0,000738816
3385,543823	0,000708242
3391,504288	0,000679749
3397,464752	0,000657085
3403,425217	0,000640879
3409,385681	0,00062758
3415,346146	0,000615344
3421,30661	0,00060338
3427,267075	0,000589826
3433,227539	0,000575688
3439,188004	0,000563518
3445,148468	0,000555273
3451,108932	0,000547433
3457,069397	0,000546463
3463,029861	0,000546355
3468,990326	0,000547154
3474,95079	0,000553046
3480,911255	0,000559938
3486,871719	0,000567067
3492,832184	0,000572787
3498,792648	0,000579515
3504,753113	0,000584126
3510,713577	0,000590326
3516,674042	0,00059777
3522,634506	0,000606869
3528,594971	0,000619867
3534,555435	0,000636495
3540,5159	0,000651175
3546,476364	0,000666919
3552,436829	0,000680977
3558,397293	0,000694179
3564,357758	0,00070818
3570,318222	0,000719267
3576,278687	0,000730034
3582,239151	0,000739297
3588,199615	0,000745336
3594,16008	0,000750227
3600,120544	0,000751332
3606,081009	0,000748975
3612,041473	0,000745937
3618,001938	0,000739192
3623,962402	0,00073205
3629,922867	0,000722621
3635,883331	0,000711186
3641,843796	0,000693644
3647,80426	0,000673748
3653,764725	0,000653833
3659,725189	0,000630795
3665,685654	0,000608366
3671,646118	0,00058635
3677,606583	0,000563014
3683,567047	0,000541008
3689,527512	0,000515705
3695,487976	0,000489983
3701,448441	0,000461104
3707,408905	0,000429761
3713,36937	0,000398044
3719,329834	0,000366641
3725,290298	0,000332263
3731,250763	0,000293447
3737,211227	0,000256247
3743,171692	0,000214426
3749,132156	0,00017773
3755,092621	0,000144541
3761,053085	0,000122537
3767,01355	0,000116748
3772,974014	0,000129264
3778,934479	0,000150952
3784,894943	0,000173978
3790,855408	0,000194586
3796,815872	0,000211717
3802,776337	0,000221146
3808,736801	0,000226403
3814,697266	0,000228065
3820,65773	0,000226195
3826,618195	0,00022393
3832,578659	0,000218438
3838,539124	0,000211446
3844,499588	0,000205208
3850,460052	0,000201673
3856,420517	0,000198931
3862,380981	0,000195413
3868,341446	0,000191626
3874,30191	0,000186445
3880,262375	0,000178817
3886,222839	0,00016769
3892,183304	0,000155262
3898,143768	0,000143125
3904,104233	0,000129388
3910,064697	0,000119899
3916,025162	0,00010843
3921,985626	0,000104377
3927,946091	0,000106065
3933,906555	0,000115244
3939,86702	0,000134984
3945,827484	0,000162137
3951,787949	0,000197947
3957,748413	0,000240488
3963,708878	0,00029115
3969,669342	0,000347165
3975,629807	0,00040608
3981,590271	0,000473005
3987,550735	0,00053891
3993,5112	0,000602814
3999,471664	0,000660059
4005,432129	0,000697517
4011,392593	0,000701379
4017,353058	0,000658335
4023,313522	0,000574286
4029,273987	0,000485198
4035,234451	0,000437218
4041,194916	0,000423959
4047,15538	0,000420293
4053,115845	0,000419845
4059,076309	0,000417794
4065,036774	0,00041457
4070,997238	0,000409993
4076,957703	0,000402071
4082,918167	0,000391142
4088,878632	0,000380839
4094,839096	0,000367919
4100,799561	0,0003558
4106,760025	0,000344148
4112,72049	0,000329496
4118,680954	0,000313527
4124,641418	0,000298111
4130,601883	0,000282701
4136,562347	0,000270716
4142,522812	0,000262647
4148,483276	0,000261692
4154,443741	0,000263675
4160,404205	0,000267127
4166,36467	0,000275212
4172,325134	0,000282965
4178,285599	0,000289282
4184,246063	0,000294713
4190,206528	0,000297604
4196,166992	0,000297276
4202,127457	0,000293843
4208,087921	0,000290476
4214,048386	0,000281863
4220,00885	0,00027384
4225,969315	0,000269322
4231,929779	0,000268335
4237,890244	0,000269387
4243,850708	0,000272467
4249,811172	0,000273715
4255,771637	0,000275412
4261,732101	0,000273643
4267,692566	0,000273745
4273,65303	0,000272744
4279,613495	0,000266404
4285,573959	0,000257549
4291,534424	0,000245554
4297,494888	0,000234342
4303,455353	0,000226841
4309,415817	0,000220798
4315,376282	0,000213491
4321,336746	0,000207657
4327,297211	0,000199757
4333,257675	0,00019358
4339,21814	0,000188545
4345,178604	0,000185005
4351,139069	0,000185602
4357,099533	0,000182569
4363,059998	0,000179814
4369,020462	0,000174344
4374,980927	0,000168278
4380,941391	0,000162781
4386,901855	0,000155778
4392,86232	0,00015073
4398,822784	0,000150038
4404,783249	0,000151179
4410,743713	0,00015689
4416,704178	0,000162593
4422,664642	0,000167641
4428,625107	0,000169522
4434,585571	0,000174316
4440,546036	0,000177643
4446,5065	0,000175717
4452,466965	0,000171938
4458,427429	0,000167574
4464,387894	0,000161966
4470,348358	0,000152322
4476,308823	0,000139641
4482,269287	0,000124309
4488,229752	0,00010573
4494,190216	0,0000865
4500,150681	0,0000682
4506,111145	0,0000574
4512,071609	0,0000588
4518,032074	0,0000692
4523,992538	0,0000819
4529,953003	0,000097
4535,913467	0,000117001
4541,873932	0,000138968
4547,834396	0,000169868
4553,794861	0,000203338
4559,755325	0,000234523
4565,71579	0,000257314
4571,676254	0,000262882
4577,636719	0,000252879
4583,597183	0,0002284
4589,557648	0,000199707
4595,518112	0,00017874
4601,478577	0,000164345
4607,439041	0,000157759
4613,399506	0,000160445
4619,35997	0,000165566
4625,320435	0,000172644
4631,280899	0,000177911
4637,241364	0,000178834
4643,201828	0,000173341
4649,162292	0,000163765
4655,122757	0,000154385
4661,083221	0,000147286
4667,043686	0,000146006
4673,00415	0,000150768
4678,964615	0,000160003
4684,925079	0,000172723
4690,885544	0,000184558
4696,846008	0,000193837
4702,806473	0,000199243
4708,766937	0,000198965
4714,727402	0,00019174
4720,687866	0,000183147
4726,648331	0,000166834
4732,608795	0,00014799
4738,56926	0,000128489
4744,529724	0,000108335
4750,490189	0,0000914
4756,450653	0,0000743
4762,411118	0,0000614
4768,371582	0,0000501
4774,332047	0,0000425
4780,292511	0,0000371
4786,252975	0,0000351
4792,21344	0,0000337
4798,173904	0,0000353
4804,134369	0,000045
4810,094833	0,0000529
4816,055298	0,0000628
4822,015762	0,0000764
4827,976227	0,0000908
4833,936691	0,00010749
4839,897156	0,000126861
4845,85762	0,000143692
4851,818085	0,000162349
4857,778549	0,000180726
4863,739014	0,000198528
4869,699478	0,000219818
4875,659943	0,000237816
4881,620407	0,000257867
4887,580872	0,000274889
4893,541336	0,000290335
4899,501801	0,000304024
4905,462265	0,000317928
4911,422729	0,000330165
4917,383194	0,000339934
4923,343658	0,000349275
4929,304123	0,000357728
4935,264587	0,000366139
4941,225052	0,000371492
4947,185516	0,000374677
4953,145981	0,000374315
4959,106445	0,000374556
4965,06691	0,000370236
4971,027374	0,000366334
4976,987839	0,000361174
4982,948303	0,000359034
4988,908768	0,00035839
4994,869232	0,000359472
5000,829697	0,000364486
5006,790161	0,000366776
5012,750626	0,000371936
5018,71109	0,000373499
5024,671555	0,000377973
5030,632019	0,000386991
5036,592484	0,00039933
5042,552948	0,00041423
5048,513412	0,00043273
5054,473877	0,000454379
5060,434341	0,000472951
5066,394806	0,000491794
5072,35527	0,000507742
5078,315735	0,00051934
5084,276199	0,000521282
5090,236664	0,000515877
5096,197128	0,00049982
5102,157593	0,000480033
5108,118057	0,000456179
5114,078522	0,000437151
5120,038986	0,000422447
5125,999451	0,000412715
5131,959915	0,000402884
5137,92038	0,000390272
5143,880844	0,000380804
5149,841309	0,000369628
5155,801773	0,000360085
5161,762238	0,000348827
5167,722702	0,000336888
5173,683167	0,000325688
5179,643631	0,000313506
5185,604095	0,000301347
5191,56456	0,000289113
5197,525024	0,000276202
5203,485489	0,000262208
5209,445953	0,000248686
5215,406418	0,000234676
5221,366882	0,00022035
5227,327347	0,00020789
5233,287811	0,000195113
5239,248276	0,000181938
5245,20874	0,000171561
5251,169205	0,00015938
5257,129669	0,000150286
5263,090134	0,000145267
5269,050598	0,000143056
5275,011063	0,00014355
5280,971527	0,000147258
5286,931992	0,00015384
5292,892456	0,000164213
5298,852921	0,000177059
5304,813385	0,000192531
5310,773849	0,000207512
5316,734314	0,000222993
5322,694778	0,000234529
5328,655243	0,000242551
5334,615707	0,000245632
5340,576172	0,000245432
5346,536636	0,000243061
5352,497101	0,000242226
5358,457565	0,0002473
5364,41803	0,000252875
5370,378494	0,000259573
5376,338959	0,00025969
5382,299423	0,000253211
5388,259888	0,000239903
5394,220352	0,000222163
5400,180817	0,000205194
5406,141281	0,000189947
5412,101746	0,000180178
5418,06221	0,000170654
5424,022675	0,000162771
5429,983139	0,000156864
5435,943604	0,000153123
5441,904068	0,000147061
5447,864532	0,000141834
5453,824997	0,000136737
5459,785461	0,000128385
5465,745926	0,000122687
5471,70639	0,000116165
5477,666855	0,000116611
5483,627319	0,00012393
5489,587784	0,000136876
5495,548248	0,000151295
5501,508713	0,000169657
5507,469177	0,000182524
5513,429642	0,000189744
5519,390106	0,000189726
5525,350571	0,000180081
5531,311035	0,00016623
5537,2715	0,000151232
5543,231964	0,00014718
5549,192429	0,000158764
5555,152893	0,000182758
5561,113358	0,000209927
5567,073822	0,000233789
5573,034286	0,000248637
5578,994751	0,000254997
5584,955215	0,000258227
5590,91568	0,00025658
5596,876144	0,000252873
5602,836609	0,000245765
5608,797073	0,000234616
5614,757538	0,000222344
5620,718002	0,000209091
5626,678467	0,000196042
5632,638931	0,000185888
5638,599396	0,000181899
5644,55986	0,000185338
5650,520325	0,000190775
5656,480789	0,000199106
5662,441254	0,000200846
5668,401718	0,000200869
5674,362183	0,000201193
5680,322647	0,000200779
5686,283112	0,000198785
5692,243576	0,000201303
5698,204041	0,000205539
5704,164505	0,00020746
5710,124969	0,000211166
5716,085434	0,000209759
5722,045898	0,000209556
5728,006363	0,000201744
5733,966827	0,000195461
5739,927292	0,000182736
5745,887756	0,000168176
5751,848221	0,000154003
5757,808685	0,000141929
5763,76915	0,000135865
5769,729614	0,000137556
5775,690079	0,000144883
5781,650543	0,00015525
5787,611008	0,000167471
5793,571472	0,000175207
5799,531937	0,000183617
5805,492401	0,000185998
5811,452866	0,000190555
5817,41333	0,000192093
5823,373795	0,00019027
5829,334259	0,000187956
5835,294724	0,00017924
5841,255188	0,000167627
5847,215652	0,00015604
5853,176117	0,000143013
5859,136581	0,00013308
5865,097046	0,000124352
5871,05751	0,000118268
5877,017975	0,000106599
5882,978439	0,0000924
5888,938904	0,0000736
5894,899368	0,0000543
5900,859833	0,0000327
5906,820297	0,0000166
5912,780762	0,0000113
5918,741226	0,0000226
5924,701691	0,0000357
5930,662155	0,000048
5936,62262	0,000066
5942,583084	0,0000862
5948,543549	0,000105635
5954,504013	0,000129847
5960,464478	0,000153296
5966,424942	0,000174514
5972,385406	0,000194474
5978,345871	0,000210439
5984,306335	0,000225397
5990,2668	0,00023683
5996,227264	0,00024942
6002,187729	0,000261326
6008,148193	0,000272369
6014,108658	0,000286326
6020,069122	0,000299379
6026,029587	0,000312676
6031,990051	0,000320394
6037,950516	0,000322985
6043,91098	0,000315572
6049,871445	0,000301198
6055,831909	0,000278169
6061,792374	0,000244368
6067,752838	0,000212992
6073,713303	0,000184598
6079,673767	0,000167032
6085,634232	0,000165915
6091,594696	0,000175937
6097,555161	0,000183272
6103,515625	0,000187757
6109,476089	0,00018384
6115,436554	0,00017322
6121,397018	0,000163426
6127,357483	0,000152038
6133,317947	0,000142399
6139,278412	0,000137684
6145,238876	0,000136995
6151,199341	0,000139504
6157,159805	0,000140181
6163,12027	0,000141435
6169,080734	0,000140252
6175,041199	0,000136073
6181,001663	0,000131053
6186,962128	0,000123826
6192,922592	0,000121743
6198,883057	0,000123166
6204,843521	0,000131897
6210,803986	0,000143263
6216,76445	0,00015465
6222,724915	0,000160218
6228,685379	0,000162873
6234,645844	0,000158754
6240,606308	0,000150569
6246,566772	0,000144214
6252,527237	0,000140665
6258,487701	0,000140188
6264,448166	0,000146364
6270,40863	0,000156715
6276,369095	0,000169737
6282,329559	0,000184988
6288,290024	0,000203292
6294,250488	0,000222659
6300,210953	0,000241139
6306,171417	0,000253358
6312,131882	0,000260587
6318,092346	0,000259865
6324,052811	0,000249962
6330,013275	0,000226016
6335,97374	0,000195424
6341,934204	0,000154012
6347,894669	0,000108563
6353,855133	0,0000667
6359,815598	0,0000575
6365,776062	0,0000766
6371,736526	0,0000977
6377,696991	0,000102173
6383,657455	0,0000976
6389,61792	0,000093
6395,578384	0,0000936
6401,538849	0,0000898
6407,499313	0,0000829
6413,459778	0,0000729
6419,420242	0,0000688
6425,380707	0,0000692
6431,341171	0,0000725
6437,301636	0,0000781
6443,2621	0,000085
6449,222565	0,0000915
6455,183029	0,0000984
6461,143494	0,000108955
6467,103958	0,00011729
6473,064423	0,000127845
6479,024887	0,000135626
6484,985352	0,00014267
6490,945816	0,000150741
6496,906281	0,000154019
6502,866745	0,000159645
6508,827209	0,000163765
6514,787674	0,000167756
6520,748138	0,000170894
6526,708603	0,000172873
6532,669067	0,0001772
6538,629532	0,000181326
6544,589996	0,000186754
6550,550461	0,000187733
6556,510925	0,00019035
6562,47139	0,000192561
6568,431854	0,000188906
6574,392319	0,000182933
6580,352783	0,000170922
6586,313248	0,000157045
6592,273712	0,000145524
6598,234177	0,000139906
6604,194641	0,00014659
6610,155106	0,000162433
6616,11557	0,000179877
6622,076035	0,000192526
6628,036499	0,000199275
6633,996964	0,000201293
6639,957428	0,000203911
6645,917892	0,000203413
6651,878357	0,000204618
6657,838821	0,000203975
6663,799286	0,000204671
6669,75975	0,000203278
6675,720215	0,000201912
6681,680679	0,000199757
6687,641144	0,000197725
6693,601608	0,000192579
6699,562073	0,00018655
6705,522537	0,000178391
6711,483002	0,000168118
6717,443466	0,000159187
6723,403931	0,000151227
6729,364395	0,000144211
6735,32486	0,000141654
6741,285324	0,00014073
6747,245789	0,000141976
6753,206253	0,000144346
6759,166718	0,000147854
6765,127182	0,000149632
6771,087646	0,000149571
6777,048111	0,000146583
6783,008575	0,000142395
6788,96904	0,000136782
6794,929504	0,000128754
6800,889969	0,000121561
6806,850433	0,000115907
6812,810898	0,000112766
6818,771362	0,000111285
6824,731827	0,000116307
6830,692291	0,000120255
6836,652756	0,000123644
6842,61322	0,000125021
6848,573685	0,000128305
6854,534149	0,000128123
6860,494614	0,000128253
6866,455078	0,000126716
6872,415543	0,000125339
6878,376007	0,000126294
6884,336472	0,000128531
6890,296936	0,000131096
6896,257401	0,000134449
6902,217865	0,000135846
6908,178329	0,000134777
6914,138794	0,000132806
6920,099258	0,000130105
6926,059723	0,000126439
6932,020187	0,000119024
6937,980652	0,000109948
6943,941116	0,00010192
6949,901581	0,00009
6955,862045	0,0000793
6961,82251	0,0000669
6967,782974	0,0000558
6973,743439	0,0000503
6979,703903	0,0000513
6985,664368	0,000057
6991,624832	0,000065
6997,585297	0,0000724
7003,545761	0,0000768
7009,506226	0,0000818
7015,46669	0,0000827
7021,427155	0,0000797
7027,387619	0,0000762
7033,348083	0,0000758
7039,308548	0,0000742
7045,269012	0,0000769
7051,229477	0,0000805
7057,189941	0,0000858
7063,150406	0,0000899
7069,11087	0,0000931
7075,071335	0,000094
7081,031799	0,0000913
7086,992264	0,0000899
7092,952728	0,0000855
7098,913193	0,0000795
7104,873657	0,0000743
7110,834122	0,0000702
7116,794586	0,0000699
7122,755051	0,000072
7128,715515	0,0000782
7134,67598	0,0000857
7140,636444	0,0000937
7146,596909	0,000102672
7152,557373	0,000110287
7158,517838	0,000118617
7164,478302	0,000129237
7170,438766	0,000141848
7176,399231	0,000155128
7182,359695	0,000171272
7188,32016	0,000188892
7194,280624	0,000204942
7200,241089	0,000220711
7206,201553	0,000235552
7212,162018	0,000245033
7218,122482	0,00025033
7224,082947	0,000250655
7230,043411	0,000246101
7236,003876	0,000236643
7241,96434	0,000222719
7247,924805	0,000207098
7253,885269	0,000188075
7259,845734	0,000163834
7265,806198	0,000132023
7271,766663	0,0000983
7277,727127	0,0000611
7283,687592	0,0000288
7289,648056	0,0000245
7295,608521	0,0000409
7301,568985	0,0000558
7307,529449	0,0000634
7313,489914	0,0000682
7319,450378	0,0000668
7325,410843	0,0000669
7331,371307	0,0000644
7337,331772	0,0000665
7343,292236	0,0000712
7349,252701	0,0000793
7355,213165	0,0000871
7361,17363	0,0000966
7367,134094	0,000104794
7373,094559	0,000113916
7379,055023	0,000122164
7385,015488	0,00013275
7390,975952	0,000140946
7396,936417	0,000151327
7402,896881	0,000162896
7408,857346	0,000175648
7414,81781	0,00018588
7420,778275	0,000196822
7426,738739	0,000207493
7432,699203	0,00021434
7438,659668	0,000221134
7444,620132	0,00022823
7450,580597	0,000233078
7456,541061	0,00024062
7462,501526	0,000245462
7468,46199	0,00025043
7474,422455	0,000253536
7480,382919	0,000253985
7486,343384	0,000249701
7492,303848	0,00024538
7498,264313	0,000235549
7504,224777	0,00022518
7510,185242	0,000214189
7516,145706	0,00020461
7522,106171	0,000196607
7528,066635	0,000188621
7534,0271	0,000181402
7539,987564	0,000171874
7545,948029	0,000163227
7551,908493	0,000152629
7557,868958	0,000144877
7563,829422	0,000135061
7569,789886	0,000125454
7575,750351	0,0001159
7581,710815	0,00010453
7587,67128	0,0000957
7593,631744	0,0000847
7599,592209	0,0000731
7605,552673	0,0000592
7611,513138	0,0000462
7617,473602	0,0000358
7623,434067	0,0000304
7629,394531	0,0000265
7635,354996	0,0000315
7641,31546	0,0000374
7647,275925	0,0000428
7653,236389	0,00005
7659,196854	0,0000569
7665,157318	0,0000621
7671,117783	0,00007
7677,078247	0,0000782
7683,038712	0,0000858
7688,999176	0,0000949
7694,959641	0,000102301
7700,920105	0,000104585
7706,880569	0,000103247
7712,841034	0,0000957
7718,801498	0,0000896
7724,761963	0,0000771
7730,722427	0,0000644
7736,682892	0,0000512
7742,643356	0,0000377
7748,603821	0,0000296
7754,564285	0,0000258
7760,52475	0,0000274
7766,485214	0,0000299
7772,445679	0,0000318
7778,406143	0,0000358
7784,366608	0,0000424
7790,327072	0,0000511
7796,287537	0,0000627
7802,248001	0,0000731
7808,208466	0,0000827
7814,16893	0,0000911
7820,129395	0,0000996
7826,089859	0,000104237
7832,050323	0,000107515
7838,010788	0,0001103
7843,971252	0,000112286
7849,931717	0,0001156
7855,892181	0,000118052
7861,852646	0,000120026
7867,81311	0,000123235
7873,773575	0,000124197
7879,734039	0,000125017
7885,694504	0,000123505
7891,654968	0,000123084
7897,615433	0,000119828
7903,575897	0,000114427
7909,536362	0,000109068
7915,496826	0,000101325
7921,457291	0,0000925
7927,417755	0,0000825
7933,37822	0,0000734
7939,338684	0,0000659
7945,299149	0,0000573
7951,259613	0,0000502
7957,220078	0,0000432
7963,180542	0,0000377
7969,141006	0,0000332
7975,101471	0,0000316
7981,061935	0,0000294
7987,0224	0,0000321
7992,982864	0,0000334
7998,943329	0,0000365
8004,903793	0,0000399
8010,864258	0,0000435
8016,824722	0,0000459
8022,785187	0,0000483
8028,745651	0,000049
8034,706116	0,0000505
8040,66658	0,0000482
8046,627045	0,0000466
8052,587509	0,000043
8058,547974	0,0000368
8064,508438	0,0000289
8070,468903	0,0000232
8076,429367	0,0000176
8082,389832	0,0000156
8088,350296	0,0000214
8094,31076	0,0000311
8100,271225	0,0000394
8106,231689	0,0000449
8112,192154	0,0000516
8118,152618	0,0000539
8124,113083	0,0000578
8130,073547	0,0000588
8136,034012	0,000062
8141,994476	0,0000661
8147,954941	0,0000695
8153,915405	0,0000741
8159,87587	0,0000793
8165,836334	0,0000808
8171,796799	0,0000838
8177,757263	0,0000842
8183,717728	0,0000852
8189,678192	0,0000863
8195,638657	0,000084
8201,599121	0,0000833
8207,559586	0,0000825
8213,52005	0,0000838
8219,480515	0,0000844
8225,440979	0,0000866
8231,401443	0,0000894
8237,361908	0,0000915
8243,322372	0,0000924
8249,282837	0,0000932
8255,243301	0,0000917
8261,203766	0,0000888
8267,16423	0,0000862
8273,124695	0,0000805
8279,085159	0,0000765
8285,045624	0,0000728
8291,006088	0,0000717
8296,966553	0,0000697
8302,927017	0,0000698
8308,887482	0,0000701
8314,847946	0,0000694
8320,808411	0,0000719
8326,768875	0,0000749
8332,72934	0,0000795
8338,689804	0,0000843
8344,650269	0,000089
8350,610733	0,0000925
8356,571198	0,0000903
8362,531662	0,0000859
8368,492126	0,0000797
8374,452591	0,0000659
8380,413055	0,0000517
8386,37352	0,0000391
8392,333984	0,0000302
8398,294449	0,0000295
8404,254913	0,0000327
8410,215378	0,0000367
8416,175842	0,0000431
8422,136307	0,0000486
8428,096771	0,0000548
8434,057236	0,0000573
8440,0177	0,0000596
8445,978165	0,0000595
8451,938629	0,0000578
8457,899094	0,0000564
8463,859558	0,0000557
8469,820023	0,0000559
8475,780487	0,0000576
8481,740952	0,0000591
8487,701416	0,0000615
8493,66188	0,0000634
8499,622345	0,0000651
8505,582809	0,0000658
8511,543274	0,0000674
8517,503738	0,0000679
8523,464203	0,0000678
8529,424667	0,0000709
8535,385132	0,0000703
8541,345596	0,0000704
8547,306061	0,0000699
8553,266525	0,0000711
8559,22699	0,0000696
8565,187454	0,0000702
8571,147919	0,000069
8577,108383	0,0000675
8583,068848	0,0000658
8589,029312	0,0000648
8594,989777	0,0000615
8600,950241	0,0000597
8606,910706	0,0000603
8612,87117	0,0000602
8618,831635	0,0000585
8624,792099	0,000059
8630,752563	0,0000578
8636,713028	0,000059
8642,673492	0,0000567
8648,633957	0,0000555
8654,594421	0,0000537
8660,554886	0,0000535
8666,51535	0,0000523
8672,475815	0,0000521
8678,436279	0,0000541
8684,396744	0,0000561
8690,357208	0,0000597
8696,317673	0,0000633
8702,278137	0,0000674
8708,238602	0,0000713
8714,199066	0,0000758
8720,159531	0,0000801
8726,119995	0,0000863
8732,08046	0,0000911
8738,040924	0,0000973
8744,001389	0,000101296
8749,961853	0,000105622
8755,922318	0,000107142
8761,882782	0,000102312
8767,843246	0,0000956
8773,803711	0,0000819
8779,764175	0,0000676
8785,72464	0,0000516
8791,685104	0,0000341
8797,645569	0,0000192
8803,606033	0,0000163
8809,566498	0,0000233
8815,526962	0,0000318
8821,487427	0,0000375
8827,447891	0,0000394
8833,408356	0,0000387
8839,36882	0,0000367
8845,329285	0,0000383
8851,289749	0,0000428
8857,250214	0,000052
8863,210678	0,0000578
8869,171143	0,0000619
8875,131607	0,0000647
8881,092072	0,0000651
8887,052536	0,0000645
8893,013	0,0000624
8898,973465	0,0000616
8904,933929	0,0000617
8910,894394	0,0000622
8916,854858	0,0000649
8922,815323	0,0000652
8928,775787	0,0000649
8934,736252	0,0000652
8940,696716	0,0000637
8946,657181	0,000064
8952,617645	0,000064
8958,57811	0,0000668
8964,538574	0,0000677
8970,499039	0,0000708
8976,459503	0,0000742
8982,419968	0,0000775
8988,380432	0,000081
8994,340897	0,0000843
9000,301361	0,0000883
9006,261826	0,0000924
9012,22229	0,0000955
9018,182755	0,0000972
9024,143219	0,0000993
9030,103683	0,0000988
9036,064148	0,0000986
9042,024612	0,0000953
9047,985077	0,0000915
9053,945541	0,0000874
9059,906006	0,0000832
9065,86647	0,0000802
9071,826935	0,0000794
9077,787399	0,000076
9083,747864	0,0000751
9089,708328	0,0000726
9095,668793	0,0000725
9101,629257	0,0000718
9107,589722	0,0000707
9113,550186	0,0000692
9119,510651	0,0000683
9125,471115	0,0000672
9131,43158	0,0000645
9137,392044	0,0000633
9143,352509	0,0000621
9149,312973	0,000062
9155,273438	0,0000611
9161,233902	0,0000585
9167,194366	0,0000562
9173,154831	0,0000543
9179,115295	0,0000542
9185,07576	0,0000532
9191,036224	0,0000503
9196,996689	0,0000473
9202,957153	0,000045
9208,917618	0,0000428
9214,878082	0,0000359
9220,838547	0,0000307
9226,799011	0,0000232
9232,759476	0,0000197
9238,71994	0,0000173
9244,680405	0,0000209
9250,640869	0,0000264
9256,601334	0,000032
9262,561798	0,0000337
9268,522263	0,0000356
9274,482727	0,0000331
9280,443192	0,0000296
9286,403656	0,0000226
9292,36412	0,0000142
9298,324585	0,0000083
9304,285049	0,00000993
9310,245514	0,0000148
9316,205978	0,0000197
9322,166443	0,0000238
9328,126907	0,0000272
9334,087372	0,0000327
9340,047836	0,0000378
9346,008301	0,0000428
9351,968765	0,0000497
9357,92923	0,0000572
9363,889694	0,0000652
9369,850159	0,0000718
9375,810623	0,0000769
9381,771088	0,0000799
9387,731552	0,0000849
9393,692017	0,0000899
9399,652481	0,0000911
9405,612946	0,0000944
9411,57341	0,0000973
9417,533875	0,000101127
9423,494339	0,000107802
9429,454803	0,000117017
9435,415268	0,000124192
9441,375732	0,00012909
9447,336197	0,000131122
9453,296661	0,000128803
9459,257126	0,000121965
9465,21759	0,000116707
9471,178055	0,00010788
9477,138519	0,00010153
9483,098984	0,0000947
9489,059448	0,0000897
9495,019913	0,0000869
9500,980377	0,0000814
9506,940842	0,0000743
9512,901306	0,0000714
9518,861771	0,0000662
9524,822235	0,0000649
9530,7827	0,0000637
9536,743164	0,0000646
9542,703629	0,0000663
9548,664093	0,0000687
9554,624557	0,000072
9560,585022	0,000076
9566,545486	0,0000803
9572,505951	0,000086
9578,466415	0,0000878
9584,42688	0,0000873
9590,387344	0,0000858
9596,347809	0,0000836
9602,308273	0,0000809
9608,268738	0,0000784
9614,229202	0,0000781
9620,189667	0,0000788
9626,150131	0,0000785
9632,110596	0,0000768
9638,07106	0,0000759
9644,031525	0,000076
9649,991989	0,0000755
9655,952454	0,0000757
9661,912918	0,0000785
9667,873383	0,0000789
9673,833847	0,0000778
9679,794312	0,0000786
9685,754776	0,0000787
9691,71524	0,0000755
9697,675705	0,0000742
9703,636169	0,0000718
9709,596634	0,0000679
9715,557098	0,000066
9721,517563	0,0000644
9727,478027	0,0000646
9733,438492	0,0000662
9739,398956	0,000068
9745,359421	0,0000699
9751,319885	0,000068
9757,28035	0,000068
9763,240814	0,0000659
9769,201279	0,0000642
9775,161743	0,0000621
9781,122208	0,0000625
9787,082672	0,0000643
9793,043137	0,0000635
9799,003601	0,0000649
9804,964066	0,0000652
9810,92453	0,0000636
9816,884995	0,0000615
9822,845459	0,0000585
9828,805923	0,0000546
9834,766388	0,0000496
9840,726852	0,0000474
9846,687317	0,000048
9852,647781	0,0000506
9858,608246	0,0000549
9864,56871	0,0000614
9870,529175	0,000068
9876,489639	0,0000775
9882,450104	0,000088
9888,410568	0,0000957
9894,371033	0,000107147
9900,331497	0,000116694
9906,291962	0,000128067
9912,252426	0,000138914
9918,212891	0,000144278
9924,173355	0,00015152
9930,13382	0,000153706
9936,094284	0,000152833
9942,054749	0,000149656
9948,015213	0,000142212
9953,975677	0,000134508
9959,936142	0,000128066
9965,896606	0,000119073
9971,857071	0,000112096
9977,817535	0,000106125
9983,778	0,000102729
9989,738464	0,0000987
9995,698929	0,0000935
10001,65939	0,0000874
10007,61986	0,0000829
10013,58032	0,0000781
10019,54079	0,0000719
10025,50125	0,0000671
10031,46172	0,000065
10037,42218	0,0000596
10043,38264	0,0000564
10049,34311	0,0000541
10055,30357	0,0000524
10061,26404	0,0000497
10067,2245	0,000048
10073,18497	0,0000435
10079,14543	0,00004
10085,1059	0,0000396
10091,06636	0,0000401
10097,02682	0,0000414
10102,98729	0,0000407
10108,94775	0,0000456
10114,90822	0,0000468
10120,86868	0,0000485
10126,82915	0,0000498
10132,78961	0,0000509
10138,75008	0,0000495
10144,71054	0,0000498
10150,67101	0,0000485
10156,63147	0,0000467
10162,59193	0,0000466
10168,5524	0,000043
10174,51286	0,0000409
10180,47333	0,0000381
10186,43379	0,0000372
10192,39426	0,0000352
10198,35472	0,0000339
10204,31519	0,0000325
10210,27565	0,000029
10216,23611	0,0000276
10222,19658	0,0000248
10228,15704	0,0000246
10234,11751	0,0000251
10240,07797	0,0000277
10246,03844	0,0000306
10251,9989	0,0000325
10257,95937	0,0000335
10263,91983	0,0000361
10269,88029	0,0000343
10275,84076	0,0000339
10281,80122	0,0000327
10287,76169	0,0000309
10293,72215	0,0000297
10299,68262	0,0000296
10305,64308	0,000028
10311,60355	0,0000294
10317,56401	0,0000294
10323,52448	0,0000295
10329,48494	0,0000312
10335,4454	0,0000314
10341,40587	0,0000307
10347,36633	0,0000316
10353,3268	0,0000323
10359,28726	0,0000325
10365,24773	0,0000323
10371,20819	0,0000324
10377,16866	0,0000302
10383,12912	0,0000298
10389,08958	0,0000267
10395,05005	0,0000256
10401,01051	0,0000229
10406,97098	0,0000207
10412,93144	0,0000165
10418,89191	0,0000166
10424,85237	0,0000145
10430,81284	0,000013
10436,7733	0,0000136
10442,73376	0,0000137
10448,69423	0,0000138
10454,65469	0,0000147
10460,61516	0,0000135
10466,57562	0,0000115
10472,53609	0,00000852
10478,49655	0,00000724
10484,45702	0,00000752
10490,41748	0,00000899
10496,37794	0,0000124
10502,33841	0,0000158
10508,29887	0,0000201
10514,25934	0,0000243
10520,2198	0,0000306
10526,18027	0,0000347
10532,14073	0,000039
10538,1012	0,0000426
10544,06166	0,0000442
10550,02213	0,0000453
10555,98259	0,0000454
10561,94305	0,0000444
10567,90352	0,0000426
10573,86398	0,0000401
10579,82445	0,0000413
10585,78491	0,0000426
10591,74538	0,0000464
10597,70584	0,000049
10603,66631	0,0000518
10609,62677	0,0000548
10615,58723	0,0000548
10621,5477	0,0000533
10627,50816	0,0000528
10633,46863	0,0000512
10639,42909	0,0000521
10645,38956	0,0000522
10651,35002	0,0000523
10657,31049	0,0000524
10663,27095	0,0000528
10669,23141	0,000053
10675,19188	0,0000533
10681,15234	0,0000535
10687,11281	0,0000533
10693,07327	0,0000515
10699,03374	0,0000498
10704,9942	0,0000469
10710,95467	0,0000447
10716,91513	0,0000432
10722,8756	0,0000403
10728,83606	0,000039
10734,79652	0,0000388
10740,75699	0,0000372
10746,71745	0,0000364
10752,67792	0,0000386
10758,63838	0,0000365
10764,59885	0,0000391
10770,55931	0,000039
10776,51978	0,0000402
10782,48024	0,0000394
10788,4407	0,0000377
10794,40117	0,0000375
10800,36163	0,0000359
10806,3221	0,0000366
10812,28256	0,0000361
10818,24303	0,000037
10824,20349	0,0000349
10830,16396	0,0000354
10836,12442	0,0000352
10842,08488	0,0000343
10848,04535	0,000034
10854,00581	0,0000352
10859,96628	0,0000341
10865,92674	0,0000343
10871,88721	0,0000332
10877,84767	0,0000332
10883,80814	0,0000334
10889,7686	0,0000316
10895,72906	0,0000327
10901,68953	0,0000313
10907,64999	0,0000319
10913,61046	0,0000319
10919,57092	0,0000334
10925,53139	0,0000333
10931,49185	0,0000354
10937,45232	0,0000359
10943,41278	0,0000374
10949,37325	0,0000377
10955,33371	0,0000381
10961,29417	0,000041
10967,25464	0,0000409
10973,2151	0,0000415
10979,17557	0,0000444
10985,13603	0,0000424
10991,0965	0,0000425
10997,05696	0,0000395
11003,01743	0,0000382
11008,97789	0,000037
11014,93835	0,0000325
11020,89882	0,000031
11026,85928	0,0000287
11032,81975	0,0000285
11038,78021	0,0000302
11044,74068	0,0000324
11050,70114	0,000034
11056,66161	0,0000351
11062,62207	0,0000358
11068,58253	0,0000352
11074,543	0,0000344
11080,50346	0,0000348
11086,46393	0,0000334
11092,42439	0,0000346
11098,38486	0,0000343
11104,34532	0,0000338
11110,30579	0,0000335
11116,26625	0,0000349
11122,22672	0,0000347
11128,18718	0,0000351
11134,14764	0,0000356
11140,10811	0,0000372
11146,06857	0,0000391
11152,02904	0,0000396
11157,9895	0,0000417
11163,94997	0,0000377
11169,91043	0,0000358
11175,8709	0,0000342
11181,83136	0,0000276
11187,79182	0,0000248
11193,75229	0,0000207
11199,71275	0,0000192
11205,67322	0,000019
11211,63368	0,0000204
11217,59415	0,0000219
11223,55461	0,0000229
11229,51508	0,0000226
11235,47554	0,0000217
11241,436	0,0000197
11247,39647	0,0000198
11253,35693	0,0000177
11259,3174	0,0000193
11265,27786	0,0000214
11271,23833	0,0000252
11277,19879	0,000025
11283,15926	0,000026
11289,11972	0,0000261
11295,08018	0,0000271
11301,04065	0,0000295
11307,00111	0,0000295
11312,96158	0,0000304
11318,92204	0,0000317
11324,88251	0,0000322
11330,84297	0,0000313
11336,80344	0,0000325
11342,7639	0,000034
11348,72437	0,0000337
11354,68483	0,0000326
11360,64529	0,0000318
11366,60576	0,000031
11372,56622	0,0000306
11378,52669	0,0000304
11384,48715	0,0000292
11390,44762	0,0000279
11396,40808	0,0000263
11402,36855	0,0000255
11408,32901	0,0000248
11414,28947	0,0000218
11420,24994	0,0000217
11426,2104	0,0000207
11432,17087	0,0000192
11438,13133	0,0000181
11444,0918	0,0000193
11450,05226	0,0000198
11456,01273	0,0000211
11461,97319	0,0000213
11467,93365	0,0000221
11473,89412	0,0000219
11479,85458	0,0000234
11485,81505	0,000023
11491,77551	0,0000246
11497,73598	0,000023
11503,69644	0,0000234
11509,65691	0,0000236
11515,61737	0,000022
11521,57784	0,0000231
11527,5383	0,0000217
11533,49876	0,0000236
11539,45923	0,0000227
11545,41969	0,000022
11551,38016	0,0000209
11557,34062	0,0000181
11563,30109	0,0000181
11569,26155	0,0000157
11575,22202	0,0000145
11581,18248	0,0000143
11587,14294	0,0000101
11593,10341	0,00000971
11599,06387	0,00000996
11605,02434	0,00000958
11610,9848	0,00000843
11616,94527	0,00000959
11622,90573	0,0000102
11628,8662	0,00000948
11634,82666	0,0000107
11640,78712	0,000012
11646,74759	0,0000119
11652,70805	0,0000151
11658,66852	0,0000183
11664,62898	0,000021
11670,58945	0,0000238
11676,54991	0,0000274
11682,51038	0,0000321
11688,47084	0,0000338
11694,4313	0,0000394
11700,39177	0,0000414
11706,35223	0,0000445
11712,3127	0,0000452
11718,27316	0,0000485
11724,23363	0,0000502
11730,19409	0,000053
11736,15456	0,0000548
11742,11502	0,0000557
11748,07549	0,0000576
11754,03595	0,0000597
11759,99641	0,0000632
11765,95688	0,0000633
11771,91734	0,0000638
11777,87781	0,0000629
11783,83827	0,0000645
11789,79874	0,0000635
11795,7592	0,0000641
11801,71967	0,0000637
11807,68013	0,0000634
11813,64059	0,0000661
11819,60106	0,0000658
11825,56152	0,0000668
11831,52199	0,0000664
11837,48245	0,000067
11843,44292	0,0000671
11849,40338	0,0000684
11855,36385	0,0000691
11861,32431	0,0000676
11867,28477	0,0000674
11873,24524	0,0000665
11879,2057	0,0000658
11885,16617	0,0000635
11891,12663	0,0000641
[truncated: 30,772 more rows]
