# Supplementary material for: Predicting the Durability of Solid Fired Bricks Using NDT Electroacoustic Methods
Source: Materials (Basel). 2022 Aug 25;15(17):5882. doi: 10.3390/ma15175882 (PMC9457344; doi:10.3390/ma15175882)
Supplement: Supplementary file 1 [file materials-15-05882-s001.zip › 26-NV0_FL.csv]

ASCII data file created with TiePie Multi Channel software. www.tiepie.com.
2021-02-24 09:15:45 704m
Frequency	FFT1
Hz	V
0	0,001778595
5,960464478	0,000477374
11,92092896	0,000599846
17,88139343	0,000539857
23,84185791	0,000551313
29,80232239	0,000649696
35,76278687	0,000552105
41,72325134	0,000632966
47,68371582	0,000561174
53,6441803	0,000630839
59,60464478	0,00056688
65,56510925	0,000509845
71,52557373	0,000507917
77,48603821	0,000528578
83,44650269	0,000557847
89,40696716	0,000521568
95,36743164	0,000533635
101,3278961	0,000543001
107,2883606	0,000558866
113,2488251	0,000554059
119,2092896	0,000550952
125,169754	0,000565988
131,1302185	0,00057683
137,090683	0,000562925
143,0511475	0,00054842
149,0116119	0,00053586
154,9720764	0,00052367
160,9325409	0,000511155
166,8930054	0,00050842
172,8534698	0,000508927
178,8139343	0,00051684
184,7743988	0,000509466
190,7348633	0,000505553
196,6953278	0,000490523
202,6557922	0,000495347
208,6162567	0,000493539
214,5767212	0,000498214
220,5371857	0,00049313
226,4976501	0,000488801
232,4581146	0,000491633
238,4185791	0,000487335
244,3790436	0,0004943
250,3395081	0,000488019
256,2999725	0,000483737
262,260437	0,000475327
268,2209015	0,000476209
274,181366	0,000472981
280,1418304	0,000466152
286,1022949	0,000462682
292,0627594	0,00046748
298,0232239	0,000469826
303,9836884	0,000472343
309,9441528	0,000468271
315,9046173	0,000468014
321,8650818	0,000473404
327,8255463	0,000468704
333,7860107	0,000466624
339,7464752	0,00046075
345,7069397	0,000464573
351,6674042	0,000460044
357,6278687	0,000458142
363,5883331	0,000452115
369,5487976	0,000452334
375,5092621	0,000449175
381,4697266	0,000447671
387,430191	0,000440016
393,3906555	0,000444009
399,35112	0,00044189
405,3115845	0,000440088
411,272049	0,000437185
417,2325134	0,000431616
423,1929779	0,000433185
429,1534424	0,000427714
435,1139069	0,000428715
441,0743713	0,000425736
447,0348358	0,000422588
452,9953003	0,000420703
458,9557648	0,000418863
464,9162292	0,000421856
470,8766937	0,000422709
476,8371582	0,000425388
482,7976227	0,000425645
488,7580872	0,000425583
494,7185516	0,000429336
500,6790161	0,000430191
506,6394806	0,000431169
512,5999451	0,00042813
518,5604095	0,000429208
524,520874	0,000427214
530,4813385	0,000430866
536,441803	0,000427664
542,4022675	0,000428289
548,3627319	0,000427093
554,3231964	0,000427429
560,2836609	0,000425484
566,2441254	0,000433905
572,2045898	0,000420512
578,1650543	0,000419944
584,1255188	0,000421426
590,0859833	0,000422298
596,0464478	0,000421636
602,0069122	0,000419019
607,9673767	0,000421878
613,9278412	0,00042062
619,8883057	0,000420809
625,8487701	0,000424296
631,8092346	0,000423875
637,7696991	0,000424803
643,7301636	0,000424869
649,6906281	0,000427412
655,6510925	0,000427183
661,611557	0,000426911
667,5720215	0,00042698
673,532486	0,00042838
679,4929504	0,000429186
685,4534149	0,000425667
691,4138794	0,000426674
697,3743439	0,000426301
703,3348083	0,000426102
709,2952728	0,000427424
715,2557373	0,000426083
721,2162018	0,000425274
727,1766663	0,000423467
733,1371307	0,000419844
739,0975952	0,000417552
745,0580597	0,000416466
751,0185242	0,000411898
756,9789886	0,000408591
762,9394531	0,000402276
768,8999176	0,000393914
774,8603821	0,000391629
780,8208466	0,000382681
786,781311	0,000368439
792,7417755	0,000350014
798,70224	0,000321587
804,6627045	0,000279998
810,6231689	0,000216658
816,5836334	0,000125415
822,5440979	0,000078
828,5045624	0,000301924
834,4650269	0,00057557
840,4254913	0,000599232
846,3859558	0,000523329
852,3464203	0,000491151
858,3068848	0,000475187
864,2673492	0,000468656
870,2278137	0,000465186
876,1882782	0,00046538
882,1487427	0,000462805
888,1092072	0,000462669
894,0696716	0,000461999
900,0301361	0,00046101
905,9906006	0,000459835
911,9510651	0,000459733
917,9115295	0,000459458
923,871994	0,00045742
929,8324585	0,000455934
935,792923	0,000456596
941,7533875	0,000454552
947,7138519	0,000457687
953,6743164	0,000457575
959,6347809	0,000457116
965,5952454	0,000454046
971,5557098	0,000451388
977,5161743	0,000451859
983,4766388	0,000456886
989,4371033	0,000465831
995,3975677	0,00046769
1001,358032	0,000470156
1007,318497	0,000470807
1013,278961	0,00047108
1019,239426	0,00047174
1025,19989	0,000473357
1031,160355	0,000473443
1037,120819	0,000471321
1043,081284	0,000472723
1049,041748	0,000472153
1055,002213	0,000473838
1060,962677	0,000472889
1066,923141	0,000471298
1072,883606	0,000472202
1078,84407	0,0004718
1084,804535	0,000469596
1090,764999	0,000471131
1096,725464	0,000472306
1102,685928	0,000473215
1108,646393	0,000473062
1114,606857	0,000474382
1120,567322	0,000476603
1126,527786	0,000478199
1132,488251	0,000480218
1138,448715	0,000480615
1144,40918	0,000482376
1150,369644	0,00048204
1156,330109	0,000483942
1162,290573	0,000484408
1168,251038	0,000483158
1174,211502	0,000485898
1180,171967	0,000484739
1186,132431	0,000484001
1192,092896	0,000483614
1198,05336	0,000481239
1204,013824	0,000481286
1209,974289	0,000478642
1215,934753	0,000477073
1221,895218	0,000473026
1227,855682	0,000470634
1233,816147	0,000464003
1239,776611	0,000459197
1245,737076	0,000451283
1251,69754	0,000446583
1257,658005	0,000438594
1263,618469	0,000433062
1269,578934	0,000423361
1275,539398	0,000414786
1281,499863	0,000407188
1287,460327	0,000393811
1293,420792	0,000380649
1299,381256	0,000366169
1305,341721	0,000349736
1311,302185	0,00033202
1317,26265	0,000316252
1323,223114	0,000302426
1329,183578	0,000301383
1335,144043	0,000323364
1341,104507	0,00037988
1347,064972	0,000478851
1353,025436	0,000628266
1358,985901	0,000824408
1364,946365	0,00106146
1370,90683	0,001277413
1376,867294	0,001345873
1382,827759	0,001220993
1388,788223	0,001085864
1394,748688	0,001007278
1400,709152	0,000959758
1406,669617	0,000928787
1412,630081	0,000906941
1418,590546	0,000889595
1424,55101	0,000877419
1430,511475	0,000867824
1436,471939	0,000859489
1442,432404	0,000853004
1448,392868	0,000850284
1454,353333	0,00084628
1460,313797	0,000842522
1466,274261	0,000840955
1472,234726	0,000840211
1478,19519	0,000838843
1484,155655	0,000839149
1490,116119	0,000840643
1496,076584	0,000840986
1502,037048	0,000841957
1507,997513	0,000843363
1513,957977	0,000846781
1519,918442	0,000849471
1525,878906	0,000852406
1531,839371	0,000858616
1537,799835	0,000863211
1543,7603	0,000867556
1549,720764	0,000872337
1555,681229	0,000877498
1561,641693	0,000882304
1567,602158	0,000888202
1573,562622	0,000894902
1579,523087	0,000903474
1585,483551	0,00091089
1591,444016	0,000918902
1597,40448	0,000927203
1603,364944	0,000936238
1609,325409	0,000945478
1615,285873	0,000955549
1621,246338	0,000966803
1627,206802	0,000974699
1633,167267	0,00098607
1639,127731	0,000998942
1645,088196	0,00100834
1651,04866	0,001018872
1657,009125	0,00102977
1662,969589	0,001041703
1668,930054	0,001054714
1674,890518	0,001071059
1680,850983	0,001083415
1686,811447	0,001100782
1692,771912	0,001114208
1698,732376	0,00112974
1704,692841	0,001144911
1710,653305	0,001161935
1716,61377	0,001179404
1722,574234	0,001194512
1728,534698	0,001213309
1734,495163	0,00123119
1740,455627	0,001249967
1746,416092	0,001271005
1752,376556	0,001290907
1758,337021	0,001316304
1764,297485	0,001338432
1770,25795	0,001363104
1776,218414	0,001389412
1782,178879	0,001416298
1788,139343	0,001446845
1794,099808	0,00147761
1800,060272	0,001509342
1806,020737	0,001544106
1811,981201	0,001582535
1817,941666	0,001620938
1823,90213	0,001664698
1829,862595	0,001713077
1835,823059	0,001765762
1841,783524	0,001817785
1847,743988	0,0018768
1853,704453	0,001945116
1859,664917	0,00201856
1865,625381	0,002098266
1871,585846	0,002185648
1877,54631	0,002271501
1883,506775	0,002354279
1889,467239	0,002427274
1895,427704	0,002479472
1901,388168	0,002522242
1907,348633	0,002568215
1913,309097	0,002640258
1919,269562	0,002728578
1925,230026	0,002830826
1931,190491	0,002946576
1937,150955	0,003074407
1943,11142	0,003211824
1949,071884	0,003367751
1955,032349	0,003534963
1960,992813	0,003719998
1966,953278	0,003926793
1972,913742	0,004153055
1978,874207	0,004410343
1984,834671	0,004711854
1990,795135	0,005063902
1996,7556	0,005469865
2002,716064	0,005928983
2008,676529	0,006443695
2014,636993	0,007025721
2020,597458	0,007679774
2026,557922	0,008409778
2032,518387	0,009209896
2038,478851	0,010062502
2044,439316	0,010932383
2050,39978	0,011732066
2056,360245	0,012325297
2062,320709	0,012475718
2068,281174	0,01191416
2074,241638	0,010576441
2080,202103	0,008865459
2086,162567	0,007371785
2092,123032	0,006284848
2098,083496	0,005502355
2104,043961	0,004905984
2110,004425	0,004433536
2115,96489	0,004049346
2121,925354	0,003726218
2127,885818	0,003448577
2133,846283	0,003205583
2139,806747	0,00299326
2145,767212	0,002802834
2151,727676	0,002635583
2157,688141	0,00248141
2163,648605	0,002346155
2169,60907	0,002219724
2175,569534	0,002106932
2181,529999	0,002004583
2187,490463	0,001910403
2193,450928	0,001823244
2199,411392	0,001741367
2205,371857	0,001664551
2211,332321	0,001594721
2217,292786	0,001529608
2223,25325	0,001466288
2229,213715	0,00140713
2235,174179	0,001354399
2241,134644	0,001302777
2247,095108	0,00125149
2253,055573	0,001204455
2259,016037	0,001160341
2264,976501	0,001115487
2270,936966	0,001073412
2276,89743	0,001034712
2282,857895	0,00099489
2288,818359	0,000955457
2294,778824	0,000920369
2300,739288	0,000884246
2306,699753	0,000846241
2312,660217	0,000813196
2318,620682	0,00077933
2324,581146	0,000744602
2330,541611	0,000711256
2336,502075	0,000680112
2342,46254	0,000648021
2348,423004	0,00061898
2354,383469	0,000591485
2360,343933	0,000570981
2366,304398	0,000559497
2372,264862	0,000559659
2378,225327	0,000575007
2384,185791	0,000605578
2390,146255	0,000650078
2396,10672	0,000701146
2402,067184	0,000742242
2408,027649	0,00076545
2413,988113	0,000755535
2419,948578	0,000732859
2425,909042	0,000707197
2431,869507	0,000682295
2437,829971	0,000662783
2443,790436	0,000645126
2449,7509	0,000630449
2455,711365	0,0006202
2461,671829	0,000609796
2467,632294	0,000606912
2473,592758	0,000606119
2479,553223	0,000613346
2485,513687	0,000621348
2491,474152	0,00063359
2497,434616	0,000646645
2503,395081	0,000656819
2509,355545	0,000655782
2515,31601	0,000649257
2521,276474	0,000631477
2527,236938	0,000613878
2533,197403	0,000596892
2539,157867	0,000579051
2545,118332	0,000563854
2551,078796	0,000549534
2557,039261	0,000535854
2562,999725	0,000523612
2568,96019	0,000511472
2574,920654	0,000499049
2580,881119	0,000487071
2586,841583	0,000477588
2592,802048	0,000466718
2598,762512	0,000456629
2604,722977	0,000448678
2610,683441	0,000440988
2616,643906	0,000432484
2622,60437	0,000421901
2628,564835	0,00041508
2634,525299	0,000407137
2640,485764	0,000398454
2646,446228	0,000391516
2652,406693	0,000383558
2658,367157	0,000377303
2664,327621	0,000370987
2670,288086	0,000366085
2676,24855	0,00036036
2682,209015	0,000356684
2688,169479	0,000351712
2694,129944	0,000346046
2700,090408	0,000342139
2706,050873	0,000337347
2712,011337	0,000333191
2717,971802	0,000329994
2723,932266	0,000325858
2729,892731	0,000321912
2735,853195	0,000317995
2741,81366	0,000314796
2747,774124	0,000311842
2753,734589	0,000308887
2759,695053	0,000305328
2765,655518	0,000302579
2771,615982	0,000301144
2777,576447	0,000299586
2783,536911	0,000296923
2789,497375	0,000295318
2795,45784	0,000293698
2801,418304	0,000294749
2807,378769	0,000292848
2813,339233	0,000292015
2819,299698	0,000290909
2825,260162	0,000291057
2831,220627	0,000288974
2837,181091	0,00029097
2843,141556	0,00029237
2849,10202	0,000292742
2855,062485	0,000292692
2861,022949	0,000296361
2866,983414	0,00029623
2872,943878	0,000297393
2878,904343	0,000298491
2884,864807	0,00029907
2890,825272	0,000297447
2896,785736	0,000294455
2902,746201	0,000287246
2908,706665	0,000277949
2914,66713	0,000261265
2920,627594	0,000240971
2926,588058	0,000217582
2932,548523	0,000189804
2938,508987	0,000166447
2944,469452	0,000140265
2950,429916	0,000119857
2956,390381	0,000102551
2962,350845	0,0000874
2968,31131	0,0000726
2974,271774	0,000065
2980,232239	0,0000571
2986,192703	0,0000541
2992,153168	0,0000514
2998,113632	0,0000524
3004,074097	0,0000568
3010,034561	0,0000616
3015,995026	0,0000687
3021,95549	0,0000782
3027,915955	0,0000842
3033,876419	0,0000935
3039,836884	0,00010561
3045,797348	0,0001154
3051,757813	0,000126878
3057,718277	0,000141785
3063,678741	0,000154447
3069,639206	0,000170448
3075,59967	0,00018617
3081,560135	0,000200995
3087,520599	0,000219561
3093,481064	0,000238181
3099,441528	0,000254667
3105,401993	0,0002721
3111,362457	0,000289249
3117,322922	0,00030133
3123,283386	0,000311908
3129,243851	0,000317974
3135,204315	0,00031741
3141,16478	0,000312502
3147,125244	0,000301504
3153,085709	0,00028543
3159,046173	0,000271563
3165,006638	0,000256512
3170,967102	0,000241646
3176,927567	0,000228476
3182,888031	0,000217814
3188,848495	0,000208235
3194,80896	0,000198787
3200,769424	0,000187627
3206,729889	0,000180834
3212,690353	0,000172913
3218,650818	0,000166249
3224,611282	0,000159845
3230,571747	0,000154195
3236,532211	0,000149081
3242,492676	0,000144722
3248,45314	0,000141846
3254,413605	0,000137493
3260,374069	0,000133925
3266,334534	0,000131409
3272,294998	0,000129707
3278,255463	0,000124957
3284,215927	0,000121434
3290,176392	0,000117083
3296,136856	0,000111978
3302,097321	0,000106408
3308,057785	0,000100584
3314,01825	0,0000971
3319,978714	0,0000965
3325,939178	0,0000952
3331,899643	0,0000946
3337,860107	0,0000937
3343,820572	0,0000936
3349,781036	0,0000923
3355,741501	0,0000931
3361,701965	0,0000934
3367,66243	0,0000954
3373,622894	0,0000994
3379,583359	0,000101197
3385,543823	0,000105013
3391,504288	0,000112064
3397,464752	0,000117882
3403,425217	0,000125028
3409,385681	0,000136701
3415,346146	0,000148132
3421,30661	0,000163492
3427,267075	0,000179046
3433,227539	0,000196325
3439,188004	0,000218086
3445,148468	0,000240685
3451,108932	0,000268292
3457,069397	0,000298004
3463,029861	0,000330387
3468,990326	0,000365849
3474,95079	0,000401244
3480,911255	0,000441223
3486,871719	0,000480151
3492,832184	0,000519428
3498,792648	0,000558748
3504,753113	0,000591305
3510,713577	0,000620386
3516,674042	0,000640473
3522,634506	0,000653389
3528,594971	0,000659156
3534,555435	0,000661059
3540,5159	0,000658478
3546,476364	0,000653777
3552,436829	0,000645153
3558,397293	0,000638355
3564,357758	0,000630079
3570,318222	0,000624701
3576,278687	0,000621718
3582,239151	0,000618223
3588,199615	0,000619321
3594,16008	0,000620097
3600,120544	0,000622774
3606,081009	0,000628894
3612,041473	0,000634479
3618,001938	0,000641886
3623,962402	0,000652798
3629,922867	0,000663042
3635,883331	0,000675881
3641,843796	0,00069016
3647,80426	0,000706747
3653,764725	0,000724609
3659,725189	0,000745804
3665,685654	0,000769648
3671,646118	0,000794044
3677,606583	0,00082546
3683,567047	0,000856632
3689,527512	0,000893457
3695,487976	0,000932353
3701,448441	0,000977596
3707,408905	0,001029085
3713,36937	0,001087347
3719,329834	0,001150253
3725,290298	0,001220025
3731,250763	0,001299343
3737,211227	0,001384164
3743,171692	0,001484097
3749,132156	0,001600853
3755,092621	0,001732625
3761,053085	0,001881719
3767,01355	0,002047115
3772,974014	0,002232004
3778,934479	0,002436699
3784,894943	0,002660515
3790,855408	0,002902405
3796,815872	0,003154587
3802,776337	0,003415254
3808,736801	0,003672623
3814,697266	0,003914155
3820,65773	0,004125408
3826,618195	0,004301106
3832,578659	0,004434516
3838,539124	0,004531938
3844,499588	0,004603059
3850,460052	0,004656148
3856,420517	0,004698141
3862,380981	0,004733435
3868,341446	0,004759027
3874,30191	0,004770892
3880,262375	0,004765053
3886,222839	0,004736445
3892,183304	0,004678989
3898,143768	0,004589483
3904,104233	0,004468537
3910,064697	0,004322072
3916,025162	0,00415265
3921,985626	0,003964792
3927,946091	0,003760788
3933,906555	0,003543879
3939,86702	0,003313995
3945,827484	0,003077523
3951,787949	0,002839699
3957,748413	0,002609152
3963,708878	0,002391149
3969,669342	0,002192533
3975,629807	0,002011647
3981,590271	0,001848729
3987,550735	0,001706362
3993,5112	0,001581999
3999,471664	0,001473013
4005,432129	0,001378007
4011,392593	0,001294321
4017,353058	0,001226988
4023,313522	0,001170216
4029,273987	0,001123334
4035,234451	0,001088115
4041,194916	0,001063715
4047,15538	0,00105024
4053,115845	0,001047094
4059,076309	0,00105657
4065,036774	0,001074685
4070,997238	0,001102447
4076,957703	0,00113624
4082,918167	0,001176299
4088,878632	0,001216879
4094,839096	0,001256163
4100,799561	0,001292915
4106,760025	0,001324164
4112,72049	0,001343217
4118,680954	0,001352748
4124,641418	0,00135284
4130,601883	0,001341559
4136,562347	0,001319679
4142,522812	0,001290979
4148,483276	0,00126004
4154,443741	0,001225601
4160,404205	0,001188646
4166,36467	0,001153115
4172,325134	0,001116513
4178,285599	0,001082543
4184,246063	0,001052593
4190,206528	0,001023729
4196,166992	0,00099797
4202,127457	0,000973766
4208,087921	0,000952492
4214,048386	0,000931273
4220,00885	0,000911795
4225,969315	0,000893825
4231,929779	0,000879136
4237,890244	0,000862114
4243,850708	0,000848251
4249,811172	0,000837023
4255,771637	0,00082749
4261,732101	0,000814873
4267,692566	0,000804798
4273,65303	0,000793083
4279,613495	0,000781504
4285,573959	0,000772188
4291,534424	0,000763751
4297,494888	0,000757024
4303,455353	0,000750259
4309,415817	0,000742625
4315,376282	0,000736601
4321,336746	0,0007285
4327,297211	0,00072087
4333,257675	0,000716175
4339,21814	0,000707794
4345,178604	0,000704837
4351,139069	0,000699645
4357,099533	0,00069473
4363,059998	0,000690235
4369,020462	0,000685075
4374,980927	0,000680035
4380,941391	0,000673757
4386,901855	0,000668767
4392,86232	0,000663378
4398,822784	0,000657956
4404,783249	0,000651869
4410,743713	0,000646169
4416,704178	0,000639261
4422,664642	0,000634177
4428,625107	0,000629436
4434,585571	0,000626741
4440,546036	0,000622503
4446,5065	0,000618159
4452,466965	0,000615119
4458,427429	0,000609357
4464,387894	0,000606233
4470,348358	0,00060562
4476,308823	0,000602388
4482,269287	0,000599965
4488,229752	0,000598368
4494,190216	0,000597312
4500,150681	0,00059563
4506,111145	0,00059538
4512,071609	0,000592271
4518,032074	0,000592551
4523,992538	0,000593422
4529,953003	0,000594297
4535,913467	0,000593168
4541,873932	0,000593541
4547,834396	0,000594516
4553,794861	0,000595393
4559,755325	0,000596141
4565,71579	0,000599883
4571,676254	0,000602916
4577,636719	0,000606403
4583,597183	0,000613642
4589,557648	0,000620673
4595,518112	0,000628195
4601,478577	0,000637293
4607,439041	0,000647595
4613,399506	0,000656434
4619,35997	0,000665626
4625,320435	0,000677029
4631,280899	0,000688531
4637,241364	0,000697101
4643,201828	0,000707415
4649,162292	0,000716896
4655,122757	0,000724108
4661,083221	0,00073162
4667,043686	0,000737833
4673,00415	0,000740723
4678,964615	0,000741958
4684,925079	0,000742432
4690,885544	0,000739864
4696,846008	0,000734557
4702,806473	0,000728036
4708,766937	0,000716208
4714,727402	0,000700682
4720,687866	0,000683341
4726,648331	0,000664804
4732,608795	0,000644325
4738,56926	0,000623606
4744,529724	0,00060075
4750,490189	0,000580833
4756,450653	0,000559962
4762,411118	0,000540269
4768,371582	0,000520528
4774,332047	0,000502693
4780,292511	0,000486893
4786,252975	0,000472436
4792,21344	0,000460018
4798,173904	0,000449162
4804,134369	0,000440306
4810,094833	0,000434151
4816,055298	0,000428328
4822,015762	0,000425631
4827,976227	0,000420111
4833,936691	0,000415592
4839,897156	0,000412634
4845,85762	0,00040861
4851,818085	0,000406065
4857,778549	0,000403163
4863,739014	0,000401756
4869,699478	0,000399233
4875,659943	0,000396157
4881,620407	0,000388776
4887,580872	0,000385797
4893,541336	0,000382456
4899,501801	0,000379159
4905,462265	0,000377791
4911,422729	0,000375439
4917,383194	0,00037673
4923,343658	0,00037683
4929,304123	0,000379105
4935,264587	0,000382378
4941,225052	0,000388817
4947,185516	0,000389713
4953,145981	0,000389707
4959,106445	0,000386679
4965,06691	0,000382922
4971,027374	0,000376602
4976,987839	0,000371167
4982,948303	0,00036983
4988,908768	0,000368847
4994,869232	0,000368045
5000,829697	0,000370087
5006,790161	0,000370294
5012,750626	0,000368983
5018,71109	0,000368529
5024,671555	0,000366448
5030,632019	0,000365693
5036,592484	0,000363278
5042,552948	0,00036295
5048,513412	0,0003594
5054,473877	0,000357798
5060,434341	0,000354205
5066,394806	0,00035093
5072,35527	0,000346209
5078,315735	0,000343291
5084,276199	0,000338035
5090,236664	0,000333314
5096,197128	0,000326348
5102,157593	0,00031979
5108,118057	0,000316005
5114,078522	0,000312092
5120,038986	0,00030767
5125,999451	0,000303317
5131,959915	0,000298958
5137,92038	0,000295431
5143,880844	0,000290672
5149,841309	0,000285215
5155,801773	0,000280179
5161,762238	0,000275573
5167,722702	0,000271331
5173,683167	0,000266423
5179,643631	0,00026239
5185,604095	0,000260441
5191,56456	0,00025746
5197,525024	0,000254456
5203,485489	0,000253877
5209,445953	0,000250196
5215,406418	0,000248799
5221,366882	0,000248023
5227,327347	0,000246266
5233,287811	0,000246277
5239,248276	0,000245146
5245,20874	0,000245125
5251,169205	0,000245126
5257,129669	0,000244698
5263,090134	0,000245967
5269,050598	0,000246879
5275,011063	0,000248882
5280,971527	0,000251617
5286,931992	0,000253906
5292,892456	0,000256584
5298,852921	0,000258021
5304,813385	0,000261471
5310,773849	0,000266
5316,734314	0,000267849
5322,694778	0,00027172
5328,655243	0,000274699
5334,615707	0,000277947
5340,576172	0,000282959
5346,536636	0,00028694
5352,497101	0,00029124
5358,457565	0,000294926
5364,41803	0,000298509
5370,378494	0,000302125
5376,338959	0,000305726
5382,299423	0,000309611
5388,259888	0,000313803
5394,220352	0,000318823
5400,180817	0,000322824
5406,141281	0,00032706
5412,101746	0,000331682
5418,06221	0,000337343
5424,022675	0,000342834
5429,983139	0,000346887
5435,943604	0,000352026
5441,904068	0,000355167
5447,864532	0,000360694
5453,824997	0,000365302
5459,785461	0,000371346
5465,745926	0,000376227
5471,70639	0,000381742
5477,666855	0,000387783
5483,627319	0,000390974
5489,587784	0,000395181
5495,548248	0,000398411
5501,508713	0,000400038
5507,469177	0,000402292
5513,429642	0,000404947
5519,390106	0,000406815
5525,350571	0,000410079
5531,311035	0,000409754
5537,2715	0,000412255
5543,231964	0,00041458
5549,192429	0,000417882
5555,152893	0,000420911
5561,113358	0,000423178
5567,073822	0,000427003
5573,034286	0,000432017
5578,994751	0,000436977
5584,955215	0,000440348
5590,91568	0,000447089
5596,876144	0,000453671
5602,836609	0,000461989
5608,797073	0,000469502
5614,757538	0,000477943
5620,718002	0,000486744
5626,678467	0,000494956
5632,638931	0,000503766
5638,599396	0,000512762
5644,55986	0,000520958
5650,520325	0,000529411
5656,480789	0,000535842
5662,441254	0,00054301
5668,401718	0,000551135
5674,362183	0,00055669
5680,322647	0,000562417
5686,283112	0,000568869
5692,243576	0,000575797
5698,204041	0,000580998
5704,164505	0,00058592
5710,124969	0,000591863
5716,085434	0,000597754
5722,045898	0,000602312
5728,006363	0,000607727
5733,966827	0,000611496
5739,927292	0,000616973
5745,887756	0,000622003
5751,848221	0,000627306
5757,808685	0,000632579
5763,76915	0,000640427
5769,729614	0,000643835
5775,690079	0,000651664
5781,650543	0,000658195
5787,611008	0,0006652
5793,571472	0,000672911
5799,531937	0,00068062
5805,492401	0,000689225
5811,452866	0,000696736
5817,41333	0,000705086
5823,373795	0,000714354
5829,334259	0,000722387
5835,294724	0,000732382
5841,255188	0,000743328
5847,215652	0,000752966
5853,176117	0,00076576
5859,136581	0,000777322
5865,097046	0,000791449
5871,05751	0,000804475
5877,017975	0,000818631
5882,978439	0,00083381
5888,938904	0,000852808
5894,899368	0,00086824
5900,859833	0,000885082
5906,820297	0,000903963
5912,780762	0,000921945
5918,741226	0,000939858
5924,701691	0,000959702
5930,662155	0,000980174
5936,62262	0,00100193
5942,583084	0,001022079
5948,543549	0,001042828
5954,504013	0,001062611
5960,464478	0,001083834
5966,424942	0,001103341
5972,385406	0,001123991
5978,345871	0,001142802
5984,306335	0,001161017
5990,2668	0,001176251
5996,227264	0,001192869
6002,187729	0,001209945
6008,148193	0,001224538
6014,108658	0,001235739
6020,069122	0,00124903
6026,029587	0,001257805
6031,990051	0,00126803
6037,950516	0,0012725
6043,91098	0,001277952
6049,871445	0,001277489
6055,831909	0,001275731
6061,792374	0,001268112
6067,752838	0,001257325
6073,713303	0,001243674
6079,673767	0,001225664
6085,634232	0,001205587
6091,594696	0,001183139
6097,555161	0,001155044
6103,515625	0,001124011
6109,476089	0,00109303
6115,436554	0,00105867
6121,397018	0,001020099
6127,357483	0,000982201
6133,317947	0,000945158
6139,278412	0,000910995
6145,238876	0,000882262
6151,199341	0,000858772
6157,159805	0,000840233
6163,12027	0,000830581
6169,080734	0,000827964
6175,041199	0,000830328
6181,001663	0,000832382
6186,962128	0,000835923
6192,922592	0,000834708
6198,883057	0,0008293
6204,843521	0,000819884
6210,803986	0,000805113
6216,76445	0,000790107
6222,724915	0,000774777
6228,685379	0,000760684
6234,645844	0,000748794
6240,606308	0,000742624
6246,566772	0,000737052
6252,527237	0,000732555
6258,487701	0,000730687
6264,448166	0,00072918
6270,40863	0,00072767
6276,369095	0,000727321
6282,329559	0,000728102
6288,290024	0,000727992
6294,250488	0,000729876
6300,210953	0,000731811
6306,171417	0,000734112
6312,131882	0,000738088
6318,092346	0,000742128
6324,052811	0,000745761
6330,013275	0,000748613
6335,97374	0,000753811
6341,934204	0,000757519
6347,894669	0,000761523
6353,855133	0,000766134
6359,815598	0,000769495
6365,776062	0,000772801
6371,736526	0,000777231
6377,696991	0,00078059
6383,657455	0,000781106
6389,61792	0,000783613
6395,578384	0,000784776
6401,538849	0,000786338
6407,499313	0,000784376
6413,459778	0,000783644
6419,420242	0,000781276
6425,380707	0,000779914
6431,341171	0,00077626
6437,301636	0,000772013
6443,2621	0,000767947
6449,222565	0,000763515
6455,183029	0,000758301
6461,143494	0,000749982
6467,103958	0,000743125
6473,064423	0,000736551
6479,024887	0,000729364
6484,985352	0,000721993
6490,945816	0,000715061
6496,906281	0,000707086
6502,866745	0,000699442
6508,827209	0,000692253
6514,787674	0,000685252
6520,748138	0,00067888
6526,708603	0,000673925
6532,669067	0,000668628
6538,629532	0,000666025
6544,589996	0,000662862
6550,550461	0,000661429
6556,510925	0,000659591
6562,47139	0,000658475
6568,431854	0,000660057
6574,392319	0,000661592
6580,352783	0,00066384
6586,313248	0,000666698
6592,273712	0,000671259
6598,234177	0,000676741
6604,194641	0,000681368
6610,155106	0,000685785
6616,11557	0,000689971
6622,076035	0,000694988
6628,036499	0,000697833
6633,996964	0,000701737
6639,957428	0,000704739
6645,917892	0,000708678
6651,878357	0,000711802
6657,838821	0,000712853
6663,799286	0,000717074
6669,75975	0,000719004
6675,720215	0,000724426
6681,680679	0,000725737
6687,641144	0,000726855
6693,601608	0,000727095
6699,562073	0,000727768
6705,522537	0,000726065
6711,483002	0,000727445
6717,443466	0,000726346
6723,403931	0,000725681
6729,364395	0,000726487
6735,32486	0,000726142
6741,285324	0,000725107
6747,245789	0,000722945
6753,206253	0,000720929
6759,166718	0,000717655
6765,127182	0,000714473
6771,087646	0,00070986
6777,048111	0,000704738
6783,008575	0,00069705
6788,96904	0,000690013
6794,929504	0,000681104
6800,889969	0,000672199
6806,850433	0,000662727
6812,810898	0,000653761
6818,771362	0,000642177
6824,731827	0,000630798
6830,692291	0,000618525
6836,652756	0,000604168
6842,61322	0,000590334
6848,573685	0,000574574
6854,534149	0,000556518
6860,494614	0,000538354
6866,455078	0,000522091
6872,415543	0,000505663
6878,376007	0,000489982
6884,336472	0,00047554
6890,296936	0,000463283
6896,257401	0,000452927
6902,217865	0,000444573
6908,178329	0,000437938
6914,138794	0,000433116
6920,099258	0,00042985
6926,059723	0,000429943
6932,020187	0,000430882
6937,980652	0,000436591
6943,941116	0,000440943
6949,901581	0,000446321
6955,862045	0,000456462
6961,82251	0,000466215
6967,782974	0,000477609
6973,743439	0,0004904
6979,703903	0,000502075
6985,664368	0,000512113
6991,624832	0,000525132
6997,585297	0,000537659
7003,545761	0,000550838
7009,506226	0,000562003
7015,46669	0,000577038
7021,427155	0,000588009
7027,387619	0,000603314
7033,348083	0,000618077
7039,308548	0,000632232
7045,269012	0,00064518
7051,229477	0,00066049
7057,189941	0,000676392
7063,150406	0,000690948
7069,11087	0,000706361
7075,071335	0,00072281
7081,031799	0,000737688
7086,992264	0,000753829
7092,952728	0,0007705
7098,913193	0,000786595
7104,873657	0,000804523
7110,834122	0,000820721
7116,794586	0,000837327
7122,755051	0,000855179
7128,715515	0,00087223
7134,67598	0,000891518
7140,636444	0,000909298
7146,596909	0,000926912
7152,557373	0,000947373
7158,517838	0,000968441
7164,478302	0,000988106
7170,438766	0,001007163
7176,399231	0,00102759
7182,359695	0,001045879
7188,32016	0,001066055
7194,280624	0,001083098
7200,241089	0,001101173
7206,201553	0,001117564
7212,162018	0,001131727
7218,122482	0,001144741
7224,082947	0,001157875
7230,043411	0,001170902
7236,003876	0,00118218
7241,96434	0,001193808
7247,924805	0,001202437
7253,885269	0,001212137
7259,845734	0,001219446
7265,806198	0,001225248
7271,766663	0,001232071
7277,727127	0,001234818
7283,687592	0,001236554
7289,648056	0,001239038
7295,608521	0,001238361
7301,568985	0,001235864
7307,529449	0,001231615
7313,489914	0,001224148
7319,450378	0,001217273
7325,410843	0,001209735
7331,371307	0,001202189
7337,331772	0,001192449
7343,292236	0,00118137
7349,252701	0,001171672
7355,213165	0,001161269
7361,17363	0,001151906
7367,134094	0,001143031
7373,094559	0,001135355
7379,055023	0,001125484
7385,015488	0,001117493
7390,975952	0,00110802
7396,936417	0,001098843
7402,896881	0,001090548
7408,857346	0,001080266
7414,81781	0,001070493
7420,778275	0,001061755
7426,738739	0,001051335
7432,699203	0,001041188
7438,659668	0,001032843
7444,620132	0,001023524
7450,580597	0,001015479
7456,541061	0,001009554
7462,501526	0,001001622
7468,46199	0,000994749
7474,422455	0,000988162
7480,382919	0,000980367
7486,343384	0,000974461
7492,303848	0,000966974
7498,264313	0,000960984
7504,224777	0,000954786
7510,185242	0,000948625
7516,145706	0,000944583
7522,106171	0,000939624
7528,066635	0,000934255
7534,0271	0,000928524
7539,987564	0,000926357
7545,948029	0,000920302
7551,908493	0,000916719
7557,868958	0,000908627
7563,829422	0,000902073
7569,789886	0,000895129
7575,750351	0,000888864
7581,710815	0,000880253
7587,67128	0,000871723
7593,631744	0,000864188
7599,592209	0,000857047
7605,552673	0,00084717
7611,513138	0,000837644
7617,473602	0,000827763
7623,434067	0,000817422
7629,394531	0,000805344
7635,354996	0,000796293
7641,31546	0,00078426
7647,275925	0,000774909
7653,236389	0,000766449
7659,196854	0,000755526
7665,157318	0,000745741
7671,117783	0,000733561
7677,078247	0,000722104
7683,038712	0,000711386
7688,999176	0,000699075
7694,959641	0,00068623
7700,920105	0,000674932
7706,880569	0,000663803
7712,841034	0,000653378
7718,801498	0,000643157
7724,761963	0,000634166
7730,722427	0,0006262
7736,682892	0,000619038
7742,643356	0,000613879
7748,603821	0,000608087
7754,564285	0,000603126
7760,52475	0,000600026
7766,485214	0,000595722
7772,445679	0,000594653
7778,406143	0,000593964
7784,366608	0,000592935
7790,327072	0,000594182
7796,287537	0,000594469
7802,248001	0,00059595
7808,208466	0,000597741
7814,16893	0,000598761
7820,129395	0,00059848
7826,089859	0,000599921
7832,050323	0,000602264
7838,010788	0,000604876
7843,971252	0,000608118
7849,931717	0,000613027
7855,892181	0,00061701
7861,852646	0,000623558
7867,81311	0,000630564
7873,773575	0,00063671
7879,734039	0,000644113
7885,694504	0,000649777
7891,654968	0,000655261
7897,615433	0,000660345
7903,575897	0,000665254
7909,536362	0,000670027
7915,496826	0,000674666
7921,457291	0,000679928
7927,417755	0,000683337
7933,37822	0,000687636
7939,338684	0,000690486
7945,299149	0,000695211
7951,259613	0,000698664
7957,220078	0,000701459
7963,180542	0,000702391
7969,141006	0,000704318
7975,101471	0,000703893
7981,061935	0,000704274
7987,0224	0,00070222
7992,982864	0,000700346
7998,943329	0,000698556
8004,903793	0,000697486
8010,864258	0,000695243
8016,824722	0,000693639
8022,785187	0,000691996
8028,745651	0,000691463
8034,706116	0,000692728
8040,66658	0,000692439
8046,627045	0,000691529
8052,587509	0,000691713
8058,547974	0,00069055
8064,508438	0,000688935
8070,468903	0,00068654
8076,429367	0,000685772
8082,389832	0,000683084
8088,350296	0,000678978
8094,31076	0,000676358
8100,271225	0,000673885
8106,231689	0,00067185
8112,192154	0,00066901
8118,152618	0,000665167
8124,113083	0,000661175
8130,073547	0,000657013
8136,034012	0,000652185
8141,994476	0,000649017
8147,954941	0,00064505
8153,915405	0,000642064
8159,87587	0,000638221
8165,836334	0,000636069
8171,796799	0,000633522
8177,757263	0,000629332
8183,717728	0,000626322
8189,678192	0,00062443
8195,638657	0,000620493
8201,599121	0,000616603
8207,559586	0,000613368
8213,52005	0,000609292
8219,480515	0,000602989
8225,440979	0,000598808
8231,401443	0,000594848
8237,361908	0,000588778
8243,322372	0,000585817
8249,282837	0,000580962
8255,243301	0,00057626
8261,203766	0,000572657
8267,16423	0,000569626
8273,124695	0,000568264
8279,085159	0,000568205
8285,045624	0,000566001
8291,006088	0,000566359
8296,966553	0,000565476
8302,927017	0,000565023
8308,887482	0,00056299
8314,847946	0,000562101
8320,808411	0,000559727
8326,768875	0,000561106
8332,72934	0,000558653
8338,689804	0,000560533
8344,650269	0,0005624
8350,610733	0,000562859
8356,571198	0,000563844
8362,531662	0,000562844
8368,492126	0,000563123
8374,452591	0,000563057
8380,413055	0,000563414
8386,37352	0,000562204
8392,333984	0,000562955
8398,294449	0,000562704
8404,254913	0,000562476
8410,215378	0,000562059
8416,175842	0,00056293
8422,136307	0,000562091
8428,096771	0,000563224
8434,057236	0,000564896
8440,0177	0,000563826
8445,978165	0,00056569
8451,938629	0,000564672
8457,899094	0,000566463
8463,859558	0,000569247
8469,820023	0,000567617
8475,780487	0,000568496
8481,740952	0,000570509
8487,701416	0,000570866
8493,66188	0,000572614
8499,622345	0,000576096
8505,582809	0,000577244
8511,543274	0,000580049
8517,503738	0,000581137
8523,464203	0,000584486
8529,424667	0,000585221
8535,385132	0,000588725
8541,345596	0,000590275
8547,306061	0,00059237
8553,266525	0,000595648
8559,22699	0,00059745
8565,187454	0,000601752
8571,147919	0,000602925
8577,108383	0,000606198
8583,068848	0,000607067
8589,029312	0,000608972
8594,989777	0,000610632
8600,950241	0,000610316
8606,910706	0,000612344
8612,87117	0,000612854
8618,831635	0,000611771
8624,792099	0,000611975
8630,752563	0,000612446
8636,713028	0,000609653
8642,673492	0,000609132
8648,633957	0,000607634
8654,594421	0,000606656
8660,554886	0,000605212
8666,51535	0,000604979
8672,475815	0,000604738
8678,436279	0,000603099
8684,396744	0,000600871
8690,357208	0,000598427
8696,317673	0,000596159
8702,278137	0,00059298
8708,238602	0,000590021
8714,199066	0,000585984
8720,159531	0,00058087
8726,119995	0,000576629
8732,08046	0,000570907
8738,040924	0,000568586
8744,001389	0,000565012
8749,961853	0,00056311
8755,922318	0,000560187
8761,882782	0,000558805
8767,843246	0,000555897
8773,803711	0,000551079
8779,764175	0,000548839
8785,72464	0,00054465
8791,685104	0,000541773
8797,645569	0,000537516
8803,606033	0,000536333
8809,566498	0,000531027
8815,526962	0,000526495
8821,487427	0,000522694
8827,447891	0,000520481
8833,408356	0,000517405
8839,36882	0,000514191
8845,329285	0,000509011
8851,289749	0,000506155
8857,250214	0,000500774
8863,210678	0,000496214
8869,171143	0,000493687
8875,131607	0,000487277
8881,092072	0,000483289
8887,052536	0,00048089
8893,013	0,000475441
8898,973465	0,000472737
8904,933929	0,000469803
8910,894394	0,000466547
8916,854858	0,000464465
8922,815323	0,000461122
8928,775787	0,000458963
8934,736252	0,000456081
8940,696716	0,000454712
8946,657181	0,000451164
8952,617645	0,000448029
8958,57811	0,000446185
8964,538574	0,000443738
8970,499039	0,000440333
8976,459503	0,000438323
8982,419968	0,000435215
8988,380432	0,000431461
8994,340897	0,000430923
9000,301361	0,000428328
9006,261826	0,0004251
9012,22229	0,000423624
9018,182755	0,000422145
9024,143219	0,000419526
9030,103683	0,000418687
9036,064148	0,00041572
9042,024612	0,000413512
9047,985077	0,000410645
9053,945541	0,000410572
9059,906006	0,000408
9065,86647	0,00040839
9071,826935	0,000409783
9077,787399	0,000409516
9083,747864	0,000409537
9089,708328	0,000409352
9095,668793	0,000407301
9101,629257	0,000404112
9107,589722	0,000401615
9113,550186	0,000398782
9119,510651	0,000393856
9125,471115	0,000388756
9131,43158	0,000384408
9137,392044	0,000380073
9143,352509	0,000373119
9149,312973	0,000368487
9155,273438	0,000361811
9161,233902	0,000356858
9167,194366	0,000352017
9173,154831	0,000345346
9179,115295	0,000338456
9185,07576	0,000333759
9191,036224	0,000327265
9196,996689	0,000320446
9202,957153	0,000314027
9208,917618	0,000308524
9214,878082	0,000301437
9220,838547	0,000295965
9226,799011	0,000290271
9232,759476	0,000283776
9238,71994	0,00027738
9244,680405	0,000272304
9250,640869	0,000267461
9256,601334	0,000262394
9262,561798	0,00025787
9268,522263	0,000251751
9274,482727	0,000247881
9280,443192	0,000240967
9286,403656	0,000236481
9292,36412	0,000230966
9298,324585	0,000226788
9304,285049	0,000224242
9310,245514	0,000220493
9316,205978	0,000217131
9322,166443	0,00021518
9328,126907	0,000210064
9334,087372	0,000207799
9340,047836	0,000205221
9346,008301	0,000203377
9351,968765	0,00020072
9357,92923	0,000201288
9363,889694	0,000197858
9369,850159	0,000198019
9375,810623	0,000197149
9381,771088	0,000198103
9387,731552	0,000197453
9393,692017	0,000196192
9399,652481	0,000195607
9405,612946	0,000194342
9411,57341	0,00019498
9417,533875	0,000195567
9423,494339	0,000194559
9429,454803	0,000194438
9435,415268	0,000194664
9441,375732	0,000195002
9447,336197	0,000196424
9453,296661	0,000195706
9459,257126	0,000195141
9465,21759	0,000193416
9471,178055	0,000193423
9477,138519	0,000191722
9483,098984	0,000191364
9489,059448	0,000191377
9495,019913	0,000190088
9500,980377	0,000190449
9506,940842	0,000190513
9512,901306	0,000192267
9518,861771	0,000192975
9524,822235	0,000195245
9530,7827	0,000196827
9536,743164	0,000196137
9542,703629	0,000197228
9548,664093	0,000198832
9554,624557	0,000199213
9560,585022	0,000199437
9566,545486	0,00019907
9572,505951	0,000200067
9578,466415	0,000201469
9584,42688	0,000204086
9590,387344	0,000206313
9596,347809	0,000206199
9602,308273	0,000208916
9608,268738	0,000209292
9614,229202	0,000209151
9620,189667	0,000209074
9626,150131	0,000209423
9632,110596	0,000209657
9638,07106	0,000210904
9644,031525	0,000210427
9649,991989	0,000212515
9655,952454	0,000212883
9661,912918	0,000210784
9667,873383	0,000211524
9673,833847	0,000210385
9679,794312	0,000211509
9685,754776	0,000209444
9691,71524	0,000209256
9697,675705	0,000208418
9703,636169	0,000209103
9709,596634	0,000209152
9715,557098	0,000209707
9721,517563	0,000208729
9727,478027	0,000208784
9733,438492	0,000208086
9739,398956	0,000207591
9745,359421	0,000208183
9751,319885	0,000208078
9757,28035	0,000208816
9763,240814	0,000208609
9769,201279	0,000210009
9775,161743	0,000210418
9781,122208	0,000211618
9787,082672	0,000212263
9793,043137	0,000213444
9799,003601	0,000212538
9804,964066	0,000212629
9810,92453	0,000213294
9816,884995	0,000212414
9822,845459	0,000213719
9828,805923	0,000214156
9834,766388	0,000214722
9840,726852	0,000214267
9846,687317	0,000212635
9852,647781	0,000213881
9858,608246	0,000213301
9864,56871	0,000211987
9870,529175	0,000211643
9876,489639	0,000210403
9882,450104	0,000210116
9888,410568	0,000209337
9894,371033	0,000207916
9900,331497	0,000207731
9906,291962	0,000206392
9912,252426	0,000204985
9918,212891	0,000203845
9924,173355	0,000201465
9930,13382	0,000200693
9936,094284	0,000197366
9942,054749	0,000195383
9948,015213	0,000194006
9953,975677	0,00019257
9959,936142	0,000191121
9965,896606	0,000190771
9971,857071	0,000187687
9977,817535	0,000184858
9983,778	0,000184639
9989,738464	0,000183532
9995,698929	0,00018249
10001,65939	0,000181363
10007,61986	0,000178041
10013,58032	0,000176186
10019,54079	0,00017505
10025,50125	0,000172638
10031,46172	0,000169146
10037,42218	0,000168198
10043,38264	0,000164393
10049,34311	0,000161099
10055,30357	0,000161169
10061,26404	0,000158468
10067,2245	0,000156472
10073,18497	0,000156105
10079,14543	0,0001538
10085,1059	0,000152027
10091,06636	0,000152323
10097,02682	0,000151291
10102,98729	0,000151684
10108,94775	0,000150068
10114,90822	0,000148985
10120,86868	0,000146773
10126,82915	0,000147083
10132,78961	0,000142879
10138,75008	0,000142149
10144,71054	0,000138237
10150,67101	0,000136254
10156,63147	0,000132698
10162,59193	0,000129796
10168,5524	0,000125391
10174,51286	0,0001234
10180,47333	0,00011939
10186,43379	0,000117267
10192,39426	0,000111352
10198,35472	0,000109431
10204,31519	0,000106396
10210,27565	0,000104005
10216,23611	0,0000995
10222,19658	0,0000966
10228,15704	0,0000943
10234,11751	0,0000935
10240,07797	0,0000909
10246,03844	0,0000876
10251,9989	0,0000877
10257,95937	0,000088
10263,91983	0,000087
10269,88029	0,0000867
10275,84076	0,0000879
10281,80122	0,000089
10287,76169	0,0000898
10293,72215	0,0000899
10299,68262	0,0000897
10305,64308	0,0000878
10311,60355	0,0000852
10317,56401	0,0000827
10323,52448	0,0000799
10329,48494	0,0000767
10335,4454	0,000072
10341,40587	0,0000696
10347,36633	0,0000671
10353,3268	0,0000635
10359,28726	0,0000617
10365,24773	0,0000604
10371,20819	0,000059
10377,16866	0,0000578
10383,12912	0,0000575
10389,08958	0,0000573
10395,05005	0,0000556
10401,01051	0,000055
10406,97098	0,0000522
10412,93144	0,0000507
10418,89191	0,0000504
10424,85237	0,000048
10430,81284	0,0000456
10436,7733	0,0000463
10442,73376	0,0000433
10448,69423	0,0000436
10454,65469	0,0000436
10460,61516	0,0000429
10466,57562	0,0000417
10472,53609	0,0000419
10478,49655	0,0000413
10484,45702	0,0000416
10490,41748	0,0000407
10496,37794	0,0000407
10502,33841	0,000041
10508,29887	0,0000399
10514,25934	0,0000415
10520,2198	0,0000394
10526,18027	0,0000393
10532,14073	0,0000408
10538,1012	0,0000411
10544,06166	0,0000426
10550,02213	0,0000423
10555,98259	0,0000444
10561,94305	0,0000447
10567,90352	0,0000454
10573,86398	0,0000474
10579,82445	0,0000472
10585,78491	0,0000516
10591,74538	0,0000524
10597,70584	0,0000552
10603,66631	0,000057
10609,62677	0,0000586
10615,58723	0,0000602
10621,5477	0,0000626
10627,50816	0,0000624
10633,46863	0,0000637
10639,42909	0,0000652
10645,38956	0,0000642
10651,35002	0,0000633
10657,31049	0,0000641
10663,27095	0,0000637
10669,23141	0,0000646
10675,19188	0,0000654
10681,15234	0,0000677
10687,11281	0,0000674
10693,07327	0,000069
10699,03374	0,0000707
10704,9942	0,0000709
10710,95467	0,0000719
10716,91513	0,0000747
10722,8756	0,000074
10728,83606	0,0000753
10734,79652	0,0000762
10740,75699	0,0000775
10746,71745	0,0000773
10752,67792	0,0000788
10758,63838	0,0000791
10764,59885	0,0000801
10770,55931	0,0000798
10776,51978	0,0000831
10782,48024	0,0000845
10788,4407	0,000085
10794,40117	0,0000858
10800,36163	0,0000869
10806,3221	0,0000884
10812,28256	0,0000888
10818,24303	0,0000915
10824,20349	0,0000934
10830,16396	0,0000942
10836,12442	0,0000974
10842,08488	0,000101412
10848,04535	0,000104194
10854,00581	0,000106745
10859,96628	0,000111565
10865,92674	0,000113388
10871,88721	0,000118098
10877,84767	0,00012139
10883,80814	0,000124277
10889,7686	0,000127741
10895,72906	0,000129742
10901,68953	0,000132966
10907,64999	0,000134308
10913,61046	0,000135649
10919,57092	0,000138931
10925,53139	0,000140089
10931,49185	0,000140868
10937,45232	0,000141625
10943,41278	0,000141901
10949,37325	0,000142011
10955,33371	0,00014387
10961,29417	0,000143603
10967,25464	0,000142762
10973,2151	0,000143036
10979,17557	0,000143972
10985,13603	0,000144204
10991,0965	0,000144621
10997,05696	0,000145533
11003,01743	0,000147864
11008,97789	0,000148334
11014,93835	0,000149355
11020,89882	0,000151104
11026,85928	0,000151329
11032,81975	0,000152959
11038,78021	0,000153872
11044,74068	0,000155052
11050,70114	0,00015472
11056,66161	0,000154466
11062,62207	0,000156474
11068,58253	0,000156027
11074,543	0,000158287
11080,50346	0,00015831
11086,46393	0,000159457
11092,42439	0,000158635
11098,38486	0,000159972
11104,34532	0,000161025
11110,30579	0,000161527
11116,26625	0,000162841
11122,22672	0,000162932
11128,18718	0,000163541
11134,14764	0,000164674
11140,10811	0,000163559
11146,06857	0,000163883
11152,02904	0,000162788
11157,9895	0,000162517
11163,94997	0,000162902
11169,91043	0,00015977
11175,8709	0,000160647
11181,83136	0,000158299
11187,79182	0,000158225
11193,75229	0,000158773
11199,71275	0,000158045
11205,67322	0,000157488
11211,63368	0,000157808
11217,59415	0,000156978
11223,55461	0,000157724
11229,51508	0,000155632
11235,47554	0,000154902
11241,436	0,000152453
11247,39647	0,000151271
11253,35693	0,000151147
11259,3174	0,000147943
11265,27786	0,000146859
11271,23833	0,000146663
11277,19879	0,000145179
11283,15926	0,00014287
11289,11972	0,000142959
11295,08018	0,000140611
11301,04065	0,000139112
11307,00111	0,000137913
11312,96158	0,000137895
11318,92204	0,000136281
11324,88251	0,000136026
11330,84297	0,000135935
11336,80344	0,000133209
11342,7639	0,000131504
11348,72437	0,000131241
11354,68483	0,000131049
11360,64529	0,000128268
11366,60576	0,000127268
11372,56622	0,000127364
11378,52669	0,000126321
11384,48715	0,000125787
11390,44762	0,000123423
11396,40808	0,00012321
11402,36855	0,000122483
11408,32901	0,000121663
11414,28947	0,000121405
11420,24994	0,000121469
11426,2104	0,00012108
11432,17087	0,000118136
11438,13133	0,000121158
11444,0918	0,000118953
11450,05226	0,000119187
11456,01273	0,000117412
11461,97319	0,000116851
11467,93365	0,000114934
11473,89412	0,000113942
11479,85458	0,000113558
11485,81505	0,00011353
11491,77551	0,000111741
11497,73598	0,000112759
11503,69644	0,000112671
11509,65691	0,000110602
11515,61737	0,000112131
11521,57784	0,000112779
11527,5383	0,000112973
11533,49876	0,000114034
11539,45923	0,000114892
11545,41969	0,000117291
11551,38016	0,000116959
11557,34062	0,000116838
11563,30109	0,000116803
11569,26155	0,000117123
11575,22202	0,000116258
11581,18248	0,000116876
11587,14294	0,000117482
11593,10341	0,000117916
11599,06387	0,000117633
11605,02434	0,000118716
11610,9848	0,00011949
11616,94527	0,000119703
11622,90573	0,000120761
11628,8662	0,000122161
11634,82666	0,000122667
11640,78712	0,000122312
11646,74759	0,000121935
11652,70805	0,00012212
11658,66852	0,000121462
11664,62898	0,000122503
11670,58945	0,000124107
11676,54991	0,000123124
11682,51038	0,000123688
11688,47084	0,000124295
11694,4313	0,000123756
11700,39177	0,000123535
11706,35223	0,000123925
11712,3127	0,000123833
11718,27316	0,000122776
11724,23363	0,000123892
11730,19409	0,000123734
11736,15456	0,000121731
11742,11502	0,00012287
11748,07549	0,000122739
11754,03595	0,000122442
11759,99641	0,000121658
11765,95688	0,00012133
11771,91734	0,000121329
11777,87781	0,000119464
11783,83827	0,000116475
11789,79874	0,000116827
11795,7592	0,000116302
11801,71967	0,000116508
11807,68013	0,000115421
11813,64059	0,00011382
11819,60106	0,00011502
11825,56152	0,000113905
11831,52199	0,000114686
11837,48245	0,000115302
11843,44292	0,000114217
11849,40338	0,000114606
11855,36385	0,000116146
11861,32431	0,000113446
11867,28477	0,000114295
11873,24524	0,000113646
11879,2057	0,000115642
11885,16617	0,000114554
11891,12663	0,000115611
[truncated: 30,772 more rows]
