# Supplementary material for: Predicting the Durability of Solid Fired Bricks Using NDT Electroacoustic Methods
Source: Materials (Basel). 2022 Aug 25;15(17):5882. doi: 10.3390/ma15175882 (PMC9457344; doi:10.3390/ma15175882)
Supplement: Supplementary file 1 [file materials-15-05882-s001.zip › 26-NV0_FT.csv]

ASCII data file created with TiePie Multi Channel software. www.tiepie.com.
2021-02-24 09:15:45 704m
Frequency	FFT1
Hz	V
0	0,003015469
5,960464478	0,000669112
11,92092896	0,000689995
17,88139343	0,000729422
23,84185791	0,00070435
29,80232239	0,000706635
35,76278687	0,000748878
41,72325134	0,000719618
47,68371582	0,000705372
53,6441803	0,000693421
59,60464478	0,000693846
65,56510925	0,000705821
71,52557373	0,000716984
77,48603821	0,000750987
83,44650269	0,000714136
89,40696716	0,000709708
95,36743164	0,000706846
101,3278961	0,000711191
107,2883606	0,000718471
113,2488251	0,000723001
119,2092896	0,000727278
125,169754	0,000727459
131,1302185	0,000716674
137,090683	0,00071635
143,0511475	0,000713905
149,0116119	0,000718221
154,9720764	0,000708964
160,9325409	0,000715807
166,8930054	0,000715202
172,8534698	0,000722348
178,8139343	0,000718456
184,7743988	0,00072571
190,7348633	0,00073714
196,6953278	0,000744452
202,6557922	0,000745311
208,6162567	0,000734173
214,5767212	0,000729375
220,5371857	0,000725187
226,4976501	0,000726263
232,4581146	0,00073736
238,4185791	0,000743529
244,3790436	0,000748547
250,3395081	0,00074928
256,2999725	0,00074677
262,260437	0,000739278
268,2209015	0,000732969
274,181366	0,000726588
280,1418304	0,000725142
286,1022949	0,000721207
292,0627594	0,000723368
298,0232239	0,000725164
303,9836884	0,000727382
309,9441528	0,000731437
315,9046173	0,000736203
321,8650818	0,000737393
327,8255463	0,00074091
333,7860107	0,000741728
339,7464752	0,000742633
345,7069397	0,000739544
351,6674042	0,000737575
357,6278687	0,000739129
363,5883331	0,000737257
369,5487976	0,000737337
375,5092621	0,000737914
381,4697266	0,00073823
387,430191	0,000738174
393,3906555	0,000736774
399,35112	0,000743648
405,3115845	0,000745062
411,272049	0,000748088
417,2325134	0,000751234
423,1929779	0,000758404
429,1534424	0,000762934
435,1139069	0,000768255
441,0743713	0,000776825
447,0348358	0,000783995
452,9953003	0,000791093
458,9557648	0,000791493
464,9162292	0,000790977
470,8766937	0,00079163
476,8371582	0,000797411
482,7976227	0,000797761
488,7580872	0,000806207
494,7185516	0,000811003
500,6790161	0,000816254
506,6394806	0,000822298
512,5999451	0,000830244
518,5604095	0,000839321
524,520874	0,000846088
530,4813385	0,00085471
536,441803	0,000862552
542,4022675	0,000870391
548,3627319	0,000882059
554,3231964	0,000886745
560,2836609	0,000896341
566,2441254	0,000919204
572,2045898	0,000926377
578,1650543	0,000934105
584,1255188	0,000943063
590,0859833	0,00095669
596,0464478	0,000971018
602,0069122	0,000982579
607,9673767	0,000994027
613,9278412	0,001008654
619,8883057	0,001025244
625,8487701	0,001040594
631,8092346	0,001058344
637,7696991	0,001076432
643,7301636	0,001097757
649,6906281	0,001116861
655,6510925	0,001135611
661,611557	0,001159076
667,5720215	0,00117799
673,532486	0,001195484
679,4929504	0,001215304
685,4534149	0,001237437
691,4138794	0,001272572
697,3743439	0,001312705
703,3348083	0,001350721
709,2952728	0,001392944
715,2557373	0,00143579
721,2162018	0,001484816
727,1766663	0,001540594
733,1371307	0,001598726
739,0975952	0,00166468
745,0580597	0,001739552
751,0185242	0,001825763
756,9789886	0,001926482
762,9394531	0,002044436
768,8999176	0,002180369
774,8603821	0,002344096
780,8208466	0,002546786
786,781311	0,002792538
792,7417755	0,003101652
798,70224	0,003493238
804,6627045	0,003982249
810,6231689	0,004567295
816,5836334	0,005182231
822,5440979	0,005633388
828,5045624	0,005411262
834,4650269	0,003673387
840,4254913	0,001483486
846,3859558	0,000794112
852,3464203	0,000358606
858,3068848	0,0000203
864,2673492	0,000255498
870,2278137	0,00049681
876,1882782	0,000716254
882,1487427	0,000925378
888,1092072	0,001132719
894,0696716	0,001345038
900,0301361	0,001571391
905,9906006	0,001818961
911,9510651	0,002099561
917,9115295	0,002426366
923,871994	0,002819408
929,8324585	0,003297979
935,792923	0,003900146
941,7533875	0,00467267
947,7138519	0,005677443
953,6743164	0,006972732
959,6347809	0,008585213
965,5952454	0,010393848
971,5557098	0,011824034
977,5161743	0,011315741
983,4766388	0,007596967
989,4371033	0,00528736
995,3975677	0,004288393
1001,358032	0,003615583
1007,318497	0,003121424
1013,278961	0,002750061
1019,239426	0,002450855
1025,19989	0,002211071
1031,160355	0,002011637
1037,120819	0,001842207
1043,081284	0,001698222
1049,041748	0,001571077
1055,002213	0,001461476
1060,962677	0,0013658
1066,923141	0,001278411
1072,883606	0,00120135
1078,84407	0,001135519
1084,804535	0,001070873
1090,764999	0,001015062
1096,725464	0,000962886
1102,685928	0,000912929
1108,646393	0,000866109
1114,606857	0,000819781
1120,567322	0,000780833
1126,527786	0,000739847
1132,488251	0,000700983
1138,448715	0,000667534
1144,40918	0,000637145
1150,369644	0,000611374
1156,330109	0,000586981
1162,290573	0,000562745
1168,251038	0,000542353
1174,211502	0,000519851
1180,171967	0,000501734
1186,132431	0,000481036
1192,092896	0,000460485
1198,05336	0,000441888
1204,013824	0,000425199
1209,974289	0,000407618
1215,934753	0,000390252
1221,895218	0,000373486
1227,855682	0,000356741
1233,816147	0,000341731
1239,776611	0,000325518
1245,737076	0,000311828
1251,69754	0,000294702
1257,658005	0,000282246
1263,618469	0,000270503
1269,578934	0,000260592
1275,539398	0,000248234
1281,499863	0,000234811
1287,460327	0,000223247
1293,420792	0,000210009
1299,381256	0,000198302
1305,341721	0,000186297
1311,302185	0,000174166
1317,26265	0,000165091
1323,223114	0,00015682
1329,183578	0,000153959
1335,144043	0,000159071
1341,104507	0,000172276
1347,064972	0,000203039
1353,025436	0,000247966
1358,985901	0,000301521
1364,946365	0,000351751
1370,90683	0,000369439
1376,867294	0,00033966
1382,827759	0,000292487
1388,788223	0,00026204
1394,748688	0,000240263
1400,709152	0,000222781
1406,669617	0,000208061
1412,630081	0,000194869
1418,590546	0,00018319
1424,55101	0,000174799
1430,511475	0,000165814
1436,471939	0,000158409
1442,432404	0,000151572
1448,392868	0,000145082
1454,353333	0,000139383
1460,313797	0,000135678
1466,274261	0,000133234
1472,234726	0,000128882
1478,19519	0,000128353
1484,155655	0,000126761
1490,116119	0,000124638
1496,076584	0,000124343
1502,037048	0,000124068
1507,997513	0,000123968
1513,957977	0,000124227
1519,918442	0,000127189
1525,878906	0,000130682
1531,839371	0,000134672
1537,799835	0,000137379
1543,7603	0,000142754
1549,720764	0,000148166
1555,681229	0,000152716
1561,641693	0,000157123
1567,602158	0,000164501
1573,562622	0,00016941
1579,523087	0,00017599
1585,483551	0,000180654
1591,444016	0,000189449
1597,40448	0,000196039
1603,364944	0,000202843
1609,325409	0,000210265
1615,285873	0,000218049
1621,246338	0,000223878
1627,206802	0,000231058
1633,167267	0,000237894
1639,127731	0,000249232
1645,088196	0,000257529
1651,04866	0,000272833
1657,009125	0,000285584
1662,969589	0,000299487
1668,930054	0,000312834
1674,890518	0,000324571
1680,850983	0,000340383
1686,811447	0,000355141
1692,771912	0,000368416
1698,732376	0,000381787
1704,692841	0,000395638
1710,653305	0,000407589
1716,61377	0,000420282
1722,574234	0,000432115
1728,534698	0,000443789
1734,495163	0,000457731
1740,455627	0,000472401
1746,416092	0,000491374
1752,376556	0,00051441
1758,337021	0,000538957
1764,297485	0,000566368
1770,25795	0,000595383
1776,218414	0,000628376
1782,178879	0,000664292
1788,139343	0,000699615
1794,099808	0,000743091
1800,060272	0,000784905
1806,020737	0,000827386
1811,981201	0,000876509
1817,941666	0,000925061
1823,90213	0,000982925
1829,862595	0,001047198
1835,823059	0,001123319
1841,783524	0,001203715
1847,743988	0,001293872
1853,704453	0,001381061
1859,664917	0,001458043
1865,625381	0,001518381
1871,585846	0,001537409
1877,54631	0,001506276
1883,506775	0,001408166
1889,467239	0,001252598
1895,427704	0,001109841
1901,388168	0,001052745
1907,348633	0,001102829
1913,309097	0,001223725
1919,269562	0,001396317
1925,230026	0,001605605
1931,190491	0,001853242
1937,150955	0,002143654
1943,11142	0,002472807
1949,071884	0,00283347
1955,032349	0,003197909
1960,992813	0,003510684
1966,953278	0,003680072
1972,913742	0,003606371
1978,874207	0,00325819
1984,834671	0,002783919
1990,795135	0,002391245
1996,7556	0,002108601
2002,716064	0,001889832
2008,676529	0,0017115
2014,636993	0,001564204
2020,597458	0,001437688
2026,557922	0,001329662
2032,518387	0,001236103
2038,478851	0,001155597
2044,439316	0,001085546
2050,39978	0,001022434
2056,360245	0,000962089
2062,320709	0,0009102
2068,281174	0,000860204
2074,241638	0,000821298
2080,202103	0,000785626
2086,162567	0,000758501
2092,123032	0,000729513
2098,083496	0,000707124
2104,043961	0,000686228
2110,004425	0,000665574
2115,96489	0,000647088
2121,925354	0,000629098
2127,885818	0,000612808
2133,846283	0,000593305
2139,806747	0,000578045
2145,767212	0,000563259
2151,727676	0,000545854
2157,688141	0,00053393
2163,648605	0,000520503
2169,60907	0,000508234
2175,569534	0,000498495
2181,529999	0,000486566
2187,490463	0,000475788
2193,450928	0,000466659
2199,411392	0,000457429
2205,371857	0,000449013
2211,332321	0,000438965
2217,292786	0,000429985
2223,25325	0,00042171
2229,213715	0,000415171
2235,174179	0,000406747
2241,134644	0,000398277
2247,095108	0,000390405
2253,055573	0,000387633
2259,016037	0,000384633
2264,976501	0,000378981
2270,936966	0,000375219
2276,89743	0,000369875
2282,857895	0,000367366
2288,818359	0,0003635
2294,778824	0,000360345
2300,739288	0,000357356
2306,699753	0,000356881
2312,660217	0,000355309
2318,620682	0,000354767
2324,581146	0,00035621
2330,541611	0,000357538
2336,502075	0,000358736
2342,46254	0,00035988
2348,423004	0,000364533
2354,383469	0,000374083
2360,343933	0,000385846
2366,304398	0,000399929
2372,264862	0,00041922
2378,225327	0,000438532
2384,185791	0,000461603
2390,146255	0,000478375
2396,10672	0,00049082
2402,067184	0,000496022
2408,027649	0,000497865
2413,988113	0,000498103
2419,948578	0,000502713
2425,909042	0,000510547
2431,869507	0,000518594
2437,829971	0,000530917
2443,790436	0,000546759
2449,7509	0,000563323
2455,711365	0,000578171
2461,671829	0,000596089
2467,632294	0,00060682
2473,592758	0,000612573
2479,553223	0,000606198
2485,513687	0,000592701
2491,474152	0,000568327
2497,434616	0,000530464
2503,395081	0,00048343
2509,355545	0,000435094
2515,31601	0,000388402
2521,276474	0,000349939
2527,236938	0,000315417
2533,197403	0,000287969
2539,157867	0,00026407
2545,118332	0,000243226
2551,078796	0,000225523
2557,039261	0,000212237
2562,999725	0,000198102
2568,96019	0,000186907
2574,920654	0,000179914
2580,881119	0,000171796
2586,841583	0,000165029
2592,802048	0,000155859
2598,762512	0,00014701
2604,722977	0,000140186
2610,683441	0,000132589
2616,643906	0,000126643
2622,60437	0,000126806
2628,564835	0,000127877
2634,525299	0,000127648
2640,485764	0,000128958
2646,446228	0,000124381
2652,406693	0,000120804
2658,367157	0,000121234
2664,327621	0,000119502
2670,288086	0,000117633
2676,24855	0,000116303
2682,209015	0,000113836
2688,169479	0,000110356
2694,129944	0,000107364
2700,090408	0,000105157
2706,050873	0,000101439
2712,011337	0,0000986
2717,971802	0,0000965
2723,932266	0,0000927
2729,892731	0,0000902
2735,853195	0,0000881
2741,81366	0,0000854
2747,774124	0,0000844
2753,734589	0,0000847
2759,695053	0,0000841
2765,655518	0,0000845
2771,615982	0,0000833
2777,576447	0,0000814
2783,536911	0,0000801
2789,497375	0,0000762
2795,45784	0,0000715
2801,418304	0,000065
2807,378769	0,0000616
2813,339233	0,0000548
2819,299698	0,0000508
2825,260162	0,000046
2831,220627	0,0000426
2837,181091	0,0000368
2843,141556	0,0000311
2849,10202	0,0000274
2855,062485	0,000021
2861,022949	0,0000147
2866,983414	0,0000118
2872,943878	0,0000195
2878,904343	0,0000338
2884,864807	0,0000581
2890,825272	0,0000852
2896,785736	0,000120097
2902,746201	0,000157631
2908,706665	0,00019217
2914,66713	0,00022166
2920,627594	0,00023866
2926,588058	0,000243161
2932,548523	0,000244246
2938,508987	0,000245927
2944,469452	0,000239883
2950,429916	0,0002244
2956,390381	0,000206653
2962,350845	0,000189294
2968,31131	0,000171826
2974,271774	0,000156749
2980,232239	0,000147042
2986,192703	0,000137734
2992,153168	0,000128658
2998,113632	0,00012295
3004,074097	0,000116593
3010,034561	0,000107965
3015,995026	0,000101746
3021,95549	0,0000965
3027,915955	0,0000927
3033,876419	0,0000872
3039,836884	0,000084
3045,797348	0,000081
3051,757813	0,0000794
3057,718277	0,0000761
3063,678741	0,0000736
3069,639206	0,0000678
3075,59967	0,0000631
3081,560135	0,0000557
3087,520599	0,0000492
3093,481064	0,0000453
3099,441528	0,0000401
3105,401993	0,0000354
3111,362457	0,0000322
3117,322922	0,0000266
3123,283386	0,000026
3129,243851	0,0000246
3135,204315	0,0000262
3141,16478	0,0000265
3147,125244	0,0000249
3153,085709	0,0000266
3159,046173	0,000026
3165,006638	0,000023
3170,967102	0,000023
3176,927567	0,000022
3182,888031	0,0000199
3188,848495	0,0000189
3194,80896	0,0000182
3200,769424	0,0000175
3206,729889	0,0000155
3212,690353	0,0000143
3218,650818	0,000013
3224,611282	0,0000113
3230,571747	0,0000111
3236,532211	0,00001
3242,492676	0,0000107
3248,45314	0,0000104
3254,413605	0,0000133
3260,374069	0,0000133
3266,334534	0,0000146
3272,294998	0,0000185
3278,255463	0,0000201
3284,215927	0,0000231
3290,176392	0,0000272
3296,136856	0,0000302
3302,097321	0,0000318
3308,057785	0,0000352
3314,01825	0,0000385
3319,978714	0,0000426
3325,939178	0,0000466
3331,899643	0,0000526
3337,860107	0,0000556
3343,820572	0,0000595
3349,781036	0,0000672
3355,741501	0,0000711
3361,701965	0,000077
3367,66243	0,0000828
3373,622894	0,0000922
3379,583359	0,000100864
3385,543823	0,000109545
3391,504288	0,000117439
3397,464752	0,000127761
3403,425217	0,000138254
3409,385681	0,000147436
3415,346146	0,000160543
3421,30661	0,000172147
3427,267075	0,000186325
3433,227539	0,000199048
3439,188004	0,000215347
3445,148468	0,00023255
3451,108932	0,000248966
3457,069397	0,000265411
3463,029861	0,000279129
3468,990326	0,000294427
3474,95079	0,000306733
3480,911255	0,000318817
3486,871719	0,000325712
3492,832184	0,000331345
3498,792648	0,000332738
3504,753113	0,000333511
3510,713577	0,000332199
3516,674042	0,000328277
3522,634506	0,000322031
3528,594971	0,000317635
3534,555435	0,000308994
3540,5159	0,000298404
3546,476364	0,000288317
3552,436829	0,000274504
3558,397293	0,000262343
3564,357758	0,000250083
3570,318222	0,000237647
3576,278687	0,000226911
3582,239151	0,000212325
3588,199615	0,000202093
3594,16008	0,000193266
3600,120544	0,000185801
3606,081009	0,000176804
3612,041473	0,000173435
3618,001938	0,000165964
3623,962402	0,000157974
3629,922867	0,000150249
3635,883331	0,000142045
3641,843796	0,000134362
3647,80426	0,000129683
3653,764725	0,000122187
3659,725189	0,00011671
3665,685654	0,000113491
3671,646118	0,000110949
3677,606583	0,000111469
3683,567047	0,000111285
3689,527512	0,00011415
3695,487976	0,000112594
3701,448441	0,000115609
3707,408905	0,000116186
3713,36937	0,000118438
3719,329834	0,000121798
3725,290298	0,000127055
3731,250763	0,00013238
3737,211227	0,000138806
3743,171692	0,000150671
3749,132156	0,000159813
3755,092621	0,000171634
3761,053085	0,000187464
3767,01355	0,000200769
3772,974014	0,000216477
3778,934479	0,000230818
3784,894943	0,000245625
3790,855408	0,000259595
3796,815872	0,00027203
3802,776337	0,000282578
3808,736801	0,000292063
3814,697266	0,000301564
3820,65773	0,000306984
3826,618195	0,000312368
3832,578659	0,000317469
3838,539124	0,000320375
3844,499588	0,00032282
3850,460052	0,000323459
3856,420517	0,000323737
3862,380981	0,000325272
3868,341446	0,000325007
3874,30191	0,000322066
3880,262375	0,000321186
3886,222839	0,000321162
3892,183304	0,000320752
3898,143768	0,000323896
3904,104233	0,000325852
3910,064697	0,000328218
3916,025162	0,000330165
3921,985626	0,000328937
3927,946091	0,000323834
3933,906555	0,000315831
3939,86702	0,000309258
3945,827484	0,000304023
3951,787949	0,000297897
3957,748413	0,000290655
3963,708878	0,00028431
3969,669342	0,000277684
3975,629807	0,000272158
3981,590271	0,000263163
3987,550735	0,00025531
3993,5112	0,000246929
3999,471664	0,000238315
4005,432129	0,000228857
4011,392593	0,000219326
4017,353058	0,00021128
4023,313522	0,000200083
4029,273987	0,000190768
4035,234451	0,000183459
4041,194916	0,000177695
4047,15538	0,000171598
4053,115845	0,000167501
4059,076309	0,000163856
4065,036774	0,000161481
4070,997238	0,000155267
4076,957703	0,000150605
4082,918167	0,000146668
4088,878632	0,000141613
4094,839096	0,00013459
4100,799561	0,000129022
4106,760025	0,000122829
4112,72049	0,000117032
4118,680954	0,000112172
4124,641418	0,00010771
4130,601883	0,000106474
4136,562347	0,000102458
4142,522812	0,0000966
4148,483276	0,0000929
4154,443741	0,0000893
4160,404205	0,0000876
4166,36467	0,0000869
4172,325134	0,0000855
4178,285599	0,0000852
4184,246063	0,0000835
4190,206528	0,0000825
4196,166992	0,0000827
4202,127457	0,000083
4208,087921	0,0000845
4214,048386	0,0000836
4220,00885	0,0000839
4225,969315	0,0000834
4231,929779	0,000082
4237,890244	0,0000835
4243,850708	0,0000824
4249,811172	0,0000822
4255,771637	0,0000819
4261,732101	0,0000805
4267,692566	0,0000784
4273,65303	0,0000766
4279,613495	0,0000754
4285,573959	0,0000744
4291,534424	0,0000742
4297,494888	0,0000748
4303,455353	0,0000752
4309,415817	0,0000745
4315,376282	0,0000764
4321,336746	0,0000779
4327,297211	0,0000779
4333,257675	0,0000808
4339,21814	0,0000831
4345,178604	0,0000833
4351,139069	0,0000854
4357,099533	0,000087
4363,059998	0,0000882
4369,020462	0,0000885
4374,980927	0,0000912
4380,941391	0,0000928
4386,901855	0,0000922
4392,86232	0,0000937
4398,822784	0,0000918
4404,783249	0,0000881
4410,743713	0,0000832
4416,704178	0,0000788
4422,664642	0,0000739
4428,625107	0,0000761
4434,585571	0,0000801
4440,546036	0,0000853
4446,5065	0,0000859
4452,466965	0,0000898
4458,427429	0,000092
4464,387894	0,0000963
4470,348358	0,0000986
4476,308823	0,000100944
4482,269287	0,000104253
4488,229752	0,000108509
4494,190216	0,000110504
4500,150681	0,000115774
4506,111145	0,000118283
4512,071609	0,000121467
4518,032074	0,000122243
4523,992538	0,000127069
4529,953003	0,000129875
4535,913467	0,000131419
4541,873932	0,000132621
4547,834396	0,000132675
4553,794861	0,000134106
4559,755325	0,000133578
4565,71579	0,000135232
4571,676254	0,000138853
4577,636719	0,000141029
4583,597183	0,000143637
4589,557648	0,000145293
4595,518112	0,000144768
4601,478577	0,00014399
4607,439041	0,000141908
4613,399506	0,000139803
4619,35997	0,000137872
4625,320435	0,000135568
4631,280899	0,000133051
4637,241364	0,000130155
4643,201828	0,000128771
4649,162292	0,000127706
4655,122757	0,000126181
4661,083221	0,000124802
4667,043686	0,000123389
4673,00415	0,000122169
4678,964615	0,000123396
4684,925079	0,000122649
4690,885544	0,000123444
4696,846008	0,000123362
4702,806473	0,00012038
4708,766937	0,000117468
4714,727402	0,000115047
4720,687866	0,000109644
4726,648331	0,000105495
4732,608795	0,000102158
4738,56926	0,000102854
4744,529724	0,000100334
4750,490189	0,0000979
4756,450653	0,0000979
4762,411118	0,0000965
4768,371582	0,0000956
4774,332047	0,0000946
4780,292511	0,0000919
4786,252975	0,0000911
4792,21344	0,0000902
4798,173904	0,0000869
4804,134369	0,0000868
4810,094833	0,0000856
4816,055298	0,0000855
4822,015762	0,000083
4827,976227	0,0000841
4833,936691	0,0000842
4839,897156	0,0000841
4845,85762	0,0000849
4851,818085	0,0000856
4857,778549	0,0000879
4863,739014	0,0000879
4869,699478	0,0000887
4875,659943	0,0000884
4881,620407	0,0000869
4887,580872	0,0000885
4893,541336	0,0000877
4899,501801	0,0000893
4905,462265	0,0000896
4911,422729	0,0000923
4917,383194	0,0000934
4923,343658	0,0000954
4929,304123	0,0000964
4935,264587	0,0000963
4941,225052	0,0000963
4947,185516	0,0000962
4953,145981	0,0000946
4959,106445	0,000094
4965,06691	0,0000909
4971,027374	0,0000908
4976,987839	0,0000884
4982,948303	0,0000868
4988,908768	0,0000851
4994,869232	0,0000841
5000,829697	0,0000838
5006,790161	0,000082
5012,750626	0,0000795
5018,71109	0,0000774
5024,671555	0,0000741
5030,632019	0,0000741
5036,592484	0,0000721
5042,552948	0,0000698
5048,513412	0,0000692
5054,473877	0,0000676
5060,434341	0,0000647
5066,394806	0,0000649
5072,35527	0,0000627
5078,315735	0,0000606
5084,276199	0,0000579
5090,236664	0,0000591
5096,197128	0,0000586
5102,157593	0,0000557
5108,118057	0,0000536
5114,078522	0,0000508
5120,038986	0,0000517
5125,999451	0,0000494
5131,959915	0,000051
5137,92038	0,0000488
5143,880844	0,0000483
5149,841309	0,000049
5155,801773	0,000048
5161,762238	0,0000474
5167,722702	0,0000488
5173,683167	0,0000473
5179,643631	0,0000487
5185,604095	0,0000496
5191,56456	0,00005
5197,525024	0,0000508
5203,485489	0,0000519
5209,445953	0,0000511
5215,406418	0,0000516
5221,366882	0,0000509
5227,327347	0,0000517
5233,287811	0,0000535
5239,248276	0,000053
5245,20874	0,0000543
5251,169205	0,0000539
5257,129669	0,0000553
5263,090134	0,0000542
5269,050598	0,0000542
5275,011063	0,0000534
5280,971527	0,0000526
5286,931992	0,0000536
5292,892456	0,0000537
5298,852921	0,0000553
5304,813385	0,0000542
5310,773849	0,0000561
5316,734314	0,000056
5322,694778	0,0000572
5328,655243	0,0000581
5334,615707	0,0000582
5340,576172	0,0000587
5346,536636	0,0000586
5352,497101	0,0000586
5358,457565	0,0000588
5364,41803	0,0000584
5370,378494	0,0000573
5376,338959	0,0000541
5382,299423	0,0000532
5388,259888	0,0000505
5394,220352	0,0000496
5400,180817	0,0000489
5406,141281	0,0000464
5412,101746	0,0000443
5418,06221	0,0000447
5424,022675	0,0000453
5429,983139	0,0000454
5435,943604	0,0000482
5441,904068	0,0000485
5447,864532	0,0000503
5453,824997	0,0000506
5459,785461	0,0000516
5465,745926	0,0000509
5471,70639	0,0000523
5477,666855	0,0000525
5483,627319	0,0000524
5489,587784	0,0000521
5495,548248	0,000054
5501,508713	0,0000527
5507,469177	0,0000518
5513,429642	0,0000507
5519,390106	0,0000507
5525,350571	0,0000501
5531,311035	0,00005
5537,2715	0,0000483
5543,231964	0,0000478
5549,192429	0,0000473
5555,152893	0,0000472
5561,113358	0,0000484
5567,073822	0,0000496
5573,034286	0,0000501
5578,994751	0,0000506
5584,955215	0,0000503
5590,91568	0,0000497
5596,876144	0,0000501
5602,836609	0,0000498
5608,797073	0,0000513
5614,757538	0,0000503
5620,718002	0,0000513
5626,678467	0,0000516
5632,638931	0,0000514
5638,599396	0,0000507
5644,55986	0,0000521
5650,520325	0,0000512
5656,480789	0,0000517
5662,441254	0,000053
5668,401718	0,0000514
5674,362183	0,0000523
5680,322647	0,0000521
5686,283112	0,0000513
5692,243576	0,0000503
5698,204041	0,0000495
5704,164505	0,0000492
5710,124969	0,0000498
5716,085434	0,0000472
5722,045898	0,000048
5728,006363	0,0000473
5733,966827	0,0000466
5739,927292	0,000046
5745,887756	0,000044
5751,848221	0,0000445
5757,808685	0,0000436
5763,76915	0,0000438
5769,729614	0,0000444
5775,690079	0,0000423
5781,650543	0,0000416
5787,611008	0,000042
5793,571472	0,0000414
5799,531937	0,0000423
5805,492401	0,000043
5811,452866	0,0000425
5817,41333	0,0000431
5823,373795	0,000043
5829,334259	0,0000447
5835,294724	0,0000443
5841,255188	0,0000476
5847,215652	0,0000486
5853,176117	0,0000496
5859,136581	0,0000509
5865,097046	0,000052
5871,05751	0,0000519
5877,017975	0,0000538
5882,978439	0,0000556
5888,938904	0,0000558
5894,899368	0,0000565
5900,859833	0,0000571
5906,820297	0,0000579
5912,780762	0,0000594
5918,741226	0,0000593
5924,701691	0,0000587
5930,662155	0,0000591
5936,62262	0,0000592
5942,583084	0,0000589
5948,543549	0,0000604
5954,504013	0,0000597
5960,464478	0,0000611
5966,424942	0,0000615
5972,385406	0,0000634
5978,345871	0,000064
5984,306335	0,0000635
5990,2668	0,0000638
5996,227264	0,000066
6002,187729	0,000066
6008,148193	0,0000667
6014,108658	0,000066
6020,069122	0,0000686
6026,029587	0,0000699
6031,990051	0,0000686
6037,950516	0,0000679
6043,91098	0,0000708
6049,871445	0,0000719
6055,831909	0,0000723
6061,792374	0,0000721
6067,752838	0,0000713
6073,713303	0,0000701
6079,673767	0,0000714
6085,634232	0,0000698
6091,594696	0,0000691
6097,555161	0,0000666
6103,515625	0,0000675
6109,476089	0,0000665
6115,436554	0,0000666
6121,397018	0,0000667
6127,357483	0,0000646
6133,317947	0,0000645
6139,278412	0,0000647
6145,238876	0,0000636
6151,199341	0,0000625
6157,159805	0,0000619
6163,12027	0,000062
6169,080734	0,0000597
6175,041199	0,0000597
6181,001663	0,0000594
6186,962128	0,0000586
6192,922592	0,000057
6198,883057	0,000057
6204,843521	0,0000564
6210,803986	0,0000555
6216,76445	0,0000558
6222,724915	0,0000574
6228,685379	0,0000562
6234,645844	0,000056
6240,606308	0,0000554
6246,566772	0,0000548
6252,527237	0,0000537
6258,487701	0,0000542
6264,448166	0,0000546
6270,40863	0,0000536
6276,369095	0,0000526
6282,329559	0,0000531
6288,290024	0,0000528
6294,250488	0,0000515
6300,210953	0,0000528
6306,171417	0,0000532
6312,131882	0,0000535
6318,092346	0,0000546
6324,052811	0,0000536
6330,013275	0,0000518
6335,97374	0,0000541
6341,934204	0,0000533
6347,894669	0,0000532
6353,855133	0,0000524
6359,815598	0,0000519
6365,776062	0,000051
6371,736526	0,0000493
6377,696991	0,0000483
6383,657455	0,0000496
6389,61792	0,0000489
6395,578384	0,0000492
6401,538849	0,000048
6407,499313	0,000047
6413,459778	0,0000482
6419,420242	0,0000505
6425,380707	0,0000496
6431,341171	0,0000493
6437,301636	0,0000493
6443,2621	0,0000482
6449,222565	0,0000502
6455,183029	0,0000497
6461,143494	0,0000495
6467,103958	0,0000496
6473,064423	0,0000492
6479,024887	0,0000499
6484,985352	0,0000504
6490,945816	0,0000507
6496,906281	0,0000521
6502,866745	0,000052
6508,827209	0,0000533
6514,787674	0,0000537
6520,748138	0,0000513
6526,708603	0,0000516
6532,669067	0,0000507
6538,629532	0,0000495
6544,589996	0,0000511
6550,550461	0,00005
6556,510925	0,0000492
6562,47139	0,0000505
6568,431854	0,0000492
6574,392319	0,0000492
6580,352783	0,0000491
6586,313248	0,0000486
6592,273712	0,0000479
6598,234177	0,0000481
6604,194641	0,0000464
6610,155106	0,0000468
6616,11557	0,0000469
6622,076035	0,0000479
6628,036499	0,0000479
6633,996964	0,000048
6639,957428	0,0000466
6645,917892	0,0000467
6651,878357	0,0000449
6657,838821	0,0000447
6663,799286	0,0000453
6669,75975	0,0000434
6675,720215	0,000044
6681,680679	0,0000438
6687,641144	0,0000441
6693,601608	0,0000436
6699,562073	0,0000438
6705,522537	0,0000435
6711,483002	0,0000426
6717,443466	0,0000428
6723,403931	0,0000428
6729,364395	0,0000423
6735,32486	0,0000422
6741,285324	0,0000408
6747,245789	0,0000406
6753,206253	0,0000408
6759,166718	0,0000404
6765,127182	0,0000388
6771,087646	0,0000375
6777,048111	0,000039
6783,008575	0,0000387
6788,96904	0,0000394
6794,929504	0,0000394
6800,889969	0,0000393
6806,850433	0,0000389
6812,810898	0,0000379
6818,771362	0,0000355
6824,731827	0,0000345
6830,692291	0,0000332
6836,652756	0,0000306
6842,61322	0,0000295
6848,573685	0,0000262
6854,534149	0,0000265
6860,494614	0,0000262
6866,455078	0,0000256
6872,415543	0,0000248
6878,376007	0,0000262
6884,336472	0,0000277
6890,296936	0,0000271
6896,257401	0,0000259
6902,217865	0,0000267
6908,178329	0,0000272
6914,138794	0,0000263
6920,099258	0,0000278
6926,059723	0,0000259
6932,020187	0,0000262
6937,980652	0,0000258
6943,941116	0,000025
6949,901581	0,000024
6955,862045	0,0000245
6961,82251	0,0000241
6967,782974	0,0000263
6973,743439	0,0000257
6979,703903	0,0000271
6985,664368	0,0000279
6991,624832	0,0000275
6997,585297	0,0000285
7003,545761	0,000029
7009,506226	0,000029
7015,46669	0,000029
7021,427155	0,0000292
7027,387619	0,0000287
7033,348083	0,0000289
7039,308548	0,0000302
7045,269012	0,0000302
7051,229477	0,0000296
7057,189941	0,0000293
7063,150406	0,0000315
7069,11087	0,0000328
7075,071335	0,0000335
7081,031799	0,0000343
7086,992264	0,0000343
7092,952728	0,0000334
7098,913193	0,0000335
7104,873657	0,0000328
7110,834122	0,0000308
7116,794586	0,0000308
7122,755051	0,0000302
7128,715515	0,0000296
7134,67598	0,0000284
7140,636444	0,0000293
7146,596909	0,0000285
7152,557373	0,0000282
7158,517838	0,0000293
7164,478302	0,0000295
7170,438766	0,0000284
7176,399231	0,0000284
7182,359695	0,0000295
7188,32016	0,0000288
7194,280624	0,0000289
7200,241089	0,0000266
7206,201553	0,0000277
7212,162018	0,0000273
7218,122482	0,0000275
7224,082947	0,000026
7230,043411	0,0000263
7236,003876	0,0000257
7241,96434	0,0000251
7247,924805	0,0000263
7253,885269	0,0000254
7259,845734	0,0000266
7265,806198	0,0000274
7271,766663	0,0000267
7277,727127	0,0000274
7283,687592	0,0000274
7289,648056	0,0000268
7295,608521	0,0000264
7301,568985	0,0000265
7307,529449	0,0000263
7313,489914	0,0000252
7319,450378	0,0000255
7325,410843	0,0000252
7331,371307	0,0000245
7337,331772	0,0000249
7343,292236	0,0000242
7349,252701	0,0000239
7355,213165	0,0000261
7361,17363	0,0000266
7367,134094	0,0000267
7373,094559	0,0000274
7379,055023	0,0000272
7385,015488	0,0000304
7390,975952	0,0000287
7396,936417	0,0000289
7402,896881	0,0000287
7408,857346	0,0000298
7414,81781	0,00003
7420,778275	0,0000304
7426,738739	0,00003
7432,699203	0,0000293
7438,659668	0,000028
7444,620132	0,0000277
7450,580597	0,000026
7456,541061	0,0000253
7462,501526	0,0000239
7468,46199	0,0000263
7474,422455	0,0000261
7480,382919	0,0000247
7486,343384	0,0000268
7492,303848	0,0000255
7498,264313	0,0000288
7504,224777	0,0000293
7510,185242	0,0000283
7516,145706	0,0000315
7522,106171	0,0000297
7528,066635	0,0000305
7534,0271	0,0000277
7539,987564	0,0000294
7545,948029	0,0000294
7551,908493	0,0000294
7557,868958	0,0000303
7563,829422	0,0000315
7569,789886	0,0000299
7575,750351	0,0000314
7581,710815	0,0000316
7587,67128	0,0000316
7593,631744	0,0000306
7599,592209	0,0000297
7605,552673	0,00003
7611,513138	0,0000289
7617,473602	0,0000298
7623,434067	0,0000281
7629,394531	0,00003
7635,354996	0,0000287
7641,31546	0,0000287
7647,275925	0,0000282
7653,236389	0,0000279
7659,196854	0,0000269
7665,157318	0,0000261
7671,117783	0,000027
7677,078247	0,0000265
7683,038712	0,0000269
7688,999176	0,0000259
7694,959641	0,0000246
7700,920105	0,000025
7706,880569	0,0000246
7712,841034	0,000024
7718,801498	0,0000235
7724,761963	0,0000226
7730,722427	0,0000208
7736,682892	0,0000213
7742,643356	0,0000212
7748,603821	0,000019
7754,564285	0,0000193
7760,52475	0,0000193
7766,485214	0,0000179
7772,445679	0,0000173
7778,406143	0,0000194
7784,366608	0,0000184
7790,327072	0,0000186
7796,287537	0,0000181
7802,248001	0,0000188
7808,208466	0,0000189
7814,16893	0,0000183
7820,129395	0,0000177
7826,089859	0,0000185
7832,050323	0,0000185
7838,010788	0,0000179
7843,971252	0,0000187
7849,931717	0,0000197
7855,892181	0,0000196
7861,852646	0,0000204
7867,81311	0,0000214
7873,773575	0,0000221
7879,734039	0,0000222
7885,694504	0,0000224
7891,654968	0,0000223
7897,615433	0,0000211
7903,575897	0,0000217
7909,536362	0,0000223
7915,496826	0,000022
7921,457291	0,000021
7927,417755	0,0000219
7933,37822	0,0000209
7939,338684	0,0000194
7945,299149	0,0000193
7951,259613	0,0000201
7957,220078	0,0000216
7963,180542	0,0000197
7969,141006	0,0000208
7975,101471	0,0000199
7981,061935	0,0000217
7987,0224	0,0000211
7992,982864	0,0000225
7998,943329	0,0000221
8004,903793	0,0000209
8010,864258	0,0000206
8016,824722	0,0000207
8022,785187	0,0000198
8028,745651	0,0000193
8034,706116	0,0000209
8040,66658	0,0000209
8046,627045	0,000021
8052,587509	0,000022
8058,547974	0,0000216
8064,508438	0,0000226
8070,468903	0,0000219
8076,429367	0,0000209
8082,389832	0,0000218
8088,350296	0,0000226
8094,31076	0,0000223
8100,271225	0,0000215
8106,231689	0,0000228
8112,192154	0,0000223
8118,152618	0,0000215
8124,113083	0,0000217
8130,073547	0,0000214
8136,034012	0,0000219
8141,994476	0,0000219
8147,954941	0,000022
8153,915405	0,0000203
8159,87587	0,0000206
8165,836334	0,0000207
8171,796799	0,0000203
8177,757263	0,0000199
8183,717728	0,0000196
8189,678192	0,0000179
8195,638657	0,0000171
8201,599121	0,0000166
8207,559586	0,0000163
8213,52005	0,0000164
8219,480515	0,0000154
8225,440979	0,0000158
8231,401443	0,0000156
8237,361908	0,0000151
8243,322372	0,0000129
8249,282837	0,000014
8255,243301	0,0000127
8261,203766	0,0000125
8267,16423	0,0000115
8273,124695	0,0000132
8279,085159	0,000013
8285,045624	0,0000115
8291,006088	0,0000124
8296,966553	0,000012
8302,927017	0,0000125
8308,887482	0,0000109
8314,847946	0,0000121
8320,808411	0,0000117
8326,768875	0,0000087
8332,72934	0,00000998
8338,689804	0,00000901
8344,650269	0,00000996
8350,610733	0,00000888
8356,571198	0,00000829
8362,531662	0,00000843
8368,492126	0,00000826
8374,452591	0,00000782
8380,413055	0,00000832
8386,37352	0,00000748
8392,333984	0,00000565
8398,294449	0,00000597
8404,254913	0,00000748
8410,215378	0,0000063
8416,175842	0,00000446
8422,136307	0,00000337
8428,096771	0,0000037
8434,057236	0,00000315
8440,0177	0,00000213
8445,978165	0,00000245
8451,938629	0,00000258
8457,899094	0,00000279
8463,859558	0,00000291
8469,820023	0,00000361
8475,780487	0,00000372
8481,740952	0,00000386
8487,701416	0,00000363
8493,66188	0,00000398
8499,622345	0,00000358
8505,582809	0,00000458
8511,543274	0,00000528
8517,503738	0,00000562
8523,464203	0,00000663
8529,424667	0,00000655
8535,385132	0,00000816
8541,345596	0,00000712
8547,306061	0,00000739
8553,266525	0,00000878
8559,22699	0,00000913
8565,187454	0,00000643
8571,147919	0,00000855
8577,108383	0,00000959
8583,068848	0,00000879
8589,029312	0,00000885
8594,989777	0,00000964
8600,950241	0,00000793
8606,910706	0,00000764
8612,87117	0,00000964
8618,831635	0,00000822
8624,792099	0,0000103
8630,752563	0,00000941
8636,713028	0,0000102
8642,673492	0,00000838
8648,633957	0,00000862
8654,594421	0,000008
8660,554886	0,00000937
8666,51535	0,000009
8672,475815	0,00000924
8678,436279	0,00000983
8684,396744	0,00000923
8690,357208	0,0000107
8696,317673	0,0000106
8702,278137	0,0000104
8708,238602	0,0000104
8714,199066	0,0000101
8720,159531	0,0000106
8726,119995	0,0000103
8732,08046	0,0000118
8738,040924	0,0000109
8744,001389	0,00000979
8749,961853	0,00000994
8755,922318	0,0000111
8761,882782	0,0000121
8767,843246	0,0000118
8773,803711	0,0000119
8779,764175	0,0000134
8785,72464	0,0000124
8791,685104	0,0000138
8797,645569	0,0000145
8803,606033	0,000014
8809,566498	0,0000138
8815,526962	0,0000141
8821,487427	0,0000133
8827,447891	0,0000147
8833,408356	0,0000144
8839,36882	0,0000163
8845,329285	0,0000142
8851,289749	0,0000137
8857,250214	0,0000154
8863,210678	0,000013
8869,171143	0,0000143
8875,131607	0,0000148
8881,092072	0,0000139
8887,052536	0,0000142
8893,013	0,000015
8898,973465	0,0000142
8904,933929	0,0000139
8910,894394	0,0000123
8916,854858	0,0000141
8922,815323	0,0000141
8928,775787	0,0000137
8934,736252	0,000014
8940,696716	0,0000135
8946,657181	0,0000127
8952,617645	0,0000127
8958,57811	0,0000143
8964,538574	0,000014
8970,499039	0,0000127
8976,459503	0,0000127
8982,419968	0,0000124
8988,380432	0,000013
8994,340897	0,0000137
9000,301361	0,0000131
9006,261826	0,0000122
9012,22229	0,000013
9018,182755	0,0000129
9024,143219	0,0000135
9030,103683	0,0000136
9036,064148	0,0000127
9042,024612	0,0000134
9047,985077	0,0000121
9053,945541	0,0000131
9059,906006	0,0000141
9065,86647	0,0000125
9071,826935	0,0000131
9077,787399	0,0000144
9083,747864	0,0000132
9089,708328	0,0000141
9095,668793	0,0000129
9101,629257	0,0000144
9107,589722	0,0000121
9113,550186	0,0000142
9119,510651	0,0000132
9125,471115	0,0000143
9131,43158	0,0000126
9137,392044	0,0000144
9143,352509	0,0000131
9149,312973	0,0000139
9155,273438	0,0000148
9161,233902	0,0000141
9167,194366	0,0000131
9173,154831	0,0000135
9179,115295	0,0000141
9185,07576	0,0000132
9191,036224	0,0000133
9196,996689	0,0000136
9202,957153	0,0000135
9208,917618	0,0000131
9214,878082	0,000013
9220,838547	0,0000143
9226,799011	0,0000121
9232,759476	0,0000133
9238,71994	0,0000142
9244,680405	0,0000134
9250,640869	0,0000143
9256,601334	0,0000128
9262,561798	0,000013
9268,522263	0,0000124
9274,482727	0,000013
9280,443192	0,0000134
9286,403656	0,0000116
9292,36412	0,0000141
9298,324585	0,0000126
9304,285049	0,0000143
9310,245514	0,0000144
9316,205978	0,0000138
9322,166443	0,0000146
9328,126907	0,0000143
9334,087372	0,0000139
9340,047836	0,0000121
9346,008301	0,0000139
9351,968765	0,0000126
9357,92923	0,0000131
9363,889694	0,0000145
9369,850159	0,0000159
9375,810623	0,0000153
9381,771088	0,0000155
9387,731552	0,000015
9393,692017	0,0000153
9399,652481	0,0000159
9405,612946	0,0000155
9411,57341	0,0000166
9417,533875	0,0000164
9423,494339	0,0000153
9429,454803	0,0000169
9435,415268	0,000017
9441,375732	0,0000176
9447,336197	0,0000163
9453,296661	0,0000152
9459,257126	0,0000152
9465,21759	0,0000178
9471,178055	0,0000154
9477,138519	0,0000159
9483,098984	0,0000148
9489,059448	0,0000156
9495,019913	0,0000153
9500,980377	0,0000154
9506,940842	0,0000161
9512,901306	0,0000153
9518,861771	0,0000157
9524,822235	0,0000162
9530,7827	0,000016
9536,743164	0,0000164
9542,703629	0,000016
9548,664093	0,000016
9554,624557	0,0000165
9560,585022	0,0000158
9566,545486	0,0000171
9572,505951	0,0000175
9578,466415	0,0000173
9584,42688	0,0000168
9590,387344	0,0000178
9596,347809	0,0000169
9602,308273	0,000016
9608,268738	0,0000172
9614,229202	0,0000176
9620,189667	0,0000177
9626,150131	0,0000182
9632,110596	0,0000186
9638,07106	0,0000175
9644,031525	0,0000187
9649,991989	0,0000194
9655,952454	0,0000185
9661,912918	0,0000185
9667,873383	0,0000186
9673,833847	0,0000191
9679,794312	0,0000191
9685,754776	0,000019
9691,71524	0,0000198
9697,675705	0,0000208
9703,636169	0,0000192
9709,596634	0,000018
9715,557098	0,0000193
9721,517563	0,0000191
9727,478027	0,0000207
9733,438492	0,0000185
9739,398956	0,0000187
9745,359421	0,000019
9751,319885	0,0000182
9757,28035	0,0000186
9763,240814	0,0000192
9769,201279	0,0000199
9775,161743	0,000019
9781,122208	0,0000194
9787,082672	0,0000196
9793,043137	0,0000199
9799,003601	0,0000199
9804,964066	0,0000193
9810,92453	0,0000196
9816,884995	0,0000194
9822,845459	0,0000204
9828,805923	0,0000184
9834,766388	0,0000188
9840,726852	0,0000199
9846,687317	0,0000197
9852,647781	0,0000195
9858,608246	0,0000206
9864,56871	0,0000202
9870,529175	0,0000204
9876,489639	0,0000193
9882,450104	0,0000198
9888,410568	0,0000199
9894,371033	0,0000196
9900,331497	0,0000191
9906,291962	0,0000186
9912,252426	0,0000198
9918,212891	0,0000192
9924,173355	0,000018
9930,13382	0,0000183
9936,094284	0,0000192
9942,054749	0,0000193
9948,015213	0,0000193
9953,975677	0,0000182
9959,936142	0,0000205
9965,896606	0,0000201
9971,857071	0,0000202
9977,817535	0,0000196
9983,778	0,0000203
9989,738464	0,0000198
9995,698929	0,0000203
10001,65939	0,0000209
10007,61986	0,0000207
10013,58032	0,0000204
10019,54079	0,0000211
10025,50125	0,0000212
10031,46172	0,0000197
10037,42218	0,0000202
10043,38264	0,0000213
10049,34311	0,0000209
10055,30357	0,0000194
10061,26404	0,0000196
10067,2245	0,0000184
10073,18497	0,0000195
10079,14543	0,0000191
10085,1059	0,0000198
10091,06636	0,0000194
10097,02682	0,0000186
10102,98729	0,0000194
10108,94775	0,0000192
10114,90822	0,0000196
10120,86868	0,0000189
10126,82915	0,0000184
10132,78961	0,0000191
10138,75008	0,0000167
10144,71054	0,0000182
10150,67101	0,0000184
10156,63147	0,0000178
10162,59193	0,0000182
10168,5524	0,0000172
10174,51286	0,0000195
10180,47333	0,0000188
10186,43379	0,0000168
10192,39426	0,0000174
10198,35472	0,0000158
10204,31519	0,0000163
10210,27565	0,0000172
10216,23611	0,0000163
10222,19658	0,0000151
10228,15704	0,0000167
10234,11751	0,0000161
10240,07797	0,000014
10246,03844	0,0000165
10251,9989	0,0000152
10257,95937	0,0000159
10263,91983	0,0000168
10269,88029	0,0000163
10275,84076	0,0000158
10281,80122	0,0000154
10287,76169	0,0000159
10293,72215	0,0000158
10299,68262	0,0000154
10305,64308	0,0000157
10311,60355	0,0000146
10317,56401	0,0000148
10323,52448	0,0000154
10329,48494	0,0000151
10335,4454	0,0000145
10341,40587	0,0000153
10347,36633	0,0000153
10353,3268	0,0000159
10359,28726	0,0000159
10365,24773	0,0000152
10371,20819	0,0000142
10377,16866	0,0000144
10383,12912	0,0000151
10389,08958	0,0000163
10395,05005	0,0000142
10401,01051	0,0000161
10406,97098	0,0000147
10412,93144	0,0000154
10418,89191	0,0000141
10424,85237	0,0000151
10430,81284	0,0000156
10436,7733	0,0000139
10442,73376	0,0000149
10448,69423	0,0000135
10454,65469	0,000016
10460,61516	0,0000148
10466,57562	0,0000158
10472,53609	0,0000143
10478,49655	0,0000166
10484,45702	0,0000153
10490,41748	0,0000143
10496,37794	0,0000164
10502,33841	0,0000153
10508,29887	0,0000143
10514,25934	0,0000146
10520,2198	0,000015
10526,18027	0,0000149
10532,14073	0,000015
10538,1012	0,0000162
10544,06166	0,0000152
10550,02213	0,0000149
10555,98259	0,0000132
10561,94305	0,0000138
10567,90352	0,0000151
10573,86398	0,000014
10579,82445	0,0000141
10585,78491	0,0000141
10591,74538	0,0000137
10597,70584	0,0000134
10603,66631	0,0000156
10609,62677	0,0000127
10615,58723	0,0000141
10621,5477	0,0000122
10627,50816	0,0000136
10633,46863	0,000014
10639,42909	0,0000141
10645,38956	0,0000128
10651,35002	0,0000149
10657,31049	0,0000135
10663,27095	0,0000146
10669,23141	0,0000133
10675,19188	0,0000122
10681,15234	0,0000122
10687,11281	0,0000124
10693,07327	0,0000129
10699,03374	0,0000131
10704,9942	0,0000122
10710,95467	0,0000117
10716,91513	0,0000122
10722,8756	0,0000117
10728,83606	0,0000125
10734,79652	0,0000119
10740,75699	0,000012
10746,71745	0,0000121
10752,67792	0,0000117
10758,63838	0,0000123
10764,59885	0,000013
10770,55931	0,0000114
10776,51978	0,0000122
10782,48024	0,0000132
10788,4407	0,000011
10794,40117	0,0000125
10800,36163	0,0000121
10806,3221	0,000013
10812,28256	0,0000119
10818,24303	0,0000101
10824,20349	0,0000109
10830,16396	0,0000113
10836,12442	0,000011
10842,08488	0,0000106
10848,04535	0,0000111
10854,00581	0,0000104
10859,96628	0,00000951
10865,92674	0,0000111
10871,88721	0,0000112
10877,84767	0,00000951
10883,80814	0,0000106
10889,7686	0,0000109
10895,72906	0,0000101
10901,68953	0,0000109
10907,64999	0,0000124
10913,61046	0,0000102
10919,57092	0,00000901
10925,53139	0,00000969
10931,49185	0,0000086
10937,45232	0,0000103
10943,41278	0,0000122
10949,37325	0,00000987
10955,33371	0,0000103
10961,29417	0,00000933
10967,25464	0,00000865
10973,2151	0,00000867
10979,17557	0,00000983
10985,13603	0,00000969
10991,0965	0,00000944
10997,05696	0,000011
11003,01743	0,00000883
11008,97789	0,0000111
11014,93835	0,0000109
11020,89882	0,0000115
11026,85928	0,0000113
11032,81975	0,0000118
11038,78021	0,0000109
11044,74068	0,0000111
11050,70114	0,0000119
11056,66161	0,0000103
11062,62207	0,0000114
11068,58253	0,0000109
11074,543	0,0000107
11080,50346	0,00001
11086,46393	0,000011
11092,42439	0,00000976
11098,38486	0,0000111
11104,34532	0,00000874
11110,30579	0,0000107
11116,26625	0,000011
11122,22672	0,00001
11128,18718	0,0000125
11134,14764	0,0000111
11140,10811	0,0000102
11146,06857	0,0000105
11152,02904	0,0000103
11157,9895	0,0000091
11163,94997	0,00000937
11169,91043	0,0000104
11175,8709	0,0000113
11181,83136	0,0000102
11187,79182	0,0000108
11193,75229	0,0000105
11199,71275	0,0000108
11205,67322	0,0000103
11211,63368	0,0000119
11217,59415	0,0000113
11223,55461	0,00000976
11229,51508	0,0000115
11235,47554	0,0000117
11241,436	0,000012
11247,39647	0,0000112
11253,35693	0,0000104
11259,3174	0,00000979
11265,27786	0,0000114
11271,23833	0,00000973
11277,19879	0,0000108
11283,15926	0,0000111
11289,11972	0,0000101
11295,08018	0,0000102
11301,04065	0,00000979
11307,00111	0,0000105
11312,96158	0,0000109
11318,92204	0,0000092
11324,88251	0,000008
11330,84297	0,0000108
11336,80344	0,00000905
11342,7639	0,0000105
11348,72437	0,00000969
11354,68483	0,00000962
11360,64529	0,0000103
11366,60576	0,00000981
11372,56622	0,0000101
11378,52669	0,00000914
11384,48715	0,0000101
11390,44762	0,00000828
11396,40808	0,00000807
11402,36855	0,00000836
11408,32901	0,00000996
11414,28947	0,00000855
11420,24994	0,00000898
11426,2104	0,00000894
11432,17087	0,00000658
11438,13133	0,00000897
11444,0918	0,00000859
11450,05226	0,00000756
11456,01273	0,00000789
11461,97319	0,00000829
11467,93365	0,00000872
11473,89412	0,00000842
11479,85458	0,00000851
11485,81505	0,00000915
11491,77551	0,00000853
11497,73598	0,00000839
11503,69644	0,00000891
11509,65691	0,00000662
11515,61737	0,00000794
11521,57784	0,00000705
11527,5383	0,00000649
11533,49876	0,00000785
11539,45923	0,00000696
11545,41969	0,00000729
11551,38016	0,00000697
11557,34062	0,00000766
11563,30109	0,00000693
11569,26155	0,0000065
11575,22202	0,00000723
11581,18248	0,00000653
11587,14294	0,00000638
11593,10341	0,00000611
11599,06387	0,00000596
11605,02434	0,0000071
11610,9848	0,00000555
11616,94527	0,0000068
11622,90573	0,00000567
11628,8662	0,00000612
11634,82666	0,00000728
11640,78712	0,00000612
11646,74759	0,00000593
11652,70805	0,00000649
11658,66852	0,00000607
11664,62898	0,00000519
11670,58945	0,00000432
11676,54991	0,00000554
11682,51038	0,00000561
11688,47084	0,00000493
11694,4313	0,00000541
11700,39177	0,00000582
11706,35223	0,00000595
11712,3127	0,00000586
11718,27316	0,00000478
11724,23363	0,00000486
11730,19409	0,00000541
11736,15456	0,00000686
11742,11502	0,00000449
11748,07549	0,00000421
11754,03595	0,00000509
11759,99641	0,00000452
11765,95688	0,00000607
11771,91734	0,00000451
11777,87781	0,00000582
11783,83827	0,00000444
11789,79874	0,00000695
11795,7592	0,00000493
11801,71967	0,0000057
11807,68013	0,00000455
11813,64059	0,00000558
11819,60106	0,0000067
11825,56152	0,00000571
11831,52199	0,00000419
11837,48245	0,00000438
11843,44292	0,00000626
11849,40338	0,00000459
11855,36385	0,00000644
11861,32431	0,00000558
11867,28477	0,00000518
11873,24524	0,00000718
11879,2057	0,00000561
11885,16617	0,00000648
11891,12663	0,00000548
[truncated: 30,772 more rows]
