# Supplementary material for: Predicting the Durability of Solid Fired Bricks Using NDT Electroacoustic Methods
Source: Materials (Basel). 2022 Aug 25;15(17):5882. doi: 10.3390/ma15175882 (PMC9457344; doi:10.3390/ma15175882)
Supplement: Supplementary file 1 [file materials-15-05882-s001.zip › 26-S0_FL.csv]

ASCII data file created with TiePie Multi Channel software. www.tiepie.com.
2021-02-24 09:15:45 704m
Frequency	FFT1
Hz	V
0	0,001934734
5,960464478	0,000184392
11,92092896	0,000192157
17,88139343	0,000215803
23,84185791	0,000207252
29,80232239	0,000199599
35,76278687	0,000199271
41,72325134	0,000201168
47,68371582	0,000249005
53,6441803	0,000195421
59,60464478	0,000185755
65,56510925	0,000186249
71,52557373	0,000193191
77,48603821	0,000195311
83,44650269	0,00018316
89,40696716	0,000182125
95,36743164	0,000196282
101,3278961	0,000194162
107,2883606	0,000181791
113,2488251	0,000182081
119,2092896	0,000180417
125,169754	0,000179053
131,1302185	0,000192475
137,090683	0,000184407
143,0511475	0,000179216
149,0116119	0,00019786
154,9720764	0,000169116
160,9325409	0,000167972
166,8930054	0,000176653
172,8534698	0,000169316
178,8139343	0,000164075
184,7743988	0,000160131
190,7348633	0,000163499
196,6953278	0,000160836
202,6557922	0,000159991
208,6162567	0,000159161
214,5767212	0,000155737
220,5371857	0,000152712
226,4976501	0,000153471
232,4581146	0,00015603
238,4185791	0,000158814
244,3790436	0,000154805
250,3395081	0,000149525
256,2999725	0,000149395
262,260437	0,000150159
268,2209015	0,000148109
274,181366	0,000144975
280,1418304	0,00014836
286,1022949	0,000145565
292,0627594	0,000145785
298,0232239	0,000143413
303,9836884	0,000143556
309,9441528	0,000139298
315,9046173	0,000139458
321,8650818	0,000139138
327,8255463	0,000136036
333,7860107	0,000139536
339,7464752	0,000138324
345,7069397	0,000136147
351,6674042	0,000136074
357,6278687	0,000135435
363,5883331	0,000138106
369,5487976	0,00013704
375,5092621	0,000134855
381,4697266	0,000130688
387,430191	0,000131508
393,3906555	0,000131795
399,35112	0,000132447
405,3115845	0,000131959
411,272049	0,000129017
417,2325134	0,00013118
423,1929779	0,000129361
429,1534424	0,000128638
435,1139069	0,00012813
441,0743713	0,000126529
447,0348358	0,00012944
452,9953003	0,000124518
458,9557648	0,000124171
464,9162292	0,000125042
470,8766937	0,000124023
476,8371582	0,000122655
482,7976227	0,000122117
488,7580872	0,000124447
494,7185516	0,000120889
500,6790161	0,000121339
506,6394806	0,00011996
512,5999451	0,000118518
518,5604095	0,000120077
524,520874	0,000107711
530,4813385	0,000120052
536,441803	0,000119673
542,4022675	0,000119777
548,3627319	0,000118355
554,3231964	0,00012004
560,2836609	0,00011855
566,2441254	0,000117202
572,2045898	0,000114857
578,1650543	0,0001146
584,1255188	0,000115845
590,0859833	0,000116969
596,0464478	0,000117726
602,0069122	0,000115874
607,9673767	0,000115244
613,9278412	0,000115346
619,8883057	0,000116299
625,8487701	0,000116024
631,8092346	0,000117545
637,7696991	0,0001155
643,7301636	0,000114231
649,6906281	0,000114743
655,6510925	0,000114875
661,611557	0,000116988
667,5720215	0,000116548
673,532486	0,000115304
679,4929504	0,000114577
685,4534149	0,000115618
691,4138794	0,000114461
697,3743439	0,000113544
703,3348083	0,000115428
709,2952728	0,000115263
715,2557373	0,000114885
721,2162018	0,000114238
727,1766663	0,000112911
733,1371307	0,000114767
739,0975952	0,000113407
745,0580597	0,000114195
751,0185242	0,000115579
756,9789886	0,000114358
762,9394531	0,000114893
768,8999176	0,000115655
774,8603821	0,000115479
780,8208466	0,000115973
786,781311	0,000116891
792,7417755	0,000114554
798,70224	0,000116968
804,6627045	0,000118638
810,6231689	0,000118562
816,5836334	0,000118712
822,5440979	0,000115536
828,5045624	0,000119572
834,4650269	0,000118149
840,4254913	0,000118367
846,3859558	0,000118964
852,3464203	0,000117257
858,3068848	0,000120309
864,2673492	0,000119445
870,2278137	0,000120584
876,1882782	0,000117611
882,1487427	0,000117996
888,1092072	0,000118212
894,0696716	0,000114761
900,0301361	0,000114341
905,9906006	0,000114597
911,9510651	0,000117354
917,9115295	0,000117847
923,871994	0,000117054
929,8324585	0,000119214
935,792923	0,000118656
941,7533875	0,000120553
947,7138519	0,000119507
953,6743164	0,000118719
959,6347809	0,000121543
965,5952454	0,000122037
971,5557098	0,000122304
977,5161743	0,000123757
983,4766388	0,000122759
989,4371033	0,000124637
995,3975677	0,000126114
1001,358032	0,000127397
1007,318497	0,000129929
1013,278961	0,000131193
1019,239426	0,000134805
1025,19989	0,000138987
1031,160355	0,000143942
1037,120819	0,000151955
1043,081284	0,000159179
1049,041748	0,000176438
1055,002213	0,000200248
1060,962677	0,00025326
1066,923141	0,00036318
1072,883606	0,000319796
1078,84407	0,000139348
1084,804535	0,0000954
1090,764999	0,0000857
1096,725464	0,0000856
1102,685928	0,0000884
1108,646393	0,0000913
1114,606857	0,0000927
1120,567322	0,0000954
1126,527786	0,0000978
1132,488251	0,000101103
1138,448715	0,000100685
1144,40918	0,000102106
1150,369644	0,000102507
1156,330109	0,000104052
1162,290573	0,000103935
1168,251038	0,000104996
1174,211502	0,000105273
1180,171967	0,000105208
1186,132431	0,000106233
1192,092896	0,000108143
1198,05336	0,000108185
1204,013824	0,000108794
1209,974289	0,000108337
1215,934753	0,000111049
1221,895218	0,00010976
1227,855682	0,000110996
1233,816147	0,000110557
1239,776611	0,000108953
1245,737076	0,000108191
1251,69754	0,00010763
1257,658005	0,00011676
1263,618469	0,000119751
1269,578934	0,000118236
1275,539398	0,000118095
1281,499863	0,000117885
1287,460327	0,000118028
1293,420792	0,000119596
1299,381256	0,000117868
1305,341721	0,000118241
1311,302185	0,000117678
1317,26265	0,000117241
1323,223114	0,000116546
1329,183578	0,000117758
1335,144043	0,000116518
1341,104507	0,000117883
1347,064972	0,000119532
1353,025436	0,000120534
1358,985901	0,000120331
1364,946365	0,000122143
1370,90683	0,000122124
1376,867294	0,000124274
1382,827759	0,000121563
1388,788223	0,000123926
1394,748688	0,000122129
1400,709152	0,000124244
1406,669617	0,000123237
1412,630081	0,000124254
1418,590546	0,00012537
1424,55101	0,000123789
1430,511475	0,000124843
1436,471939	0,000123597
1442,432404	0,000125358
1448,392868	0,000125685
1454,353333	0,000125269
1460,313797	0,000124876
1466,274261	0,000124071
1472,234726	0,000126353
1478,19519	0,000126712
1484,155655	0,000126899
1490,116119	0,00012681
1496,076584	0,00012677
1502,037048	0,000127315
1507,997513	0,000126457
1513,957977	0,000129459
1519,918442	0,000129253
1525,878906	0,000130354
1531,839371	0,000128503
1537,799835	0,000128919
1543,7603	0,00012901
1549,720764	0,000130737
1555,681229	0,000131257
1561,641693	0,000131023
1567,602158	0,000132629
1573,562622	0,000130485
1579,523087	0,000132399
1585,483551	0,000132855
1591,444016	0,000131896
1597,40448	0,000130713
1603,364944	0,00013147
1609,325409	0,000131505
1615,285873	0,000132911
1621,246338	0,000132911
1627,206802	0,000131453
1633,167267	0,000132116
1639,127731	0,000132413
1645,088196	0,000132723
1651,04866	0,000133373
1657,009125	0,000133061
1662,969589	0,000132325
1668,930054	0,000130274
1674,890518	0,000130135
1680,850983	0,000130102
1686,811447	0,000128267
1692,771912	0,000126799
1698,732376	0,000126163
1704,692841	0,000122564
1710,653305	0,000118818
1716,61377	0,000115672
1722,574234	0,000109509
1728,534698	0,000102821
1734,495163	0,0000914
1740,455627	0,0000789
1746,416092	0,0000611
1752,376556	0,0000373
1758,337021	0,0000357
1764,297485	0,000115825
1770,25795	0,000294138
1776,218414	0,000518239
1782,178879	0,000455262
1788,139343	0,000368971
1794,099808	0,000320094
1800,060272	0,000291931
1806,020737	0,000274705
1811,981201	0,000263961
1817,941666	0,000254757
1823,90213	0,000248423
1829,862595	0,000242575
1835,823059	0,000238735
1841,783524	0,000234773
1847,743988	0,000233131
1853,704453	0,000231399
1859,664917	0,000230722
1865,625381	0,000229045
1871,585846	0,000228483
1877,54631	0,000228022
1883,506775	0,000226711
1889,467239	0,000226781
1895,427704	0,000227272
1901,388168	0,000228119
1907,348633	0,000228696
1913,309097	0,000229471
1919,269562	0,000230102
1925,230026	0,000231184
1931,190491	0,000231154
1937,150955	0,000231432
1943,11142	0,000233844
1949,071884	0,000233829
1955,032349	0,000235822
1960,992813	0,000237175
1966,953278	0,00023922
1972,913742	0,0002413
1978,874207	0,000241787
1984,834671	0,000243934
1990,795135	0,000245456
1996,7556	0,0002466
2002,716064	0,000248789
2008,676529	0,000250227
2014,636993	0,000251266
2020,597458	0,0002522
2026,557922	0,000255515
2032,518387	0,000259439
2038,478851	0,00026005
2044,439316	0,000262753
2050,39978	0,000263424
2056,360245	0,000268019
2062,320709	0,000269444
2068,281174	0,000271396
2074,241638	0,000274516
2080,202103	0,000276618
2086,162567	0,000279797
2092,123032	0,000282346
2098,083496	0,00028589
2104,043961	0,000288454
2110,004425	0,000292439
2115,96489	0,0002961
2121,925354	0,000296722
2127,885818	0,000300718
2133,846283	0,000302872
2139,806747	0,000307457
2145,767212	0,000309998
2151,727676	0,000312537
2157,688141	0,000317244
2163,648605	0,000319271
2169,60907	0,000326437
2175,569534	0,000328834
2181,529999	0,000333479
2187,490463	0,000338839
2193,450928	0,000342844
2199,411392	0,000346187
2205,371857	0,000349919
2211,332321	0,000355433
2217,292786	0,000361803
2223,25325	0,000368426
2229,213715	0,00037446
2235,174179	0,000379719
2241,134644	0,000385697
2247,095108	0,000392149
2253,055573	0,000398092
2259,016037	0,000405326
2264,976501	0,000412333
2270,936966	0,000420272
2276,89743	0,000428532
2282,857895	0,000435077
2288,818359	0,000443882
2294,778824	0,000452506
2300,739288	0,000462235
2306,699753	0,00047302
2312,660217	0,000482477
2318,620682	0,000493851
2324,581146	0,000507204
2330,541611	0,000519803
2336,502075	0,000535455
2342,46254	0,000549575
2348,423004	0,000565477
2354,383469	0,000583577
2360,343933	0,000602834
2366,304398	0,000625561
2372,264862	0,000649211
2378,225327	0,000675561
2384,185791	0,000707911
2390,146255	0,00074329
2396,10672	0,000784188
2402,067184	0,000831472
2408,027649	0,000890406
2413,988113	0,00096393
2419,948578	0,001057846
2425,909042	0,001181198
2431,869507	0,001346535
2437,829971	0,001556792
2443,790436	0,00174015
2449,7509	0,001606944
2455,711365	0,001107831
2461,671829	0,000703899
2467,632294	0,000492597
2473,592758	0,000410464
2479,553223	0,000402919
2485,513687	0,000432224
2491,474152	0,000474375
2497,434616	0,000522677
2503,395081	0,000571761
2509,355545	0,0006201
2515,31601	0,000656126
2521,276474	0,00064327
2527,236938	0,000593252
2533,197403	0,000647134
2539,157867	0,000726868
2545,118332	0,00079997
2551,078796	0,000872906
2557,039261	0,000943302
2562,999725	0,001017715
2568,96019	0,001098779
2574,920654	0,001185307
2580,881119	0,001280297
2586,841583	0,001388228
2592,802048	0,001507647
2598,762512	0,001648095
2604,722977	0,001813286
2610,683441	0,002006581
2616,643906	0,002243336
2622,60437	0,0025361
2628,564835	0,002906689
2634,525299	0,003391751
2640,485764	0,004050639
2646,446228	0,004985917
2652,406693	0,00640038
2658,367157	0,008672699
2664,327621	0,012321581
2670,288086	0,015767974
2676,24855	0,012664238
2682,209015	0,00854363
2688,169479	0,006218664
2694,129944	0,004859673
2700,090408	0,003981542
2706,050873	0,003369913
2712,011337	0,002921441
2717,971802	0,00257824
2723,932266	0,002305854
2729,892731	0,002088593
2735,853195	0,001908679
2741,81366	0,001754449
2747,774124	0,001625387
2753,734589	0,001511752
2759,695053	0,001415698
2765,655518	0,001329656
2771,615982	0,001254734
2777,576447	0,00118762
2783,536911	0,001126796
2789,497375	0,001072565
2795,45784	0,00102134
2801,418304	0,00097732
2807,378769	0,000935497
2813,339233	0,000898199
2819,299698	0,000862554
2825,260162	0,000829115
2831,220627	0,000799697
2837,181091	0,000771462
2843,141556	0,000746558
2849,10202	0,00072111
2855,062485	0,000697428
2861,022949	0,000676813
2866,983414	0,000653871
2872,943878	0,000636761
2878,904343	0,000619933
2884,864807	0,000603253
2890,825272	0,000587138
2896,785736	0,000570842
2902,746201	0,000557282
2908,706665	0,000542768
2914,66713	0,000528953
2920,627594	0,000514315
2926,588058	0,000501781
2932,548523	0,00049007
2938,508987	0,000479984
2944,469452	0,00046967
2950,429916	0,000457964
2956,390381	0,000446908
2962,350845	0,000437798
2968,31131	0,000428988
2974,271774	0,00041918
2980,232239	0,000411067
2986,192703	0,000399988
2992,153168	0,000392664
2998,113632	0,0003816
3004,074097	0,000373847
3010,034561	0,000363838
3015,995026	0,000356503
3021,95549	0,000347096
3027,915955	0,000337644
3033,876419	0,000329585
3039,836884	0,000320342
3045,797348	0,000311339
3051,757813	0,000298616
3057,718277	0,000290967
3063,678741	0,000276875
3069,639206	0,000263943
3075,59967	0,000249893
3081,560135	0,000235201
3087,520599	0,00022777
3093,481064	0,00025516
3099,441528	0,000333797
3105,401993	0,000388469
3111,362457	0,000386681
3117,322922	0,000371202
3123,283386	0,000354538
3129,243851	0,00034056
3135,204315	0,00032693
3141,16478	0,000318018
3147,125244	0,000308706
3153,085709	0,000300761
3159,046173	0,000292319
3165,006638	0,000282453
3170,967102	0,000275559
3176,927567	0,00026886
3182,888031	0,00026113
3188,848495	0,000252953
3194,80896	0,00024588
3200,769424	0,000238102
3206,729889	0,000229088
3212,690353	0,000220779
3218,650818	0,000208918
3224,611282	0,000196519
3230,571747	0,000183206
3236,532211	0,000164727
3242,492676	0,000142453
3248,45314	0,000113634
3254,413605	0,0000872
3260,374069	0,0000933
3266,334534	0,000157516
3272,294998	0,000238216
3278,255463	0,000283159
3284,215927	0,000301071
3290,176392	0,000308064
3296,136856	0,000307329
3302,097321	0,000305137
3308,057785	0,000302425
3314,01825	0,000298721
3319,978714	0,000295681
3325,939178	0,000289296
3331,899643	0,000285684
3337,860107	0,000282574
3343,820572	0,000277147
3349,781036	0,000274106
3355,741501	0,000268582
3361,701965	0,0002651
3367,66243	0,000263093
3373,622894	0,000258151
3379,583359	0,000255432
3385,543823	0,000253626
3391,504288	0,000249029
3397,464752	0,000245572
3403,425217	0,000244319
3409,385681	0,000240372
3415,346146	0,000236881
3421,30661	0,000235881
3427,267075	0,00023511
3433,227539	0,000232458
3439,188004	0,000229561
3445,148468	0,000228578
3451,108932	0,000226544
3457,069397	0,000225878
3463,029861	0,000222617
3468,990326	0,000221509
3474,95079	0,000220669
3480,911255	0,000219302
3486,871719	0,000216089
3492,832184	0,000216362
3498,792648	0,000216685
3504,753113	0,00021726
3510,713577	0,000216111
3516,674042	0,00021453
3522,634506	0,000214934
3528,594971	0,000215757
3534,555435	0,000214662
3540,5159	0,000213338
3546,476364	0,000211787
3552,436829	0,000210576
3558,397293	0,000206526
3564,357758	0,000206249
3570,318222	0,00020404
3576,278687	0,000205644
3582,239151	0,000207477
3588,199615	0,000208061
3594,16008	0,000207964
3600,120544	0,000207482
3606,081009	0,000210373
3612,041473	0,000210235
3618,001938	0,000211385
3623,962402	0,000210949
3629,922867	0,00021234
3635,883331	0,000213976
3641,843796	0,000214998
3647,80426	0,000216318
3653,764725	0,000218191
3659,725189	0,000222509
3665,685654	0,000225974
3671,646118	0,000229167
3677,606583	0,000235157
3683,567047	0,00024312
3689,527512	0,000251028
3695,487976	0,000261684
3701,448441	0,000274616
3707,408905	0,000292139
3713,36937	0,000311795
3719,329834	0,000338695
3725,290298	0,000370445
3731,250763	0,000404074
3737,211227	0,000438415
3743,171692	0,000459009
3749,132156	0,000461567
3755,092621	0,000441595
3761,053085	0,000406456
3767,01355	0,000372159
3772,974014	0,000346246
3778,934479	0,000328249
3784,894943	0,000311054
3790,855408	0,000288269
3796,815872	0,000269496
3802,776337	0,000256201
3808,736801	0,000245706
3814,697266	0,000238173
3820,65773	0,000232724
3826,618195	0,000229256
3832,578659	0,000226714
3838,539124	0,000225405
3844,499588	0,000224897
3850,460052	0,000223526
3856,420517	0,000223305
3862,380981	0,000224428
3868,341446	0,000225064
3874,30191	0,00022604
3880,262375	0,00022871
3886,222839	0,00023042
3892,183304	0,00023339
3898,143768	0,000234886
3904,104233	0,000237716
3910,064697	0,000242842
3916,025162	0,000247072
3921,985626	0,000248973
3927,946091	0,000255296
3933,906555	0,000261422
3939,86702	0,000267093
3945,827484	0,000274433
3951,787949	0,000284938
3957,748413	0,000293075
3963,708878	0,000304619
3969,669342	0,000316119
3975,629807	0,000330828
3981,590271	0,000345574
3987,550735	0,000361542
3993,5112	0,000382612
3999,471664	0,000408011
4005,432129	0,000439304
4011,392593	0,000470998
4017,353058	0,000512203
4023,313522	0,00055407
4029,273987	0,000601839
4035,234451	0,000644472
4041,194916	0,000671565
4047,15538	0,000664778
4053,115845	0,000622418
4059,076309	0,000552347
4065,036774	0,000474239
4070,997238	0,000400358
4076,957703	0,000336964
4082,918167	0,000283269
4088,878632	0,000240397
4094,839096	0,000203575
4100,799561	0,000174323
4106,760025	0,000150579
4112,72049	0,000128675
4118,680954	0,000111101
4124,641418	0,0000964
4130,601883	0,000083
4136,562347	0,0000687
4142,522812	0,0000607
4148,483276	0,0000513
4154,443741	0,0000419
4160,404205	0,0000364
4166,36467	0,0000304
4172,325134	0,0000241
4178,285599	0,000019
4184,246063	0,0000151
4190,206528	0,0000115
4196,166992	0,0000101
4202,127457	0,0000107
4208,087921	0,0000102
4214,048386	0,000013
4220,00885	0,000015
4225,969315	0,0000174
4231,929779	0,0000188
4237,890244	0,0000218
4243,850708	0,0000232
4249,811172	0,0000249
4255,771637	0,0000272
4261,732101	0,0000281
4267,692566	0,0000277
4273,65303	0,0000296
4279,613495	0,0000304
4285,573959	0,0000293
4291,534424	0,0000311
4297,494888	0,000032
4303,455353	0,0000338
4309,415817	0,0000337
4315,376282	0,0000354
4321,336746	0,0000384
4327,297211	0,0000391
4333,257675	0,0000392
4339,21814	0,0000408
4345,178604	0,0000427
4351,139069	0,0000435
4357,099533	0,0000446
4363,059998	0,0000453
4369,020462	0,0000467
4374,980927	0,0000466
4380,941391	0,0000488
4386,901855	0,0000494
4392,86232	0,0000502
4398,822784	0,0000507
4404,783249	0,0000526
4410,743713	0,0000525
4416,704178	0,0000525
4422,664642	0,0000539
4428,625107	0,0000523
4434,585571	0,0000526
4440,546036	0,000051
4446,5065	0,0000526
4452,466965	0,0000537
4458,427429	0,0000546
4464,387894	0,0000565
4470,348358	0,0000549
4476,308823	0,000055
4482,269287	0,0000518
4488,229752	0,0000547
4494,190216	0,0000608
4500,150681	0,0000837
4506,111145	0,000128839
4512,071609	0,00018774
4518,032074	0,000232285
4523,992538	0,000257882
4529,953003	0,000274396
4535,913467	0,000297146
4541,873932	0,000321524
4547,834396	0,000338265
4553,794861	0,000313194
4559,755325	0,000247782
4565,71579	0,000189459
4571,676254	0,000162038
4577,636719	0,000160108
4583,597183	0,000173352
4589,557648	0,000197205
4595,518112	0,000223022
4601,478577	0,000247084
4607,439041	0,000251286
4613,399506	0,000236969
4619,35997	0,000209607
4625,320435	0,000180469
4631,280899	0,000158022
4637,241364	0,000138118
4643,201828	0,000122379
4649,162292	0,000110391
4655,122757	0,000101017
4661,083221	0,0000927
4667,043686	0,000088
4673,00415	0,0000834
4678,964615	0,0000782
4684,925079	0,0000747
4690,885544	0,0000721
4696,846008	0,0000694
4702,806473	0,0000677
4708,766937	0,000066
4714,727402	0,0000646
4720,687866	0,0000632
4726,648331	0,0000637
4732,608795	0,0000636
4738,56926	0,0000618
4744,529724	0,0000616
4750,490189	0,0000626
4756,450653	0,000062
4762,411118	0,0000598
4768,371582	0,0000593
4774,332047	0,0000587
4780,292511	0,0000569
4786,252975	0,0000577
4792,21344	0,0000549
4798,173904	0,0000537
4804,134369	0,0000514
4810,094833	0,0000483
4816,055298	0,0000424
4822,015762	0,0000353
4827,976227	0,0000255
4833,936691	0,0000204
4839,897156	0,0000402
4845,85762	0,0000683
4851,818085	0,0000892
4857,778549	0,000099
4863,739014	0,000105193
4869,699478	0,000109209
4875,659943	0,000112757
4881,620407	0,000116306
4887,580872	0,000119715
4893,541336	0,000122935
4899,501801	0,000127537
4905,462265	0,000132191
4911,422729	0,000137116
4917,383194	0,000143536
4923,343658	0,000151409
4929,304123	0,000160003
4935,264587	0,000171999
4941,225052	0,000186436
4947,185516	0,000201678
4953,145981	0,000220773
4959,106445	0,000243923
4965,06691	0,000268237
4971,027374	0,000285351
4976,987839	0,000283875
4982,948303	0,000254488
4988,908768	0,000206464
4994,869232	0,000159331
5000,829697	0,0001209
5006,790161	0,000093
5012,750626	0,0000736
5018,71109	0,0000567
5024,671555	0,0000483
5030,632019	0,0000449
5036,592484	0,0000465
5042,552948	0,0000511
5048,513412	0,0000588
5054,473877	0,0000651
5060,434341	0,0000717
5066,394806	0,0000706
5072,35527	0,0000643
5078,315735	0,0000514
5084,276199	0,0000459
5090,236664	0,0000482
5096,197128	0,0000557
5102,157593	0,0000676
5108,118057	0,0000829
5114,078522	0,000103216
5120,038986	0,000130067
5125,999451	0,000162547
5131,959915	0,000202298
5137,92038	0,00023112
5143,880844	0,000221211
5149,841309	0,000182049
5155,801773	0,000140765
5161,762238	0,000108686
5167,722702	0,0000861
5173,683167	0,0000708
5179,643631	0,0000582
5185,604095	0,0000474
5191,56456	0,0000414
5197,525024	0,0000352
5203,485489	0,0000316
5209,445953	0,0000268
5215,406418	0,0000269
5221,366882	0,0000293
5227,327347	0,0000308
5233,287811	0,0000343
5239,248276	0,0000395
5245,20874	0,0000463
5251,169205	0,0000507
5257,129669	0,0000594
5263,090134	0,0000671
5269,050598	0,0000788
5275,011063	0,0000923
5280,971527	0,000109855
5286,931992	0,000129647
5292,892456	0,000154368
5298,852921	0,00018719
5304,813385	0,00021195
5310,773849	0,000218753
5316,734314	0,000192965
5322,694778	0,000158135
5328,655243	0,000131832
5334,615707	0,000116384
5340,576172	0,000110419
5346,536636	0,000114658
5352,497101	0,000121862
5358,457565	0,000130384
5364,41803	0,000133625
5370,378494	0,000120884
5376,338959	0,000107944
5382,299423	0,0000961
5388,259888	0,0000862
5394,220352	0,0000776
5400,180817	0,0000695
5406,141281	0,0000649
5412,101746	0,0000601
5418,06221	0,0000544
5424,022675	0,0000526
5429,983139	0,0000473
5435,943604	0,0000464
5441,904068	0,0000435
5447,864532	0,0000407
5453,824997	0,0000371
5459,785461	0,0000364
5465,745926	0,000035
5471,70639	0,0000318
5477,666855	0,00003
5483,627319	0,0000281
5489,587784	0,0000278
5495,548248	0,0000277
5501,508713	0,0000258
5507,469177	0,0000248
5513,429642	0,0000231
5519,390106	0,0000225
5525,350571	0,000022
5531,311035	0,0000228
5537,2715	0,0000224
5543,231964	0,000023
5549,192429	0,0000222
5555,152893	0,000025
5561,113358	0,0000269
5567,073822	0,0000291
5573,034286	0,0000335
5578,994751	0,0000371
5584,955215	0,0000443
5590,91568	0,0000524
5596,876144	0,0000621
5602,836609	0,0000739
5608,797073	0,0000895
5614,757538	0,000109038
5620,718002	0,000134111
5626,678467	0,000161696
5632,638931	0,000188059
5638,599396	0,000201742
5644,55986	0,000198791
5650,520325	0,000185856
5656,480789	0,000166386
5662,441254	0,000150914
5668,401718	0,000137777
5674,362183	0,000127028
5680,322647	0,000119248
5686,283112	0,000110226
5692,243576	0,000107201
5698,204041	0,000101203
5704,164505	0,0000975
5710,124969	0,000095
5716,085434	0,0000928
5722,045898	0,0000901
5728,006363	0,0000887
5733,966827	0,000087
5739,927292	0,0000861
5745,887756	0,0000851
5751,848221	0,0000868
5757,808685	0,0000863
5763,76915	0,000087
5769,729614	0,0000868
5775,690079	0,0000887
5781,650543	0,0000877
5787,611008	0,0000896
5793,571472	0,0000901
5799,531937	0,000091
5805,492401	0,0000921
5811,452866	0,0000921
5817,41333	0,0000937
5823,373795	0,0000962
5829,334259	0,0000978
5835,294724	0,000100246
5841,255188	0,000101889
5847,215652	0,000103983
5853,176117	0,000105452
5859,136581	0,000104938
5865,097046	0,0000993
5871,05751	0,0000917
5877,017975	0,0000801
5882,978439	0,0000726
5888,938904	0,0000698
5894,899368	0,0000736
5900,859833	0,0000795
5906,820297	0,0000851
5912,780762	0,0000906
5918,741226	0,0000968
5924,701691	0,00010401
5930,662155	0,000109073
5936,62262	0,000117939
5942,583084	0,00012317
5948,543549	0,000130195
5954,504013	0,000139409
5960,464478	0,00014696
5966,424942	0,00015576
5972,385406	0,000165057
5978,345871	0,000169786
5984,306335	0,000171747
5990,2668	0,000165918
5996,227264	0,000149968
6002,187729	0,000132119
6008,148193	0,000133827
6014,108658	0,000152577
6020,069122	0,000179135
6026,029587	0,000210771
6031,990051	0,000246241
6037,950516	0,000283619
6043,91098	0,000328182
6049,871445	0,000383197
6055,831909	0,000444478
6061,792374	0,000525163
6067,752838	0,000617819
6073,713303	0,000719391
6079,673767	0,000805788
6085,634232	0,000832438
6091,594696	0,000783151
6097,555161	0,000688291
6103,515625	0,000592803
6109,476089	0,000513955
6115,436554	0,000447896
6121,397018	0,000399097
6127,357483	0,000362387
6133,317947	0,00033056
6139,278412	0,000308742
6145,238876	0,000292953
6151,199341	0,000283616
6157,159805	0,000282709
6163,12027	0,00028839
6169,080734	0,000292605
6175,041199	0,000290831
6181,001663	0,000277983
6186,962128	0,000260574
6192,922592	0,000242233
6198,883057	0,000224111
6204,843521	0,000208927
6210,803986	0,000196775
6216,76445	0,000185571
6222,724915	0,000176647
6228,685379	0,000168888
6234,645844	0,000161196
6240,606308	0,00015636
6246,566772	0,000150913
6252,527237	0,000144377
6258,487701	0,000140695
6264,448166	0,000137244
6270,40863	0,00013465
6276,369095	0,000130215
6282,329559	0,000126491
6288,290024	0,000124006
6294,250488	0,000122123
6300,210953	0,000119391
6306,171417	0,000116985
6312,131882	0,000114968
6318,092346	0,00011333
6324,052811	0,000113602
6330,013275	0,000111789
6335,97374	0,000112306
6341,934204	0,000111106
6347,894669	0,000112907
6353,855133	0,000111875
6359,815598	0,000115265
6365,776062	0,000117116
6371,736526	0,000119735
6377,696991	0,000124992
6383,657455	0,000132911
6389,61792	0,000141103
6395,578384	0,000148731
6401,538849	0,000155835
6407,499313	0,000154377
6413,459778	0,000145911
6419,420242	0,000131963
6425,380707	0,000118338
6431,341171	0,000106145
6437,301636	0,0000969
6443,2621	0,0000908
6449,222565	0,000087
6455,183029	0,0000809
6461,143494	0,0000775
6467,103958	0,0000754
6473,064423	0,0000752
6479,024887	0,0000735
6484,985352	0,0000736
6490,945816	0,0000739
6496,906281	0,0000714
6502,866745	0,0000712
6508,827209	0,0000713
6514,787674	0,0000729
6520,748138	0,0000746
6526,708603	0,000077
6532,669067	0,0000804
6538,629532	0,0000857
6544,589996	0,0000911
6550,550461	0,000094
6556,510925	0,0000939
6562,47139	0,000093
6568,431854	0,0000909
6574,392319	0,0000867
6580,352783	0,0000831
6586,313248	0,0000783
6592,273712	0,0000753
6598,234177	0,0000746
6604,194641	0,0000726
6610,155106	0,0000708
6616,11557	0,0000687
6622,076035	0,0000688
6628,036499	0,0000683
6633,996964	0,0000671
6639,957428	0,0000673
6645,917892	0,0000673
6651,878357	0,0000671
6657,838821	0,0000679
6663,799286	0,0000688
6669,75975	0,0000672
6675,720215	0,0000684
6681,680679	0,0000681
6687,641144	0,0000681
6693,601608	0,0000685
6699,562073	0,0000689
6705,522537	0,0000707
6711,483002	0,0000704
6717,443466	0,0000701
6723,403931	0,0000708
6729,364395	0,0000718
6735,32486	0,0000722
6741,285324	0,0000721
6747,245789	0,0000745
6753,206253	0,0000752
6759,166718	0,0000775
6765,127182	0,0000794
6771,087646	0,000081
6777,048111	0,0000804
6783,008575	0,0000796
6788,96904	0,0000768
6794,929504	0,000073
6800,889969	0,0000718
6806,850433	0,0000711
6812,810898	0,0000723
6818,771362	0,0000738
6824,731827	0,0000756
6830,692291	0,0000779
6836,652756	0,0000796
6842,61322	0,000082
6848,573685	0,0000835
6854,534149	0,0000862
6860,494614	0,0000898
6866,455078	0,0000926
6872,415543	0,0000952
6878,376007	0,0000987
6884,336472	0,000102839
6890,296936	0,000105219
6896,257401	0,000109295
6902,217865	0,000114282
6908,178329	0,000118313
6914,138794	0,000123674
6920,099258	0,000130681
6926,059723	0,000137184
6932,020187	0,000143614
6937,980652	0,000153178
6943,941116	0,000160233
6949,901581	0,00017063
6955,862045	0,000181819
6961,82251	0,000194435
6967,782974	0,000209019
6973,743439	0,000225166
6979,703903	0,000245423
6985,664368	0,000268591
6991,624832	0,000295158
6997,585297	0,000325657
7003,545761	0,000362312
7009,506226	0,000404691
7015,46669	0,000454326
7021,427155	0,000510754
7027,387619	0,000573568
7033,348083	0,000636928
7039,308548	0,000688263
7045,269012	0,000717228
7051,229477	0,000711535
7057,189941	0,00067338
7063,150406	0,000615794
7069,11087	0,000553816
7075,071335	0,000492042
7081,031799	0,000431917
7086,992264	0,000373942
7092,952728	0,000321756
7098,913193	0,000271697
7104,873657	0,000231612
7110,834122	0,000202832
7116,794586	0,000184399
7122,755051	0,000168697
7128,715515	0,000158553
7134,67598	0,000150654
7140,636444	0,000147103
7146,596909	0,000144828
7152,557373	0,000143136
7158,517838	0,000143075
7164,478302	0,000142914
7170,438766	0,000140837
7176,399231	0,000140789
7182,359695	0,000138802
7188,32016	0,000137869
7194,280624	0,000135048
7200,241089	0,000134037
7206,201553	0,000131761
7212,162018	0,000131171
7218,122482	0,000129819
7224,082947	0,000128711
7230,043411	0,000129801
7236,003876	0,000127141
7241,96434	0,000126371
7247,924805	0,000124886
7253,885269	0,000122972
7259,845734	0,000123431
7265,806198	0,000124455
7271,766663	0,000122625
7277,727127	0,000122546
7283,687592	0,00012073
7289,648056	0,000120517
7295,608521	0,00011891
7301,568985	0,00011846
7307,529449	0,000118119
7313,489914	0,00011742
7319,450378	0,000115929
7325,410843	0,000116562
7331,371307	0,000117791
7337,331772	0,000117876
7343,292236	0,000117689
7349,252701	0,000118571
7355,213165	0,00011792
7361,17363	0,000119245
7367,134094	0,000120718
7373,094559	0,000121289
7379,055023	0,000120003
7385,015488	0,000120141
7390,975952	0,000121978
7396,936417	0,0001229
7402,896881	0,000122951
7408,857346	0,000123835
7414,81781	0,000123742
7420,778275	0,000126763
7426,738739	0,000126817
7432,699203	0,000129587
7438,659668	0,000130456
7444,620132	0,000132085
7450,580597	0,000132606
7456,541061	0,00013411
7462,501526	0,000134664
7468,46199	0,000136437
7474,422455	0,000137101
7480,382919	0,000135607
7486,343384	0,000132667
7492,303848	0,000127431
7498,264313	0,00011949
7504,224777	0,00010832
7510,185242	0,000100373
7516,145706	0,000096
7522,106171	0,000097
7528,066635	0,000101288
7534,0271	0,000105181
7539,987564	0,000109868
7545,948029	0,000114657
7551,908493	0,000117323
7557,868958	0,000121787
7563,829422	0,000124212
7569,789886	0,000129169
7575,750351	0,000133126
7581,710815	0,000138944
7587,67128	0,000142216
7593,631744	0,000146113
7599,592209	0,000148331
7605,552673	0,000151785
7611,513138	0,000156751
7617,473602	0,000159954
7623,434067	0,000162005
7629,394531	0,000167018
7635,354996	0,000171691
7641,31546	0,000176906
7647,275925	0,000181108
7653,236389	0,00018705
7659,196854	0,000189772
7665,157318	0,000192499
7671,117783	0,000194492
7677,078247	0,000192213
7683,038712	0,000189732
7688,999176	0,000187397
7694,959641	0,000185836
7700,920105	0,000187371
7706,880569	0,000192705
7712,841034	0,000199346
7718,801498	0,000207468
7724,761963	0,000215137
7730,722427	0,000223164
7736,682892	0,000233141
7742,643356	0,000243678
7748,603821	0,000254114
7754,564285	0,00026548
7760,52475	0,00027542
7766,485214	0,000289722
7772,445679	0,000301501
7778,406143	0,000315031
7784,366608	0,000334767
7790,327072	0,000355061
7796,287537	0,000376963
7802,248001	0,000400874
7808,208466	0,000421638
7814,16893	0,000442613
7820,129395	0,00046109
7826,089859	0,000474285
7832,050323	0,000477094
7838,010788	0,000472149
7843,971252	0,000452934
7849,931717	0,000422175
7855,892181	0,000379227
7861,852646	0,000335894
7867,81311	0,000293217
7873,773575	0,000260847
7879,734039	0,000240011
7885,694504	0,000236507
7891,654968	0,000251656
7897,615433	0,000284112
7903,575897	0,000320434
7909,536362	0,000350209
7915,496826	0,000363613
7921,457291	0,000352882
7927,417755	0,000326087
7933,37822	0,000291508
7939,338684	0,000254461
7945,299149	0,000221783
7951,259613	0,000190803
7957,220078	0,000165144
7963,180542	0,000140516
7969,141006	0,00012273
7975,101471	0,000110499
7981,061935	0,000105948
7987,0224	0,000110536
7992,982864	0,000120103
7998,943329	0,000137738
8004,903793	0,000157574
8010,864258	0,000182295
8016,824722	0,000206692
8022,785187	0,000227612
8028,745651	0,000246022
8034,706116	0,000257862
8040,66658	0,000266836
8046,627045	0,000267507
8052,587509	0,000271192
8058,547974	0,0002761
8064,508438	0,000283069
8070,468903	0,000292632
8076,429367	0,000300732
8082,389832	0,000297146
8088,350296	0,000289878
8094,31076	0,000277695
8100,271225	0,000263235
8106,231689	0,000248317
8112,192154	0,000234322
8118,152618	0,000220258
8124,113083	0,000208342
8130,073547	0,000195155
8136,034012	0,00018585
8141,994476	0,000173673
8147,954941	0,000165468
8153,915405	0,000157938
8159,87587	0,000148665
8165,836334	0,00014017
8171,796799	0,000131379
8177,757263	0,000123939
8183,717728	0,000117002
8189,678192	0,000109274
8195,638657	0,00010055
8201,599121	0,0000943
8207,559586	0,0000861
8213,52005	0,0000776
8219,480515	0,0000728
8225,440979	0,0000688
8231,401443	0,0000669
8237,361908	0,0000666
8243,322372	0,0000727
8249,282837	0,0000797
8255,243301	0,0000871
8261,203766	0,0000931
8267,16423	0,0000994
8273,124695	0,000102289
8279,085159	0,000104323
8285,045624	0,000107993
8291,006088	0,000107257
8296,966553	0,000106798
8302,927017	0,000106025
8308,887482	0,000104829
8314,847946	0,000103183
8320,808411	0,000101272
8326,768875	0,000100833
8332,72934	0,0000992
8338,689804	0,0000974
8344,650269	0,0000976
8350,610733	0,0000967
8356,571198	0,0000963
8362,531662	0,0000959
8368,492126	0,0000972
8374,452591	0,0000958
8380,413055	0,0000965
8386,37352	0,0000979
8392,333984	0,0000971
8398,294449	0,0000947
8404,254913	0,0000918
8410,215378	0,0000849
8416,175842	0,0000764
8422,136307	0,0000664
8428,096771	0,0000603
8434,057236	0,0000537
8440,0177	0,0000471
8445,978165	0,000043
8451,938629	0,0000396
8457,899094	0,0000369
8463,859558	0,000035
8469,820023	0,0000356
8475,780487	0,0000337
8481,740952	0,0000355
8487,701416	0,0000351
8493,66188	0,0000354
8499,622345	0,0000375
8505,582809	0,0000398
8511,543274	0,0000432
8517,503738	0,000048
8523,464203	0,0000543
8529,424667	0,0000604
8535,385132	0,0000647
8541,345596	0,0000705
8547,306061	0,0000729
8553,266525	0,0000738
8559,22699	0,0000755
8565,187454	0,0000751
8571,147919	0,0000745
8577,108383	0,0000747
8583,068848	0,0000761
8589,029312	0,0000764
8594,989777	0,0000762
8600,950241	0,0000786
8606,910706	0,0000759
8612,87117	0,0000763
8618,831635	0,000076
8624,792099	0,0000749
8630,752563	0,000076
8636,713028	0,0000753
8642,673492	0,0000753
8648,633957	0,0000745
8654,594421	0,0000742
8660,554886	0,0000733
8666,51535	0,000075
8672,475815	0,0000748
8678,436279	0,000073
8684,396744	0,000075
8690,357208	0,0000742
8696,317673	0,0000733
8702,278137	0,0000723
8708,238602	0,0000714
8714,199066	0,0000706
8720,159531	0,0000703
8726,119995	0,0000696
8732,08046	0,0000685
8738,040924	0,00007
8744,001389	0,00007
8749,961853	0,0000726
8755,922318	0,0000734
8761,882782	0,0000726
8767,843246	0,0000742
8773,803711	0,0000752
8779,764175	0,000076
8785,72464	0,0000775
8791,685104	0,0000786
8797,645569	0,0000802
8803,606033	0,0000808
8809,566498	0,000083
8815,526962	0,0000848
8821,487427	0,000086
8827,447891	0,0000896
8833,408356	0,0000918
8839,36882	0,0000923
8845,329285	0,0000943
8851,289749	0,000095
8857,250214	0,0000953
8863,210678	0,000093
8869,171143	0,0000862
8875,131607	0,0000821
8881,092072	0,0000755
8887,052536	0,0000703
8893,013	0,0000696
8898,973465	0,0000675
8904,933929	0,0000659
8910,894394	0,000062
8916,854858	0,0000576
8922,815323	0,0000544
8928,775787	0,0000488
8934,736252	0,0000498
8940,696716	0,0000478
8946,657181	0,0000484
8952,617645	0,0000488
8958,57811	0,0000485
8964,538574	0,000052
8970,499039	0,0000547
8976,459503	0,0000548
8982,419968	0,0000545
8988,380432	0,0000524
8994,340897	0,0000524
9000,301361	0,000048
9006,261826	0,0000454
9012,22229	0,0000454
9018,182755	0,0000465
9024,143219	0,0000485
9030,103683	0,000051
9036,064148	0,0000562
9042,024612	0,0000577
9047,985077	0,000061
9053,945541	0,0000654
9059,906006	0,0000667
9065,86647	0,0000695
9071,826935	0,0000718
9077,787399	0,0000749
9083,747864	0,0000791
9089,708328	0,0000818
9095,668793	0,0000864
9101,629257	0,0000896
9107,589722	0,000093
9113,550186	0,000096
9119,510651	0,0000962
9125,471115	0,0000969
9131,43158	0,0000955
9137,392044	0,0000935
9143,352509	0,0000935
9149,312973	0,0000935
9155,273438	0,0000923
9161,233902	0,0000943
9167,194366	0,000097
9173,154831	0,0000974
9179,115295	0,0000983
9185,07576	0,000098
9191,036224	0,0000967
9196,996689	0,0000913
9202,957153	0,0000859
9208,917618	0,0000806
9214,878082	0,0000741
9220,838547	0,0000686
9226,799011	0,0000639
9232,759476	0,0000604
9238,71994	0,0000594
9244,680405	0,0000567
9250,640869	0,000055
9256,601334	0,0000513
9262,561798	0,0000485
9268,522263	0,0000457
9274,482727	0,0000446
9280,443192	0,0000427
9286,403656	0,0000414
9292,36412	0,0000408
9298,324585	0,0000402
9304,285049	0,0000396
9310,245514	0,0000392
9316,205978	0,0000385
9322,166443	0,0000397
9328,126907	0,0000391
9334,087372	0,0000414
9340,047836	0,0000422
9346,008301	0,0000429
9351,968765	0,0000458
9357,92923	0,0000469
9363,889694	0,0000501
9369,850159	0,0000523
9375,810623	0,0000513
9381,771088	0,0000546
9387,731552	0,0000553
9393,692017	0,0000573
9399,652481	0,0000583
9405,612946	0,0000591
9411,57341	0,0000588
9417,533875	0,0000585
9423,494339	0,0000585
9429,454803	0,0000595
9435,415268	0,0000565
9441,375732	0,0000553
9447,336197	0,0000541
9453,296661	0,0000505
9459,257126	0,0000475
9465,21759	0,0000435
9471,178055	0,0000392
9477,138519	0,0000374
9483,098984	0,0000388
9489,059448	0,0000418
9495,019913	0,0000478
9500,980377	0,0000557
9506,940842	0,0000655
9512,901306	0,0000775
9518,861771	0,0000873
9524,822235	0,0000982
9530,7827	0,000109054
9536,743164	0,000118079
9542,703629	0,000125803
9548,664093	0,000131309
9554,624557	0,000135667
9560,585022	0,000135726
9566,545486	0,000133186
9572,505951	0,000130882
9578,466415	0,000128004
9584,42688	0,000123625
9590,387344	0,000116952
9596,347809	0,000110717
9602,308273	0,000103541
9608,268738	0,0000969
9614,229202	0,0000888
9620,189667	0,0000788
9626,150131	0,0000699
9632,110596	0,0000616
9638,07106	0,0000538
9644,031525	0,0000476
9649,991989	0,0000419
9655,952454	0,0000375
9661,912918	0,000034
9667,873383	0,0000332
9673,833847	0,000031
9679,794312	0,0000297
9685,754776	0,0000307
9691,71524	0,0000302
9697,675705	0,0000304
9703,636169	0,0000335
9709,596634	0,0000326
9715,557098	0,000034
9721,517563	0,0000378
9727,478027	0,0000419
9733,438492	0,0000458
9739,398956	0,0000506
9745,359421	0,0000535
9751,319885	0,0000556
9757,28035	0,0000594
9763,240814	0,0000616
9769,201279	0,0000639
9775,161743	0,000063
9781,122208	0,0000635
9787,082672	0,0000596
9793,043137	0,0000565
9799,003601	0,0000504
9804,964066	0,000047
9810,92453	0,0000427
9816,884995	0,0000395
9822,845459	0,0000375
9828,805923	0,0000358
9834,766388	0,0000362
9840,726852	0,0000348
9846,687317	0,0000344
9852,647781	0,0000314
9858,608246	0,0000315
9864,56871	0,0000287
9870,529175	0,0000258
9876,489639	0,0000222
9882,450104	0,0000178
9888,410568	0,0000155
9894,371033	0,0000126
9900,331497	0,0000107
9906,291962	0,00000849
9912,252426	0,00000664
9918,212891	0,0000052
9924,173355	0,00000377
9930,13382	0,00000151
9936,094284	0,00000552
9942,054749	0,00000941
9948,015213	0,0000121
9953,975677	0,0000164
9959,936142	0,0000201
9965,896606	0,0000236
9971,857071	0,0000254
9977,817535	0,0000273
9983,778	0,0000272
9989,738464	0,0000278
9995,698929	0,0000274
10001,65939	0,000028
10007,61986	0,0000274
10013,58032	0,0000272
10019,54079	0,0000261
10025,50125	0,0000259
10031,46172	0,0000249
10037,42218	0,0000246
10043,38264	0,000024
10049,34311	0,0000228
10055,30357	0,0000205
10061,26404	0,0000187
10067,2245	0,0000131
10073,18497	0,00000885
10079,14543	0,00000306
10085,1059	0,00000135
10091,06636	0,00000603
10097,02682	0,0000116
10102,98729	0,0000168
10108,94775	0,0000195
10114,90822	0,0000215
10120,86868	0,0000244
10126,82915	0,000028
10132,78961	0,0000301
10138,75008	0,0000326
10144,71054	0,0000335
10150,67101	0,0000361
10156,63147	0,0000345
10162,59193	0,0000338
10168,5524	0,0000339
10174,51286	0,0000313
10180,47333	0,000031
10186,43379	0,0000284
10192,39426	0,0000293
10198,35472	0,00003
10204,31519	0,0000306
10210,27565	0,0000295
10216,23611	0,0000322
10222,19658	0,000032
10228,15704	0,0000318
10234,11751	0,0000315
10240,07797	0,0000302
10246,03844	0,0000298
10251,9989	0,0000282
10257,95937	0,000027
10263,91983	0,000026
10269,88029	0,0000249
10275,84076	0,0000245
10281,80122	0,000025
10287,76169	0,0000255
10293,72215	0,0000243
10299,68262	0,0000251
10305,64308	0,0000248
10311,60355	0,000025
10317,56401	0,0000239
10323,52448	0,0000217
10329,48494	0,0000229
10335,4454	0,0000199
10341,40587	0,0000206
10347,36633	0,0000194
10353,3268	0,0000195
10359,28726	0,0000197
10365,24773	0,0000217
10371,20819	0,0000209
10377,16866	0,0000219
10383,12912	0,0000242
10389,08958	0,0000266
10395,05005	0,0000254
10401,01051	0,0000244
10406,97098	0,0000228
10412,93144	0,0000212
10418,89191	0,0000212
10424,85237	0,0000216
10430,81284	0,0000205
10436,7733	0,0000189
10442,73376	0,0000206
10448,69423	0,0000203
10454,65469	0,0000209
10460,61516	0,0000216
10466,57562	0,000022
10472,53609	0,0000234
10478,49655	0,0000216
10484,45702	0,0000235
10490,41748	0,0000237
10496,37794	0,0000222
10502,33841	0,0000232
10508,29887	0,0000215
10514,25934	0,0000208
10520,2198	0,0000195
10526,18027	0,0000197
10532,14073	0,0000188
10538,1012	0,0000178
10544,06166	0,0000179
10550,02213	0,0000169
10555,98259	0,0000177
10561,94305	0,0000171
10567,90352	0,000018
10573,86398	0,000016
10579,82445	0,0000157
10585,78491	0,0000145
10591,74538	0,0000134
10597,70584	0,000015
10603,66631	0,0000152
10609,62677	0,0000136
10615,58723	0,0000144
10621,5477	0,000014
10627,50816	0,0000131
10633,46863	0,0000132
10639,42909	0,0000136
10645,38956	0,0000127
10651,35002	0,0000134
10657,31049	0,0000141
10663,27095	0,0000131
10669,23141	0,0000133
10675,19188	0,000014
10681,15234	0,0000112
10687,11281	0,0000117
10693,07327	0,0000094
10699,03374	0,00000913
10704,9942	0,00000806
10710,95467	0,0000113
10716,91513	0,0000108
10722,8756	0,0000121
10728,83606	0,0000136
10734,79652	0,0000149
10740,75699	0,000016
10746,71745	0,0000177
10752,67792	0,0000161
10758,63838	0,0000143
10764,59885	0,0000156
10770,55931	0,0000161
10776,51978	0,0000134
10782,48024	0,0000138
10788,4407	0,000013
10794,40117	0,0000145
10800,36163	0,0000136
10806,3221	0,0000146
10812,28256	0,0000138
10818,24303	0,0000151
10824,20349	0,0000155
10830,16396	0,0000165
10836,12442	0,0000169
10842,08488	0,0000187
10848,04535	0,0000204
10854,00581	0,0000228
10859,96628	0,0000223
10865,92674	0,0000227
10871,88721	0,0000234
10877,84767	0,0000236
10883,80814	0,0000222
10889,7686	0,0000196
10895,72906	0,0000169
10901,68953	0,0000145
10907,64999	0,000013
10913,61046	0,0000108
10919,57092	0,00000944
10925,53139	0,00000867
10931,49185	0,0000102
10937,45232	0,00000937
10943,41278	0,00000978
10949,37325	0,0000089
10955,33371	0,00000791
10961,29417	0,00000687
10967,25464	0,00000845
10973,2151	0,00000742
10979,17557	0,0000081
10985,13603	0,0000102
10991,0965	0,0000102
10997,05696	0,00000885
11003,01743	0,00000831
11008,97789	0,00000764
11014,93835	0,00000745
11020,89882	0,00000829
11026,85928	0,00000809
11032,81975	0,0000083
11038,78021	0,00000875
11044,74068	0,00000747
11050,70114	0,00000987
11056,66161	0,00000961
11062,62207	0,00000886
11068,58253	0,00000885
11074,543	0,00000954
11080,50346	0,00000974
11086,46393	0,00000958
11092,42439	0,00000986
11098,38486	0,00000985
11104,34532	0,00000904
11110,30579	0,00000994
11116,26625	0,0000083
11122,22672	0,0000085
11128,18718	0,0000087
11134,14764	0,00000681
11140,10811	0,00000729
11146,06857	0,00000583
11152,02904	0,00000676
11157,9895	0,00000426
11163,94997	0,00000494
11169,91043	0,00000316
11175,8709	0,0000042
11181,83136	0,00000408
11187,79182	0,00000327
11193,75229	0,00000334
11199,71275	0,00000148
11205,67322	0,00000198
11211,63368	0,00000245
11217,59415	0,00000237
11223,55461	0,000000787
11229,51508	0,0000012
11235,47554	0,000000381
11241,436	2,14E-08
11247,39647	0,000000546
11253,35693	0,00000119
11259,3174	0,000000612
11265,27786	0,000000812
11271,23833	0,00000156
11277,19879	0,00000197
11283,15926	0,00000206
11289,11972	0,00000176
11295,08018	0,00000116
11301,04065	0,00000265
11307,00111	0,0000034
11312,96158	0,00000392
11318,92204	0,00000455
11324,88251	0,00000672
11330,84297	0,00000662
11336,80344	0,00000726
11342,7639	0,00000775
11348,72437	0,00000841
11354,68483	0,00000816
11360,64529	0,00000856
11366,60576	0,00000729
11372,56622	0,0000088
11378,52669	0,00000872
11384,48715	0,00000884
11390,44762	0,00000797
11396,40808	0,00000788
11402,36855	0,00000804
11408,32901	0,00000835
11414,28947	0,0000112
11420,24994	0,00000948
11426,2104	0,0000117
11432,17087	0,0000135
11438,13133	0,0000137
11444,0918	0,0000138
11450,05226	0,000014
11456,01273	0,0000129
11461,97319	0,000014
11467,93365	0,0000157
11473,89412	0,000014
11479,85458	0,0000146
11485,81505	0,0000135
11491,77551	0,0000147
11497,73598	0,0000128
11503,69644	0,000012
11509,65691	0,0000116
11515,61737	0,0000107
11521,57784	0,0000102
11527,5383	0,0000104
11533,49876	0,00000997
11539,45923	0,00000877
11545,41969	0,00000774
11551,38016	0,00000797
11557,34062	0,00000612
11563,30109	0,00000546
11569,26155	0,00000756
11575,22202	0,00000542
11581,18248	0,0000049
11587,14294	0,00000287
11593,10341	0,00000272
11599,06387	0,00000201
11605,02434	0,00000231
11610,9848	0,00000188
11616,94527	0,00000258
11622,90573	0,00000307
11628,8662	0,00000238
11634,82666	0,00000265
11640,78712	0,00000356
11646,74759	0,0000046
11652,70805	0,00000568
11658,66852	0,00000546
11664,62898	0,0000072
11670,58945	0,00000714
11676,54991	0,0000065
11682,51038	0,00000838
11688,47084	0,000009
11694,4313	0,0000114
11700,39177	0,0000107
11706,35223	0,0000116
11712,3127	0,0000128
11718,27316	0,0000138
11724,23363	0,0000158
11730,19409	0,0000166
11736,15456	0,0000169
11742,11502	0,000019
11748,07549	0,0000193
11754,03595	0,000019
11759,99641	0,0000188
11765,95688	0,0000198
11771,91734	0,000018
11777,87781	0,0000188
11783,83827	0,0000187
11789,79874	0,0000187
11795,7592	0,0000184
11801,71967	0,0000194
11807,68013	0,0000189
11813,64059	0,0000171
11819,60106	0,0000168
11825,56152	0,0000152
11831,52199	0,0000161
11837,48245	0,0000139
11843,44292	0,0000124
11849,40338	0,0000108
11855,36385	0,00000845
11861,32431	0,00000728
11867,28477	0,00000689
11873,24524	0,0000056
11879,2057	0,00000401
11885,16617	0,00000443
11891,12663	0,00000422
[truncated: 30,772 more rows]
