# Supplementary material for: Predicting the Durability of Solid Fired Bricks Using NDT Electroacoustic Methods
Source: Materials (Basel). 2022 Aug 25;15(17):5882. doi: 10.3390/ma15175882 (PMC9457344; doi:10.3390/ma15175882)
Supplement: Supplementary file 1 [file materials-15-05882-s001.zip › 26-S0_FT.csv]

ASCII data file created with TiePie Multi Channel software. www.tiepie.com.
2021-02-24 09:15:45 704m
Frequency	FFT1
Hz	V
0	0,001843516
5,960464478	0,000531822
11,92092896	0,000536328
17,88139343	0,000667647
23,84185791	0,000614996
29,80232239	0,000587178
35,76278687	0,00059297
41,72325134	0,000606879
47,68371582	0,000708131
53,6441803	0,000517452
59,60464478	0,000551106
65,56510925	0,000562229
71,52557373	0,000576821
77,48603821	0,000589952
83,44650269	0,000568451
89,40696716	0,000572626
95,36743164	0,000565738
101,3278961	0,000571835
107,2883606	0,000584107
113,2488251	0,000562147
119,2092896	0,000553765
125,169754	0,000551989
131,1302185	0,000554119
137,090683	0,000549836
143,0511475	0,00053396
149,0116119	0,000511416
154,9720764	0,000531776
160,9325409	0,000517322
166,8930054	0,000507079
172,8534698	0,000490805
178,8139343	0,000472262
184,7743988	0,000529522
190,7348633	0,000594517
196,6953278	0,000605552
202,6557922	0,000609486
208,6162567	0,000598599
214,5767212	0,00059249
220,5371857	0,000588363
226,4976501	0,000588262
232,4581146	0,000586369
238,4185791	0,000587728
244,3790436	0,000589645
250,3395081	0,000588605
256,2999725	0,000584732
262,260437	0,00057644
268,2209015	0,000572117
274,181366	0,000572849
280,1418304	0,000573313
286,1022949	0,000567476
292,0627594	0,000563622
298,0232239	0,000558826
303,9836884	0,0005583
309,9441528	0,000557424
315,9046173	0,000561961
321,8650818	0,000563705
327,8255463	0,000564523
333,7860107	0,000570753
339,7464752	0,00056909
345,7069397	0,00057197
351,6674042	0,000575087
357,6278687	0,000573064
363,5883331	0,000569952
369,5487976	0,000563603
375,5092621	0,000559327
381,4697266	0,00055084
387,430191	0,000550937
393,3906555	0,000548275
399,35112	0,000546704
405,3115845	0,000550488
411,272049	0,000548515
417,2325134	0,000551641
423,1929779	0,000547964
429,1534424	0,000555843
435,1139069	0,000556404
441,0743713	0,000555742
447,0348358	0,000558647
452,9953003	0,000564047
458,9557648	0,00056697
464,9162292	0,000567793
470,8766937	0,000569124
476,8371582	0,000570514
482,7976227	0,000575199
488,7580872	0,000577213
494,7185516	0,000572018
500,6790161	0,000573779
506,6394806	0,000572311
512,5999451	0,000573464
518,5604095	0,00057782
524,520874	0,000572185
530,4813385	0,000581373
536,441803	0,000583848
542,4022675	0,000587082
548,3627319	0,00059066
554,3231964	0,000595209
560,2836609	0,00059557
566,2441254	0,00059654
572,2045898	0,000601426
578,1650543	0,000605764
584,1255188	0,000607549
590,0859833	0,000609401
596,0464478	0,000615539
602,0069122	0,00062055
607,9673767	0,000622975
613,9278412	0,000624404
619,8883057	0,000629026
625,8487701	0,000635615
631,8092346	0,000638019
637,7696991	0,000642653
643,7301636	0,000646923
649,6906281	0,000652366
655,6510925	0,000655056
661,611557	0,000659063
667,5720215	0,000659062
673,532486	0,000665852
679,4929504	0,000674585
685,4534149	0,000681761
691,4138794	0,000690795
697,3743439	0,000705777
703,3348083	0,000720776
709,2952728	0,000718947
715,2557373	0,000719742
721,2162018	0,000724075
727,1766663	0,000727313
733,1371307	0,000733159
739,0975952	0,000740375
745,0580597	0,000752184
751,0185242	0,000758559
756,9789886	0,000767705
762,9394531	0,00077532
768,8999176	0,000785617
774,8603821	0,000796805
780,8208466	0,000806254
786,781311	0,000817584
792,7417755	0,000829649
798,70224	0,000843534
804,6627045	0,0008526
810,6231689	0,000866432
816,5836334	0,000880209
822,5440979	0,00089273
828,5045624	0,000909588
834,4650269	0,00092529
840,4254913	0,000940364
846,3859558	0,000958502
852,3464203	0,000976059
858,3068848	0,00099675
864,2673492	0,001020133
870,2278137	0,001035195
876,1882782	0,001031286
882,1487427	0,000991747
888,1092072	0,000946824
894,0696716	0,001000086
900,0301361	0,001052845
905,9906006	0,001100851
911,9510651	0,001142437
917,9115295	0,00117755
923,871994	0,001214245
929,8324585	0,001250106
935,792923	0,001291035
941,7533875	0,001331995
947,7138519	0,001376412
953,6743164	0,00142583
959,6347809	0,001478523
965,5952454	0,001537261
971,5557098	0,00160225
977,5161743	0,001675721
983,4766388	0,001757965
989,4371033	0,001848457
995,3975677	0,001957505
1001,358032	0,002080397
1007,318497	0,002229498
1013,278961	0,002401454
1019,239426	0,002614268
1025,19989	0,002881681
1031,160355	0,003223304
1037,120819	0,003679993
1043,081284	0,004324222
1049,041748	0,0052884
1055,002213	0,006873945
1060,962677	0,009818813
1066,923141	0,01537058
1072,883606	0,013494308
1078,84407	0,006833341
1084,804535	0,004170451
1090,764999	0,002803188
1096,725464	0,001965489
1102,685928	0,001401941
1108,646393	0,000993199
1114,606857	0,000685142
1120,567322	0,000453665
1126,527786	0,000307693
1132,488251	0,000283438
1138,448715	0,000374445
1144,40918	0,000508205
1150,369644	0,000655469
1156,330109	0,00081378
1162,290573	0,000974345
1168,251038	0,001148864
1174,211502	0,001334389
1180,171967	0,001538873
1186,132431	0,001766529
1192,092896	0,002025176
1198,05336	0,002325956
1204,013824	0,002697317
1209,974289	0,003163991
1215,934753	0,003765972
1221,895218	0,004577195
1227,855682	0,005721643
1233,816147	0,007459453
1239,776611	0,010337002
1245,737076	0,015607751
1251,69754	0,024124232
1257,658005	0,020153186
1263,618469	0,012295032
1269,578934	0,008601128
1275,539398	0,006577784
1281,499863	0,005317751
1287,460327	0,004470841
1293,420792	0,003856386
1299,381256	0,0033976
1305,341721	0,0030396
1311,302185	0,002750362
1317,26265	0,002513664
1323,223114	0,00231466
1329,183578	0,002148972
1335,144043	0,002001521
1341,104507	0,001876146
1347,064972	0,001765044
1353,025436	0,001662921
1358,985901	0,001574464
1364,946365	0,001497959
1370,90683	0,001428192
1376,867294	0,001373345
1382,827759	0,001327877
1388,788223	0,001280789
1394,748688	0,00123551
1400,709152	0,001194705
1406,669617	0,001158492
1412,630081	0,001127679
1418,590546	0,001104006
1424,55101	0,001093189
1430,511475	0,001111383
1436,471939	0,001137347
1442,432404	0,001064077
1448,392868	0,000935236
1454,353333	0,000861329
1460,313797	0,000818135
1466,274261	0,000784166
1472,234726	0,000759636
1478,19519	0,000737279
1484,155655	0,000717172
1490,116119	0,000699002
1496,076584	0,000678383
1502,037048	0,000663052
1507,997513	0,000644737
1513,957977	0,000629549
1519,918442	0,000613991
1525,878906	0,000598737
1531,839371	0,000586365
1537,799835	0,000571497
1543,7603	0,000559391
1549,720764	0,000546341
1555,681229	0,000532744
1561,641693	0,00052158
1567,602158	0,000508512
1573,562622	0,000494761
1579,523087	0,00048436
1585,483551	0,000474839
1591,444016	0,000463065
1597,40448	0,000452025
1603,364944	0,000440091
1609,325409	0,000421206
1615,285873	0,000400037
1621,246338	0,000378364
1627,206802	0,000380957
1633,167267	0,000392125
1639,127731	0,000392951
1645,088196	0,000388683
1651,04866	0,000382315
1657,009125	0,000375203
1662,969589	0,000368071
1668,930054	0,000363023
1674,890518	0,000355524
1680,850983	0,000347228
1686,811447	0,000343023
1692,771912	0,000335532
1698,732376	0,000330086
1704,692841	0,00032503
1710,653305	0,000319848
1716,61377	0,000310452
1722,574234	0,000303107
1728,534698	0,000293336
1734,495163	0,000283976
1740,455627	0,000272565
1746,416092	0,000257269
1752,376556	0,000238155
1758,337021	0,000208281
1764,297485	0,000156159
1770,25795	0,000132893
1776,218414	0,000261155
1782,178879	0,000303007
1788,139343	0,000302686
1794,099808	0,000299035
1800,060272	0,000295519
1806,020737	0,000287648
1811,981201	0,000275384
1817,941666	0,000264509
1823,90213	0,00025653
1829,862595	0,000252533
1835,823059	0,000248269
1841,783524	0,000244017
1847,743988	0,000239807
1853,704453	0,00023472
1859,664917	0,000232146
1865,625381	0,000228292
1871,585846	0,000223689
1877,54631	0,000219518
1883,506775	0,000215995
1889,467239	0,000213052
1895,427704	0,000208785
1901,388168	0,000207083
1907,348633	0,0002039
1913,309097	0,000202574
1919,269562	0,00020149
1925,230026	0,000197391
1931,190491	0,00019486
1937,150955	0,000194986
1943,11142	0,000191574
1949,071884	0,00018792
1955,032349	0,000183615
1960,992813	0,000177307
1966,953278	0,000171122
1972,913742	0,000170692
1978,874207	0,000169457
1984,834671	0,000165121
1990,795135	0,000163062
1996,7556	0,000164063
2002,716064	0,000163963
2008,676529	0,000161407
2014,636993	0,000159085
2020,597458	0,000155096
2026,557922	0,000154847
2032,518387	0,000151527
2038,478851	0,0001492
2044,439316	0,000146428
2050,39978	0,000145074
2056,360245	0,000144539
2062,320709	0,000142706
2068,281174	0,00014126
2074,241638	0,000143229
2080,202103	0,000143152
2086,162567	0,00013737
2092,123032	0,00013696
2098,083496	0,000135348
2104,043961	0,000136312
2110,004425	0,000135282
2115,96489	0,000136998
2121,925354	0,000138144
2127,885818	0,00013122
2133,846283	0,000099
2139,806747	0,0000323
2145,767212	0,0000396
2151,727676	0,0000595
2157,688141	0,00007
2163,648605	0,0000735
2169,60907	0,0000758
2175,569534	0,000076
2181,529999	0,000076
2187,490463	0,0000755
2193,450928	0,0000734
2199,411392	0,0000708
2205,371857	0,0000684
2211,332321	0,0000651
2217,292786	0,0000611
2223,25325	0,000058
2229,213715	0,0000551
2235,174179	0,0000509
2241,134644	0,0000481
2247,095108	0,000044
2253,055573	0,0000387
2259,016037	0,0000332
2264,976501	0,0000315
2270,936966	0,0000377
2276,89743	0,0000412
2282,857895	0,0000446
2288,818359	0,0000476
2294,778824	0,0000563
2300,739288	0,0000725
2306,699753	0,000104296
2312,660217	0,000158686
2318,620682	0,000228951
2324,581146	0,000275384
2330,541611	0,000265749
2336,502075	0,000236022
2342,46254	0,000208097
2348,423004	0,000189889
2354,383469	0,000178109
2360,343933	0,000172894
2366,304398	0,000172674
2372,264862	0,000173689
2378,225327	0,000179661
2384,185791	0,000186915
2390,146255	0,000198416
2396,10672	0,000218472
2402,067184	0,000243882
2408,027649	0,000273184
2413,988113	0,000313669
2419,948578	0,00036628
2425,909042	0,000436643
2431,869507	0,00052796
2437,829971	0,000642269
2443,790436	0,0007521
2449,7509	0,000795941
2455,711365	0,000739642
2461,671829	0,000652927
2467,632294	0,000593608
2473,592758	0,000575062
2479,553223	0,000596949
2485,513687	0,000658
2491,474152	0,000759
2497,434616	0,000921
2503,395081	0,00119
2509,355545	0,0016
2515,31601	0,00203
2521,276474	0,00211
2527,236938	0,00172
2533,197403	0,00132
2539,157867	0,00105
2545,118332	0,000873
2551,078796	0,000745
2557,039261	0,000651
2562,999725	0,000581
2568,96019	0,000525
2574,920654	0,000477
2580,881119	0,000441
2586,841583	0,000408
2592,802048	0,00038
2598,762512	0,000356
2604,722977	0,000334
2610,683441	0,000315
2616,643906	0,000295
2622,60437	0,000275
2628,564835	0,000255
2634,525299	0,000235
2640,485764	0,000217
2646,446228	0,000199
2652,406693	0,000171
2658,367157	0,000136
2664,327621	0,0001
2670,288086	0,000137
2676,24855	0,00021
2682,209015	0,000233
2688,169479	0,000231
2694,129944	0,000225
2700,090408	0,000221
2706,050873	0,000222
2712,011337	0,000222
2717,971802	0,000219
2723,932266	0,000213
2729,892731	0,000207
2735,853195	0,000204
2741,81366	0,000199
2747,774124	0,000194
2753,734589	0,00019
2759,695053	0,000188
2765,655518	0,000184
2771,615982	0,000182
2777,576447	0,000178
2783,536911	0,000175
2789,497375	0,00017
2795,45784	0,000169
2801,418304	0,000165
2807,378769	0,000163
2813,339233	0,00016
2819,299698	0,000159
2825,260162	0,000154
2831,220627	0,00015
2837,181091	0,000146
2843,141556	0,000145
2849,10202	0,000146
2855,062485	0,000144
2861,022949	0,000145
2866,983414	0,000143
2872,943878	0,000142
2878,904343	0,000141
2884,864807	0,00014
2890,825272	0,000136
2896,785736	0,000133
2902,746201	0,00013
2908,706665	0,000126
2914,66713	0,000125
2920,627594	0,000123
2926,588058	0,000122479
2932,548523	0,000121614
2938,508987	0,000120599
2944,469452	0,000117137
2950,429916	0,00011607
2956,390381	0,000113674
2962,350845	0,00011355
2968,31131	0,0001118
2974,271774	0,000110536
2980,232239	0,000109672
2986,192703	0,000106025
2992,153168	0,000104381
2998,113632	0,00010178
3004,074097	0,000101371
3010,034561	0,00010031
3015,995026	0,0000991
3021,95549	0,0000991
3027,915955	0,0000979
3033,876419	0,0000954
3039,836884	0,0000959
3045,797348	0,00009
3051,757813	0,0000885
3057,718277	0,0000838
3063,678741	0,0000848
3069,639206	0,0000813
3075,59967	0,000081
3081,560135	0,0000848
3087,520599	0,0000952
3093,481064	0,000113538
3099,441528	0,000132117
3105,401993	0,000138805
3111,362457	0,000131995
3117,322922	0,000126714
3123,283386	0,000122013
3129,243851	0,000115471
3135,204315	0,000113515
3141,16478	0,000108633
3147,125244	0,000105549
3153,085709	0,000104327
3159,046173	0,000101532
3165,006638	0,0000992
3170,967102	0,0000962
3176,927567	0,0000933
3182,888031	0,0000941
3188,848495	0,000093
3194,80896	0,0000897
3200,769424	0,0000855
3206,729889	0,0000807
3212,690353	0,0000751
3218,650818	0,0000751
3224,611282	0,0000711
3230,571747	0,000066
3236,532211	0,00006
3242,492676	0,0000541
3248,45314	0,0000481
3254,413605	0,0000455
3260,374069	0,0000504
3266,334534	0,0000681
3272,294998	0,000081
3278,255463	0,0000892
3284,215927	0,0000933
3290,176392	0,0000955
3296,136856	0,0000958
3302,097321	0,0000959
3308,057785	0,000096
3314,01825	0,0000952
3319,978714	0,0000954
3325,939178	0,0000922
3331,899643	0,0000947
3337,860107	0,0000927
3343,820572	0,0000922
3349,781036	0,0000912
3355,741501	0,0000902
3361,701965	0,0000896
3367,66243	0,0000894
3373,622894	0,0000873
3379,583359	0,0000833
3385,543823	0,000088
3391,504288	0,0000984
3397,464752	0,000100844
3403,425217	0,0000947
3409,385681	0,0000904
3415,346146	0,0000914
3421,30661	0,000088
3427,267075	0,0000889
3433,227539	0,0000882
3439,188004	0,0000896
3445,148468	0,0000894
3451,108932	0,00009
3457,069397	0,0000878
3463,029861	0,0000887
3468,990326	0,0000855
3474,95079	0,0000864
3480,911255	0,0000852
3486,871719	0,0000818
3492,832184	0,0000809
3498,792648	0,0000781
3504,753113	0,0000765
3510,713577	0,0000806
3516,674042	0,0000886
3522,634506	0,0000986
3528,594971	0,0001029
3534,555435	0,000104367
3540,5159	0,000108036
3546,476364	0,000110189
3552,436829	0,000111079
3558,397293	0,000111055
3564,357758	0,000116529
3570,318222	0,000128064
3576,278687	0,000130924
3582,239151	0,00012897
3588,199615	0,000127415
3594,16008	0,000132975
3600,120544	0,000137722
3606,081009	0,000139541
3612,041473	0,00014207
3618,001938	0,000143312
3623,962402	0,000145682
3629,922867	0,000151493
3635,883331	0,000154497
3641,843796	0,00015924
3647,80426	0,000166548
3653,764725	0,000175699
3659,725189	0,000183435
3665,685654	0,000192654
3671,646118	0,000205493
3677,606583	0,000217934
3683,567047	0,000233929
3689,527512	0,000252213
3695,487976	0,000277117
3701,448441	0,000310588
3707,408905	0,00034004
3713,36937	0,000369969
3719,329834	0,000398
3725,290298	0,000428
3731,250763	0,000454
3737,211227	0,000476
3743,171692	0,000491
3749,132156	0,000511
3755,092621	0,000552
3761,053085	0,000608
3767,01355	0,000667
3772,974014	0,00072
3778,934479	0,000728
3784,894943	0,000682
3790,855408	0,000606
3796,815872	0,000527
3802,776337	0,000457
3808,736801	0,000401
3814,697266	0,000357
3820,65773	0,000321
3826,618195	0,000289
3832,578659	0,000264
3838,539124	0,000241
3844,499588	0,000222566
3850,460052	0,000207084
3856,420517	0,000191988
3862,380981	0,000181147
3868,341446	0,00016986
3874,30191	0,000162554
3880,262375	0,000154695
3886,222839	0,000148669
3892,183304	0,00014036
3898,143768	0,000133607
3904,104233	0,00012548
3910,064697	0,000118607
3916,025162	0,000113586
3921,985626	0,000108
3927,946091	0,000105
3933,906555	0,000103
3939,86702	0,000101
3945,827484	0,0000973
3951,787949	0,0000926
3957,748413	0,0000861
3963,708878	0,0000809
3969,669342	0,0000771
3975,629807	0,0000707
3981,590271	0,000067
3987,550735	0,0000592
3993,5112	0,0000544
3999,471664	0,0000508
4005,432129	0,0000502
4011,392593	0,0000497
4017,353058	0,0000609
4023,313522	0,0000741
4029,273987	0,0000971
4035,234451	0,000125755
4041,194916	0,000154318
4047,15538	0,000176531
4053,115845	0,000182975
4059,076309	0,000177056
4065,036774	0,00016668
4070,997238	0,000154446
4076,957703	0,000144941
4082,918167	0,000138393
4088,878632	0,00012938
4094,839096	0,000124792
4100,799561	0,000117987
4106,760025	0,000112711
4112,72049	0,000106555
4118,680954	0,000105
4124,641418	0,000101
4130,601883	0,0000974
4136,562347	0,0000947
4142,522812	0,0000941
4148,483276	0,0000935
4154,443741	0,0000901
4160,404205	0,0000894
4166,36467	0,0000881
4172,325134	0,0000856
4178,285599	0,0000855
4184,246063	0,0000845
4190,206528	0,0000819
4196,166992	0,0000813
4202,127457	0,0000794
4208,087921	0,0000767
4214,048386	0,0000773
4220,00885	0,000076
4225,969315	0,0000751
4231,929779	0,0000742
4237,890244	0,0000732
4243,850708	0,0000725
4249,811172	0,0000718
4255,771637	0,0000701
4261,732101	0,0000701
4267,692566	0,000068
4273,65303	0,0000687
4279,613495	0,0000703
4285,573959	0,0000697
4291,534424	0,0000702
4297,494888	0,0000698
4303,455353	0,0000681
4309,415817	0,0000661
4315,376282	0,0000674
4321,336746	0,0000638
4327,297211	0,0000636
4333,257675	0,0000623
4339,21814	0,0000617
4345,178604	0,0000619
4351,139069	0,0000612
4357,099533	0,0000597
4363,059998	0,0000601
4369,020462	0,0000588
4374,980927	0,0000587
4380,941391	0,0000593
4386,901855	0,0000579
4392,86232	0,0000588
4398,822784	0,0000594
4404,783249	0,000059
4410,743713	0,0000598
4416,704178	0,0000589
4422,664642	0,0000588
4428,625107	0,0000609
4434,585571	0,0000619
4440,546036	0,0000624
4446,5065	0,0000643
4452,466965	0,000068
4458,427429	0,0000725
4464,387894	0,0000818
4470,348358	0,0000849
4476,308823	0,0000873
4482,269287	0,0000938
4488,229752	0,0000985
4494,190216	0,00011
4500,150681	0,000121
4506,111145	0,000122
4512,071609	0,000112
4518,032074	0,0000883
4523,992538	0,000067
4529,953003	0,0000543
4535,913467	0,0000527
4541,873932	0,0000565
4547,834396	0,0000591
4553,794861	0,0000558
4559,755325	0,000043
4565,71579	0,0000317
4571,676254	0,0000219
4577,636719	0,0000228
4583,597183	0,0000416
4589,557648	0,0000652
4595,518112	0,0000892
4601,478577	0,000107
4607,439041	0,000113
4613,399506	0,000113
4619,35997	0,000105
4625,320435	0,0000967
4631,280899	0,0000865
4637,241364	0,0000794
4643,201828	0,000075
4649,162292	0,0000759
4655,122757	0,0000781
4661,083221	0,0000776
4667,043686	0,000074
4673,00415	0,0000717
4678,964615	0,0000678
4684,925079	0,0000679
4690,885544	0,0000644
4696,846008	0,0000644
4702,806473	0,0000612
4708,766937	0,0000614
4714,727402	0,00006
4720,687866	0,0000589
4726,648331	0,0000563
4732,608795	0,0000567
4738,56926	0,0000558
4744,529724	0,0000534
4750,490189	0,0000531
4756,450653	0,000052
4762,411118	0,0000515
4768,371582	0,000052
4774,332047	0,0000567
4780,292511	0,0000588
4786,252975	0,0000615
4792,21344	0,0000633
4798,173904	0,0000637
4804,134369	0,0000674
4810,094833	0,0000698
4816,055298	0,0000714
4822,015762	0,0000744
4827,976227	0,0000836
4833,936691	0,0000952
4839,897156	0,000105721
4845,85762	0,00011153
4851,818085	0,00011144
4857,778549	0,000102721
4863,739014	0,0000925
4869,699478	0,000084
4875,659943	0,0000755
4881,620407	0,0000676
4887,580872	0,000063
4893,541336	0,0000588
4899,501801	0,000056
4905,462265	0,0000524
4911,422729	0,0000507
4917,383194	0,0000487
4923,343658	0,0000464
4929,304123	0,000046
4935,264587	0,0000432
4941,225052	0,0000413
4947,185516	0,0000398
4953,145981	0,0000383
4959,106445	0,0000349
4965,06691	0,0000367
4971,027374	0,0000346
4976,987839	0,0000328
4982,948303	0,0000341
4988,908768	0,0000366
4994,869232	0,0000409
5000,829697	0,0000464
5006,790161	0,0000534
5012,750626	0,0000597
5018,71109	0,0000678
5024,671555	0,0000731
5030,632019	0,0000799
5036,592484	0,0000922
5042,552948	0,000103
5048,513412	0,000119
5054,473877	0,000132
5060,434341	0,000139
5066,394806	0,000138
5072,35527	0,000129
5078,315735	0,00012
5084,276199	0,000108461
5090,236664	0,000100195
5096,197128	0,0000926
5102,157593	0,0000884
5108,118057	0,0000847
5114,078522	0,0000799
5120,038986	0,0000775
5125,999451	0,0000774
5131,959915	0,0000758
5137,92038	0,0000718
5143,880844	0,0000622
5149,841309	0,0000535
5155,801773	0,0000473
5161,762238	0,0000461
5167,722702	0,000046
5173,683167	0,0000446
5179,643631	0,0000449
5185,604095	0,0000437
5191,56456	0,0000422
5197,525024	0,0000427
5203,485489	0,0000423
5209,445953	0,000041
5215,406418	0,0000413
5221,366882	0,0000368
5227,327347	0,0000379
5233,287811	0,0000385
5239,248276	0,0000383
5245,20874	0,0000368
5251,169205	0,0000367
5257,129669	0,0000346
5263,090134	0,0000337
5269,050598	0,0000326
5275,011063	0,0000322
5280,971527	0,000031
5286,931992	0,000031
5292,892456	0,0000301
5298,852921	0,0000314
5304,813385	0,0000335
5310,773849	0,0000368
5316,734314	0,0000415
5322,694778	0,0000454
5328,655243	0,0000458
5334,615707	0,0000474
5340,576172	0,0000481
5346,536636	0,0000506
5352,497101	0,0000509
5358,457565	0,0000498
5364,41803	0,0000465
5370,378494	0,0000434
5376,338959	0,0000417
5382,299423	0,0000417
5388,259888	0,0000406
5394,220352	0,0000395
5400,180817	0,0000397
5406,141281	0,0000407
5412,101746	0,0000397
5418,06221	0,0000382
5424,022675	0,0000372
5429,983139	0,0000371
5435,943604	0,0000347
5441,904068	0,0000368
5447,864532	0,0000363
5453,824997	0,0000357
5459,785461	0,000035
5465,745926	0,0000351
5471,70639	0,0000347
5477,666855	0,0000339
5483,627319	0,0000316
5489,587784	0,0000316
5495,548248	0,0000312
5501,508713	0,0000302
5507,469177	0,0000311
5513,429642	0,0000279
5519,390106	0,0000276
5525,350571	0,0000265
5531,311035	0,0000264
5537,2715	0,000027
5543,231964	0,0000272
5549,192429	0,0000287
5555,152893	0,0000284
5561,113358	0,0000271
5567,073822	0,0000262
5573,034286	0,0000254
5578,994751	0,0000228
5584,955215	0,0000213
5590,91568	0,0000204
5596,876144	0,000018
5602,836609	0,0000144
5608,797073	0,00000907
5614,757538	0,00000668
5620,718002	0,00000217
5626,678467	0,00000747
5632,638931	0,0000152
5638,599396	0,0000219
5644,55986	0,0000267
5650,520325	0,0000291
5656,480789	0,0000306
5662,441254	0,0000325
5668,401718	0,0000316
5674,362183	0,0000322
5680,322647	0,0000326
5686,283112	0,0000326
5692,243576	0,0000319
5698,204041	0,0000291
5704,164505	0,0000297
5710,124969	0,00003
5716,085434	0,0000302
5722,045898	0,000035
5728,006363	0,0000326
5733,966827	0,0000316
5739,927292	0,0000324
5745,887756	0,0000302
5751,848221	0,0000309
5757,808685	0,0000319
5763,76915	0,0000305
5769,729614	0,0000326
5775,690079	0,0000321
5781,650543	0,0000332
5787,611008	0,0000309
5793,571472	0,0000319
5799,531937	0,0000304
5805,492401	0,0000303
5811,452866	0,0000292
5817,41333	0,0000297
5823,373795	0,0000303
5829,334259	0,0000309
5835,294724	0,0000288
5841,255188	0,0000294
5847,215652	0,0000293
5853,176117	0,0000291
5859,136581	0,0000312
5865,097046	0,0000339
5871,05751	0,0000341
5877,017975	0,0000343
5882,978439	0,0000352
5888,938904	0,0000372
5894,899368	0,0000408
5900,859833	0,0000426
5906,820297	0,0000479
5912,780762	0,0000476
5918,741226	0,0000455
5924,701691	0,0000442
5930,662155	0,0000441
5936,62262	0,0000435
5942,583084	0,0000455
5948,543549	0,0000467
5954,504013	0,0000462
5960,464478	0,0000516
5966,424942	0,0000538
5972,385406	0,0000571
5978,345871	0,0000624
5984,306335	0,0000655
5990,2668	0,0000662
5996,227264	0,0000658
6002,187729	0,0000592
6008,148193	0,0000508
6014,108658	0,000045
6020,069122	0,0000425
6026,029587	0,0000408
6031,990051	0,0000378
6037,950516	0,0000377
6043,91098	0,0000382
6049,871445	0,0000369
6055,831909	0,0000392
6061,792374	0,0000404
6067,752838	0,000041
6073,713303	0,0000447
6079,673767	0,0000497
6085,634232	0,0000526
6091,594696	0,0000542
6097,555161	0,0000525
6103,515625	0,0000473
6109,476089	0,0000448
6115,436554	0,0000425
6121,397018	0,0000407
6127,357483	0,0000387
6133,317947	0,0000378
6139,278412	0,0000368
6145,238876	0,0000357
6151,199341	0,0000369
6157,159805	0,0000363
6163,12027	0,0000355
6169,080734	0,0000349
6175,041199	0,0000335
6181,001663	0,0000346
6186,962128	0,0000314
6192,922592	0,0000334
6198,883057	0,0000343
6204,843521	0,0000343
6210,803986	0,0000336
6216,76445	0,0000359
6222,724915	0,0000371
6228,685379	0,0000366
6234,645844	0,0000373
6240,606308	0,0000374
6246,566772	0,0000369
6252,527237	0,0000362
6258,487701	0,000037
6264,448166	0,0000338
6270,40863	0,0000328
6276,369095	0,0000293
6282,329559	0,0000265
6288,290024	0,0000217
6294,250488	0,0000179
6300,210953	0,0000188
6306,171417	0,000016
6312,131882	0,000017
6318,092346	0,0000171
6324,052811	0,0000211
6330,013275	0,0000222
6335,97374	0,0000282
6341,934204	0,0000316
6347,894669	0,0000351
6353,855133	0,0000406
6359,815598	0,0000453
6365,776062	0,0000496
6371,736526	0,000058
6377,696991	0,0000626
6383,657455	0,0000703
6389,61792	0,0000743
6395,578384	0,0000802
6401,538849	0,000082
6407,499313	0,0000848
6413,459778	0,0000828
6419,420242	0,0000797
6425,380707	0,0000772
6431,341171	0,0000731
6437,301636	0,0000694
6443,2621	0,0000651
6449,222565	0,0000638
6455,183029	0,0000591
6461,143494	0,0000569
6467,103958	0,0000544
6473,064423	0,0000523
6479,024887	0,0000505
6484,985352	0,0000479
6490,945816	0,000047
6496,906281	0,0000455
6502,866745	0,0000441
6508,827209	0,0000423
6514,787674	0,0000403
6520,748138	0,000041
6526,708603	0,0000403
6532,669067	0,000038
6538,629532	0,0000375
6544,589996	0,0000353
6550,550461	0,0000359
6556,510925	0,0000358
6562,47139	0,0000349
6568,431854	0,0000346
6574,392319	0,0000326
6580,352783	0,0000337
6586,313248	0,0000338
6592,273712	0,0000337
6598,234177	0,0000335
6604,194641	0,0000328
6610,155106	0,0000319
6616,11557	0,0000313
6622,076035	0,0000317
6628,036499	0,0000301
6633,996964	0,00003
6639,957428	0,0000295
6645,917892	0,000031
6651,878357	0,0000299
6657,838821	0,000028
6663,799286	0,0000272
6669,75975	0,0000287
6675,720215	0,0000271
6681,680679	0,0000277
6687,641144	0,0000258
6693,601608	0,0000274
6699,562073	0,0000257
6705,522537	0,0000262
6711,483002	0,0000251
6717,443466	0,0000259
6723,403931	0,0000236
6729,364395	0,000024
6735,32486	0,000024
6741,285324	0,0000228
6747,245789	0,0000237
6753,206253	0,000022
6759,166718	0,0000212
6765,127182	0,0000216
6771,087646	0,0000196
6777,048111	0,0000184
6783,008575	0,0000186
6788,96904	0,0000189
6794,929504	0,0000178
6800,889969	0,0000181
6806,850433	0,000018
6812,810898	0,0000174
6818,771362	0,0000182
6824,731827	0,0000195
6830,692291	0,0000181
6836,652756	0,00002
6842,61322	0,0000191
6848,573685	0,0000203
6854,534149	0,00002
6860,494614	0,0000201
6866,455078	0,0000196
6872,415543	0,0000188
6878,376007	0,0000198
6884,336472	0,0000208
6890,296936	0,0000201
6896,257401	0,0000201
6902,217865	0,0000199
6908,178329	0,0000216
6914,138794	0,000022
6920,099258	0,0000214
6926,059723	0,0000233
6932,020187	0,0000226
6937,980652	0,0000218
6943,941116	0,000022
6949,901581	0,0000216
6955,862045	0,0000217
6961,82251	0,000022
6967,782974	0,0000249
6973,743439	0,0000248
6979,703903	0,0000258
6985,664368	0,000026
6991,624832	0,0000255
6997,585297	0,0000248
7003,545761	0,000023
7009,506226	0,0000234
7015,46669	0,0000222
7021,427155	0,0000212
7027,387619	0,0000221
7033,348083	0,0000206
7039,308548	0,0000201
7045,269012	0,0000205
7051,229477	0,000022
7057,189941	0,0000229
7063,150406	0,0000247
7069,11087	0,000027
7075,071335	0,0000279
7081,031799	0,000027
7086,992264	0,0000256
7092,952728	0,0000244
7098,913193	0,000022
7104,873657	0,0000184
7110,834122	0,0000145
7116,794586	0,00001
7122,755051	0,00000723
7128,715515	0,00000579
7134,67598	0,0000047
7140,636444	0,00000607
7146,596909	0,00000687
7152,557373	0,00000953
7158,517838	0,0000117
7164,478302	0,0000127
7170,438766	0,0000131
7176,399231	0,0000166
7182,359695	0,0000145
7188,32016	0,0000141
7194,280624	0,0000152
7200,241089	0,0000148
7206,201553	0,0000166
7212,162018	0,0000161
7218,122482	0,0000155
7224,082947	0,0000145
7230,043411	0,0000162
7236,003876	0,0000169
7241,96434	0,0000157
7247,924805	0,000015
7253,885269	0,0000153
7259,845734	0,000017
7265,806198	0,0000165
7271,766663	0,0000184
7277,727127	0,0000183
7283,687592	0,000019
7289,648056	0,0000195
7295,608521	0,0000186
7301,568985	0,0000183
7307,529449	0,0000178
7313,489914	0,0000173
7319,450378	0,000017
7325,410843	0,0000165
7331,371307	0,0000164
7337,331772	0,0000164
7343,292236	0,0000148
7349,252701	0,0000158
7355,213165	0,0000143
7361,17363	0,0000148
7367,134094	0,0000162
7373,094559	0,0000167
7379,055023	0,0000146
7385,015488	0,000017
7390,975952	0,0000166
7396,936417	0,0000171
7402,896881	0,0000172
7408,857346	0,0000169
7414,81781	0,0000177
7420,778275	0,0000169
7426,738739	0,0000187
7432,699203	0,0000181
7438,659668	0,0000196
7444,620132	0,0000188
7450,580597	0,0000186
7456,541061	0,0000189
7462,501526	0,0000191
7468,46199	0,0000195
7474,422455	0,000018
7480,382919	0,0000197
7486,343384	0,0000168
7492,303848	0,0000158
7498,264313	0,0000171
7504,224777	0,0000158
7510,185242	0,0000165
7516,145706	0,0000176
7522,106171	0,000017
7528,066635	0,0000164
7534,0271	0,0000166
7539,987564	0,0000156
7545,948029	0,000016
7551,908493	0,000015
7557,868958	0,0000141
7563,829422	0,0000139
7569,789886	0,0000145
7575,750351	0,0000147
7581,710815	0,0000151
7587,67128	0,0000155
7593,631744	0,0000177
7599,592209	0,0000167
7605,552673	0,0000171
7611,513138	0,0000195
7617,473602	0,0000208
7623,434067	0,000021
7629,394531	0,000022
7635,354996	0,0000229
7641,31546	0,0000241
7647,275925	0,0000256
7653,236389	0,0000272
7659,196854	0,0000278
7665,157318	0,0000281
7671,117783	0,0000296
7677,078247	0,0000289
7683,038712	0,0000288
7688,999176	0,0000291
7694,959641	0,0000268
7700,920105	0,0000251
7706,880569	0,0000257
7712,841034	0,0000244
7718,801498	0,0000237
7724,761963	0,0000224
7730,722427	0,0000231
7736,682892	0,0000222
7742,643356	0,000022
7748,603821	0,000023
7754,564285	0,0000216
7760,52475	0,0000208
7766,485214	0,000022
7772,445679	0,0000217
7778,406143	0,000022
7784,366608	0,0000222
7790,327072	0,0000232
7796,287537	0,0000233
7802,248001	0,0000223
7808,208466	0,0000246
7814,16893	0,0000248
7820,129395	0,000025
7826,089859	0,0000264
7832,050323	0,0000265
7838,010788	0,0000272
7843,971252	0,0000254
7849,931717	0,0000225
7855,892181	0,0000194
7861,852646	0,0000194
7867,81311	0,0000166
7873,773575	0,0000139
7879,734039	0,000014
7885,694504	0,0000149
7891,654968	0,0000164
7897,615433	0,0000191
7903,575897	0,0000211
7909,536362	0,0000242
7915,496826	0,0000237
7921,457291	0,0000215
7927,417755	0,0000218
7933,37822	0,0000184
7939,338684	0,0000177
7945,299149	0,0000149
7951,259613	0,0000137
7957,220078	0,0000118
7963,180542	0,00000984
7969,141006	0,00000921
7975,101471	0,00000764
7981,061935	0,00000783
7987,0224	0,00000796
7992,982864	0,00000822
7998,943329	0,00000725
8004,903793	0,00000421
8010,864258	0,00000765
8016,824722	0,00000868
8022,785187	0,00000865
8028,745651	0,000012
8034,706116	0,0000123
8040,66658	0,0000153
8046,627045	0,0000147
8052,587509	0,0000146
8058,547974	0,0000144
8064,508438	0,0000166
8070,468903	0,0000161
8076,429367	0,000015
8082,389832	0,0000169
8088,350296	0,000016
8094,31076	0,0000172
8100,271225	0,000016
8106,231689	0,0000181
8112,192154	0,000018
8118,152618	0,0000186
8124,113083	0,0000188
8130,073547	0,0000191
8136,034012	0,0000185
8141,994476	0,0000181
8147,954941	0,0000198
8153,915405	0,0000191
8159,87587	0,0000193
8165,836334	0,0000211
8171,796799	0,0000208
8177,757263	0,0000218
8183,717728	0,0000219
8189,678192	0,0000227
8195,638657	0,0000237
8201,599121	0,0000258
8207,559586	0,0000266
8213,52005	0,0000276
8219,480515	0,0000303
8225,440979	0,0000308
8231,401443	0,0000317
8237,361908	0,0000288
8243,322372	0,0000284
8249,282837	0,0000278
8255,243301	0,0000277
8261,203766	0,0000262
8267,16423	0,0000253
8273,124695	0,000026
8279,085159	0,0000235
8285,045624	0,0000236
8291,006088	0,0000235
8296,966553	0,0000231
8302,927017	0,0000226
8308,887482	0,0000198
8314,847946	0,0000205
8320,808411	0,0000208
8326,768875	0,0000189
8332,72934	0,0000198
8338,689804	0,0000173
8344,650269	0,0000191
8350,610733	0,000019
8356,571198	0,0000176
8362,531662	0,0000158
8368,492126	0,0000154
8374,452591	0,0000141
8380,413055	0,0000135
8386,37352	0,000012
8392,333984	0,0000112
8398,294449	0,0000102
8404,254913	0,00000983
8410,215378	0,00000799
8416,175842	0,0000093
8422,136307	0,00000656
8428,096771	0,00000558
8434,057236	0,00000143
8440,0177	0,00000377
8445,978165	0,00000533
8451,938629	0,00000798
8457,899094	0,0000118
8463,859558	0,0000125
8469,820023	0,0000146
8475,780487	0,0000162
8481,740952	0,0000178
8487,701416	0,0000181
8493,66188	0,0000172
8499,622345	0,00002
8505,582809	0,0000179
8511,543274	0,0000195
8517,503738	0,0000184
8523,464203	0,0000181
8529,424667	0,0000179
8535,385132	0,000017
8541,345596	0,0000175
8547,306061	0,0000167
8553,266525	0,0000164
8559,22699	0,0000152
8565,187454	0,000015
8571,147919	0,0000148
8577,108383	0,0000141
8583,068848	0,0000146
8589,029312	0,0000134
8594,989777	0,0000125
8600,950241	0,0000123
8606,910706	0,0000131
8612,87117	0,0000123
8618,831635	0,0000134
8624,792099	0,0000136
8630,752563	0,0000139
8636,713028	0,0000145
8642,673492	0,0000147
8648,633957	0,0000149
8654,594421	0,0000153
8660,554886	0,0000152
8666,51535	0,0000157
8672,475815	0,0000173
8678,436279	0,0000177
8684,396744	0,0000194
8690,357208	0,0000196
8696,317673	0,0000206
8702,278137	0,0000217
8708,238602	0,0000237
8714,199066	0,0000244
8720,159531	0,0000239
8726,119995	0,0000235
8732,08046	0,0000217
8738,040924	0,0000219
8744,001389	0,0000189
8749,961853	0,0000182
8755,922318	0,0000174
8761,882782	0,0000151
8767,843246	0,0000144
8773,803711	0,0000124
8779,764175	0,0000102
8785,72464	0,00000961
8791,685104	0,00000919
8797,645569	0,00000643
8803,606033	0,00000766
8809,566498	0,00000668
8815,526962	0,00000477
8821,487427	0,00000364
8827,447891	0,00000224
8833,408356	0,00000323
8839,36882	0,00000441
8845,329285	0,00000633
8851,289749	0,00000745
8857,250214	0,00000847
8863,210678	0,0000106
8869,171143	0,0000109
8875,131607	0,0000142
8881,092072	0,0000141
8887,052536	0,0000151
8893,013	0,000015
8898,973465	0,0000158
8904,933929	0,0000159
8910,894394	0,0000135
8916,854858	0,0000146
8922,815323	0,0000143
8928,775787	0,0000121
8934,736252	0,0000132
8940,696716	0,0000122
8946,657181	0,0000115
8952,617645	0,0000119
8958,57811	0,0000139
8964,538574	0,000015
8970,499039	0,000015
8976,459503	0,0000163
8982,419968	0,0000167
8988,380432	0,000019
8994,340897	0,0000187
9000,301361	0,0000205
9006,261826	0,0000194
9012,22229	0,0000199
9018,182755	0,0000196
9024,143219	0,0000201
9030,103683	0,0000206
9036,064148	0,000021
9042,024612	0,0000195
9047,985077	0,0000202
9053,945541	0,0000183
9059,906006	0,0000177
9065,86647	0,0000169
9071,826935	0,0000159
9077,787399	0,0000165
9083,747864	0,0000155
9089,708328	0,0000149
9095,668793	0,0000134
9101,629257	0,0000142
9107,589722	0,0000152
9113,550186	0,0000142
9119,510651	0,0000144
9125,471115	0,0000169
9131,43158	0,0000164
9137,392044	0,0000182
9143,352509	0,0000171
9149,312973	0,0000182
9155,273438	0,0000175
9161,233902	0,0000171
9167,194366	0,0000167
9173,154831	0,000016
9179,115295	0,0000161
9185,07576	0,0000148
9191,036224	0,0000138
9196,996689	0,0000129
9202,957153	0,0000119
9208,917618	0,00001
9214,878082	0,00000949
9220,838547	0,00000897
9226,799011	0,00000805
9232,759476	0,00000783
9238,71994	0,00000811
9244,680405	0,0000095
9250,640869	0,00000949
9256,601334	0,0000101
9262,561798	0,00000993
9268,522263	0,00000876
9274,482727	0,00000996
9280,443192	0,00000947
9286,403656	0,00000992
9292,36412	0,0000101
9298,324585	0,0000103
9304,285049	0,0000118
9310,245514	0,0000108
9316,205978	0,0000111
9322,166443	0,0000103
9328,126907	0,00000994
9334,087372	0,000011
9340,047836	0,00000939
9346,008301	0,0000105
9351,968765	0,0000103
9357,92923	0,0000107
9363,889694	0,0000101
9369,850159	0,0000105
9375,810623	0,0000122
9381,771088	0,0000101
9387,731552	0,0000117
9393,692017	0,0000112
9399,652481	0,0000113
9405,612946	0,0000121
9411,57341	0,0000125
9417,533875	0,0000136
9423,494339	0,0000126
9429,454803	0,0000129
9435,415268	0,0000119
9441,375732	0,0000108
9447,336197	0,0000105
9453,296661	0,0000121
9459,257126	0,0000109
9465,21759	0,0000112
9471,178055	0,0000112
9477,138519	0,0000104
9483,098984	0,00000991
9489,059448	0,0000104
9495,019913	0,0000102
9500,980377	0,0000102
9506,940842	0,00000999
9512,901306	0,00000895
9518,861771	0,00000969
9524,822235	0,00000992
9530,7827	0,00000937
9536,743164	0,0000092
9542,703629	0,0000105
9548,664093	0,0000112
9554,624557	0,0000104
9560,585022	0,0000117
9566,545486	0,0000129
9572,505951	0,0000138
9578,466415	0,0000128
9584,42688	0,0000135
9590,387344	0,000014
9596,347809	0,0000145
9602,308273	0,0000144
9608,268738	0,0000155
9614,229202	0,0000142
9620,189667	0,0000148
9626,150131	0,0000147
9632,110596	0,0000148
9638,07106	0,0000139
9644,031525	0,0000159
9649,991989	0,0000127
9655,952454	0,0000147
9661,912918	0,0000149
9667,873383	0,0000157
9673,833847	0,0000155
9679,794312	0,0000143
9685,754776	0,000015
9691,71524	0,000015
9697,675705	0,0000156
9703,636169	0,0000145
9709,596634	0,0000147
9715,557098	0,0000136
9721,517563	0,0000143
9727,478027	0,0000139
9733,438492	0,0000143
9739,398956	0,0000151
9745,359421	0,0000133
9751,319885	0,0000117
9757,28035	0,0000125
9763,240814	0,0000111
9769,201279	0,0000103
9775,161743	0,00000792
9781,122208	0,00000638
9787,082672	0,0000069
9793,043137	0,00000634
9799,003601	0,00000784
9804,964066	0,00000862
9810,92453	0,0000113
9816,884995	0,0000115
9822,845459	0,0000136
9828,805923	0,0000157
9834,766388	0,0000183
9840,726852	0,0000198
9846,687317	0,0000226
9852,647781	0,0000222
9858,608246	0,000023
9864,56871	0,0000245
9870,529175	0,0000237
9876,489639	0,0000226
9882,450104	0,0000223
9888,410568	0,000024
9894,371033	0,0000224
9900,331497	0,0000245
9906,291962	0,0000244
9912,252426	0,0000276
9918,212891	0,0000258
9924,173355	0,0000268
9930,13382	0,0000265
9936,094284	0,0000263
9942,054749	0,0000258
9948,015213	0,0000232
9953,975677	0,0000242
9959,936142	0,0000229
9965,896606	0,0000214
9971,857071	0,0000214
9977,817535	0,0000201
9983,778	0,0000195
9989,738464	0,0000189
9995,698929	0,0000179
10001,65939	0,0000177
10007,61986	0,0000168
10013,58032	0,000018
10019,54079	0,0000192
10025,50125	0,0000178
10031,46172	0,0000187
10037,42218	0,0000185
10043,38264	0,0000178
10049,34311	0,0000172
10055,30357	0,0000192
10061,26404	0,000017
10067,2245	0,0000161
10073,18497	0,0000154
10079,14543	0,0000153
10085,1059	0,0000125
10091,06636	0,0000143
10097,02682	0,0000124
10102,98729	0,0000114
10108,94775	0,0000132
10114,90822	0,0000154
10120,86868	0,0000162
10126,82915	0,0000172
10132,78961	0,0000199
10138,75008	0,0000222
10144,71054	0,0000231
10150,67101	0,000024
10156,63147	0,0000252
10162,59193	0,0000263
10168,5524	0,0000246
10174,51286	0,0000244
10180,47333	0,0000237
10186,43379	0,0000237
10192,39426	0,0000223
10198,35472	0,0000229
10204,31519	0,0000228
10210,27565	0,0000227
10216,23611	0,0000194
10222,19658	0,0000195
10228,15704	0,0000194
10234,11751	0,0000187
10240,07797	0,0000174
10246,03844	0,0000148
10251,9989	0,0000142
10257,95937	0,000013
10263,91983	0,0000127
10269,88029	0,0000106
10275,84076	0,0000106
10281,80122	0,00000986
10287,76169	0,00000923
10293,72215	0,00000781
10299,68262	0,00000642
10305,64308	0,00000557
10311,60355	0,00000772
10317,56401	0,00000647
10323,52448	0,00000545
10329,48494	0,00000546
10335,4454	0,00000508
10341,40587	0,0000046
10347,36633	0,00000458
10353,3268	0,00000427
10359,28726	0,00000346
10365,24773	0,00000244
10371,20819	0,00000156
10377,16866	0,000000923
10383,12912	0,00000174
10389,08958	0,00000455
10395,05005	0,00000569
10401,01051	0,00000526
10406,97098	0,00000657
10412,93144	0,00000547
10418,89191	0,00000764
10424,85237	0,00000683
10430,81284	0,00000656
10436,7733	0,00000387
10442,73376	0,00000358
10448,69423	0,00000378
10454,65469	0,00000558
10460,61516	0,00000558
10466,57562	0,00000948
10472,53609	0,0000122
10478,49655	0,0000147
10484,45702	0,0000167
10490,41748	0,00002
10496,37794	0,0000228
10502,33841	0,0000259
10508,29887	0,000028
10514,25934	0,0000295
10520,2198	0,0000318
10526,18027	0,0000332
10532,14073	0,0000356
10538,1012	0,0000356
10544,06166	0,0000367
10550,02213	0,0000388
10555,98259	0,0000369
10561,94305	0,0000371
10567,90352	0,0000354
10573,86398	0,0000367
10579,82445	0,0000368
10585,78491	0,0000348
10591,74538	0,0000356
10597,70584	0,0000341
10603,66631	0,0000344
10609,62677	0,0000351
10615,58723	0,0000353
10621,5477	0,0000356
10627,50816	0,0000375
10633,46863	0,0000395
10639,42909	0,0000383
10645,38956	0,0000396
10651,35002	0,0000409
10657,31049	0,0000427
10663,27095	0,0000436
10669,23141	0,0000449
10675,19188	0,0000447
10681,15234	0,0000437
10687,11281	0,0000411
10693,07327	0,0000399
10699,03374	0,0000376
10704,9942	0,0000357
10710,95467	0,0000347
10716,91513	0,0000326
10722,8756	0,0000324
10728,83606	0,0000306
10734,79652	0,0000312
10740,75699	0,0000309
10746,71745	0,0000307
10752,67792	0,0000291
10758,63838	0,0000274
10764,59885	0,0000287
10770,55931	0,0000286
10776,51978	0,0000277
10782,48024	0,0000282
10788,4407	0,0000297
10794,40117	0,0000302
10800,36163	0,0000293
10806,3221	0,0000306
10812,28256	0,00003
10818,24303	0,0000291
10824,20349	0,0000288
10830,16396	0,0000257
10836,12442	0,0000265
10842,08488	0,0000261
10848,04535	0,0000242
10854,00581	0,0000236
10859,96628	0,0000233
10865,92674	0,0000216
10871,88721	0,00002
10877,84767	0,0000182
10883,80814	0,0000157
10889,7686	0,0000149
10895,72906	0,0000114
10901,68953	0,00000907
10907,64999	0,00000692
10913,61046	0,00000539
10919,57092	0,00000554
10925,53139	0,00000692
10931,49185	0,00000715
10937,45232	0,00000839
10943,41278	0,0000072
10949,37325	0,00000767
10955,33371	0,00000685
10961,29417	0,00000512
10967,25464	0,00000322
10973,2151	0,00000322
10979,17557	0,00000171
10985,13603	0,000002
10991,0965	0,0000028
10997,05696	0,00000351
11003,01743	0,00000287
11008,97789	0,00000428
11014,93835	0,00000542
11020,89882	0,00000454
11026,85928	0,00000671
11032,81975	0,00000715
11038,78021	0,00000955
11044,74068	0,0000106
11050,70114	0,0000121
11056,66161	0,0000129
11062,62207	0,000014
11068,58253	0,0000151
11074,543	0,0000165
11080,50346	0,0000162
11086,46393	0,0000161
11092,42439	0,0000158
11098,38486	0,0000143
11104,34532	0,0000139
11110,30579	0,0000136
11116,26625	0,0000113
11122,22672	0,0000115
11128,18718	0,0000102
11134,14764	0,00000795
11140,10811	0,00000759
11146,06857	0,0000062
11152,02904	0,00000447
11157,9895	0,00000542
11163,94997	0,00000579
11169,91043	0,00000343
11175,8709	0,00000292
11181,83136	0,00000366
11187,79182	0,00000295
11193,75229	0,00000475
11199,71275	0,00000495
11205,67322	0,00000473
11211,63368	0,0000044
11217,59415	0,00000597
11223,55461	0,00000561
11229,51508	0,0000067
11235,47554	0,00000636
11241,436	0,00000779
11247,39647	0,00000811
11253,35693	0,00000884
11259,3174	0,00000921
11265,27786	0,0000103
11271,23833	0,0000114
11277,19879	0,0000116
11283,15926	0,0000128
11289,11972	0,000013
11295,08018	0,0000141
11301,04065	0,0000147
11307,00111	0,0000131
11312,96158	0,0000139
11318,92204	0,0000147
11324,88251	0,0000146
11330,84297	0,0000148
11336,80344	0,0000135
11342,7639	0,0000133
11348,72437	0,000014
11354,68483	0,0000129
11360,64529	0,0000134
11366,60576	0,0000114
11372,56622	0,0000122
11378,52669	0,0000128
11384,48715	0,000012
11390,44762	0,0000123
11396,40808	0,0000127
11402,36855	0,0000117
11408,32901	0,000013
11414,28947	0,0000119
11420,24994	0,0000101
11426,2104	0,0000109
11432,17087	0,0000119
11438,13133	0,0000102
11444,0918	0,0000111
11450,05226	0,00000998
11456,01273	0,00000686
11461,97319	0,00000842
11467,93365	0,00000556
11473,89412	0,00000544
11479,85458	0,00000624
11485,81505	0,00000444
11491,77551	0,00000543
11497,73598	0,00000485
11503,69644	0,00000319
11509,65691	0,00000441
11515,61737	0,00000444
11521,57784	0,00000505
11527,5383	0,00000445
11533,49876	0,00000493
11539,45923	0,00000314
11545,41969	0,00000369
11551,38016	0,00000371
11557,34062	0,00000433
11563,30109	0,000004
11569,26155	0,00000536
11575,22202	0,00000522
11581,18248	0,00000552
11587,14294	0,00000748
11593,10341	0,00000618
11599,06387	0,00000719
11605,02434	0,00000783
11610,9848	0,00000706
11616,94527	0,00000692
11622,90573	0,00000958
11628,8662	0,00000981
11634,82666	0,00000857
11640,78712	0,00000908
11646,74759	0,00000863
11652,70805	0,00000931
11658,66852	0,00001
11664,62898	0,00000847
11670,58945	0,00000928
11676,54991	0,00000903
11682,51038	0,00000822
11688,47084	0,00000744
11694,4313	0,00000643
11700,39177	0,00000689
11706,35223	0,00000408
11712,3127	0,0000048
11718,27316	0,00000402
11724,23363	0,00000361
11730,19409	0,00000383
11736,15456	0,00000232
11742,11502	0,0000029
11748,07549	0,00000406
11754,03595	0,00000471
11759,99641	0,00000575
11765,95688	0,00000582
11771,91734	0,0000069
11777,87781	0,00000461
11783,83827	0,0000075
11789,79874	0,00000647
11795,7592	0,00000745
11801,71967	0,00000655
11807,68013	0,00000565
11813,64059	0,0000048
11819,60106	0,00000528
11825,56152	0,00000476
11831,52199	0,00000487
11837,48245	0,00000473
11843,44292	0,0000046
11849,40338	0,00000304
11855,36385	0,00000602
11861,32431	0,00000492
11867,28477	0,00000502
11873,24524	0,00000482
11879,2057	0,00000527
11885,16617	0,00000499
11891,12663	0,00000585
[truncated: 30,772 more rows]
