# Supplementary material for: Predicting the Durability of Solid Fired Bricks Using NDT Electroacoustic Methods
Source: Materials (Basel). 2022 Aug 25;15(17):5882. doi: 10.3390/ma15175882 (PMC9457344; doi:10.3390/ma15175882)
Supplement: Supplementary file 1 [file materials-15-05882-s001.zip › 27-NV0_FL.csv]

ASCII data file created with TiePie Multi Channel software. www.tiepie.com.
2021-02-24 09:15:45 704m
Frequency	FFT1
Hz	V
0	0,004987867
5,960464478	0,000632922
11,92092896	0,000763029
17,88139343	0,00096592
23,84185791	0,000855162
29,80232239	0,00084036
35,76278687	0,000781942
41,72325134	0,000747763
47,68371582	0,000750306
53,6441803	0,000663994
59,60464478	0,000740415
65,56510925	0,000779934
71,52557373	0,000756767
77,48603821	0,000727453
83,44650269	0,000739981
89,40696716	0,000775753
95,36743164	0,000770509
101,3278961	0,000745494
107,2883606	0,000712832
113,2488251	0,000695751
119,2092896	0,000701695
125,169754	0,000692663
131,1302185	0,000685643
137,090683	0,000686215
143,0511475	0,000695669
149,0116119	0,000690978
154,9720764	0,000676624
160,9325409	0,000668726
166,8930054	0,000660199
172,8534698	0,000650634
178,8139343	0,00063462
184,7743988	0,000619033
190,7348633	0,000607807
196,6953278	0,00060193
202,6557922	0,00060167
208,6162567	0,000594655
214,5767212	0,000586852
220,5371857	0,000578295
226,4976501	0,000575113
232,4581146	0,000568989
238,4185791	0,000555413
244,3790436	0,000543475
250,3395081	0,000526075
256,2999725	0,0005146
262,260437	0,000514244
268,2209015	0,000508421
274,181366	0,000504399
280,1418304	0,000502926
286,1022949	0,000500844
292,0627594	0,000490105
298,0232239	0,00047667
303,9836884	0,000460193
309,9441528	0,000440908
315,9046173	0,00042342
321,8650818	0,000401296
327,8255463	0,000386885
333,7860107	0,000368126
339,7464752	0,000356699
345,7069397	0,000338763
351,6674042	0,000324925
357,6278687	0,000311022
363,5883331	0,000308238
369,5487976	0,000295013
375,5092621	0,000282713
381,4697266	0,000263078
387,430191	0,000251962
393,3906555	0,000245331
399,35112	0,000234691
405,3115845	0,000223734
411,272049	0,000206763
417,2325134	0,000192612
423,1929779	0,000171571
429,1534424	0,000148701
435,1139069	0,000129972
441,0743713	0,000110902
447,0348358	0,0000997
452,9953003	0,0000811
458,9557648	0,0000661
464,9162292	0,0000516
470,8766937	0,0000403
476,8371582	0,0000383
482,7976227	0,0000413
488,7580872	0,000051
494,7185516	0,0000639
500,6790161	0,0000768
506,6394806	0,000091
512,5999451	0,000102385
518,5604095	0,000119374
524,520874	0,000136683
530,4813385	0,000152653
536,441803	0,000167513
542,4022675	0,000188489
548,3627319	0,00020641
554,3231964	0,000224644
560,2836609	0,000242911
566,2441254	0,000258374
572,2045898	0,000275898
578,1650543	0,000293624
584,1255188	0,000310673
590,0859833	0,000326497
596,0464478	0,000346131
602,0069122	0,000366408
607,9673767	0,000388248
613,9278412	0,000409855
619,8883057	0,000427762
625,8487701	0,000445335
631,8092346	0,000461666
637,7696991	0,000481045
643,7301636	0,000500275
649,6906281	0,000523318
655,6510925	0,000541602
661,611557	0,000561021
667,5720215	0,000580625
673,532486	0,000599674
679,4929504	0,000618882
685,4534149	0,000636364
691,4138794	0,000652172
697,3743439	0,000668336
703,3348083	0,000686399
709,2952728	0,00070103
715,2557373	0,000716228
721,2162018	0,000728574
727,1766663	0,000740783
733,1371307	0,000752496
739,0975952	0,000765266
745,0580597	0,000780075
751,0185242	0,000789493
756,9789886	0,000801882
762,9394531	0,000810854
768,8999176	0,000819523
774,8603821	0,000831401
780,8208466	0,000840585
786,781311	0,000850454
792,7417755	0,000857278
798,70224	0,000861131
804,6627045	0,000863694
810,6231689	0,000866753
816,5836334	0,000868463
822,5440979	0,000868797
828,5045624	0,000865873
834,4650269	0,000863569
840,4254913	0,000858478
846,3859558	0,000851265
852,3464203	0,000843842
858,3068848	0,00083568
864,2673492	0,000820251
870,2278137	0,00080359
876,1882782	0,000784456
882,1487427	0,000761246
888,1092072	0,000734262
894,0696716	0,000702844
900,0301361	0,000671188
905,9906006	0,000635574
911,9510651	0,000602712
917,9115295	0,000579554
923,871994	0,000572183
929,8324585	0,000596078
935,792923	0,000667609
941,7533875	0,000798145
947,7138519	0,001004646
953,6743164	0,001298029
959,6347809	0,001684393
965,5952454	0,002156601
971,5557098	0,002653537
977,5161743	0,003044601
983,4766388	0,00321117
989,4371033	0,003179957
995,3975677	0,003046497
1001,358032	0,002887448
1007,318497	0,002733067
1013,278961	0,002600966
1019,239426	0,002486996
1025,19989	0,002390785
1031,160355	0,002306489
1037,120819	0,002233476
1043,081284	0,002167079
1049,041748	0,002108707
1055,002213	0,002059203
1060,962677	0,002015437
1066,923141	0,001974139
1072,883606	0,001936294
1078,84407	0,001902547
1084,804535	0,001870833
1090,764999	0,001840199
1096,725464	0,001814807
1102,685928	0,00178547
1108,646393	0,001755456
1114,606857	0,001731497
1120,567322	0,001704256
1126,527786	0,001679709
1132,488251	0,00165404
1138,448715	0,001629338
1144,40918	0,001605214
1150,369644	0,00158367
1156,330109	0,00155979
1162,290573	0,001538178
1168,251038	0,001516088
1174,211502	0,001496206
1180,171967	0,001473808
1186,132431	0,001452377
1192,092896	0,001431972
1198,05336	0,001410576
1204,013824	0,001388312
1209,974289	0,001366351
1215,934753	0,001345791
1221,895218	0,001326031
1227,855682	0,001304234
1233,816147	0,00128258
1239,776611	0,001262879
1245,737076	0,001242292
1251,69754	0,001224744
1257,658005	0,001207566
1263,618469	0,001191437
1269,578934	0,001177853
1275,539398	0,001162875
1281,499863	0,001146424
1287,460327	0,001133399
1293,420792	0,001116237
1299,381256	0,001102551
1305,341721	0,001085853
1311,302185	0,001068438
1317,26265	0,001050614
1323,223114	0,001031307
1329,183578	0,001012944
1335,144043	0,000992181
1341,104507	0,000972883
1347,064972	0,000952596
1353,025436	0,000932069
1358,985901	0,000910419
1364,946365	0,000889928
1370,90683	0,000871247
1376,867294	0,000850421
1382,827759	0,000831606
1388,788223	0,000812894
1394,748688	0,000796772
1400,709152	0,000776339
1406,669617	0,000758438
1412,630081	0,000740599
1418,590546	0,000721933
1424,55101	0,000707278
1430,511475	0,000691482
1436,471939	0,000673386
1442,432404	0,000657994
1448,392868	0,000642796
1454,353333	0,000628967
1460,313797	0,000615778
1466,274261	0,000603426
1472,234726	0,000592344
1478,19519	0,000583086
1484,155655	0,000571509
1490,116119	0,000561698
1496,076584	0,000551429
1502,037048	0,000542118
1507,997513	0,00053044
1513,957977	0,000518992
1519,918442	0,000508695
1525,878906	0,000496824
1531,839371	0,00048475
1537,799835	0,000475588
1543,7603	0,000465626
1549,720764	0,000455095
1555,681229	0,000444819
1561,641693	0,000436254
1567,602158	0,000430547
1573,562622	0,000423732
1579,523087	0,000418951
1585,483551	0,000414847
1591,444016	0,000410203
1597,40448	0,000403843
1603,364944	0,000399295
1609,325409	0,000394149
1615,285873	0,00039245
1621,246338	0,000389687
1627,206802	0,000391314
1633,167267	0,000393125
1639,127731	0,000400848
1645,088196	0,000408976
1651,04866	0,000423212
1657,009125	0,00043979
1662,969589	0,00046168
1668,930054	0,000483756
1674,890518	0,000510828
1680,850983	0,000540542
1686,811447	0,000570071
1692,771912	0,000604672
1698,732376	0,000639264
1704,692841	0,000674645
1710,653305	0,000713091
1716,61377	0,000755696
1722,574234	0,00080179
1728,534698	0,000849993
1734,495163	0,00090628
1740,455627	0,00096294
1746,416092	0,001027167
1752,376556	0,001100534
1758,337021	0,001177682
1764,297485	0,001262072
1770,25795	0,001350441
1776,218414	0,001449227
1782,178879	0,001550089
1788,139343	0,001652944
1794,099808	0,001751256
1800,060272	0,001839748
1806,020737	0,001910879
1811,981201	0,001954989
1817,941666	0,001972286
1823,90213	0,001962475
1829,862595	0,001929801
1835,823059	0,001880328
1841,783524	0,001822027
1847,743988	0,00176266
1853,704453	0,00169924
1859,664917	0,001642702
1865,625381	0,001587746
1871,585846	0,001537859
1877,54631	0,001491907
1883,506775	0,001451842
1889,467239	0,001413754
1895,427704	0,001379531
1901,388168	0,001348897
1907,348633	0,001319448
1913,309097	0,001292226
1919,269562	0,001266926
1925,230026	0,001240033
1931,190491	0,001215448
1937,150955	0,001193656
1943,11142	0,001168762
1949,071884	0,001147194
1955,032349	0,001124644
1960,992813	0,001104989
1966,953278	0,001089489
1972,913742	0,001078743
1978,874207	0,001072309
1984,834671	0,001070861
1990,795135	0,001067665
1996,7556	0,001063812
2002,716064	0,001061843
2008,676529	0,001061662
2014,636993	0,00106299
2020,597458	0,001064149
2026,557922	0,00106691
2032,518387	0,001068934
2038,478851	0,001074888
2044,439316	0,00108027
2050,39978	0,001089706
2056,360245	0,001099763
2062,320709	0,001111855
2068,281174	0,001129022
2074,241638	0,001146725
2080,202103	0,001172283
2086,162567	0,001195789
2092,123032	0,001225239
2098,083496	0,001263269
2104,043961	0,001301787
2110,004425	0,001343328
2115,96489	0,001390285
2121,925354	0,001444638
2127,885818	0,001504929
2133,846283	0,001569035
2139,806747	0,001641608
2145,767212	0,001719618
2151,727676	0,001805964
2157,688141	0,00190131
2163,648605	0,002004468
2169,60907	0,002117215
2175,569534	0,002240813
2181,529999	0,002371909
2187,490463	0,002511154
2193,450928	0,002651887
2199,411392	0,002778094
2205,371857	0,002864231
2211,332321	0,002882272
2217,292786	0,002811775
2223,25325	0,002676921
2229,213715	0,002535261
2235,174179	0,002443027
2241,134644	0,002425174
2247,095108	0,002486573
2253,055573	0,002609544
2259,016037	0,002777767
2264,976501	0,002978907
2270,936966	0,003200602
2276,89743	0,003437856
2282,857895	0,003678022
2288,818359	0,003913055
2294,778824	0,004130984
2300,739288	0,004321594
2306,699753	0,004475328
2312,660217	0,004584173
2318,620682	0,004643357
2324,581146	0,004653331
2330,541611	0,004621664
2336,502075	0,004558121
2342,46254	0,004472362
2348,423004	0,004370167
2354,383469	0,004261606
2360,343933	0,004149082
2366,304398	0,004043978
2372,264862	0,003946349
2378,225327	0,003858565
2384,185791	0,003781357
2390,146255	0,003718341
2396,10672	0,003665679
2402,067184	0,003628784
2408,027649	0,003600585
2413,988113	0,003588907
2419,948578	0,003587425
2425,909042	0,003599385
2431,869507	0,003622927
2437,829971	0,00365687
2443,790436	0,003703306
2449,7509	0,003760517
2455,711365	0,003828143
2461,671829	0,003904787
2467,632294	0,003992634
2473,592758	0,00409159
2479,553223	0,004201416
2485,513687	0,004321337
2491,474152	0,004453137
2497,434616	0,004593489
2503,395081	0,004744988
2509,355545	0,004907432
2515,31601	0,005081871
2521,276474	0,005267098
2527,236938	0,005464006
2533,197403	0,005674498
2539,157867	0,005895329
2545,118332	0,006132984
2551,078796	0,006384361
2557,039261	0,006650952
2562,999725	0,006931402
2568,96019	0,007228834
2574,920654	0,007545079
2580,881119	0,00788174
2586,841583	0,00823539
2592,802048	0,008611567
2598,762512	0,009010224
2604,722977	0,009433033
2610,683441	0,009877709
2616,643906	0,010350202
2622,60437	0,010845738
2628,564835	0,011363486
2634,525299	0,011907128
2640,485764	0,012462879
2646,446228	0,013031998
2652,406693	0,013596757
2658,367157	0,014155859
2664,327621	0,014685079
2670,288086	0,015168332
2676,24855	0,015579704
2682,209015	0,015891438
2688,169479	0,016083594
2694,129944	0,016137213
2700,090408	0,01603498
2706,050873	0,015791994
2712,011337	0,015414318
2717,971802	0,014933115
2723,932266	0,014369725
2729,892731	0,013759978
2735,853195	0,013121999
2741,81366	0,012475726
2747,774124	0,011839019
2753,734589	0,01122048
2759,695053	0,010628502
2765,655518	0,010068264
2771,615982	0,009536592
2777,576447	0,009041887
2783,536911	0,008578582
2789,497375	0,008143485
2795,45784	0,007742802
2801,418304	0,00736859
2807,378769	0,0070228
2813,339233	0,006700911
2819,299698	0,006401755
2825,260162	0,006122949
2831,220627	0,005865267
2837,181091	0,005626995
2843,141556	0,005406171
2849,10202	0,005195605
2855,062485	0,005003106
2861,022949	0,004820262
2866,983414	0,004646461
2872,943878	0,004485223
2878,904343	0,004329806
2884,864807	0,004179877
2890,825272	0,00403683
2896,785736	0,003895259
2902,746201	0,003758402
2908,706665	0,003625712
2914,66713	0,003492944
2920,627594	0,003362973
2926,588058	0,003234993
2932,548523	0,003111882
2938,508987	0,002992986
2944,469452	0,002878569
2950,429916	0,002769266
2956,390381	0,00266586
2962,350845	0,002570211
2968,31131	0,002489016
2974,271774	0,002419379
2980,232239	0,002364627
2986,192703	0,002322775
2992,153168	0,0022866
2998,113632	0,002250795
3004,074097	0,002206666
3010,034561	0,002156003
3015,995026	0,002095896
3021,95549	0,002030676
3027,915955	0,001965979
3033,876419	0,001898353
3039,836884	0,001831378
3045,797348	0,001764923
3051,757813	0,001702598
3057,718277	0,001639397
3063,678741	0,001580292
3069,639206	0,001522762
3075,59967	0,001468521
3081,560135	0,001418566
3087,520599	0,001371075
3093,481064	0,001323388
3099,441528	0,001277806
3105,401993	0,001235725
3111,362457	0,001196346
3117,322922	0,001157518
3123,283386	0,001122934
3129,243851	0,001087893
3135,204315	0,001054604
3141,16478	0,001023659
3147,125244	0,00099167
3153,085709	0,000960837
3159,046173	0,000931448
3165,006638	0,000902586
3170,967102	0,00087501
3176,927567	0,000849074
3182,888031	0,000823079
3188,848495	0,000794929
3194,80896	0,000770352
3200,769424	0,000743591
3206,729889	0,000716439
3212,690353	0,000692078
3218,650818	0,000669387
3224,611282	0,000647939
3230,571747	0,000627326
3236,532211	0,000609668
3242,492676	0,00059064
3248,45314	0,000574329
3254,413605	0,000562223
3260,374069	0,000551461
3266,334534	0,000541791
3272,294998	0,000536421
3278,255463	0,000533025
3284,215927	0,000532743
3290,176392	0,000534926
3296,136856	0,000538559
3302,097321	0,000548266
3308,057785	0,000556393
3314,01825	0,00056724
3319,978714	0,000579927
3325,939178	0,000590803
3331,899643	0,000603781
3337,860107	0,000616677
3343,820572	0,000626831
3349,781036	0,000637221
3355,741501	0,000644469
3361,701965	0,000648946
3367,66243	0,000651044
3373,622894	0,000651959
3379,583359	0,000648685
3385,543823	0,000647296
3391,504288	0,000643744
3397,464752	0,000643064
3403,425217	0,000645437
3409,385681	0,000651845
3415,346146	0,000664203
3421,30661	0,000679561
3427,267075	0,000698712
3433,227539	0,000722165
3439,188004	0,00074343
3445,148468	0,000766267
3451,108932	0,00078788
3457,069397	0,000807654
3463,029861	0,000823967
3468,990326	0,000840661
3474,95079	0,000851894
3480,911255	0,000863929
3486,871719	0,000874425
3492,832184	0,000881934
3498,792648	0,000889311
3504,753113	0,00089638
3510,713577	0,000905051
3516,674042	0,000912972
3522,634506	0,000920458
3528,594971	0,000931349
3534,555435	0,000940087
3540,5159	0,000952001
3546,476364	0,000962333
3552,436829	0,000974411
3558,397293	0,000989505
3564,357758	0,001002983
3570,318222	0,001018781
3576,278687	0,001033561
3582,239151	0,001048916
3588,199615	0,001064555
3594,16008	0,001082652
3600,120544	0,001098223
3606,081009	0,00111634
3612,041473	0,001134689
3618,001938	0,001154785
3623,962402	0,001175623
3629,922867	0,001193065
3635,883331	0,001215944
3641,843796	0,00123877
3647,80426	0,001263499
3653,764725	0,001288261
3659,725189	0,001314492
3665,685654	0,001338377
3671,646118	0,001364356
3677,606583	0,001387654
3683,567047	0,001409402
3689,527512	0,001428841
3695,487976	0,001443821
3701,448441	0,001458038
3707,408905	0,001465396
3713,36937	0,001470782
3719,329834	0,001470376
3725,290298	0,001465027
3731,250763	0,001453634
3737,211227	0,00143731
3743,171692	0,001415898
3749,132156	0,001390303
3755,092621	0,001358923
3761,053085	0,001320894
3767,01355	0,001280888
3772,974014	0,001236897
3778,934479	0,001191638
3784,894943	0,001144809
3790,855408	0,001097376
3796,815872	0,001051187
3802,776337	0,001005942
3808,736801	0,000964111
3814,697266	0,00092418
3820,65773	0,00088784
3826,618195	0,000854385
3832,578659	0,000826673
3838,539124	0,0008017
3844,499588	0,000780764
3850,460052	0,000763611
3856,420517	0,000751449
3862,380981	0,000741112
3868,341446	0,000734594
3874,30191	0,000732159
3880,262375	0,000731283
3886,222839	0,000733524
3892,183304	0,000736368
3898,143768	0,000743791
3904,104233	0,000748271
3910,064697	0,000757457
3916,025162	0,000765764
3921,985626	0,000774607
3927,946091	0,000785215
3933,906555	0,000797457
3939,86702	0,000807656
3945,827484	0,000818377
3951,787949	0,000829998
3957,748413	0,000841789
3963,708878	0,000853409
3969,669342	0,00086807
3975,629807	0,000881066
3981,590271	0,000894347
3987,550735	0,00090888
3993,5112	0,000926352
3999,471664	0,000942054
4005,432129	0,000960717
4011,392593	0,000977949
4017,353058	0,000996752
4023,313522	0,001014073
4029,273987	0,00103278
4035,234451	0,001051559
4041,194916	0,0010696
4047,15538	0,001085758
4053,115845	0,001102497
4059,076309	0,001118646
4065,036774	0,001133757
4070,997238	0,001148159
4076,957703	0,001160759
4082,918167	0,00117458
4088,878632	0,001186345
4094,839096	0,0011951
4100,799561	0,001204966
4106,760025	0,001214454
4112,72049	0,001221165
4118,680954	0,001226513
4124,641418	0,001233343
4130,601883	0,001237624
4136,562347	0,001239742
4142,522812	0,001243283
4148,483276	0,001241132
4154,443741	0,001240861
4160,404205	0,001240562
4166,36467	0,001241153
4172,325134	0,001244977
4178,285599	0,001253639
4184,246063	0,001267543
4190,206528	0,001287335
4196,166992	0,001312575
4202,127457	0,001341261
4208,087921	0,001373422
4214,048386	0,001404236
4220,00885	0,001429643
4225,969315	0,001450073
4231,929779	0,001458964
4237,890244	0,001457755
4243,850708	0,001447068
4249,811172	0,001425134
4255,771637	0,001391157
4261,732101	0,001348902
4267,692566	0,001298092
4273,65303	0,001242472
4279,613495	0,00118481
4285,573959	0,001123026
4291,534424	0,001060678
4297,494888	0,000997338
4303,455353	0,000936776
4309,415817	0,000877091
4315,376282	0,000821737
4321,336746	0,00076772
4327,297211	0,000719378
4333,257675	0,000672172
4339,21814	0,00063213
4345,178604	0,000595866
4351,139069	0,000561106
4357,099533	0,000530291
4363,059998	0,000503666
4369,020462	0,000478148
4374,980927	0,000450225
4380,941391	0,000419798
4386,901855	0,000391927
4392,86232	0,000365221
4398,822784	0,000347491
4404,783249	0,000344156
4410,743713	0,000362829
4416,704178	0,000410501
4422,664642	0,000480201
4428,625107	0,000572493
4434,585571	0,000676189
4440,546036	0,000790708
4446,5065	0,000915251
4452,466965	0,001046504
4458,427429	0,00117954
4464,387894	0,001317476
4470,348358	0,001459759
4476,308823	0,001605463
4482,269287	0,001754394
4488,229752	0,001904868
4494,190216	0,002061919
4500,150681	0,002219726
4506,111145	0,002379306
4512,071609	0,002545441
4518,032074	0,002715668
4523,992538	0,002888265
4529,953003	0,003067561
4535,913467	0,003253453
4541,873932	0,003442356
4547,834396	0,00364179
4553,794861	0,003844869
4559,755325	0,004061203
4565,71579	0,004284401
4571,676254	0,004519836
4577,636719	0,00476529
4583,597183	0,005023223
4589,557648	0,005294736
4595,518112	0,005581676
4601,478577	0,005881356
4607,439041	0,006196026
4613,399506	0,006526342
4619,35997	0,006869721
4625,320435	0,00722632
4631,280899	0,00759188
4637,241364	0,007964305
4643,201828	0,008333183
4649,162292	0,008692417
4655,122757	0,009029623
4661,083221	0,009328686
4667,043686	0,009576471
4673,00415	0,009750902
4678,964615	0,00984324
4684,925079	0,009842034
4690,885544	0,00974021
4696,846008	0,009547742
4702,806473	0,009276784
4708,766937	0,00893983
4714,727402	0,008563174
4720,687866	0,008159931
4726,648331	0,007748646
4732,608795	0,007336078
4738,56926	0,006934493
4744,529724	0,006545908
4750,490189	0,006180341
4756,450653	0,005833259
4762,411118	0,005507427
4768,371582	0,005203572
4774,332047	0,004919062
4780,292511	0,004654681
4786,252975	0,004407049
4792,21344	0,004175551
4798,173904	0,003963376
4804,134369	0,003764507
4810,094833	0,003578811
4816,055298	0,003407159
4822,015762	0,003245792
4827,976227	0,0030992
4833,936691	0,002960839
4839,897156	0,002833341
4845,85762	0,002709759
4851,818085	0,002587931
4857,778549	0,002471815
4863,739014	0,002370326
4869,699478	0,002281131
4875,659943	0,002204369
4881,620407	0,002132776
4887,580872	0,002064685
4893,541336	0,002001713
4899,501801	0,001942055
4905,462265	0,001888147
4911,422729	0,001835797
4917,383194	0,001791363
4923,343658	0,001748186
4929,304123	0,00171119
4935,264587	0,001676945
4941,225052	0,001641283
4947,185516	0,001612445
4953,145981	0,001583635
4959,106445	0,00156007
4965,06691	0,0015366
4971,027374	0,001517491
4976,987839	0,001497271
4982,948303	0,001478562
4988,908768	0,001465273
4994,869232	0,00145085
5000,829697	0,001438067
5006,790161	0,00142459
5012,750626	0,001414599
5018,71109	0,001404913
5024,671555	0,001396137
5030,632019	0,00138831
5036,592484	0,00138044
5042,552948	0,0013747
5048,513412	0,00136776
5054,473877	0,001362568
5060,434341	0,001357096
5066,394806	0,001350996
5072,35527	0,001348359
5078,315735	0,001343993
5084,276199	0,001338738
5090,236664	0,001333547
5096,197128	0,001328717
5102,157593	0,001324439
5108,118057	0,00131951
5114,078522	0,001311577
5120,038986	0,001306582
5125,999451	0,001299169
5131,959915	0,001291622
5137,92038	0,001285154
5143,880844	0,001277725
5149,841309	0,001271699
5155,801773	0,001266614
5161,762238	0,001260074
5167,722702	0,001256927
5173,683167	0,001252987
5179,643631	0,001251025
5185,604095	0,001248703
5191,56456	0,001250473
5197,525024	0,001255509
5203,485489	0,001258725
5209,445953	0,001264486
5215,406418	0,001272181
5221,366882	0,001279599
5227,327347	0,00128988
5233,287811	0,001296772
5239,248276	0,001306371
5245,20874	0,001312792
5251,169205	0,00131835
5257,129669	0,001322247
5263,090134	0,001321791
5269,050598	0,001321784
5275,011063	0,001316888
5280,971527	0,001311192
5286,931992	0,001301371
5292,892456	0,001289675
5298,852921	0,001277067
5304,813385	0,001261658
5310,773849	0,001245215
5316,734314	0,001229045
5322,694778	0,001211113
5328,655243	0,001193208
5334,615707	0,001176492
5340,576172	0,001160219
5346,536636	0,001143843
5352,497101	0,001130057
5358,457565	0,001114713
5364,41803	0,001103342
5370,378494	0,001092914
5376,338959	0,001083871
5382,299423	0,001076724
5388,259888	0,001071506
5394,220352	0,001066204
5400,180817	0,001062099
5406,141281	0,001060421
5412,101746	0,001059978
5418,06221	0,001060518
5424,022675	0,001060761
5429,983139	0,001065656
5435,943604	0,001070316
5441,904068	0,001075505
5447,864532	0,001078532
5453,824997	0,001085273
5459,785461	0,001090539
5465,745926	0,001095916
5471,70639	0,00110087
5477,666855	0,001108718
5483,627319	0,001111681
5489,587784	0,001117966
5495,548248	0,001122963
5501,508713	0,001128018
5507,469177	0,001133183
5513,429642	0,00113845
5519,390106	0,001145737
5525,350571	0,001152502
5531,311035	0,001158393
5537,2715	0,001165249
5543,231964	0,001174262
5549,192429	0,001183525
5555,152893	0,001193545
5561,113358	0,001202887
5567,073822	0,001212496
5573,034286	0,001223426
5578,994751	0,00123448
5584,955215	0,001247103
5590,91568	0,001257749
5596,876144	0,001271257
5602,836609	0,00128422
5608,797073	0,001298513
5614,757538	0,001312363
5620,718002	0,00132921
5626,678467	0,001346122
5632,638931	0,00136299
5638,599396	0,001379668
5644,55986	0,00139883
5650,520325	0,001419086
5656,480789	0,001438388
5662,441254	0,001457184
5668,401718	0,001476742
5674,362183	0,001496859
5680,322647	0,00151663
5686,283112	0,0015368
5692,243576	0,001554736
5698,204041	0,001574911
5704,164505	0,001594524
5710,124969	0,001611647
5716,085434	0,001629583
5722,045898	0,001646589
5728,006363	0,001662053
5733,966827	0,001676769
5739,927292	0,001690916
5745,887756	0,001703012
5751,848221	0,001715867
5757,808685	0,001725705
5763,76915	0,001733301
5769,729614	0,00173989
5775,690079	0,001742815
5781,650543	0,001743502
5787,611008	0,001742162
5793,571472	0,001739326
5799,531937	0,001733169
5805,492401	0,001727101
5811,452866	0,001715441
5817,41333	0,001700891
5823,373795	0,001682824
5829,334259	0,001662348
5835,294724	0,001639993
5841,255188	0,001613769
5847,215652	0,00158431
5853,176117	0,001551621
5859,136581	0,001516873
5865,097046	0,001480521
5871,05751	0,001442283
5877,017975	0,001400733
5882,978439	0,001358641
5888,938904	0,00131574
5894,899368	0,001272715
5900,859833	0,001228502
5906,820297	0,001182657
5912,780762	0,001139127
5918,741226	0,001094829
5924,701691	0,001049545
5930,662155	0,001005958
5936,62262	0,000963986
5942,583084	0,000923515
5948,543549	0,000882579
5954,504013	0,000845708
5960,464478	0,00080689
5966,424942	0,000772769
5972,385406	0,000741446
5978,345871	0,000707228
5984,306335	0,000674343
5990,2668	0,000645395
5996,227264	0,000614778
6002,187729	0,000586974
6008,148193	0,000559618
6014,108658	0,000531677
6020,069122	0,000504678
6026,029587	0,000479672
6031,990051	0,000452474
6037,950516	0,000427372
6043,91098	0,000403099
6049,871445	0,000379361
6055,831909	0,000355805
6061,792374	0,000333731
6067,752838	0,000310494
6073,713303	0,000289017
6079,673767	0,000271615
6085,634232	0,000250915
6091,594696	0,000232406
6097,555161	0,00021599
6103,515625	0,000197229
6109,476089	0,00018332
6115,436554	0,000168305
6121,397018	0,000152771
6127,357483	0,000139688
6133,317947	0,000124628
6139,278412	0,000112452
6145,238876	0,00010066
6151,199341	0,0000915
6157,159805	0,0000812
6163,12027	0,0000738
6169,080734	0,0000687
6175,041199	0,0000634
6181,001663	0,0000615
6186,962128	0,0000639
6192,922592	0,0000662
6198,883057	0,000072
6204,843521	0,0000801
6210,803986	0,0000869
6216,76445	0,0000966
6222,724915	0,000107047
6228,685379	0,000117246
6234,645844	0,000128064
6240,606308	0,00013994
6246,566772	0,00015352
6252,527237	0,000168278
6258,487701	0,000183205
6264,448166	0,000197344
6270,40863	0,000211628
6276,369095	0,00022722
6282,329559	0,000246588
6288,290024	0,000263144
6294,250488	0,000282034
6300,210953	0,000301502
6306,171417	0,000321883
6312,131882	0,000341749
6318,092346	0,000362876
6324,052811	0,000384504
6330,013275	0,000405524
6335,97374	0,000428116
6341,934204	0,000448932
6347,894669	0,000471433
6353,855133	0,000492039
6359,815598	0,000511852
6365,776062	0,000531504
6371,736526	0,000548119
6377,696991	0,000565747
6383,657455	0,000582651
6389,61792	0,000598726
6395,578384	0,000611179
6401,538849	0,000625285
6407,499313	0,000637798
6413,459778	0,000650299
6419,420242	0,000661623
6425,380707	0,000668897
6431,341171	0,0006795
6437,301636	0,000685255
6443,2621	0,000694527
6449,222565	0,000699615
6455,183029	0,000706208
6461,143494	0,00071163
6467,103958	0,000717107
6473,064423	0,000718353
6479,024887	0,00072259
6484,985352	0,000725197
6490,945816	0,000726683
6496,906281	0,000728122
6502,866745	0,000726201
6508,827209	0,000724297
6514,787674	0,000722292
6520,748138	0,000718698
6526,708603	0,000711937
6532,669067	0,000705831
6538,629532	0,000698734
6544,589996	0,00068812
6550,550461	0,000678243
6556,510925	0,000666757
6562,47139	0,000653588
6568,431854	0,000639584
6574,392319	0,000624449
6580,352783	0,000606855
6586,313248	0,000593177
6592,273712	0,000574739
6598,234177	0,000555104
6604,194641	0,000537027
6610,155106	0,000515418
6616,11557	0,000495656
6622,076035	0,000474574
6628,036499	0,000460624
6633,996964	0,000450476
6639,957428	0,000435055
6645,917892	0,000420774
6651,878357	0,00040784
6657,838821	0,000395702
6663,799286	0,000384566
6669,75975	0,000376223
6675,720215	0,000366399
6681,680679	0,0003589
6687,641144	0,000351237
6693,601608	0,000345902
6699,562073	0,000342171
6705,522537	0,000336028
6711,483002	0,000331843
6717,443466	0,000327765
6723,403931	0,000323863
6729,364395	0,000320322
6735,32486	0,000318117
6741,285324	0,000314653
6747,245789	0,00031134
6753,206253	0,00030861
6759,166718	0,00030556
6765,127182	0,000302019
6771,087646	0,000299053
6777,048111	0,000297499
6783,008575	0,000294169
6788,96904	0,000290649
6794,929504	0,000287351
6800,889969	0,000286893
6806,850433	0,000284268
6812,810898	0,000281115
6818,771362	0,00027791
6824,731827	0,000275162
6830,692291	0,000270961
6836,652756	0,00026873
6842,61322	0,000266078
6848,573685	0,000261831
6854,534149	0,000260002
6860,494614	0,000255764
6866,455078	0,000253281
6872,415543	0,00025111
6878,376007	0,00024784
6884,336472	0,00024326
6890,296936	0,000240976
6896,257401	0,000237772
6902,217865	0,000235889
6908,178329	0,000232116
6914,138794	0,000229074
6920,099258	0,000226064
6926,059723	0,000223133
6932,020187	0,000220071
6937,980652	0,000215726
6943,941116	0,000212477
6949,901581	0,000209102
6955,862045	0,000204947
6961,82251	0,000200848
6967,782974	0,00019722
6973,743439	0,000193518
6979,703903	0,000189782
6985,664368	0,000185531
6991,624832	0,000183508
6997,585297	0,000180631
7003,545761	0,000177117
7009,506226	0,000174785
7015,46669	0,000173807
7021,427155	0,000171309
7027,387619	0,00017017
7033,348083	0,000167612
7039,308548	0,00016946
7045,269012	0,000167078
7051,229477	0,000166416
7057,189941	0,000165801
7063,150406	0,000167538
7069,11087	0,000167176
7075,071335	0,000168346
7081,031799	0,000165329
7086,992264	0,000167857
7092,952728	0,000167403
7098,913193	0,000168369
7104,873657	0,00016678
7110,834122	0,000167739
7116,794586	0,000166475
7122,755051	0,000167146
7128,715515	0,000165726
7134,67598	0,000166124
7140,636444	0,000166463
7146,596909	0,00016585
7152,557373	0,000165059
7158,517838	0,000163274
7164,478302	0,000162285
7170,438766	0,000163113
7176,399231	0,00016289
7182,359695	0,000160656
7188,32016	0,000160245
7194,280624	0,000158862
7200,241089	0,000158074
7206,201553	0,000156195
7212,162018	0,000154643
7218,122482	0,000153927
7224,082947	0,000152577
7230,043411	0,000152063
7236,003876	0,000152226
7241,96434	0,000150614
7247,924805	0,000149359
7253,885269	0,000149341
7259,845734	0,000148775
7265,806198	0,000146625
7271,766663	0,000147396
7277,727127	0,00014808
7283,687592	0,000148642
7289,648056	0,000149315
7295,608521	0,000151079
7301,568985	0,000152417
7307,529449	0,000152686
7313,489914	0,000155513
7319,450378	0,000157802
7325,410843	0,000161487
7331,371307	0,000163027
7337,331772	0,000166424
7343,292236	0,000169035
7349,252701	0,000171578
7355,213165	0,000176155
7361,17363	0,000178869
7367,134094	0,000183322
7373,094559	0,000186815
7379,055023	0,000189189
7385,015488	0,000191641
7390,975952	0,000194469
7396,936417	0,000194988
7402,896881	0,00019805
7408,857346	0,000200215
7414,81781	0,000203519
7420,778275	0,000204095
7426,738739	0,00020437
7432,699203	0,000205893
7438,659668	0,000207489
7444,620132	0,000207927
7450,580597	0,000208396
7456,541061	0,000207529
7462,501526	0,000208715
7468,46199	0,000208948
7474,422455	0,000209342
7480,382919	0,00020977
7486,343384	0,000211141
7492,303848	0,000211878
7498,264313	0,000212655
7504,224777	0,000213336
7510,185242	0,000215544
7516,145706	0,000215371
7522,106171	0,000215437
7528,066635	0,000215729
7534,0271	0,000217067
7539,987564	0,000215376
7545,948029	0,000216283
7551,908493	0,000215601
7557,868958	0,000214315
7563,829422	0,00021428
7569,789886	0,000214252
7575,750351	0,000213526
7581,710815	0,000209965
7587,67128	0,000208928
7593,631744	0,00020584
7599,592209	0,000202483
7605,552673	0,000199608
7611,513138	0,0001974
7617,473602	0,000193557
7623,434067	0,000190112
7629,394531	0,000184298
7635,354996	0,000183179
7641,31546	0,000179128
7647,275925	0,000174452
7653,236389	0,000170665
7659,196854	0,000165909
7665,157318	0,000159937
7671,117783	0,000153825
7677,078247	0,000149992
7683,038712	0,000144292
7688,999176	0,000141248
7694,959641	0,000136664
7700,920105	0,000130123
7706,880569	0,000124896
7712,841034	0,000121057
7718,801498	0,00011449
7724,761963	0,000110851
7730,722427	0,000105449
7736,682892	0,0000999
7742,643356	0,0000964
7748,603821	0,0000914
7754,564285	0,0000881
7760,52475	0,0000843
7766,485214	0,0000802
7772,445679	0,0000766
7778,406143	0,0000734
7784,366608	0,0000718
7790,327072	0,0000697
7796,287537	0,000067
7802,248001	0,0000673
7808,208466	0,0000671
7814,16893	0,0000683
7820,129395	0,0000691
7826,089859	0,00007
7832,050323	0,0000724
7838,010788	0,0000775
7843,971252	0,0000808
7849,931717	0,0000853
7855,892181	0,0000905
7861,852646	0,0000949
7867,81311	0,000101295
7873,773575	0,000105441
7879,734039	0,000111427
7885,694504	0,000117553
7891,654968	0,000121758
7897,615433	0,000128005
7903,575897	0,000133323
7909,536362	0,000136965
7915,496826	0,000141366
7921,457291	0,00014653
7927,417755	0,000152022
7933,37822	0,000158516
7939,338684	0,000160845
7945,299149	0,00016729
7951,259613	0,000172945
7957,220078	0,000178314
7963,180542	0,000184255
7969,141006	0,000190479
7975,101471	0,000197206
7981,061935	0,000203031
7987,0224	0,000209505
7992,982864	0,000214455
7998,943329	0,000219664
8004,903793	0,000226772
8010,864258	0,000230073
8016,824722	0,000237016
8022,785187	0,000241611
8028,745651	0,000245623
8034,706116	0,000250898
8040,66658	0,000254723
8046,627045	0,000259214
8052,587509	0,000263276
8058,547974	0,000267674
8064,508438	0,000272208
8070,468903	0,000275892
8076,429367	0,000278968
8082,389832	0,000282492
8088,350296	0,000287161
8094,31076	0,000291185
8100,271225	0,000295874
8106,231689	0,000299316
8112,192154	0,000303995
8118,152618	0,000308011
8124,113083	0,000312928
8130,073547	0,000318668
8136,034012	0,000323481
8141,994476	0,000326959
8147,954941	0,000331811
8153,915405	0,000336978
8159,87587	0,00034115
8165,836334	0,000347063
8171,796799	0,000352119
8177,757263	0,000354686
8183,717728	0,000360285
8189,678192	0,000364172
8195,638657	0,00037003
8201,599121	0,000375741
8207,559586	0,000378881
8213,52005	0,000381072
8219,480515	0,000385106
8225,440979	0,000389284
8231,401443	0,000393762
8237,361908	0,000396383
8243,322372	0,000400618
8249,282837	0,000403932
8255,243301	0,000408014
8261,203766	0,000411597
8267,16423	0,000415869
8273,124695	0,000420631
8279,085159	0,000423518
8285,045624	0,000427992
8291,006088	0,000431136
8296,966553	0,00043849
8302,927017	0,000441777
8308,887482	0,000447584
8314,847946	0,000451453
8320,808411	0,00045835
8326,768875	0,000463783
8332,72934	0,000468802
8338,689804	0,000474383
8344,650269	0,000480988
8350,610733	0,000487128
8356,571198	0,000492939
8362,531662	0,000499203
8368,492126	0,000502582
8374,452591	0,000507714
8380,413055	0,000514317
8386,37352	0,000520004
8392,333984	0,000523546
8398,294449	0,000529915
8404,254913	0,000534533
8410,215378	0,000540898
8416,175842	0,000544251
8422,136307	0,000549588
8428,096771	0,0005554
8434,057236	0,000559387
8440,0177	0,000562946
8445,978165	0,000569314
8451,938629	0,000572423
8457,899094	0,000578223
8463,859558	0,000582023
8469,820023	0,000587793
8475,780487	0,000591375
8481,740952	0,00059617
8487,701416	0,000600226
8493,66188	0,000604654
8499,622345	0,000608988
8505,582809	0,00061185
8511,543274	0,000618089
8517,503738	0,000619728
8523,464203	0,000624989
8529,424667	0,000628238
8535,385132	0,000632607
8541,345596	0,000637345
8547,306061	0,000640526
8553,266525	0,000644633
8559,22699	0,000648505
8565,187454	0,000652621
8571,147919	0,000655702
8577,108383	0,000659358
8583,068848	0,000662454
8589,029312	0,000664162
8594,989777	0,000666913
8600,950241	0,000669959
8606,910706	0,000672056
8612,87117	0,000675355
8618,831635	0,000675925
8624,792099	0,000677212
8630,752563	0,000679514
8636,713028	0,000679737
8642,673492	0,000679266
8648,633957	0,000679386
8654,594421	0,000678663
8660,554886	0,000676957
8666,51535	0,00067619
8672,475815	0,000674779
8678,436279	0,000671837
8684,396744	0,000668866
8690,357208	0,000665889
8696,317673	0,000664238
8702,278137	0,000658772
8708,238602	0,000654573
8714,199066	0,000650661
8720,159531	0,000645882
8726,119995	0,000639228
8732,08046	0,000634328
8738,040924	0,00063019
8744,001389	0,000623785
8749,961853	0,000617986
8755,922318	0,000612553
8761,882782	0,000607125
8767,843246	0,000601446
8773,803711	0,000596582
8779,764175	0,000591473
8785,72464	0,000584285
8791,685104	0,000580722
8797,645569	0,000574558
8803,606033	0,000570468
8809,566498	0,000565758
8815,526962	0,000560629
8821,487427	0,000555308
8827,447891	0,000551659
8833,408356	0,000546828
8839,36882	0,000542682
8845,329285	0,000538865
8851,289749	0,000534633
8857,250214	0,000530562
8863,210678	0,000526459
8869,171143	0,00052401
8875,131607	0,000520846
8881,092072	0,000516106
8887,052536	0,000513789
8893,013	0,000510493
8898,973465	0,000507581
8904,933929	0,000504407
8910,894394	0,000501438
8916,854858	0,000496637
8922,815323	0,000497231
8928,775787	0,000492876
8934,736252	0,000488077
8940,696716	0,000484357
8946,657181	0,000480914
8952,617645	0,000477927
8958,57811	0,000477281
8964,538574	0,000472307
8970,499039	0,000467625
8976,459503	0,000465217
8982,419968	0,000461408
8988,380432	0,000456253
8994,340897	0,000453425
9000,301361	0,000448855
9006,261826	0,000445937
9012,22229	0,000442169
9018,182755	0,000436422
9024,143219	0,000432964
9030,103683	0,000429097
9036,064148	0,000424818
9042,024612	0,000420561
9047,985077	0,000415376
9053,945541	0,000410799
9059,906006	0,000404986
9065,86647	0,00040022
9071,826935	0,000396821
9077,787399	0,000389622
9083,747864	0,000384632
9089,708328	0,00037891
9095,668793	0,000372621
9101,629257	0,000367388
9107,589722	0,000361668
9113,550186	0,000355236
9119,510651	0,000349162
9125,471115	0,000342479
9131,43158	0,000336984
9137,392044	0,000330074
9143,352509	0,000323852
9149,312973	0,000317735
9155,273438	0,000309885
9161,233902	0,000303551
9167,194366	0,00029729
9173,154831	0,000291216
9179,115295	0,000284907
9185,07576	0,000278404
9191,036224	0,00027249
9196,996689	0,000265073
9202,957153	0,000261694
9208,917618	0,00025628
9214,878082	0,000252182
9220,838547	0,000247209
9226,799011	0,000244252
9232,759476	0,000242935
9238,71994	0,000240058
9244,680405	0,000239207
9250,640869	0,000237636
9256,601334	0,000238535
9262,561798	0,000239787
9268,522263	0,000241606
9274,482727	0,000241734
9280,443192	0,000244563
9286,403656	0,000247273
9292,36412	0,000249943
9298,324585	0,000254122
9304,285049	0,000257572
9310,245514	0,00026103
9316,205978	0,000264964
9322,166443	0,000269559
9328,126907	0,000274235
9334,087372	0,000277317
9340,047836	0,000282212
9346,008301	0,000287827
9351,968765	0,000292494
9357,92923	0,000297669
9363,889694	0,000301887
9369,850159	0,000305873
9375,810623	0,000310634
9381,771088	0,000314544
9387,731552	0,00032003
9393,692017	0,000323303
9399,652481	0,000327543
9405,612946	0,000331753
9411,57341	0,000336798
9417,533875	0,000340602
9423,494339	0,000348149
9429,454803	0,000352165
9435,415268	0,000356943
9441,375732	0,000362381
9447,336197	0,000366718
9453,296661	0,000373131
9459,257126	0,000380907
9465,21759	0,000386274
9471,178055	0,000393774
9477,138519	0,000399752
9483,098984	0,000406171
9489,059448	0,000412363
9495,019913	0,000418852
9500,980377	0,000426217
9506,940842	0,000433915
9512,901306	0,000440403
9518,861771	0,000447901
9524,822235	0,000454413
9530,7827	0,000461891
9536,743164	0,000468783
9542,703629	0,000477896
9548,664093	0,00048511
9554,624557	0,000493029
9560,585022	0,000500419
9566,545486	0,000508647
9572,505951	0,000515774
9578,466415	0,000524788
9584,42688	0,000531778
9590,387344	0,000540406
9596,347809	0,000548687
9602,308273	0,000554677
9608,268738	0,000563237
9614,229202	0,00057207
9620,189667	0,000578283
9626,150131	0,000586064
9632,110596	0,000595198
9638,07106	0,000601987
9644,031525	0,00060984
9649,991989	0,000617512
9655,952454	0,000623817
9661,912918	0,000631291
9667,873383	0,000639946
9673,833847	0,000646863
9679,794312	0,000654311
9685,754776	0,000663488
9691,71524	0,000669842
9697,675705	0,000678862
9703,636169	0,000686047
9709,596634	0,000694438
9715,557098	0,000702601
9721,517563	0,000709564
9727,478027	0,000717653
9733,438492	0,000724849
9739,398956	0,000733201
9745,359421	0,000740734
9751,319885	0,000748026
9757,28035	0,00075817
9763,240814	0,000766783
9769,201279	0,000775234
9775,161743	0,000783655
9781,122208	0,000791823
9787,082672	0,000801359
9793,043137	0,000808767
9799,003601	0,000819287
9804,964066	0,000826914
9810,92453	0,000835641
9816,884995	0,000847312
9822,845459	0,000857246
9828,805923	0,000864429
9834,766388	0,000874154
9840,726852	0,000885125
9846,687317	0,000892904
9852,647781	0,000902292
9858,608246	0,000912929
9864,56871	0,000921829
9870,529175	0,000931849
9876,489639	0,000939182
9882,450104	0,000950245
9888,410568	0,000959021
9894,371033	0,000967282
9900,331497	0,000975925
9906,291962	0,000985076
9912,252426	0,000993021
9918,212891	0,001001524
9924,173355	0,001010101
9930,13382	0,001018009
9936,094284	0,001024404
9942,054749	0,001033626
9948,015213	0,001040179
9953,975677	0,001047387
9959,936142	0,001053568
9965,896606	0,001061349
9971,857071	0,00106853
9977,817535	0,001075448
9983,778	0,001081126
9989,738464	0,001086653
9995,698929	0,001093245
10001,65939	0,001099086
10007,61986	0,001104102
10013,58032	0,001110585
10019,54079	0,001116533
10025,50125	0,001121732
10031,46172	0,001127339
10037,42218	0,001132562
10043,38264	0,001137206
10049,34311	0,001139642
10055,30357	0,001143614
10061,26404	0,001147286
10067,2245	0,001151166
10073,18497	0,001155453
10079,14543	0,00115931
10085,1059	0,001160065
10091,06636	0,001161313
10097,02682	0,001163423
10102,98729	0,001163501
10108,94775	0,001164933
10114,90822	0,001164265
10120,86868	0,001164348
10126,82915	0,001163176
10132,78961	0,001161727
10138,75008	0,00115733
10144,71054	0,001153861
10150,67101	0,001153588
10156,63147	0,001148208
10162,59193	0,001143178
10168,5524	0,001138688
10174,51286	0,001133903
10180,47333	0,00112765
10186,43379	0,001123224
10192,39426	0,00111419
10198,35472	0,001108078
10204,31519	0,001100016
10210,27565	0,001091866
10216,23611	0,001083717
10222,19658	0,001073858
10228,15704	0,001066716
10234,11751	0,001056897
10240,07797	0,00104839
10246,03844	0,001039017
10251,9989	0,001028433
10257,95937	0,001017489
10263,91983	0,001008264
10269,88029	0,000996862
10275,84076	0,000987049
10281,80122	0,000976535
10287,76169	0,000964435
10293,72215	0,000952625
10299,68262	0,000941057
10305,64308	0,000931303
10311,60355	0,000918594
10317,56401	0,000906387
10323,52448	0,00089575
10329,48494	0,000882034
10335,4454	0,000871065
10341,40587	0,000859197
10347,36633	0,000847228
10353,3268	0,000833975
10359,28726	0,000821801
10365,24773	0,000810378
10371,20819	0,000796977
10377,16866	0,000783653
10383,12912	0,000772724
10389,08958	0,000759538
10395,05005	0,000748528
10401,01051	0,000734195
10406,97098	0,00072139
10412,93144	0,000709502
10418,89191	0,000696869
10424,85237	0,000684343
10430,81284	0,000673947
10436,7733	0,000660599
10442,73376	0,000648179
10448,69423	0,000636949
10454,65469	0,000624539
10460,61516	0,000612679
10466,57562	0,000600844
10472,53609	0,000588517
10478,49655	0,000576868
10484,45702	0,000565373
10490,41748	0,000553819
10496,37794	0,00054301
10502,33841	0,000530453
10508,29887	0,000518849
10514,25934	0,000510014
10520,2198	0,000499414
10526,18027	0,00048853
10532,14073	0,000477622
10538,1012	0,000467201
10544,06166	0,000455378
10550,02213	0,000445896
10555,98259	0,000436121
10561,94305	0,000427403
10567,90352	0,000417862
10573,86398	0,00040866
10579,82445	0,000399586
10585,78491	0,000389719
10591,74538	0,000382093
10597,70584	0,000375148
10603,66631	0,000365079
10609,62677	0,000358948
10615,58723	0,000352901
10621,5477	0,000344051
10627,50816	0,000337419
10633,46863	0,000331324
10639,42909	0,000324936
10645,38956	0,000319448
10651,35002	0,000313968
10657,31049	0,00030733
10663,27095	0,000302957
10669,23141	0,000300333
10675,19188	0,000293657
10681,15234	0,000289741
10687,11281	0,000286901
10693,07327	0,000282586
10699,03374	0,000277785
10704,9942	0,000275187
10710,95467	0,000270828
10716,91513	0,000270206
10722,8756	0,000265509
10728,83606	0,000263278
10734,79652	0,000259655
10740,75699	0,000258103
10746,71745	0,000255011
10752,67792	0,000253501
10758,63838	0,000250281
10764,59885	0,000246555
10770,55931	0,000245883
10776,51978	0,000242628
10782,48024	0,000241399
10788,4407	0,000239458
10794,40117	0,00023699
10800,36163	0,00023656
10806,3221	0,000236544
10812,28256	0,000236647
10818,24303	0,000232561
10824,20349	0,000233396
10830,16396	0,000231759
10836,12442	0,000230348
10842,08488	0,000228964
10848,04535	0,000231394
10854,00581	0,000230634
10859,96628	0,000228842
10865,92674	0,000228241
10871,88721	0,000229493
10877,84767	0,0002283
10883,80814	0,000229113
10889,7686	0,00022779
10895,72906	0,000227557
10901,68953	0,000227012
10907,64999	0,000227839
10913,61046	0,000227298
10919,57092	0,000229186
10925,53139	0,000229962
10931,49185	0,000227198
10937,45232	0,000227978
10943,41278	0,000227277
10949,37325	0,000227427
10955,33371	0,00022712
10961,29417	0,000225953
10967,25464	0,000226979
10973,2151	0,000226012
10979,17557	0,000224541
10985,13603	0,00022302
10991,0965	0,000223576
10997,05696	0,00022252
11003,01743	0,000221481
11008,97789	0,000221106
11014,93835	0,000219449
11020,89882	0,000218218
11026,85928	0,000215813
11032,81975	0,000214635
11038,78021	0,000213286
11044,74068	0,000210736
11050,70114	0,000209919
11056,66161	0,000209345
11062,62207	0,000207085
11068,58253	0,000204756
11074,543	0,000203273
11080,50346	0,00020107
11086,46393	0,000199236
11092,42439	0,000196572
11098,38486	0,000193735
11104,34532	0,000190854
11110,30579	0,000189152
11116,26625	0,000186995
11122,22672	0,000182357
11128,18718	0,000182082
11134,14764	0,000178717
11140,10811	0,000173552
11146,06857	0,000172333
11152,02904	0,000168677
11157,9895	0,00016444
11163,94997	0,000161261
11169,91043	0,000156827
11175,8709	0,000153333
11181,83136	0,000148733
11187,79182	0,000146438
11193,75229	0,000140814
11199,71275	0,000138277
11205,67322	0,00013334
11211,63368	0,000128562
11217,59415	0,000122146
11223,55461	0,00011963
11229,51508	0,000115589
11235,47554	0,000110788
11241,436	0,000104572
11247,39647	0,0001
11253,35693	0,0000961
11259,3174	0,0000921
11265,27786	0,0000864
11271,23833	0,0000828
11277,19879	0,0000776
11283,15926	0,0000739
11289,11972	0,0000708
11295,08018	0,0000678
11301,04065	0,0000646
11307,00111	0,0000614
11312,96158	0,0000622
11318,92204	0,0000607
11324,88251	0,0000605
11330,84297	0,0000609
11336,80344	0,0000611
11342,7639	0,0000646
11348,72437	0,0000673
11354,68483	0,000071
11360,64529	0,0000741
11366,60576	0,0000784
11372,56622	0,000082
11378,52669	0,0000855
11384,48715	0,000092
11390,44762	0,0000962
11396,40808	0,000102017
11402,36855	0,000106814
11408,32901	0,000111408
11414,28947	0,000117946
11420,24994	0,000124135
11426,2104	0,000129949
11432,17087	0,000135263
11438,13133	0,000140136
11444,0918	0,000146215
11450,05226	0,000153467
11456,01273	0,000157572
11461,97319	0,000163003
11467,93365	0,000169701
11473,89412	0,000174102
11479,85458	0,000179416
11485,81505	0,000185159
11491,77551	0,000189545
11497,73598	0,00019516
11503,69644	0,000199732
11509,65691	0,000205649
11515,61737	0,000212932
11521,57784	0,000217107
11527,5383	0,000220939
11533,49876	0,000227157
11539,45923	0,000230696
11545,41969	0,000237918
11551,38016	0,000242117
11557,34062	0,000249105
11563,30109	0,000255014
11569,26155	0,000258767
11575,22202	0,000263669
11581,18248	0,000270231
11587,14294	0,000277504
11593,10341	0,000280809
11599,06387	0,000287072
11605,02434	0,000292023
11610,9848	0,000297515
11616,94527	0,000302866
11622,90573	0,000310209
11628,8662	0,000315636
11634,82666	0,000322584
11640,78712	0,000326526
11646,74759	0,00033346
11652,70805	0,00033922
11658,66852	0,000347023
11664,62898	0,000352895
11670,58945	0,000358002
11676,54991	0,000365673
11682,51038	0,000372488
11688,47084	0,000378864
11694,4313	0,000385956
11700,39177	0,000392261
11706,35223	0,000399866
11712,3127	0,000407727
11718,27316	0,000413503
11724,23363	0,000421594
11730,19409	0,000430295
11736,15456	0,000437833
11742,11502	0,000444905
11748,07549	0,000451978
11754,03595	0,000460085
11759,99641	0,000467986
11765,95688	0,000475863
11771,91734	0,00048455
11777,87781	0,00049291
11783,83827	0,000499564
11789,79874	0,000507782
11795,7592	0,000515567
11801,71967	0,000523768
11807,68013	0,000531523
11813,64059	0,00053822
11819,60106	0,000546749
11825,56152	0,000553629
11831,52199	0,000561076
11837,48245	0,000568255
11843,44292	0,000576508
11849,40338	0,000583815
11855,36385	0,000590865
11861,32431	0,000596889
11867,28477	0,000603448
11873,24524	0,000610462
11879,2057	0,000616755
11885,16617	0,000624647
11891,12663	0,000630379
[truncated: 30,772 more rows]
