# Supplementary material for: Predicting the Durability of Solid Fired Bricks Using NDT Electroacoustic Methods
Source: Materials (Basel). 2022 Aug 25;15(17):5882. doi: 10.3390/ma15175882 (PMC9457344; doi:10.3390/ma15175882)
Supplement: Supplementary file 1 [file materials-15-05882-s001.zip › 27-NV0_FT.csv]

ASCII data file created with TiePie Multi Channel software. www.tiepie.com.
2021-02-24 09:15:45 704m
Frequency	FFT1
Hz	V
0	0,003170642
5,960464478	0,001436809
11,92092896	0,001443413
17,88139343	0,001561857
23,84185791	0,001520096
29,80232239	0,00144872
35,76278687	0,001433943
41,72325134	0,001429545
47,68371582	0,001443605
53,6441803	0,001453796
59,60464478	0,0014694
65,56510925	0,001469082
71,52557373	0,001477092
77,48603821	0,001499669
83,44650269	0,001489552
89,40696716	0,001477704
95,36743164	0,001489019
101,3278961	0,001471163
107,2883606	0,001472305
113,2488251	0,00147154
119,2092896	0,001480258
125,169754	0,001474489
131,1302185	0,001471629
137,090683	0,001477747
143,0511475	0,001491694
149,0116119	0,001507101
154,9720764	0,001525865
160,9325409	0,001525913
166,8930054	0,001511225
172,8534698	0,001495237
178,8139343	0,001490627
184,7743988	0,001487889
190,7348633	0,001491921
196,6953278	0,001493157
202,6557922	0,001501308
208,6162567	0,001507588
214,5767212	0,001518511
220,5371857	0,001516432
226,4976501	0,00151566
232,4581146	0,001511393
238,4185791	0,001507938
244,3790436	0,001507568
250,3395081	0,001509045
256,2999725	0,001501421
262,260437	0,001501089
268,2209015	0,001501799
274,181366	0,001507034
280,1418304	0,001507081
286,1022949	0,001508928
292,0627594	0,00151203
298,0232239	0,001506826
303,9836884	0,001508971
309,9441528	0,001501702
315,9046173	0,00150501
321,8650818	0,001506958
327,8255463	0,001510426
333,7860107	0,00151565
339,7464752	0,001524041
345,7069397	0,001528095
351,6674042	0,001530156
357,6278687	0,001532654
363,5883331	0,001531426
369,5487976	0,00153438
375,5092621	0,001535762
381,4697266	0,001536471
387,430191	0,001537266
393,3906555	0,00154052
399,35112	0,001544083
405,3115845	0,001546753
411,272049	0,001551146
417,2325134	0,001557141
423,1929779	0,001560421
429,1534424	0,001568605
435,1139069	0,001576577
441,0743713	0,001582985
447,0348358	0,001592522
452,9953003	0,001596745
458,9557648	0,00160466
464,9162292	0,001609286
470,8766937	0,001616293
476,8371582	0,00162176
482,7976227	0,001627146
488,7580872	0,001631699
494,7185516	0,001635242
500,6790161	0,001640204
506,6394806	0,001648849
512,5999451	0,001654435
518,5604095	0,001665071
524,520874	0,00167068
530,4813385	0,001678477
536,441803	0,001691511
542,4022675	0,001700128
548,3627319	0,001712367
554,3231964	0,001722638
560,2836609	0,001734078
566,2441254	0,001745532
572,2045898	0,001757057
578,1650543	0,001768606
584,1255188	0,001778016
590,0859833	0,001788805
596,0464478	0,0018015
602,0069122	0,00181421
607,9673767	0,001825732
613,9278412	0,001837742
619,8883057	0,001856551
625,8487701	0,001871127
631,8092346	0,00188785
637,7696991	0,001905324
643,7301636	0,001917133
649,6906281	0,001936824
655,6510925	0,001953839
661,611557	0,001973086
667,5720215	0,001991192
673,532486	0,002009932
679,4929504	0,002032158
685,4534149	0,002052558
691,4138794	0,002074249
697,3743439	0,002097271
703,3348083	0,00212009
709,2952728	0,002145147
715,2557373	0,002170711
721,2162018	0,002198343
727,1766663	0,002228101
733,1371307	0,002257673
739,0975952	0,002291572
745,0580597	0,002323301
751,0185242	0,002361457
756,9789886	0,00239922
762,9394531	0,002440793
768,8999176	0,002479188
774,8603821	0,002524596
780,8208466	0,002570687
786,781311	0,002616937
792,7417755	0,002667471
798,70224	0,002721797
804,6627045	0,002776684
810,6231689	0,002837012
816,5836334	0,00289969
822,5440979	0,002965679
828,5045624	0,003036906
834,4650269	0,003114021
840,4254913	0,003198759
846,3859558	0,003287953
852,3464203	0,003387264
858,3068848	0,003490321
864,2673492	0,00360396
870,2278137	0,003728191
876,1882782	0,00386249
882,1487427	0,004011885
888,1092072	0,004176127
894,0696716	0,004355981
900,0301361	0,004557946
905,9906006	0,004785614
911,9510651	0,005039608
917,9115295	0,005328218
923,871994	0,005655526
929,8324585	0,006026863
935,792923	0,006447541
941,7533875	0,006919253
947,7138519	0,007438833
953,6743164	0,007977581
959,6347809	0,008460903
965,5952454	0,008741186
971,5557098	0,008587905
977,5161743	0,007823178
983,4766388	0,006580144
989,4371033	0,005212356
995,3975677	0,003999758
1001,358032	0,003040788
1007,318497	0,002366937
1013,278961	0,00201212
1019,239426	0,001998226
1025,19989	0,002271336
1031,160355	0,002742901
1037,120819	0,003356866
1043,081284	0,004108771
1049,041748	0,005027972
1055,002213	0,006180727
1060,962677	0,007701316
1066,923141	0,009809608
1072,883606	0,012954829
1078,84407	0,017994378
1084,804535	0,026495639
1090,764999	0,038201947
1096,725464	0,03297708
1102,685928	0,020071774
1108,646393	0,014086165
1114,606857	0,010825866
1120,567322	0,008783651
1126,527786	0,007386024
1132,488251	0,006365614
1138,448715	0,005585426
1144,40918	0,00497144
1150,369644	0,004474988
1156,330109	0,004057918
1162,290573	0,003707779
1168,251038	0,003404331
1174,211502	0,003139231
1180,171967	0,002905336
1186,132431	0,002695884
1192,092896	0,002509432
1198,05336	0,002341293
1204,013824	0,002189088
1209,974289	0,002048832
1215,934753	0,001921765
1221,895218	0,001804562
1227,855682	0,001700748
1233,816147	0,001608221
1239,776611	0,001528525
1245,737076	0,001456402
1251,69754	0,001390933
1257,658005	0,00133214
1263,618469	0,00127491
1269,578934	0,001219691
1275,539398	0,001168142
1281,499863	0,001117949
1287,460327	0,001072116
1293,420792	0,001024699
1299,381256	0,00098286
1305,341721	0,000939678
1311,302185	0,000899223
1317,26265	0,000860999
1323,223114	0,00082355
1329,183578	0,000787583
1335,144043	0,000752912
1341,104507	0,000718043
1347,064972	0,000686126
1353,025436	0,000652117
1358,985901	0,000623306
1364,946365	0,000594273
1370,90683	0,000563928
1376,867294	0,000538033
1382,827759	0,00050999
1388,788223	0,000484172
1394,748688	0,000460014
1400,709152	0,000433187
1406,669617	0,000414042
1412,630081	0,000391493
1418,590546	0,000369233
1424,55101	0,000349732
1430,511475	0,00032923
1436,471939	0,000308933
1442,432404	0,000291432
1448,392868	0,000270736
1454,353333	0,000251832
1460,313797	0,000234287
1466,274261	0,000217207
1472,234726	0,000201227
1478,19519	0,000185634
1484,155655	0,000170477
1490,116119	0,000155382
1496,076584	0,00013994
1502,037048	0,000129659
1507,997513	0,000116935
1513,957977	0,000108841
1519,918442	0,000102082
1525,878906	0,000094
1531,839371	0,0000957
1537,799835	0,0000947
1543,7603	0,0000971
1549,720764	0,000101992
1555,681229	0,000108585
1561,641693	0,00011745
1567,602158	0,00012733
1573,562622	0,000136806
1579,523087	0,000147396
1585,483551	0,000160363
1591,444016	0,000169439
1597,40448	0,000181129
1603,364944	0,000195631
1609,325409	0,000207113
1615,285873	0,000221054
1621,246338	0,000234404
1627,206802	0,000246532
1633,167267	0,000259869
1639,127731	0,000273579
1645,088196	0,000286047
1651,04866	0,00030105
1657,009125	0,000313907
1662,969589	0,00032739
1668,930054	0,000342162
1674,890518	0,000355377
1680,850983	0,000369874
1686,811447	0,000385018
1692,771912	0,000399154
1698,732376	0,000413187
1704,692841	0,000429774
1710,653305	0,000441958
1716,61377	0,000459463
1722,574234	0,000474867
1728,534698	0,000488867
1734,495163	0,000507046
1740,455627	0,000522293
1746,416092	0,000541802
1752,376556	0,000559187
1758,337021	0,000579407
1764,297485	0,000600872
1770,25795	0,000622565
1776,218414	0,000648437
1782,178879	0,000675809
1788,139343	0,000705784
1794,099808	0,000738099
1800,060272	0,000769174
1806,020737	0,000804748
1811,981201	0,000835279
1817,941666	0,000864879
1823,90213	0,000891035
1829,862595	0,000916442
1835,823059	0,000936366
1841,783524	0,000953904
1847,743988	0,000972081
1853,704453	0,00098804
1859,664917	0,001007571
1865,625381	0,001024589
1871,585846	0,001044048
1877,54631	0,001064364
1883,506775	0,00108484
1889,467239	0,001106086
1895,427704	0,001129844
1901,388168	0,001155386
1907,348633	0,00118004
1913,309097	0,001208787
1919,269562	0,001237225
1925,230026	0,001270812
1931,190491	0,001305605
1937,150955	0,001347695
1943,11142	0,001388419
1949,071884	0,001436335
1955,032349	0,001484798
1960,992813	0,001537889
1966,953278	0,001591008
1972,913742	0,001647984
1978,874207	0,001700395
1984,834671	0,001758256
1990,795135	0,001817784
1996,7556	0,001878253
2002,716064	0,001943216
2008,676529	0,002010106
2014,636993	0,002083969
2020,597458	0,002159643
2026,557922	0,002241897
2032,518387	0,002330557
2038,478851	0,002425637
2044,439316	0,002524757
2050,39978	0,002632184
2056,360245	0,002744243
2062,320709	0,002862664
2068,281174	0,00298283
2074,241638	0,003112972
2080,202103	0,003251446
2086,162567	0,003404332
2092,123032	0,003570095
2098,083496	0,003759856
2104,043961	0,003967492
2110,004425	0,004200154
2115,96489	0,004458442
2121,925354	0,00474909
2127,885818	0,00507484
2133,846283	0,005443792
2139,806747	0,005856635
2145,767212	0,006323981
2151,727676	0,006851706
2157,688141	0,007446908
2163,648605	0,008108154
2169,60907	0,008833165
2175,569534	0,009617114
2181,529999	0,010444783
2187,490463	0,011233714
2193,450928	0,011913312
2199,411392	0,012331524
2205,371857	0,01236507
2211,332321	0,011980574
2217,292786	0,011279647
2223,25325	0,01041282
2229,213715	0,009510049
2235,174179	0,00864283
2241,134644	0,007848365
2247,095108	0,007133642
2253,055573	0,00649541
2259,016037	0,005926633
2264,976501	0,005417902
2270,936966	0,00495901
2276,89743	0,004546957
2282,857895	0,004173916
2288,818359	0,003838065
2294,778824	0,003533887
2300,739288	0,003266675
2306,699753	0,003036367
2312,660217	0,002841949
2318,620682	0,002680633
2324,581146	0,002553272
2330,541611	0,00245181
2336,502075	0,002372012
2342,46254	0,002307155
2348,423004	0,00225178
2354,383469	0,002200456
2360,343933	0,002154174
2366,304398	0,002107712
2372,264862	0,002061449
2378,225327	0,002017599
2384,185791	0,001972869
2390,146255	0,001929099
2396,10672	0,001887696
2402,067184	0,001847794
2408,027649	0,001805877
2413,988113	0,001767023
2419,948578	0,001728412
2425,909042	0,001692251
2431,869507	0,001656197
2437,829971	0,001622734
2443,790436	0,001588756
2449,7509	0,001557057
2455,711365	0,001526611
2461,671829	0,001495011
2467,632294	0,001464147
2473,592758	0,001434661
2479,553223	0,001405131
2485,513687	0,001374774
2491,474152	0,001345323
2497,434616	0,001315368
2503,395081	0,001288796
2509,355545	0,001261346
2515,31601	0,001235696
2521,276474	0,001209555
2527,236938	0,001185234
2533,197403	0,001161506
2539,157867	0,001139784
2545,118332	0,001117973
2551,078796	0,001097563
2557,039261	0,001077985
2562,999725	0,001058828
2568,96019	0,001040015
2574,920654	0,001023015
2580,881119	0,001005447
2586,841583	0,000987054
2592,802048	0,000970076
2598,762512	0,000951523
2604,722977	0,000935901
2610,683441	0,000919512
2616,643906	0,000903829
2622,60437	0,000889665
2628,564835	0,000872571
2634,525299	0,000858041
2640,485764	0,000845229
2646,446228	0,000831168
2652,406693	0,000817122
2658,367157	0,000805825
2664,327621	0,000794324
2670,288086	0,000784589
2676,24855	0,000773556
2682,209015	0,00076503
2688,169479	0,000757813
2694,129944	0,000752158
2700,090408	0,000745889
2706,050873	0,000742799
2712,011337	0,000739046
2717,971802	0,000735461
2723,932266	0,000730978
2729,892731	0,00072752
2735,853195	0,00072407
2741,81366	0,000719504
2747,774124	0,000713291
2753,734589	0,000708189
2759,695053	0,00070428
2765,655518	0,000698432
2771,615982	0,000690875
2777,576447	0,000687393
2783,536911	0,00067991
2789,497375	0,000675381
2795,45784	0,000666862
2801,418304	0,000662449
2807,378769	0,000655005
2813,339233	0,000648989
2819,299698	0,000641614
2825,260162	0,000635761
2831,220627	0,000627239
2837,181091	0,000619005
2843,141556	0,000612303
2849,10202	0,000601404
2855,062485	0,000591424
2861,022949	0,000580072
2866,983414	0,0005731
2872,943878	0,000560167
2878,904343	0,000549926
2884,864807	0,000536351
2890,825272	0,000522206
2896,785736	0,000508459
2902,746201	0,000494168
2908,706665	0,000480785
2914,66713	0,000465085
2920,627594	0,000450377
2926,588058	0,00043526
2932,548523	0,000417219
2938,508987	0,00039959
2944,469452	0,000377821
2950,429916	0,000356429
2956,390381	0,000332797
2962,350845	0,000305712
2968,31131	0,000279007
2974,271774	0,00025391
2980,232239	0,000232627
2986,192703	0,000216956
2992,153168	0,000212126
2998,113632	0,000215283
3004,074097	0,000222097
3010,034561	0,000228876
3015,995026	0,00023289
3021,95549	0,000237003
3027,915955	0,000237571
3033,876419	0,000237799
3039,836884	0,000235058
3045,797348	0,000231641
3051,757813	0,000230128
3057,718277	0,000227616
3063,678741	0,000224958
3069,639206	0,000225857
3075,59967	0,000224016
3081,560135	0,000226332
3087,520599	0,000227733
3093,481064	0,000230258
3099,441528	0,000233559
3105,401993	0,000239103
3111,362457	0,000246378
3117,322922	0,000255493
3123,283386	0,000264727
3129,243851	0,000276754
3135,204315	0,00029245
3141,16478	0,000311532
3147,125244	0,000333492
3153,085709	0,000358497
3159,046173	0,000386839
3165,006638	0,000411727
3170,967102	0,00043612
3176,927567	0,000456043
3182,888031	0,000469981
3188,848495	0,000486341
3194,80896	0,000495312
3200,769424	0,000503882
3206,729889	0,000512282
3212,690353	0,000519772
3218,650818	0,000528419
3224,611282	0,000541589
3230,571747	0,000558314
3236,532211	0,000576506
3242,492676	0,000604271
3248,45314	0,000632832
3254,413605	0,00066855
3260,374069	0,000715563
3266,334534	0,000776492
3272,294998	0,000835235
3278,255463	0,00088596
3284,215927	0,000915026
3290,176392	0,000957779
3296,136856	0,001009844
3302,097321	0,001062897
3308,057785	0,001113994
3314,01825	0,001166189
3319,978714	0,00121901
3325,939178	0,001270255
3331,899643	0,001322966
3337,860107	0,001373678
3343,820572	0,001424117
3349,781036	0,001472514
3355,741501	0,001519386
3361,701965	0,001564089
3367,66243	0,001604216
3373,622894	0,001638245
3379,583359	0,00166832
3385,543823	0,001686067
3391,504288	0,001694389
3397,464752	0,001689841
3403,425217	0,001675991
3409,385681	0,001651643
3415,346146	0,001618159
3421,30661	0,001577258
3427,267075	0,001528657
3433,227539	0,001479016
3439,188004	0,001426092
3445,148468	0,001372036
3451,108932	0,001318678
3457,069397	0,001268482
3463,029861	0,001220363
3468,990326	0,001173491
3474,95079	0,001133398
3480,911255	0,001093411
3486,871719	0,001057449
3492,832184	0,001022568
3498,792648	0,000990821
3504,753113	0,000959258
3510,713577	0,000929417
3516,674042	0,000901617
3522,634506	0,000874328
3528,594971	0,00085041
3534,555435	0,000823352
3540,5159	0,000801595
3546,476364	0,000775975
3552,436829	0,000755718
3558,397293	0,00073514
3564,357758	0,000714586
3570,318222	0,000694553
3576,278687	0,00067773
3582,239151	0,000658263
3588,199615	0,000642972
3594,16008	0,000624141
3600,120544	0,000609447
3606,081009	0,000593448
3612,041473	0,000578137
3618,001938	0,000563205
3623,962402	0,000548368
3629,922867	0,000533703
3635,883331	0,000520256
3641,843796	0,000506539
3647,80426	0,000492665
3653,764725	0,000478636
3659,725189	0,000465829
3665,685654	0,000452179
3671,646118	0,000438827
3677,606583	0,0004282
3683,567047	0,000416853
3689,527512	0,000406057
3695,487976	0,000395176
3701,448441	0,00038394
3707,408905	0,000373895
3713,36937	0,000366381
3719,329834	0,00035843
3725,290298	0,000351608
3731,250763	0,00034413
3737,211227	0,000339908
3743,171692	0,000335199
3749,132156	0,000333124
3755,092621	0,000329819
3761,053085	0,000328818
3767,01355	0,000328385
3772,974014	0,000329612
3778,934479	0,00032891
3784,894943	0,000330307
3790,855408	0,000333382
3796,815872	0,000333473
3802,776337	0,00033672
3808,736801	0,000337228
3814,697266	0,000340207
3820,65773	0,000341052
3826,618195	0,000342167
3832,578659	0,000343799
3838,539124	0,000343033
3844,499588	0,000345085
3850,460052	0,000343153
3856,420517	0,000342812
3862,380981	0,000342353
3868,341446	0,000342201
3874,30191	0,000339659
3880,262375	0,000339602
3886,222839	0,000337992
3892,183304	0,000336645
3898,143768	0,000334352
3904,104233	0,000332302
3910,064697	0,00033063
3916,025162	0,000327756
3921,985626	0,000326519
3927,946091	0,000324463
3933,906555	0,000322681
3939,86702	0,000320917
3945,827484	0,000319003
3951,787949	0,000316786
3957,748413	0,000315686
3963,708878	0,000314664
3969,669342	0,000314482
3975,629807	0,000315095
3981,590271	0,000314751
3987,550735	0,000312177
3993,5112	0,000311736
3999,471664	0,00031146
4005,432129	0,000311344
4011,392593	0,000309832
4017,353058	0,000310108
4023,313522	0,000308221
4029,273987	0,000307177
4035,234451	0,000307823
4041,194916	0,000307284
4047,15538	0,000307711
4053,115845	0,000307811
4059,076309	0,000307189
4065,036774	0,000308451
4070,997238	0,00030815
4076,957703	0,000307351
4082,918167	0,000307607
4088,878632	0,000305709
4094,839096	0,000306944
4100,799561	0,000304592
4106,760025	0,000306099
4112,72049	0,000303799
4118,680954	0,000301722
4124,641418	0,0003008
4130,601883	0,000299739
4136,562347	0,000298106
4142,522812	0,00029488
4148,483276	0,000292698
4154,443741	0,000291226
4160,404205	0,000287833
4166,36467	0,000285598
4172,325134	0,000282379
4178,285599	0,000280018
4184,246063	0,000278422
4190,206528	0,000275132
4196,166992	0,000271391
4202,127457	0,00026827
4208,087921	0,000265747
4214,048386	0,000261009
4220,00885	0,000255818
4225,969315	0,000251357
4231,929779	0,000249385
4237,890244	0,000243687
4243,850708	0,000236999
4249,811172	0,000229052
4255,771637	0,000222094
4261,732101	0,000214123
4267,692566	0,00020507
4273,65303	0,000194552
4279,613495	0,000184133
4285,573959	0,000174794
4291,534424	0,000162195
4297,494888	0,000154287
4303,455353	0,000140413
4309,415817	0,000131162
4315,376282	0,000120283
4321,336746	0,000110647
4327,297211	0,0000989
4333,257675	0,0000885
4339,21814	0,0000814
4345,178604	0,0000766
4351,139069	0,0000724
4357,099533	0,0000759
4363,059998	0,0000847
4369,020462	0,0000996
4374,980927	0,000113322
4380,941391	0,000125421
4386,901855	0,000140207
4392,86232	0,000165226
4398,822784	0,000189543
4404,783249	0,00021773
4410,743713	0,000243659
4416,704178	0,000267056
4422,664642	0,000291448
4428,625107	0,000309335
4434,585571	0,000323322
4440,546036	0,000334688
4446,5065	0,000339932
4452,466965	0,000346031
4458,427429	0,000347307
4464,387894	0,000346449
4470,348358	0,000346269
4476,308823	0,000344514
4482,269287	0,000345082
4488,229752	0,000344115
4494,190216	0,000341773
4500,150681	0,000340377
4506,111145	0,00034173
4512,071609	0,000342702
4518,032074	0,000341137
4523,992538	0,00034293
4529,953003	0,000343159
4535,913467	0,000345282
4541,873932	0,000347771
4547,834396	0,000347413
4553,794861	0,000350003
4559,755325	0,000350565
4565,71579	0,000351191
4571,676254	0,000351066
4577,636719	0,000350796
4583,597183	0,000349584
4589,557648	0,000348578
4595,518112	0,000348025
4601,478577	0,000345563
4607,439041	0,000344723
4613,399506	0,000342354
4619,35997	0,000338672
4625,320435	0,000334424
4631,280899	0,000333246
4637,241364	0,000327913
4643,201828	0,000322159
4649,162292	0,000316358
4655,122757	0,000311869
4661,083221	0,000304345
4667,043686	0,000295625
4673,00415	0,000289213
4678,964615	0,000282365
4684,925079	0,000273402
4690,885544	0,000265995
4696,846008	0,000258042
4702,806473	0,000248618
4708,766937	0,000241002
4714,727402	0,000234126
4720,687866	0,000225598
4726,648331	0,000218852
4732,608795	0,000212204
4738,56926	0,000206489
4744,529724	0,000199075
4750,490189	0,000195065
4756,450653	0,000189363
4762,411118	0,000184819
4768,371582	0,000181883
4774,332047	0,000175884
4780,292511	0,00017278
4786,252975	0,000169249
4792,21344	0,00016848
4798,173904	0,00016523
4804,134369	0,000162218
4810,094833	0,000159283
4816,055298	0,000159182
4822,015762	0,000158065
4827,976227	0,000155151
4833,936691	0,000153647
4839,897156	0,00015205
4845,85762	0,000151825
4851,818085	0,000150372
4857,778549	0,000147408
4863,739014	0,000148348
4869,699478	0,000147347
4875,659943	0,000146984
4881,620407	0,000147282
4887,580872	0,000145505
4893,541336	0,00014506
4899,501801	0,000144531
4905,462265	0,000143566
4911,422729	0,000142849
4917,383194	0,000142427
4923,343658	0,000143689
4929,304123	0,000142378
4935,264587	0,000141849
4941,225052	0,000142433
4947,185516	0,000142246
4953,145981	0,000141473
4959,106445	0,000141607
4965,06691	0,000141075
4971,027374	0,000141178
4976,987839	0,000141053
4982,948303	0,000141414
4988,908768	0,000139904
4994,869232	0,000142948
5000,829697	0,000142263
5006,790161	0,000142109
5012,750626	0,000142991
5018,71109	0,000144131
5024,671555	0,000144509
5030,632019	0,00014365
5036,592484	0,000144652
5042,552948	0,000144477
5048,513412	0,00014473
5054,473877	0,000146814
5060,434341	0,00014741
5066,394806	0,000145988
5072,35527	0,000148314
5078,315735	0,000147067
5084,276199	0,00014893
5090,236664	0,000148873
5096,197128	0,000149485
5102,157593	0,000152339
5108,118057	0,000152522
5114,078522	0,000154402
5120,038986	0,000156507
5125,999451	0,000156544
5131,959915	0,000160156
5137,92038	0,000162076
5143,880844	0,000165972
5149,841309	0,000167949
5155,801773	0,000172453
5161,762238	0,00017662
5167,722702	0,000181769
5173,683167	0,000185485
5179,643631	0,000192122
5185,604095	0,000195175
5191,56456	0,000202734
5197,525024	0,000208467
5203,485489	0,000214017
5209,445953	0,000218223
5215,406418	0,000223422
5221,366882	0,000228234
5227,327347	0,000231625
5233,287811	0,000236556
5239,248276	0,000240221
5245,20874	0,000242961
5251,169205	0,000247161
5257,129669	0,000248376
5263,090134	0,000249473
5269,050598	0,00025076
5275,011063	0,000252779
5280,971527	0,000251886
5286,931992	0,000252632
5292,892456	0,000251671
5298,852921	0,000251053
5304,813385	0,000248605
5310,773849	0,000247493
5316,734314	0,000244227
5322,694778	0,000238397
5328,655243	0,000233783
5334,615707	0,000228746
5340,576172	0,000221234
5346,536636	0,000214956
5352,497101	0,000209006
5358,457565	0,000204801
5364,41803	0,000202451
5370,378494	0,000199234
5376,338959	0,000200181
5382,299423	0,000199589
5388,259888	0,000202735
5394,220352	0,000202661
5400,180817	0,000204287
5406,141281	0,000205699
5412,101746	0,0002087
5418,06221	0,00020956
5424,022675	0,000208521
5429,983139	0,000209654
5435,943604	0,00020647
5441,904068	0,000200872
5447,864532	0,000199358
5453,824997	0,00019595
5459,785461	0,000193283
5465,745926	0,000188698
5471,70639	0,000181129
5477,666855	0,000172082
5483,627319	0,00016191
5489,587784	0,000154387
5495,548248	0,000147794
5501,508713	0,000141189
5507,469177	0,000134654
5513,429642	0,000131527
5519,390106	0,000129663
5525,350571	0,000130688
5531,311035	0,000130159
5537,2715	0,000132089
5543,231964	0,000133826
5549,192429	0,000135238
5555,152893	0,000138739
5561,113358	0,000144452
5567,073822	0,000147751
5573,034286	0,00015408
5578,994751	0,00015632
5584,955215	0,00015976
5590,91568	0,000165428
5596,876144	0,00016766
5602,836609	0,00016943
5608,797073	0,00017412
5614,757538	0,00017526
5620,718002	0,000178721
5626,678467	0,000179425
5632,638931	0,000181848
5638,599396	0,000181745
5644,55986	0,000183778
5650,520325	0,000183726
5656,480789	0,000185498
5662,441254	0,000185935
5668,401718	0,000184689
5674,362183	0,000186222
5680,322647	0,000187165
5686,283112	0,000186606
5692,243576	0,000186159
5698,204041	0,000185787
5704,164505	0,000185804
5710,124969	0,000184013
5716,085434	0,000185803
5722,045898	0,000183856
5728,006363	0,000183678
5733,966827	0,000182661
5739,927292	0,000181762
5745,887756	0,000182011
5751,848221	0,000180337
5757,808685	0,000181141
5763,76915	0,000178847
5769,729614	0,00017893
5775,690079	0,000176366
5781,650543	0,000175487
5787,611008	0,000174918
5793,571472	0,000173489
5799,531937	0,00017311
5805,492401	0,000171746
5811,452866	0,000169571
5817,41333	0,000168653
5823,373795	0,000166966
5829,334259	0,000164278
5835,294724	0,00016258
5841,255188	0,00015977
5847,215652	0,000157053
5853,176117	0,000155089
5859,136581	0,000154364
5865,097046	0,000151648
5871,05751	0,000149757
5877,017975	0,000148543
5882,978439	0,00014666
5888,938904	0,000144732
5894,899368	0,000144741
5900,859833	0,00014406
5906,820297	0,000140802
5912,780762	0,000141676
5918,741226	0,000139677
5924,701691	0,000139012
5930,662155	0,000138779
5936,62262	0,00013817
5942,583084	0,00013799
5948,543549	0,000135188
5954,504013	0,000135149
5960,464478	0,000134625
5966,424942	0,000134009
5972,385406	0,000132445
5978,345871	0,000132073
5984,306335	0,000130733
5990,2668	0,000129007
5996,227264	0,000127731
6002,187729	0,00012627
6008,148193	0,000125131
6014,108658	0,000122087
6020,069122	0,000121381
6026,029587	0,000119775
6031,990051	0,00011776
6037,950516	0,000115696
6043,91098	0,000112016
6049,871445	0,000110891
6055,831909	0,000109551
6061,792374	0,000107875
6067,752838	0,000105607
6073,713303	0,000104481
6079,673767	0,000101028
6085,634232	0,0000984
6091,594696	0,0000976
6097,555161	0,0000962
6103,515625	0,000095
6109,476089	0,0000927
6115,436554	0,0000903
6121,397018	0,00009
6127,357483	0,0000881
6133,317947	0,0000873
6139,278412	0,0000863
6145,238876	0,000086
6151,199341	0,0000847
6157,159805	0,000085
6163,12027	0,0000851
6169,080734	0,0000856
6175,041199	0,0000866
6181,001663	0,0000877
6186,962128	0,0000887
6192,922592	0,0000912
6198,883057	0,0000925
6204,843521	0,0000932
6210,803986	0,000096
6216,76445	0,0000979
6222,724915	0,0000986
6228,685379	0,00010293
6234,645844	0,000104425
6240,606308	0,000107124
6246,566772	0,000110781
6252,527237	0,000113294
6258,487701	0,000115178
6264,448166	0,000117693
6270,40863	0,000120509
6276,369095	0,000124075
6282,329559	0,00012569
6288,290024	0,000130668
6294,250488	0,000132434
6300,210953	0,000134957
6306,171417	0,000137079
6312,131882	0,000139844
6318,092346	0,000140341
6324,052811	0,000143095
6330,013275	0,000145963
6335,97374	0,000145169
6341,934204	0,000145874
6347,894669	0,000149441
6353,855133	0,000149687
6359,815598	0,000153078
6365,776062	0,000151605
6371,736526	0,000151943
6377,696991	0,000154332
6383,657455	0,000154767
6389,61792	0,000154425
6395,578384	0,000156244
6401,538849	0,000155779
6407,499313	0,000155199
6413,459778	0,00015347
6419,420242	0,000153672
6425,380707	0,000153303
6431,341171	0,000153261
6437,301636	0,000151114
6443,2621	0,000149049
6449,222565	0,000145175
6455,183029	0,00014485
6461,143494	0,000141143
6467,103958	0,000139635
6473,064423	0,000136967
6479,024887	0,000134252
6484,985352	0,000131187
6490,945816	0,000128835
6496,906281	0,00012629
6502,866745	0,000123973
6508,827209	0,000119514
6514,787674	0,000115265
6520,748138	0,000111294
6526,708603	0,000106967
6532,669067	0,000103449
6538,629532	0,0000992
6544,589996	0,0000939
6550,550461	0,0000904
6556,510925	0,0000844
6562,47139	0,0000766
6568,431854	0,0000717
6574,392319	0,0000643
6580,352783	0,000063
6586,313248	0,0000615
6592,273712	0,0000654
6598,234177	0,0000715
6604,194641	0,000076
6610,155106	0,0000816
6616,11557	0,0000877
6622,076035	0,0000943
6628,036499	0,000101179
6633,996964	0,00010277
6639,957428	0,000106485
6645,917892	0,00010966
6651,878357	0,000112463
6657,838821	0,000115147
6663,799286	0,000116438
6669,75975	0,000117266
6675,720215	0,000118611
6681,680679	0,000120131
6687,641144	0,000121023
6693,601608	0,000119585
6699,562073	0,000121802
6705,522537	0,000122012
6711,483002	0,00012133
6717,443466	0,000121211
6723,403931	0,00012138
6729,364395	0,000120942
6735,32486	0,000120372
6741,285324	0,00011923
6747,245789	0,000119829
6753,206253	0,000120277
6759,166718	0,00012013
6765,127182	0,0001192
6771,087646	0,000119226
6777,048111	0,000117429
6783,008575	0,000116411
6788,96904	0,000116836
6794,929504	0,000117193
6800,889969	0,000115406
6806,850433	0,000114465
6812,810898	0,000114351
6818,771362	0,000113623
6824,731827	0,00011132
6830,692291	0,000112604
6836,652756	0,000111065
6842,61322	0,000110379
6848,573685	0,000109335
6854,534149	0,000107944
6860,494614	0,000108447
6866,455078	0,000106574
6872,415543	0,000104899
6878,376007	0,000104773
6884,336472	0,000103468
6890,296936	0,000102971
6896,257401	0,000100125
6902,217865	0,0001
6908,178329	0,0000992
6914,138794	0,0000985
6920,099258	0,0000972
6926,059723	0,0000962
6932,020187	0,0000943
6937,980652	0,0000938
6943,941116	0,000092
6949,901581	0,0000922
6955,862045	0,000091
6961,82251	0,00009
6967,782974	0,0000883
6973,743439	0,000087
6979,703903	0,0000856
6985,664368	0,0000849
6991,624832	0,0000835
6997,585297	0,0000829
7003,545761	0,0000797
7009,506226	0,0000785
7015,46669	0,0000781
7021,427155	0,0000778
7027,387619	0,0000765
7033,348083	0,0000753
7039,308548	0,0000738
7045,269012	0,000074
7051,229477	0,0000731
7057,189941	0,0000721
7063,150406	0,0000702
7069,11087	0,0000702
7075,071335	0,0000696
7081,031799	0,0000672
7086,992264	0,0000681
7092,952728	0,0000664
7098,913193	0,0000657
7104,873657	0,0000647
7110,834122	0,0000642
7116,794586	0,000063
7122,755051	0,000063
7128,715515	0,0000615
7134,67598	0,0000602
7140,636444	0,0000589
7146,596909	0,0000581
7152,557373	0,0000572
7158,517838	0,0000571
7164,478302	0,0000559
7170,438766	0,0000546
7176,399231	0,0000541
7182,359695	0,0000518
7188,32016	0,0000533
7194,280624	0,0000509
7200,241089	0,0000514
7206,201553	0,0000495
7212,162018	0,0000493
7218,122482	0,0000493
7224,082947	0,000048
7230,043411	0,0000485
7236,003876	0,0000477
7241,96434	0,000048
7247,924805	0,0000489
7253,885269	0,0000482
7259,845734	0,0000492
7265,806198	0,0000491
7271,766663	0,0000495
7277,727127	0,0000506
7283,687592	0,0000525
7289,648056	0,0000546
7295,608521	0,000055
7301,568985	0,0000554
7307,529449	0,0000568
7313,489914	0,0000577
7319,450378	0,0000586
7325,410843	0,0000599
7331,371307	0,0000616
7337,331772	0,0000633
7343,292236	0,0000642
7349,252701	0,0000656
7355,213165	0,0000676
7361,17363	0,0000695
7367,134094	0,0000734
7373,094559	0,0000738
7379,055023	0,0000748
7385,015488	0,0000768
7390,975952	0,0000777
7396,936417	0,0000791
7402,896881	0,000079
7408,857346	0,0000808
7414,81781	0,0000822
7420,778275	0,0000818
7426,738739	0,0000815
7432,699203	0,0000837
7438,659668	0,0000825
7444,620132	0,0000832
7450,580597	0,0000835
7456,541061	0,0000839
7462,501526	0,0000845
7468,46199	0,0000851
7474,422455	0,0000866
7480,382919	0,0000864
7486,343384	0,0000858
7492,303848	0,0000863
7498,264313	0,0000872
7504,224777	0,0000865
7510,185242	0,0000864
7516,145706	0,0000878
7522,106171	0,000088
7528,066635	0,0000884
7534,0271	0,0000887
7539,987564	0,0000884
7545,948029	0,0000883
7551,908493	0,0000885
7557,868958	0,0000902
7563,829422	0,0000901
7569,789886	0,0000916
7575,750351	0,000091
7581,710815	0,0000933
7587,67128	0,0000944
7593,631744	0,0000947
7599,592209	0,0000967
7605,552673	0,0000956
7611,513138	0,0000961
7617,473602	0,0000931
7623,434067	0,0000921
7629,394531	0,0000936
7635,354996	0,000094
7641,31546	0,0000942
7647,275925	0,0000913
7653,236389	0,0000875
7659,196854	0,000085
7665,157318	0,0000816
7671,117783	0,0000788
7677,078247	0,0000788
7683,038712	0,0000774
7688,999176	0,0000767
7694,959641	0,0000734
7700,920105	0,0000751
7706,880569	0,0000737
7712,841034	0,0000723
7718,801498	0,0000728
7724,761963	0,0000742
7730,722427	0,0000742
7736,682892	0,0000748
7742,643356	0,0000745
7748,603821	0,0000729
7754,564285	0,0000741
7760,52475	0,0000739
7766,485214	0,0000755
7772,445679	0,0000768
7778,406143	0,0000759
7784,366608	0,0000781
7790,327072	0,0000781
7796,287537	0,0000782
7802,248001	0,0000783
7808,208466	0,0000787
7814,16893	0,0000794
7820,129395	0,0000787
7826,089859	0,0000787
7832,050323	0,0000789
7838,010788	0,000079
7843,971252	0,0000777
7849,931717	0,0000786
7855,892181	0,0000783
7861,852646	0,0000788
7867,81311	0,0000783
7873,773575	0,0000809
7879,734039	0,000078
7885,694504	0,0000785
7891,654968	0,0000794
7897,615433	0,0000777
7903,575897	0,0000768
7909,536362	0,0000766
7915,496826	0,0000766
7921,457291	0,000077
7927,417755	0,0000749
7933,37822	0,0000747
7939,338684	0,0000761
7945,299149	0,0000758
7951,259613	0,0000749
7957,220078	0,0000745
7963,180542	0,0000746
7969,141006	0,000075
7975,101471	0,0000733
7981,061935	0,0000726
7987,0224	0,0000722
7992,982864	0,0000729
7998,943329	0,000072
8004,903793	0,0000716
8010,864258	0,0000713
8016,824722	0,0000715
8022,785187	0,0000697
8028,745651	0,0000718
8034,706116	0,0000696
8040,66658	0,0000706
8046,627045	0,0000702
8052,587509	0,0000713
8058,547974	0,0000704
8064,508438	0,0000702
8070,468903	0,00007
8076,429367	0,0000709
8082,389832	0,0000709
8088,350296	0,0000715
8094,31076	0,0000705
8100,271225	0,0000705
8106,231689	0,0000707
8112,192154	0,0000714
8118,152618	0,0000714
8124,113083	0,0000732
8130,073547	0,0000724
8136,034012	0,0000733
8141,994476	0,0000732
8147,954941	0,0000741
8153,915405	0,0000737
8159,87587	0,0000747
8165,836334	0,0000752
8171,796799	0,0000746
8177,757263	0,0000744
8183,717728	0,0000768
8189,678192	0,0000765
8195,638657	0,0000765
8201,599121	0,000077
8207,559586	0,0000786
8213,52005	0,000078
8219,480515	0,0000772
8225,440979	0,0000782
8231,401443	0,0000782
8237,361908	0,0000786
8243,322372	0,0000796
8249,282837	0,0000801
8255,243301	0,0000805
8261,203766	0,0000792
8267,16423	0,0000789
8273,124695	0,000078
8279,085159	0,000079
8285,045624	0,0000797
8291,006088	0,0000788
8296,966553	0,0000782
8302,927017	0,0000772
8308,887482	0,0000772
8314,847946	0,0000768
8320,808411	0,000077
8326,768875	0,0000753
8332,72934	0,0000771
8338,689804	0,0000749
8344,650269	0,0000749
8350,610733	0,0000736
8356,571198	0,000074
8362,531662	0,0000723
8368,492126	0,0000738
8374,452591	0,0000721
8380,413055	0,0000706
8386,37352	0,0000705
8392,333984	0,0000696
8398,294449	0,0000677
8404,254913	0,0000692
8410,215378	0,0000659
8416,175842	0,0000668
8422,136307	0,0000667
8428,096771	0,0000641
8434,057236	0,0000642
8440,0177	0,000064
8445,978165	0,0000633
8451,938629	0,000063
8457,899094	0,0000627
8463,859558	0,0000622
8469,820023	0,0000612
8475,780487	0,0000603
8481,740952	0,0000586
8487,701416	0,0000585
8493,66188	0,0000576
8499,622345	0,0000582
8505,582809	0,0000572
8511,543274	0,0000572
8517,503738	0,0000566
8523,464203	0,0000574
8529,424667	0,0000549
8535,385132	0,0000557
8541,345596	0,0000537
8547,306061	0,0000528
8553,266525	0,0000547
8559,22699	0,0000527
8565,187454	0,0000526
8571,147919	0,0000524
8577,108383	0,0000519
8583,068848	0,0000508
8589,029312	0,0000515
8594,989777	0,0000485
8600,950241	0,0000494
8606,910706	0,0000463
8612,87117	0,0000461
8618,831635	0,000045
8624,792099	0,0000437
8630,752563	0,0000432
8636,713028	0,0000424
8642,673492	0,0000413
8648,633957	0,0000392
8654,594421	0,0000384
8660,554886	0,0000398
8666,51535	0,0000386
8672,475815	0,0000403
8678,436279	0,0000397
8684,396744	0,0000387
8690,357208	0,0000394
8696,317673	0,0000408
8702,278137	0,0000414
8708,238602	0,0000413
8714,199066	0,0000394
8720,159531	0,0000408
8726,119995	0,0000393
8732,08046	0,0000412
8738,040924	0,0000404
8744,001389	0,0000397
8749,961853	0,0000411
8755,922318	0,0000398
8761,882782	0,0000399
8767,843246	0,0000413
8773,803711	0,0000392
8779,764175	0,0000407
8785,72464	0,0000421
8791,685104	0,0000432
8797,645569	0,0000446
8803,606033	0,0000458
8809,566498	0,000047
8815,526962	0,0000487
8821,487427	0,0000484
8827,447891	0,0000494
8833,408356	0,0000506
8839,36882	0,0000495
8845,329285	0,0000506
8851,289749	0,00005
8857,250214	0,0000494
8863,210678	0,0000499
8869,171143	0,0000496
8875,131607	0,0000487
8881,092072	0,0000487
8887,052536	0,0000487
8893,013	0,0000474
8898,973465	0,0000465
8904,933929	0,0000468
8910,894394	0,0000452
8916,854858	0,0000463
8922,815323	0,0000448
8928,775787	0,000045
8934,736252	0,0000438
8940,696716	0,0000432
8946,657181	0,0000425
8952,617645	0,0000418
8958,57811	0,0000417
8964,538574	0,0000411
8970,499039	0,0000404
8976,459503	0,0000419
8982,419968	0,0000393
8988,380432	0,0000408
8994,340897	0,0000406
9000,301361	0,0000401
9006,261826	0,0000392
9012,22229	0,0000396
9018,182755	0,0000379
9024,143219	0,0000388
9030,103683	0,0000375
9036,064148	0,0000375
9042,024612	0,0000371
9047,985077	0,0000367
9053,945541	0,0000381
9059,906006	0,0000373
9065,86647	0,0000364
9071,826935	0,0000347
9077,787399	0,0000373
9083,747864	0,0000351
9089,708328	0,0000348
9095,668793	0,0000341
9101,629257	0,0000333
9107,589722	0,0000342
9113,550186	0,0000316
9119,510651	0,0000323
9125,471115	0,0000325
9131,43158	0,0000332
9137,392044	0,0000321
9143,352509	0,0000326
9149,312973	0,000031
9155,273438	0,000032
9161,233902	0,000032
9167,194366	0,0000305
9173,154831	0,0000318
9179,115295	0,0000309
9185,07576	0,0000309
9191,036224	0,0000309
9196,996689	0,0000302
9202,957153	0,0000298
9208,917618	0,0000303
9214,878082	0,0000308
9220,838547	0,000031
9226,799011	0,0000303
9232,759476	0,0000318
9238,71994	0,000031
9244,680405	0,0000305
9250,640869	0,0000293
9256,601334	0,0000311
9262,561798	0,0000321
9268,522263	0,0000307
9274,482727	0,0000314
9280,443192	0,0000315
9286,403656	0,0000311
9292,36412	0,0000319
9298,324585	0,0000319
9304,285049	0,0000326
9310,245514	0,0000326
9316,205978	0,0000324
9322,166443	0,0000326
9328,126907	0,0000322
9334,087372	0,0000328
9340,047836	0,0000313
9346,008301	0,0000335
9351,968765	0,0000314
9357,92923	0,0000325
9363,889694	0,0000312
9369,850159	0,0000325
9375,810623	0,0000309
9381,771088	0,0000323
9387,731552	0,0000326
9393,692017	0,0000327
9399,652481	0,0000321
9405,612946	0,0000329
9411,57341	0,0000319
9417,533875	0,0000322
9423,494339	0,0000325
9429,454803	0,0000334
9435,415268	0,0000324
9441,375732	0,0000321
9447,336197	0,0000318
9453,296661	0,0000314
9459,257126	0,0000308
9465,21759	0,0000324
9471,178055	0,0000312
9477,138519	0,0000303
9483,098984	0,0000308
9489,059448	0,00003
9495,019913	0,0000302
9500,980377	0,0000308
9506,940842	0,0000306
9512,901306	0,0000315
9518,861771	0,0000282
9524,822235	0,0000285
9530,7827	0,0000275
9536,743164	0,0000289
9542,703629	0,0000279
9548,664093	0,0000283
9554,624557	0,0000286
9560,585022	0,0000277
9566,545486	0,0000277
9572,505951	0,0000273
9578,466415	0,0000272
9584,42688	0,0000261
9590,387344	0,000027
9596,347809	0,0000269
9602,308273	0,0000265
9608,268738	0,0000281
9614,229202	0,0000265
9620,189667	0,0000267
9626,150131	0,0000271
9632,110596	0,0000279
9638,07106	0,0000279
9644,031525	0,0000287
9649,991989	0,0000282
9655,952454	0,0000296
9661,912918	0,0000289
9667,873383	0,0000287
9673,833847	0,0000307
9679,794312	0,0000299
9685,754776	0,0000303
9691,71524	0,0000304
9697,675705	0,0000308
9703,636169	0,0000311
9709,596634	0,0000315
9715,557098	0,0000313
9721,517563	0,0000324
9727,478027	0,0000341
9733,438492	0,0000343
9739,398956	0,0000338
9745,359421	0,0000344
9751,319885	0,000035
9757,28035	0,0000353
9763,240814	0,000037
9769,201279	0,0000345
9775,161743	0,0000365
9781,122208	0,0000354
9787,082672	0,0000352
9793,043137	0,0000368
9799,003601	0,0000342
9804,964066	0,0000366
9810,92453	0,000035
9816,884995	0,0000349
9822,845459	0,0000349
9828,805923	0,0000366
9834,766388	0,0000361
9840,726852	0,0000357
9846,687317	0,0000364
9852,647781	0,000036
9858,608246	0,0000359
9864,56871	0,0000375
9870,529175	0,0000381
9876,489639	0,0000373
9882,450104	0,0000393
9888,410568	0,0000395
9894,371033	0,0000407
9900,331497	0,0000413
9906,291962	0,0000434
9912,252426	0,0000414
9918,212891	0,0000424
9924,173355	0,0000427
9930,13382	0,0000432
9936,094284	0,000042
9942,054749	0,000044
9948,015213	0,0000443
9953,975677	0,000043
9959,936142	0,0000433
9965,896606	0,0000435
9971,857071	0,0000439
9977,817535	0,0000416
9983,778	0,0000432
9989,738464	0,0000418
9995,698929	0,0000421
10001,65939	0,0000419
10007,61986	0,0000415
10013,58032	0,0000413
10019,54079	0,00004
10025,50125	0,0000406
10031,46172	0,0000407
10037,42218	0,00004
10043,38264	0,0000402
10049,34311	0,0000403
10055,30357	0,00004
10061,26404	0,00004
10067,2245	0,000041
10073,18497	0,0000396
10079,14543	0,0000413
10085,1059	0,0000416
10091,06636	0,0000405
10097,02682	0,0000397
10102,98729	0,0000397
10108,94775	0,0000406
10114,90822	0,0000403
10120,86868	0,0000397
10126,82915	0,00004
10132,78961	0,0000394
10138,75008	0,0000408
10144,71054	0,0000395
10150,67101	0,0000398
10156,63147	0,0000386
10162,59193	0,0000396
10168,5524	0,0000399
10174,51286	0,000039
10180,47333	0,0000393
10186,43379	0,0000405
10192,39426	0,0000399
10198,35472	0,0000395
10204,31519	0,0000381
10210,27565	0,000039
10216,23611	0,0000382
10222,19658	0,0000371
10228,15704	0,0000379
10234,11751	0,0000364
10240,07797	0,0000377
10246,03844	0,0000385
10251,9989	0,0000376
10257,95937	0,0000378
10263,91983	0,0000379
10269,88029	0,0000375
10275,84076	0,0000365
10281,80122	0,000037
10287,76169	0,0000378
10293,72215	0,0000368
10299,68262	0,0000385
10305,64308	0,0000381
10311,60355	0,0000358
10317,56401	0,0000365
10323,52448	0,0000361
10329,48494	0,0000366
10335,4454	0,0000369
10341,40587	0,0000374
10347,36633	0,0000369
10353,3268	0,0000356
10359,28726	0,0000362
10365,24773	0,000036
10371,20819	0,000035
10377,16866	0,0000365
10383,12912	0,0000352
10389,08958	0,0000354
10395,05005	0,000035
10401,01051	0,0000346
10406,97098	0,0000349
10412,93144	0,0000345
10418,89191	0,0000354
10424,85237	0,0000355
10430,81284	0,000035
10436,7733	0,0000351
10442,73376	0,0000356
10448,69423	0,0000348
10454,65469	0,0000331
10460,61516	0,0000342
10466,57562	0,0000341
10472,53609	0,0000336
10478,49655	0,0000329
10484,45702	0,0000339
10490,41748	0,000032
10496,37794	0,0000336
10502,33841	0,0000327
10508,29887	0,0000329
10514,25934	0,0000312
10520,2198	0,0000324
10526,18027	0,0000313
10532,14073	0,0000311
10538,1012	0,0000323
10544,06166	0,0000324
10550,02213	0,0000322
10555,98259	0,0000339
10561,94305	0,0000315
10567,90352	0,0000319
10573,86398	0,0000323
10579,82445	0,0000314
10585,78491	0,0000313
10591,74538	0,0000312
10597,70584	0,000032
10603,66631	0,0000304
10609,62677	0,0000316
10615,58723	0,0000306
10621,5477	0,0000317
10627,50816	0,000031
10633,46863	0,0000307
10639,42909	0,0000308
10645,38956	0,0000306
10651,35002	0,0000303
10657,31049	0,0000314
10663,27095	0,00003
10669,23141	0,0000292
10675,19188	0,0000305
10681,15234	0,0000303
10687,11281	0,0000311
10693,07327	0,0000304
10699,03374	0,0000293
10704,9942	0,0000281
10710,95467	0,0000294
10716,91513	0,0000293
10722,8756	0,0000282
10728,83606	0,0000294
10734,79652	0,0000291
10740,75699	0,0000287
10746,71745	0,000029
10752,67792	0,0000293
10758,63838	0,0000276
10764,59885	0,0000282
10770,55931	0,0000269
10776,51978	0,0000275
10782,48024	0,0000262
10788,4407	0,0000267
10794,40117	0,0000258
10800,36163	0,0000267
10806,3221	0,0000261
10812,28256	0,0000258
10818,24303	0,0000253
10824,20349	0,0000253
10830,16396	0,0000245
10836,12442	0,0000248
10842,08488	0,000024
10848,04535	0,0000243
10854,00581	0,0000243
10859,96628	0,0000251
10865,92674	0,0000252
10871,88721	0,0000265
10877,84767	0,0000267
10883,80814	0,0000268
10889,7686	0,0000262
10895,72906	0,0000258
10901,68953	0,0000258
10907,64999	0,0000262
10913,61046	0,000025
10919,57092	0,0000263
10925,53139	0,0000246
10931,49185	0,000025
10937,45232	0,0000248
10943,41278	0,0000257
10949,37325	0,0000252
10955,33371	0,0000246
10961,29417	0,0000242
10967,25464	0,0000241
10973,2151	0,0000247
10979,17557	0,0000249
10985,13603	0,0000242
10991,0965	0,0000262
10997,05696	0,0000252
11003,01743	0,0000243
11008,97789	0,0000243
11014,93835	0,0000251
11020,89882	0,0000239
11026,85928	0,0000239
11032,81975	0,0000231
11038,78021	0,0000229
11044,74068	0,0000234
11050,70114	0,0000227
11056,66161	0,0000219
11062,62207	0,0000205
11068,58253	0,0000228
11074,543	0,0000225
11080,50346	0,0000237
11086,46393	0,0000223
11092,42439	0,0000225
11098,38486	0,0000217
11104,34532	0,0000198
11110,30579	0,0000208
11116,26625	0,0000203
11122,22672	0,0000204
11128,18718	0,0000198
11134,14764	0,0000198
11140,10811	0,0000192
11146,06857	0,0000191
11152,02904	0,00002
11157,9895	0,000019
11163,94997	0,0000205
11169,91043	0,0000187
11175,8709	0,0000194
11181,83136	0,0000203
11187,79182	0,0000195
11193,75229	0,0000206
11199,71275	0,0000189
11205,67322	0,0000191
11211,63368	0,000021
11217,59415	0,0000197
11223,55461	0,0000202
11229,51508	0,0000202
11235,47554	0,0000189
11241,436	0,0000202
11247,39647	0,0000206
11253,35693	0,0000205
11259,3174	0,0000208
11265,27786	0,0000207
11271,23833	0,0000229
11277,19879	0,0000223
11283,15926	0,0000217
11289,11972	0,0000223
11295,08018	0,0000233
11301,04065	0,0000237
11307,00111	0,000024
11312,96158	0,0000243
11318,92204	0,0000241
11324,88251	0,0000243
11330,84297	0,000025
11336,80344	0,0000251
11342,7639	0,0000262
11348,72437	0,0000258
11354,68483	0,0000255
11360,64529	0,0000258
11366,60576	0,0000271
11372,56622	0,0000282
11378,52669	0,0000285
11384,48715	0,0000279
11390,44762	0,0000289
11396,40808	0,000028
11402,36855	0,0000278
11408,32901	0,0000279
11414,28947	0,0000296
11420,24994	0,0000282
11426,2104	0,0000293
11432,17087	0,0000288
11438,13133	0,0000305
11444,0918	0,0000291
11450,05226	0,0000305
11456,01273	0,0000305
11461,97319	0,0000295
11467,93365	0,0000316
11473,89412	0,0000315
11479,85458	0,0000319
11485,81505	0,0000321
11491,77551	0,0000301
11497,73598	0,0000332
11503,69644	0,0000322
11509,65691	0,0000314
11515,61737	0,0000321
11521,57784	0,0000327
11527,5383	0,0000334
11533,49876	0,0000348
11539,45923	0,0000329
11545,41969	0,0000338
11551,38016	0,0000334
11557,34062	0,000034
11563,30109	0,0000346
11569,26155	0,000035
11575,22202	0,000034
11581,18248	0,0000352
11587,14294	0,0000351
11593,10341	0,000035
11599,06387	0,0000345
11605,02434	0,0000349
11610,9848	0,0000355
11616,94527	0,0000358
11622,90573	0,0000354
11628,8662	0,000035
11634,82666	0,0000359
11640,78712	0,000036
11646,74759	0,0000361
11652,70805	0,000035
11658,66852	0,0000355
11664,62898	0,0000358
11670,58945	0,0000361
11676,54991	0,0000364
11682,51038	0,0000349
11688,47084	0,0000364
11694,4313	0,0000368
11700,39177	0,0000378
11706,35223	0,0000364
11712,3127	0,0000365
11718,27316	0,0000374
11724,23363	0,0000375
11730,19409	0,0000367
11736,15456	0,0000368
11742,11502	0,0000372
11748,07549	0,0000369
11754,03595	0,0000383
11759,99641	0,0000382
11765,95688	0,0000362
11771,91734	0,0000365
11777,87781	0,0000368
11783,83827	0,0000377
11789,79874	0,000037
11795,7592	0,0000371
11801,71967	0,0000357
11807,68013	0,0000366
11813,64059	0,0000372
11819,60106	0,0000389
11825,56152	0,0000391
11831,52199	0,0000363
11837,48245	0,0000388
11843,44292	0,0000383
11849,40338	0,0000375
11855,36385	0,0000378
11861,32431	0,0000375
11867,28477	0,0000379
11873,24524	0,0000387
11879,2057	0,0000383
11885,16617	0,0000386
11891,12663	0,0000391
[truncated: 30,772 more rows]
