# Supplementary material for: Predicting the Durability of Solid Fired Bricks Using NDT Electroacoustic Methods
Source: Materials (Basel). 2022 Aug 25;15(17):5882. doi: 10.3390/ma15175882 (PMC9457344; doi:10.3390/ma15175882)
Supplement: Supplementary file 1 [file materials-15-05882-s001.zip › 27-S0_FL.csv]

ASCII data file created with TiePie Multi Channel software. www.tiepie.com.
2021-02-24 09:15:45 704m
Frequency	FFT1
Hz	V
0	0,002922864
5,960464478	0,000210644
11,92092896	0,000249462
17,88139343	0,00028437
23,84185791	0,000237117
29,80232239	0,000255061
35,76278687	0,000235038
41,72325134	0,000233196
47,68371582	0,000289118
53,6441803	0,000223493
59,60464478	0,000235113
65,56510925	0,000233421
71,52557373	0,000231686
77,48603821	0,000226782
83,44650269	0,000235688
89,40696716	0,000239134
95,36743164	0,000224948
101,3278961	0,000215111
107,2883606	0,000222799
113,2488251	0,000225721
119,2092896	0,000225222
125,169754	0,000219826
131,1302185	0,000219715
137,090683	0,000218138
143,0511475	0,000225698
149,0116119	0,000237908
154,9720764	0,000207543
160,9325409	0,000213056
166,8930054	0,000211941
172,8534698	0,000211723
178,8139343	0,000207308
184,7743988	0,000205146
190,7348633	0,000203937
196,6953278	0,000198126
202,6557922	0,000196166
208,6162567	0,000194
214,5767212	0,000196881
220,5371857	0,000195854
226,4976501	0,00019332
232,4581146	0,000187416
238,4185791	0,000186123
244,3790436	0,000185633
250,3395081	0,000189465
256,2999725	0,000182518
262,260437	0,000181715
268,2209015	0,000179653
274,181366	0,000176795
280,1418304	0,000177287
286,1022949	0,000174328
292,0627594	0,0001763
298,0232239	0,000173255
303,9836884	0,000172513
309,9441528	0,000171275
315,9046173	0,000169737
321,8650818	0,000168752
327,8255463	0,000164841
333,7860107	0,000162009
339,7464752	0,000164845
345,7069397	0,000164291
351,6674042	0,000163668
357,6278687	0,0001664
363,5883331	0,000164839
369,5487976	0,000160646
375,5092621	0,000157673
381,4697266	0,000155111
387,430191	0,000150252
393,3906555	0,000149226
399,35112	0,000148081
405,3115845	0,000149647
411,272049	0,000147716
417,2325134	0,000149343
423,1929779	0,000145094
429,1534424	0,000147188
435,1139069	0,000146045
441,0743713	0,00014451
447,0348358	0,000143048
452,9953003	0,00014617
458,9557648	0,000145174
464,9162292	0,00014517
470,8766937	0,000144738
476,8371582	0,000141734
482,7976227	0,000142086
488,7580872	0,00013634
494,7185516	0,000133367
500,6790161	0,000137216
506,6394806	0,000138147
512,5999451	0,000136998
518,5604095	0,000134745
524,520874	0,000145195
530,4813385	0,000133798
536,441803	0,000136059
542,4022675	0,000136076
548,3627319	0,000136232
554,3231964	0,000137536
560,2836609	0,000133831
566,2441254	0,000136717
572,2045898	0,000134093
578,1650543	0,000133856
584,1255188	0,000132124
590,0859833	0,00013261
596,0464478	0,000129594
602,0069122	0,000129797
607,9673767	0,000128374
613,9278412	0,000128035
619,8883057	0,000128698
625,8487701	0,000129122
631,8092346	0,000132101
637,7696991	0,000130725
643,7301636	0,00012966
649,6906281	0,000132822
655,6510925	0,000129396
661,611557	0,000131258
667,5720215	0,000129938
673,532486	0,00013043
679,4929504	0,000131299
685,4534149	0,000129878
691,4138794	0,000130361
697,3743439	0,000130152
703,3348083	0,000129913
709,2952728	0,000129039
715,2557373	0,000126868
721,2162018	0,000129073
727,1766663	0,000127123
733,1371307	0,000125231
739,0975952	0,000124849
745,0580597	0,000123883
751,0185242	0,000126145
756,9789886	0,000126168
762,9394531	0,000127363
768,8999176	0,000125054
774,8603821	0,000125505
780,8208466	0,00012749
786,781311	0,000124937
792,7417755	0,000125339
798,70224	0,000122819
804,6627045	0,000121627
810,6231689	0,000121991
816,5836334	0,000120103
822,5440979	0,000119818
828,5045624	0,000120324
834,4650269	0,000119079
840,4254913	0,000120749
846,3859558	0,000120345
852,3464203	0,000123918
858,3068848	0,000125771
864,2673492	0,000125718
870,2278137	0,0001267
876,1882782	0,000125536
882,1487427	0,000123771
888,1092072	0,000125641
894,0696716	0,000125162
900,0301361	0,000123583
905,9906006	0,000123165
911,9510651	0,000124376
917,9115295	0,000126453
923,871994	0,000127072
929,8324585	0,000125819
935,792923	0,00012694
941,7533875	0,000127579
947,7138519	0,000129535
953,6743164	0,000129248
959,6347809	0,000133772
965,5952454	0,000137215
971,5557098	0,00013828
977,5161743	0,000137094
983,4766388	0,000137601
989,4371033	0,000136825
995,3975677	0,000136861
1001,358032	0,000137947
1007,318497	0,000140768
1013,278961	0,000143804
1019,239426	0,000143158
1025,19989	0,000148004
1031,160355	0,000150245
1037,120819	0,000152634
1043,081284	0,000156047
1049,041748	0,000158925
1055,002213	0,000167417
1060,962677	0,000171485
1066,923141	0,000182122
1072,883606	0,000193535
1078,84407	0,000207047
1084,804535	0,000228272
1090,764999	0,00026352
1096,725464	0,000320738
1102,685928	0,000428741
1108,646393	0,000661594
1114,606857	0,001053413
1120,567322	0,000398004
1126,527786	0,000228632
1132,488251	0,00016671
1138,448715	0,000138511
1144,40918	0,000121181
1150,369644	0,000113054
1156,330109	0,000109263
1162,290573	0,000105806
1168,251038	0,000102467
1174,211502	0,000104319
1180,171967	0,000103056
1186,132431	0,000102876
1192,092896	0,000104857
1198,05336	0,000107757
1204,013824	0,000108441
1209,974289	0,00011014
1215,934753	0,000112597
1221,895218	0,000111885
1227,855682	0,000110687
1233,816147	0,000112764
1239,776611	0,000113328
1245,737076	0,000110506
1251,69754	0,000110879
1257,658005	0,000110514
1263,618469	0,000107553
1269,578934	0,0001129
1275,539398	0,000117695
1281,499863	0,00011483
1287,460327	0,000113905
1293,420792	0,000114463
1299,381256	0,000113697
1305,341721	0,000112798
1311,302185	0,000112546
1317,26265	0,000112021
1323,223114	0,00011082
1329,183578	0,000110614
1335,144043	0,000111899
1341,104507	0,000113084
1347,064972	0,000113184
1353,025436	0,00011337
1358,985901	0,000115674
1364,946365	0,000116734
1370,90683	0,000117137
1376,867294	0,000117347
1382,827759	0,000119008
1388,788223	0,000120733
1394,748688	0,000120555
1400,709152	0,000120871
1406,669617	0,000122388
1412,630081	0,000124142
1418,590546	0,000125232
1424,55101	0,000125983
1430,511475	0,000125594
1436,471939	0,000125645
1442,432404	0,000126844
1448,392868	0,000126856
1454,353333	0,000127552
1460,313797	0,000127325
1466,274261	0,000127166
1472,234726	0,000129401
1478,19519	0,000128917
1484,155655	0,000130107
1490,116119	0,000131254
1496,076584	0,000132984
1502,037048	0,000133812
1507,997513	0,000133055
1513,957977	0,0001319
1519,918442	0,000132715
1525,878906	0,000132325
1531,839371	0,000130277
1537,799835	0,000129578
1543,7603	0,000128481
1549,720764	0,000129427
1555,681229	0,000129531
1561,641693	0,000130955
1567,602158	0,000130697
1573,562622	0,000130201
1579,523087	0,000130174
1585,483551	0,000131444
1591,444016	0,000130462
1597,40448	0,000129928
1603,364944	0,000130588
1609,325409	0,00012993
1615,285873	0,000129678
1621,246338	0,000128235
1627,206802	0,000130144
1633,167267	0,000128217
1639,127731	0,0001311
1645,088196	0,000129757
1651,04866	0,000130006
1657,009125	0,000129706
1662,969589	0,000131807
1668,930054	0,000131491
1674,890518	0,000131791
1680,850983	0,000133084
1686,811447	0,000132506
1692,771912	0,000132813
1698,732376	0,000135414
1704,692841	0,000138988
1710,653305	0,000137954
1716,61377	0,000138372
1722,574234	0,000139006
1728,534698	0,000141906
1734,495163	0,000141922
1740,455627	0,000142259
1746,416092	0,000143557
1752,376556	0,000144932
1758,337021	0,000146275
1764,297485	0,000145774
1770,25795	0,00014728
1776,218414	0,000147338
1782,178879	0,000149124
1788,139343	0,000149628
1794,099808	0,000146662
1800,060272	0,000147533
1806,020737	0,000148089
1811,981201	0,000145293
1817,941666	0,000145604
1823,90213	0,000147893
1829,862595	0,000148571
1835,823059	0,000150569
1841,783524	0,000151796
1847,743988	0,000151171
1853,704453	0,000153156
1859,664917	0,000153033
1865,625381	0,000154526
1871,585846	0,000155282
1877,54631	0,000154784
1883,506775	0,000156191
1889,467239	0,000155131
1895,427704	0,000155765
1901,388168	0,000155514
1907,348633	0,000156056
1913,309097	0,000164979
1919,269562	0,000167453
1925,230026	0,00016786
1931,190491	0,000169196
1937,150955	0,000169537
1943,11142	0,00017125
1949,071884	0,000172874
1955,032349	0,000172422
1960,992813	0,000173953
1966,953278	0,000174634
1972,913742	0,000175357
1978,874207	0,000176801
1984,834671	0,000181081
1990,795135	0,000183873
1996,7556	0,000185899
2002,716064	0,000191035
2008,676529	0,000193976
2014,636993	0,000199752
2020,597458	0,000208498
2026,557922	0,000219159
2032,518387	0,000232839
2038,478851	0,000254097
2044,439316	0,000281783
2050,39978	0,000311628
2056,360245	0,000316459
2062,320709	0,000201579
2068,281174	0,000120719
2074,241638	0,000118686
2080,202103	0,000123366
2086,162567	0,000133329
2092,123032	0,000137036
2098,083496	0,000141113
2104,043961	0,000146209
2110,004425	0,000150598
2115,96489	0,000152131
2121,925354	0,000155642
2127,885818	0,000159082
2133,846283	0,000160764
2139,806747	0,000164057
2145,767212	0,000165835
2151,727676	0,000167186
2157,688141	0,000167016
2163,648605	0,000167687
2169,60907	0,000169577
2175,569534	0,000168573
2181,529999	0,000169669
2187,490463	0,000172176
2193,450928	0,000175342
2199,411392	0,000177727
2205,371857	0,000179171
2211,332321	0,000181231
2217,292786	0,000182839
2223,25325	0,000186801
2229,213715	0,000188358
2235,174179	0,000185991
2241,134644	0,000188173
2247,095108	0,000188783
2253,055573	0,000188828
2259,016037	0,000188976
2264,976501	0,000187717
2270,936966	0,000188625
2276,89743	0,000189213
2282,857895	0,000189191
2288,818359	0,000190609
2294,778824	0,000195925
2300,739288	0,00019865
2306,699753	0,000202252
2312,660217	0,000201495
2318,620682	0,000204159
2324,581146	0,000204346
2330,541611	0,000203643
2336,502075	0,000203805
2342,46254	0,000205878
2348,423004	0,000206966
2354,383469	0,00020649
2360,343933	0,000209812
2366,304398	0,000208871
2372,264862	0,000209106
2378,225327	0,000209296
2384,185791	0,000209588
2390,146255	0,000209864
2396,10672	0,000209733
2402,067184	0,000207094
2408,027649	0,000207802
2413,988113	0,000209071
2419,948578	0,000209854
2425,909042	0,000211586
2431,869507	0,000213307
2437,829971	0,000212651
2443,790436	0,000212137
2449,7509	0,000211464
2455,711365	0,000209501
2461,671829	0,000206035
2467,632294	0,000202903
2473,592758	0,00019569
2479,553223	0,000187865
2485,513687	0,000181791
2491,474152	0,000169623
2497,434616	0,000153983
2503,395081	0,000133411
2509,355545	0,00010371
2515,31601	0,0000566
2521,276474	0,0000291
2527,236938	0,000168902
2533,197403	0,000427986
2539,157867	0,000695427
2545,118332	0,000595576
2551,078796	0,000497959
2557,039261	0,00044377
2562,999725	0,000409303
2568,96019	0,00038514
2574,920654	0,000365643
2580,881119	0,000346451
2586,841583	0,000328389
2592,802048	0,00030913
2598,762512	0,000288187
2604,722977	0,000263915
2610,683441	0,000234529
2616,643906	0,000209918
2622,60437	0,000216349
2628,564835	0,000318701
2634,525299	0,000568382
2640,485764	0,000900625
2646,446228	0,000945938
2652,406693	0,00086173
2658,367157	0,000798013
2664,327621	0,000757289
2670,288086	0,000723132
2676,24855	0,000697838
2682,209015	0,000676595
2688,169479	0,000666228
2694,129944	0,000657291
2700,090408	0,000654866
2706,050873	0,000652924
2712,011337	0,000654282
2717,971802	0,000656257
2723,932266	0,000657736
2729,892731	0,000664768
2735,853195	0,000671763
2741,81366	0,000680626
2747,774124	0,000687812
2753,734589	0,000697855
2759,695053	0,000708271
2765,655518	0,00071856
2771,615982	0,000731338
2777,576447	0,000745766
2783,536911	0,000759733
2789,497375	0,000775272
2795,45784	0,000791241
2801,418304	0,000805431
2807,378769	0,000823632
2813,339233	0,000840164
2819,299698	0,000860642
2825,260162	0,000883836
2831,220627	0,00091114
2837,181091	0,000936631
2843,141556	0,000965315
2849,10202	0,00099753
2855,062485	0,001033574
2861,022949	0,00107024
2866,983414	0,001108033
2872,943878	0,00114868
2878,904343	0,001192887
2884,864807	0,001241218
2890,825272	0,0012919
2896,785736	0,00135179
2902,746201	0,001413356
2908,706665	0,001483839
2914,66713	0,001561795
2920,627594	0,001649263
2926,588058	0,001744981
2932,548523	0,001858468
2938,508987	0,001985807
2944,469452	0,00213138
2950,429916	0,002303883
2956,390381	0,002506079
2962,350845	0,00274702
2968,31131	0,003041568
2974,271774	0,003401984
2980,232239	0,003859714
2986,192703	0,004454995
2992,153168	0,005258865
2998,113632	0,006386926
3004,074097	0,008063653
3010,034561	0,010710301
3015,995026	0,01518723
3021,95549	0,022385286
3027,915955	0,023693892
3033,876419	0,013210736
3039,836884	0,008784192
3045,797348	0,006619018
3051,757813	0,005316653
3057,718277	0,004443103
3063,678741	0,003809378
3069,639206	0,003335073
3075,59967	0,002966828
3081,560135	0,002671488
3087,520599	0,002428731
3093,481064	0,002223962
3099,441528	0,002052099
3105,401993	0,00190357
3111,362457	0,00177585
3117,322922	0,001663152
3123,283386	0,001562595
3129,243851	0,001471652
3135,204315	0,001390623
3141,16478	0,001320115
3147,125244	0,001252876
3153,085709	0,001192464
3159,046173	0,001136095
3165,006638	0,001084016
3170,967102	0,001032397
3176,927567	0,000983737
3182,888031	0,000938882
3188,848495	0,000899701
3194,80896	0,000859618
3200,769424	0,000819355
3206,729889	0,000777186
3212,690353	0,000732891
3218,650818	0,000683038
3224,611282	0,000637401
3230,571747	0,000640438
3236,532211	0,000777457
3242,492676	0,000838011
3248,45314	0,000806892
3254,413605	0,000769203
3260,374069	0,000736477
3266,334534	0,000708665
3272,294998	0,000684118
3278,255463	0,000662603
3284,215927	0,000643623
3290,176392	0,000627935
3296,136856	0,000610465
3302,097321	0,000593043
3308,057785	0,000577713
3314,01825	0,000565861
3319,978714	0,000554196
3325,939178	0,000540713
3331,899643	0,000530566
3337,860107	0,000519472
3343,820572	0,000512274
3349,781036	0,000509554
3355,741501	0,000519867
3361,701965	0,000554164
3367,66243	0,000639863
3373,622894	0,000826549
3379,583359	0,000949263
3385,543823	0,00075711
3391,504288	0,000627852
3397,464752	0,00055803
3403,425217	0,000516572
3409,385681	0,000488675
3415,346146	0,000472368
3421,30661	0,000458306
3427,267075	0,000448782
3433,227539	0,00044031
3439,188004	0,000431994
3445,148468	0,000425468
3451,108932	0,000417465
3457,069397	0,000409251
3463,029861	0,00040221
3468,990326	0,000396174
3474,95079	0,000387473
3480,911255	0,000379397
3486,871719	0,000376093
3492,832184	0,000370956
3498,792648	0,000364132
3504,753113	0,000358633
3510,713577	0,000353012
3516,674042	0,000351062
3522,634506	0,000348697
3528,594971	0,00034561
3534,555435	0,000342684
3540,5159	0,000341452
3546,476364	0,000337922
3552,436829	0,000335491
3558,397293	0,000332716
3564,357758	0,000332064
3570,318222	0,000332415
3576,278687	0,000329135
3582,239151	0,000327064
3588,199615	0,000325982
3594,16008	0,000323317
3600,120544	0,000321429
3606,081009	0,000321839
3612,041473	0,000320247
3618,001938	0,000317911
3623,962402	0,000317761
3629,922867	0,000317295
3635,883331	0,000317969
3641,843796	0,000317852
3647,80426	0,000320103
3653,764725	0,000325113
3659,725189	0,000328085
3665,685654	0,000330624
3671,646118	0,000335086
3677,606583	0,000340214
3683,567047	0,000348382
3689,527512	0,000355718
3695,487976	0,000366619
3701,448441	0,000382541
3707,408905	0,000398829
3713,36937	0,000422226
3719,329834	0,000452126
3725,290298	0,000489488
3731,250763	0,000536446
3737,211227	0,000595409
3743,171692	0,000641465
3749,132156	0,000630706
3755,092621	0,000516467
3761,053085	0,000369485
3767,01355	0,000255905
3772,974014	0,00018038
3778,934479	0,000129602
3784,894943	0,000103853
3790,855408	0,0000878
3796,815872	0,0000814
3802,776337	0,000081
3808,736801	0,0000824
3814,697266	0,0000846
3820,65773	0,000089
3826,618195	0,000089
3832,578659	0,000091
3838,539124	0,0000935
3844,499588	0,0000933
3850,460052	0,0000938
3856,420517	0,0000916
3862,380981	0,0000883
3868,341446	0,000083
3874,30191	0,0000727
3880,262375	0,0000545
3886,222839	0,0000207
3892,183304	0,0000455
3898,143768	0,000112738
3904,104233	0,000128089
3910,064697	0,000127239
3916,025162	0,000124354
3921,985626	0,000124412
3927,946091	0,000122638
3933,906555	0,000120671
3939,86702	0,000118971
3945,827484	0,000119856
3951,787949	0,000117009
3957,748413	0,000117016
3963,708878	0,000114212
3969,669342	0,000113161
3975,629807	0,000110673
3981,590271	0,000109807
3987,550735	0,000109459
3993,5112	0,000108287
3999,471664	0,000106156
4005,432129	0,000104124
4011,392593	0,000101245
4017,353058	0,0000995
4023,313522	0,000097
4029,273987	0,0000959
4035,234451	0,000094
4041,194916	0,0000921
4047,15538	0,0000908
4053,115845	0,0000888
4059,076309	0,0000881
4065,036774	0,0000875
4070,997238	0,0000847
4076,957703	0,0000826
4082,918167	0,0000836
4088,878632	0,0000788
4094,839096	0,000079
4100,799561	0,0000784
4106,760025	0,0000768
4112,72049	0,000075
4118,680954	0,0000739
4124,641418	0,0000712
4130,601883	0,0000683
4136,562347	0,0000588
4142,522812	0,0000492
4148,483276	0,0000458
4154,443741	0,0000443
4160,404205	0,0000484
4166,36467	0,000052
4172,325134	0,0000603
4178,285599	0,0000708
4184,246063	0,0000841
4190,206528	0,000103216
4196,166992	0,000127907
4202,127457	0,00015725
4208,087921	0,000193028
4214,048386	0,00024326
4220,00885	0,000297969
4225,969315	0,000361022
4231,929779	0,000422578
4237,890244	0,000464023
4243,850708	0,000471564
4249,811172	0,000454793
4255,771637	0,000423484
4261,732101	0,000390514
4267,692566	0,000359681
4273,65303	0,000333907
4279,613495	0,000312144
4285,573959	0,000291993
4291,534424	0,000276724
4297,494888	0,000264001
4303,455353	0,000253296
4309,415817	0,000241144
4315,376282	0,000232931
4321,336746	0,00022626
4327,297211	0,000218953
4333,257675	0,00021297
4339,21814	0,000206543
4345,178604	0,000199098
4351,139069	0,000192677
4357,099533	0,000187849
4363,059998	0,000183461
4369,020462	0,0001795
4374,980927	0,000176969
4380,941391	0,000170573
4386,901855	0,000170906
4392,86232	0,000167883
4398,822784	0,000165495
4404,783249	0,000163034
4410,743713	0,000159869
4416,704178	0,000159032
4422,664642	0,000157996
4428,625107	0,000155976
4434,585571	0,000155599
4440,546036	0,000153815
4446,5065	0,000153821
4452,466965	0,000154146
4458,427429	0,000152741
4464,387894	0,00014985
4470,348358	0,00014979
4476,308823	0,000147205
4482,269287	0,000143888
4488,229752	0,000142948
4494,190216	0,000141097
4500,150681	0,000138888
4506,111145	0,000137015
4512,071609	0,000134278
4518,032074	0,000134465
4523,992538	0,00013208
4529,953003	0,000130103
4535,913467	0,000128914
4541,873932	0,000124826
4547,834396	0,000122902
4553,794861	0,000121292
4559,755325	0,000117588
4565,71579	0,000115338
4571,676254	0,000113467
4577,636719	0,000111285
4583,597183	0,00010732
4589,557648	0,000105013
4595,518112	0,000101377
4601,478577	0,0000974
4607,439041	0,0000951
4613,399506	0,0000901
4619,35997	0,0000879
4625,320435	0,0000853
4631,280899	0,0000825
4637,241364	0,0000784
4643,201828	0,0000765
4649,162292	0,0000713
4655,122757	0,0000662
4661,083221	0,0000603
4667,043686	0,0000553
4673,00415	0,0000541
4678,964615	0,0000517
4684,925079	0,0000543
4690,885544	0,0000609
4696,846008	0,000075
4702,806473	0,0000963
4708,766937	0,000118052
4714,727402	0,0001358
4720,687866	0,000161269
4726,648331	0,000194726
4732,608795	0,000236843
4738,56926	0,000277414
4744,529724	0,000306719
4750,490189	0,000321579
4756,450653	0,000319293
4762,411118	0,000308302
4768,371582	0,000293208
4774,332047	0,00027733
4780,292511	0,000263535
4786,252975	0,000249843
4792,21344	0,000238813
4798,173904	0,00023032
4804,134369	0,000221473
4810,094833	0,000216359
4816,055298	0,000209478
4822,015762	0,000203636
4827,976227	0,000198937
4833,936691	0,000192045
4839,897156	0,00018922
4845,85762	0,000183696
4851,818085	0,000180313
4857,778549	0,000175715
4863,739014	0,00016965
4869,699478	0,000163071
4875,659943	0,000157726
4881,620407	0,000151013
4887,580872	0,000144468
4893,541336	0,000138623
4899,501801	0,000132354
4905,462265	0,000127207
4911,422729	0,000124155
4917,383194	0,000126561
4923,343658	0,000145896
4929,304123	0,000181279
4935,264587	0,000234231
4941,225052	0,00023549
4947,185516	0,000196685
4953,145981	0,000208224
4959,106445	0,000271673
4965,06691	0,000385051
4971,027374	0,000557033
4976,987839	0,000756259
4982,948303	0,000854718
4988,908768	0,000768734
4994,869232	0,00066084
5000,829697	0,00058857
5006,790161	0,000541281
5012,750626	0,000507169
5018,71109	0,000482133
5024,671555	0,000467215
5030,632019	0,000455963
5036,592484	0,000447443
5042,552948	0,000441873
5048,513412	0,000439229
5054,473877	0,000438053
5060,434341	0,000438373
5066,394806	0,000439455
5072,35527	0,000441791
5078,315735	0,000443021
5084,276199	0,000444049
5090,236664	0,000446352
5096,197128	0,00045401
5102,157593	0,00046239
5108,118057	0,000474033
5114,078522	0,000487441
5120,038986	0,000503209
5125,999451	0,000522041
5131,959915	0,000544563
5137,92038	0,000572454
5143,880844	0,000603698
5149,841309	0,000643431
5155,801773	0,000691845
5161,762238	0,000753595
5167,722702	0,000832069
5173,683167	0,000935131
5179,643631	0,001075495
5185,604095	0,001265837
5191,56456	0,001522725
5197,525024	0,001816212
5203,485489	0,001922676
5209,445953	0,001491417
5215,406418	0,000973294
5221,366882	0,000662689
5227,327347	0,000476808
5233,287811	0,000355687
5239,248276	0,00026772
5245,20874	0,00021113
5251,169205	0,000169378
5257,129669	0,000147635
5263,090134	0,000143222
5269,050598	0,000152967
5275,011063	0,00017076
5280,971527	0,000197063
5286,931992	0,000228526
5292,892456	0,000262883
5298,852921	0,000290477
5304,813385	0,000294254
5310,773849	0,000248824
5316,734314	0,000187674
5322,694778	0,000160062
5328,655243	0,000157558
5334,615707	0,000162919
5340,576172	0,000172627
5346,536636	0,00018243
5352,497101	0,000194075
5358,457565	0,000204526
5364,41803	0,000219441
5370,378494	0,000230466
5376,338959	0,000246221
5382,299423	0,000262538
5388,259888	0,000277829
5394,220352	0,000294645
5400,180817	0,000313178
5406,141281	0,000330262
5412,101746	0,00035218
5418,06221	0,000374284
5424,022675	0,000398743
5429,983139	0,000422443
5435,943604	0,000448077
5441,904068	0,000480635
5447,864532	0,000517323
5453,824997	0,000556644
5459,785461	0,000602214
5465,745926	0,000655611
5471,70639	0,000716959
5477,666855	0,000787376
5483,627319	0,000863935
5489,587784	0,000943115
5495,548248	0,001015687
5501,508713	0,00105617
5507,469177	0,001035149
5513,429642	0,000938041
5519,390106	0,000813171
5525,350571	0,000710558
5531,311035	0,000635998
5537,2715	0,000576213
5543,231964	0,000523262
5549,192429	0,000477924
5555,152893	0,000440396
5561,113358	0,000411071
5567,073822	0,000387493
5573,034286	0,000364476
5578,994751	0,000342555
5584,955215	0,000323021
5590,91568	0,000309403
5596,876144	0,000301836
5602,836609	0,000302801
5608,797073	0,000315156
5614,757538	0,000339545
5620,718002	0,000379563
5626,678467	0,000439901
5632,638931	0,000521835
5638,599396	0,00062259
5644,55986	0,000734941
5650,520325	0,000825038
5656,480789	0,000832893
5662,441254	0,00075158
5668,401718	0,000657901
5674,362183	0,000580783
5680,322647	0,000517863
5686,283112	0,000470446
5692,243576	0,000428091
5698,204041	0,000392401
5704,164505	0,00036148
5710,124969	0,000331976
5716,085434	0,000308074
5722,045898	0,000287886
5728,006363	0,000269253
5733,966827	0,000253765
5739,927292	0,000238061
5745,887756	0,000225819
5751,848221	0,000213049
5757,808685	0,000200248
5763,76915	0,00018879
5769,729614	0,000176579
5775,690079	0,000166447
5781,650543	0,000155249
5787,611008	0,000144335
5793,571472	0,000134975
5799,531937	0,0001237
5805,492401	0,000111141
5811,452866	0,0000998
5817,41333	0,0000862
5823,373795	0,0000735
5829,334259	0,0000617
5835,294724	0,0000471
5841,255188	0,0000342
5847,215652	0,0000214
5853,176117	0,0000229
5859,136581	0,0000391
5865,097046	0,0000632
5871,05751	0,0000952
5877,017975	0,000135592
5882,978439	0,000188176
5888,938904	0,000254587
5894,899368	0,00032554
5900,859833	0,000376185
5906,820297	0,000391932
5912,780762	0,000374379
5918,741226	0,000343713
5924,701691	0,000317062
5930,662155	0,000294867
5936,62262	0,00027932
5942,583084	0,000268604
5948,543549	0,000261506
5954,504013	0,000256509
5960,464478	0,000253643
5966,424942	0,000253244
5972,385406	0,000250567
5978,345871	0,00024903
5984,306335	0,000245123
5990,2668	0,000241359
5996,227264	0,000235668
6002,187729	0,000229578
6008,148193	0,000227713
6014,108658	0,000226931
6020,069122	0,000224517
6026,029587	0,000223593
6031,990051	0,000226263
6037,950516	0,000224979
6043,91098	0,000221258
6049,871445	0,000205446
6055,831909	0,000208739
6061,792374	0,00021395
6067,752838	0,000212463
6073,713303	0,00020524
6079,673767	0,000190832
6085,634232	0,000173896
6091,594696	0,000163516
6097,555161	0,000155432
6103,515625	0,000153461
6109,476089	0,000151847
6115,436554	0,000149152
6121,397018	0,000148632
6127,357483	0,000148627
6133,317947	0,000146656
6139,278412	0,00014523
6145,238876	0,000144563
6151,199341	0,000143181
6157,159805	0,000140229
6163,12027	0,00013742
6169,080734	0,00013335
6175,041199	0,000129516
6181,001663	0,000126055
6186,962128	0,000121404
6192,922592	0,000118989
6198,883057	0,000116627
6204,843521	0,000112278
6210,803986	0,000108926
6216,76445	0,000104458
6222,724915	0,000102072
6228,685379	0,0000993
6234,645844	0,0000938
6240,606308	0,0000955
6246,566772	0,0000952
6252,527237	0,0000956
6258,487701	0,000105734
6264,448166	0,000121001
6270,40863	0,000141709
6276,369095	0,000172907
6282,329559	0,000210385
6288,290024	0,000253164
6294,250488	0,000301924
6300,210953	0,000358703
6306,171417	0,000416257
6312,131882	0,000470433
6318,092346	0,000517948
6324,052811	0,000550504
6330,013275	0,000566231
6335,97374	0,000560734
6341,934204	0,000541375
6347,894669	0,000518968
6353,855133	0,000500539
6359,815598	0,000486648
6365,776062	0,000479127
6371,736526	0,000477365
6377,696991	0,000481787
6383,657455	0,000490114
6389,61792	0,000498728
6395,578384	0,000510828
6401,538849	0,000521461
6407,499313	0,000528858
6413,459778	0,000541856
6419,420242	0,000561313
6425,380707	0,000584141
6431,341171	0,000608331
6437,301636	0,000640569
6443,2621	0,000673397
6449,222565	0,000715147
6455,183029	0,000761998
6461,143494	0,000821238
6467,103958	0,000887384
6473,064423	0,000963996
6479,024887	0,001050906
6484,985352	0,00114576
6490,945816	0,001245686
6496,906281	0,001338179
6502,866745	0,001407925
6508,827209	0,001432967
6514,787674	0,001393404
6520,748138	0,001286733
6526,708603	0,001138332
6532,669067	0,000997789
6538,629532	0,00088446
6544,589996	0,000797814
6550,550461	0,000726255
6556,510925	0,000659295
6562,47139	0,000599945
6568,431854	0,000545576
6574,392319	0,000495884
6580,352783	0,000449815
6586,313248	0,000407801
6592,273712	0,000367917
6598,234177	0,000335038
6604,194641	0,00030427
6610,155106	0,000279726
6616,11557	0,000257845
6622,076035	0,000237885
6628,036499	0,000224527
6633,996964	0,000213457
6639,957428	0,000203844
6645,917892	0,000199506
6651,878357	0,000195227
6657,838821	0,000193201
6663,799286	0,000190235
6669,75975	0,000187586
6675,720215	0,000182966
6681,680679	0,000180722
6687,641144	0,00017582
6693,601608	0,000172307
6699,562073	0,000164961
6705,522537	0,000160281
6711,483002	0,000157952
6717,443466	0,000155098
6723,403931	0,000148991
6729,364395	0,000144879
6735,32486	0,000142925
6741,285324	0,000140377
6747,245789	0,000136097
6753,206253	0,000134409
6759,166718	0,000131648
6765,127182	0,000131489
6771,087646	0,000131797
6777,048111	0,00012845
6783,008575	0,000125108
6788,96904	0,000122667
6794,929504	0,000119456
6800,889969	0,000115988
6806,850433	0,000111643
6812,810898	0,000110514
6818,771362	0,000105819
6824,731827	0,000104598
6830,692291	0,000102624
6836,652756	0,000101466
6842,61322	0,0000999
6848,573685	0,0000968
6854,534149	0,0000955
6860,494614	0,0000927
6866,455078	0,0000937
6872,415543	0,0000921
6878,376007	0,0000922
6884,336472	0,0000918
6890,296936	0,0000932
6896,257401	0,0000932
6902,217865	0,0000944
6908,178329	0,0000926
6914,138794	0,0000949
6920,099258	0,0000953
6926,059723	0,0000967
6932,020187	0,0000971
6937,980652	0,0000969
6943,941116	0,0000974
6949,901581	0,0000975
6955,862045	0,0000975
6961,82251	0,0000979
6967,782974	0,0000977
6973,743439	0,000100063
6979,703903	0,000102979
6985,664368	0,000104152
6991,624832	0,000107378
6997,585297	0,000110432
7003,545761	0,00011409
7009,506226	0,000117645
7015,46669	0,000120461
7021,427155	0,000126721
7027,387619	0,000128122
7033,348083	0,000130202
7039,308548	0,000128115
7045,269012	0,000120333
7051,229477	0,000105309
7057,189941	0,0000847
7063,150406	0,0000742
7069,11087	0,0000727
7075,071335	0,0000776
7081,031799	0,0000841
7086,992264	0,0000908
7092,952728	0,0000978
7098,913193	0,000104891
7104,873657	0,000112706
7110,834122	0,000122471
7116,794586	0,000133527
7122,755051	0,000145475
7128,715515	0,000160946
7134,67598	0,000174253
7140,636444	0,000183121
7146,596909	0,000180763
7152,557373	0,000158559
7158,517838	0,000122205
7164,478302	0,0000935
7170,438766	0,0000807
7176,399231	0,0000688
7182,359695	0,0000614
7188,32016	0,0000633
7194,280624	0,0000649
7200,241089	0,0000691
7206,201553	0,000074
7212,162018	0,0000771
7218,122482	0,0000854
7224,082947	0,00009
7230,043411	0,0000998
7236,003876	0,000109937
7241,96434	0,000118388
7247,924805	0,000130585
7253,885269	0,00014267
7259,845734	0,00015657
7265,806198	0,000173665
7271,766663	0,000192543
7277,727127	0,000214906
7283,687592	0,000236271
7289,648056	0,000253684
7295,608521	0,000255801
7301,568985	0,00024234
7307,529449	0,00022593
7313,489914	0,000235113
7319,450378	0,000263344
7325,410843	0,00030809
7331,371307	0,000368071
7337,331772	0,000438278
7343,292236	0,000509219
7349,252701	0,000563348
7355,213165	0,00057529
7361,17363	0,000533856
7367,134094	0,000471404
7373,094559	0,000414052
7379,055023	0,000368815
7385,015488	0,000334963
7390,975952	0,000309878
7396,936417	0,000291023
7402,896881	0,000276945
7408,857346	0,000264907
7414,81781	0,0002557
7420,778275	0,000250731
7426,738739	0,000246387
7432,699203	0,000245124
7438,659668	0,000245047
7444,620132	0,000247794
7450,580597	0,000253135
7456,541061	0,000256803
7462,501526	0,000263663
7468,46199	0,000270349
7474,422455	0,000273274
7480,382919	0,000277397
7486,343384	0,000278465
7492,303848	0,00026824
7498,264313	0,000252292
7504,224777	0,000227984
7510,185242	0,000198744
7516,145706	0,000175243
7522,106171	0,000151349
7528,066635	0,000129051
7534,0271	0,000112124
7539,987564	0,000098
7545,948029	0,0000873
7551,908493	0,0000793
7557,868958	0,0000727
7563,829422	0,0000685
7569,789886	0,0000669
7575,750351	0,0000635
7581,710815	0,0000613
7587,67128	0,0000605
7593,631744	0,0000584
7599,592209	0,0000556
7605,552673	0,0000546
7611,513138	0,0000541
7617,473602	0,0000533
7623,434067	0,0000514
7629,394531	0,0000501
7635,354996	0,0000499
7641,31546	0,0000477
7647,275925	0,0000475
7653,236389	0,0000491
7659,196854	0,0000485
7665,157318	0,0000483
7671,117783	0,0000472
7677,078247	0,0000496
7683,038712	0,0000478
7688,999176	0,0000517
7694,959641	0,0000523
7700,920105	0,000055
7706,880569	0,0000577
7712,841034	0,0000598
7718,801498	0,0000598
7724,761963	0,0000589
7730,722427	0,0000559
7736,682892	0,0000565
7742,643356	0,000056
7748,603821	0,0000577
7754,564285	0,0000603
7760,52475	0,0000622
7766,485214	0,0000622
7772,445679	0,0000628
7778,406143	0,0000633
7784,366608	0,0000634
7790,327072	0,0000625
7796,287537	0,0000624
7802,248001	0,0000611
7808,208466	0,0000622
7814,16893	0,0000643
7820,129395	0,0000664
7826,089859	0,0000667
7832,050323	0,0000653
7838,010788	0,0000661
7843,971252	0,0000654
7849,931717	0,0000647
7855,892181	0,0000647
7861,852646	0,0000638
7867,81311	0,0000646
7873,773575	0,0000634
7879,734039	0,0000644
7885,694504	0,0000638
7891,654968	0,0000658
7897,615433	0,0000676
7903,575897	0,0000678
7909,536362	0,0000688
7915,496826	0,0000684
7921,457291	0,0000691
7927,417755	0,0000698
7933,37822	0,0000719
7939,338684	0,0000719
7945,299149	0,000073
7951,259613	0,0000742
7957,220078	0,0000746
7963,180542	0,0000741
7969,141006	0,0000739
7975,101471	0,0000746
7981,061935	0,0000753
7987,0224	0,0000747
7992,982864	0,000074
7998,943329	0,0000739
8004,903793	0,0000742
8010,864258	0,0000773
8016,824722	0,0000786
8022,785187	0,000082
8028,745651	0,0000859
8034,706116	0,0000863
8040,66658	0,000088
8046,627045	0,0000905
8052,587509	0,0000908
8058,547974	0,0000929
8064,508438	0,0000947
8070,468903	0,0000948
8076,429367	0,0000978
8082,389832	0,000102415
8088,350296	0,000111565
8094,31076	0,000128764
8100,271225	0,00015367
8106,231689	0,000181821
8112,192154	0,000187534
8118,152618	0,000168535
8124,113083	0,000159634
8130,073547	0,000150553
8136,034012	0,000146554
8141,994476	0,000148168
8147,954941	0,000138755
8153,915405	0,000125162
8159,87587	0,000111863
8165,836334	0,0000971
8171,796799	0,0000811
8177,757263	0,0000718
8183,717728	0,0000632
8189,678192	0,0000582
8195,638657	0,0000489
8201,599121	0,0000423
8207,559586	0,0000343
8213,52005	0,0000311
8219,480515	0,0000299
8225,440979	0,0000323
8231,401443	0,0000381
8237,361908	0,0000434
8243,322372	0,0000475
8249,282837	0,0000485
8255,243301	0,0000539
8261,203766	0,0000572
8267,16423	0,0000587
8273,124695	0,0000627
8279,085159	0,0000665
8285,045624	0,0000708
8291,006088	0,0000743
8296,966553	0,0000731
8302,927017	0,0000696
8308,887482	0,0000666
8314,847946	0,0000724
8320,808411	0,000077
8326,768875	0,0000851
8332,72934	0,0000919
8338,689804	0,000102001
8344,650269	0,000107499
8350,610733	0,000117212
8356,571198	0,000128489
8362,531662	0,000140602
8368,492126	0,000154315
8374,452591	0,000169791
8380,413055	0,000185716
8386,37352	0,000205436
8392,333984	0,000227552
8398,294449	0,000252525
8404,254913	0,000281058
8410,215378	0,000315928
8416,175842	0,000354283
8422,136307	0,000397357
8428,096771	0,000447694
8434,057236	0,000505182
8440,0177	0,000558047
8445,978165	0,000595799
8451,938629	0,000608876
8457,899094	0,000575806
8463,859558	0,000507039
8469,820023	0,000430552
8475,780487	0,000362268
8481,740952	0,00031077
8487,701416	0,000272528
8493,66188	0,000238726
8499,622345	0,000211652
8505,582809	0,000186936
8511,543274	0,000166344
8517,503738	0,000148862
8523,464203	0,000133104
8529,424667	0,000120076
8535,385132	0,000111725
8541,345596	0,000105598
8547,306061	0,000101001
8553,266525	0,0000976
8559,22699	0,0000995
8565,187454	0,000104671
8571,147919	0,000113186
8577,108383	0,000119849
8583,068848	0,000122288
8589,029312	0,000119008
8594,989777	0,000126186
8600,950241	0,000142263
8606,910706	0,000154013
8612,87117	0,000166947
8618,831635	0,000176224
8624,792099	0,000186654
8630,752563	0,000189086
8636,713028	0,000185814
8642,673492	0,000182407
8648,633957	0,000181033
8654,594421	0,000176607
8660,554886	0,0001752
8666,51535	0,000173135
8672,475815	0,000172483
8678,436279	0,000168889
8684,396744	0,0001631
8690,357208	0,000157046
8696,317673	0,000149206
8702,278137	0,000137009
8708,238602	0,000118978
8714,199066	0,000096
8720,159531	0,0000779
8726,119995	0,0000627
8732,08046	0,0000469
8738,040924	0,0000321
8744,001389	0,0000247
8749,961853	0,0000198
8755,922318	0,0000133
8761,882782	0,0000122
8767,843246	0,0000121
8773,803711	0,0000115
8779,764175	0,00000979
8785,72464	0,0000116
8791,685104	0,0000189
8797,645569	0,0000267
8803,606033	0,0000375
8809,566498	0,0000462
8815,526962	0,0000533
8821,487427	0,0000597
8827,447891	0,0000649
8833,408356	0,0000722
8839,36882	0,0000772
8845,329285	0,0000788
8851,289749	0,000075
8857,250214	0,0000719
8863,210678	0,0000688
8869,171143	0,0000651
8875,131607	0,000064
8881,092072	0,0000597
8887,052536	0,0000565
8893,013	0,0000552
8898,973465	0,0000509
8904,933929	0,0000498
8910,894394	0,0000486
8916,854858	0,0000476
8922,815323	0,0000489
8928,775787	0,0000473
8934,736252	0,0000493
8940,696716	0,0000503
8946,657181	0,000049
8952,617645	0,0000465
8958,57811	0,000045
8964,538574	0,000043
8970,499039	0,0000411
8976,459503	0,0000384
8982,419968	0,0000372
8988,380432	0,0000382
8994,340897	0,0000385
9000,301361	0,0000385
9006,261826	0,0000403
9012,22229	0,000043
9018,182755	0,0000458
9024,143219	0,0000505
9030,103683	0,0000532
9036,064148	0,0000597
9042,024612	0,0000614
9047,985077	0,0000648
9053,945541	0,0000628
9059,906006	0,0000492
9065,86647	0,0000162
9071,826935	0,0000428
9077,787399	0,000106198
9083,747864	0,000123081
9089,708328	0,0000998
9095,668793	0,0000923
9101,629257	0,0000821
9107,589722	0,0000805
9113,550186	0,0000789
9119,510651	0,0000774
9125,471115	0,0000759
9131,43158	0,0000709
9137,392044	0,0000642
9143,352509	0,0000603
9149,312973	0,0000575
9155,273438	0,000056
9161,233902	0,0000577
9167,194366	0,0000597
9173,154831	0,0000673
9179,115295	0,0000756
9185,07576	0,0000884
9191,036224	0,0000977
9196,996689	0,000101512
9202,957153	0,000102175
9208,917618	0,000101886
9214,878082	0,0000989
9220,838547	0,0000998
9226,799011	0,0000989
9232,759476	0,0000993
9238,71994	0,0000971
9244,680405	0,0000967
9250,640869	0,0000934
9256,601334	0,0000917
9262,561798	0,0000897
9268,522263	0,0000888
9274,482727	0,0000878
9280,443192	0,0000854
9286,403656	0,0000845
9292,36412	0,000079
9298,324585	0,0000768
9304,285049	0,0000753
9310,245514	0,0000753
9316,205978	0,0000733
9322,166443	0,0000735
9328,126907	0,0000715
9334,087372	0,0000728
9340,047836	0,0000688
9346,008301	0,0000675
9351,968765	0,0000662
9357,92923	0,0000642
9363,889694	0,0000637
9369,850159	0,0000607
9375,810623	0,0000561
9381,771088	0,0000475
9387,731552	0,0000481
9393,692017	0,0000543
9399,652481	0,0000668
9405,612946	0,0000774
9411,57341	0,0000874
9417,533875	0,0000992
9423,494339	0,000109721
9429,454803	0,000125089
9435,415268	0,000135649
9441,375732	0,000141469
9447,336197	0,000145758
9453,296661	0,000150269
9459,257126	0,000156746
9465,21759	0,000161229
9471,178055	0,000161206
9477,138519	0,000164731
9483,098984	0,000168462
9489,059448	0,000172344
9495,019913	0,000175388
9500,980377	0,000172375
9506,940842	0,000170707
9512,901306	0,000162242
9518,861771	0,000152228
9524,822235	0,00014576
9530,7827	0,000142473
9536,743164	0,000143616
9542,703629	0,000149406
9548,664093	0,000160754
9554,624557	0,000168428
9560,585022	0,000171831
9566,545486	0,000173668
9572,505951	0,000170276
9578,466415	0,000165383
9584,42688	0,000153783
9590,387344	0,000136272
9596,347809	0,000112361
9602,308273	0,0000896
9608,268738	0,0000701
9614,229202	0,0000542
9620,189667	0,0000442
9626,150131	0,0000344
9632,110596	0,0000273
9638,07106	0,0000241
9644,031525	0,0000224
9649,991989	0,0000254
9655,952454	0,0000289
9661,912918	0,00003
9667,873383	0,0000254
9673,833847	0,0000156
9679,794312	0,00000765
9685,754776	0,0000094
9691,71524	0,0000207
9697,675705	0,000031
9703,636169	0,0000406
9709,596634	0,0000477
9715,557098	0,0000568
9721,517563	0,0000639
9727,478027	0,0000717
9733,438492	0,0000792
9739,398956	0,0000849
9745,359421	0,000093
9751,319885	0,0000988
9757,28035	0,000107354
9763,240814	0,000115851
9769,201279	0,000122608
9775,161743	0,000130999
9781,122208	0,00014061
9787,082672	0,000149992
9793,043137	0,000162981
9799,003601	0,000177901
9804,964066	0,000193482
9810,92453	0,000207313
9816,884995	0,000220761
9822,845459	0,000236088
9828,805923	0,000253411
9834,766388	0,00026858
9840,726852	0,000280385
9846,687317	0,000289588
9852,647781	0,00028823
9858,608246	0,000285564
9864,56871	0,000270881
9870,529175	0,00024868
9876,489639	0,000223061
9882,450104	0,000195227
9888,410568	0,000171245
9894,371033	0,000156861
9900,331497	0,000146593
9906,291962	0,000143535
9912,252426	0,000147735
9918,212891	0,000149318
9924,173355	0,000146938
9930,13382	0,000136137
9936,094284	0,000119358
9942,054749	0,000107576
9948,015213	0,000100854
9953,975677	0,000093
9959,936142	0,0000896
9965,896606	0,0000971
9971,857071	0,000109087
9977,817535	0,000126828
9983,778	0,000145485
9989,738464	0,000161847
9995,698929	0,000172397
10001,65939	0,000175029
10007,61986	0,000166296
10013,58032	0,000149844
10019,54079	0,000129536
10025,50125	0,000118678
10031,46172	0,0000932
10037,42218	0,0000772
10043,38264	0,000096
10049,34311	0,000122617
10055,30357	0,000120739
10061,26404	0,000117541
10067,2245	0,000118053
10073,18497	0,000115365
10079,14543	0,000113435
10085,1059	0,00011234
10091,06636	0,000109223
10097,02682	0,000103799
10102,98729	0,00010102
10108,94775	0,0000981
10114,90822	0,0000967
10120,86868	0,0000935
10126,82915	0,0000918
10132,78961	0,00009
10138,75008	0,0000882
10144,71054	0,0000871
10150,67101	0,0000846
10156,63147	0,0000838
10162,59193	0,0000827
10168,5524	0,0000832
10174,51286	0,0000827
10180,47333	0,0000812
10186,43379	0,0000812
10192,39426	0,0000799
10198,35472	0,0000764
10204,31519	0,0000676
10210,27565	0,0000578
10216,23611	0,0000463
10222,19658	0,0000348
10228,15704	0,0000274
10234,11751	0,0000276
10240,07797	0,0000294
10246,03844	0,000032
10251,9989	0,000034
10257,95937	0,0000356
10263,91983	0,0000349
10269,88029	0,0000341
10275,84076	0,0000329
10281,80122	0,0000332
10287,76169	0,0000353
10293,72215	0,000036
10299,68262	0,0000374
10305,64308	0,0000387
10311,60355	0,0000394
10317,56401	0,0000424
10323,52448	0,0000453
10329,48494	0,000048
10335,4454	0,0000507
10341,40587	0,0000493
10347,36633	0,0000485
10353,3268	0,0000526
10359,28726	0,0000572
10365,24773	0,0000602
10371,20819	0,0000668
10377,16866	0,0000685
10383,12912	0,0000705
10389,08958	0,000073
10395,05005	0,0000734
10401,01051	0,0000721
10406,97098	0,0000689
10412,93144	0,0000662
10418,89191	0,0000659
10424,85237	0,0000665
10430,81284	0,0000669
10436,7733	0,0000705
10442,73376	0,0000752
10448,69423	0,0000817
10454,65469	0,0000868
10460,61516	0,0000902
10466,57562	0,0000908
10472,53609	0,0000883
10478,49655	0,000083
10484,45702	0,0000761
10490,41748	0,0000684
10496,37794	0,0000579
10502,33841	0,0000473
10508,29887	0,0000391
10514,25934	0,0000318
10520,2198	0,0000267
10526,18027	0,000026
10532,14073	0,0000262
10538,1012	0,000029
10544,06166	0,0000293
10550,02213	0,0000286
10555,98259	0,0000264
10561,94305	0,0000264
10567,90352	0,0000252
10573,86398	0,0000294
10579,82445	0,0000335
10585,78491	0,0000434
10591,74538	0,0000504
10597,70584	0,0000545
10603,66631	0,0000604
10609,62677	0,0000598
10615,58723	0,0000628
10621,5477	0,0000651
10627,50816	0,0000693
10633,46863	0,0000774
10639,42909	0,000089
10645,38956	0,000106064
10651,35002	0,000119637
10657,31049	0,000130906
10663,27095	0,000137187
10669,23141	0,000138754
10675,19188	0,000135326
10681,15234	0,000131804
10687,11281	0,000127949
10693,07327	0,000121451
10699,03374	0,00011516
10704,9942	0,000107599
10710,95467	0,0000988
10716,91513	0,0000862
10722,8756	0,0000763
10728,83606	0,0000688
10734,79652	0,0000612
10740,75699	0,0000522
10746,71745	0,0000472
10752,67792	0,000045
10758,63838	0,000041
10764,59885	0,0000393
10770,55931	0,0000379
10776,51978	0,0000365
10782,48024	0,0000299
10788,4407	0,0000292
10794,40117	0,0000265
10800,36163	0,0000233
10806,3221	0,0000211
10812,28256	0,0000189
10818,24303	0,0000165
10824,20349	0,0000139
10830,16396	0,0000116
10836,12442	0,0000203
10842,08488	0,0000276
10848,04535	0,0000378
10854,00581	0,0000449
10859,96628	0,0000498
10865,92674	0,0000517
10871,88721	0,0000534
10877,84767	0,0000527
10883,80814	0,000053
10889,7686	0,000053
10895,72906	0,000052
10901,68953	0,0000518
10907,64999	0,0000522
10913,61046	0,0000542
10919,57092	0,0000531
10925,53139	0,0000506
10931,49185	0,0000532
10937,45232	0,0000528
10943,41278	0,0000532
10949,37325	0,0000557
10955,33371	0,0000559
10961,29417	0,0000586
10967,25464	0,0000585
10973,2151	0,0000586
10979,17557	0,0000676
10985,13603	0,000082
10991,0965	0,0000881
10997,05696	0,0000793
11003,01743	0,0000784
11008,97789	0,000073
11014,93835	0,0000688
11020,89882	0,000067
11026,85928	0,0000666
11032,81975	0,0000709
11038,78021	0,0000769
11044,74068	0,0000812
11050,70114	0,0000817
11056,66161	0,0000812
11062,62207	0,0000787
11068,58253	0,0000738
11074,543	0,0000688
11080,50346	0,0000626
11086,46393	0,0000586
11092,42439	0,000049
11098,38486	0,0000438
11104,34532	0,0000431
11110,30579	0,0000393
11116,26625	0,0000365
11122,22672	0,0000311
11128,18718	0,0000267
11134,14764	0,0000202
11140,10811	0,00000993
11146,06857	0,00000225
11152,02904	0,00000745
11157,9895	0,0000118
11163,94997	0,0000163
11169,91043	0,000022
11175,8709	0,0000302
11181,83136	0,0000363
11187,79182	0,0000397
11193,75229	0,0000442
11199,71275	0,0000459
11205,67322	0,0000461
11211,63368	0,000045
11217,59415	0,0000445
11223,55461	0,0000435
11229,51508	0,0000442
11235,47554	0,0000455
11241,436	0,0000434
11247,39647	0,0000411
11253,35693	0,0000362
11259,3174	0,0000301
11265,27786	0,0000279
11271,23833	0,000029
11277,19879	0,0000271
11283,15926	0,0000249
11289,11972	0,0000245
11295,08018	0,0000209
11301,04065	0,000013
11307,00111	0,0000128
11312,96158	0,0000191
11318,92204	0,0000217
11324,88251	0,000023
11330,84297	0,0000232
11336,80344	0,0000196
11342,7639	0,0000166
11348,72437	0,00000987
11354,68483	0,00000453
11360,64529	0,00000508
11366,60576	0,00000893
11372,56622	0,0000125
11378,52669	0,0000168
11384,48715	0,0000191
11390,44762	0,0000223
11396,40808	0,0000248
11402,36855	0,000024
11408,32901	0,0000257
11414,28947	0,0000262
11420,24994	0,0000254
11426,2104	0,000024
11432,17087	0,0000204
11438,13133	0,0000192
11444,0918	0,0000161
11450,05226	0,0000146
11456,01273	0,0000163
11461,97319	0,0000173
11467,93365	0,0000171
11473,89412	0,0000152
11479,85458	0,0000131
11485,81505	0,0000114
11491,77551	0,0000113
11497,73598	0,0000134
11503,69644	0,0000156
11509,65691	0,0000207
11515,61737	0,0000207
11521,57784	0,0000224
11527,5383	0,0000221
11533,49876	0,0000219
11539,45923	0,0000214
11545,41969	0,0000193
11551,38016	0,0000182
11557,34062	0,0000154
11563,30109	0,0000146
11569,26155	0,0000123
11575,22202	0,0000146
11581,18248	0,0000141
11587,14294	0,0000173
11593,10341	0,0000178
11599,06387	0,0000192
11605,02434	0,0000185
11610,9848	0,0000195
11616,94527	0,0000199
11622,90573	0,0000195
11628,8662	0,0000182
11634,82666	0,0000153
11640,78712	0,0000156
11646,74759	0,0000185
11652,70805	0,0000242
11658,66852	0,0000269
11664,62898	0,0000285
11670,58945	0,0000298
11676,54991	0,0000296
11682,51038	0,0000295
11688,47084	0,0000284
11694,4313	0,0000284
11700,39177	0,0000229
11706,35223	0,0000198
11712,3127	0,0000213
11718,27316	0,0000234
11724,23363	0,000028
11730,19409	0,0000306
11736,15456	0,0000352
11742,11502	0,0000346
11748,07549	0,0000357
11754,03595	0,0000376
11759,99641	0,0000371
11765,95688	0,0000384
11771,91734	0,0000406
11777,87781	0,0000414
11783,83827	0,0000406
11789,79874	0,00004
11795,7592	0,0000397
11801,71967	0,0000393
11807,68013	0,0000348
11813,64059	0,0000304
11819,60106	0,000025
11825,56152	0,0000205
11831,52199	0,0000144
11837,48245	0,000013
11843,44292	0,0000126
11849,40338	0,0000115
11855,36385	0,0000126
11861,32431	0,0000125
11867,28477	0,0000133
11873,24524	0,0000153
11879,2057	0,0000186
11885,16617	0,0000194
11891,12663	0,0000237
[truncated: 30,772 more rows]
