# Supplementary material for: Predicting the Durability of Solid Fired Bricks Using NDT Electroacoustic Methods
Source: Materials (Basel). 2022 Aug 25;15(17):5882. doi: 10.3390/ma15175882 (PMC9457344; doi:10.3390/ma15175882)
Supplement: Supplementary file 1 [file materials-15-05882-s001.zip › 27-S0_FT.csv]

ASCII data file created with TiePie Multi Channel software. www.tiepie.com.
2021-02-24 09:15:45 704m
Frequency	FFT1
Hz	V
0	0,001424868
5,960464478	0,000668134
11,92092896	0,000646654
17,88139343	0,000722009
23,84185791	0,000742839
29,80232239	0,000736947
35,76278687	0,000678376
41,72325134	0,000671259
47,68371582	0,000686263
53,6441803	0,000728712
59,60464478	0,000677806
65,56510925	0,000676378
71,52557373	0,000673521
77,48603821	0,000676121
83,44650269	0,000685687
89,40696716	0,000693509
95,36743164	0,000713357
101,3278961	0,000682491
107,2883606	0,000666629
113,2488251	0,00066369
119,2092896	0,000658248
125,169754	0,000660312
131,1302185	0,000668092
137,090683	0,000672708
143,0511475	0,000694578
149,0116119	0,000697301
154,9720764	0,000712853
160,9325409	0,000682821
166,8930054	0,000668368
172,8534698	0,000656955
178,8139343	0,00065639
184,7743988	0,000655613
190,7348633	0,000656136
196,6953278	0,000658379
202,6557922	0,000666106
208,6162567	0,000677369
214,5767212	0,00068137
220,5371857	0,000667235
226,4976501	0,000654543
232,4581146	0,000649198
238,4185791	0,000638607
244,3790436	0,000633848
250,3395081	0,000633831
256,2999725	0,000635415
262,260437	0,000638688
268,2209015	0,000644486
274,181366	0,00065711
280,1418304	0,000659831
286,1022949	0,000657426
292,0627594	0,000651188
298,0232239	0,000642233
303,9836884	0,000632753
309,9441528	0,000626064
315,9046173	0,000622111
321,8650818	0,000621341
327,8255463	0,000622771
333,7860107	0,000624185
339,7464752	0,00062763
345,7069397	0,000629271
351,6674042	0,000630232
357,6278687	0,000631599
363,5883331	0,000632257
369,5487976	0,000627325
375,5092621	0,00062545
381,4697266	0,000624128
387,430191	0,00062088
393,3906555	0,000618433
399,35112	0,000618775
405,3115845	0,000616564
411,272049	0,000618536
417,2325134	0,000618743
423,1929779	0,000618298
429,1534424	0,000619055
435,1139069	0,000623074
441,0743713	0,000622148
447,0348358	0,000626924
452,9953003	0,000628669
458,9557648	0,000632744
464,9162292	0,000636311
470,8766937	0,000639177
476,8371582	0,000638495
482,7976227	0,000639218
488,7580872	0,00064355
494,7185516	0,000641911
500,6790161	0,00064124
506,6394806	0,000638019
512,5999451	0,000643207
518,5604095	0,000635093
524,520874	0,000639455
530,4813385	0,000640008
536,441803	0,000645079
542,4022675	0,000646166
548,3627319	0,000645854
554,3231964	0,000649546
560,2836609	0,000652824
566,2441254	0,000657637
572,2045898	0,000662986
578,1650543	0,000664471
584,1255188	0,000666549
590,0859833	0,000671879
596,0464478	0,000676781
602,0069122	0,000678742
607,9673767	0,000678918
613,9278412	0,000683156
619,8883057	0,000685973
625,8487701	0,000689403
631,8092346	0,000694957
637,7696991	0,000695708
643,7301636	0,000702276
649,6906281	0,000704592
655,6510925	0,000705801
661,611557	0,000707185
667,5720215	0,000711237
673,532486	0,00071557
679,4929504	0,000720884
685,4534149	0,000724789
691,4138794	0,000730305
697,3743439	0,000730677
703,3348083	0,000738574
709,2952728	0,000745129
715,2557373	0,000749932
721,2162018	0,000758812
727,1766663	0,000764605
733,1371307	0,000772148
739,0975952	0,000778235
745,0580597	0,000785386
751,0185242	0,000794084
756,9789886	0,000802035
762,9394531	0,000810086
768,8999176	0,000815497
774,8603821	0,000823182
780,8208466	0,000832142
786,781311	0,000840921
792,7417755	0,000851668
798,70224	0,000860758
804,6627045	0,000870638
810,6231689	0,000879566
816,5836334	0,00088933
822,5440979	0,00089706
828,5045624	0,000909017
834,4650269	0,000921146
840,4254913	0,000931942
846,3859558	0,000946886
852,3464203	0,000956197
858,3068848	0,000971046
864,2673492	0,000984369
870,2278137	0,000997589
876,1882782	0,00101354
882,1487427	0,001029829
888,1092072	0,001046714
894,0696716	0,001062542
900,0301361	0,001080799
905,9906006	0,001099438
911,9510651	0,001120125
917,9115295	0,001136934
923,871994	0,001159279
929,8324585	0,001182427
935,792923	0,001206882
941,7533875	0,001236433
947,7138519	0,001259813
953,6743164	0,001290903
959,6347809	0,001322934
965,5952454	0,001360899
971,5557098	0,001397103
977,5161743	0,001435541
983,4766388	0,001480026
989,4371033	0,0015272
995,3975677	0,001576354
1001,358032	0,001630351
1007,318497	0,001690413
1013,278961	0,001753637
1019,239426	0,001828192
1025,19989	0,001909192
1031,160355	0,002005194
1037,120819	0,002112102
1043,081284	0,002237273
1049,041748	0,002384406
1055,002213	0,00255847
1060,962677	0,002771335
1066,923141	0,003040723
1072,883606	0,003388089
1078,84407	0,003853091
1084,804535	0,004509497
1090,764999	0,005490766
1096,725464	0,007067259
1102,685928	0,009748784
1108,646393	0,014326366
1114,606857	0,014593472
1120,567322	0,004754498
1126,527786	0,002784996
1132,488251	0,001729632
1138,448715	0,001050402
1144,40918	0,000559829
1150,369644	0,000179882
1156,330109	0,00014852
1162,290573	0,000416365
1168,251038	0,000664722
1174,211502	0,00090678
1180,171967	0,00114305
1186,132431	0,001387991
1192,092896	0,001644524
1198,05336	0,001924387
1204,013824	0,002241228
1209,974289	0,002609202
1215,934753	0,00304698
1221,895218	0,003591962
1227,855682	0,004288675
1233,816147	0,005239216
1239,776611	0,006607354
1245,737076	0,008736182
1251,69754	0,012445792
1257,658005	0,019877226
1263,618469	0,035836551
1269,578934	0,030106265
1275,539398	0,014972608
1281,499863	0,010083462
1287,460327	0,007618652
1293,420792	0,006133197
1299,381256	0,005133139
1305,341721	0,004416036
1311,302185	0,003877353
1317,26265	0,003455043
1323,223114	0,003116615
1329,183578	0,002838366
1335,144043	0,002606218
1341,104507	0,00240543
1347,064972	0,002236997
1353,025436	0,002088876
1358,985901	0,001957442
1364,946365	0,00183909
1370,90683	0,001737232
1376,867294	0,001643381
1382,827759	0,001559404
1388,788223	0,001480139
1394,748688	0,001406162
1400,709152	0,001336773
1406,669617	0,00126717
1412,630081	0,001219022
1418,590546	0,00119277
1424,55101	0,001154138
1430,511475	0,001109457
1436,471939	0,001067467
1442,432404	0,001025336
1448,392868	0,00098787
1454,353333	0,000954937
1460,313797	0,000924189
1466,274261	0,000891604
1472,234726	0,000863337
1478,19519	0,000835096
1484,155655	0,000812176
1490,116119	0,00078758
1496,076584	0,000765331
1502,037048	0,00074574
1507,997513	0,000723074
1513,957977	0,00070315
1519,918442	0,000685193
1525,878906	0,000666591
1531,839371	0,000649236
1537,799835	0,00063181
1543,7603	0,000615433
1549,720764	0,000598607
1555,681229	0,000584163
1561,641693	0,000565987
1567,602158	0,000550167
1573,562622	0,000535937
1579,523087	0,00052144
1585,483551	0,000510443
1591,444016	0,000499584
1597,40448	0,000490305
1603,364944	0,000477006
1609,325409	0,000469421
1615,285873	0,000456535
1621,246338	0,000449221
1627,206802	0,000436961
1633,167267	0,00042749
1639,127731	0,000418505
1645,088196	0,000406314
1651,04866	0,000397592
1657,009125	0,000389357
1662,969589	0,000381739
1668,930054	0,000372365
1674,890518	0,000365773
1680,850983	0,000358497
1686,811447	0,000351347
1692,771912	0,000344092
1698,732376	0,000339929
1704,692841	0,000330141
1710,653305	0,000323918
1716,61377	0,00031939
1722,574234	0,000314864
1728,534698	0,000309836
1734,495163	0,000303883
1740,455627	0,000299756
1746,416092	0,00029576
1752,376556	0,000290723
1758,337021	0,000286748
1764,297485	0,00028024
1770,25795	0,000273154
1776,218414	0,000267382
1782,178879	0,000262887
1788,139343	0,000257476
1794,099808	0,00025218
1800,060272	0,000248272
1806,020737	0,000243239
1811,981201	0,000237925
1817,941666	0,000232824
1823,90213	0,000229586
1829,862595	0,000227957
1835,823059	0,000223692
1841,783524	0,000218987
1847,743988	0,000213843
1853,704453	0,000210462
1859,664917	0,000209248
1865,625381	0,000206191
1871,585846	0,000202746
1877,54631	0,000200597
1883,506775	0,000197421
1889,467239	0,000200214
1895,427704	0,000198122
1901,388168	0,00019704
1907,348633	0,00019398
1913,309097	0,000188483
1919,269562	0,000184495
1925,230026	0,000181826
1931,190491	0,000179456
1937,150955	0,000179644
1943,11142	0,000179219
1949,071884	0,000178392
1955,032349	0,000179845
1960,992813	0,000181754
1966,953278	0,000180181
1972,913742	0,000182996
1978,874207	0,000186769
1984,834671	0,000189502
1990,795135	0,000190976
1996,7556	0,000199262
2002,716064	0,000205841
2008,676529	0,000212675
2014,636993	0,00022592
2020,597458	0,000241599
2026,557922	0,00026844
2032,518387	0,000299668
2038,478851	0,000342156
2044,439316	0,000392326
2050,39978	0,00042805
2056,360245	0,000354513
2062,320709	0,000157341
2068,281174	0,0000711
2074,241638	0,0000985
2080,202103	0,000119728
2086,162567	0,000115418
2092,123032	0,000113334
2098,083496	0,000110853
2104,043961	0,000111047
2110,004425	0,000111025
2115,96489	0,000111397
2121,925354	0,000109823
2127,885818	0,000114093
2133,846283	0,000114079
2139,806747	0,000115506
2145,767212	0,000119196
2151,727676	0,000121374
2157,688141	0,000123473
2163,648605	0,00012679
2169,60907	0,000127462
2175,569534	0,000129532
2181,529999	0,000134424
2187,490463	0,00013529
2193,450928	0,000136652
2199,411392	0,000138105
2205,371857	0,000139407
2211,332321	0,000136757
2217,292786	0,000133828
2223,25325	0,000157497
2229,213715	0,000193001
2235,174179	0,000192287
2241,134644	0,000194215
2247,095108	0,000199148
2253,055573	0,000206539
2259,016037	0,000212055
2264,976501	0,000220194
2270,936966	0,000228368
2276,89743	0,000235868
2282,857895	0,000243527
2288,818359	0,000251269
2294,778824	0,000262961
2300,739288	0,000270308
2306,699753	0,000281667
2312,660217	0,000290957
2318,620682	0,000305121
2324,581146	0,000319076
2330,541611	0,000332429
2336,502075	0,000347429
2342,46254	0,000366563
2348,423004	0,000386396
2354,383469	0,000412961
2360,343933	0,000444973
2366,304398	0,000488486
2372,264862	0,000554746
2378,225327	0,000585466
2384,185791	0,000538774
2390,146255	0,000543161
2396,10672	0,000558667
2402,067184	0,000582605
2408,027649	0,00061748
2413,988113	0,000657137
2419,948578	0,000699332
2425,909042	0,000747788
2431,869507	0,000803669
2437,829971	0,000865305
2443,790436	0,000937398
2449,7509	0,001022524
2455,711365	0,001119781
2461,671829	0,001237882
2467,632294	0,00138
2473,592758	0,001553431
2479,553223	0,001773554
2485,513687	0,002058815
2491,474152	0,002433695
2497,434616	0,002952774
2503,395081	0,003683439
2509,355545	0,004752642
2515,31601	0,006272218
2521,276474	0,007996577
2527,236938	0,008058435
2533,197403	0,005567226
2539,157867	0,004130397
2545,118332	0,003265322
2551,078796	0,002685374
2557,039261	0,002281742
2562,999725	0,001982832
2568,96019	0,001758399
2574,920654	0,001581351
2580,881119	0,00143604
2586,841583	0,001323489
2592,802048	0,001230822
2598,762512	0,001159383
2604,722977	0,00110077
2610,683441	0,001062718
2616,643906	0,001044297
2622,60437	0,001058173
2628,564835	0,001116598
2634,525299	0,001222954
2640,485764	0,001268309
2646,446228	0,001076854
2652,406693	0,000861363
2658,367157	0,000744939
2664,327621	0,000687475
2670,288086	0,000648867
2676,24855	0,000619409
2682,209015	0,000591364
2688,169479	0,000566501
2694,129944	0,000542187
2700,090408	0,000516408
2706,050873	0,00049763
2712,011337	0,00048011
2717,971802	0,000463093
2723,932266	0,000448144
2729,892731	0,000435633
2735,853195	0,000422842
2741,81366	0,000410865
2747,774124	0,000399706
2753,734589	0,000393486
2759,695053	0,000384712
2765,655518	0,000377033
2771,615982	0,00036748
2777,576447	0,00035949
2783,536911	0,000351142
2789,497375	0,000344014
2795,45784	0,000334471
2801,418304	0,000325772
2807,378769	0,000316646
2813,339233	0,000306601
2819,299698	0,000300748
2825,260162	0,000293316
2831,220627	0,000286082
2837,181091	0,000280069
2843,141556	0,000274554
2849,10202	0,000265366
2855,062485	0,000259775
2861,022949	0,000251064
2866,983414	0,000243175
2872,943878	0,00023624
2878,904343	0,000228805
2884,864807	0,000222337
2890,825272	0,000215957
2896,785736	0,000208511
2902,746201	0,00020035
2908,706665	0,000193681
2914,66713	0,000185361
2920,627594	0,000177575
2926,588058	0,000167394
2932,548523	0,000158227
2938,508987	0,000148253
2944,469452	0,000136872
2950,429916	0,000123805
2956,390381	0,00010985
2962,350845	0,000096
2968,31131	0,0000779
2974,271774	0,0000598
2980,232239	0,0000535
2986,192703	0,0000712
2992,153168	0,00011951
2998,113632	0,000195589
3004,074097	0,000305614
3010,034561	0,000453519
3015,995026	0,00061595
3021,95549	0,000703877
3027,915955	0,000668814
3033,876419	0,000615777
3039,836884	0,00054719
3045,797348	0,000495974
3051,757813	0,000457591
3057,718277	0,000428224
3063,678741	0,000405511
3069,639206	0,000385252
3075,59967	0,000372026
3081,560135	0,000358093
3087,520599	0,000347902
3093,481064	0,000341932
3099,441528	0,000333637
3105,401993	0,000331421
3111,362457	0,00032659
3117,322922	0,000322904
3123,283386	0,000322858
3129,243851	0,000322261
3135,204315	0,00032362
3141,16478	0,000328885
3147,125244	0,000334174
3153,085709	0,000342296
3159,046173	0,000349303
3165,006638	0,000356219
3170,967102	0,000364428
3176,927567	0,0003845
3182,888031	0,000405701
3188,848495	0,000435408
3194,80896	0,000472138
3200,769424	0,000517329
3206,729889	0,000577783
3212,690353	0,000661835
3218,650818	0,000768661
3224,611282	0,000868176
3230,571747	0,000863518
3236,532211	0,000699682
3242,492676	0,000516547
3248,45314	0,000380562
3254,413605	0,000294589
3260,374069	0,000232181
3266,334534	0,000188746
3272,294998	0,000161311
3278,255463	0,000141433
3284,215927	0,000128226
3290,176392	0,00012315
3296,136856	0,00012106
3302,097321	0,000125107
3308,057785	0,000134924
3314,01825	0,000148735
3319,978714	0,000163879
3325,939178	0,000175092
3331,899643	0,000163803
3337,860107	0,000130864
3343,820572	0,00014341
3349,781036	0,000170707
3355,741501	0,000217009
3361,701965	0,000282086
3367,66243	0,000361513
3373,622894	0,000396292
3379,583359	0,000332106
3385,543823	0,000258222
3391,504288	0,000207619
3397,464752	0,000173262
3403,425217	0,000150171
3409,385681	0,00013437
3415,346146	0,000120756
3421,30661	0,000110353
3427,267075	0,000102257
3433,227539	0,0000975
3439,188004	0,0000908
3445,148468	0,0000873
3451,108932	0,0000814
3457,069397	0,0000798
3463,029861	0,0000768
3468,990326	0,0000746
3474,95079	0,0000717
3480,911255	0,00006
3486,871719	0,000052
3492,832184	0,0000615
3498,792648	0,0000567
3504,753113	0,0000562
3510,713577	0,0000493
3516,674042	0,0000469
3522,634506	0,0000427
3528,594971	0,0000402
3534,555435	0,0000369
3540,5159	0,0000335
3546,476364	0,0000308
3552,436829	0,0000265
3558,397293	0,0000235
3564,357758	0,0000215
3570,318222	0,0000171
3576,278687	0,0000134
3582,239151	0,0000117
3588,199615	0,00000873
3594,16008	0,0000089
3600,120544	0,00000627
3606,081009	0,00000616
3612,041473	0,00000995
3618,001938	0,0000187
3623,962402	0,0000307
3629,922867	0,0000498
3635,883331	0,0000678
3641,843796	0,0000676
3647,80426	0,0000811
3653,764725	0,0000912
3659,725189	0,0000975
3665,685654	0,000108052
3671,646118	0,000122606
3677,606583	0,000142105
3683,567047	0,00016186
3689,527512	0,000186217
3695,487976	0,00021822
3701,448441	0,000253184
3707,408905	0,000296571
3713,36937	0,000352914
3719,329834	0,000421755
3725,290298	0,000509655
3731,250763	0,000615736
3737,211227	0,000734744
3743,171692	0,000836213
3749,132156	0,000867986
3755,092621	0,000805358
3761,053085	0,000702482
3767,01355	0,000609079
3772,974014	0,00053123
3778,934479	0,000480894
3784,894943	0,000461617
3790,855408	0,000462697
3796,815872	0,000462676
3802,776337	0,000471587
3808,736801	0,00046089
3814,697266	0,000456773
3820,65773	0,000455804
3826,618195	0,000468086
3832,578659	0,000486718
3838,539124	0,000518924
3844,499588	0,000564185
3850,460052	0,000621338
3856,420517	0,000690775
3862,380981	0,000759868
3868,341446	0,000813847
3874,30191	0,00082206
3880,262375	0,000776475
3886,222839	0,000695508
3892,183304	0,000603916
3898,143768	0,000525455
3904,104233	0,000463353
3910,064697	0,000422231
3916,025162	0,000394148
3921,985626	0,000370369
3927,946091	0,00035193
3933,906555	0,000336041
3939,86702	0,000324271
3945,827484	0,00030557
3951,787949	0,000288867
3957,748413	0,000273509
3963,708878	0,000255808
3969,669342	0,000243976
3975,629807	0,00023184
3981,590271	0,000223237
3987,550735	0,000213833
3993,5112	0,00020759
3999,471664	0,00019951
4005,432129	0,000193536
4011,392593	0,000188682
4017,353058	0,000183205
4023,313522	0,000180822
4029,273987	0,000176152
4035,234451	0,00017241
4041,194916	0,00016756
4047,15538	0,000162205
4053,115845	0,000159419
4059,076309	0,000156941
4065,036774	0,000155404
4070,997238	0,00015381
4076,957703	0,000150809
4082,918167	0,000148569
4088,878632	0,000144905
4094,839096	0,000142343
4100,799561	0,000141795
4106,760025	0,000141158
4112,72049	0,000139013
4118,680954	0,000137335
4124,641418	0,000132613
4130,601883	0,000129954
4136,562347	0,000126427
4142,522812	0,000125304
4148,483276	0,000123341
4154,443741	0,000121407
4160,404205	0,000119431
4166,36467	0,000119039
4172,325134	0,000116884
4178,285599	0,00011452
4184,246063	0,000111799
4190,206528	0,000107104
4196,166992	0,000102025
4202,127457	0,0000975
4208,087921	0,0000901
4214,048386	0,0000809
4220,00885	0,0000708
4225,969315	0,0000564
4231,929779	0,0000507
4237,890244	0,000062
4243,850708	0,0000859
4249,811172	0,000111172
4255,771637	0,000124937
4261,732101	0,000135336
4267,692566	0,000138194
4273,65303	0,000137889
4279,613495	0,000133162
4285,573959	0,000128511
4291,534424	0,000133141
4297,494888	0,000134464
4303,455353	0,000132551
4309,415817	0,000125375
4315,376282	0,000124652
4321,336746	0,000120578
4327,297211	0,000117229
4333,257675	0,000114662
4339,21814	0,000111931
4345,178604	0,000108513
4351,139069	0,00010779
4357,099533	0,000105452
4363,059998	0,000106009
4369,020462	0,000104467
4374,980927	0,000104962
4380,941391	0,000103014
4386,901855	0,000103117
4392,86232	0,000100419
4398,822784	0,000100874
4404,783249	0,000099
4410,743713	0,000101174
4416,704178	0,0000986
4422,664642	0,0000984
4428,625107	0,0000979
4434,585571	0,0000988
4440,546036	0,0000986
4446,5065	0,0000969
4452,466965	0,0000925
4458,427429	0,0000914
4464,387894	0,0000937
4470,348358	0,0000955
4476,308823	0,0000942
4482,269287	0,000097
4488,229752	0,000100724
4494,190216	0,00010267
4500,150681	0,000103088
4506,111145	0,000102957
4512,071609	0,000104236
4518,032074	0,000104
4523,992538	0,000105607
4529,953003	0,000104896
4535,913467	0,000105577
4541,873932	0,000103728
4547,834396	0,000106127
4553,794861	0,000104956
4559,755325	0,000103719
4565,71579	0,000105125
4571,676254	0,000105143
4577,636719	0,000106708
4583,597183	0,000104737
4589,557648	0,00010396
4595,518112	0,000105977
4601,478577	0,000109128
4607,439041	0,000111809
4613,399506	0,00011535
4619,35997	0,000117296
4625,320435	0,000118728
4631,280899	0,000123881
4637,241364	0,000131403
4643,201828	0,000134053
4649,162292	0,000139086
4655,122757	0,000145545
4661,083221	0,000152837
4667,043686	0,000158366
4673,00415	0,000167536
4678,964615	0,000174159
4684,925079	0,000180822
4690,885544	0,000182719
4696,846008	0,000177422
4702,806473	0,000150858
4708,766937	0,000107745
4714,727402	0,0000521
4720,687866	0,0000807
4726,648331	0,00017706
4732,608795	0,000280804
4738,56926	0,000351396
4744,529724	0,000347393
4750,490189	0,000276167
4756,450653	0,000189538
4762,411118	0,000151
4768,371582	0,000129
4774,332047	0,000111
4780,292511	0,000102
4786,252975	0,0000866
4792,21344	0,0000773
4798,173904	0,0000669
4804,134369	0,0000602
4810,094833	0,0000553
4816,055298	0,0000518
4822,015762	0,0000473
4827,976227	0,0000447
4833,936691	0,0000419
4839,897156	0,0000373
4845,85762	0,0000333
4851,818085	0,0000316
4857,778549	0,0000323
4863,739014	0,0000335
4869,699478	0,0000339
4875,659943	0,0000325
4881,620407	0,0000325
4887,580872	0,0000392
4893,541336	0,0000562
4899,501801	0,0000914
4905,462265	0,000125
4911,422729	0,000146
4917,383194	0,000176
4923,343658	0,000212
4929,304123	0,000255
4935,264587	0,000289
4941,225052	0,000291
4947,185516	0,000271
4953,145981	0,000243
4959,106445	0,000215
4965,06691	0,000197
4971,027374	0,000185
4976,987839	0,000182
4982,948303	0,000182
4988,908768	0,000176
4994,869232	0,000172
5000,829697	0,000167
5006,790161	0,000161
5012,750626	0,000154
5018,71109	0,000149
5024,671555	0,000142
5030,632019	0,000137
5036,592484	0,000134
5042,552948	0,000128
5048,513412	0,000123
5054,473877	0,000120337
5060,434341	0,000125599
5066,394806	0,000132598
5072,35527	0,000135972
5078,315735	0,000138654
5084,276199	0,000142781
5090,236664	0,000144435
5096,197128	0,000145427
5102,157593	0,000148
5108,118057	0,000149
5114,078522	0,000154
5120,038986	0,000155
5125,999451	0,000162
5131,959915	0,000169
5137,92038	0,000176
5143,880844	0,000183
5149,841309	0,00019
5155,801773	0,000198
5161,762238	0,000208
5167,722702	0,000218
5173,683167	0,000232
5179,643631	0,000248
5185,604095	0,000264
5191,56456	0,000282
5197,525024	0,000284
5203,485489	0,000263217
5209,445953	0,000224636
5215,406418	0,000204597
5221,366882	0,000213954
5227,327347	0,000234634
5233,287811	0,000262521
5239,248276	0,000290794
5245,20874	0,000315264
5251,169205	0,000340101
5257,129669	0,000361586
5263,090134	0,000382258
5269,050598	0,000415239
5275,011063	0,000444276
5280,971527	0,000467578
5286,931992	0,000480906
5292,892456	0,000479869
5298,852921	0,000466194
5304,813385	0,000437341
5310,773849	0,000403022
5316,734314	0,00036974
5322,694778	0,00033598
5328,655243	0,000307351
5334,615707	0,000280663
5340,576172	0,000253152
5346,536636	0,000230297
5352,497101	0,000214304
5358,457565	0,000196073
5364,41803	0,000179528
5370,378494	0,000165768
5376,338959	0,000153145
5382,299423	0,000140588
5388,259888	0,000130723
5394,220352	0,000129272
5400,180817	0,000129237
5406,141281	0,000129932
5412,101746	0,000122529
5418,06221	0,000119149
5424,022675	0,000112726
5429,983139	0,000107706
5435,943604	0,000101453
5441,904068	0,0000998
5447,864532	0,0000945
5453,824997	0,0000897
5459,785461	0,0000869
5465,745926	0,0000827
5471,70639	0,0000821
5477,666855	0,000082
5483,627319	0,000078
5489,587784	0,0000807
5495,548248	0,0000783
5501,508713	0,0000819
5507,469177	0,0000759
5513,429642	0,0000808
5519,390106	0,0000754
5525,350571	0,000073
5531,311035	0,000066
5537,2715	0,0000617
5543,231964	0,0000636
5549,192429	0,0000628
5555,152893	0,0000637
5561,113358	0,0000693
5567,073822	0,0000661
5573,034286	0,0000615
5578,994751	0,0000596
5584,955215	0,000057
5590,91568	0,0000556
5596,876144	0,0000546
5602,836609	0,0000538
5608,797073	0,0000576
5614,757538	0,0000563
5620,718002	0,0000563
5626,678467	0,0000591
5632,638931	0,0000602
5638,599396	0,0000597
5644,55986	0,000057
5650,520325	0,0000492
5656,480789	0,0000411
5662,441254	0,0000278
5668,401718	0,0000212
5674,362183	0,0000163
5680,322647	0,0000121
5686,283112	0,00000777
5692,243576	0,00000535
5698,204041	0,00000409
5704,164505	0,00000636
5710,124969	0,00000735
5716,085434	0,00000971
5722,045898	0,00000964
5728,006363	0,00000757
5733,966827	0,0000068
5739,927292	0,00000734
5745,887756	0,0000117
5751,848221	0,0000134
5757,808685	0,0000151
5763,76915	0,0000171
5769,729614	0,0000179
5775,690079	0,0000227
5781,650543	0,000029
5787,611008	0,0000311
5793,571472	0,0000348
5799,531937	0,0000377
5805,492401	0,0000353
5811,452866	0,0000402
5817,41333	0,0000447
5823,373795	0,000049
5829,334259	0,0000565
5835,294724	0,0000614
5841,255188	0,000066
5847,215652	0,0000719
5853,176117	0,0000779
5859,136581	0,0000919
5865,097046	0,000111
5871,05751	0,000131
5877,017975	0,000154
5882,978439	0,000185
5888,938904	0,000215
5894,899368	0,000244
5900,859833	0,000262
5906,820297	0,000271
5912,780762	0,000268
5918,741226	0,000255
5924,701691	0,000244
5930,662155	0,000233
5936,62262	0,000223
5942,583084	0,000204
5948,543549	0,000213
5954,504013	0,000204
5960,464478	0,000196
5966,424942	0,0002
5972,385406	0,000203
5978,345871	0,000205
5984,306335	0,000198
5990,2668	0,000203
5996,227264	0,000201
6002,187729	0,000192
6008,148193	0,000178
6014,108658	0,000166
6020,069122	0,000148
6026,029587	0,000123
6031,990051	0,000121
6037,950516	0,000114
6043,91098	0,000109
6049,871445	0,000101625
6055,831909	0,0000994
6061,792374	0,0000962
6067,752838	0,000094
6073,713303	0,0000938
6079,673767	0,0000934
6085,634232	0,0000901
6091,594696	0,0000899
6097,555161	0,0000904
6103,515625	0,0000872
6109,476089	0,0000863
6115,436554	0,0000862
6121,397018	0,0000838
6127,357483	0,0000822
6133,317947	0,0000781
6139,278412	0,0000722
6145,238876	0,0000641
6151,199341	0,0000591
6157,159805	0,0000543
6163,12027	0,0000514
6169,080734	0,0000591
6175,041199	0,0000649
6181,001663	0,000063
6186,962128	0,0000641
6192,922592	0,0000633
6198,883057	0,0000656
6204,843521	0,0000653
6210,803986	0,0000648
6216,76445	0,0000645
6222,724915	0,0000634
6228,685379	0,0000636
6234,645844	0,0000626
6240,606308	0,0000623
6246,566772	0,0000601
6252,527237	0,0000606
6258,487701	0,000061
6264,448166	0,0000602
6270,40863	0,0000596
6276,369095	0,0000597
6282,329559	0,0000596
6288,290024	0,0000566
6294,250488	0,0000549
6300,210953	0,0000488
6306,171417	0,0000441
6312,131882	0,0000394
6318,092346	0,0000376
6324,052811	0,0000396
6330,013275	0,0000456
6335,97374	0,0000438
6341,934204	0,0000437
6347,894669	0,0000447
6353,855133	0,0000434
6359,815598	0,0000449
6365,776062	0,0000455
6371,736526	0,0000462
6377,696991	0,0000465
6383,657455	0,0000463
6389,61792	0,0000455
6395,578384	0,0000496
6401,538849	0,0000504
6407,499313	0,0000498
6413,459778	0,0000518
6419,420242	0,0000517
6425,380707	0,0000519
6431,341171	0,0000541
6437,301636	0,0000535
6443,2621	0,0000539
6449,222565	0,0000557
6455,183029	0,0000559
6461,143494	0,0000584
6467,103958	0,0000605
6473,064423	0,0000589
6479,024887	0,0000601
6484,985352	0,0000602
6490,945816	0,0000588
6496,906281	0,0000612
6502,866745	0,0000641
6508,827209	0,0000653
6514,787674	0,0000687
6520,748138	0,0000677
6526,708603	0,0000665
6532,669067	0,0000716
6538,629532	0,0000705
6544,589996	0,0000718
6550,550461	0,0000804
6556,510925	0,0000793
6562,47139	0,000077
6568,431854	0,0000754
6574,392319	0,0000752
6580,352783	0,0000678
6586,313248	0,0000666
6592,273712	0,0000652
6598,234177	0,000062
6604,194641	0,0000684
6610,155106	0,0000694
6616,11557	0,0000701
6622,076035	0,0000742
6628,036499	0,0000787
6633,996964	0,000084
6639,957428	0,0000887
6645,917892	0,0000848
6651,878357	0,0000922
6657,838821	0,0000929
6663,799286	0,0000933
6669,75975	0,0000906
6675,720215	0,0000828
6681,680679	0,0000781
6687,641144	0,0000721
6693,601608	0,000069
6699,562073	0,0000645
6705,522537	0,0000621
6711,483002	0,0000595
6717,443466	0,0000534
6723,403931	0,0000559
6729,364395	0,0000489
6735,32486	0,0000483
6741,285324	0,0000464
6747,245789	0,0000466
6753,206253	0,0000429
6759,166718	0,0000396
6765,127182	0,0000385
6771,087646	0,0000393
6777,048111	0,0000378
6783,008575	0,0000373
6788,96904	0,0000404
6794,929504	0,0000409
6800,889969	0,0000498
6806,850433	0,0000564
6812,810898	0,0000563
6818,771362	0,0000567
6824,731827	0,000071
6830,692291	0,000084
6836,652756	0,0000903
6842,61322	0,0000889
6848,573685	0,0000932
6854,534149	0,0000909
6860,494614	0,0000833
6866,455078	0,0000886
6872,415543	0,0000802
6878,376007	0,0000737
6884,336472	0,0000692
6890,296936	0,0000706
6896,257401	0,0000667
6902,217865	0,0000627
6908,178329	0,0000635
6914,138794	0,0000599
6920,099258	0,0000603
6926,059723	0,0000603
6932,020187	0,0000623
6937,980652	0,0000588
6943,941116	0,0000578
6949,901581	0,0000536
6955,862045	0,000053
6961,82251	0,0000475
6967,782974	0,0000414
6973,743439	0,000036
6979,703903	0,0000328
6985,664368	0,0000365
6991,624832	0,0000362
6997,585297	0,0000368
7003,545761	0,0000397
7009,506226	0,0000427
7015,46669	0,0000446
7021,427155	0,0000454
7027,387619	0,0000466
7033,348083	0,0000448
7039,308548	0,0000375
7045,269012	0,0000343
7051,229477	0,000034
7057,189941	0,000026
7063,150406	0,000023
7069,11087	0,0000224
7075,071335	0,000018
7081,031799	0,0000191
7086,992264	0,000016
7092,952728	0,0000182
7098,913193	0,0000166
7104,873657	0,0000176
7110,834122	0,0000205
7116,794586	0,000023
7122,755051	0,0000248
7128,715515	0,0000246
7134,67598	0,0000351
7140,636444	0,0000419
7146,596909	0,0000466
7152,557373	0,0000507
7158,517838	0,0000483
7164,478302	0,0000442
7170,438766	0,000041
7176,399231	0,0000395
7182,359695	0,0000389
7188,32016	0,0000349
7194,280624	0,0000321
7200,241089	0,0000303
7206,201553	0,0000267
7212,162018	0,0000234
7218,122482	0,0000201
7224,082947	0,000017
7230,043411	0,00001
7236,003876	0,0000119
7241,96434	0,00000776
7247,924805	0,00000715
7253,885269	0,0000158
7259,845734	0,0000252
7265,806198	0,0000402
7271,766663	0,0000448
7277,727127	0,0000529
7283,687592	0,0000477
7289,648056	0,0000624
7295,608521	0,0000701
7301,568985	0,0000607
7307,529449	0,0000679
7313,489914	0,0000716
7319,450378	0,0000774
7325,410843	0,0000794
7331,371307	0,0000843
7337,331772	0,0000894
7343,292236	0,0000971
7349,252701	0,0000942
7355,213165	0,0000998
7361,17363	0,0000973
7367,134094	0,0000914
7373,094559	0,0000854
7379,055023	0,0000861
7385,015488	0,000085
7390,975952	0,0000849
7396,936417	0,0000841
7402,896881	0,0000835
7408,857346	0,0000821
7414,81781	0,0000809
7420,778275	0,0000807
7426,738739	0,0000776
7432,699203	0,0000739
7438,659668	0,0000688
7444,620132	0,0000721
7450,580597	0,0000735
7456,541061	0,0000779
7462,501526	0,0000813
7468,46199	0,0000797
7474,422455	0,0000767
7480,382919	0,0000713
7486,343384	0,0000603
7492,303848	0,0000547
7498,264313	0,0000514
7504,224777	0,0000479
7510,185242	0,000046
7516,145706	0,0000445
7522,106171	0,0000401
7528,066635	0,0000386
7534,0271	0,0000338
7539,987564	0,0000311
7545,948029	0,0000286
7551,908493	0,0000261
7557,868958	0,0000241
7563,829422	0,0000232
7569,789886	0,0000244
7575,750351	0,000026
7581,710815	0,0000301
7587,67128	0,0000296
7593,631744	0,0000298
7599,592209	0,00003
7605,552673	0,0000313
7611,513138	0,0000342
7617,473602	0,0000361
7623,434067	0,0000373
7629,394531	0,0000389
7635,354996	0,0000403
7641,31546	0,000043
7647,275925	0,0000467
7653,236389	0,0000493
7659,196854	0,000053
7665,157318	0,0000595
7671,117783	0,000067
7677,078247	0,0000722
7683,038712	0,0000787
7688,999176	0,0000779
7694,959641	0,0000785
7700,920105	0,0000778
7706,880569	0,0000762
7712,841034	0,0000758
7718,801498	0,0000711
7724,761963	0,0000713
7730,722427	0,0000669
7736,682892	0,0000637
7742,643356	0,0000619
7748,603821	0,0000599
7754,564285	0,0000569
7760,52475	0,0000567
7766,485214	0,0000562
7772,445679	0,0000565
7778,406143	0,0000558
7784,366608	0,0000535
7790,327072	0,0000554
7796,287537	0,0000536
7802,248001	0,000053
7808,208466	0,0000535
7814,16893	0,000051
7820,129395	0,0000501
7826,089859	0,0000473
7832,050323	0,0000479
7838,010788	0,0000478
7843,971252	0,0000447
7849,931717	0,0000472
7855,892181	0,0000444
7861,852646	0,0000447
7867,81311	0,0000434
7873,773575	0,000044
7879,734039	0,0000423
7885,694504	0,0000413
7891,654968	0,0000416
7897,615433	0,0000403
7903,575897	0,0000423
7909,536362	0,0000424
7915,496826	0,0000429
7921,457291	0,0000411
7927,417755	0,0000393
7933,37822	0,0000411
7939,338684	0,0000414
7945,299149	0,0000436
7951,259613	0,0000431
7957,220078	0,0000415
7963,180542	0,0000415
7969,141006	0,0000412
7975,101471	0,0000403
7981,061935	0,000043
7987,0224	0,0000427
7992,982864	0,0000425
7998,943329	0,0000417
8004,903793	0,0000428
8010,864258	0,000043
8016,824722	0,0000427
8022,785187	0,0000435
8028,745651	0,0000435
8034,706116	0,0000438
8040,66658	0,0000444
8046,627045	0,000046
8052,587509	0,0000482
8058,547974	0,0000485
8064,508438	0,0000496
8070,468903	0,0000503
8076,429367	0,000049
8082,389832	0,0000495
8088,350296	0,0000482
8094,31076	0,0000483
8100,271225	0,000049
8106,231689	0,0000481
8112,192154	0,0000466
8118,152618	0,0000474
8124,113083	0,0000448
8130,073547	0,0000432
8136,034012	0,0000409
8141,994476	0,0000416
8147,954941	0,0000385
8153,915405	0,000038
8159,87587	0,0000373
8165,836334	0,0000384
8171,796799	0,0000365
8177,757263	0,0000393
8183,717728	0,0000373
8189,678192	0,0000413
8195,638657	0,0000391
8201,599121	0,0000429
8207,559586	0,0000423
8213,52005	0,000041
8219,480515	0,0000399
8225,440979	0,0000417
8231,401443	0,0000427
8237,361908	0,000046
8243,322372	0,0000475
8249,282837	0,000048
8255,243301	0,0000478
8261,203766	0,0000468
8267,16423	0,0000467
8273,124695	0,0000464
8279,085159	0,000042
8285,045624	0,0000383
8291,006088	0,0000336
8296,966553	0,0000304
8302,927017	0,00003
8308,887482	0,000029
8314,847946	0,0000292
8320,808411	0,0000288
8326,768875	0,000029
8332,72934	0,000029
8338,689804	0,0000304
8344,650269	0,000031
8350,610733	0,0000289
8356,571198	0,0000297
8362,531662	0,0000295
8368,492126	0,0000284
8374,452591	0,0000296
8380,413055	0,0000262
8386,37352	0,0000289
8392,333984	0,0000268
8398,294449	0,0000323
8404,254913	0,0000317
8410,215378	0,0000335
8416,175842	0,0000332
8422,136307	0,0000354
8428,096771	0,0000348
8434,057236	0,0000321
8440,0177	0,0000287
8445,978165	0,0000284
8451,938629	0,0000288
8457,899094	0,000032
8463,859558	0,0000337
8469,820023	0,0000354
8475,780487	0,0000407
8481,740952	0,000045
8487,701416	0,0000489
8493,66188	0,0000531
8499,622345	0,0000573
8505,582809	0,000062
8511,543274	0,0000651
8517,503738	0,0000728
8523,464203	0,0000794
8529,424667	0,0000809
8535,385132	0,0000804
8541,345596	0,0000756
8547,306061	0,0000686
8553,266525	0,0000676
8559,22699	0,0000681
8565,187454	0,0000626
8571,147919	0,0000591
8577,108383	0,0000586
8583,068848	0,0000576
8589,029312	0,0000566
8594,989777	0,0000551
8600,950241	0,000057
8606,910706	0,0000599
8612,87117	0,0000592
8618,831635	0,0000618
8624,792099	0,0000592
8630,752563	0,0000557
8636,713028	0,0000521
8642,673492	0,00005
8648,633957	0,0000461
8654,594421	0,0000407
8660,554886	0,000039
8666,51535	0,0000375
8672,475815	0,0000345
8678,436279	0,0000316
8684,396744	0,0000284
8690,357208	0,0000265
8696,317673	0,0000197
8702,278137	0,0000127
8708,238602	0,0000132
8714,199066	0,0000192
8720,159531	0,000024
8726,119995	0,0000283
8732,08046	0,0000342
8738,040924	0,0000379
8744,001389	0,0000392
8749,961853	0,0000417
8755,922318	0,0000433
8761,882782	0,0000463
8767,843246	0,0000464
8773,803711	0,0000468
8779,764175	0,0000536
8785,72464	0,0000525
8791,685104	0,0000499
8797,645569	0,0000467
8803,606033	0,0000408
8809,566498	0,0000342
8815,526962	0,0000269
8821,487427	0,0000183
8827,447891	0,0000133
8833,408356	0,0000141
8839,36882	0,0000177
8845,329285	0,0000233
8851,289749	0,0000291
8857,250214	0,0000286
8863,210678	0,0000334
8869,171143	0,0000377
8875,131607	0,0000394
8881,092072	0,0000455
8887,052536	0,0000464
8893,013	0,0000445
8898,973465	0,0000451
8904,933929	0,0000477
8910,894394	0,0000465
8916,854858	0,0000471
8922,815323	0,0000518
8928,775787	0,0000509
8934,736252	0,0000534
8940,696716	0,0000543
8946,657181	0,0000549
8952,617645	0,0000585
8958,57811	0,0000634
8964,538574	0,0000673
8970,499039	0,0000692
8976,459503	0,0000708
8982,419968	0,0000722
8988,380432	0,000074
8994,340897	0,0000786
9000,301361	0,0000789
9006,261826	0,0000798
9012,22229	0,0000808
9018,182755	0,0000894
9024,143219	0,0000933
9030,103683	0,0000899
9036,064148	0,0000848
9042,024612	0,0000707
9047,985077	0,0000605
9053,945541	0,0000608
9059,906006	0,000055
9065,86647	0,0000505
9071,826935	0,000044
9077,787399	0,0000368
9083,747864	0,000034
9089,708328	0,0000261
9095,668793	0,0000231
9101,629257	0,0000186
9107,589722	0,0000186
9113,550186	0,0000155
9119,510651	0,0000119
9125,471115	0,0000118
9131,43158	0,000011
9137,392044	0,0000136
9143,352509	0,0000165
9149,312973	0,0000176
9155,273438	0,0000199
9161,233902	0,000024
9167,194366	0,000023
9173,154831	0,0000268
9179,115295	0,0000294
9185,07576	0,0000312
9191,036224	0,0000301
9196,996689	0,0000327
9202,957153	0,0000309
9208,917618	0,0000304
9214,878082	0,000031
9220,838547	0,000028
9226,799011	0,0000289
9232,759476	0,0000276
9238,71994	0,000027
9244,680405	0,0000268
9250,640869	0,0000265
9256,601334	0,0000262
9262,561798	0,000027
9268,522263	0,0000263
9274,482727	0,0000241
9280,443192	0,000024
9286,403656	0,0000186
9292,36412	0,0000186
9298,324585	0,0000165
9304,285049	0,0000157
9310,245514	0,0000143
9316,205978	0,0000159
9322,166443	0,0000201
9328,126907	0,0000237
9334,087372	0,0000206
9340,047836	0,0000248
9346,008301	0,0000238
9351,968765	0,0000182
9357,92923	0,0000134
9363,889694	0,0000173
9369,850159	0,0000104
9375,810623	0,0000146
9381,771088	0,00000744
9387,731552	0,00000593
9393,692017	0,00000358
9399,652481	0,00000189
9405,612946	0,0000113
9411,57341	0,0000147
9417,533875	0,00000607
9423,494339	0,000000573
9429,454803	0,0000103
9435,415268	0,00000983
9441,375732	0,0000129
9447,336197	0,0000181
9453,296661	0,0000186
9459,257126	0,0000163
9465,21759	0,0000152
9471,178055	0,0000156
9477,138519	0,0000127
9483,098984	0,0000197
9489,059448	0,0000171
9495,019913	0,0000137
9500,980377	0,0000116
9506,940842	0,00000675
9512,901306	0,0000131
9518,861771	0,0000144
9524,822235	0,0000163
9530,7827	0,0000162
9536,743164	0,0000189
9542,703629	0,000022
9548,664093	0,000022
9554,624557	0,0000222
9560,585022	0,0000258
9566,545486	0,0000275
9572,505951	0,0000285
9578,466415	0,0000291
9584,42688	0,0000311
9590,387344	0,000033
9596,347809	0,0000365
9602,308273	0,0000393
9608,268738	0,0000424
9614,229202	0,0000466
9620,189667	0,0000511
9626,150131	0,0000524
9632,110596	0,000054
9638,07106	0,0000547
9644,031525	0,0000591
9649,991989	0,0000605
9655,952454	0,0000648
9661,912918	0,0000607
9667,873383	0,000059
9673,833847	0,0000608
9679,794312	0,0000642
9685,754776	0,0000694
9691,71524	0,000075
9697,675705	0,0000803
9703,636169	0,0000859
9709,596634	0,0000977
9715,557098	0,000104
9721,517563	0,000108
9727,478027	0,00011
9733,438492	0,000111
9739,398956	0,000111
9745,359421	0,000116
9751,319885	0,000118
9757,28035	0,00012
9763,240814	0,000114
9769,201279	0,000116
9775,161743	0,000107
9781,122208	0,000105
9787,082672	0,000109
9793,043137	0,000104
9799,003601	0,0001
9804,964066	0,000105
9810,92453	0,000103
9816,884995	0,0000959
9822,845459	0,000104
9828,805923	0,000105
9834,766388	0,0000987
9840,726852	0,000104
9846,687317	0,0000981
9852,647781	0,0000955
9858,608246	0,000089
9864,56871	0,00008
9870,529175	0,0000661
9876,489639	0,0000539
9882,450104	0,0000379
9888,410568	0,0000256
9894,371033	0,0000154
9900,331497	0,0000164
9906,291962	0,0000192
9912,252426	0,0000188
9918,212891	0,0000259
9924,173355	0,0000293
9930,13382	0,0000311
9936,094284	0,0000294
9942,054749	0,0000321
9948,015213	0,0000377
9953,975677	0,0000367
9959,936142	0,0000394
9965,896606	0,0000509
9971,857071	0,0000553
9977,817535	0,0000535
9983,778	0,0000641
9989,738464	0,0000585
9995,698929	0,0000662
10001,65939	0,0000611
10007,61986	0,0000575
10013,58032	0,0000518
10019,54079	0,0000486
10025,50125	0,0000442
10031,46172	0,0000468
10037,42218	0,0000476
10043,38264	0,0000478
10049,34311	0,0000501
10055,30357	0,0000504
10061,26404	0,0000465
10067,2245	0,0000444
10073,18497	0,0000398
10079,14543	0,0000374
10085,1059	0,0000336
10091,06636	0,0000305
10097,02682	0,0000279
10102,98729	0,0000256
10108,94775	0,0000225
10114,90822	0,0000202
10120,86868	0,0000176
10126,82915	0,0000179
10132,78961	0,0000192
10138,75008	0,00002
10144,71054	0,0000171
10150,67101	0,0000192
10156,63147	0,0000191
10162,59193	0,0000182
10168,5524	0,0000176
10174,51286	0,0000209
10180,47333	0,0000229
10186,43379	0,0000243
10192,39426	0,0000293
10198,35472	0,0000345
10204,31519	0,0000398
10210,27565	0,0000448
10216,23611	0,0000508
10222,19658	0,0000583
10228,15704	0,0000652
10234,11751	0,0000709
10240,07797	0,0000778
10246,03844	0,0000859
10251,9989	0,0000869
10257,95937	0,0000912
10263,91983	0,00009
10269,88029	0,0000885
10275,84076	0,0000852
10281,80122	0,0000828
10287,76169	0,0000804
10293,72215	0,000076
10299,68262	0,0000759
10305,64308	0,0000708
10311,60355	0,0000736
10317,56401	0,0000712
10323,52448	0,0000715
10329,48494	0,0000671
10335,4454	0,0000717
10341,40587	0,0000733
10347,36633	0,0000757
10353,3268	0,000079
10359,28726	0,0000815
10365,24773	0,0000819
10371,20819	0,0000863
10377,16866	0,000091
10383,12912	0,0000965
10389,08958	0,000095
10395,05005	0,0000951
10401,01051	0,0000936
10406,97098	0,0000874
10412,93144	0,0000818
10418,89191	0,0000752
10424,85237	0,0000685
10430,81284	0,000067
10436,7733	0,0000619
10442,73376	0,0000602
10448,69423	0,0000538
10454,65469	0,0000461
10460,61516	0,00004
10466,57562	0,0000325
10472,53609	0,0000286
10478,49655	0,0000253
10484,45702	0,0000231
10490,41748	0,0000229
10496,37794	0,0000247
10502,33841	0,0000269
10508,29887	0,0000278
10514,25934	0,0000313
10520,2198	0,0000338
10526,18027	0,0000331
10532,14073	0,0000346
10538,1012	0,0000364
10544,06166	0,0000361
10550,02213	0,0000361
10555,98259	0,0000347
10561,94305	0,0000288
10567,90352	0,0000228
10573,86398	0,0000219
10579,82445	0,0000184
10585,78491	0,0000167
10591,74538	0,0000206
10597,70584	0,0000259
10603,66631	0,0000345
10609,62677	0,0000423
10615,58723	0,0000459
10621,5477	0,0000476
10627,50816	0,0000473
10633,46863	0,0000516
10639,42909	0,0000528
10645,38956	0,0000503
10651,35002	0,0000466
10657,31049	0,0000403
10663,27095	0,0000349
10669,23141	0,0000231
10675,19188	0,0000197
10681,15234	0,0000157
10687,11281	0,0000102
10693,07327	0,0000105
10699,03374	0,0000133
10704,9942	0,0000136
10710,95467	0,000016
10716,91513	0,0000174
10722,8756	0,0000228
10728,83606	0,0000267
10734,79652	0,000031
10740,75699	0,0000338
10746,71745	0,0000366
10752,67792	0,0000384
10758,63838	0,0000394
10764,59885	0,0000381
10770,55931	0,0000375
10776,51978	0,0000384
10782,48024	0,000039
10788,4407	0,0000365
10794,40117	0,0000319
10800,36163	0,0000295
10806,3221	0,000028
10812,28256	0,0000254
10818,24303	0,0000225
10824,20349	0,0000263
10830,16396	0,0000275
10836,12442	0,0000279
10842,08488	0,0000294
10848,04535	0,0000317
10854,00581	0,0000331
10859,96628	0,0000334
10865,92674	0,0000343
10871,88721	0,0000363
10877,84767	0,0000347
10883,80814	0,0000333
10889,7686	0,0000332
10895,72906	0,0000314
10901,68953	0,0000288
10907,64999	0,0000257
10913,61046	0,0000262
10919,57092	0,0000253
10925,53139	0,0000245
10931,49185	0,0000242
10937,45232	0,00002
10943,41278	0,0000182
10949,37325	0,0000133
10955,33371	0,0000109
10961,29417	0,00000861
10967,25464	0,00000823
10973,2151	0,00000827
10979,17557	0,00000628
10985,13603	0,00000552
10991,0965	0,0000065
10997,05696	0,00000867
11003,01743	0,0000092
11008,97789	0,0000121
11014,93835	0,0000136
11020,89882	0,0000161
11026,85928	0,0000172
11032,81975	0,0000177
11038,78021	0,000019
11044,74068	0,0000198
11050,70114	0,0000228
11056,66161	0,0000242
11062,62207	0,0000269
11068,58253	0,0000284
11074,543	0,0000318
11080,50346	0,000035
11086,46393	0,0000376
11092,42439	0,000039
11098,38486	0,0000399
11104,34532	0,0000452
11110,30579	0,0000478
11116,26625	0,0000469
11122,22672	0,0000504
11128,18718	0,0000532
11134,14764	0,0000575
11140,10811	0,0000596
11146,06857	0,0000632
11152,02904	0,0000622
11157,9895	0,0000614
11163,94997	0,0000624
11169,91043	0,0000588
11175,8709	0,0000564
11181,83136	0,0000542
11187,79182	0,0000506
11193,75229	0,0000484
11199,71275	0,0000471
11205,67322	0,0000447
11211,63368	0,0000401
11217,59415	0,0000359
11223,55461	0,0000358
11229,51508	0,0000312
11235,47554	0,000024
11241,436	0,0000205
11247,39647	0,0000215
11253,35693	0,0000162
11259,3174	0,0000157
11265,27786	0,0000135
11271,23833	0,0000095
11277,19879	0,0000106
11283,15926	0,00000922
11289,11972	0,00000776
11295,08018	0,0000058
11301,04065	0,00000605
11307,00111	0,00000288
11312,96158	0,00000251
11318,92204	0,00000242
11324,88251	0,0000036
11330,84297	0,00000497
11336,80344	0,00000422
11342,7639	0,00000411
11348,72437	0,00000401
11354,68483	0,00000242
11360,64529	0,00000388
11366,60576	0,00000232
11372,56622	0,00000243
11378,52669	0,00000417
11384,48715	0,00000385
11390,44762	0,00000348
11396,40808	0,00000296
11402,36855	0,00000424
11408,32901	0,00000389
11414,28947	0,00000345
11420,24994	0,00000443
11426,2104	0,00000361
11432,17087	0,00000734
11438,13133	0,00000652
11444,0918	0,00000715
11450,05226	0,0000075
11456,01273	0,0000071
11461,97319	0,00000749
11467,93365	0,00000751
11473,89412	0,00000919
11479,85458	0,00000957
11485,81505	0,0000122
11491,77551	0,0000122
11497,73598	0,0000124
11503,69644	0,0000127
11509,65691	0,0000126
11515,61737	0,0000128
11521,57784	0,0000127
11527,5383	0,0000138
11533,49876	0,0000136
11539,45923	0,0000148
11545,41969	0,0000145
11551,38016	0,0000152
11557,34062	0,0000127
11563,30109	0,0000111
11569,26155	0,0000114
11575,22202	0,00000923
11581,18248	0,00000948
11587,14294	0,00000988
11593,10341	0,0000108
11599,06387	0,0000125
11605,02434	0,0000164
11610,9848	0,0000171
11616,94527	0,0000175
11622,90573	0,000022
11628,8662	0,0000227
11634,82666	0,0000243
11640,78712	0,0000261
11646,74759	0,0000265
11652,70805	0,0000292
11658,66852	0,000029
11664,62898	0,0000305
11670,58945	0,0000339
11676,54991	0,0000341
11682,51038	0,0000373
11688,47084	0,0000359
11694,4313	0,0000359
11700,39177	0,0000361
11706,35223	0,0000339
11712,3127	0,0000356
11718,27316	0,0000353
11724,23363	0,0000349
11730,19409	0,0000343
11736,15456	0,000033
11742,11502	0,0000345
11748,07549	0,0000326
11754,03595	0,0000309
11759,99641	0,0000309
11765,95688	0,0000287
11771,91734	0,0000268
11777,87781	0,000027
11783,83827	0,0000259
11789,79874	0,000026
11795,7592	0,0000256
11801,71967	0,0000249
11807,68013	0,0000249
11813,64059	0,0000235
11819,60106	0,0000223
11825,56152	0,0000214
11831,52199	0,00002
11837,48245	0,0000179
11843,44292	0,0000154
11849,40338	0,0000159
11855,36385	0,0000138
11861,32431	0,0000133
11867,28477	0,0000114
11873,24524	0,00000745
11879,2057	0,00000324
11885,16617	0,00000351
11891,12663	0,00000646
[truncated: 30,772 more rows]
