# Supplementary material for: Predicting the Durability of Solid Fired Bricks Using NDT Electroacoustic Methods
Source: Materials (Basel). 2022 Aug 25;15(17):5882. doi: 10.3390/ma15175882 (PMC9457344; doi:10.3390/ma15175882)
Supplement: Supplementary file 1 [file materials-15-05882-s001.zip › 28-NV0_FL.csv]

ASCII data file created with TiePie Multi Channel software. www.tiepie.com.
2021-02-24 09:15:45 704m
Frequency	FFT1
Hz	V
0,00365	0
0,000623	2,980232239
0,000633	5,960464478
0,000626	8,940696716
0,000621	11,92092896
0,00064	14,90116119
0,000663	17,88139343
0,000701	20,86162567
0,000694	23,84185791
0,000656	26,82209015
0,00061	29,80232239
0,00063	32,78255463
0,000643	35,76278687
0,000671	38,7430191
0,00068	41,72325134
0,000676	44,70348358
0,00066	47,68371582
0,000574	50,66394806
0,000628	53,6441803
0,000655	56,62441254
0,00067	59,60464478
0,000678	62,58487701
0,000687	65,56510925
0,000693	68,54534149
0,000701	71,52557373
0,000703	74,50580597
0,000704	77,48603821
0,000706	80,46627045
0,0007	83,44650269
0,000707	86,42673492
0,000704	89,40696716
0,000701	92,3871994
0,000698	95,36743164
0,000695	98,34766388
0,000693	101,3278961
0,000697	104,3081284
0,00071	107,2883606
0,000714	110,2685928
0,000719	113,2488251
0,000723	116,2290573
0,000729	119,2092896
0,000735	122,1895218
0,000738	125,169754
0,000738	128,1499863
0,000739	131,1302185
0,00074	134,1104507
0,00074	137,090683
0,000741	140,0709152
0,000745	143,0511475
0,00075	146,0313797
0,000747	149,0116119
0,000753	151,9918442
0,00075	154,9720764
0,000746	157,9523087
0,000748	160,9325409
0,000755	163,9127731
0,000751	166,8930054
0,000753	169,8732376
0,00076	172,8534698
0,000763	175,8337021
0,000759	178,8139343
0,000764	181,7941666
0,000769	184,7743988
0,000768	187,754631
0,000766	190,7348633
0,000764	193,7150955
0,000766	196,6953278
0,000771	199,67556
0,000771	202,6557922
0,000769	205,6360245
0,000768	208,6162567
0,000765	211,596489
0,000769	214,5767212
0,00077	217,5569534
0,00077	220,5371857
0,000773	223,5174179
0,000773	226,4976501
0,000775	229,4778824
0,000774	232,4581146
0,000772	235,4383469
0,000772	238,4185791
0,000766	241,3988113
0,000765	244,3790436
0,000767	247,3592758
0,000769	250,3395081
0,000767	253,3197403
0,000763	256,2999725
0,000761	259,2802048
0,000761	262,260437
0,000763	265,2406693
0,000764	268,2209015
0,000764	271,2011337
0,000765	274,181366
0,000765	277,1615982
0,000768	280,1418304
0,000767	283,1220627
0,000764	286,1022949
0,00076	289,0825272
0,000757	292,0627594
0,000756	295,0429916
0,000755	298,0232239
0,00075	301,0034561
0,000747	303,9836884
0,000746	306,9639206
0,000742	309,9441528
0,00074	312,9243851
0,000742	315,9046173
0,000737	318,8848495
0,00073	321,8650818
0,000732	324,845314
0,000733	327,8255463
0,00073	330,8057785
0,000733	333,7860107
0,000727	336,766243
0,000723	339,7464752
0,000723	342,7267075
0,000726	345,7069397
0,000723	348,6871719
0,000714	351,6674042
0,000711	354,6476364
0,00071	357,6278687
0,000712	360,6081009
0,000707	363,5883331
0,000708	366,5685654
0,000706	369,5487976
0,000702	372,5290298
0,0007	375,5092621
0,000701	378,4894943
0,000699	381,4697266
0,0007	384,4499588
0,000698	387,430191
0,000695	390,4104233
0,000698	393,3906555
0,000699	396,3708878
0,000696	399,35112
0,000696	402,3313522
0,000694	405,3115845
0,000693	408,2918167
0,000695	411,272049
0,000697	414,2522812
0,000692	417,2325134
0,00069	420,2127457
0,000693	423,1929779
0,000692	426,1732101
0,000689	429,1534424
0,00069	432,1336746
0,000688	435,1139069
0,000684	438,0941391
0,000684	441,0743713
0,000683	444,0546036
0,00068	447,0348358
0,000677	450,0150681
0,000678	452,9953003
0,000677	455,9755325
0,000673	458,9557648
0,00067	461,935997
0,000668	464,9162292
0,000667	467,8964615
0,000664	470,8766937
0,000661	473,856926
0,000658	476,8371582
0,000655	479,8173904
0,000655	482,7976227
0,000654	485,7778549
0,000649	488,7580872
0,000643	491,7383194
0,000643	494,7185516
0,00064	497,6987839
0,000639	500,6790161
0,000637	503,6592484
0,000634	506,6394806
0,000633	509,6197128
0,000631	512,5999451
0,000624	515,5801773
0,000623	518,5604095
0,000623	521,5406418
0,00062	524,520874
0,000616	527,5011063
0,000614	530,4813385
0,000614	533,4615707
0,000611	536,441803
0,000608	539,4220352
0,000603	542,4022675
0,000602	545,3824997
0,000601	548,3627319
0,000598	551,3429642
0,000593	554,3231964
0,000592	557,3034286
0,000591	560,2836609
0,000589	563,2638931
0,000588	566,2441254
0,000585	569,2243576
0,000583	572,2045898
0,000581	575,1848221
0,000578	578,1650543
0,000576	581,1452866
0,000575	584,1255188
0,000574	587,105751
0,000569	590,0859833
0,000566	593,0662155
0,000566	596,0464478
0,000564	599,02668
0,000561	602,0069122
0,000559	604,9871445
0,000555	607,9673767
0,000553	610,9476089
0,000551	613,9278412
0,000547	616,9080734
0,000542	619,8883057
0,00054	622,8685379
0,000535	625,8487701
0,000529	628,8290024
0,000527	631,8092346
0,000522	634,7894669
0,000516	637,7696991
0,000511	640,7499313
0,000505	643,7301636
0,000499	646,7103958
0,000495	649,6906281
0,000488	652,6708603
0,000482	655,6510925
0,000476	658,6313248
0,000472	661,611557
0,000464	664,5917892
0,000459	667,5720215
0,000453	670,5522537
0,000449	673,532486
0,000445	676,5127182
0,000437	679,4929504
0,000435	682,4731827
0,000431	685,4534149
0,000425	688,4336472
0,000422	691,4138794
0,000421	694,3941116
0,000415	697,3743439
0,000412	700,3545761
0,00041	703,3348083
0,000406	706,3150406
0,000403	709,2952728
0,000403	712,2755051
0,0004	715,2557373
0,000396	718,2359695
0,000394	721,2162018
0,000393	724,196434
0,000391	727,1766663
0,000387	730,1568985
0,000386	733,1371307
0,000382	736,117363
0,00038	739,0975952
0,000377	742,0778275
0,000373	745,0580597
0,000373	748,0382919
0,000368	751,0185242
0,00036	753,9987564
0,000356	756,9789886
0,000352	759,9592209
0,000348	762,9394531
0,00034	765,9196854
0,000332	768,8999176
0,000322	771,8801498
0,000314	774,8603821
0,000306	777,8406143
0,000297	780,8208466
0,000284	783,8010788
0,000272	786,781311
0,000263	789,7615433
0,000254	792,7417755
0,000252	795,7220078
0,000256	798,70224
0,000266	801,6824722
0,000287	804,6627045
0,000327	807,6429367
0,000387	810,6231689
0,00046	813,6034012
0,000536	816,5836334
0,000587	819,5638657
0,000604	822,5440979
0,000602	825,5243301
0,000596	828,5045624
0,000592	831,4847946
0,000586	834,4650269
0,00058	837,4452591
0,000576	840,4254913
0,000571	843,4057236
0,000566	846,3859558
0,000563	849,366188
0,000557	852,3464203
0,000557	855,3266525
0,000554	858,3068848
0,000553	861,287117
0,000552	864,2673492
0,000551	867,2475815
0,000552	870,2278137
0,000552	873,208046
0,000551	876,1882782
0,000552	879,1685104
0,000552	882,1487427
0,000555	885,1289749
0,000556	888,1092072
0,000556	891,0894394
0,000558	894,0696716
0,000561	897,0499039
0,000561	900,0301361
0,000563	903,0103683
0,000565	905,9906006
0,000567	908,9708328
0,000569	911,9510651
0,00057	914,9312973
0,000574	917,9115295
0,000576	920,8917618
0,000578	923,871994
0,000583	926,8522263
0,000586	929,8324585
0,00059	932,8126907
0,000592	935,792923
0,000597	938,7731552
0,000602	941,7533875
0,000606	944,7336197
0,000612	947,7138519
0,000617	950,6940842
0,000618	953,6743164
0,00062	956,6545486
0,00062	959,6347809
0,000621	962,6150131
0,000622	965,5952454
0,000624	968,5754776
0,000627	971,5557098
0,000628	974,5359421
0,000629	977,5161743
0,00063	980,4964066
0,000633	983,4766388
0,000635	986,456871
0,000635	989,4371033
0,000639	992,4173355
0,000641	995,3975677
0,000643	998,3778
0,000646	1001,358032
0,00065	1004,338264
0,000652	1007,318497
0,000655	1010,298729
0,000661	1013,278961
0,000664	1016,259193
0,000668	1019,239426
0,000672	1022,219658
0,000675	1025,19989
0,000681	1028,180122
0,000684	1031,160355
0,000689	1034,140587
0,000693	1037,120819
0,000698	1040,101051
0,000703	1043,081284
0,000708	1046,061516
0,000714	1049,041748
0,000716	1052,02198
0,000722	1055,002213
0,000728	1057,982445
0,000732	1060,962677
0,000738	1063,942909
0,000744	1066,923141
0,00075	1069,903374
0,000754	1072,883606
0,000758	1075,863838
0,000765	1078,84407
0,000771	1081,824303
0,000775	1084,804535
0,000781	1087,784767
0,000787	1090,764999
0,000791	1093,745232
0,000795	1096,725464
0,0008	1099,705696
0,000805	1102,685928
0,000806	1105,666161
0,000809	1108,646393
0,000812	1111,626625
0,000813	1114,606857
0,000817	1117,58709
0,000819	1120,567322
0,000819	1123,547554
0,000822	1126,527786
0,000823	1129,508018
0,000828	1132,488251
0,000832	1135,468483
0,000835	1138,448715
0,00084	1141,428947
0,000846	1144,40918
0,000854	1147,389412
0,00086	1150,369644
0,000868	1153,349876
0,000877	1156,330109
0,000884	1159,310341
0,000892	1162,290573
0,000901	1165,270805
0,00091	1168,251038
0,000917	1171,23127
0,000925	1174,211502
0,000933	1177,191734
0,000942	1180,171967
0,00095	1183,152199
0,000957	1186,132431
0,000966	1189,112663
0,000972	1192,092896
0,000979	1195,073128
0,000987	1198,05336
0,000995	1201,033592
0,001	1204,013824
0,00101	1206,994057
0,00102	1209,974289
0,00102	1212,954521
0,00103	1215,934753
0,00103	1218,914986
0,00104	1221,895218
0,00104	1224,87545
0,00105	1227,855682
0,00105	1230,835915
0,00106	1233,816147
0,00106	1236,796379
0,00106	1239,776611
0,00106	1242,756844
0,00107	1245,737076
0,00107	1248,717308
0,00106	1251,69754
0,00106	1254,677773
0,00106	1257,658005
0,00106	1260,638237
0,00105	1263,618469
0,00105	1266,598701
0,00104	1269,578934
0,00103	1272,559166
0,00102	1275,539398
0,00101	1278,51963
0,000992	1281,499863
0,000974	1284,480095
0,000956	1287,460327
0,000936	1290,440559
0,000914	1293,420792
0,000891	1296,401024
0,000866	1299,381256
0,000842	1302,361488
0,00082	1305,341721
0,000799	1308,321953
0,000778	1311,302185
0,000762	1314,282417
0,000747	1317,26265
0,000739	1320,242882
0,000729	1323,223114
0,000724	1326,203346
0,000718	1329,183578
0,000717	1332,163811
0,000716	1335,144043
0,000715	1338,124275
0,000716	1341,104507
0,000717	1344,08474
0,000718	1347,064972
0,00072	1350,045204
0,000722	1353,025436
0,000723	1356,005669
0,000723	1358,985901
0,000727	1361,966133
0,000729	1364,946365
0,000729	1367,926598
0,000732	1370,90683
0,000732	1373,887062
0,000734	1376,867294
0,000736	1379,847527
0,000737	1382,827759
0,000739	1385,807991
0,000739	1388,788223
0,00074	1391,768456
0,000743	1394,748688
0,000744	1397,72892
0,000745	1400,709152
0,000748	1403,689384
0,000749	1406,669617
0,00075	1409,649849
0,000752	1412,630081
0,000753	1415,610313
0,000755	1418,590546
0,000756	1421,570778
0,000759	1424,55101
0,000759	1427,531242
0,000759	1430,511475
0,000763	1433,491707
0,000764	1436,471939
0,000766	1439,452171
0,000767	1442,432404
0,000769	1445,412636
0,000771	1448,392868
0,000772	1451,3731
0,000775	1454,353333
0,000777	1457,333565
0,000781	1460,313797
0,000782	1463,294029
0,000785	1466,274261
0,000787	1469,254494
0,000793	1472,234726
0,000795	1475,214958
0,000799	1478,19519
0,000803	1481,175423
0,000806	1484,155655
0,000811	1487,135887
0,000815	1490,116119
0,00082	1493,096352
0,000824	1496,076584
0,000828	1499,056816
0,000831	1502,037048
0,000836	1505,017281
0,00084	1507,997513
0,000844	1510,977745
0,000849	1513,957977
0,000852	1516,93821
0,000856	1519,918442
0,000861	1522,898674
0,000865	1525,878906
0,000868	1528,859138
0,000873	1531,839371
0,000876	1534,819603
0,000881	1537,799835
0,000884	1540,780067
0,000888	1543,7603
0,000892	1546,740532
0,000897	1549,720764
0,000901	1552,700996
0,000905	1555,681229
0,000908	1558,661461
0,000913	1561,641693
0,000917	1564,621925
0,000923	1567,602158
0,000929	1570,58239
0,000934	1573,562622
0,000939	1576,542854
0,000946	1579,523087
0,000952	1582,503319
0,00096	1585,483551
0,000967	1588,463783
0,000975	1591,444016
0,000984	1594,424248
0,000992	1597,40448
0,001	1600,384712
0,00101	1603,364944
0,00102	1606,345177
0,00103	1609,325409
0,00104	1612,305641
0,00105	1615,285873
0,00106	1618,266106
0,00107	1621,246338
0,00108	1624,22657
0,0011	1627,206802
0,00111	1630,187035
0,00112	1633,167267
0,00113	1636,147499
0,00115	1639,127731
0,00116	1642,107964
0,00117	1645,088196
0,00118	1648,068428
0,00119	1651,04866
0,00121	1654,028893
0,00122	1657,009125
0,00123	1659,989357
0,00124	1662,969589
0,00125	1665,949821
0,00127	1668,930054
0,00128	1671,910286
0,00129	1674,890518
0,00131	1677,87075
0,00132	1680,850983
0,00134	1683,831215
0,00135	1686,811447
0,00137	1689,791679
0,00138	1692,771912
0,0014	1695,752144
0,00142	1698,732376
0,00143	1701,712608
0,00145	1704,692841
0,00147	1707,673073
0,00149	1710,653305
0,0015	1713,633537
0,00152	1716,61377
0,00154	1719,594002
0,00156	1722,574234
0,00158	1725,554466
0,0016	1728,534698
0,00162	1731,514931
0,00164	1734,495163
0,00166	1737,475395
0,00169	1740,455627
0,00171	1743,43586
0,00173	1746,416092
0,00175	1749,396324
0,00178	1752,376556
0,0018	1755,356789
0,00182	1758,337021
0,00185	1761,317253
0,00187	1764,297485
0,0019	1767,277718
0,00192	1770,25795
0,00195	1773,238182
0,00198	1776,218414
0,002	1779,198647
0,00203	1782,178879
0,00206	1785,159111
0,00209	1788,139343
0,00212	1791,119576
0,00215	1794,099808
0,00218	1797,08004
0,00221	1800,060272
0,00224	1803,040504
0,00227	1806,020737
0,0023	1809,000969
0,00234	1811,981201
0,00237	1814,961433
0,0024	1817,941666
0,00244	1820,921898
0,00247	1823,90213
0,0025	1826,882362
0,00254	1829,862595
0,00257	1832,842827
0,00261	1835,823059
0,00264	1838,803291
0,00268	1841,783524
0,00271	1844,763756
0,00274	1847,743988
0,00278	1850,72422
0,00281	1853,704453
0,00283	1856,684685
0,00286	1859,664917
0,00289	1862,645149
0,00291	1865,625381
0,00292	1868,605614
0,00294	1871,585846
0,00295	1874,566078
0,00295	1877,54631
0,00295	1880,526543
0,00294	1883,506775
0,00293	1886,487007
0,0029	1889,467239
0,00288	1892,447472
0,00285	1895,427704
0,00281	1898,407936
0,00278	1901,388168
0,00275	1904,368401
0,00274	1907,348633
0,00273	1910,328865
0,00274	1913,309097
0,00276	1916,28933
0,00281	1919,269562
0,00286	1922,249794
0,00293	1925,230026
0,003	1928,210258
0,00308	1931,190491
0,00315	1934,170723
0,00321	1937,150955
0,00325	1940,131187
0,00328	1943,11142
0,00328	1946,091652
0,00326	1949,071884
0,00321	1952,052116
0,00314	1955,032349
0,00305	1958,012581
0,00295	1960,992813
0,00284	1963,973045
0,00273	1966,953278
0,00262	1969,93351
0,00252	1972,913742
0,00242	1975,893974
0,00233	1978,874207
0,00225	1981,854439
0,00218	1984,834671
0,0021	1987,814903
0,00204	1990,795135
0,00197	1993,775368
0,00191	1996,7556
0,00185	1999,735832
0,0018	2002,716064
0,00174	2005,696297
0,00169	2008,676529
0,00163	2011,656761
0,00158	2014,636993
0,00153	2017,617226
0,00148	2020,597458
0,00144	2023,57769
0,00139	2026,557922
0,00135	2029,538155
0,00131	2032,518387
0,00127	2035,498619
0,00123	2038,478851
0,0012	2041,459084
0,00117	2044,439316
0,00113	2047,419548
0,0011	2050,39978
0,00108	2053,380013
0,00105	2056,360245
0,00102	2059,340477
0,000991	2062,320709
0,000967	2065,300941
0,00094	2068,281174
0,000915	2071,261406
0,000889	2074,241638
0,000865	2077,22187
0,000841	2080,202103
0,000817	2083,182335
0,000793	2086,162567
0,00077	2089,142799
0,000749	2092,123032
0,000725	2095,103264
0,000704	2098,083496
0,000683	2101,063728
0,000662	2104,043961
0,000642	2107,024193
0,000622	2110,004425
0,000602	2112,984657
0,000583	2115,96489
0,000564	2118,945122
0,000547	2121,925354
0,000527	2124,905586
0,000508	2127,885818
0,000491	2130,866051
0,000474	2133,846283
0,000457	2136,826515
0,000442	2139,806747
0,000427	2142,78698
0,000411	2145,767212
0,000398	2148,747444
0,000384	2151,727676
0,000371	2154,707909
0,00036	2157,688141
0,000348	2160,668373
0,000338	2163,648605
0,00033	2166,628838
0,000322	2169,60907
0,000316	2172,589302
0,00031	2175,569534
0,000308	2178,549767
0,000307	2181,529999
0,000307	2184,510231
0,00031	2187,490463
0,000315	2190,470695
0,000321	2193,450928
0,000331	2196,43116
0,000341	2199,411392
0,000353	2202,391624
0,000367	2205,371857
0,000382	2208,352089
0,0004	2211,332321
0,000419	2214,312553
0,000437	2217,292786
0,000459	2220,273018
0,000481	2223,25325
0,000504	2226,233482
0,000528	2229,213715
0,000552	2232,193947
0,000579	2235,174179
0,000605	2238,154411
0,000631	2241,134644
0,000657	2244,114876
0,000684	2247,095108
0,000711	2250,07534
0,000738	2253,055573
0,000763	2256,035805
0,000788	2259,016037
0,00081	2261,996269
0,00083	2264,976501
0,000847	2267,956734
0,000858	2270,936966
0,000866	2273,917198
0,000869	2276,89743
0,000864	2279,877663
0,000853	2282,857895
0,000837	2285,838127
0,000817	2288,818359
0,000794	2291,798592
0,000768	2294,778824
0,000741	2297,759056
0,000715	2300,739288
0,000688	2303,719521
0,000662	2306,699753
0,000637	2309,679985
0,000613	2312,660217
0,000591	2315,64045
0,000572	2318,620682
0,000553	2321,600914
0,000536	2324,581146
0,00052	2327,561378
0,000505	2330,541611
0,000492	2333,521843
0,000479	2336,502075
0,000468	2339,482307
0,000458	2342,46254
0,000446	2345,442772
0,000437	2348,423004
0,000428	2351,403236
0,000421	2354,383469
0,000413	2357,363701
0,000408	2360,343933
0,000403	2363,324165
0,0004	2366,304398
0,000399	2369,28463
0,000397	2372,264862
0,000397	2375,245094
0,000398	2378,225327
0,000401	2381,205559
0,000403	2384,185791
0,000407	2387,166023
0,00041	2390,146255
0,000414	2393,126488
0,000419	2396,10672
0,000422	2399,086952
0,000426	2402,067184
0,000428	2405,047417
0,000432	2408,027649
0,000434	2411,007881
0,000434	2413,988113
0,000438	2416,968346
0,000438	2419,948578
0,000439	2422,92881
0,00044	2425,909042
0,00044	2428,889275
0,00044	2431,869507
0,00044	2434,849739
0,000439	2437,829971
0,000438	2440,810204
0,00044	2443,790436
0,000439	2446,770668
0,000437	2449,7509
0,000436	2452,731133
0,000436	2455,711365
0,000435	2458,691597
0,000434	2461,671829
0,000433	2464,652061
0,000432	2467,632294
0,000431	2470,612526
0,000431	2473,592758
0,000429	2476,57299
0,000429	2479,553223
0,000427	2482,533455
0,000428	2485,513687
0,000426	2488,493919
0,000426	2491,474152
0,000423	2494,454384
0,000422	2497,434616
0,000422	2500,414848
0,00042	2503,395081
0,000419	2506,375313
0,000418	2509,355545
0,000418	2512,335777
0,000416	2515,31601
0,000414	2518,296242
0,000413	2521,276474
0,00041	2524,256706
0,000409	2527,236938
0,000406	2530,217171
0,000403	2533,197403
0,0004	2536,177635
0,000399	2539,157867
0,000396	2542,1381
0,000393	2545,118332
0,000391	2548,098564
0,000388	2551,078796
0,000384	2554,059029
0,00038	2557,039261
0,000377	2560,019493
0,000373	2562,999725
0,000369	2565,979958
0,000365	2568,96019
0,000362	2571,940422
0,000358	2574,920654
0,000353	2577,900887
0,000349	2580,881119
0,000345	2583,861351
0,000342	2586,841583
0,000338	2589,821815
0,000334	2592,802048
0,000331	2595,78228
0,000328	2598,762512
0,000325	2601,742744
0,000322	2604,722977
0,000321	2607,703209
0,000319	2610,683441
0,000316	2613,663673
0,000315	2616,643906
0,000314	2619,624138
0,000312	2622,60437
0,000311	2625,584602
0,000312	2628,564835
0,000311	2631,545067
0,00031	2634,525299
0,000311	2637,505531
0,000311	2640,485764
0,000312	2643,465996
0,000312	2646,446228
0,000313	2649,42646
0,000313	2652,406693
0,000314	2655,386925
0,000314	2658,367157
0,000316	2661,347389
0,000318	2664,327621
0,000319	2667,307854
0,00032	2670,288086
0,000323	2673,268318
0,000323	2676,24855
0,000326	2679,228783
0,000327	2682,209015
0,000329	2685,189247
0,000332	2688,169479
0,000333	2691,149712
0,000335	2694,129944
0,000338	2697,110176
0,000339	2700,090408
0,000343	2703,070641
0,000346	2706,050873
0,000349	2709,031105
0,000351	2712,011337
0,000353	2714,99157
0,000358	2717,971802
0,000361	2720,952034
0,000364	2723,932266
0,000368	2726,912498
0,000372	2729,892731
0,000375	2732,872963
0,000379	2735,853195
0,000384	2738,833427
0,000388	2741,81366
0,000394	2744,793892
0,0004	2747,774124
0,000406	2750,754356
0,000412	2753,734589
0,000419	2756,714821
0,000425	2759,695053
0,000431	2762,675285
0,000439	2765,655518
0,000447	2768,63575
0,000453	2771,615982
0,000459	2774,596214
0,000466	2777,576447
0,000474	2780,556679
0,00048	2783,536911
0,000487	2786,517143
0,000494	2789,497375
0,0005	2792,477608
0,000505	2795,45784
0,000512	2798,438072
0,000517	2801,418304
0,000523	2804,398537
0,000528	2807,378769
0,000533	2810,359001
0,000537	2813,339233
0,000543	2816,319466
0,000547	2819,299698
0,000552	2822,27993
0,000557	2825,260162
0,00056	2828,240395
0,000564	2831,220627
0,00057	2834,200859
0,000573	2837,181091
0,000576	2840,161324
0,000579	2843,141556
0,000582	2846,121788
0,000585	2849,10202
0,000587	2852,082253
0,000589	2855,062485
0,00059	2858,042717
0,000592	2861,022949
0,000592	2864,003181
0,000592	2866,983414
0,000593	2869,963646
0,000592	2872,943878
0,000591	2875,92411
0,00059	2878,904343
0,000589	2881,884575
0,000588	2884,864807
0,000588	2887,845039
0,000586	2890,825272
0,000584	2893,805504
0,000583	2896,785736
0,000581	2899,765968
0,000579	2902,746201
0,000575	2905,726433
0,000572	2908,706665
0,000568	2911,686897
0,000562	2914,66713
0,000558	2917,647362
0,000552	2920,627594
0,000548	2923,607826
0,000542	2926,588058
0,000537	2929,568291
0,000531	2932,548523
0,000526	2935,528755
0,000522	2938,508987
0,000517	2941,48922
0,000513	2944,469452
0,000509	2947,449684
0,000504	2950,429916
0,0005	2953,410149
0,000496	2956,390381
0,000491	2959,370613
0,000485	2962,350845
0,000481	2965,331078
0,000476	2968,31131
0,000471	2971,291542
0,000466	2974,271774
0,00046	2977,252007
0,000455	2980,232239
0,00045	2983,212471
0,000444	2986,192703
0,000439	2989,172935
0,000434	2992,153168
0,000428	2995,1334
0,000424	2998,113632
0,000419	3001,093864
0,000414	3004,074097
0,00041	3007,054329
0,000406	3010,034561
0,000402	3013,014793
0,0004	3015,995026
0,000396	3018,975258
0,000394	3021,95549
0,000391	3024,935722
0,00039	3027,915955
0,000389	3030,896187
0,000388	3033,876419
0,000388	3036,856651
0,000389	3039,836884
0,000391	3042,817116
0,000393	3045,797348
0,000397	3048,77758
0,000399	3051,757813
0,000405	3054,738045
0,000413	3057,718277
0,000419	3060,698509
0,000428	3063,678741
0,000437	3066,658974
0,000448	3069,639206
0,00046	3072,619438
0,000474	3075,59967
0,000489	3078,579903
0,000505	3081,560135
0,000522	3084,540367
0,000543	3087,520599
0,000562	3090,500832
0,000585	3093,481064
0,000608	3096,461296
0,000631	3099,441528
0,000657	3102,421761
0,000683	3105,401993
0,000712	3108,382225
0,000741	3111,362457
0,00077	3114,34269
0,000801	3117,322922
0,000832	3120,303154
0,000863	3123,283386
0,000895	3126,263618
0,000928	3129,243851
0,00096	3132,224083
0,000992	3135,204315
0,00102	3138,184547
0,00106	3141,16478
0,00109	3144,145012
0,00112	3147,125244
0,00115	3150,105476
0,00118	3153,085709
0,00121	3156,065941
0,00124	3159,046173
0,00127	3162,026405
0,00129	3165,006638
0,00132	3167,98687
0,00135	3170,967102
0,00137	3173,947334
0,0014	3176,927567
0,00142	3179,907799
0,00144	3182,888031
0,00146	3185,868263
0,00148	3188,848495
0,0015	3191,828728
0,00151	3194,80896
0,00153	3197,789192
0,00154	3200,769424
0,00155	3203,749657
0,00156	3206,729889
0,00157	3209,710121
0,00158	3212,690353
0,00158	3215,670586
0,00158	3218,650818
0,00158	3221,63105
0,00158	3224,611282
0,00158	3227,591515
0,00157	3230,571747
0,00157	3233,551979
0,00156	3236,532211
0,00155	3239,512444
0,00154	3242,492676
0,00153	3245,472908
0,00152	3248,45314
0,00151	3251,433372
0,0015	3254,413605
0,00149	3257,393837
0,00147	3260,374069
0,00146	3263,354301
0,00145	3266,334534
0,00144	3269,314766
0,00143	3272,294998
0,00143	3275,27523
0,00142	3278,255463
0,00141	3281,235695
0,0014	3284,215927
0,0014	3287,196159
0,00139	3290,176392
0,00139	3293,156624
0,00139	3296,136856
0,00138	3299,117088
0,00138	3302,097321
0,00138	3305,077553
0,00138	3308,057785
0,00138	3311,038017
0,00138	3314,01825
0,00138	3316,998482
0,00138	3319,978714
0,00138	3322,958946
0,00138	3325,939178
0,00138	3328,919411
0,00138	3331,899643
0,00138	3334,879875
0,00138	3337,860107
0,00138	3340,84034
0,00138	3343,820572
0,00138	3346,800804
0,00138	3349,781036
0,00138	3352,761269
0,00139	3355,741501
0,00139	3358,721733
0,00139	3361,701965
0,00139	3364,682198
0,0014	3367,66243
0,0014	3370,642662
0,0014	3373,622894
0,0014	3376,603127
0,00141	3379,583359
0,00141	3382,563591
0,00142	3385,543823
0,00142	3388,524055
0,00143	3391,504288
0,00143	3394,48452
0,00143	3397,464752
0,00144	3400,444984
0,00145	3403,425217
0,00146	3406,405449
0,00146	3409,385681
0,00147	3412,365913
0,00148	3415,346146
0,00149	3418,326378
0,0015	3421,30661
0,00151	3424,286842
0,00152	3427,267075
0,00154	3430,247307
0,00155	3433,227539
0,00156	3436,207771
0,00157	3439,188004
0,00158	3442,168236
0,00159	3445,148468
0,0016	3448,1287
0,00161	3451,108932
0,00162	3454,089165
0,00163	3457,069397
0,00163	3460,049629
0,00164	3463,029861
0,00164	3466,010094
0,00165	3468,990326
0,00165	3471,970558
0,00166	3474,95079
0,00166	3477,931023
0,00166	3480,911255
0,00167	3483,891487
0,00167	3486,871719
0,00167	3489,851952
0,00167	3492,832184
0,00167	3495,812416
0,00168	3498,792648
0,00168	3501,772881
0,00168	3504,753113
0,00169	3507,733345
0,00169	3510,713577
0,0017	3513,69381
0,00171	3516,674042
0,00172	3519,654274
0,00173	3522,634506
0,00174	3525,614738
0,00175	3528,594971
0,00176	3531,575203
0,00178	3534,555435
0,00179	3537,535667
0,00181	3540,5159
0,00182	3543,496132
0,00184	3546,476364
0,00186	3549,456596
0,00187	3552,436829
0,00189	3555,417061
0,00191	3558,397293
0,00193	3561,377525
0,00195	3564,357758
0,00197	3567,33799
0,00199	3570,318222
0,00201	3573,298454
0,00202	3576,278687
0,00204	3579,258919
0,00206	3582,239151
0,00208	3585,219383
0,0021	3588,199615
0,00212	3591,179848
0,00214	3594,16008
0,00217	3597,140312
0,00219	3600,120544
0,00221	3603,100777
0,00223	3606,081009
0,00225	3609,061241
0,00227	3612,041473
0,00229	3615,021706
0,00232	3618,001938
0,00234	3620,98217
0,00236	3623,962402
0,00238	3626,942635
0,0024	3629,922867
0,00242	3632,903099
0,00245	3635,883331
0,00247	3638,863564
0,00249	3641,843796
0,00251	3644,824028
0,00254	3647,80426
0,00256	3650,784492
0,00258	3653,764725
0,0026	3656,744957
0,00263	3659,725189
0,00265	3662,705421
0,00267	3665,685654
0,0027	3668,665886
0,00272	3671,646118
0,00274	3674,62635
0,00276	3677,606583
0,00279	3680,586815
0,00281	3683,567047
0,00283	3686,547279
0,00285	3689,527512
0,00288	3692,507744
0,0029	3695,487976
0,00292	3698,468208
0,00294	3701,448441
0,00297	3704,428673
0,00299	3707,408905
0,00301	3710,389137
0,00303	3713,36937
0,00305	3716,349602
0,00307	3719,329834
0,00309	3722,310066
0,00311	3725,290298
0,00313	3728,270531
0,00315	3731,250763
0,00316	3734,230995
0,00318	3737,211227
0,00319	3740,19146
0,0032	3743,171692
0,00321	3746,151924
0,00322	3749,132156
0,00323	3752,112389
0,00323	3755,092621
0,00323	3758,072853
0,00323	3761,053085
0,00323	3764,033318
0,00323	3767,01355
0,00322	3769,993782
0,00321	3772,974014
0,0032	3775,954247
0,00318	3778,934479
0,00316	3781,914711
0,00313	3784,894943
0,0031	3787,875175
0,00307	3790,855408
0,00304	3793,83564
0,003	3796,815872
0,00296	3799,796104
0,00291	3802,776337
0,00286	3805,756569
0,00281	3808,736801
0,00276	3811,717033
0,0027	3814,697266
0,00265	3817,677498
0,00259	3820,65773
0,00253	3823,637962
0,00247	3826,618195
0,00241	3829,598427
0,00235	3832,578659
0,0023	3835,558891
0,00224	3838,539124
0,00218	3841,519356
0,00213	3844,499588
0,00207	3847,47982
0,00202	3850,460052
0,00197	3853,440285
0,00191	3856,420517
0,00186	3859,400749
0,00182	3862,380981
0,00177	3865,361214
0,00172	3868,341446
0,00168	3871,321678
0,00163	3874,30191
0,00159	3877,282143
0,00155	3880,262375
0,00151	3883,242607
0,00147	3886,222839
0,00143	3889,203072
0,0014	3892,183304
0,00137	3895,163536
0,00133	3898,143768
0,0013	3901,124001
0,00127	3904,104233
0,00125	3907,084465
0,00122	3910,064697
0,0012	3913,04493
0,00117	3916,025162
0,00115	3919,005394
0,00112	3921,985626
0,0011	3924,965858
0,00108	3927,946091
0,00106	3930,926323
0,00104	3933,906555
0,00102	3936,886787
0,000998	3939,86702
0,000977	3942,847252
0,000958	3945,827484
0,000938	3948,807716
0,000918	3951,787949
0,0009	3954,768181
0,000882	3957,748413
0,000862	3960,728645
0,000843	3963,708878
0,000825	3966,68911
0,000807	3969,669342
0,00079	3972,649574
0,000772	3975,629807
0,000755	3978,610039
0,000738	3981,590271
0,000722	3984,570503
0,000706	3987,550735
0,000691	3990,530968
0,000675	3993,5112
0,000661	3996,491432
0,000646	3999,471664
0,000632	4002,451897
0,000619	4005,432129
0,000606	4008,412361
0,000593	4011,392593
0,000581	4014,372826
0,000568	4017,353058
0,000556	4020,33329
0,000544	4023,313522
0,000534	4026,293755
0,000522	4029,273987
0,000511	4032,254219
0,000499	4035,234451
0,000487	4038,214684
0,000477	4041,194916
0,000465	4044,175148
0,000455	4047,15538
0,000443	4050,135612
0,000433	4053,115845
0,000422	4056,096077
0,00041	4059,076309
0,000401	4062,056541
0,00039	4065,036774
0,000379	4068,017006
0,000369	4070,997238
0,000358	4073,97747
0,000347	4076,957703
0,000338	4079,937935
0,000328	4082,918167
0,000319	4085,898399
0,000308	4088,878632
0,000299	4091,858864
0,000289	4094,839096
0,000281	4097,819328
0,000271	4100,799561
0,000264	4103,779793
0,000255	4106,760025
0,000245	4109,740257
0,000238	4112,72049
0,000231	4115,700722
0,000223	4118,680954
0,000216	4121,661186
0,00021	4124,641418
0,000203	4127,621651
0,000197	4130,601883
0,000192	4133,582115
0,000187	4136,562347
0,000183	4139,54258
0,00018	4142,522812
0,000176	4145,503044
0,000173	4148,483276
0,000172	4151,463509
0,000172	4154,443741
0,00017	4157,423973
0,000172	4160,404205
0,000173	4163,384438
0,000177	4166,36467
0,00018	4169,344902
0,000185	4172,325134
0,000192	4175,305367
0,000198	4178,285599
0,000205	4181,265831
0,000214	4184,246063
0,000222	4187,226295
0,000232	4190,206528
0,000242	4193,18676
0,000253	4196,166992
0,000265	4199,147224
0,000276	4202,127457
0,000291	4205,107689
0,000305	4208,087921
0,000318	4211,068153
0,000332	4214,048386
0,000346	4217,028618
0,000361	4220,00885
0,000375	4222,989082
0,00039	4225,969315
0,000405	4228,949547
0,000421	4231,929779
0,000437	4234,910011
0,000451	4237,890244
0,000466	4240,870476
0,000481	4243,850708
0,000496	4246,83094
0,000511	4249,811172
0,000526	4252,791405
0,000542	4255,771637
0,000557	4258,751869
0,000572	4261,732101
0,000588	4264,712334
0,000603	4267,692566
0,000619	4270,672798
0,000634	4273,65303
0,00065	4276,633263
0,000666	4279,613495
0,000682	4282,593727
0,000698	4285,573959
0,000714	4288,554192
0,000731	4291,534424
0,000747	4294,514656
0,000764	4297,494888
0,00078	4300,475121
0,000796	4303,455353
0,000812	4306,435585
0,000828	4309,415817
0,000842	4312,396049
0,000859	4315,376282
0,000874	4318,356514
0,000888	4321,336746
0,000903	4324,316978
0,000918	4327,297211
0,000932	4330,277443
0,000945	4333,257675
0,000959	4336,237907
0,000971	4339,21814
0,000984	4342,198372
0,000997	4345,178604
0,00101	4348,158836
0,00102	4351,139069
0,00103	4354,119301
0,00104	4357,099533
0,00105	4360,079765
0,00106	4363,059998
0,00107	4366,04023
0,00108	4369,020462
0,00109	4372,000694
0,0011	4374,980927
0,00111	4377,961159
0,00112	4380,941391
0,00113	4383,921623
0,00114	4386,901855
0,00115	4389,882088
0,00116	4392,86232
0,00117	4395,842552
0,00118	4398,822784
0,00119	4401,803017
0,0012	4404,783249
0,00122	4407,763481
0,00123	4410,743713
0,00124	4413,723946
0,00125	4416,704178
0,00127	4419,68441
0,00128	4422,664642
0,00129	4425,644875
0,00131	4428,625107
0,00132	4431,605339
0,00133	4434,585571
0,00135	4437,565804
0,00136	4440,546036
0,00137	4443,526268
0,00139	4446,5065
0,0014	4449,486732
0,00141	4452,466965
0,00143	4455,447197
0,00144	4458,427429
0,00145	4461,407661
0,00146	4464,387894
0,00147	4467,368126
0,00148	4470,348358
0,00149	4473,32859
0,0015	4476,308823
0,00151	4479,289055
0,00152	4482,269287
0,00153	4485,249519
0,00154	4488,229752
0,00154	4491,209984
0,00155	4494,190216
0,00155	4497,170448
0,00156	4500,150681
0,00156	4503,130913
0,00156	4506,111145
0,00157	4509,091377
0,00157	4512,071609
0,00157	4515,051842
0,00157	4518,032074
0,00157	4521,012306
0,00157	4523,992538
0,00156	4526,972771
0,00156	4529,953003
0,00156	4532,933235
0,00155	4535,913467
0,00154	4538,8937
0,00154	4541,873932
0,00153	4544,854164
0,00152	4547,834396
0,00151	4550,814629
0,0015	4553,794861
0,00149	4556,775093
0,00148	4559,755325
0,00147	4562,735558
0,00146	4565,71579
0,00144	4568,696022
0,00143	4571,676254
0,00142	4574,656487
0,00141	4577,636719
0,00139	4580,616951
0,00138	4583,597183
0,00137	4586,577415
0,00136	4589,557648
0,00134	4592,53788
0,00133	4595,518112
0,00132	4598,498344
0,0013	4601,478577
0,00129	4604,458809
0,00128	4607,439041
0,00127	4610,419273
0,00125	4613,399506
0,00124	4616,379738
0,00123	4619,35997
0,00121	4622,340202
0,0012	4625,320435
0,00118	4628,300667
0,00116	4631,280899
0,00114	4634,261131
0,00113	4637,241364
0,00111	4640,221596
0,00109	4643,201828
0,00106	4646,18206
0,00104	4649,162292
0,00102	4652,142525
0,000995	4655,122757
0,000971	4658,102989
0,000949	4661,083221
0,000924	4664,063454
0,000901	4667,043686
0,000878	4670,023918
0,000853	4673,00415
0,00083	4675,984383
0,000808	4678,964615
0,000785	4681,944847
0,000764	4684,925079
0,000743	4687,905312
0,000724	4690,885544
0,000703	4693,865776
0,000684	4696,846008
0,000665	4699,826241
0,000647	4702,806473
0,000631	4705,786705
0,000614	4708,766937
0,000598	4711,747169
0,000581	4714,727402
0,000566	4717,707634
0,000552	4720,687866
0,000538	4723,668098
0,000525	4726,648331
0,000511	4729,628563
0,0005	4732,608795
0,000488	4735,589027
0,000475	4738,56926
0,000464	4741,549492
0,000452	4744,529724
0,000441	4747,509956
0,00043	4750,490189
0,000421	4753,470421
0,00041	4756,450653
0,0004	4759,430885
0,000389	4762,411118
0,000379	4765,39135
0,000369	4768,371582
0,000359	4771,351814
0,00035	4774,332047
0,00034	4777,312279
0,000331	4780,292511
0,000322	4783,272743
0,000312	4786,252975
0,000302	4789,233208
0,000292	4792,21344
0,000283	4795,193672
0,000274	4798,173904
0,000265	4801,154137
0,000255	4804,134369
0,000246	4807,114601
0,000236	4810,094833
0,000227	4813,075066
0,000218	4816,055298
0,000208	4819,03553
0,000199	4822,015762
0,00019	4824,995995
0,00018	4827,976227
0,00017	4830,956459
0,000161	4833,936691
0,00015	4836,916924
0,000143	4839,897156
0,000133	4842,877388
0,000124	4845,85762
0,000114	4848,837852
0,000104	4851,818085
0,0000954	4854,798317
0,0000871	4857,778549
0,0000774	4860,758781
0,0000711	4863,739014
0,000064	4866,719246
0,0000558	4869,699478
0,0000508	4872,67971
0,0000468	4875,659943
0,0000446	4878,640175
0,0000472	4881,620407
0,0000483	4884,600639
0,000055	4887,580872
0,0000594	4890,561104
0,0000672	4893,541336
0,0000739	4896,521568
0,0000835	4899,501801
0,0000929	4902,482033
0,000102	4905,462265
0,000111	4908,442497
0,00012	4911,422729
0,000128	4914,402962
0,000137	4917,383194
0,000146	4920,363426
0,000156	4923,343658
0,000164	4926,323891
0,000172	4929,304123
0,000181	4932,284355
0,000189	4935,264587
0,000197	4938,24482
0,000205	4941,225052
0,000212	4944,205284
0,000219	4947,185516
0,000227	4950,165749
0,000233	4953,145981
0,000239	4956,126213
0,000246	4959,106445
0,000251	4962,086678
0,000256	4965,06691
0,000263	4968,047142
0,000267	4971,027374
0,000272	4974,007607
0,000276	4976,987839
0,000281	4979,968071
0,000285	4982,948303
0,000288	4985,928535
0,00029	4988,908768
0,000295	4991,889
0,000297	4994,869232
0,0003	4997,849464
0,000303	5000,829697
0,000305	5003,809929
0,000307	5006,790161
0,00031	5009,770393
0,000312	5012,750626
0,000313	5015,730858
0,000315	5018,71109
0,000317	5021,691322
0,000318	5024,671555
0,00032	5027,651787
0,000322	5030,632019
0,000322	5033,612251
0,000323	5036,592484
0,000325	5039,572716
0,000326	5042,552948
0,000327	5045,53318
0,000328	5048,513412
0,000328	5051,493645
0,000329	5054,473877
0,000329	5057,454109
0,000329	5060,434341
0,00033	5063,414574
0,00033	5066,394806
0,000331	5069,375038
0,000331	5072,35527
0,000329	5075,335503
0,00033	5078,315735
0,00033	5081,295967
0,000329	5084,276199
0,000328	5087,256432
0,000329	5090,236664
0,000327	5093,216896
0,000326	5096,197128
0,000326	5099,177361
0,000325	5102,157593
0,000324	5105,137825
0,000323	5108,118057
0,000322	5111,098289
0,000321	5114,078522
0,000318	5117,058754
0,000318	5120,038986
0,000316	5123,019218
0,000315	5125,999451
0,000312	5128,979683
0,000311	5131,959915
0,00031	5134,940147
0,000308	5137,92038
0,000306	5140,900612
0,000305	5143,880844
0,000303	5146,861076
0,000301	5149,841309
0,000299	5152,821541
0,000298	5155,801773
0,000296	5158,782005
0,000295	5161,762238
0,000293	5164,74247
0,000292	5167,722702
0,000291	5170,702934
0,00029	5173,683167
0,000289	5176,663399
0,000288	5179,643631
0,000288	5182,623863
0,000288	5185,604095
0,000287	5188,584328
0,000287	5191,56456
0,000287	5194,544792
0,000286	5197,525024
0,000286	5200,505257
0,000286	5203,485489
0,000286	5206,465721
0,000286	5209,445953
0,000286	5212,426186
0,000286	5215,406418
0,000284	5218,38665
0,000284	5221,366882
0,000284	5224,347115
0,000283	5227,327347
0,000282	5230,307579
0,000282	5233,287811
0,000281	5236,268044
0,000279	5239,248276
0,000279	5242,228508
0,000278	5245,20874
0,000276	5248,188972
0,000274	5251,169205
0,000273	5254,149437
0,00027	5257,129669
0,000269	5260,109901
0,000267	5263,090134
0,000265	5266,070366
0,000264	5269,050598
0,000261	5272,03083
0,000258	5275,011063
0,000256	5277,991295
0,000255	5280,971527
0,000252	5283,951759
0,00025	5286,931992
0,000247	5289,912224
0,000245	5292,892456
0,000242	5295,872688
0,00024	5298,852921
0,000237	5301,833153
0,000236	5304,813385
0,000233	5307,793617
0,000231	5310,773849
0,000231	5313,754082
0,000229	5316,734314
0,000227	5319,714546
0,000225	5322,694778
0,000224	5325,675011
0,000223	5328,655243
0,000222	5331,635475
0,000221	5334,615707
0,00022	5337,59594
0,000221	5340,576172
0,000219	5343,556404
0,00022	5346,536636
0,000219	5349,516869
0,000219	5352,497101
0,000218	5355,477333
0,000219	5358,457565
0,00022	5361,437798
0,000218	5364,41803
0,000219	5367,398262
0,000219	5370,378494
0,000218	5373,358727
0,000218	5376,338959
0,000217	5379,319191
0,000217	5382,299423
0,000215	5385,279655
0,000215	5388,259888
0,000213	5391,24012
0,000213	5394,220352
0,000211	5397,200584
0,00021	5400,180817
0,000208	5403,161049
0,000207	5406,141281
0,000204	5409,121513
0,000201	5412,101746
0,0002	5415,081978
0,000198	5418,06221
0,000196	5421,042442
0,000193	5424,022675
0,000192	5427,002907
0,00019	5429,983139
0,000188	5432,963371
0,000187	5435,943604
0,000186	5438,923836
0,000185	5441,904068
0,000185	5444,8843
0,000184	5447,864532
0,000184	5450,844765
0,000185	5453,824997
0,000186	5456,805229
0,000188	5459,785461
0,00019	5462,765694
0,000191	5465,745926
0,000194	5468,726158
0,000197	5471,70639
0,0002	5474,686623
0,000203	5477,666855
0,000207	5480,647087
0,000211	5483,627319
0,000215	5486,607552
0,000218	5489,587784
0,000223	5492,568016
0,000227	5495,548248
0,000231	5498,528481
0,000235	5501,508713
0,00024	5504,488945
0,000244	5507,469177
0,000248	5510,449409
0,000251	5513,429642
0,000255	5516,409874
0,000258	5519,390106
0,000262	5522,370338
0,000264	5525,350571
0,000267	5528,330803
0,000269	5531,311035
0,00027	5534,291267
0,000272	5537,2715
0,000273	5540,251732
0,000274	5543,231964
0,000275	5546,212196
0,000275	5549,192429
0,000274	5552,172661
0,000274	5555,152893
0,000273	5558,133125
0,000272	5561,113358
0,00027	5564,09359
0,000268	5567,073822
0,000266	5570,054054
0,000263	5573,034286
0,000261	5576,014519
0,000257	5578,994751
0,000254	5581,974983
0,00025	5584,955215
0,000247	5587,935448
0,000242	5590,91568
0,000238	5593,895912
0,000234	5596,876144
0,000229	5599,856377
0,000225	5602,836609
0,00022	5605,816841
0,000214	5608,797073
0,00021	5611,777306
0,000205	5614,757538
0,000199	5617,73777
0,000193	5620,718002
0,000186	5623,698235
0,000181	5626,678467
0,000176	5629,658699
0,00017	5632,638931
0,000163	5635,619164
0,000157	5638,599396
0,000151	5641,579628
0,000145	5644,55986
0,000138	5647,540092
0,000131	5650,520325
0,000124	5653,500557
0,000117	5656,480789
0,000111	5659,461021
0,000104	5662,441254
0,0000966	5665,421486
0,0000897	5668,401718
0,000082	5671,38195
0,0000744	5674,362183
0,0000689	5677,342415
0,0000608	5680,322647
0,0000541	5683,302879
0,0000462	5686,283112
0,0000397	5689,263344
0,000033	5692,243576
0,0000265	5695,223808
0,0000213	5698,204041
0,0000173	5701,184273
0,0000163	5704,164505
0,0000177	5707,144737
0,0000216	5710,124969
0,0000267	5713,105202
0,0000328	5716,085434
0,0000384	5719,065666
0,0000435	5722,045898
0,00005	5725,026131
0,0000552	5728,006363
0,000061	5730,986595
0,0000664	5733,966827
0,0000714	5736,94706
0,0000773	5739,927292
0,0000809	5742,907524
0,0000853	5745,887756
0,0000895	5748,867989
0,0000938	5751,848221
0,000098	5754,828453
0,000102	5757,808685
0,000104	5760,788918
0,000108	5763,76915
0,000111	5766,749382
0,000114	5769,729614
0,000116	5772,709846
0,000119	5775,690079
0,000121	5778,670311
0,000123	5781,650543
0,000124	5784,630775
0,000125	5787,611008
0,000126	5790,59124
0,000127	5793,571472
0,000127	5796,551704
0,000127	5799,531937
0,000127	5802,512169
0,000126	5805,492401
0,000125	5808,472633
0,000125	5811,452866
0,000123	5814,433098
0,000122	5817,41333
0,000121	5820,393562
0,000119	5823,373795
0,000116	5826,354027
0,000115	5829,334259
0,000114	5832,314491
0,000111	5835,294724
0,000109	5838,274956
0,000108	5841,255188
0,000105	5844,23542
0,000104	5847,215652
0,000101	5850,195885
0,0000985	5853,176117
0,0000971	5856,156349
0,0000955	5859,136581
0,0000934	5862,116814
0,0000916	5865,097046
0,0000897	5868,077278
0,0000869	5871,05751
0,0000858	5874,037743
0,0000822	5877,017975
0,0000806	5879,998207
0,0000785	5882,978439
0,0000766	5885,958672
0,000075	5888,938904
0,000073	5891,919136
0,0000702	5894,899368
0,0000686	5897,879601
0,000067	5900,859833
0,0000646	5903,840065
0,000063	5906,820297
0,0000617	5909,800529
0,0000593	5912,780762
0,0000579	5915,760994
0,0000562	5918,741226
0,0000557	5921,721458
0,0000548	5924,701691
0,0000547	5927,681923
0,0000536	5930,662155
0,0000541	5933,642387
0,0000569	5936,62262
0,000056	5939,602852
0,0000584	5942,583084
0,0000609	5945,563316
[truncated: 30,772 more rows]
