# Supplementary material for: Predicting the Durability of Solid Fired Bricks Using NDT Electroacoustic Methods
Source: Materials (Basel). 2022 Aug 25;15(17):5882. doi: 10.3390/ma15175882 (PMC9457344; doi:10.3390/ma15175882)
Supplement: Supplementary file 1 [file materials-15-05882-s001.zip › 28-NV0_FT.csv]

ASCII data file created with TiePie Multi Channel software. www.tiepie.com.
2021-02-24 09:15:45 704m
Frequency	FFT1
Hz	V
0,00087	0
0,000942	2,980232239
0,000984	5,960464478
0,00101	8,940696716
0,00108	11,92092896
0,00106	14,90116119
0,00103	17,88139343
0,00105	20,86162567
0,00106	23,84185791
0,00109	26,82209015
0,00108	29,80232239
0,00109	32,78255463
0,00103	35,76278687
0,00104	38,7430191
0,00104	41,72325134
0,00104	44,70348358
0,00102	47,68371582
0,00101	50,66394806
0,00102	53,6441803
0,00105	56,62441254
0,00106	59,60464478
0,00105	62,58487701
0,00105	65,56510925
0,00105	68,54534149
0,00105	71,52557373
0,00105	74,50580597
0,00106	77,48603821
0,00107	80,46627045
0,00108	83,44650269
0,00109	86,42673492
0,00109	89,40696716
0,00108	92,3871994
0,00106	95,36743164
0,00106	98,34766388
0,00105	101,3278961
0,00104	104,3081284
0,00105	107,2883606
0,00105	110,2685928
0,00105	113,2488251
0,00105	116,2290573
0,00104	119,2092896
0,00104	122,1895218
0,00105	125,169754
0,00106	128,1499863
0,00107	131,1302185
0,00107	134,1104507
0,00107	137,090683
0,00107	140,0709152
0,00107	143,0511475
0,00108	146,0313797
0,00108	149,0116119
0,00107	151,9918442
0,00107	154,9720764
0,00106	157,9523087
0,00106	160,9325409
0,00106	163,9127731
0,00106	166,8930054
0,00106	169,8732376
0,00106	172,8534698
0,00106	175,8337021
0,00105	178,8139343
0,00106	181,7941666
0,00107	184,7743988
0,00106	187,754631
0,00106	190,7348633
0,00106	193,7150955
0,00106	196,6953278
0,00106	199,67556
0,00107	202,6557922
0,00106	205,6360245
0,00105	208,6162567
0,00106	211,596489
0,00107	214,5767212
0,00107	217,5569534
0,00107	220,5371857
0,00107	223,5174179
0,00107	226,4976501
0,00107	229,4778824
0,00107	232,4581146
0,00107	235,4383469
0,00107	238,4185791
0,00107	241,3988113
0,00107	244,3790436
0,00107	247,3592758
0,00107	250,3395081
0,00107	253,3197403
0,00107	256,2999725
0,00107	259,2802048
0,00107	262,260437
0,00107	265,2406693
0,00107	268,2209015
0,00108	271,2011337
0,00108	274,181366
0,00108	277,1615982
0,00108	280,1418304
0,00108	283,1220627
0,00108	286,1022949
0,00108	289,0825272
0,00109	292,0627594
0,00109	295,0429916
0,00109	298,0232239
0,00109	301,0034561
0,0011	303,9836884
0,0011	306,9639206
0,0011	309,9441528
0,0011	312,9243851
0,0011	315,9046173
0,0011	318,8848495
0,0011	321,8650818
0,00111	324,845314
0,00111	327,8255463
0,0011	330,8057785
0,0011	333,7860107
0,00111	336,766243
0,00111	339,7464752
0,00111	342,7267075
0,00111	345,7069397
0,00111	348,6871719
0,00111	351,6674042
0,00111	354,6476364
0,00111	357,6278687
0,00111	360,6081009
0,00112	363,5883331
0,00112	366,5685654
0,00112	369,5487976
0,00112	372,5290298
0,00112	375,5092621
0,00112	378,4894943
0,00112	381,4697266
0,00113	384,4499588
0,00113	387,430191
0,00113	390,4104233
0,00113	393,3906555
0,00114	396,3708878
0,00114	399,35112
0,00114	402,3313522
0,00114	405,3115845
0,00114	408,2918167
0,00114	411,272049
0,00114	414,2522812
0,00114	417,2325134
0,00114	420,2127457
0,00115	423,1929779
0,00115	426,1732101
0,00115	429,1534424
0,00115	432,1336746
0,00115	435,1139069
0,00116	438,0941391
0,00116	441,0743713
0,00116	444,0546036
0,00116	447,0348358
0,00117	450,0150681
0,00117	452,9953003
0,00117	455,9755325
0,00117	458,9557648
0,00118	461,935997
0,00118	464,9162292
0,00118	467,8964615
0,00119	470,8766937
0,00119	473,856926
0,00119	476,8371582
0,00119	479,8173904
0,0012	482,7976227
0,00121	485,7778549
0,00121	488,7580872
0,00121	491,7383194
0,00122	494,7185516
0,00122	497,6987839
0,00122	500,6790161
0,00123	503,6592484
0,00123	506,6394806
0,00123	509,6197128
0,00124	512,5999451
0,00125	515,5801773
0,00125	518,5604095
0,00125	521,5406418
0,00126	524,520874
0,00126	527,5011063
0,00127	530,4813385
0,00128	533,4615707
0,00128	536,441803
0,00129	539,4220352
0,00129	542,4022675
0,0013	545,3824997
0,00131	548,3627319
0,00132	551,3429642
0,00132	554,3231964
0,00133	557,3034286
0,00134	560,2836609
0,00134	563,2638931
0,00135	566,2441254
0,00136	569,2243576
0,00137	572,2045898
0,00138	575,1848221
0,00139	578,1650543
0,0014	581,1452866
0,00141	584,1255188
0,00142	587,105751
0,00143	590,0859833
0,00144	593,0662155
0,00145	596,0464478
0,00146	599,02668
0,00147	602,0069122
0,00148	604,9871445
0,00149	607,9673767
0,0015	610,9476089
0,00151	613,9278412
0,00152	616,9080734
0,00153	619,8883057
0,00154	622,8685379
0,00155	625,8487701
0,00157	628,8290024
0,00158	631,8092346
0,00159	634,7894669
0,0016	637,7696991
0,00161	640,7499313
0,00163	643,7301636
0,00164	646,7103958
0,00166	649,6906281
0,00167	652,6708603
0,00168	655,6510925
0,0017	658,6313248
0,00172	661,611557
0,00174	664,5917892
0,00175	667,5720215
0,00177	670,5522537
0,00179	673,532486
0,00181	676,5127182
0,00183	679,4929504
0,00185	682,4731827
0,00188	685,4534149
0,0019	688,4336472
0,00193	691,4138794
0,00195	694,3941116
0,00198	697,3743439
0,00201	700,3545761
0,00204	703,3348083
0,00207	706,3150406
0,0021	709,2952728
0,00213	712,2755051
0,00217	715,2557373
0,00221	718,2359695
0,00224	721,2162018
0,00228	724,196434
0,00232	727,1766663
0,00236	730,1568985
0,00241	733,1371307
0,00245	736,117363
0,00249	739,0975952
0,00253	742,0778275
0,00257	745,0580597
0,00261	748,0382919
0,00265	751,0185242
0,00269	753,9987564
0,00272	756,9789886
0,00275	759,9592209
0,00277	762,9394531
0,00278	765,9196854
0,00278	768,8999176
0,00277	771,8801498
0,00274	774,8603821
0,00268	777,8406143
0,0026	780,8208466
0,00248	783,8010788
0,00231	786,781311
0,00209	789,7615433
0,00181	792,7417755
0,00146	795,7220078
0,00105	798,70224
0,000639	801,6824722
0,00047	804,6627045
0,000714	807,6429367
0,000987	810,6231689
0,00117	813,6034012
0,0013	816,5836334
0,00141	819,5638657
0,00152	822,5440979
0,00162	825,5243301
0,00173	828,5045624
0,00183	831,4847946
0,00193	834,4650269
0,00204	837,4452591
0,00215	840,4254913
0,00226	843,4057236
0,00238	846,3859558
0,0025	849,366188
0,00262	852,3464203
0,00275	855,3266525
0,00289	858,3068848
0,00304	861,287117
0,00319	864,2673492
0,00336	867,2475815
0,00353	870,2278137
0,00371	873,208046
0,00391	876,1882782
0,00412	879,1685104
0,00434	882,1487427
0,00457	885,1289749
0,00482	888,1092072
0,00508	891,0894394
0,00535	894,0696716
0,00564	897,0499039
0,00593	900,0301361
0,00622	903,0103683
0,00651	905,9906006
0,00678	908,9708328
0,007	911,9510651
0,00713	914,9312973
0,00713	917,9115295
0,0069	920,8917618
0,00636	923,871994
0,0054	926,8522263
0,00409	929,8324585
0,00287	932,8126907
0,00235	935,792923
0,00218	938,7731552
0,00203	941,7533875
0,00189	944,7336197
0,00177	947,7138519
0,00165	950,6940842
0,00155	953,6743164
0,00146	956,6545486
0,00138	959,6347809
0,00131	962,6150131
0,00124	965,5952454
0,00118	968,5754776
0,00112	971,5557098
0,00106	974,5359421
0,00101	977,5161743
0,000958	980,4964066
0,000911	983,4766388
0,000865	986,456871
0,000823	989,4371033
0,000783	992,4173355
0,000743	995,3975677
0,000705	998,3778
0,000666	1001,358032
0,000629	1004,338264
0,000593	1007,318497
0,000557	1010,298729
0,000521	1013,278961
0,000486	1016,259193
0,000453	1019,239426
0,000419	1022,219658
0,000383	1025,19989
0,000351	1028,180122
0,000316	1031,160355
0,000283	1034,140587
0,00025	1037,120819
0,000218	1040,101051
0,000188	1043,081284
0,000159	1046,061516
0,00013	1049,041748
0,000103	1052,02198
0,00008	1055,002213
0,0000567	1057,982445
0,0000364	1060,962677
0,0000231	1063,942909
0,0000202	1066,923141
0,0000298	1069,903374
0,0000432	1072,883606
0,0000568	1075,863838
0,0000699	1078,84407
0,0000807	1081,824303
0,0000934	1084,804535
0,000104	1087,784767
0,000115	1090,764999
0,000124	1093,745232
0,000135	1096,725464
0,000143	1099,705696
0,000152	1102,685928
0,000162	1105,666161
0,000171	1108,646393
0,000178	1111,626625
0,000185	1114,606857
0,000193	1117,58709
0,000201	1120,567322
0,000209	1123,547554
0,000217	1126,527786
0,000226	1129,508018
0,000235	1132,488251
0,00024	1135,468483
0,00025	1138,448715
0,000256	1141,428947
0,000264	1144,40918
0,000271	1147,389412
0,000278	1150,369644
0,000286	1153,349876
0,000293	1156,330109
0,000299	1159,310341
0,000306	1162,290573
0,000313	1165,270805
0,000318	1168,251038
0,000325	1171,23127
0,000332	1174,211502
0,000339	1177,191734
0,000345	1180,171967
0,000353	1183,152199
0,00036	1186,132431
0,000368	1189,112663
0,000377	1192,092896
0,000383	1195,073128
0,000392	1198,05336
0,0004	1201,033592
0,000407	1204,013824
0,000416	1206,994057
0,000423	1209,974289
0,000432	1212,954521
0,00044	1215,934753
0,000448	1218,914986
0,000457	1221,895218
0,000463	1224,87545
0,00047	1227,855682
0,000477	1230,835915
0,000485	1233,816147
0,00049	1236,796379
0,000496	1239,776611
0,000502	1242,756844
0,000508	1245,737076
0,000512	1248,717308
0,000518	1251,69754
0,000522	1254,677773
0,000524	1257,658005
0,000529	1260,638237
0,000533	1263,618469
0,000534	1266,598701
0,000538	1269,578934
0,00054	1272,559166
0,000541	1275,539398
0,000543	1278,51963
0,000542	1281,499863
0,000544	1284,480095
0,000543	1287,460327
0,000545	1290,440559
0,000544	1293,420792
0,000544	1296,401024
0,000542	1299,381256
0,000543	1302,361488
0,000543	1305,341721
0,000542	1308,321953
0,000544	1311,302185
0,000545	1314,282417
0,000549	1317,26265
0,000552	1320,242882
0,000556	1323,223114
0,000561	1326,203346
0,000568	1329,183578
0,000575	1332,163811
0,000583	1335,144043
0,000589	1338,124275
0,000598	1341,104507
0,000608	1344,08474
0,000617	1347,064972
0,000626	1350,045204
0,000635	1353,025436
0,000643	1356,005669
0,000654	1358,985901
0,000663	1361,966133
0,000673	1364,946365
0,000682	1367,926598
0,000692	1370,90683
0,000701	1373,887062
0,000712	1376,867294
0,000721	1379,847527
0,000731	1382,827759
0,000741	1385,807991
0,000752	1388,788223
0,000761	1391,768456
0,000772	1394,748688
0,000782	1397,72892
0,000792	1400,709152
0,0008	1403,689384
0,000812	1406,669617
0,000822	1409,649849
0,000833	1412,630081
0,000842	1415,610313
0,000853	1418,590546
0,000865	1421,570778
0,000873	1424,55101
0,000883	1427,531242
0,000894	1430,511475
0,000904	1433,491707
0,000914	1436,471939
0,000925	1439,452171
0,000936	1442,432404
0,000945	1445,412636
0,000955	1448,392868
0,000967	1451,3731
0,000978	1454,353333
0,000988	1457,333565
0,001	1460,313797
0,00101	1463,294029
0,00102	1466,274261
0,00103	1469,254494
0,00104	1472,234726
0,00105	1475,214958
0,00107	1478,19519
0,00108	1481,175423
0,00109	1484,155655
0,0011	1487,135887
0,00111	1490,116119
0,00112	1493,096352
0,00114	1496,076584
0,00115	1499,056816
0,00116	1502,037048
0,00117	1505,017281
0,00119	1507,997513
0,0012	1510,977745
0,00121	1513,957977
0,00123	1516,93821
0,00124	1519,918442
0,00126	1522,898674
0,00127	1525,878906
0,00129	1528,859138
0,0013	1531,839371
0,00132	1534,819603
0,00134	1537,799835
0,00135	1540,780067
0,00137	1543,7603
0,00139	1546,740532
0,00141	1549,720764
0,00143	1552,700996
0,00145	1555,681229
0,00147	1558,661461
0,00149	1561,641693
0,00151	1564,621925
0,00153	1567,602158
0,00155	1570,58239
0,00157	1573,562622
0,00159	1576,542854
0,00161	1579,523087
0,00163	1582,503319
0,00165	1585,483551
0,00166	1588,463783
0,00168	1591,444016
0,00169	1594,424248
0,00171	1597,40448
0,00172	1600,384712
0,00174	1603,364944
0,00176	1606,345177
0,00177	1609,325409
0,00179	1612,305641
0,00181	1615,285873
0,00183	1618,266106
0,00185	1621,246338
0,00187	1624,22657
0,00189	1627,206802
0,00191	1630,187035
0,00194	1633,167267
0,00196	1636,147499
0,00198	1639,127731
0,002	1642,107964
0,00202	1645,088196
0,00205	1648,068428
0,00207	1651,04866
0,00209	1654,028893
0,00211	1657,009125
0,00213	1659,989357
0,00216	1662,969589
0,00218	1665,949821
0,0022	1668,930054
0,00222	1671,910286
0,00223	1674,890518
0,00225	1677,87075
0,00227	1680,850983
0,00228	1683,831215
0,0023	1686,811447
0,00231	1689,791679
0,00232	1692,771912
0,00233	1695,752144
0,00234	1698,732376
0,00236	1701,712608
0,00237	1704,692841
0,00238	1707,673073
0,0024	1710,653305
0,00242	1713,633537
0,00244	1716,61377
0,00247	1719,594002
0,0025	1722,574234
0,00254	1725,554466
0,00258	1728,534698
0,00263	1731,514931
0,00269	1734,495163
0,00275	1737,475395
0,00281	1740,455627
0,00287	1743,43586
0,00294	1746,416092
0,00301	1749,396324
0,00309	1752,376556
0,00316	1755,356789
0,00324	1758,337021
0,00332	1761,317253
0,0034	1764,297485
0,00349	1767,277718
0,00357	1770,25795
0,00366	1773,238182
0,00374	1776,218414
0,00383	1779,198647
0,00393	1782,178879
0,00402	1785,159111
0,00411	1788,139343
0,0042	1791,119576
0,00429	1794,099808
0,00439	1797,08004
0,00447	1800,060272
0,00456	1803,040504
0,00465	1806,020737
0,00473	1809,000969
0,00481	1811,981201
0,00488	1814,961433
0,00495	1817,941666
0,00501	1820,921898
0,00506	1823,90213
0,0051	1826,882362
0,00513	1829,862595
0,00515	1832,842827
0,00515	1835,823059
0,00514	1838,803291
0,00511	1841,783524
0,00506	1844,763756
0,00499	1847,743988
0,00491	1850,72422
0,00481	1853,704453
0,00469	1856,684685
0,00457	1859,664917
0,00444	1862,645149
0,00429	1865,625381
0,00415	1868,605614
0,00399	1871,585846
0,00383	1874,566078
0,00368	1877,54631
0,00353	1880,526543
0,0034	1883,506775
0,00327	1886,487007
0,00315	1889,467239
0,00304	1892,447472
0,00293	1895,427704
0,00283	1898,407936
0,00274	1901,388168
0,00265	1904,368401
0,00256	1907,348633
0,00248	1910,328865
0,00241	1913,309097
0,00233	1916,28933
0,00226	1919,269562
0,0022	1922,249794
0,00214	1925,230026
0,00207	1928,210258
0,00202	1931,190491
0,00196	1934,170723
0,0019	1937,150955
0,00185	1940,131187
0,0018	1943,11142
0,00174	1946,091652
0,00169	1949,071884
0,00163	1952,052116
0,00158	1955,032349
0,00153	1958,012581
0,00148	1960,992813
0,00142	1963,973045
0,00138	1966,953278
0,00133	1969,93351
0,00128	1972,913742
0,00124	1975,893974
0,0012	1978,874207
0,00117	1981,854439
0,00114	1984,834671
0,00111	1987,814903
0,00109	1990,795135
0,00107	1993,775368
0,00105	1996,7556
0,00103	1999,735832
0,00102	2002,716064
0,00101	2005,696297
0,001	2008,676529
0,000996	2011,656761
0,000992	2014,636993
0,000988	2017,617226
0,000986	2020,597458
0,000985	2023,57769
0,000983	2026,557922
0,000983	2029,538155
0,000984	2032,518387
0,000985	2035,498619
0,000988	2038,478851
0,00099	2041,459084
0,000992	2044,439316
0,000996	2047,419548
0,001	2050,39978
0,001	2053,380013
0,00101	2056,360245
0,00101	2059,340477
0,00102	2062,320709
0,00102	2065,300941
0,00103	2068,281174
0,00104	2071,261406
0,00104	2074,241638
0,00105	2077,22187
0,00105	2080,202103
0,00106	2083,182335
0,00106	2086,162567
0,00107	2089,142799
0,00107	2092,123032
0,00108	2095,103264
0,00108	2098,083496
0,00108	2101,063728
0,00108	2104,043961
0,00108	2107,024193
0,00109	2110,004425
0,00109	2112,984657
0,00109	2115,96489
0,00109	2118,945122
0,00109	2121,925354
0,00109	2124,905586
0,00109	2127,885818
0,00108	2130,866051
0,00109	2133,846283
0,00108	2136,826515
0,00108	2139,806747
0,00108	2142,78698
0,00108	2145,767212
0,00108	2148,747444
0,00108	2151,727676
0,00108	2154,707909
0,00108	2157,688141
0,00108	2160,668373
0,00108	2163,648605
0,00108	2166,628838
0,00109	2169,60907
0,00109	2172,589302
0,00109	2175,569534
0,00109	2178,549767
0,00109	2181,529999
0,00109	2184,510231
0,00109	2187,490463
0,00109	2190,470695
0,00109	2193,450928
0,00109	2196,43116
0,00109	2199,411392
0,00109	2202,391624
0,00109	2205,371857
0,00109	2208,352089
0,00109	2211,332321
0,00109	2214,312553
0,00108	2217,292786
0,00108	2220,273018
0,00108	2223,25325
0,00107	2226,233482
0,00107	2229,213715
0,00106	2232,193947
0,00105	2235,174179
0,00104	2238,154411
0,00103	2241,134644
0,00102	2244,114876
0,00101	2247,095108
0,001	2250,07534
0,000985	2253,055573
0,000969	2256,035805
0,000952	2259,016037
0,000935	2261,996269
0,000917	2264,976501
0,000897	2267,956734
0,000877	2270,936966
0,00086	2273,917198
0,000842	2276,89743
0,000824	2279,877663
0,000807	2282,857895
0,00079	2285,838127
0,000774	2288,818359
0,000759	2291,798592
0,000745	2294,778824
0,00073	2297,759056
0,000716	2300,739288
0,000703	2303,719521
0,000689	2306,699753
0,000676	2309,679985
0,000662	2312,660217
0,00065	2315,64045
0,000636	2318,620682
0,000622	2321,600914
0,000609	2324,581146
0,000596	2327,561378
0,000582	2330,541611
0,000569	2333,521843
0,000556	2336,502075
0,000543	2339,482307
0,00053	2342,46254
0,000516	2345,442772
0,000502	2348,423004
0,000489	2351,403236
0,000477	2354,383469
0,000462	2357,363701
0,000449	2360,343933
0,000436	2363,324165
0,000423	2366,304398
0,00041	2369,28463
0,000397	2372,264862
0,000385	2375,245094
0,000374	2378,225327
0,000361	2381,205559
0,000353	2384,185791
0,000343	2387,166023
0,000334	2390,146255
0,000328	2393,126488
0,000324	2396,10672
0,000319	2399,086952
0,000314	2402,067184
0,000312	2405,047417
0,00031	2408,027649
0,000306	2411,007881
0,000302	2413,988113
0,000301	2416,968346
0,000298	2419,948578
0,000295	2422,92881
0,000291	2425,909042
0,000287	2428,889275
0,000283	2431,869507
0,000279	2434,849739
0,000274	2437,829971
0,000269	2440,810204
0,000265	2443,790436
0,00026	2446,770668
0,000255	2449,7509
0,000249	2452,731133
0,000243	2455,711365
0,000238	2458,691597
0,000231	2461,671829
0,000225	2464,652061
0,000218	2467,632294
0,000213	2470,612526
0,000205	2473,592758
0,000198	2476,57299
0,000191	2479,553223
0,000184	2482,533455
0,000176	2485,513687
0,000168	2488,493919
0,000159	2491,474152
0,00015	2494,454384
0,000141	2497,434616
0,000131	2500,414848
0,000121	2503,395081
0,000111	2506,375313
0,000102	2509,355545
0,0000925	2512,335777
0,0000821	2515,31601
0,0000719	2518,296242
0,000065	2521,276474
0,0000553	2524,256706
0,0000487	2527,236938
0,0000426	2530,217171
0,0000379	2533,197403
0,0000329	2536,177635
0,0000286	2539,157867
0,0000242	2542,1381
0,0000216	2545,118332
0,0000175	2548,098564
0,0000144	2551,078796
0,0000122	2554,059029
0,0000138	2557,039261
0,000018	2560,019493
0,0000234	2562,999725
0,0000314	2565,979958
0,0000416	2568,96019
0,0000511	2571,940422
0,0000618	2574,920654
0,000073	2577,900887
0,0000849	2580,881119
0,000097	2583,861351
0,00011	2586,841583
0,000123	2589,821815
0,000137	2592,802048
0,000151	2595,78228
0,000165	2598,762512
0,000179	2601,742744
0,000193	2604,722977
0,000208	2607,703209
0,000223	2610,683441
0,000237	2613,663673
0,000251	2616,643906
0,000266	2619,624138
0,000279	2622,60437
0,000293	2625,584602
0,000307	2628,564835
0,000321	2631,545067
0,000334	2634,525299
0,000348	2637,505531
0,000362	2640,485764
0,000376	2643,465996
0,000391	2646,446228
0,000404	2649,42646
0,000417	2652,406693
0,000428	2655,386925
0,000436	2658,367157
0,00044	2661,347389
0,000441	2664,327621
0,000441	2667,307854
0,000437	2670,288086
0,000434	2673,268318
0,00043	2676,24855
0,000424	2679,228783
0,000418	2682,209015
0,00041	2685,189247
0,000402	2688,169479
0,000391	2691,149712
0,000381	2694,129944
0,00037	2697,110176
0,000356	2700,090408
0,000344	2703,070641
0,000331	2706,050873
0,000316	2709,031105
0,000302	2712,011337
0,00029	2714,99157
0,00028	2717,971802
0,000274	2720,952034
0,000272	2723,932266
0,000279	2726,912498
0,000294	2729,892731
0,000318	2732,872963
0,000353	2735,853195
0,000395	2738,833427
0,000444	2741,81366
0,000498	2744,793892
0,000557	2747,774124
0,000616	2750,754356
0,000677	2753,734589
0,000735	2756,714821
0,000791	2759,695053
0,000841	2762,675285
0,000888	2765,655518
0,000924	2768,63575
0,000955	2771,615982
0,000981	2774,596214
0,001	2777,576447
0,00103	2780,556679
0,00106	2783,536911
0,00109	2786,517143
0,00113	2789,497375
0,00116	2792,477608
0,00118	2795,45784
0,0012	2798,438072
0,00121	2801,418304
0,00122	2804,398537
0,00123	2807,378769
0,00123	2810,359001
0,00122	2813,339233
0,00122	2816,319466
0,00121	2819,299698
0,0012	2822,27993
0,00119	2825,260162
0,00118	2828,240395
0,00116	2831,220627
0,00115	2834,200859
0,00113	2837,181091
0,00111	2840,161324
0,0011	2843,141556
0,00108	2846,121788
0,00106	2849,10202
0,00104	2852,082253
0,00103	2855,062485
0,00101	2858,042717
0,000989	2861,022949
0,00097	2864,003181
0,000952	2866,983414
0,000933	2869,963646
0,000916	2872,943878
0,000899	2875,92411
0,000882	2878,904343
0,000866	2881,884575
0,000852	2884,864807
0,000836	2887,845039
0,000822	2890,825272
0,000808	2893,805504
0,000793	2896,785736
0,000779	2899,765968
0,000764	2902,746201
0,000751	2905,726433
0,000739	2908,706665
0,000727	2911,686897
0,000716	2914,66713
0,000705	2917,647362
0,000697	2920,627594
0,000686	2923,607826
0,000677	2926,588058
0,000668	2929,568291
0,00066	2932,548523
0,000651	2935,528755
0,000643	2938,508987
0,000636	2941,48922
0,000627	2944,469452
0,00062	2947,449684
0,000614	2950,429916
0,000606	2953,410149
0,000601	2956,390381
0,000596	2959,370613
0,000591	2962,350845
0,000587	2965,331078
0,000584	2968,31131
0,00058	2971,291542
0,000577	2974,271774
0,000573	2977,252007
0,000571	2980,232239
0,000569	2983,212471
0,000568	2986,192703
0,000565	2989,172935
0,000565	2992,153168
0,000564	2995,1334
0,000564	2998,113632
0,000562	3001,093864
0,000562	3004,074097
0,00056	3007,054329
0,000557	3010,034561
0,000556	3013,014793
0,000555	3015,995026
0,000552	3018,975258
0,00055	3021,95549
0,000547	3024,935722
0,000547	3027,915955
0,000544	3030,896187
0,000541	3033,876419
0,000539	3036,856651
0,000537	3039,836884
0,000535	3042,817116
0,000531	3045,797348
0,000529	3048,77758
0,000525	3051,757813
0,000522	3054,738045
0,000518	3057,718277
0,000515	3060,698509
0,00051	3063,678741
0,000506	3066,658974
0,000501	3069,639206
0,000496	3072,619438
0,00049	3075,59967
0,000484	3078,579903
0,000477	3081,560135
0,000469	3084,540367
0,000461	3087,520599
0,000452	3090,500832
0,000443	3093,481064
0,000434	3096,461296
0,000424	3099,441528
0,000413	3102,421761
0,000403	3105,401993
0,000392	3108,382225
0,000382	3111,362457
0,000372	3114,34269
0,000364	3117,322922
0,000355	3120,303154
0,000345	3123,283386
0,000337	3126,263618
0,000329	3129,243851
0,000323	3132,224083
0,000317	3135,204315
0,000313	3138,184547
0,000309	3141,16478
0,000305	3144,145012
0,000301	3147,125244
0,0003	3150,105476
0,000297	3153,085709
0,000297	3156,065941
0,000296	3159,046173
0,000295	3162,026405
0,000295	3165,006638
0,000295	3167,98687
0,000296	3170,967102
0,000295	3173,947334
0,000296	3176,927567
0,000296	3179,907799
0,000297	3182,888031
0,000296	3185,868263
0,000297	3188,848495
0,000296	3191,828728
0,000296	3194,80896
0,000296	3197,789192
0,000296	3200,769424
0,000297	3203,749657
0,000296	3206,729889
0,000296	3209,710121
0,000297	3212,690353
0,000298	3215,670586
0,000297	3218,650818
0,000299	3221,63105
0,0003	3224,611282
0,000301	3227,591515
0,000302	3230,571747
0,000303	3233,551979
0,000305	3236,532211
0,000307	3239,512444
0,00031	3242,492676
0,000312	3245,472908
0,000314	3248,45314
0,000317	3251,433372
0,00032	3254,413605
0,000324	3257,393837
0,000329	3260,374069
0,000332	3263,354301
0,000336	3266,334534
0,000343	3269,314766
0,000347	3272,294998
0,000353	3275,27523
0,000358	3278,255463
0,000364	3281,235695
0,00037	3284,215927
0,000377	3287,196159
0,000385	3290,176392
0,000391	3293,156624
0,000399	3296,136856
0,000408	3299,117088
0,000416	3302,097321
0,000425	3305,077553
0,000435	3308,057785
0,000445	3311,038017
0,000453	3314,01825
0,000465	3316,998482
0,000476	3319,978714
0,000487	3322,958946
0,000498	3325,939178
0,000509	3328,919411
0,000521	3331,899643
0,000533	3334,879875
0,000543	3337,860107
0,000554	3340,84034
0,000564	3343,820572
0,000575	3346,800804
0,000582	3349,781036
0,000592	3352,761269
0,000601	3355,741501
0,000608	3358,721733
0,000613	3361,701965
0,00062	3364,682198
0,000625	3367,66243
0,000628	3370,642662
0,00063	3373,622894
0,000633	3376,603127
0,000633	3379,583359
0,000633	3382,563591
0,000631	3385,543823
0,000629	3388,524055
0,000625	3391,504288
0,000621	3394,48452
0,000615	3397,464752
0,000609	3400,444984
0,000602	3403,425217
0,000593	3406,405449
0,000585	3409,385681
0,000575	3412,365913
0,000565	3415,346146
0,000552	3418,326378
0,000541	3421,30661
0,00053	3424,286842
0,000516	3427,267075
0,000503	3430,247307
0,000489	3433,227539
0,000476	3436,207771
0,000463	3439,188004
0,000451	3442,168236
0,000438	3445,148468
0,000427	3448,1287
0,000416	3451,108932
0,000405	3454,089165
0,000395	3457,069397
0,000384	3460,049629
0,000377	3463,029861
0,000367	3466,010094
0,000358	3468,990326
0,00035	3471,970558
0,000342	3474,95079
0,000334	3477,931023
0,000326	3480,911255
0,000318	3483,891487
0,000311	3486,871719
0,000303	3489,851952
0,000296	3492,832184
0,000288	3495,812416
0,000281	3498,792648
0,000273	3501,772881
0,000265	3504,753113
0,00026	3507,733345
0,000251	3510,713577
0,000242	3513,69381
0,000236	3516,674042
0,000228	3519,654274
0,00022	3522,634506
0,000214	3525,614738
0,000206	3528,594971
0,000198	3531,575203
0,000192	3534,555435
0,000185	3537,535667
0,000177	3540,5159
0,000172	3543,496132
0,000165	3546,476364
0,00016	3549,456596
0,000156	3552,436829
0,000154	3555,417061
0,000151	3558,397293
0,000151	3561,377525
0,000153	3564,357758
0,000155	3567,33799
0,000159	3570,318222
0,000166	3573,298454
0,000173	3576,278687
0,000181	3579,258919
0,00019	3582,239151
0,000199	3585,219383
0,00021	3588,199615
0,000221	3591,179848
0,000232	3594,16008
0,000243	3597,140312
0,000253	3600,120544
0,000265	3603,100777
0,000276	3606,081009
0,000287	3609,061241
0,000297	3612,041473
0,000306	3615,021706
0,000315	3618,001938
0,000324	3620,98217
0,000332	3623,962402
0,000339	3626,942635
0,000345	3629,922867
0,00035	3632,903099
0,000354	3635,883331
0,000358	3638,863564
0,00036	3641,843796
0,00036	3644,824028
0,000361	3647,80426
0,000358	3650,784492
0,000355	3653,764725
0,00035	3656,744957
0,000343	3659,725189
0,000333	3662,705421
0,000323	3665,685654
0,000311	3668,665886
0,000297	3671,646118
0,000281	3674,62635
0,000264	3677,606583
0,000246	3680,586815
0,000229	3683,567047
0,000209	3686,547279
0,00019	3689,527512
0,000172	3692,507744
0,000155	3695,487976
0,00014	3698,468208
0,000124	3701,448441
0,000113	3704,428673
0,000103	3707,408905
0,0000956	3710,389137
0,0000925	3713,36937
0,0000918	3716,349602
0,0000958	3719,329834
0,000101	3722,310066
0,000107	3725,290298
0,000114	3728,270531
0,000121	3731,250763
0,000126	3734,230995
0,000132	3737,211227
0,000137	3740,19146
0,000141	3743,171692
0,000146	3746,151924
0,000149	3749,132156
0,000152	3752,112389
0,000154	3755,092621
0,000156	3758,072853
0,000158	3761,053085
0,000158	3764,033318
0,000158	3767,01355
0,000159	3769,993782
0,000158	3772,974014
0,000157	3775,954247
0,000156	3778,934479
0,000154	3781,914711
0,000153	3784,894943
0,000151	3787,875175
0,000148	3790,855408
0,000147	3793,83564
0,000144	3796,815872
0,000141	3799,796104
0,000139	3802,776337
0,000137	3805,756569
0,000134	3808,736801
0,000131	3811,717033
0,000128	3814,697266
0,000126	3817,677498
0,000124	3820,65773
0,000121	3823,637962
0,000119	3826,618195
0,000119	3829,598427
0,000118	3832,578659
0,000117	3835,558891
0,000118	3838,539124
0,000119	3841,519356
0,000119	3844,499588
0,00012	3847,47982
0,000121	3850,460052
0,000123	3853,440285
0,000125	3856,420517
0,000128	3859,400749
0,00013	3862,380981
0,000133	3865,361214
0,000136	3868,341446
0,000138	3871,321678
0,000141	3874,30191
0,000144	3877,282143
0,000148	3880,262375
0,00015	3883,242607
0,000153	3886,222839
0,000156	3889,203072
0,000159	3892,183304
0,000161	3895,163536
0,000164	3898,143768
0,000167	3901,124001
0,000169	3904,104233
0,000172	3907,084465
0,000174	3910,064697
0,000175	3913,04493
0,000179	3916,025162
0,000183	3919,005394
0,000186	3921,985626
0,00019	3924,965858
0,000193	3927,946091
0,000197	3930,926323
0,0002	3933,906555
0,000203	3936,886787
0,000207	3939,86702
0,000211	3942,847252
0,000215	3945,827484
0,000217	3948,807716
0,000222	3951,787949
0,000225	3954,768181
0,000229	3957,748413
0,000231	3960,728645
0,000235	3963,708878
0,000238	3966,68911
0,000241	3969,669342
0,000244	3972,649574
0,000247	3975,629807
0,00025	3978,610039
0,000252	3981,590271
0,000255	3984,570503
0,000257	3987,550735
0,000258	3990,530968
0,00026	3993,5112
0,000262	3996,491432
0,000264	3999,471664
0,000265	4002,451897
0,000264	4005,432129
0,000264	4008,412361
0,000266	4011,392593
0,000265	4014,372826
0,000264	4017,353058
0,000263	4020,33329
0,000262	4023,313522
0,00026	4026,293755
0,000258	4029,273987
0,000256	4032,254219
0,000254	4035,234451
0,00025	4038,214684
0,000247	4041,194916
0,000245	4044,175148
0,000242	4047,15538
0,000238	4050,135612
0,000234	4053,115845
0,000228	4056,096077
0,000225	4059,076309
0,000218	4062,056541
0,000214	4065,036774
0,000209	4068,017006
0,000203	4070,997238
0,000197	4073,97747
0,000192	4076,957703
0,000187	4079,937935
0,00018	4082,918167
0,000174	4085,898399
0,000169	4088,878632
0,000162	4091,858864
0,000157	4094,839096
0,000152	4097,819328
0,000147	4100,799561
0,000141	4103,779793
0,000136	4106,760025
0,000131	4109,740257
0,000127	4112,72049
0,000124	4115,700722
0,000121	4118,680954
0,000119	4121,661186
0,000116	4124,641418
0,000116	4127,621651
0,000114	4130,601883
0,000115	4133,582115
0,000116	4136,562347
0,000117	4139,54258
0,000118	4142,522812
0,000119	4145,503044
0,000121	4148,483276
0,000123	4151,463509
0,000125	4154,443741
0,000128	4157,423973
0,00013	4160,404205
0,000133	4163,384438
0,000135	4166,36467
0,000138	4169,344902
0,000141	4172,325134
0,000142	4175,305367
0,000144	4178,285599
0,000146	4181,265831
0,000149	4184,246063
0,000152	4187,226295
0,000152	4190,206528
0,000154	4193,18676
0,000155	4196,166992
0,000157	4199,147224
0,00016	4202,127457
0,00016	4205,107689
0,000162	4208,087921
0,000163	4211,068153
0,000163	4214,048386
0,000165	4217,028618
0,000166	4220,00885
0,000166	4222,989082
0,000168	4225,969315
0,000167	4228,949547
0,000167	4231,929779
0,000168	4234,910011
0,000168	4237,890244
0,000165	4240,870476
0,000166	4243,850708
0,000165	4246,83094
0,000165	4249,811172
0,000162	4252,791405
0,00016	4255,771637
0,000158	4258,751869
0,000155	4261,732101
0,000154	4264,712334
0,000152	4267,692566
0,000151	4270,672798
0,00015	4273,65303
0,00015	4276,633263
0,000149	4279,613495
0,000148	4282,593727
0,000148	4285,573959
0,000149	4288,554192
0,00015	4291,534424
0,000153	4294,514656
0,000155	4297,494888
0,000159	4300,475121
0,000162	4303,455353
0,000167	4306,435585
0,000172	4309,415817
0,000178	4312,396049
0,000184	4315,376282
0,00019	4318,356514
0,000197	4321,336746
0,000204	4324,316978
0,000211	4327,297211
0,000217	4330,277443
0,000224	4333,257675
0,000231	4336,237907
0,000237	4339,21814
0,000243	4342,198372
0,00025	4345,178604
0,000255	4348,158836
0,000261	4351,139069
0,000265	4354,119301
0,000269	4357,099533
0,000273	4360,079765
0,000278	4363,059998
0,000282	4366,04023
0,000285	4369,020462
0,000288	4372,000694
0,000292	4374,980927
0,000295	4377,961159
0,000298	4380,941391
0,000302	4383,921623
0,000303	4386,901855
0,000304	4389,882088
0,000306	4392,86232
0,000309	4395,842552
0,000311	4398,822784
0,000312	4401,803017
0,000315	4404,783249
0,000317	4407,763481
0,00032	4410,743713
0,000321	4413,723946
0,000325	4416,704178
0,000326	4419,68441
0,000329	4422,664642
0,000332	4425,644875
0,000334	4428,625107
0,000338	4431,605339
0,00034	4434,585571
0,000343	4437,565804
0,000345	4440,546036
0,000347	4443,526268
0,000349	4446,5065
0,000351	4449,486732
0,000352	4452,466965
0,000353	4455,447197
0,000353	4458,427429
0,000355	4461,407661
0,000354	4464,387894
0,000356	4467,368126
0,000356	4470,348358
0,000354	4473,32859
0,000353	4476,308823
0,000352	4479,289055
0,00035	4482,269287
0,000347	4485,249519
0,000343	4488,229752
0,00034	4491,209984
0,000335	4494,190216
0,000329	4497,170448
0,000322	4500,150681
0,000313	4503,130913
0,000305	4506,111145
0,000297	4509,091377
0,000287	4512,071609
0,000278	4515,051842
0,000269	4518,032074
0,000258	4521,012306
0,000248	4523,992538
0,000237	4526,972771
0,000227	4529,953003
0,000216	4532,933235
0,000206	4535,913467
0,000195	4538,8937
0,000185	4541,873932
0,000174	4544,854164
0,000164	4547,834396
0,000156	4550,814629
0,000148	4553,794861
0,000141	4556,775093
0,000134	4559,755325
0,000129	4562,735558
0,000126	4565,71579
0,000125	4568,696022
0,000125	4571,676254
0,000125	4574,656487
0,000128	4577,636719
0,000132	4580,616951
0,000137	4583,597183
0,000143	4586,577415
0,000149	4589,557648
0,000157	4592,53788
0,000164	4595,518112
0,000171	4598,498344
0,000179	4601,478577
0,000186	4604,458809
0,000193	4607,439041
0,000199	4610,419273
0,000203	4613,399506
0,000208	4616,379738
0,00021	4619,35997
0,000209	4622,340202
0,00021	4625,320435
0,000208	4628,300667
0,000205	4631,280899
0,000202	4634,261131
0,000199	4637,241364
0,000196	4640,221596
0,000192	4643,201828
0,000189	4646,18206
0,000186	4649,162292
0,000183	4652,142525
0,000181	4655,122757
0,000179	4658,102989
0,000178	4661,083221
0,000178	4664,063454
0,000178	4667,043686
0,000179	4670,023918
0,00018	4673,00415
0,000181	4675,984383
0,000183	4678,964615
0,000185	4681,944847
0,000189	4684,925079
0,000192	4687,905312
0,000196	4690,885544
0,000199	4693,865776
0,000203	4696,846008
0,000206	4699,826241
0,00021	4702,806473
0,000213	4705,786705
0,000215	4708,766937
0,000216	4711,747169
0,000218	4714,727402
0,00022	4717,707634
0,000221	4720,687866
0,000221	4723,668098
0,000222	4726,648331
0,000222	4729,628563
0,000221	4732,608795
0,000219	4735,589027
0,000218	4738,56926
0,000217	4741,549492
0,000214	4744,529724
0,000212	4747,509956
0,000209	4750,490189
0,000206	4753,470421
0,000204	4756,450653
0,000201	4759,430885
0,000198	4762,411118
0,000195	4765,39135
0,000191	4768,371582
0,000188	4771,351814
0,000183	4774,332047
0,000178	4777,312279
0,000175	4780,292511
0,000171	4783,272743
0,000167	4786,252975
0,000164	4789,233208
0,00016	4792,21344
0,000155	4795,193672
0,000152	4798,173904
0,000147	4801,154137
0,000145	4804,134369
0,000142	4807,114601
0,000138	4810,094833
0,000136	4813,075066
0,000132	4816,055298
0,00013	4819,03553
0,000127	4822,015762
0,000125	4824,995995
0,000123	4827,976227
0,00012	4830,956459
0,00012	4833,936691
0,000117	4836,916924
0,000117	4839,897156
0,000115	4842,877388
0,000115	4845,85762
0,000114	4848,837852
0,000114	4851,818085
0,000114	4854,798317
0,000113	4857,778549
0,000113	4860,758781
0,000113	4863,739014
0,000112	4866,719246
0,000112	4869,699478
0,000112	4872,67971
0,000111	4875,659943
0,000111	4878,640175
0,000112	4881,620407
0,000112	4884,600639
0,000113	4887,580872
0,000114	4890,561104
0,000113	4893,541336
0,000114	4896,521568
0,000114	4899,501801
0,000113	4902,482033
0,000113	4905,462265
0,000113	4908,442497
0,000112	4911,422729
0,000112	4914,402962
0,000112	4917,383194
0,000113	4920,363426
0,000114	4923,343658
0,000115	4926,323891
0,000115	4929,304123
0,000115	4932,284355
0,000115	4935,264587
0,000116	4938,24482
0,000116	4941,225052
0,000117	4944,205284
0,000118	4947,185516
0,000118	4950,165749
0,000118	4953,145981
0,000119	4956,126213
0,000121	4959,106445
0,000123	4962,086678
0,000124	4965,06691
0,000125	4968,047142
0,000126	4971,027374
0,000127	4974,007607
0,00013	4976,987839
0,000131	4979,968071
0,000132	4982,948303
0,000133	4985,928535
0,000134	4988,908768
0,000135	4991,889
0,000137	4994,869232
0,000137	4997,849464
0,000138	5000,829697
0,00014	5003,809929
0,00014	5006,790161
0,00014	5009,770393
0,000141	5012,750626
0,000141	5015,730858
0,000141	5018,71109
0,000141	5021,691322
0,000142	5024,671555
0,000142	5027,651787
0,000142	5030,632019
0,000142	5033,612251
0,000141	5036,592484
0,000142	5039,572716
0,000142	5042,552948
0,000141	5045,53318
0,000141	5048,513412
0,00014	5051,493645
0,00014	5054,473877
0,000139	5057,454109
0,00014	5060,434341
0,000139	5063,414574
0,000141	5066,394806
0,00014	5069,375038
0,000141	5072,35527
0,000141	5075,335503
0,00014	5078,315735
0,000142	5081,295967
0,000143	5084,276199
0,000144	5087,256432
0,000145	5090,236664
0,000145	5093,216896
0,000147	5096,197128
0,000147	5099,177361
0,000149	5102,157593
0,000149	5105,137825
0,000151	5108,118057
0,000152	5111,098289
0,000153	5114,078522
0,000154	5117,058754
0,000156	5120,038986
0,000157	5123,019218
0,000158	5125,999451
0,00016	5128,979683
0,000162	5131,959915
0,000163	5134,940147
0,000164	5137,92038
0,000167	5140,900612
0,000169	5143,880844
0,000171	5146,861076
0,000173	5149,841309
0,000176	5152,821541
0,000181	5155,801773
0,000183	5158,782005
0,000187	5161,762238
0,00019	5164,74247
0,000193	5167,722702
0,000196	5170,702934
0,000201	5173,683167
0,000205	5176,663399
0,000209	5179,643631
0,000213	5182,623863
0,000217	5185,604095
0,000222	5188,584328
0,000225	5191,56456
0,000229	5194,544792
0,000234	5197,525024
0,000237	5200,505257
0,000242	5203,485489
0,000246	5206,465721
0,000249	5209,445953
0,000252	5212,426186
0,000257	5215,406418
0,00026	5218,38665
0,000262	5221,366882
0,000265	5224,347115
0,000268	5227,327347
0,000271	5230,307579
0,000273	5233,287811
0,000276	5236,268044
0,000276	5239,248276
0,000279	5242,228508
0,000281	5245,20874
0,000284	5248,188972
0,000284	5251,169205
0,000286	5254,149437
0,000288	5257,129669
0,000289	5260,109901
0,000289	5263,090134
0,00029	5266,070366
0,000291	5269,050598
0,000292	5272,03083
0,000292	5275,011063
0,000292	5277,991295
0,000293	5280,971527
0,000292	5283,951759
0,000292	5286,931992
0,000292	5289,912224
0,000291	5292,892456
0,000291	5295,872688
0,00029	5298,852921
0,000291	5301,833153
0,000289	5304,813385
0,000288	5307,793617
0,000289	5310,773849
0,000289	5313,754082
0,000289	5316,734314
0,00029	5319,714546
0,000288	5322,694778
0,000289	5325,675011
0,000288	5328,655243
0,000288	5331,635475
0,000287	5334,615707
0,000286	5337,59594
0,000285	5340,576172
0,000284	5343,556404
0,000284	5346,536636
0,000282	5349,516869
0,00028	5352,497101
0,000279	5355,477333
0,000277	5358,457565
0,000274	5361,437798
0,000272	5364,41803
0,00027	5367,398262
0,000267	5370,378494
0,000265	5373,358727
0,000262	5376,338959
0,000259	5379,319191
0,000256	5382,299423
0,000253	5385,279655
0,00025	5388,259888
0,000247	5391,24012
0,000243	5394,220352
0,000241	5397,200584
0,000236	5400,180817
0,000235	5403,161049
0,000231	5406,141281
0,000227	5409,121513
0,000223	5412,101746
0,00022	5415,081978
0,000216	5418,06221
0,000212	5421,042442
0,000208	5424,022675
0,000204	5427,002907
0,000199	5429,983139
0,000194	5432,963371
0,000191	5435,943604
0,000186	5438,923836
0,000182	5441,904068
0,000177	5444,8843
0,000174	5447,864532
0,000169	5450,844765
0,000164	5453,824997
0,000159	5456,805229
0,000155	5459,785461
0,00015	5462,765694
0,000145	5465,745926
0,00014	5468,726158
0,000136	5471,70639
0,000131	5474,686623
0,000126	5477,666855
0,000121	5480,647087
0,000116	5483,627319
0,000111	5486,607552
0,000108	5489,587784
0,000102	5492,568016
0,0000977	5495,548248
0,0000933	5498,528481
0,0000889	5501,508713
0,0000849	5504,488945
0,0000818	5507,469177
0,0000784	5510,449409
0,0000752	5513,429642
0,0000734	5516,409874
0,0000719	5519,390106
0,0000716	5522,370338
0,0000712	5525,350571
0,0000723	5528,330803
0,0000734	5531,311035
0,000074	5534,291267
0,0000747	5537,2715
0,000078	5540,251732
0,0000802	5543,231964
0,0000836	5546,212196
0,0000878	5549,192429
0,0000924	5552,172661
0,0000963	5555,152893
0,000101	5558,133125
0,000106	5561,113358
0,00011	5564,09359
0,000115	5567,073822
0,000118	5570,054054
0,000121	5573,034286
0,000126	5576,014519
0,000128	5578,994751
0,000131	5581,974983
0,000134	5584,955215
0,000136	5587,935448
0,000137	5590,91568
0,000139	5593,895912
0,000141	5596,876144
0,000142	5599,856377
0,000142	5602,836609
0,000142	5605,816841
0,000141	5608,797073
0,000142	5611,777306
0,000141	5614,757538
0,00014	5617,73777
0,000139	5620,718002
0,000138	5623,698235
0,000138	5626,678467
0,000138	5629,658699
0,000137	5632,638931
0,000137	5635,619164
0,000136	5638,599396
0,000135	5641,579628
0,000135	5644,55986
0,000136	5647,540092
0,000136	5650,520325
0,000136	5653,500557
0,000136	5656,480789
0,000137	5659,461021
0,000137	5662,441254
0,000138	5665,421486
0,000139	5668,401718
0,000139	5671,38195
0,00014	5674,362183
0,000141	5677,342415
0,000142	5680,322647
0,000142	5683,302879
0,000143	5686,283112
0,000143	5689,263344
0,000142	5692,243576
0,000143	5695,223808
0,000145	5698,204041
0,000143	5701,184273
0,000145	5704,164505
0,000144	5707,144737
0,000143	5710,124969
0,000144	5713,105202
0,000143	5716,085434
0,000142	5719,065666
0,000142	5722,045898
0,000142	5725,026131
0,000141	5728,006363
0,000141	5730,986595
0,000139	5733,966827
0,000139	5736,94706
0,000138	5739,927292
0,000137	5742,907524
0,000137	5745,887756
0,000135	5748,867989
0,000136	5751,848221
0,000134	5754,828453
0,000134	5757,808685
0,000132	5760,788918
0,000131	5763,76915
0,000131	5766,749382
0,000129	5769,729614
0,000129	5772,709846
0,000128	5775,690079
0,000128	5778,670311
0,000127	5781,650543
0,000126	5784,630775
0,000125	5787,611008
0,000124	5790,59124
0,000123	5793,571472
0,000122	5796,551704
0,000122	5799,531937
0,000121	5802,512169
0,000119	5805,492401
0,000117	5808,472633
0,000117	5811,452866
0,000115	5814,433098
0,000115	5817,41333
0,000114	5820,393562
0,000113	5823,373795
0,000111	5826,354027
0,00011	5829,334259
0,00011	5832,314491
0,000108	5835,294724
0,000107	5838,274956
0,000106	5841,255188
0,000106	5844,23542
0,000105	5847,215652
0,000102	5850,195885
0,000102	5853,176117
0,0001	5856,156349
0,000098	5859,136581
0,0000963	5862,116814
0,0000954	5865,097046
0,0000931	5868,077278
0,0000914	5871,05751
0,0000914	5874,037743
0,0000899	5877,017975
0,0000878	5879,998207
0,0000867	5882,978439
0,0000852	5885,958672
0,0000844	5888,938904
0,0000836	5891,919136
0,000082	5894,899368
0,0000814	5897,879601
0,0000816	5900,859833
0,0000805	5903,840065
0,0000801	5906,820297
0,0000807	5909,800529
0,0000808	5912,780762
0,0000817	5915,760994
0,0000822	5918,741226
0,0000832	5921,721458
0,0000842	5924,701691
0,0000858	5927,681923
0,0000875	5930,662155
0,0000894	5933,642387
0,0000913	5936,62262
0,0000935	5939,602852
0,000095	5942,583084
0,0000988	5945,563316
[truncated: 30,772 more rows]
