# Supplementary material for: Predicting the Durability of Solid Fired Bricks Using NDT Electroacoustic Methods
Source: Materials (Basel). 2022 Aug 25;15(17):5882. doi: 10.3390/ma15175882 (PMC9457344; doi:10.3390/ma15175882)
Supplement: Supplementary file 1 [file materials-15-05882-s001.zip › 28-S0_FL.csv]

ASCII data file created with TiePie Multi Channel software. www.tiepie.com.
2021-02-24 09:15:45 704m
Frequency	FFT1
Hz	V
0,00306	0
0,000449	2,980232239
0,000409	5,960464478
0,000444	8,940696716
0,000527	11,92092896
0,000446	14,90116119
0,000448	17,88139343
0,00048	20,86162567
0,000511	23,84185791
0,000485	26,82209015
0,000488	29,80232239
0,00048	32,78255463
0,000482	35,76278687
0,000498	38,7430191
0,00048	41,72325134
0,000462	44,70348358
0,000468	47,68371582
0,000472	50,66394806
0,000463	53,6441803
0,000472	56,62441254
0,000464	59,60464478
0,000472	62,58487701
0,000479	65,56510925
0,000479	68,54534149
0,000485	71,52557373
0,000496	74,50580597
0,000505	77,48603821
0,000503	80,46627045
0,000499	83,44650269
0,000489	86,42673492
0,000491	89,40696716
0,00048	92,3871994
0,000479	95,36743164
0,000483	98,34766388
0,000483	101,3278961
0,000486	104,3081284
0,000492	107,2883606
0,000489	110,2685928
0,000497	113,2488251
0,00051	116,2290573
0,000502	119,2092896
0,000505	122,1895218
0,000514	125,169754
0,000519	128,1499863
0,000509	131,1302185
0,000502	134,1104507
0,000507	137,090683
0,000499	140,0709152
0,00049	143,0511475
0,000488	146,0313797
0,000489	149,0116119
0,000494	151,9918442
0,000492	154,9720764
0,000486	157,9523087
0,000495	160,9325409
0,00049	163,9127731
0,000489	166,8930054
0,000494	169,8732376
0,000488	172,8534698
0,000488	175,8337021
0,000488	178,8139343
0,000485	181,7941666
0,000484	184,7743988
0,000489	187,754631
0,000484	190,7348633
0,000487	193,7150955
0,000489	196,6953278
0,000479	199,67556
0,000478	202,6557922
0,000478	205,6360245
0,000472	208,6162567
0,000465	211,596489
0,000461	214,5767212
0,000458	217,5569534
0,000459	220,5371857
0,000453	223,5174179
0,000452	226,4976501
0,000452	229,4778824
0,000446	232,4581146
0,000445	235,4383469
0,000445	238,4185791
0,000441	241,3988113
0,000444	244,3790436
0,000441	247,3592758
0,000438	250,3395081
0,000441	253,3197403
0,000437	256,2999725
0,000435	259,2802048
0,000435	262,260437
0,000433	265,2406693
0,000432	268,2209015
0,00043	271,2011337
0,000428	274,181366
0,000434	277,1615982
0,000427	280,1418304
0,000424	283,1220627
0,000425	286,1022949
0,000421	289,0825272
0,000417	292,0627594
0,000414	295,0429916
0,000407	298,0232239
0,00041	301,0034561
0,000406	303,9836884
0,0004	306,9639206
0,000401	309,9441528
0,000402	312,9243851
0,000399	315,9046173
0,000395	318,8848495
0,000395	321,8650818
0,000395	324,845314
0,000392	327,8255463
0,000389	330,8057785
0,000393	333,7860107
0,000393	336,766243
0,000389	339,7464752
0,00039	342,7267075
0,00039	345,7069397
0,000389	348,6871719
0,000389	351,6674042
0,000387	354,6476364
0,000389	357,6278687
0,000387	360,6081009
0,000386	363,5883331
0,000387	366,5685654
0,000389	369,5487976
0,000386	372,5290298
0,000388	375,5092621
0,000386	378,4894943
0,000384	381,4697266
0,000383	384,4499588
0,000381	387,430191
0,000382	390,4104233
0,000381	393,3906555
0,00038	396,3708878
0,000379	399,35112
0,000379	402,3313522
0,000379	405,3115845
0,000378	408,2918167
0,000377	411,272049
0,000377	414,2522812
0,000376	417,2325134
0,000377	420,2127457
0,000377	423,1929779
0,000377	426,1732101
0,000377	429,1534424
0,000379	432,1336746
0,000378	435,1139069
0,00038	438,0941391
0,00038	441,0743713
0,000378	444,0546036
0,000377	447,0348358
0,000382	450,0150681
0,000382	452,9953003
0,00038	455,9755325
0,000382	458,9557648
0,000381	461,935997
0,000381	464,9162292
0,000382	467,8964615
0,000385	470,8766937
0,000382	473,856926
0,000383	476,8371582
0,000385	479,8173904
0,000383	482,7976227
0,000382	485,7778549
0,000383	488,7580872
0,000384	491,7383194
0,000383	494,7185516
0,000384	497,6987839
0,000383	500,6790161
0,000383	503,6592484
0,000382	506,6394806
0,000383	509,6197128
0,000384	512,5999451
0,000382	515,5801773
0,000384	518,5604095
0,000382	521,5406418
0,000382	524,520874
0,000381	527,5011063
0,000381	530,4813385
0,000383	533,4615707
0,000383	536,441803
0,000384	539,4220352
0,000381	542,4022675
0,000382	545,3824997
0,000382	548,3627319
0,000385	551,3429642
0,000385	554,3231964
0,000384	557,3034286
0,000385	560,2836609
0,000384	563,2638931
0,000384	566,2441254
0,000385	569,2243576
0,000386	572,2045898
0,000387	575,1848221
0,000387	578,1650543
0,000386	581,1452866
0,000388	584,1255188
0,000386	587,105751
0,000387	590,0859833
0,000388	593,0662155
0,000388	596,0464478
0,000388	599,02668
0,000388	602,0069122
0,000389	604,9871445
0,00039	607,9673767
0,000389	610,9476089
0,00039	613,9278412
0,000391	616,9080734
0,000393	619,8883057
0,00039	622,8685379
0,000391	625,8487701
0,000391	628,8290024
0,00039	631,8092346
0,000393	634,7894669
0,000392	637,7696991
0,000394	640,7499313
0,000395	643,7301636
0,000393	646,7103958
0,000394	649,6906281
0,000395	652,6708603
0,000394	655,6510925
0,000397	658,6313248
0,000396	661,611557
0,000397	664,5917892
0,000397	667,5720215
0,000398	670,5522537
0,000398	673,532486
0,0004	676,5127182
0,0004	679,4929504
0,000401	682,4731827
0,000402	685,4534149
0,0004	688,4336472
0,000403	691,4138794
0,000403	694,3941116
0,000404	697,3743439
0,000405	700,3545761
0,000405	703,3348083
0,000407	706,3150406
0,000407	709,2952728
0,000407	712,2755051
0,000409	715,2557373
0,000409	718,2359695
0,000411	721,2162018
0,000412	724,196434
0,000413	727,1766663
0,000413	730,1568985
0,000414	733,1371307
0,000414	736,117363
0,000417	739,0975952
0,000416	742,0778275
0,000419	745,0580597
0,00042	748,0382919
0,00042	751,0185242
0,000423	753,9987564
0,000422	756,9789886
0,000426	759,9592209
0,000424	762,9394531
0,000426	765,9196854
0,000426	768,8999176
0,000429	771,8801498
0,00043	774,8603821
0,000431	777,8406143
0,000434	780,8208466
0,000436	783,8010788
0,000435	786,781311
0,000437	789,7615433
0,000437	792,7417755
0,000439	795,7220078
0,000441	798,70224
0,000443	801,6824722
0,000444	804,6627045
0,000443	807,6429367
0,000446	810,6231689
0,000446	813,6034012
0,000448	816,5836334
0,000449	819,5638657
0,000451	822,5440979
0,000451	825,5243301
0,000452	828,5045624
0,000453	831,4847946
0,000452	834,4650269
0,000453	837,4452591
0,000453	840,4254913
0,000455	843,4057236
0,000454	846,3859558
0,000455	849,366188
0,000452	852,3464203
0,000454	855,3266525
0,000453	858,3068848
0,000452	861,287117
0,000451	864,2673492
0,00045	867,2475815
0,000447	870,2278137
0,000446	873,208046
0,000444	876,1882782
0,000442	879,1685104
0,000438	882,1487427
0,000436	885,1289749
0,000433	888,1092072
0,000431	891,0894394
0,00043	894,0696716
0,000427	897,0499039
0,000428	900,0301361
0,00043	903,0103683
0,000431	905,9906006
0,000432	908,9708328
0,000432	911,9510651
0,000431	914,9312973
0,000432	917,9115295
0,000431	920,8917618
0,000432	923,871994
0,000433	926,8522263
0,000433	929,8324585
0,000433	932,8126907
0,000431	935,792923
0,000431	938,7731552
0,000433	941,7533875
0,000433	944,7336197
0,000433	947,7138519
0,000435	950,6940842
0,000437	953,6743164
0,000435	956,6545486
0,000435	959,6347809
0,000436	962,6150131
0,000438	965,5952454
0,000438	968,5754776
0,000439	971,5557098
0,000441	974,5359421
0,000442	977,5161743
0,000442	980,4964066
0,000446	983,4766388
0,000446	986,456871
0,000446	989,4371033
0,000447	992,4173355
0,00045	995,3975677
0,000453	998,3778
0,000453	1001,358032
0,000455	1004,338264
0,000454	1007,318497
0,000459	1010,298729
0,000459	1013,278961
0,000461	1016,259193
0,000463	1019,239426
0,000465	1022,219658
0,000465	1025,19989
0,000468	1028,180122
0,000466	1031,160355
0,000469	1034,140587
0,000469	1037,120819
0,000469	1040,101051
0,000469	1043,081284
0,000468	1046,061516
0,000469	1049,041748
0,000468	1052,02198
0,000468	1055,002213
0,000467	1057,982445
0,000468	1060,962677
0,000466	1063,942909
0,000467	1066,923141
0,000468	1069,903374
0,000467	1072,883606
0,000467	1075,863838
0,000464	1078,84407
0,000463	1081,824303
0,00046	1084,804535
0,000457	1087,784767
0,000455	1090,764999
0,000451	1093,745232
0,000446	1096,725464
0,000443	1099,705696
0,00044	1102,685928
0,000436	1105,666161
0,00043	1108,646393
0,000424	1111,626625
0,00042	1114,606857
0,000412	1117,58709
0,000406	1120,567322
0,0004	1123,547554
0,000393	1126,527786
0,000384	1129,508018
0,000378	1132,488251
0,000369	1135,468483
0,000362	1138,448715
0,000353	1141,428947
0,000346	1144,40918
0,000338	1147,389412
0,00033	1150,369644
0,000323	1153,349876
0,000316	1156,330109
0,000309	1159,310341
0,000303	1162,290573
0,000298	1165,270805
0,000293	1168,251038
0,00029	1171,23127
0,000288	1174,211502
0,000286	1177,191734
0,000288	1180,171967
0,000289	1183,152199
0,000292	1186,132431
0,000297	1189,112663
0,000302	1192,092896
0,000309	1195,073128
0,000318	1198,05336
0,000329	1201,033592
0,000338	1204,013824
0,000349	1206,994057
0,00036	1209,974289
0,000372	1212,954521
0,000382	1215,934753
0,000395	1218,914986
0,000405	1221,895218
0,000415	1224,87545
0,000424	1227,855682
0,000434	1230,835915
0,000441	1233,816147
0,000447	1236,796379
0,000454	1239,776611
0,000457	1242,756844
0,00046	1245,737076
0,000462	1248,717308
0,000461	1251,69754
0,000462	1254,677773
0,00046	1257,658005
0,000457	1260,638237
0,000455	1263,618469
0,00045	1266,598701
0,000448	1269,578934
0,000445	1272,559166
0,000445	1275,539398
0,000445	1278,51963
0,000446	1281,499863
0,000448	1284,480095
0,000452	1287,460327
0,000456	1290,440559
0,00046	1293,420792
0,000463	1296,401024
0,000469	1299,381256
0,00047	1302,361488
0,000473	1305,341721
0,000476	1308,321953
0,000476	1311,302185
0,000479	1314,282417
0,000481	1317,26265
0,000484	1320,242882
0,000485	1323,223114
0,000487	1326,203346
0,000489	1329,183578
0,000491	1332,163811
0,000493	1335,144043
0,000496	1338,124275
0,000498	1341,104507
0,0005	1344,08474
0,000502	1347,064972
0,000505	1350,045204
0,000508	1353,025436
0,00051	1356,005669
0,000512	1358,985901
0,000514	1361,966133
0,000517	1364,946365
0,000519	1367,926598
0,000522	1370,90683
0,000524	1373,887062
0,000526	1376,867294
0,000527	1379,847527
0,000531	1382,827759
0,000534	1385,807991
0,000536	1388,788223
0,000539	1391,768456
0,000541	1394,748688
0,000543	1397,72892
0,000546	1400,709152
0,000548	1403,689384
0,000549	1406,669617
0,000552	1409,649849
0,000555	1412,630081
0,000557	1415,610313
0,00056	1418,590546
0,000561	1421,570778
0,000564	1424,55101
0,000567	1427,531242
0,000569	1430,511475
0,000571	1433,491707
0,000574	1436,471939
0,000577	1439,452171
0,000579	1442,432404
0,000579	1445,412636
0,000581	1448,392868
0,000584	1451,3731
0,000588	1454,353333
0,000591	1457,333565
0,000591	1460,313797
0,000595	1463,294029
0,000597	1466,274261
0,0006	1469,254494
0,000601	1472,234726
0,000604	1475,214958
0,000606	1478,19519
0,000607	1481,175423
0,00061	1484,155655
0,000614	1487,135887
0,000616	1490,116119
0,000619	1493,096352
0,000622	1496,076584
0,000623	1499,056816
0,000625	1502,037048
0,000629	1505,017281
0,000631	1507,997513
0,000633	1510,977745
0,000637	1513,957977
0,000638	1516,93821
0,000642	1519,918442
0,000645	1522,898674
0,000646	1525,878906
0,000649	1528,859138
0,000652	1531,839371
0,000654	1534,819603
0,000657	1537,799835
0,000659	1540,780067
0,000662	1543,7603
0,000664	1546,740532
0,000668	1549,720764
0,00067	1552,700996
0,000673	1555,681229
0,000677	1558,661461
0,000679	1561,641693
0,000681	1564,621925
0,000686	1567,602158
0,000688	1570,58239
0,000691	1573,562622
0,000694	1576,542854
0,000696	1579,523087
0,000699	1582,503319
0,000703	1585,483551
0,000706	1588,463783
0,000709	1591,444016
0,000712	1594,424248
0,000715	1597,40448
0,000719	1600,384712
0,000722	1603,364944
0,000726	1606,345177
0,000729	1609,325409
0,000732	1612,305641
0,000736	1615,285873
0,000739	1618,266106
0,000742	1621,246338
0,000746	1624,22657
0,00075	1627,206802
0,000753	1630,187035
0,000758	1633,167267
0,000761	1636,147499
0,000766	1639,127731
0,000769	1642,107964
0,000774	1645,088196
0,000778	1648,068428
0,000781	1651,04866
0,000785	1654,028893
0,000789	1657,009125
0,000793	1659,989357
0,000798	1662,969589
0,000803	1665,949821
0,000807	1668,930054
0,000811	1671,910286
0,000815	1674,890518
0,00082	1677,87075
0,000824	1680,850983
0,000828	1683,831215
0,000833	1686,811447
0,000837	1689,791679
0,000842	1692,771912
0,000847	1695,752144
0,000851	1698,732376
0,000858	1701,712608
0,000861	1704,692841
0,000866	1707,673073
0,000871	1710,653305
0,000876	1713,633537
0,00088	1716,61377
0,000884	1719,594002
0,00089	1722,574234
0,000896	1725,554466
0,0009	1728,534698
0,000906	1731,514931
0,000911	1734,495163
0,000916	1737,475395
0,000922	1740,455627
0,000926	1743,43586
0,000932	1746,416092
0,000937	1749,396324
0,000942	1752,376556
0,000948	1755,356789
0,000954	1758,337021
0,000959	1761,317253
0,000964	1764,297485
0,000969	1767,277718
0,000976	1770,25795
0,00098	1773,238182
0,000987	1776,218414
0,000991	1779,198647
0,000998	1782,178879
0,001	1785,159111
0,00101	1788,139343
0,00101	1791,119576
0,00102	1794,099808
0,00103	1797,08004
0,00103	1800,060272
0,00104	1803,040504
0,00104	1806,020737
0,00105	1809,000969
0,00105	1811,981201
0,00106	1814,961433
0,00106	1817,941666
0,00107	1820,921898
0,00107	1823,90213
0,00108	1826,882362
0,00108	1829,862595
0,00109	1832,842827
0,00109	1835,823059
0,0011	1838,803291
0,0011	1841,783524
0,00111	1844,763756
0,00111	1847,743988
0,00111	1850,72422
0,00112	1853,704453
0,00112	1856,684685
0,00112	1859,664917
0,00113	1862,645149
0,00113	1865,625381
0,00113	1868,605614
0,00114	1871,585846
0,00114	1874,566078
0,00114	1877,54631
0,00114	1880,526543
0,00115	1883,506775
0,00115	1886,487007
0,00115	1889,467239
0,00115	1892,447472
0,00115	1895,427704
0,00115	1898,407936
0,00116	1901,388168
0,00116	1904,368401
0,00116	1907,348633
0,00116	1910,328865
0,00116	1913,309097
0,00116	1916,28933
0,00116	1919,269562
0,00116	1922,249794
0,00116	1925,230026
0,00116	1928,210258
0,00116	1931,190491
0,00116	1934,170723
0,00116	1937,150955
0,00116	1940,131187
0,00116	1943,11142
0,00116	1946,091652
0,00116	1949,071884
0,00116	1952,052116
0,00116	1955,032349
0,00116	1958,012581
0,00117	1960,992813
0,00117	1963,973045
0,00117	1966,953278
0,00118	1969,93351
0,00118	1972,913742
0,00119	1975,893974
0,0012	1978,874207
0,00121	1981,854439
0,00122	1984,834671
0,00123	1987,814903
0,00124	1990,795135
0,00125	1993,775368
0,00126	1996,7556
0,00128	1999,735832
0,0013	2002,716064
0,00132	2005,696297
0,00133	2008,676529
0,00136	2011,656761
0,00138	2014,636993
0,0014	2017,617226
0,00143	2020,597458
0,00145	2023,57769
0,00148	2026,557922
0,00151	2029,538155
0,00153	2032,518387
0,00156	2035,498619
0,00159	2038,478851
0,00161	2041,459084
0,00164	2044,439316
0,00167	2047,419548
0,00169	2050,39978
0,00172	2053,380013
0,00174	2056,360245
0,00177	2059,340477
0,00179	2062,320709
0,00181	2065,300941
0,00183	2068,281174
0,00185	2071,261406
0,00188	2074,241638
0,0019	2077,22187
0,00192	2080,202103
0,00194	2083,182335
0,00196	2086,162567
0,00199	2089,142799
0,00201	2092,123032
0,00204	2095,103264
0,00206	2098,083496
0,00209	2101,063728
0,00212	2104,043961
0,00215	2107,024193
0,00218	2110,004425
0,0022	2112,984657
0,00223	2115,96489
0,00227	2118,945122
0,0023	2121,925354
0,00233	2124,905586
0,00237	2127,885818
0,0024	2130,866051
0,00243	2133,846283
0,00247	2136,826515
0,0025	2139,806747
0,00254	2142,78698
0,00257	2145,767212
0,0026	2148,747444
0,00263	2151,727676
0,00266	2154,707909
0,00269	2157,688141
0,00271	2160,668373
0,00274	2163,648605
0,00276	2166,628838
0,00278	2169,60907
0,0028	2172,589302
0,00282	2175,569534
0,00283	2178,549767
0,00285	2181,529999
0,00285	2184,510231
0,00286	2187,490463
0,00286	2190,470695
0,00286	2193,450928
0,00285	2196,43116
0,00284	2199,411392
0,00283	2202,391624
0,00281	2205,371857
0,00279	2208,352089
0,00276	2211,332321
0,00273	2214,312553
0,00269	2217,292786
0,00265	2220,273018
0,00261	2223,25325
0,00257	2226,233482
0,00254	2229,213715
0,0025	2232,193947
0,00248	2235,174179
0,00246	2238,154411
0,00245	2241,134644
0,00245	2244,114876
0,00247	2247,095108
0,00249	2250,07534
0,00252	2253,055573
0,00255	2256,035805
0,00258	2259,016037
0,00262	2261,996269
0,00265	2264,976501
0,00268	2267,956734
0,0027	2270,936966
0,00272	2273,917198
0,00274	2276,89743
0,00276	2279,877663
0,00277	2282,857895
0,00279	2285,838127
0,0028	2288,818359
0,00281	2291,798592
0,00281	2294,778824
0,00282	2297,759056
0,00282	2300,739288
0,00282	2303,719521
0,00282	2306,699753
0,00282	2309,679985
0,00281	2312,660217
0,00281	2315,64045
0,0028	2318,620682
0,00279	2321,600914
0,00278	2324,581146
0,00276	2327,561378
0,00275	2330,541611
0,00273	2333,521843
0,00271	2336,502075
0,00269	2339,482307
0,00267	2342,46254
0,00264	2345,442772
0,00262	2348,423004
0,00259	2351,403236
0,00256	2354,383469
0,00252	2357,363701
0,00249	2360,343933
0,00245	2363,324165
0,00242	2366,304398
0,00238	2369,28463
0,00233	2372,264862
0,00229	2375,245094
0,00225	2378,225327
0,0022	2381,205559
0,00215	2384,185791
0,00211	2387,166023
0,00206	2390,146255
0,00201	2393,126488
0,00196	2396,10672
0,00191	2399,086952
0,00185	2402,067184
0,0018	2405,047417
0,00175	2408,027649
0,0017	2411,007881
0,00164	2413,988113
0,00159	2416,968346
0,00154	2419,948578
0,00149	2422,92881
0,00144	2425,909042
0,00139	2428,889275
0,00135	2431,869507
0,0013	2434,849739
0,00126	2437,829971
0,00122	2440,810204
0,00119	2443,790436
0,00115	2446,770668
0,00112	2449,7509
0,00109	2452,731133
0,00107	2455,711365
0,00105	2458,691597
0,00103	2461,671829
0,00101	2464,652061
0,000998	2467,632294
0,000987	2470,612526
0,000979	2473,592758
0,000971	2476,57299
0,000966	2479,553223
0,000962	2482,533455
0,000957	2485,513687
0,000954	2488,493919
0,00095	2491,474152
0,000946	2494,454384
0,000942	2497,434616
0,000936	2500,414848
0,00093	2503,395081
0,000922	2506,375313
0,000914	2509,355545
0,000904	2512,335777
0,000892	2515,31601
0,00088	2518,296242
0,000866	2521,276474
0,000852	2524,256706
0,000837	2527,236938
0,000821	2530,217171
0,000805	2533,197403
0,000789	2536,177635
0,000773	2539,157867
0,000758	2542,1381
0,000743	2545,118332
0,000728	2548,098564
0,000714	2551,078796
0,000702	2554,059029
0,000691	2557,039261
0,000681	2560,019493
0,000671	2562,999725
0,000662	2565,979958
0,000654	2568,96019
0,000645	2571,940422
0,000637	2574,920654
0,00063	2577,900887
0,000621	2580,881119
0,000615	2583,861351
0,000605	2586,841583
0,000598	2589,821815
0,00059	2592,802048
0,000582	2595,78228
0,000574	2598,762512
0,000567	2601,742744
0,000559	2604,722977
0,000552	2607,703209
0,000544	2610,683441
0,000538	2613,663673
0,000529	2616,643906
0,000523	2619,624138
0,000516	2622,60437
0,000509	2625,584602
0,000502	2628,564835
0,000494	2631,545067
0,000488	2634,525299
0,000481	2637,505531
0,000473	2640,485764
0,000467	2643,465996
0,000462	2646,446228
0,000455	2649,42646
0,000449	2652,406693
0,000442	2655,386925
0,000436	2658,367157
0,000431	2661,347389
0,000425	2664,327621
0,000421	2667,307854
0,000414	2670,288086
0,000409	2673,268318
0,000402	2676,24855
0,000398	2679,228783
0,000394	2682,209015
0,000389	2685,189247
0,000386	2688,169479
0,000381	2691,149712
0,000377	2694,129944
0,000374	2697,110176
0,000372	2700,090408
0,000369	2703,070641
0,000367	2706,050873
0,000365	2709,031105
0,000363	2712,011337
0,000362	2714,99157
0,000361	2717,971802
0,000359	2720,952034
0,000358	2723,932266
0,000358	2726,912498
0,000358	2729,892731
0,000357	2732,872963
0,000356	2735,853195
0,000358	2738,833427
0,000358	2741,81366
0,000359	2744,793892
0,00036	2747,774124
0,000361	2750,754356
0,000362	2753,734589
0,000362	2756,714821
0,000363	2759,695053
0,000364	2762,675285
0,000365	2765,655518
0,000366	2768,63575
0,000368	2771,615982
0,000367	2774,596214
0,000368	2777,576447
0,000369	2780,556679
0,000369	2783,536911
0,000369	2786,517143
0,00037	2789,497375
0,000368	2792,477608
0,000368	2795,45784
0,000367	2798,438072
0,000367	2801,418304
0,000366	2804,398537
0,000365	2807,378769
0,000364	2810,359001
0,000362	2813,339233
0,00036	2816,319466
0,000358	2819,299698
0,000355	2822,27993
0,000355	2825,260162
0,000353	2828,240395
0,000351	2831,220627
0,000349	2834,200859
0,000348	2837,181091
0,000346	2840,161324
0,000345	2843,141556
0,000343	2846,121788
0,000342	2849,10202
0,00034	2852,082253
0,000339	2855,062485
0,000338	2858,042717
0,000337	2861,022949
0,000336	2864,003181
0,000335	2866,983414
0,000333	2869,963646
0,000331	2872,943878
0,00033	2875,92411
0,000329	2878,904343
0,000327	2881,884575
0,000324	2884,864807
0,000323	2887,845039
0,000322	2890,825272
0,000321	2893,805504
0,000318	2896,785736
0,000317	2899,765968
0,000315	2902,746201
0,000312	2905,726433
0,00031	2908,706665
0,000308	2911,686897
0,000306	2914,66713
0,000304	2917,647362
0,000302	2920,627594
0,000299	2923,607826
0,000297	2926,588058
0,000295	2929,568291
0,000292	2932,548523
0,000289	2935,528755
0,000288	2938,508987
0,000284	2941,48922
0,000282	2944,469452
0,000279	2947,449684
0,000277	2950,429916
0,000275	2953,410149
0,000271	2956,390381
0,000268	2959,370613
0,000266	2962,350845
0,000262	2965,331078
0,000261	2968,31131
0,000258	2971,291542
0,000255	2974,271774
0,000251	2977,252007
0,00025	2980,232239
0,000247	2983,212471
0,000244	2986,192703
0,000241	2989,172935
0,000238	2992,153168
0,000236	2995,1334
0,000233	2998,113632
0,00023	3001,093864
0,000227	3004,074097
0,000224	3007,054329
0,000221	3010,034561
0,00022	3013,014793
0,000216	3015,995026
0,000214	3018,975258
0,000212	3021,95549
0,000211	3024,935722
0,000208	3027,915955
0,000206	3030,896187
0,000205	3033,876419
0,000203	3036,856651
0,000201	3039,836884
0,0002	3042,817116
0,000199	3045,797348
0,000199	3048,77758
0,000199	3051,757813
0,000197	3054,738045
0,000198	3057,718277
0,000198	3060,698509
0,000198	3063,678741
0,000198	3066,658974
0,000199	3069,639206
0,000199	3072,619438
0,0002	3075,59967
0,0002	3078,579903
0,000202	3081,560135
0,000203	3084,540367
0,000204	3087,520599
0,000204	3090,500832
0,000206	3093,481064
0,000205	3096,461296
0,000207	3099,441528
0,000207	3102,421761
0,000208	3105,401993
0,000207	3108,382225
0,000207	3111,362457
0,000206	3114,34269
0,000208	3117,322922
0,000207	3120,303154
0,000205	3123,283386
0,000204	3126,263618
0,000203	3129,243851
0,000202	3132,224083
0,000199	3135,204315
0,000196	3138,184547
0,000193	3141,16478
0,000191	3144,145012
0,000188	3147,125244
0,000185	3150,105476
0,000181	3153,085709
0,000179	3156,065941
0,000175	3159,046173
0,000173	3162,026405
0,00017	3165,006638
0,00017	3167,98687
0,000167	3170,967102
0,000166	3173,947334
0,000166	3176,927567
0,000164	3179,907799
0,000164	3182,888031
0,000164	3185,868263
0,000164	3188,848495
0,000164	3191,828728
0,000164	3194,80896
0,000165	3197,789192
0,000163	3200,769424
0,000164	3203,749657
0,000165	3206,729889
0,000165	3209,710121
0,000164	3212,690353
0,000164	3215,670586
0,000165	3218,650818
0,000165	3221,63105
0,000165	3224,611282
0,000166	3227,591515
0,000166	3230,571747
0,000165	3233,551979
0,000166	3236,532211
0,000167	3239,512444
0,000167	3242,492676
0,000169	3245,472908
0,00017	3248,45314
0,000172	3251,433372
0,000172	3254,413605
0,000174	3257,393837
0,000176	3260,374069
0,000177	3263,354301
0,000179	3266,334534
0,000181	3269,314766
0,000182	3272,294998
0,000185	3275,27523
0,000186	3278,255463
0,000187	3281,235695
0,00019	3284,215927
0,000192	3287,196159
0,000193	3290,176392
0,000195	3293,156624
0,000198	3296,136856
0,000198	3299,117088
0,000201	3302,097321
0,000201	3305,077553
0,000203	3308,057785
0,000204	3311,038017
0,000204	3314,01825
0,000206	3316,998482
0,000206	3319,978714
0,000208	3322,958946
0,000208	3325,939178
0,000208	3328,919411
0,000209	3331,899643
0,00021	3334,879875
0,00021	3337,860107
0,000211	3340,84034
0,000211	3343,820572
0,00021	3346,800804
0,00021	3349,781036
0,00021	3352,761269
0,000209	3355,741501
0,000209	3358,721733
0,000209	3361,701965
0,000208	3364,682198
0,000208	3367,66243
0,000207	3370,642662
0,000207	3373,622894
0,000207	3376,603127
0,000206	3379,583359
0,000205	3382,563591
0,000204	3385,543823
0,000203	3388,524055
0,000203	3391,504288
0,000202	3394,48452
0,0002	3397,464752
0,000199	3400,444984
0,000198	3403,425217
0,000197	3406,405449
0,000196	3409,385681
0,000195	3412,365913
0,000193	3415,346146
0,000192	3418,326378
0,000189	3421,30661
0,000188	3424,286842
0,000186	3427,267075
0,000184	3430,247307
0,000181	3433,227539
0,00018	3436,207771
0,000178	3439,188004
0,000174	3442,168236
0,000172	3445,148468
0,000171	3448,1287
0,000168	3451,108932
0,000165	3454,089165
0,000163	3457,069397
0,000161	3460,049629
0,000158	3463,029861
0,000155	3466,010094
0,000154	3468,990326
0,00015	3471,970558
0,000148	3474,95079
0,000145	3477,931023
0,000141	3480,911255
0,00014	3483,891487
0,000137	3486,871719
0,000134	3489,851952
0,00013	3492,832184
0,000128	3495,812416
0,000125	3498,792648
0,000122	3501,772881
0,000119	3504,753113
0,000116	3507,733345
0,000113	3510,713577
0,000109	3513,69381
0,000106	3516,674042
0,000102	3519,654274
0,000099	3522,634506
0,0000954	3525,614738
0,0000918	3528,594971
0,0000883	3531,575203
0,000085	3534,555435
0,0000822	3537,535667
0,0000785	3540,5159
0,0000753	3543,496132
0,0000726	3546,476364
0,00007	3549,456596
0,0000668	3552,436829
0,0000631	3555,417061
0,0000607	3558,397293
0,0000572	3561,377525
0,0000555	3564,357758
0,0000537	3567,33799
0,0000513	3570,318222
0,0000504	3573,298454
0,0000491	3576,278687
0,0000477	3579,258919
0,0000472	3582,239151
0,0000454	3585,219383
0,0000455	3588,199615
0,0000458	3591,179848
0,0000453	3594,16008
0,0000458	3597,140312
0,0000457	3600,120544
0,0000465	3603,100777
0,0000469	3606,081009
0,0000481	3609,061241
0,0000495	3612,041473
0,0000521	3615,021706
0,0000532	3618,001938
0,0000555	3620,98217
0,0000578	3623,962402
0,00006	3626,942635
0,0000626	3629,922867
0,0000662	3632,903099
0,00007	3635,883331
0,0000726	3638,863564
0,0000769	3641,843796
0,000081	3644,824028
0,0000849	3647,80426
0,0000897	3650,784492
0,0000947	3653,764725
0,0000989	3656,744957
0,000104	3659,725189
0,000109	3662,705421
0,000115	3665,685654
0,00012	3668,665886
0,000125	3671,646118
0,000132	3674,62635
0,000138	3677,606583
0,000143	3680,586815
0,00015	3683,567047
0,000155	3686,547279
0,000162	3689,527512
0,000168	3692,507744
0,000175	3695,487976
0,000181	3698,468208
0,000188	3701,448441
0,000195	3704,428673
0,000201	3707,408905
0,000208	3710,389137
0,000215	3713,36937
0,000221	3716,349602
0,000228	3719,329834
0,000235	3722,310066
0,000243	3725,290298
0,000248	3728,270531
0,000257	3731,250763
0,000263	3734,230995
0,00027	3737,211227
0,000277	3740,19146
0,000284	3743,171692
0,000292	3746,151924
0,000299	3749,132156
0,000307	3752,112389
0,000315	3755,092621
0,000323	3758,072853
0,000332	3761,053085
0,000339	3764,033318
0,000347	3767,01355
0,000356	3769,993782
0,000364	3772,974014
0,000374	3775,954247
0,000381	3778,934479
0,000391	3781,914711
0,000399	3784,894943
0,000409	3787,875175
0,000419	3790,855408
0,000428	3793,83564
0,000436	3796,815872
0,000447	3799,796104
0,000457	3802,776337
0,000466	3805,756569
0,000476	3808,736801
0,000487	3811,717033
0,000496	3814,697266
0,000507	3817,677498
0,000516	3820,65773
0,000526	3823,637962
0,000536	3826,618195
0,000546	3829,598427
0,000556	3832,578659
0,000566	3835,558891
0,000577	3838,539124
0,000588	3841,519356
0,000597	3844,499588
0,000607	3847,47982
0,000616	3850,460052
0,000627	3853,440285
0,000635	3856,420517
0,000645	3859,400749
0,000653	3862,380981
0,000663	3865,361214
0,000673	3868,341446
0,000681	3871,321678
0,00069	3874,30191
0,000699	3877,282143
0,000706	3880,262375
0,000714	3883,242607
0,000721	3886,222839
0,000729	3889,203072
0,000737	3892,183304
0,000744	3895,163536
0,00075	3898,143768
0,000757	3901,124001
0,000762	3904,104233
0,000767	3907,084465
0,000773	3910,064697
0,000776	3913,04493
0,000781	3916,025162
0,000785	3919,005394
0,000787	3921,985626
0,00079	3924,965858
0,000792	3927,946091
0,000792	3930,926323
0,000793	3933,906555
0,000794	3936,886787
0,000793	3939,86702
0,000792	3942,847252
0,00079	3945,827484
0,000787	3948,807716
0,000783	3951,787949
0,000781	3954,768181
0,000775	3957,748413
0,000769	3960,728645
0,000763	3963,708878
0,000757	3966,68911
0,000749	3969,669342
0,000741	3972,649574
0,000734	3975,629807
0,000724	3978,610039
0,000715	3981,590271
0,000705	3984,570503
0,000696	3987,550735
0,000686	3990,530968
0,000676	3993,5112
0,000667	3996,491432
0,000659	3999,471664
0,000649	4002,451897
0,000643	4005,432129
0,000636	4008,412361
0,00063	4011,392593
0,000625	4014,372826
0,000621	4017,353058
0,000618	4020,33329
0,000618	4023,313522
0,000617	4026,293755
0,000617	4029,273987
0,000618	4032,254219
0,000622	4035,234451
0,000624	4038,214684
0,000627	4041,194916
0,00063	4044,175148
0,000634	4047,15538
0,000636	4050,135612
0,000641	4053,115845
0,000643	4056,096077
0,000646	4059,076309
0,000648	4062,056541
0,000651	4065,036774
0,000654	4068,017006
0,000656	4070,997238
0,000658	4073,97747
0,000661	4076,957703
0,000663	4079,937935
0,000665	4082,918167
0,000668	4085,898399
0,00067	4088,878632
0,000671	4091,858864
0,000674	4094,839096
0,000675	4097,819328
0,000678	4100,799561
0,00068	4103,779793
0,000683	4106,760025
0,000685	4109,740257
0,000688	4112,72049
0,000691	4115,700722
0,000694	4118,680954
0,000698	4121,661186
0,000701	4124,641418
0,000705	4127,621651
0,000709	4130,601883
0,000713	4133,582115
0,000718	4136,562347
0,000722	4139,54258
0,000727	4142,522812
0,000729	4145,503044
0,000736	4148,483276
0,000743	4151,463509
0,000747	4154,443741
0,000753	4157,423973
0,000759	4160,404205
0,000766	4163,384438
0,000773	4166,36467
0,00078	4169,344902
0,000788	4172,325134
0,000794	4175,305367
0,000803	4178,285599
0,000812	4181,265831
0,00082	4184,246063
0,000828	4187,226295
0,000837	4190,206528
0,000847	4193,18676
0,000858	4196,166992
0,000868	4199,147224
0,000879	4202,127457
0,00089	4205,107689
0,0009	4208,087921
0,000911	4211,068153
0,000922	4214,048386
0,000933	4217,028618
0,000947	4220,00885
0,000959	4222,989082
0,000971	4225,969315
0,000984	4228,949547
0,000997	4231,929779
0,00101	4234,910011
0,00102	4237,890244
0,00104	4240,870476
0,00105	4243,850708
0,00106	4246,83094
0,00108	4249,811172
0,00109	4252,791405
0,00111	4255,771637
0,00112	4258,751869
0,00114	4261,732101
0,00115	4264,712334
0,00117	4267,692566
0,00118	4270,672798
0,0012	4273,65303
0,00121	4276,633263
0,00123	4279,613495
0,00124	4282,593727
0,00126	4285,573959
0,00127	4288,554192
0,00129	4291,534424
0,0013	4294,514656
0,00132	4297,494888
0,00133	4300,475121
0,00135	4303,455353
0,00136	4306,435585
0,00138	4309,415817
0,00139	4312,396049
0,0014	4315,376282
0,00142	4318,356514
0,00143	4321,336746
0,00145	4324,316978
0,00146	4327,297211
0,00147	4330,277443
0,00149	4333,257675
0,0015	4336,237907
0,00151	4339,21814
0,00152	4342,198372
0,00153	4345,178604
0,00155	4348,158836
0,00156	4351,139069
0,00157	4354,119301
0,00158	4357,099533
0,00159	4360,079765
0,0016	4363,059998
0,0016	4366,04023
0,00161	4369,020462
0,00162	4372,000694
0,00163	4374,980927
0,00163	4377,961159
0,00164	4380,941391
0,00164	4383,921623
0,00165	4386,901855
0,00165	4389,882088
0,00165	4392,86232
0,00165	4395,842552
0,00165	4398,822784
0,00165	4401,803017
0,00165	4404,783249
0,00165	4407,763481
0,00164	4410,743713
0,00164	4413,723946
0,00163	4416,704178
0,00163	4419,68441
0,00162	4422,664642
0,00161	4425,644875
0,0016	4428,625107
0,00159	4431,605339
0,00158	4434,585571
0,00157	4437,565804
0,00155	4440,546036
0,00154	4443,526268
0,00153	4446,5065
0,00151	4449,486732
0,00149	4452,466965
0,00147	4455,447197
0,00145	4458,427429
0,00143	4461,407661
0,00141	4464,387894
0,00139	4467,368126
0,00136	4470,348358
0,00134	4473,32859
0,00132	4476,308823
0,00129	4479,289055
0,00127	4482,269287
0,00124	4485,249519
0,00121	4488,229752
0,00118	4491,209984
0,00116	4494,190216
0,00113	4497,170448
0,00109	4500,150681
0,00106	4503,130913
0,00103	4506,111145
0,001	4509,091377
0,00097	4512,071609
0,000938	4515,051842
0,000904	4518,032074
0,000871	4521,012306
0,000838	4523,992538
0,000804	4526,972771
0,00077	4529,953003
0,000736	4532,933235
0,000703	4535,913467
0,000668	4538,8937
0,000634	4541,873932
0,000602	4544,854164
0,00057	4547,834396
0,000537	4550,814629
0,000507	4553,794861
0,000477	4556,775093
0,000448	4559,755325
0,000422	4562,735558
0,000398	4565,71579
0,000375	4568,696022
0,000356	4571,676254
0,000338	4574,656487
0,000325	4577,636719
0,000313	4580,616951
0,000307	4583,597183
0,000304	4586,577415
0,000301	4589,557648
0,000302	4592,53788
0,000305	4595,518112
0,000311	4598,498344
0,000316	4601,478577
0,000323	4604,458809
0,00033	4607,439041
0,000335	4610,419273
0,000342	4613,399506
0,000346	4616,379738
0,00035	4619,35997
0,000353	4622,340202
0,000355	4625,320435
0,000355	4628,300667
0,000354	4631,280899
0,000352	4634,261131
0,00035	4637,241364
0,000346	4640,221596
0,000342	4643,201828
0,000336	4646,18206
0,000331	4649,162292
0,000328	4652,142525
0,000323	4655,122757
0,00032	4658,102989
0,000319	4661,083221
0,000317	4664,063454
0,000318	4667,043686
0,000319	4670,023918
0,000321	4673,00415
0,000325	4675,984383
0,000328	4678,964615
0,000334	4681,944847
0,000338	4684,925079
0,000345	4687,905312
0,000351	4690,885544
0,000357	4693,865776
0,000364	4696,846008
0,00037	4699,826241
0,000378	4702,806473
0,000385	4705,786705
0,00039	4708,766937
0,000397	4711,747169
0,000403	4714,727402
0,000409	4717,707634
0,000415	4720,687866
0,000421	4723,668098
0,000426	4726,648331
0,000431	4729,628563
0,000436	4732,608795
0,00044	4735,589027
0,000444	4738,56926
0,000449	4741,549492
0,000451	4744,529724
0,000455	4747,509956
0,000458	4750,490189
0,000461	4753,470421
0,000463	4756,450653
0,000465	4759,430885
0,000468	4762,411118
0,00047	4765,39135
0,000471	4768,371582
0,000472	4771,351814
0,000475	4774,332047
0,000476	4777,312279
0,000477	4780,292511
0,000477	4783,272743
0,000478	4786,252975
0,000479	4789,233208
0,00048	4792,21344
0,000481	4795,193672
0,000483	4798,173904
0,000484	4801,154137
0,000485	4804,134369
0,000488	4807,114601
0,000489	4810,094833
0,000492	4813,075066
0,000494	4816,055298
0,000498	4819,03553
0,000502	4822,015762
0,000507	4824,995995
0,00051	4827,976227
0,000515	4830,956459
0,000521	4833,936691
0,000527	4836,916924
0,000533	4839,897156
0,00054	4842,877388
0,000548	4845,85762
0,000555	4848,837852
0,000563	4851,818085
0,000569	4854,798317
0,000579	4857,778549
0,000588	4860,758781
0,000599	4863,739014
0,00061	4866,719246
0,00062	4869,699478
0,000632	4872,67971
0,000643	4875,659943
0,000655	4878,640175
0,000667	4881,620407
0,000679	4884,600639
0,000689	4887,580872
0,000698	4890,561104
0,000707	4893,541336
0,000716	4896,521568
0,000724	4899,501801
0,000732	4902,482033
0,000739	4905,462265
0,000745	4908,442497
0,000751	4911,422729
0,000758	4914,402962
0,000764	4917,383194
0,000768	4920,363426
0,000773	4923,343658
0,000778	4926,323891
0,00078	4929,304123
0,000784	4932,284355
0,000787	4935,264587
0,00079	4938,24482
0,000792	4941,225052
0,000795	4944,205284
0,000797	4947,185516
0,000798	4950,165749
0,000801	4953,145981
0,000802	4956,126213
0,000803	4959,106445
0,000804	4962,086678
0,000805	4965,06691
0,000805	4968,047142
0,000806	4971,027374
0,000805	4974,007607
0,000806	4976,987839
0,000807	4979,968071
0,000806	4982,948303
0,000803	4985,928535
0,000804	4988,908768
0,000803	4991,889
0,000803	4994,869232
0,000802	4997,849464
0,000801	5000,829697
0,0008	5003,809929
0,000799	5006,790161
0,000797	5009,770393
0,000797	5012,750626
0,000795	5015,730858
0,000794	5018,71109
0,000793	5021,691322
0,000792	5024,671555
0,000792	5027,651787
0,000791	5030,632019
0,000789	5033,612251
0,000789	5036,592484
0,000788	5039,572716
0,000788	5042,552948
0,000788	5045,53318
0,000789	5048,513412
0,000789	5051,493645
0,00079	5054,473877
0,00079	5057,454109
0,000792	5060,434341
0,000794	5063,414574
0,000795	5066,394806
0,000797	5069,375038
0,0008	5072,35527
0,000803	5075,335503
0,000807	5078,315735
0,00081	5081,295967
0,000814	5084,276199
0,000819	5087,256432
0,000821	5090,236664
0,000826	5093,216896
0,000832	5096,197128
0,000836	5099,177361
0,000841	5102,157593
0,000847	5105,137825
0,000852	5108,118057
0,000857	5111,098289
0,000861	5114,078522
0,000866	5117,058754
0,00087	5120,038986
0,000875	5123,019218
0,000878	5125,999451
0,000881	5128,979683
0,000885	5131,959915
0,000888	5134,940147
0,000889	5137,92038
0,000893	5140,900612
0,000894	5143,880844
0,000895	5146,861076
0,000896	5149,841309
0,000896	5152,821541
0,000897	5155,801773
0,000896	5158,782005
0,000896	5161,762238
0,000896	5164,74247
0,000895	5167,722702
0,000893	5170,702934
0,000892	5173,683167
0,00089	5176,663399
0,00089	5179,643631
0,000887	5182,623863
0,000886	5185,604095
0,000885	5188,584328
0,000884	5191,56456
0,000882	5194,544792
0,000881	5197,525024
0,000881	5200,505257
0,00088	5203,485489
0,000881	5206,465721
0,00088	5209,445953
0,000882	5212,426186
0,000883	5215,406418
0,000884	5218,38665
0,000886	5221,366882
0,000887	5224,347115
0,00089	5227,327347
0,000894	5230,307579
0,000897	5233,287811
0,000902	5236,268044
0,000906	5239,248276
0,000912	5242,228508
0,000918	5245,20874
0,000925	5248,188972
0,000931	5251,169205
0,000939	5254,149437
0,000947	5257,129669
0,000953	5260,109901
0,000962	5263,090134
0,00097	5266,070366
0,000977	5269,050598
0,000986	5272,03083
0,000996	5275,011063
0,001	5277,991295
0,00101	5280,971527
0,00102	5283,951759
0,00103	5286,931992
0,00104	5289,912224
0,00105	5292,892456
0,00105	5295,872688
0,00106	5298,852921
0,00107	5301,833153
0,00107	5304,813385
0,00108	5307,793617
0,00109	5310,773849
0,00109	5313,754082
0,0011	5316,734314
0,0011	5319,714546
0,00111	5322,694778
0,00112	5325,675011
0,00112	5328,655243
0,00113	5331,635475
0,00113	5334,615707
0,00113	5337,59594
0,00114	5340,576172
0,00114	5343,556404
0,00115	5346,536636
0,00115	5349,516869
0,00115	5352,497101
0,00115	5355,477333
0,00116	5358,457565
0,00116	5361,437798
0,00116	5364,41803
0,00116	5367,398262
0,00116	5370,378494
0,00116	5373,358727
0,00116	5376,338959
0,00116	5379,319191
0,00116	5382,299423
0,00116	5385,279655
0,00116	5388,259888
0,00115	5391,24012
0,00115	5394,220352
0,00115	5397,200584
0,00115	5400,180817
0,00114	5403,161049
0,00114	5406,141281
0,00113	5409,121513
0,00113	5412,101746
0,00112	5415,081978
0,00112	5418,06221
0,00111	5421,042442
0,00111	5424,022675
0,0011	5427,002907
0,0011	5429,983139
0,00109	5432,963371
0,00109	5435,943604
0,00108	5438,923836
0,00108	5441,904068
0,00108	5444,8843
0,00107	5447,864532
0,00107	5450,844765
0,00107	5453,824997
0,00106	5456,805229
0,00106	5459,785461
0,00106	5462,765694
0,00105	5465,745926
0,00105	5468,726158
0,00104	5471,70639
0,00104	5474,686623
0,00103	5477,666855
0,00103	5480,647087
0,00102	5483,627319
0,00102	5486,607552
0,00101	5489,587784
0,000999	5492,568016
0,000991	5495,548248
0,000981	5498,528481
0,000971	5501,508713
0,000961	5504,488945
0,000949	5507,469177
0,000936	5510,449409
0,000923	5513,429642
0,00091	5516,409874
0,000897	5519,390106
0,000883	5522,370338
0,000868	5525,350571
0,000854	5528,330803
0,000839	5531,311035
0,000823	5534,291267
0,000809	5537,2715
0,000794	5540,251732
0,000779	5543,231964
0,000764	5546,212196
0,00075	5549,192429
0,000734	5552,172661
0,00072	5555,152893
0,000704	5558,133125
0,00069	5561,113358
0,000674	5564,09359
0,00066	5567,073822
0,000645	5570,054054
0,00063	5573,034286
0,000615	5576,014519
0,0006	5578,994751
0,000585	5581,974983
0,000571	5584,955215
0,000554	5587,935448
0,00054	5590,91568
0,000525	5593,895912
0,000509	5596,876144
0,000494	5599,856377
0,000477	5602,836609
0,000462	5605,816841
0,000444	5608,797073
0,000428	5611,777306
0,000412	5614,757538
0,000395	5617,73777
0,000378	5620,718002
0,000361	5623,698235
0,000345	5626,678467
0,000327	5629,658699
0,00031	5632,638931
0,000293	5635,619164
0,000275	5638,599396
0,000258	5641,579628
0,00024	5644,55986
0,000224	5647,540092
0,000207	5650,520325
0,00019	5653,500557
0,000174	5656,480789
0,000157	5659,461021
0,00014	5662,441254
0,000126	5665,421486
0,000111	5668,401718
0,0000969	5671,38195
0,0000814	5674,362183
0,0000675	5677,342415
0,000054	5680,322647
0,000042	5683,302879
0,0000292	5686,283112
0,0000178	5689,263344
0,00000876	5692,243576
0,00000795	5695,223808
0,000016	5698,204041
0,0000256	5701,184273
0,0000344	5704,164505
0,0000419	5707,144737
0,0000506	5710,124969
0,0000575	5713,105202
0,0000638	5716,085434
0,0000684	5719,065666
0,0000739	5722,045898
0,0000774	5725,026131
0,000081	5728,006363
0,0000838	5730,986595
0,0000851	5733,966827
0,0000871	5736,94706
0,0000874	5739,927292
0,0000868	5742,907524
0,0000866	5745,887756
0,0000842	5748,867989
0,0000819	5751,848221
0,0000793	5754,828453
0,0000759	5757,808685
0,0000714	5760,788918
0,0000677	5763,76915
0,0000621	5766,749382
0,0000567	5769,729614
0,0000513	5772,709846
0,0000461	5775,690079
0,0000402	5778,670311
0,0000365	5781,650543
0,0000325	5784,630775
0,0000309	5787,611008
0,0000317	5790,59124
0,0000359	5793,571472
0,0000416	5796,551704
0,0000471	5799,531937
0,0000547	5802,512169
0,0000624	5805,492401
0,000071	5808,472633
0,0000802	5811,452866
0,0000886	5814,433098
0,000097	5817,41333
0,000106	5820,393562
0,000116	5823,373795
0,000125	5826,354027
0,000133	5829,334259
0,000141	5832,314491
0,000149	5835,294724
0,000156	5838,274956
0,000163	5841,255188
0,00017	5844,23542
0,000177	5847,215652
0,000182	5850,195885
0,000188	5853,176117
0,000194	5856,156349
0,000199	5859,136581
0,000203	5862,116814
0,000209	5865,097046
0,000213	5868,077278
0,000216	5871,05751
0,00022	5874,037743
0,000223	5877,017975
0,000227	5879,998207
0,000231	5882,978439
0,000234	5885,958672
0,000237	5888,938904
0,00024	5891,919136
0,000243	5894,899368
0,000246	5897,879601
0,000249	5900,859833
0,000252	5903,840065
0,000255	5906,820297
0,000258	5909,800529
0,000262	5912,780762
0,000265	5915,760994
0,000267	5918,741226
0,000269	5921,721458
0,000272	5924,701691
0,000276	5927,681923
0,000278	5930,662155
0,000281	5933,642387
0,000283	5936,62262
0,000285	5939,602852
0,000288	5942,583084
0,000291	5945,563316
[truncated: 30,772 more rows]
