# Supplementary material for: Predicting the Durability of Solid Fired Bricks Using NDT Electroacoustic Methods
Source: Materials (Basel). 2022 Aug 25;15(17):5882. doi: 10.3390/ma15175882 (PMC9457344; doi:10.3390/ma15175882)
Supplement: Supplementary file 1 [file materials-15-05882-s001.zip › 28-S0_FT.csv]

ASCII data file created with TiePie Multi Channel software. www.tiepie.com.
2021-02-24 09:15:45 704m
Frequency	FFT1
Hz	V
0,00251	0
0,000811	2,980232239
0,000806	5,960464478
0,000803	8,940696716
0,000825	11,92092896
0,000807	14,90116119
0,000799	17,88139343
0,000833	20,86162567
0,000865	23,84185791
0,000868	26,82209015
0,00085	29,80232239
0,000836	32,78255463
0,000819	35,76278687
0,000806	38,7430191
0,000806	41,72325134
0,000805	44,70348358
0,000814	47,68371582
0,000833	50,66394806
0,000838	53,6441803
0,000844	56,62441254
0,00085	59,60464478
0,000847	62,58487701
0,000843	65,56510925
0,000833	68,54534149
0,000821	71,52557373
0,000815	74,50580597
0,000808	77,48603821
0,000815	80,46627045
0,000828	83,44650269
0,000841	86,42673492
0,000855	89,40696716
0,000865	92,3871994
0,000868	95,36743164
0,000863	98,34766388
0,000852	101,3278961
0,000833	104,3081284
0,000817	107,2883606
0,000808	110,2685928
0,000808	113,2488251
0,000818	116,2290573
0,000833	119,2092896
0,000854	122,1895218
0,000866	125,169754
0,000873	128,1499863
0,000871	131,1302185
0,00086	134,1104507
0,000844	137,090683
0,000827	140,0709152
0,000814	143,0511475
0,00081	146,0313797
0,000816	149,0116119
0,000832	151,9918442
0,000852	154,9720764
0,000874	157,9523087
0,000891	160,9325409
0,000896	163,9127731
0,000889	166,8930054
0,000877	169,8732376
0,000857	172,8534698
0,000835	175,8337021
0,00082	178,8139343
0,000823	181,7941666
0,000834	184,7743988
0,00086	187,754631
0,000884	190,7348633
0,000909	193,7150955
0,000923	196,6953278
0,000927	199,67556
0,000915	202,6557922
0,000894	205,6360245
0,000874	208,6162567
0,000853	211,596489
0,00084	214,5767212
0,00084	217,5569534
0,000854	220,5371857
0,000879	223,5174179
0,000906	226,4976501
0,000927	229,4778824
0,000936	232,4581146
0,000931	235,4383469
0,000914	238,4185791
0,000887	241,3988113
0,00086	244,3790436
0,000836	247,3592758
0,000826	250,3395081
0,000832	253,3197403
0,000854	256,2999725
0,000882	259,2802048
0,000912	262,260437
0,000931	265,2406693
0,000936	268,2209015
0,000927	271,2011337
0,000905	274,181366
0,000877	277,1615982
0,000846	280,1418304
0,000823	283,1220627
0,000818	286,1022949
0,000831	289,0825272
0,000855	292,0627594
0,000887	295,0429916
0,000912	298,0232239
0,00093	301,0034561
0,000929	303,9836884
0,000915	306,9639206
0,000887	309,9441528
0,000851	312,9243851
0,00082	315,9046173
0,0008	318,8848495
0,000802	321,8650818
0,000818	324,845314
0,000852	327,8255463
0,000885	330,8057785
0,000914	333,7860107
0,000926	336,766243
0,000924	339,7464752
0,000901	342,7267075
0,000872	345,7069397
0,000836	348,6871719
0,000809	351,6674042
0,000798	354,6476364
0,000807	357,6278687
0,000835	360,6081009
0,000873	363,5883331
0,000909	366,5685654
0,000934	369,5487976
0,000943	372,5290298
0,000934	375,5092621
0,000907	378,4894943
0,000871	381,4697266
0,000837	384,4499588
0,000811	387,430191
0,000805	390,4104233
0,00082	393,3906555
0,000855	396,3708878
0,000896	399,35112
0,00093	402,3313522
0,000951	405,3115845
0,000954	408,2918167
0,000937	411,272049
0,000905	414,2522812
0,000866	417,2325134
0,00083	420,2127457
0,000811	423,1929779
0,000813	426,1732101
0,000837	429,1534424
0,000878	432,1336746
0,000919	435,1139069
0,000951	438,0941391
0,000971	441,0743713
0,000968	444,0546036
0,000946	447,0348358
0,00091	450,0150681
0,000869	452,9953003
0,000837	455,9755325
0,000825	458,9557648
0,000835	461,935997
0,000866	464,9162292
0,000909	467,8964615
0,000953	470,8766937
0,000983	473,856926
0,000996	476,8371582
0,000985	479,8173904
0,000957	482,7976227
0,000917	485,7778549
0,000876	488,7580872
0,000846	491,7383194
0,000842	494,7185516
0,00086	497,6987839
0,000902	500,6790161
0,00095	503,6592484
0,00099	506,6394806
0,00102	509,6197128
0,00102	512,5999451
0,00101	515,5801773
0,000974	518,5604095
0,000933	521,5406418
0,000896	524,520874
0,000875	527,5011063
0,00088	530,4813385
0,000911	533,4615707
0,00096	536,441803
0,00101	539,4220352
0,00105	542,4022675
0,00108	545,3824997
0,00108	548,3627319
0,00106	551,3429642
0,00102	554,3231964
0,00098	557,3034286
0,000946	560,2836609
0,000933	563,2638931
0,000946	566,2441254
0,000985	569,2243576
0,00104	572,2045898
0,00109	575,1848221
0,00113	578,1650543
0,00115	581,1452866
0,00115	584,1255188
0,00112	587,105751
0,00108	590,0859833
0,00104	593,0662155
0,00101	596,0464478
0,001	599,02668
0,00102	602,0069122
0,00107	604,9871445
0,00113	607,9673767
0,00119	610,9476089
0,00123	613,9278412
0,00124	616,9080734
0,00123	619,8883057
0,0012	622,8685379
0,00116	625,8487701
0,00112	628,8290024
0,00109	631,8092346
0,0011	634,7894669
0,00114	637,7696991
0,00119	640,7499313
0,00126	643,7301636
0,00132	646,7103958
0,00136	649,6906281
0,00137	652,6708603
0,00136	655,6510925
0,00132	658,6313248
0,00128	661,611557
0,00124	664,5917892
0,00123	667,5720215
0,00124	670,5522537
0,00129	673,532486
0,00136	676,5127182
0,00143	679,4929504
0,0015	682,4731827
0,00154	685,4534149
0,00155	688,4336472
0,00153	691,4138794
0,0015	694,3941116
0,00145	697,3743439
0,00141	700,3545761
0,0014	703,3348083
0,00142	706,3150406
0,00148	709,2952728
0,00157	712,2755051
0,00165	715,2557373
0,00172	718,2359695
0,00177	721,2162018
0,00179	724,196434
0,00177	727,1766663
0,00173	730,1568985
0,00169	733,1371307
0,00166	736,117363
0,00166	739,0975952
0,0017	742,0778275
0,00178	745,0580597
0,00188	748,0382919
0,00199	751,0185242
0,00208	753,9987564
0,00214	756,9789886
0,00216	759,9592209
0,00214	762,9394531
0,00211	765,9196854
0,00206	768,8999176
0,00203	771,8801498
0,00204	774,8603821
0,0021	777,8406143
0,0022	780,8208466
0,00234	783,8010788
0,00247	786,781311
0,00259	789,7615433
0,00267	792,7417755
0,00271	795,7220078
0,00271	798,70224
0,00267	801,6824722
0,00263	804,6627045
0,00259	807,6429367
0,0026	810,6231689
0,00266	813,6034012
0,00277	816,5836334
0,00293	819,5638657
0,0031	822,5440979
0,00325	825,5243301
0,00337	828,5045624
0,00342	831,4847946
0,00341	834,4650269
0,00334	837,4452591
0,00323	840,4254913
0,0031	843,4057236
0,00299	846,3859558
0,00292	849,366188
0,00292	852,3464203
0,00298	855,3266525
0,00306	858,3068848
0,00314	861,287117
0,00315	864,2673492
0,00308	867,2475815
0,0029	870,2278137
0,0026	873,208046
0,00218	876,1882782
0,00167	879,1685104
0,00111	882,1487427
0,000551	885,1289749
0,000109	888,1092072
0,000371	891,0894394
0,000585	894,0696716
0,000626	897,0499039
0,000568	900,0301361
0,000583	903,0103683
0,000736	905,9906006
0,000921	908,9708328
0,00107	911,9510651
0,0012	914,9312973
0,0013	917,9115295
0,0014	920,8917618
0,00148	923,871994
0,00157	926,8522263
0,00165	929,8324585
0,00172	932,8126907
0,00179	935,792923
0,00184	938,7731552
0,00189	941,7533875
0,00194	944,7336197
0,002	947,7138519
0,00209	950,6940842
0,00221	953,6743164
0,00236	956,6545486
0,00253	959,6347809
0,00271	962,6150131
0,00286	965,5952454
0,00299	968,5754776
0,00308	971,5557098
0,00312	974,5359421
0,00313	977,5161743
0,00313	980,4964066
0,00313	983,4766388
0,00316	986,456871
0,00325	989,4371033
0,00341	992,4173355
0,00362	995,3975677
0,00385	998,3778
0,00406	1001,358032
0,00422	1004,338264
0,00431	1007,318497
0,00429	1010,298729
0,00418	1013,278961
0,00398	1016,259193
0,00372	1019,239426
0,00347	1022,219658
0,00328	1025,19989
0,0032	1028,180122
0,00325	1031,160355
0,00337	1034,140587
0,00347	1037,120819
0,00347	1040,101051
0,0033	1043,081284
0,00294	1046,061516
0,00236	1049,041748
0,00163	1052,02198
0,000877	1055,002213
0,000571	1057,982445
0,001	1060,962677
0,00141	1063,942909
0,00163	1066,923141
0,00168	1069,903374
0,00161	1072,883606
0,00145	1075,863838
0,00124	1078,84407
0,00101	1081,824303
0,000806	1084,804535
0,000691	1087,784767
0,000703	1090,764999
0,000807	1093,745232
0,000929	1096,725464
0,00103	1099,705696
0,00108	1102,685928
0,00107	1105,666161
0,00101	1108,646393
0,000906	1111,626625
0,000777	1114,606857
0,000643	1117,58709
0,000547	1120,567322
0,000522	1123,547554
0,000568	1126,527786
0,000651	1129,508018
0,000734	1132,488251
0,000791	1135,468483
0,000812	1138,448715
0,000794	1141,428947
0,000742	1144,40918
0,000662	1147,389412
0,000569	1150,369644
0,000487	1153,349876
0,00044	1156,330109
0,000446	1159,310341
0,000493	1162,290573
0,000556	1165,270805
0,000612	1168,251038
0,000646	1171,23127
0,00065	1174,211502
0,000625	1177,191734
0,000576	1180,171967
0,000506	1183,152199
0,000433	1186,132431
0,000371	1189,112663
0,000342	1192,092896
0,000353	1195,073128
0,000392	1198,05336
0,000437	1201,033592
0,000472	1204,013824
0,000489	1206,994057
0,000483	1209,974289
0,000454	1212,954521
0,000404	1215,934753
0,000343	1218,914986
0,000282	1221,895218
0,00024	1224,87545
0,000232	1227,855682
0,000261	1230,835915
0,000305	1233,816147
0,000346	1236,796379
0,000373	1239,776611
0,000382	1242,756844
0,00037	1245,737076
0,000339	1248,717308
0,000296	1251,69754
0,000249	1254,677773
0,000211	1257,658005
0,000202	1260,638237
0,000223	1263,618469
0,000262	1266,598701
0,000301	1269,578934
0,00033	1272,559166
0,000344	1275,539398
0,000341	1278,51963
0,000322	1281,499863
0,00029	1284,480095
0,00025	1287,460327
0,000214	1290,440559
0,000196	1293,420792
0,000204	1296,401024
0,000232	1299,381256
0,000266	1302,361488
0,000295	1305,341721
0,000314	1308,321953
0,000318	1311,302185
0,000308	1314,282417
0,000284	1317,26265
0,000251	1320,242882
0,000217	1323,223114
0,000191	1326,203346
0,000183	1329,183578
0,000197	1332,163811
0,000224	1335,144043
0,000252	1338,124275
0,000274	1341,104507
0,000283	1344,08474
0,000279	1347,064972
0,000264	1350,045204
0,000237	1353,025436
0,000205	1356,005669
0,000177	1358,985901
0,000163	1361,966133
0,000168	1364,946365
0,000191	1367,926598
0,000219	1370,90683
0,000242	1373,887062
0,000256	1376,867294
0,000259	1379,847527
0,000251	1382,827759
0,000231	1385,807991
0,000205	1388,788223
0,00018	1391,768456
0,000164	1394,748688
0,000164	1397,72892
0,000182	1400,709152
0,000207	1403,689384
0,00023	1406,669617
0,000248	1409,649849
0,000255	1412,630081
0,000253	1415,610313
0,00024	1418,590546
0,00022	1421,570778
0,000198	1424,55101
0,000182	1427,531242
0,000177	1430,511475
0,00019	1433,491707
0,000209	1436,471939
0,000234	1439,452171
0,000254	1442,432404
0,000266	1445,412636
0,000269	1448,392868
0,000261	1451,3731
0,000246	1454,353333
0,000226	1457,333565
0,00021	1460,313797
0,000201	1463,294029
0,000206	1466,274261
0,000224	1469,254494
0,000246	1472,234726
0,000267	1475,214958
0,000284	1478,19519
0,000291	1481,175423
0,000291	1484,155655
0,000279	1487,135887
0,000265	1490,116119
0,000249	1493,096352
0,000239	1496,076584
0,000238	1499,056816
0,00025	1502,037048
0,000271	1505,017281
0,000294	1507,997513
0,000314	1510,977745
0,000326	1513,957977
0,000331	1516,93821
0,000327	1519,918442
0,000316	1522,898674
0,000303	1525,878906
0,000293	1528,859138
0,000288	1531,839371
0,000296	1534,819603
0,000313	1537,799835
0,000335	1540,780067
0,000357	1543,7603
0,000375	1546,740532
0,000388	1549,720764
0,000391	1552,700996
0,000387	1555,681229
0,000378	1558,661461
0,000368	1561,641693
0,000364	1564,621925
0,000367	1567,602158
0,000379	1570,58239
0,000399	1573,562622
0,000423	1576,542854
0,000446	1579,523087
0,000464	1582,503319
0,000474	1585,483551
0,000478	1588,463783
0,000475	1591,444016
0,000469	1594,424248
0,000464	1597,40448
0,000464	1600,384712
0,000471	1603,364944
0,000486	1606,345177
0,000509	1609,325409
0,000532	1612,305641
0,000555	1615,285873
0,000573	1618,266106
0,000584	1621,246338
0,000589	1624,22657
0,000586	1627,206802
0,000582	1630,187035
0,000579	1633,167267
0,000581	1636,147499
0,000588	1639,127731
0,000607	1642,107964
0,000628	1645,088196
0,00065	1648,068428
0,000673	1651,04866
0,000688	1654,028893
0,000698	1657,009125
0,000702	1659,989357
0,000699	1662,969589
0,000694	1665,949821
0,00069	1668,930054
0,000689	1671,910286
0,000695	1674,890518
0,000706	1677,87075
0,000724	1680,850983
0,000741	1683,831215
0,000758	1686,811447
0,00077	1689,791679
0,000774	1692,771912
0,00077	1695,752144
0,000761	1698,732376
0,000749	1701,712608
0,000737	1704,692841
0,000727	1707,673073
0,000722	1710,653305
0,000724	1713,633537
0,00073	1716,61377
0,000739	1719,594002
0,000745	1722,574234
0,000748	1725,554466
0,000745	1728,534698
0,000734	1731,514931
0,000719	1734,495163
0,000701	1737,475395
0,000686	1740,455627
0,000676	1743,43586
0,000677	1746,416092
0,000688	1749,396324
0,000706	1752,376556
0,000727	1755,356789
0,000747	1758,337021
0,000767	1761,317253
0,000777	1764,297485
0,000783	1767,277718
0,000786	1770,25795
0,000789	1773,238182
0,000797	1776,218414
0,000811	1779,198647
0,000833	1782,178879
0,000859	1785,159111
0,000891	1788,139343
0,000919	1791,119576
0,000943	1794,099808
0,00096	1797,08004
0,000972	1800,060272
0,000979	1803,040504
0,000986	1806,020737
0,000991	1809,000969
0,001	1811,981201
0,00102	1814,961433
0,00104	1817,941666
0,00107	1820,921898
0,00111	1823,90213
0,00113	1826,882362
0,00116	1829,862595
0,00118	1832,842827
0,00119	1835,823059
0,0012	1838,803291
0,00121	1841,783524
0,00121	1844,763756
0,00123	1847,743988
0,00124	1850,72422
0,00126	1853,704453
0,00129	1856,684685
0,00131	1859,664917
0,00134	1862,645149
0,00136	1865,625381
0,00138	1868,605614
0,00139	1871,585846
0,00139	1874,566078
0,00139	1877,54631
0,00139	1880,526543
0,0014	1883,506775
0,00141	1886,487007
0,00142	1889,467239
0,00145	1892,447472
0,00147	1895,427704
0,0015	1898,407936
0,00152	1901,388168
0,00154	1904,368401
0,00155	1907,348633
0,00156	1910,328865
0,00156	1913,309097
0,00158	1916,28933
0,0016	1919,269562
0,00163	1922,249794
0,00166	1925,230026
0,00171	1928,210258
0,00175	1931,190491
0,0018	1934,170723
0,00184	1937,150955
0,00187	1940,131187
0,0019	1943,11142
0,00192	1946,091652
0,00195	1949,071884
0,00198	1952,052116
0,00201	1955,032349
0,00205	1958,012581
0,0021	1960,992813
0,00215	1963,973045
0,0022	1966,953278
0,00225	1969,93351
0,0023	1972,913742
0,00233	1975,893974
0,00237	1978,874207
0,00239	1981,854439
0,00242	1984,834671
0,00245	1987,814903
0,00249	1990,795135
0,00253	1993,775368
0,00257	1996,7556
0,00262	1999,735832
0,00267	2002,716064
0,00271	2005,696297
0,00275	2008,676529
0,00277	2011,656761
0,00279	2014,636993
0,00281	2017,617226
0,00281	2020,597458
0,00282	2023,57769
0,00282	2026,557922
0,00283	2029,538155
0,00285	2032,518387
0,00286	2035,498619
0,00288	2038,478851
0,00288	2041,459084
0,00288	2044,439316
0,00286	2047,419548
0,00283	2050,39978
0,00278	2053,380013
0,00273	2056,360245
0,00268	2059,340477
0,00263	2062,320709
0,00259	2065,300941
0,00256	2068,281174
0,00253	2071,261406
0,0025	2074,241638
0,00246	2077,22187
0,00241	2080,202103
0,00234	2083,182335
0,00227	2086,162567
0,00219	2089,142799
0,00212	2092,123032
0,00206	2095,103264
0,00202	2098,083496
0,00199	2101,063728
0,00197	2104,043961
0,00194	2107,024193
0,0019	2110,004425
0,00185	2112,984657
0,0018	2115,96489
0,00175	2118,945122
0,00171	2121,925354
0,00168	2124,905586
0,00166	2127,885818
0,00164	2130,866051
0,00163	2133,846283
0,00162	2136,826515
0,0016	2139,806747
0,00157	2142,78698
0,00155	2145,767212
0,00151	2148,747444
0,00148	2151,727676
0,00145	2154,707909
0,00142	2157,688141
0,0014	2160,668373
0,00138	2163,648605
0,00137	2166,628838
0,00136	2169,60907
0,00134	2172,589302
0,00132	2175,569534
0,0013	2178,549767
0,00128	2181,529999
0,00125	2184,510231
0,00123	2187,490463
0,00121	2190,470695
0,00119	2193,450928
0,00118	2196,43116
0,00117	2199,411392
0,00117	2202,391624
0,00116	2205,371857
0,00116	2208,352089
0,00115	2211,332321
0,00113	2214,312553
0,00112	2217,292786
0,0011	2220,273018
0,00109	2223,25325
0,00109	2226,233482
0,00109	2229,213715
0,00109	2232,193947
0,0011	2235,174179
0,0011	2238,154411
0,0011	2241,134644
0,00109	2244,114876
0,00108	2247,095108
0,00107	2250,07534
0,00105	2253,055573
0,00104	2256,035805
0,00103	2259,016037
0,00103	2261,996269
0,00103	2264,976501
0,00103	2267,956734
0,00103	2270,936966
0,00103	2273,917198
0,00102	2276,89743
0,001	2279,877663
0,000985	2282,857895
0,00097	2285,838127
0,000957	2288,818359
0,000946	2291,798592
0,000937	2294,778824
0,000932	2297,759056
0,000927	2300,739288
0,000922	2303,719521
0,000914	2306,699753
0,000904	2309,679985
0,00089	2312,660217
0,000874	2315,64045
0,000855	2318,620682
0,000837	2321,600914
0,00082	2324,581146
0,000807	2327,561378
0,000795	2330,541611
0,000785	2333,521843
0,000777	2336,502075
0,000768	2339,482307
0,000756	2342,46254
0,000743	2345,442772
0,000726	2348,423004
0,000707	2351,403236
0,000687	2354,383469
0,000666	2357,363701
0,000648	2360,343933
0,000631	2363,324165
0,000618	2366,304398
0,000605	2369,28463
0,000594	2372,264862
0,000584	2375,245094
0,000571	2378,225327
0,000556	2381,205559
0,000539	2384,185791
0,00052	2387,166023
0,000501	2390,146255
0,000481	2393,126488
0,000465	2396,10672
0,000451	2399,086952
0,000441	2402,067184
0,000433	2405,047417
0,000426	2408,027649
0,000419	2411,007881
0,00041	2413,988113
0,0004	2416,968346
0,000388	2419,948578
0,000375	2422,92881
0,000362	2425,909042
0,00035	2428,889275
0,000343	2431,869507
0,000337	2434,849739
0,000334	2437,829971
0,000333	2440,810204
0,000334	2443,790436
0,000332	2446,770668
0,000328	2449,7509
0,000323	2452,731133
0,000315	2455,711365
0,000308	2458,691597
0,000301	2461,671829
0,000295	2464,652061
0,000291	2467,632294
0,000292	2470,612526
0,000293	2473,592758
0,000296	2476,57299
0,000298	2479,553223
0,000297	2482,533455
0,000294	2485,513687
0,000288	2488,493919
0,000281	2491,474152
0,000275	2494,454384
0,000269	2497,434616
0,000265	2500,414848
0,000266	2503,395081
0,000267	2506,375313
0,00027	2509,355545
0,000271	2512,335777
0,000273	2515,31601
0,00027	2518,296242
0,000267	2521,276474
0,000262	2524,256706
0,000256	2527,236938
0,000253	2530,217171
0,00025	2533,197403
0,000249	2536,177635
0,00025	2539,157867
0,000253	2542,1381
0,000255	2545,118332
0,000257	2548,098564
0,000257	2551,078796
0,000255	2554,059029
0,000254	2557,039261
0,000252	2560,019493
0,000248	2562,999725
0,000247	2565,979958
0,000246	2568,96019
0,000248	2571,940422
0,000253	2574,920654
0,000257	2577,900887
0,000262	2580,881119
0,000266	2583,861351
0,00027	2586,841583
0,000271	2589,821815
0,000271	2592,802048
0,000271	2595,78228
0,000271	2598,762512
0,000272	2601,742744
0,000275	2604,722977
0,000277	2607,703209
0,000281	2610,683441
0,000285	2613,663673
0,000288	2616,643906
0,00029	2619,624138
0,00029	2622,60437
0,000288	2625,584602
0,000285	2628,564835
0,000282	2631,545067
0,000279	2634,525299
0,000279	2637,505531
0,000276	2640,485764
0,000279	2643,465996
0,000283	2646,446228
0,000286	2649,42646
0,000292	2652,406693
0,000295	2655,386925
0,0003	2658,367157
0,000302	2661,347389
0,000305	2664,327621
0,000308	2667,307854
0,00031	2670,288086
0,000312	2673,268318
0,000314	2676,24855
0,000317	2679,228783
0,00032	2682,209015
0,000323	2685,189247
0,000329	2688,169479
0,000333	2691,149712
0,000337	2694,129944
0,00034	2697,110176
0,000343	2700,090408
0,000345	2703,070641
0,000346	2706,050873
0,000346	2709,031105
0,000345	2712,011337
0,000348	2714,99157
0,000347	2717,971802
0,00035	2720,952034
0,000351	2723,932266
0,000354	2726,912498
0,000357	2729,892731
0,000356	2732,872963
0,000355	2735,853195
0,000353	2738,833427
0,000349	2741,81366
0,000344	2744,793892
0,000339	2747,774124
0,000335	2750,754356
0,000329	2753,734589
0,000328	2756,714821
0,000325	2759,695053
0,000323	2762,675285
0,000321	2765,655518
0,000318	2768,63575
0,000316	2771,615982
0,000312	2774,596214
0,000306	2777,576447
0,000302	2780,556679
0,000296	2783,536911
0,000296	2786,517143
0,000296	2789,497375
0,0003	2792,477608
0,000306	2795,45784
0,000313	2798,438072
0,000319	2801,418304
0,000326	2804,398537
0,00033	2807,378769
0,000335	2810,359001
0,000337	2813,339233
0,000342	2816,319466
0,000349	2819,299698
0,000359	2822,27993
0,000372	2825,260162
0,000389	2828,240395
0,000404	2831,220627
0,000418	2834,200859
0,000434	2837,181091
0,000445	2840,161324
0,000457	2843,141556
0,000469	2846,121788
0,000482	2849,10202
0,000495	2852,082253
0,00051	2855,062485
0,000526	2858,042717
0,000541	2861,022949
0,000555	2864,003181
0,000569	2866,983414
0,000582	2869,963646
0,000592	2872,943878
0,000602	2875,92411
0,000611	2878,904343
0,000621	2881,884575
0,000631	2884,864807
0,00064	2887,845039
0,00065	2890,825272
0,00066	2893,805504
0,00067	2896,785736
0,000678	2899,765968
0,000686	2902,746201
0,000694	2905,726433
0,0007	2908,706665
0,000704	2911,686897
0,00071	2914,66713
0,000715	2917,647362
0,00072	2920,627594
0,000726	2923,607826
0,000733	2926,588058
0,000739	2929,568291
0,000746	2932,548523
0,000751	2935,528755
0,000755	2938,508987
0,000757	2941,48922
0,000759	2944,469452
0,000758	2947,449684
0,000758	2950,429916
0,000759	2953,410149
0,000759	2956,390381
0,000762	2959,370613
0,000765	2962,350845
0,000767	2965,331078
0,000769	2968,31131
0,000768	2971,291542
0,000764	2974,271774
0,00076	2977,252007
0,000755	2980,232239
0,000752	2983,212471
0,000748	2986,192703
0,000747	2989,172935
0,000748	2992,153168
0,00075	2995,1334
0,000752	2998,113632
0,000752	3001,093864
0,00075	3004,074097
0,000746	3007,054329
0,000741	3010,034561
0,000735	3013,014793
0,000728	3015,995026
0,000722	3018,975258
0,000715	3021,95549
0,000711	3024,935722
0,000707	3027,915955
0,000705	3030,896187
0,000704	3033,876419
0,000701	3036,856651
0,000697	3039,836884
0,000691	3042,817116
0,000683	3045,797348
0,000674	3048,77758
0,000662	3051,757813
0,000652	3054,738045
0,000641	3057,718277
0,000634	3060,698509
0,000629	3063,678741
0,000627	3066,658974
0,000626	3069,639206
0,000624	3072,619438
0,000621	3075,59967
0,000615	3078,579903
0,000605	3081,560135
0,000594	3084,540367
0,00058	3087,520599
0,000567	3090,500832
0,000557	3093,481064
0,000551	3096,461296
0,00055	3099,441528
0,00055	3102,421761
0,00055	3105,401993
0,000547	3108,382225
0,00054	3111,362457
0,000526	3114,34269
0,000506	3117,322922
0,000484	3120,303154
0,000461	3123,283386
0,000442	3126,263618
0,000428	3129,243851
0,00042	3132,224083
0,000415	3135,204315
0,000411	3138,184547
0,000404	3141,16478
0,000391	3144,145012
0,000375	3147,125244
0,000353	3150,105476
0,000333	3153,085709
0,000318	3156,065941
0,000308	3159,046173
0,000305	3162,026405
0,000305	3165,006638
0,000309	3167,98687
0,000308	3170,967102
0,000304	3173,947334
0,000298	3176,927567
0,000288	3179,907799
0,000281	3182,888031
0,000274	3185,868263
0,000271	3188,848495
0,00027	3191,828728
0,000272	3194,80896
0,000277	3197,789192
0,000281	3200,769424
0,000284	3203,749657
0,000285	3206,729889
0,000284	3209,710121
0,000283	3212,690353
0,000281	3215,670586
0,000281	3218,650818
0,000281	3221,63105
0,000283	3224,611282
0,000285	3227,591515
0,000288	3230,571747
0,00029	3233,551979
0,000291	3236,532211
0,000292	3239,512444
0,000292	3242,492676
0,00029	3245,472908
0,000288	3248,45314
0,000287	3251,433372
0,000287	3254,413605
0,000287	3257,393837
0,000286	3260,374069
0,000286	3263,354301
0,000285	3266,334534
0,000285	3269,314766
0,000283	3272,294998
0,00028	3275,27523
0,000278	3278,255463
0,000276	3281,235695
0,000273	3284,215927
0,000272	3287,196159
0,000269	3290,176392
0,000267	3293,156624
0,000263	3296,136856
0,00026	3299,117088
0,000256	3302,097321
0,000251	3305,077553
0,000247	3308,057785
0,000241	3311,038017
0,000234	3314,01825
0,00023	3316,998482
0,000225	3319,978714
0,000218	3322,958946
0,000212	3325,939178
0,000204	3328,919411
0,000196	3331,899643
0,000188	3334,879875
0,000178	3337,860107
0,000167	3340,84034
0,000157	3343,820572
0,000147	3346,800804
0,000137	3349,781036
0,000127	3352,761269
0,000116	3355,741501
0,000105	3358,721733
0,0000947	3361,701965
0,0000846	3364,682198
0,0000732	3367,66243
0,0000634	3370,642662
0,0000526	3373,622894
0,0000445	3376,603127
0,0000381	3379,583359
0,0000326	3382,563591
0,000029	3385,543823
0,0000291	3388,524055
0,0000321	3391,504288
0,0000382	3394,48452
0,000045	3397,464752
0,0000523	3400,444984
0,0000586	3403,425217
0,0000634	3406,405449
0,0000669	3409,385681
0,0000703	3412,365913
0,0000738	3415,346146
0,0000799	3418,326378
0,0000834	3421,30661
0,0000891	3424,286842
0,0000955	3427,267075
0,000101	3430,247307
0,000107	3433,227539
0,00011	3436,207771
0,000113	3439,188004
0,000115	3442,168236
0,000113	3445,148468
0,000112	3448,1287
0,000112	3451,108932
0,00011	3454,089165
0,000111	3457,069397
0,000113	3460,049629
0,000113	3463,029861
0,000116	3466,010094
0,000118	3468,990326
0,000118	3471,970558
0,000117	3474,95079
0,000113	3477,931023
0,000109	3480,911255
0,000103	3483,891487
0,0000967	3486,871719
0,0000907	3489,851952
0,0000858	3492,832184
0,0000832	3495,812416
0,0000844	3498,792648
0,0000851	3501,772881
0,0000865	3504,753113
0,0000855	3507,733345
0,0000842	3510,713577
0,000081	3513,69381
0,0000766	3516,674042
0,00007	3519,654274
0,0000639	3522,634506
0,0000562	3525,614738
0,0000537	3528,594971
0,0000528	3531,575203
0,0000566	3534,555435
0,0000618	3537,535667
0,0000645	3540,5159
0,0000672	3543,496132
0,0000678	3546,476364
0,0000659	3549,456596
0,000062	3552,436829
0,0000553	3555,417061
0,0000503	3558,397293
0,0000478	3561,377525
0,0000494	3564,357758
0,0000535	3567,33799
0,0000585	3570,318222
0,0000651	3573,298454
0,0000678	3576,278687
0,0000707	3579,258919
0,0000701	3582,239151
0,0000666	3585,219383
0,000065	3588,199615
0,0000623	3591,179848
0,000061	3594,16008
0,0000622	3597,140312
0,0000664	3600,120544
0,0000716	3603,100777
0,0000775	3606,081009
0,0000822	3609,061241
0,0000849	3612,041473
0,0000857	3615,021706
0,0000861	3618,001938
0,0000858	3620,98217
0,0000837	3623,962402
0,0000839	3626,942635
0,0000853	3629,922867
0,0000879	3632,903099
0,0000922	3635,883331
0,000097	3638,863564
0,000101	3641,843796
0,000106	3644,824028
0,000108	3647,80426
0,000109	3650,784492
0,00011	3653,764725
0,000111	3656,744957
0,000111	3659,725189
0,000113	3662,705421
0,000116	3665,685654
0,00012	3668,665886
0,000125	3671,646118
0,00013	3674,62635
0,000134	3677,606583
0,000138	3680,586815
0,000141	3683,567047
0,000143	3686,547279
0,000144	3689,527512
0,000145	3692,507744
0,000147	3695,487976
0,000149	3698,468208
0,000152	3701,448441
0,000155	3704,428673
0,00016	3707,408905
0,000164	3710,389137
0,000168	3713,36937
0,000171	3716,349602
0,000173	3719,329834
0,000174	3722,310066
0,000175	3725,290298
0,000175	3728,270531
0,000177	3731,250763
0,000179	3734,230995
0,000181	3737,211227
0,000184	3740,19146
0,000188	3743,171692
0,000191	3746,151924
0,000193	3749,132156
0,000196	3752,112389
0,000196	3755,092621
0,000197	3758,072853
0,000197	3761,053085
0,000197	3764,033318
0,000198	3767,01355
0,0002	3769,993782
0,000202	3772,974014
0,000206	3775,954247
0,000209	3778,934479
0,000214	3781,914711
0,000215	3784,894943
0,000218	3787,875175
0,000219	3790,855408
0,000221	3793,83564
0,000222	3796,815872
0,000224	3799,796104
0,000227	3802,776337
0,000228	3805,756569
0,000233	3808,736801
0,000237	3811,717033
0,000241	3814,697266
0,000245	3817,677498
0,000248	3820,65773
0,000249	3823,637962
0,000251	3826,618195
0,00025	3829,598427
0,000249	3832,578659
0,000248	3835,558891
0,000248	3838,539124
0,000247	3841,519356
0,000247	3844,499588
0,000246	3847,47982
0,000244	3850,460052
0,000243	3853,440285
0,000239	3856,420517
0,000233	3859,400749
0,000228	3862,380981
0,000222	3865,361214
0,000216	3868,341446
0,000209	3871,321678
0,000203	3874,30191
0,000198	3877,282143
0,000193	3880,262375
0,000187	3883,242607
0,000183	3886,222839
0,000178	3889,203072
0,000172	3892,183304
0,000165	3895,163536
0,000157	3898,143768
0,00015	3901,124001
0,000141	3904,104233
0,000133	3907,084465
0,000126	3910,064697
0,00012	3913,04493
0,000116	3916,025162
0,000112	3919,005394
0,000109	3921,985626
0,000105	3924,965858
0,000101	3927,946091
0,000096	3930,926323
0,000091	3933,906555
0,0000855	3936,886787
0,0000798	3939,86702
0,0000755	3942,847252
0,0000711	3945,827484
0,0000693	3948,807716
0,0000683	3951,787949
0,0000665	3954,768181
0,0000649	3957,748413
0,0000633	3960,728645
0,0000585	3963,708878
0,0000552	3966,68911
0,0000505	3969,669342
0,0000467	3972,649574
0,0000437	3975,629807
0,0000444	3978,610039
0,0000464	3981,590271
0,00005	3984,570503
0,000052	3987,550735
0,0000535	3990,530968
0,0000555	3993,5112
0,000055	3996,491432
0,0000535	3999,471664
0,000052	4002,451897
0,0000513	4005,432129
0,0000507	4008,412361
0,0000527	4011,392593
0,0000546	4014,372826
0,0000565	4017,353058
0,000058	4020,33329
0,0000574	4023,313522
0,0000558	4026,293755
0,000053	4029,273987
0,0000507	4032,254219
0,0000483	4035,234451
0,000047	4038,214684
0,0000494	4041,194916
0,0000528	4044,175148
0,0000576	4047,15538
0,0000603	4050,135612
0,0000642	4053,115845
0,0000675	4056,096077
0,0000703	4059,076309
0,0000727	4062,056541
0,0000747	4065,036774
0,0000772	4068,017006
0,0000812	4070,997238
0,0000856	4073,97747
0,0000905	4076,957703
0,0000958	4079,937935
0,000102	4082,918167
0,000105	4085,898399
0,000111	4088,878632
0,000115	4091,858864
0,000118	4094,839096
0,000121	4097,819328
0,000123	4100,799561
0,000125	4103,779793
0,000128	4106,760025
0,000131	4109,740257
0,000134	4112,72049
0,000138	4115,700722
0,000142	4118,680954
0,000147	4121,661186
0,00015	4124,641418
0,000152	4127,621651
0,000154	4130,601883
0,000154	4133,582115
0,000154	4136,562347
0,000155	4139,54258
0,000154	4142,522812
0,000153	4145,503044
0,000154	4148,483276
0,000156	4151,463509
0,000158	4154,443741
0,000161	4157,423973
0,000162	4160,404205
0,000161	4163,384438
0,000161	4166,36467
0,000159	4169,344902
0,000158	4172,325134
0,000154	4175,305367
0,000152	4178,285599
0,000153	4181,265831
0,000154	4184,246063
0,000156	4187,226295
0,000159	4190,206528
0,000162	4193,18676
0,000164	4196,166992
0,000165	4199,147224
0,000166	4202,127457
0,000166	4205,107689
0,000166	4208,087921
0,000164	4211,068153
0,000165	4214,048386
0,000167	4217,028618
0,000169	4220,00885
0,000173	4222,989082
0,000177	4225,969315
0,000181	4228,949547
0,000183	4231,929779
0,000185	4234,910011
0,000185	4237,890244
0,000184	4240,870476
0,000184	4243,850708
0,000183	4246,83094
0,000183	4249,811172
0,000185	4252,791405
0,000187	4255,771637
0,000192	4258,751869
0,000196	4261,732101
0,000199	4264,712334
0,0002	4267,692566
0,000201	4270,672798
0,0002	4273,65303
0,000199	4276,633263
0,000197	4279,613495
0,000197	4282,593727
0,000196	4285,573959
0,000199	4288,554192
0,000203	4291,534424
0,000206	4294,514656
0,00021	4297,494888
0,000212	4300,475121
0,000213	4303,455353
0,000214	4306,435585
0,000212	4309,415817
0,000208	4312,396049
0,000208	4315,376282
0,000206	4318,356514
0,000206	4321,336746
0,000209	4324,316978
0,00021	4327,297211
0,000213	4330,277443
0,000215	4333,257675
0,000217	4336,237907
0,000217	4339,21814
0,000215	4342,198372
0,000213	4345,178604
0,000209	4348,158836
0,000206	4351,139069
0,000204	4354,119301
0,000201	4357,099533
0,000203	4360,079765
0,000203	4363,059998
0,000205	4366,04023
0,000206	4369,020462
0,000205	4372,000694
0,000204	4374,980927
0,000201	4377,961159
0,000197	4380,941391
0,000193	4383,921623
0,000189	4386,901855
0,000185	4389,882088
0,000184	4392,86232
0,000183	4395,842552
0,000182	4398,822784
0,000183	4401,803017
0,000182	4404,783249
0,000182	4407,763481
0,000178	4410,743713
0,000174	4413,723946
0,000168	4416,704178
0,000163	4419,68441
0,000158	4422,664642
0,000154	4425,644875
0,000152	4428,625107
0,000151	4431,605339
0,000151	4434,585571
0,000151	4437,565804
0,00015	4440,546036
0,000147	4443,526268
0,000145	4446,5065
0,00014	4449,486732
0,000135	4452,466965
0,000131	4455,447197
0,000126	4458,427429
0,000124	4461,407661
0,000124	4464,387894
0,000123	4467,368126
0,000123	4470,348358
0,000123	4473,32859
0,000121	4476,308823
0,00012	4479,289055
0,000118	4482,269287
0,000116	4485,249519
0,000114	4488,229752
0,000113	4491,209984
0,000113	4494,190216
0,000114	4497,170448
0,000117	4500,150681
0,000118	4503,130913
0,00012	4506,111145
0,000122	4509,091377
0,000124	4512,071609
0,000123	4515,051842
0,000124	4518,032074
0,000123	4521,012306
0,000122	4523,992538
0,000123	4526,972771
0,000121	4529,953003
0,000122	4532,933235
0,000122	4535,913467
0,000125	4538,8937
0,000127	4541,873932
0,000128	4544,854164
0,00013	4547,834396
0,000129	4550,814629
0,00013	4553,794861
0,00013	4556,775093
0,00013	4559,755325
0,000131	4562,735558
0,000133	4565,71579
0,000136	4568,696022
0,000138	4571,676254
0,000143	4574,656487
0,000147	4577,636719
0,00015	4580,616951
0,000152	4583,597183
0,000153	4586,577415
0,000155	4589,557648
0,000154	4592,53788
0,000153	4595,518112
0,000153	4598,498344
0,000155	4601,478577
0,000156	4604,458809
0,00016	4607,439041
0,000163	4610,419273
0,000167	4613,399506
0,000169	4616,379738
0,000172	4619,35997
0,000172	4622,340202
0,000171	4625,320435
0,00017	4628,300667
0,000168	4631,280899
0,000169	4634,261131
0,000169	4637,241364
0,000171	4640,221596
0,000174	4643,201828
0,000176	4646,18206
0,000179	4649,162292
0,000181	4652,142525
0,00018	4655,122757
0,000179	4658,102989
0,000178	4661,083221
0,000175	4664,063454
0,000172	4667,043686
0,00017	4670,023918
0,00017	4673,00415
0,000172	4675,984383
0,000174	4678,964615
0,000175	4681,944847
0,000177	4684,925079
0,000175	4687,905312
0,000175	4690,885544
0,000172	4693,865776
0,000169	4696,846008
0,000165	4699,826241
0,000162	4702,806473
0,000159	4705,786705
0,000161	4708,766937
0,00016	4711,747169
0,00016	4714,727402
0,000161	4717,707634
0,000161	4720,687866
0,000159	4723,668098
0,000156	4726,648331
0,000152	4729,628563
0,000148	4732,608795
0,000144	4735,589027
0,00014	4738,56926
0,000137	4741,549492
0,000138	4744,529724
0,000137	4747,509956
0,000137	4750,490189
0,000137	4753,470421
0,000136	4756,450653
0,000133	4759,430885
0,000129	4762,411118
0,000126	4765,39135
0,000123	4768,371582
0,00012	4771,351814
0,000119	4774,332047
0,000118	4777,312279
0,000118	4780,292511
0,000119	4783,272743
0,00012	4786,252975
0,000121	4789,233208
0,000119	4792,21344
0,000118	4795,193672
0,000116	4798,173904
0,000114	4801,154137
0,000113	4804,134369
0,000112	4807,114601
0,000112	4810,094833
0,000112	4813,075066
0,000113	4816,055298
0,000112	4819,03553
0,000114	4822,015762
0,000112	4824,995995
0,000111	4827,976227
0,000109	4830,956459
0,000107	4833,936691
0,000104	4836,916924
0,000103	4839,897156
0,000102	4842,877388
0,000101	4845,85762
0,000101	4848,837852
0,0001	4851,818085
0,000101	4854,798317
0,0001	4857,778549
0,000101	4860,758781
0,0001	4863,739014
0,0001	4866,719246
0,0000996	4869,699478
0,000101	4872,67971
0,0000992	4875,659943
0,000101	4878,640175
0,000102	4881,620407
0,000104	4884,600639
0,000107	4887,580872
0,00011	4890,561104
0,000112	4893,541336
0,000114	4896,521568
0,000116	4899,501801
0,000117	4902,482033
0,000118	4905,462265
0,00012	4908,442497
0,000123	4911,422729
0,000124	4914,402962
0,000127	4917,383194
0,00013	4920,363426
0,000134	4923,343658
0,000138	4926,323891
0,000139	4929,304123
0,000142	4932,284355
0,000144	4935,264587
0,000145	4938,24482
0,000147	4941,225052
0,000148	4944,205284
0,000148	4947,185516
0,000151	4950,165749
0,000153	4953,145981
0,000154	4956,126213
0,000157	4959,106445
0,000158	4962,086678
0,00016	4965,06691
0,000161	4968,047142
0,000162	4971,027374
0,000162	4974,007607
0,000162	4976,987839
0,000161	4979,968071
0,000161	4982,948303
0,000162	4985,928535
0,000162	4988,908768
0,000162	4991,889
0,000163	4994,869232
0,000163	4997,849464
0,000163	5000,829697
0,000163	5003,809929
0,000161	5006,790161
0,000161	5009,770393
0,000159	5012,750626
0,000157	5015,730858
0,000156	5018,71109
0,000154	5021,691322
0,000152	5024,671555
0,000151	5027,651787
0,00015	5030,632019
0,000149	5033,612251
0,000147	5036,592484
0,000146	5039,572716
0,000142	5042,552948
0,00014	5045,53318
0,000135	5048,513412
0,000132	5051,493645
0,000128	5054,473877
0,000125	5057,454109
0,000122	5060,434341
0,000119	5063,414574
0,000116	5066,394806
0,000113	5069,375038
0,000109	5072,35527
0,000106	5075,335503
0,000102	5078,315735
0,0000991	5081,295967
0,0000945	5084,276199
0,0000905	5087,256432
0,0000865	5090,236664
0,0000826	5093,216896
0,0000793	5096,197128
0,0000755	5099,177361
0,0000719	5102,157593
0,0000678	5105,137825
0,0000646	5108,118057
0,0000612	5111,098289
0,0000586	5114,078522
0,0000553	5117,058754
0,0000515	5120,038986
0,0000476	5123,019218
0,0000442	5125,999451
0,0000407	5128,979683
0,000038	5131,959915
0,0000355	5134,940147
0,0000331	5137,92038
0,0000308	5140,900612
0,0000271	5143,880844
0,0000256	5146,861076
0,0000237	5149,841309
0,0000213	5152,821541
0,0000196	5155,801773
0,0000186	5158,782005
0,0000181	5161,762238
0,0000179	5164,74247
0,0000178	5167,722702
0,0000183	5170,702934
0,0000187	5173,683167
0,0000199	5176,663399
0,0000199	5179,643631
0,0000224	5182,623863
0,0000235	5185,604095
0,0000255	5188,584328
0,0000263	5191,56456
0,0000293	5194,544792
0,0000309	5197,525024
0,0000335	5200,505257
0,0000364	5203,485489
0,0000382	5206,465721
0,0000399	5209,445953
0,0000416	5212,426186
0,000043	5215,406418
0,000045	5218,38665
0,0000481	5221,366882
0,0000483	5224,347115
0,0000494	5227,327347
0,0000528	5230,307579
0,0000548	5233,287811
0,0000571	5236,268044
0,0000575	5239,248276
0,0000602	5242,228508
0,0000627	5245,20874
0,0000648	5248,188972
0,0000668	5251,169205
0,0000675	5254,149437
0,0000697	5257,129669
0,000071	5260,109901
0,0000727	5263,090134
0,000075	5266,070366
0,0000767	5269,050598
0,000078	5272,03083
0,0000806	5275,011063
0,0000808	5277,991295
0,0000838	5280,971527
0,0000845	5283,951759
0,0000867	5286,931992
0,0000872	5289,912224
0,0000874	5292,892456
0,0000887	5295,872688
0,0000896	5298,852921
0,0000912	5301,833153
0,0000913	5304,813385
0,0000927	5307,793617
0,0000936	5310,773849
0,0000948	5313,754082
0,0000962	5316,734314
0,0000964	5319,714546
0,0000974	5322,694778
0,0000975	5325,675011
0,0000982	5328,655243
0,0000985	5331,635475
0,0000987	5334,615707
0,0000984	5337,59594
0,0000987	5340,576172
0,0000984	5343,556404
0,0000999	5346,536636
0,0001	5349,516869
0,000101	5352,497101
0,000102	5355,477333
0,000102	5358,457565
0,000103	5361,437798
0,000102	5364,41803
0,000103	5367,398262
0,000103	5370,378494
0,000103	5373,358727
0,000104	5376,338959
0,000105	5379,319191
0,000106	5382,299423
0,000108	5385,279655
0,000109	5388,259888
0,00011	5391,24012
0,000112	5394,220352
0,000112	5397,200584
0,000113	5400,180817
0,000113	5403,161049
0,000114	5406,141281
0,000115	5409,121513
0,000115	5412,101746
0,000117	5415,081978
0,000119	5418,06221
0,00012	5421,042442
0,000122	5424,022675
0,000123	5427,002907
0,000124	5429,983139
0,000124	5432,963371
0,000125	5435,943604
0,000125	5438,923836
0,000125	5441,904068
0,000126	5444,8843
0,000126	5447,864532
0,000128	5450,844765
0,00013	5453,824997
0,000131	5456,805229
0,000133	5459,785461
0,000134	5462,765694
0,000135	5465,745926
0,000137	5468,726158
0,000137	5471,70639
0,000138	5474,686623
0,00014	5477,666855
0,000141	5480,647087
0,000143	5483,627319
0,000145	5486,607552
0,000146	5489,587784
0,000149	5492,568016
0,00015	5495,548248
0,000152	5498,528481
0,000154	5501,508713
0,000156	5504,488945
0,000158	5507,469177
0,000159	5510,449409
0,00016	5513,429642
0,00016	5516,409874
0,000161	5519,390106
0,000162	5522,370338
0,000163	5525,350571
0,000165	5528,330803
0,000166	5531,311035
0,000168	5534,291267
0,000169	5537,2715
0,000171	5540,251732
0,000172	5543,231964
0,00017	5546,212196
0,00017	5549,192429
0,00017	5552,172661
0,000169	5555,152893
0,000168	5558,133125
0,000169	5561,113358
0,00017	5564,09359
0,000172	5567,073822
0,000174	5570,054054
0,000175	5573,034286
0,000175	5576,014519
0,000175	5578,994751
0,000173	5581,974983
0,000171	5584,955215
0,000169	5587,935448
0,000168	5590,91568
0,000167	5593,895912
0,000168	5596,876144
0,000169	5599,856377
0,00017	5602,836609
0,000172	5605,816841
0,000171	5608,797073
0,00017	5611,777306
0,000168	5614,757538
0,000164	5617,73777
0,000161	5620,718002
0,000157	5623,698235
0,000154	5626,678467
0,000152	5629,658699
0,000152	5632,638931
0,000153	5635,619164
0,000152	5638,599396
0,000154	5641,579628
0,000152	5644,55986
0,000149	5647,540092
0,000145	5650,520325
0,00014	5653,500557
0,000136	5656,480789
0,000132	5659,461021
0,00013	5662,441254
0,000128	5665,421486
0,000127	5668,401718
0,000128	5671,38195
0,000128	5674,362183
0,000126	5677,342415
0,000123	5680,322647
0,00012	5683,302879
0,000116	5686,283112
0,000111	5689,263344
0,000107	5692,243576
0,000103	5695,223808
0,000101	5698,204041
0,0000993	5701,184273
0,0000991	5704,164505
0,0000981	5707,144737
0,0000974	5710,124969
0,0000954	5713,105202
0,0000929	5716,085434
0,0000893	5719,065666
0,0000842	5722,045898
0,0000792	5725,026131
0,0000761	5728,006363
0,0000715	5730,986595
0,0000701	5733,966827
0,0000693	5736,94706
0,0000698	5739,927292
0,0000696	5742,907524
0,0000685	5745,887756
0,0000667	5748,867989
0,0000643	5751,848221
0,0000602	5754,828453
0,0000565	5757,808685
0,0000528	5760,788918
0,0000508	5763,76915
0,0000497	5766,749382
0,0000496	5769,729614
0,0000511	5772,709846
0,0000528	5775,690079
0,0000536	5778,670311
0,0000538	5781,650543
0,0000528	5784,630775
0,0000514	5787,611008
0,0000493	5790,59124
0,0000476	5793,571472
0,0000465	5796,551704
0,0000468	5799,531937
0,0000489	5802,512169
0,0000526	5805,492401
0,0000537	5808,472633
0,0000555	5811,452866
0,0000575	5814,433098
0,0000567	5817,41333
0,0000555	5820,393562
0,0000522	5823,373795
0,0000509	5826,354027
0,0000484	5829,334259
0,0000504	5832,314491
0,0000509	5835,294724
0,0000537	5838,274956
0,0000553	5841,255188
0,0000568	5844,23542
0,0000581	5847,215652
0,0000581	5850,195885
0,0000553	5853,176117
0,0000545	5856,156349
0,0000521	5859,136581
0,0000503	5862,116814
0,0000509	5865,097046
0,0000515	5868,077278
0,0000537	5871,05751
0,0000566	5874,037743
0,0000594	5877,017975
0,0000609	5879,998207
0,0000606	5882,978439
0,0000613	5885,958672
0,00006	5888,938904
0,0000583	5891,919136
0,0000582	5894,899368
0,0000594	5897,879601
0,000061	5900,859833
0,0000632	5903,840065
0,000066	5906,820297
0,000068	5909,800529
0,0000702	5912,780762
0,0000715	5915,760994
0,0000717	5918,741226
0,0000705	5921,721458
0,0000706	5924,701691
0,0000681	5927,681923
0,0000684	5930,662155
0,0000694	5933,642387
0,0000698	5936,62262
0,0000706	5939,602852
0,0000724	5942,583084
0,0000734	5945,563316
[truncated: 30,772 more rows]
