# Supplementary material for: Predicting the Durability of Solid Fired Bricks Using NDT Electroacoustic Methods
Source: Materials (Basel). 2022 Aug 25;15(17):5882. doi: 10.3390/ma15175882 (PMC9457344; doi:10.3390/ma15175882)
Supplement: Supplementary file 1 [file materials-15-05882-s001.zip › 29-NV0_FL.csv]

ASCII data file created with TiePie Multi Channel software. www.tiepie.com.
2021-02-24 09:15:45 704m
Frequency	FFT1
Hz	V
0,00395	0
0,000595	2,980232239
0,00027	5,960464478
0,000557	8,940696716
0,000487	11,92092896
0,000531	14,90116119
0,00053	17,88139343
0,000545	20,86162567
0,000523	23,84185791
0,000492	26,82209015
0,000491	29,80232239
0,000538	32,78255463
0,000501	35,76278687
0,00052	38,7430191
0,000501	41,72325134
0,0005	44,70348358
0,000481	47,68371582
0,000547	50,66394806
0,000498	53,6441803
0,00049	56,62441254
0,000507	59,60464478
0,000495	62,58487701
0,000515	65,56510925
0,000515	68,54534149
0,000503	71,52557373
0,000513	74,50580597
0,000526	77,48603821
0,000507	80,46627045
0,000522	83,44650269
0,00052	86,42673492
0,000511	89,40696716
0,000524	92,3871994
0,00051	95,36743164
0,000518	98,34766388
0,000504	101,3278961
0,000512	104,3081284
0,000508	107,2883606
0,000512	110,2685928
0,000518	113,2488251
0,000512	116,2290573
0,000519	119,2092896
0,000518	122,1895218
0,000522	125,169754
0,000529	128,1499863
0,000518	131,1302185
0,000529	134,1104507
0,000525	137,090683
0,000518	140,0709152
0,000528	143,0511475
0,000512	146,0313797
0,000528	149,0116119
0,000521	151,9918442
0,000521	154,9720764
0,00053	157,9523087
0,000517	160,9325409
0,000531	163,9127731
0,000521	166,8930054
0,000526	169,8732376
0,00053	172,8534698
0,000519	175,8337021
0,000527	178,8139343
0,000523	181,7941666
0,000523	184,7743988
0,000522	187,754631
0,000528	190,7348633
0,00052	193,7150955
0,000525	196,6953278
0,000528	199,67556
0,00052	202,6557922
0,000528	205,6360245
0,000518	208,6162567
0,000523	211,596489
0,000522	214,5767212
0,000515	217,5569534
0,00052	220,5371857
0,000511	223,5174179
0,000512	226,4976501
0,000511	229,4778824
0,00051	232,4581146
0,000508	235,4383469
0,00051	238,4185791
0,000506	241,3988113
0,000507	244,3790436
0,000505	247,3592758
0,000508	250,3395081
0,0005	253,3197403
0,000508	256,2999725
0,000495	259,2802048
0,000501	262,260437
0,000499	265,2406693
0,000501	268,2209015
0,000496	271,2011337
0,000496	274,181366
0,000497	277,1615982
0,000492	280,1418304
0,000495	283,1220627
0,00049	286,1022949
0,00049	289,0825272
0,000486	292,0627594
0,000485	295,0429916
0,000484	298,0232239
0,000478	301,0034561
0,000481	303,9836884
0,000478	306,9639206
0,000475	309,9441528
0,000479	312,9243851
0,000475	315,9046173
0,000472	318,8848495
0,000475	321,8650818
0,000471	324,845314
0,000475	327,8255463
0,000469	330,8057785
0,000473	333,7860107
0,00047	336,766243
0,00047	339,7464752
0,000469	342,7267075
0,00047	345,7069397
0,000473	348,6871719
0,000464	351,6674042
0,000471	354,6476364
0,000465	357,6278687
0,00047	360,6081009
0,000468	363,5883331
0,000471	366,5685654
0,000471	369,5487976
0,000471	372,5290298
0,000476	375,5092621
0,000467	378,4894943
0,000477	381,4697266
0,000468	384,4499588
0,000471	387,430191
0,000471	390,4104233
0,00047	393,3906555
0,000473	396,3708878
0,000469	399,35112
0,000471	402,3313522
0,000468	405,3115845
0,00047	408,2918167
0,000469	411,272049
0,000472	414,2522812
0,000468	417,2325134
0,00047	420,2127457
0,000468	423,1929779
0,000472	426,1732101
0,000466	429,1534424
0,000468	432,1336746
0,000468	435,1139069
0,000463	438,0941391
0,000468	441,0743713
0,000463	444,0546036
0,000466	447,0348358
0,000462	450,0150681
0,000462	452,9953003
0,000462	455,9755325
0,00046	458,9557648
0,000461	461,935997
0,000457	464,9162292
0,000461	467,8964615
0,000458	470,8766937
0,000457	473,856926
0,000456	476,8371582
0,000457	479,8173904
0,000456	482,7976227
0,000457	485,7778549
0,000457	488,7580872
0,000457	491,7383194
0,000452	494,7185516
0,000456	497,6987839
0,000454	500,6790161
0,000455	503,6592484
0,000453	506,6394806
0,000456	509,6197128
0,000454	512,5999451
0,000453	515,5801773
0,000454	518,5604095
0,000452	521,5406418
0,000454	524,520874
0,000452	527,5011063
0,000454	530,4813385
0,000453	533,4615707
0,000451	536,441803
0,000456	539,4220352
0,000451	542,4022675
0,000455	545,3824997
0,000455	548,3627319
0,000456	551,3429642
0,000454	554,3231964
0,000455	557,3034286
0,000458	560,2836609
0,000453	563,2638931
0,000461	566,2441254
0,000458	569,2243576
0,000461	572,2045898
0,000459	575,1848221
0,000459	578,1650543
0,000461	581,1452866
0,000463	584,1255188
0,000462	587,105751
0,000464	590,0859833
0,000467	593,0662155
0,000462	596,0464478
0,000466	599,02668
0,000466	602,0069122
0,000465	604,9871445
0,000465	607,9673767
0,000464	610,9476089
0,000466	613,9278412
0,000462	616,9080734
0,000467	619,8883057
0,000461	622,8685379
0,000464	625,8487701
0,00046	628,8290024
0,000463	631,8092346
0,000458	634,7894669
0,000461	637,7696991
0,000458	640,7499313
0,000457	643,7301636
0,000456	646,7103958
0,000455	649,6906281
0,000452	652,6708603
0,000454	655,6510925
0,000446	658,6313248
0,000446	661,611557
0,000448	664,5917892
0,000438	667,5720215
0,000445	670,5522537
0,00044	673,532486
0,000437	676,5127182
0,00044	679,4929504
0,000435	682,4731827
0,000438	685,4534149
0,000433	688,4336472
0,000437	691,4138794
0,000425	694,3941116
0,000429	697,3743439
0,000429	700,3545761
0,000425	703,3348083
0,000423	706,3150406
0,000428	709,2952728
0,000423	712,2755051
0,00042	715,2557373
0,000423	718,2359695
0,000418	721,2162018
0,000418	724,196434
0,000417	727,1766663
0,000413	730,1568985
0,000413	733,1371307
0,000412	736,117363
0,00041	739,0975952
0,000407	742,0778275
0,000406	745,0580597
0,000403	748,0382919
0,000401	751,0185242
0,000398	753,9987564
0,000396	756,9789886
0,000391	759,9592209
0,00039	762,9394531
0,000387	765,9196854
0,000384	768,8999176
0,00038	771,8801498
0,000375	774,8603821
0,000373	777,8406143
0,000365	780,8208466
0,000364	783,8010788
0,000357	786,781311
0,000349	789,7615433
0,000347	792,7417755
0,000333	795,7220078
0,000334	798,70224
0,00032	801,6824722
0,000315	804,6627045
0,000303	807,6429367
0,000298	810,6231689
0,000278	813,6034012
0,000272	816,5836334
0,00026	819,5638657
0,000235	822,5440979
0,000229	825,5243301
0,000201	828,5045624
0,000184	831,4847946
0,000152	834,4650269
0,000132	837,4452591
0,000114	840,4254913
0,000113	843,4057236
0,000142	846,3859558
0,000199	849,366188
0,000264	852,3464203
0,000358	855,3266525
0,000456	858,3068848
0,000563	861,287117
0,000665	864,2673492
0,000736	867,2475815
0,000779	870,2278137
0,000779	873,208046
0,000764	876,1882782
0,000742	879,1685104
0,000721	882,1487427
0,000706	885,1289749
0,000697	888,1092072
0,000685	891,0894394
0,00068	894,0696716
0,000671	897,0499039
0,000663	900,0301361
0,000661	903,0103683
0,00065	905,9906006
0,000653	908,9708328
0,000643	911,9510651
0,000642	914,9312973
0,000636	917,9115295
0,000635	920,8917618
0,000629	923,871994
0,000625	926,8522263
0,000624	929,8324585
0,000616	932,8126907
0,000614	935,792923
0,000611	938,7731552
0,000607	941,7533875
0,0006	944,7336197
0,000598	947,7138519
0,000596	950,6940842
0,000586	953,6743164
0,000589	956,6545486
0,000584	959,6347809
0,000577	962,6150131
0,00058	965,5952454
0,000569	968,5754776
0,000569	971,5557098
0,000567	974,5359421
0,000559	977,5161743
0,000561	980,4964066
0,000555	983,4766388
0,000552	986,456871
0,000542	989,4371033
0,000543	992,4173355
0,000537	995,3975677
0,000528	998,3778
0,000533	1001,358032
0,000519	1004,338264
0,00052	1007,318497
0,000516	1010,298729
0,000509	1013,278961
0,000503	1016,259193
0,0005	1019,239426
0,000495	1022,219658
0,000489	1025,19989
0,000485	1028,180122
0,000478	1031,160355
0,000473	1034,140587
0,000468	1037,120819
0,000469	1040,101051
0,000465	1043,081284
0,000474	1046,061516
0,000484	1049,041748
0,000497	1052,02198
0,000513	1055,002213
0,000515	1057,982445
0,000526	1060,962677
0,00052	1063,942909
0,000531	1066,923141
0,000524	1069,903374
0,000531	1072,883606
0,000537	1075,863838
0,000528	1078,84407
0,000544	1081,824303
0,000538	1084,804535
0,000545	1087,784767
0,000549	1090,764999
0,000552	1093,745232
0,000559	1096,725464
0,000561	1099,705696
0,000569	1102,685928
0,00057	1105,666161
0,000575	1108,646393
0,00058	1111,626625
0,000583	1114,606857
0,000589	1117,58709
0,000593	1120,567322
0,000597	1123,547554
0,000605	1126,527786
0,000606	1129,508018
0,000614	1132,488251
0,000616	1135,468483
0,000621	1138,448715
0,000622	1141,428947
0,000633	1144,40918
0,000635	1147,389412
0,000635	1150,369644
0,000642	1153,349876
0,000642	1156,330109
0,000648	1159,310341
0,00065	1162,290573
0,00065	1165,270805
0,000656	1168,251038
0,000657	1171,23127
0,000653	1174,211502
0,000661	1177,191734
0,000658	1180,171967
0,000657	1183,152199
0,000662	1186,132431
0,000655	1189,112663
0,000662	1192,092896
0,000654	1195,073128
0,000661	1198,05336
0,000655	1201,033592
0,000656	1204,013824
0,000654	1206,994057
0,000651	1209,974289
0,000653	1212,954521
0,000648	1215,934753
0,000647	1218,914986
0,000643	1221,895218
0,000642	1224,87545
0,000636	1227,855682
0,000634	1230,835915
0,000632	1233,816147
0,000627	1236,796379
0,000625	1239,776611
0,000622	1242,756844
0,000619	1245,737076
0,000612	1248,717308
0,000611	1251,69754
0,000602	1254,677773
0,000603	1257,658005
0,000599	1260,638237
0,000594	1263,618469
0,000587	1266,598701
0,000586	1269,578934
0,000575	1272,559166
0,000574	1275,539398
0,000567	1278,51963
0,000555	1281,499863
0,000551	1284,480095
0,000544	1287,460327
0,000532	1290,440559
0,000523	1293,420792
0,000515	1296,401024
0,000502	1299,381256
0,000488	1302,361488
0,000483	1305,341721
0,000457	1308,321953
0,000453	1311,302185
0,000427	1314,282417
0,000416	1317,26265
0,000394	1320,242882
0,000371	1323,223114
0,000355	1326,203346
0,000322	1329,183578
0,000305	1332,163811
0,000277	1335,144043
0,000248	1338,124275
0,000225	1341,104507
0,000197	1344,08474
0,000172	1347,064972
0,000145	1350,045204
0,00012	1353,025436
0,0000958	1356,005669
0,0000771	1358,985901
0,0000588	1361,966133
0,0000549	1364,946365
0,0000589	1367,926598
0,000068	1370,90683
0,0000884	1373,887062
0,000104	1376,867294
0,00012	1379,847527
0,000141	1382,827759
0,000156	1385,807991
0,000171	1388,788223
0,000187	1391,768456
0,000203	1394,748688
0,000217	1397,72892
0,000228	1400,709152
0,000242	1403,689384
0,000248	1406,669617
0,000263	1409,649849
0,00027	1412,630081
0,00028	1415,610313
0,000292	1418,590546
0,000296	1421,570778
0,000303	1424,55101
0,000315	1427,531242
0,000316	1430,511475
0,000325	1433,491707
0,000325	1436,471939
0,000332	1439,452171
0,000334	1442,432404
0,000336	1445,412636
0,000342	1448,392868
0,000341	1451,3731
0,000347	1454,353333
0,000345	1457,333565
0,000345	1460,313797
0,00035	1463,294029
0,000345	1466,274261
0,000354	1469,254494
0,000345	1472,234726
0,000354	1475,214958
0,000353	1478,19519
0,000349	1481,175423
0,000353	1484,155655
0,000354	1487,135887
0,000348	1490,116119
0,000358	1493,096352
0,000352	1496,076584
0,000354	1499,056816
0,000354	1502,037048
0,000355	1505,017281
0,000359	1507,997513
0,000358	1510,977745
0,000359	1513,957977
0,000361	1516,93821
0,000362	1519,918442
0,000361	1522,898674
0,00037	1525,878906
0,000365	1528,859138
0,00037	1531,839371
0,000377	1534,819603
0,000375	1537,799835
0,000379	1540,780067
0,000385	1543,7603
0,000388	1546,740532
0,000392	1549,720764
0,0004	1552,700996
0,000406	1555,681229
0,000407	1558,661461
0,000418	1561,641693
0,000423	1564,621925
0,000425	1567,602158
0,000439	1570,58239
0,00044	1573,562622
0,000448	1576,542854
0,000456	1579,523087
0,000461	1582,503319
0,000472	1585,483551
0,000474	1588,463783
0,000483	1591,444016
0,00049	1594,424248
0,000498	1597,40448
0,000502	1600,384712
0,000512	1603,364944
0,000515	1606,345177
0,000523	1609,325409
0,00053	1612,305641
0,000536	1615,285873
0,000544	1618,266106
0,00055	1621,246338
0,000557	1624,22657
0,000561	1627,206802
0,000571	1630,187035
0,000574	1633,167267
0,000578	1636,147499
0,00059	1639,127731
0,000589	1642,107964
0,000598	1645,088196
0,000608	1648,068428
0,000611	1651,04866
0,000619	1654,028893
0,000624	1657,009125
0,000634	1659,989357
0,000635	1662,969589
0,000648	1665,949821
0,000649	1668,930054
0,000657	1671,910286
0,000665	1674,890518
0,00066	1677,87075
0,000674	1680,850983
0,000679	1683,831215
0,000674	1686,811447
0,000689	1689,791679
0,000685	1692,771912
0,000692	1695,752144
0,000692	1698,732376
0,000694	1701,712608
0,000697	1704,692841
0,000693	1707,673073
0,000696	1710,653305
0,000693	1713,633537
0,000696	1716,61377
0,000694	1719,594002
0,000695	1722,574234
0,000705	1725,554466
0,0007	1728,534698
0,000713	1731,514931
0,000718	1734,495163
0,000721	1737,475395
0,000736	1740,455627
0,000734	1743,43586
0,000748	1746,416092
0,000747	1749,396324
0,000763	1752,376556
0,000761	1755,356789
0,000771	1758,337021
0,000779	1761,317253
0,000776	1764,297485
0,00079	1767,277718
0,000793	1770,25795
0,000795	1773,238182
0,000805	1776,218414
0,000806	1779,198647
0,000811	1782,178879
0,000813	1785,159111
0,00082	1788,139343
0,000821	1791,119576
0,000824	1794,099808
0,00083	1797,08004
0,000829	1800,060272
0,000836	1803,040504
0,000834	1806,020737
0,000842	1809,000969
0,000842	1811,981201
0,000846	1814,961433
0,000851	1817,941666
0,000847	1820,921898
0,000857	1823,90213
0,000856	1826,882362
0,000858	1829,862595
0,000862	1832,842827
0,000863	1835,823059
0,000866	1838,803291
0,000862	1841,783524
0,000873	1844,763756
0,000862	1847,743988
0,000875	1850,72422
0,00087	1853,704453
0,000872	1856,684685
0,000868	1859,664917
0,00087	1862,645149
0,00087	1865,625381
0,000867	1868,605614
0,000865	1871,585846
0,000865	1874,566078
0,000857	1877,54631
0,000862	1880,526543
0,000845	1883,506775
0,000854	1886,487007
0,000836	1889,467239
0,000834	1892,447472
0,000834	1895,427704
0,000814	1898,407936
0,000814	1901,388168
0,000804	1904,368401
0,00079	1907,348633
0,000785	1910,328865
0,000769	1913,309097
0,000767	1916,28933
0,00075	1919,269562
0,000745	1922,249794
0,000739	1925,230026
0,000727	1928,210258
0,000734	1931,190491
0,00073	1934,170723
0,000735	1937,150955
0,000751	1940,131187
0,000762	1943,11142
0,000786	1946,091652
0,000815	1949,071884
0,000842	1952,052116
0,000879	1955,032349
0,000915	1958,012581
0,000954	1960,992813
0,000993	1963,973045
0,00103	1966,953278
0,00106	1969,93351
0,00108	1972,913742
0,0011	1975,893974
0,00112	1978,874207
0,00112	1981,854439
0,00114	1984,834671
0,00113	1987,814903
0,00112	1990,795135
0,00112	1993,775368
0,0011	1996,7556
0,00109	1999,735832
0,00109	2002,716064
0,00107	2005,696297
0,00107	2008,676529
0,00106	2011,656761
0,00105	2014,636993
0,00104	2017,617226
0,00105	2020,597458
0,00105	2023,57769
0,00105	2026,557922
0,00106	2029,538155
0,00107	2032,518387
0,00108	2035,498619
0,0011	2038,478851
0,00111	2041,459084
0,00113	2044,439316
0,00114	2047,419548
0,00116	2050,39978
0,00118	2053,380013
0,00119	2056,360245
0,00122	2059,340477
0,00123	2062,320709
0,00127	2065,300941
0,00128	2068,281174
0,00131	2071,261406
0,00133	2074,241638
0,00135	2077,22187
0,00138	2080,202103
0,0014	2083,182335
0,00142	2086,162567
0,00144	2089,142799
0,00147	2092,123032
0,00148	2095,103264
0,00152	2098,083496
0,00153	2101,063728
0,00155	2104,043961
0,00158	2107,024193
0,0016	2110,004425
0,00162	2112,984657
0,00164	2115,96489
0,00166	2118,945122
0,00168	2121,925354
0,0017	2124,905586
0,00173	2127,885818
0,00175	2130,866051
0,00177	2133,846283
0,0018	2136,826515
0,00182	2139,806747
0,00185	2142,78698
0,00188	2145,767212
0,0019	2148,747444
0,00193	2151,727676
0,00197	2154,707909
0,00199	2157,688141
0,00202	2160,668373
0,00206	2163,648605
0,00208	2166,628838
0,00211	2169,60907
0,00214	2172,589302
0,00217	2175,569534
0,00219	2178,549767
0,00222	2181,529999
0,00225	2184,510231
0,00227	2187,490463
0,0023	2190,470695
0,00232	2193,450928
0,00234	2196,43116
0,00236	2199,411392
0,00238	2202,391624
0,00239	2205,371857
0,00241	2208,352089
0,00243	2211,332321
0,00243	2214,312553
0,00244	2217,292786
0,00245	2220,273018
0,00245	2223,25325
0,00245	2226,233482
0,00245	2229,213715
0,00244	2232,193947
0,00243	2235,174179
0,00243	2238,154411
0,0024	2241,134644
0,00239	2244,114876
0,00236	2247,095108
0,00234	2250,07534
0,0023	2253,055573
0,00227	2256,035805
0,00224	2259,016037
0,00219	2261,996269
0,00216	2264,976501
0,00211	2267,956734
0,00207	2270,936966
0,00202	2273,917198
0,00198	2276,89743
0,00192	2279,877663
0,00188	2282,857895
0,00183	2285,838127
0,00178	2288,818359
0,00174	2291,798592
0,00169	2294,778824
0,00165	2297,759056
0,00161	2300,739288
0,00157	2303,719521
0,00152	2306,699753
0,00148	2309,679985
0,00143	2312,660217
0,0014	2315,64045
0,00136	2318,620682
0,00132	2321,600914
0,00129	2324,581146
0,00125	2327,561378
0,00122	2330,541611
0,00118	2333,521843
0,00116	2336,502075
0,00112	2339,482307
0,00109	2342,46254
0,00107	2345,442772
0,00103	2348,423004
0,00102	2351,403236
0,000984	2354,383469
0,000969	2357,363701
0,00094	2360,343933
0,000926	2363,324165
0,000902	2366,304398
0,000888	2369,28463
0,00087	2372,264862
0,000854	2375,245094
0,000844	2378,225327
0,000828	2381,205559
0,00082	2384,185791
0,000807	2387,166023
0,000804	2390,146255
0,00079	2393,126488
0,000784	2396,10672
0,000782	2399,086952
0,000775	2402,067184
0,000773	2405,047417
0,000767	2408,027649
0,000766	2411,007881
0,000764	2413,988113
0,000762	2416,968346
0,000764	2419,948578
0,000763	2422,92881
0,000757	2425,909042
0,000771	2428,889275
0,000759	2431,869507
0,000773	2434,849739
0,000772	2437,829971
0,00077	2440,810204
0,000781	2443,790436
0,000782	2446,770668
0,000783	2449,7509
0,000795	2452,731133
0,000795	2455,711365
0,000803	2458,691597
0,000811	2461,671829
0,000812	2464,652061
0,000826	2467,632294
0,000827	2470,612526
0,000841	2473,592758
0,000844	2476,57299
0,000856	2479,553223
0,000861	2482,533455
0,000875	2485,513687
0,000881	2488,493919
0,000896	2491,474152
0,000902	2494,454384
0,000919	2497,434616
0,000926	2500,414848
0,000941	2503,395081
0,000956	2506,375313
0,000965	2509,355545
0,000986	2512,335777
0,000999	2515,31601
0,00101	2518,296242
0,00103	2521,276474
0,00105	2524,256706
0,00106	2527,236938
0,00108	2530,217171
0,00111	2533,197403
0,00112	2536,177635
0,00114	2539,157867
0,00116	2542,1381
0,00118	2545,118332
0,0012	2548,098564
0,00122	2551,078796
0,00124	2554,059029
0,00127	2557,039261
0,00129	2560,019493
0,00132	2562,999725
0,00134	2565,979958
0,00137	2568,96019
0,0014	2571,940422
0,00142	2574,920654
0,00145	2577,900887
0,00148	2580,881119
0,0015	2583,861351
0,00154	2586,841583
0,00157	2589,821815
0,0016	2592,802048
0,00163	2595,78228
0,00166	2598,762512
0,0017	2601,742744
0,00173	2604,722977
0,00177	2607,703209
0,0018	2610,683441
0,00184	2613,663673
0,00187	2616,643906
0,00191	2619,624138
0,00193	2622,60437
0,00197	2625,584602
0,00199	2628,564835
0,00202	2631,545067
0,00203	2634,525299
0,00204	2637,505531
0,00204	2640,485764
0,00204	2643,465996
0,00203	2646,446228
0,002	2649,42646
0,00198	2652,406693
0,00193	2655,386925
0,00189	2658,367157
0,00184	2661,347389
0,00178	2664,327621
0,00172	2667,307854
0,00166	2670,288086
0,0016	2673,268318
0,00154	2676,24855
0,00147	2679,228783
0,00141	2682,209015
0,00135	2685,189247
0,0013	2688,169479
0,00125	2691,149712
0,00119	2694,129944
0,00115	2697,110176
0,0011	2700,090408
0,00106	2703,070641
0,00102	2706,050873
0,000988	2709,031105
0,000954	2712,011337
0,00093	2714,99157
0,000894	2717,971802
0,000877	2720,952034
0,000851	2723,932266
0,000837	2726,912498
0,000813	2729,892731
0,000806	2732,872963
0,000787	2735,853195
0,000774	2738,833427
0,000768	2741,81366
0,00076	2744,793892
0,00075	2747,774124
0,000746	2750,754356
0,000741	2753,734589
0,000734	2756,714821
0,000726	2759,695053
0,00073	2762,675285
0,000717	2765,655518
0,00072	2768,63575
0,000715	2771,615982
0,000712	2774,596214
0,000708	2777,576447
0,000703	2780,556679
0,000699	2783,536911
0,000694	2786,517143
0,00069	2789,497375
0,000684	2792,477608
0,000678	2795,45784
0,000671	2798,438072
0,000663	2801,418304
0,00066	2804,398537
0,000647	2807,378769
0,000644	2810,359001
0,000631	2813,339233
0,000621	2816,319466
0,000614	2819,299698
0,000604	2822,27993
0,000589	2825,260162
0,000584	2828,240395
0,000568	2831,220627
0,000559	2834,200859
0,000552	2837,181091
0,000542	2840,161324
0,000531	2843,141556
0,000525	2846,121788
0,000523	2849,10202
0,000512	2852,082253
0,000512	2855,062485
0,000512	2858,042717
0,000507	2861,022949
0,000511	2864,003181
0,000517	2866,983414
0,000517	2869,963646
0,000524	2872,943878
0,000537	2875,92411
0,000537	2878,904343
0,000552	2881,884575
0,00056	2884,864807
0,000562	2887,845039
0,000582	2890,825272
0,000588	2893,805504
0,0006	2896,785736
0,000613	2899,765968
0,000617	2902,746201
0,000631	2905,726433
0,000641	2908,706665
0,000647	2911,686897
0,00066	2914,66713
0,000665	2917,647362
0,000669	2920,627594
0,000681	2923,607826
0,000679	2926,588058
0,000681	2929,568291
0,000689	2932,548523
0,000685	2935,528755
0,000686	2938,508987
0,000688	2941,48922
0,000684	2944,469452
0,000684	2947,449684
0,00068	2950,429916
0,000679	2953,410149
0,000674	2956,390381
0,000671	2959,370613
0,000668	2962,350845
0,000664	2965,331078
0,00066	2968,31131
0,000658	2971,291542
0,000652	2974,271774
0,000647	2977,252007
0,000646	2980,232239
0,000641	2983,212471
0,000635	2986,192703
0,000636	2989,172935
0,000628	2992,153168
0,000626	2995,1334
0,000625	2998,113632
0,000615	3001,093864
0,000618	3004,074097
0,00061	3007,054329
0,000608	3010,034561
0,000602	3013,014793
0,000602	3015,995026
0,000591	3018,975258
0,000593	3021,95549
0,000589	3024,935722
0,00058	3027,915955
0,000581	3030,896187
0,000574	3033,876419
0,000571	3036,856651
0,000566	3039,836884
0,000564	3042,817116
0,00056	3045,797348
0,000554	3048,77758
0,000554	3051,757813
0,000545	3054,738045
0,000543	3057,718277
0,00054	3060,698509
0,000532	3063,678741
0,00053	3066,658974
0,000524	3069,639206
0,000514	3072,619438
0,000515	3075,59967
0,000505	3078,579903
0,000501	3081,560135
0,000491	3084,540367
0,000493	3087,520599
0,000477	3090,500832
0,000477	3093,481064
0,000475	3096,461296
0,000465	3099,441528
0,000465	3102,421761
0,000459	3105,401993
0,000457	3108,382225
0,000456	3111,362457
0,00046	3114,34269
0,000456	3117,322922
0,000463	3120,303154
0,000464	3123,283386
0,000468	3126,263618
0,000473	3129,243851
0,000478	3132,224083
0,000483	3135,204315
0,000492	3138,184547
0,000494	3141,16478
0,000505	3144,145012
0,000507	3147,125244
0,000514	3150,105476
0,000524	3153,085709
0,000523	3156,065941
0,000529	3159,046173
0,000535	3162,026405
0,000532	3165,006638
0,000535	3167,98687
0,000541	3170,967102
0,000537	3173,947334
0,000538	3176,927567
0,00054	3179,907799
0,000539	3182,888031
0,000539	3185,868263
0,00054	3188,848495
0,000538	3191,828728
0,000542	3194,80896
0,000538	3197,789192
0,000541	3200,769424
0,00054	3203,749657
0,000541	3206,729889
0,000546	3209,710121
0,000543	3212,690353
0,000547	3215,670586
0,000547	3218,650818
0,000551	3221,63105
0,00055	3224,611282
0,000558	3227,591515
0,000554	3230,571747
0,000562	3233,551979
0,000564	3236,532211
0,000565	3239,512444
0,000572	3242,492676
0,000569	3245,472908
0,00058	3248,45314
0,000577	3251,433372
0,000582	3254,413605
0,000589	3257,393837
0,000583	3260,374069
0,000595	3263,354301
0,000594	3266,334534
0,000594	3269,314766
0,0006	3272,294998
0,000601	3275,27523
0,000602	3278,255463
0,000602	3281,235695
0,000606	3284,215927
0,000602	3287,196159
0,000604	3290,176392
0,000607	3293,156624
0,000601	3296,136856
0,000607	3299,117088
0,0006	3302,097321
0,0006	3305,077553
0,0006	3308,057785
0,000592	3311,038017
0,000596	3314,01825
0,00059	3316,998482
0,000586	3319,978714
0,000587	3322,958946
0,000581	3325,939178
0,000577	3328,919411
0,00058	3331,899643
0,000572	3334,879875
0,000572	3337,860107
0,000568	3340,84034
0,000565	3343,820572
0,000565	3346,800804
0,000559	3349,781036
0,000559	3352,761269
0,000558	3355,741501
0,000554	3358,721733
0,000555	3361,701965
0,000552	3364,682198
0,000554	3367,66243
0,000552	3370,642662
0,000554	3373,622894
0,000554	3376,603127
0,000553	3379,583359
0,000557	3382,563591
0,000557	3385,543823
0,00056	3388,524055
0,000563	3391,504288
0,000566	3394,48452
0,00057	3397,464752
0,000572	3400,444984
0,000579	3403,425217
0,000582	3406,405449
0,000587	3409,385681
0,000594	3412,365913
0,000598	3415,346146
0,000604	3418,326378
0,000614	3421,30661
0,000614	3424,286842
0,000626	3427,267075
0,00063	3430,247307
0,000636	3433,227539
0,000642	3436,207771
0,000648	3439,188004
0,00065	3442,168236
0,000655	3445,148468
0,000653	3448,1287
0,000657	3451,108932
0,000652	3454,089165
0,000648	3457,069397
0,000642	3460,049629
0,000627	3463,029861
0,000616	3466,010094
0,000597	3468,990326
0,000574	3471,970558
0,000555	3474,95079
0,000523	3477,931023
0,0005	3480,911255
0,000463	3483,891487
0,000433	3486,871719
0,000398	3489,851952
0,00036	3492,832184
0,000332	3495,812416
0,000292	3498,792648
0,000263	3501,772881
0,000231	3504,753113
0,000198	3507,733345
0,000178	3510,713577
0,00015	3513,69381
0,000139	3516,674042
0,000126	3519,654274
0,000124	3522,634506
0,000129	3525,614738
0,000138	3528,594971
0,000148	3531,575203
0,000163	3534,555435
0,000179	3537,535667
0,000192	3540,5159
0,000207	3543,496132
0,000222	3546,476364
0,000232	3549,456596
0,000246	3552,436829
0,000256	3555,417061
0,000267	3558,397293
0,000274	3561,377525
0,000286	3564,357758
0,000286	3567,33799
0,000297	3570,318222
0,0003	3573,298454
0,000302	3576,278687
0,000311	3579,258919
0,000307	3582,239151
0,000313	3585,219383
0,000312	3588,199615
0,000313	3591,179848
0,000316	3594,16008
0,00031	3597,140312
0,000315	3600,120544
0,000311	3603,100777
0,000307	3606,081009
0,000309	3609,061241
0,000305	3612,041473
0,000302	3615,021706
0,000301	3618,001938
0,000298	3620,98217
0,000293	3623,962402
0,000292	3626,942635
0,000292	3629,922867
0,000284	3632,903099
0,000283	3635,883331
0,000281	3638,863564
0,000275	3641,843796
0,000274	3644,824028
0,000272	3647,80426
0,000267	3650,784492
0,000268	3653,764725
0,000262	3656,744957
0,000263	3659,725189
0,000257	3662,705421
0,000259	3665,685654
0,000254	3668,665886
0,000255	3671,646118
0,000248	3674,62635
0,000252	3677,606583
0,000246	3680,586815
0,000244	3683,567047
0,000244	3686,547279
0,00024	3689,527512
0,00024	3692,507744
0,000236	3695,487976
0,000237	3698,468208
0,000235	3701,448441
0,000234	3704,428673
0,000233	3707,408905
0,000232	3710,389137
0,000233	3713,36937
0,00023	3716,349602
0,000232	3719,329834
0,000231	3722,310066
0,000231	3725,290298
0,000232	3728,270531
0,000232	3731,250763
0,000232	3734,230995
0,000233	3737,211227
0,000233	3740,19146
0,000234	3743,171692
0,000234	3746,151924
0,000237	3749,132156
0,000234	3752,112389
0,000241	3755,092621
0,000239	3758,072853
0,000244	3761,053085
0,000247	3764,033318
0,000252	3767,01355
0,000255	3769,993782
0,000258	3772,974014
0,000266	3775,954247
0,000268	3778,934479
0,000275	3781,914711
0,000285	3784,894943
0,000285	3787,875175
0,000297	3790,855408
0,0003	3793,83564
0,000308	3796,815872
0,000316	3799,796104
0,000321	3802,776337
0,000329	3805,756569
0,000334	3808,736801
0,000342	3811,717033
0,00035	3814,697266
0,000356	3817,677498
0,000369	3820,65773
0,000369	3823,637962
0,00038	3826,618195
0,00039	3829,598427
0,000394	3832,578659
0,000406	3835,558891
0,000412	3838,539124
0,000422	3841,519356
0,000428	3844,499588
0,000439	3847,47982
0,000447	3850,460052
0,000454	3853,440285
0,000464	3856,420517
0,000471	3859,400749
0,000481	3862,380981
0,000488	3865,361214
0,000497	3868,341446
0,000506	3871,321678
0,000513	3874,30191
0,000519	3877,282143
0,000529	3880,262375
0,000535	3883,242607
0,000539	3886,222839
0,000552	3889,203072
0,000553	3892,183304
0,000563	3895,163536
0,00057	3898,143768
0,000574	3901,124001
0,000583	3904,104233
0,000586	3907,084465
0,000591	3910,064697
0,000598	3913,04493
0,000601	3916,025162
0,000605	3919,005394
0,000611	3921,985626
0,000612	3924,965858
0,000617	3927,946091
0,00062	3930,926323
0,000623	3933,906555
0,000627	3936,886787
0,000629	3939,86702
0,000632	3942,847252
0,000635	3945,827484
0,000637	3948,807716
0,000639	3951,787949
0,000642	3954,768181
0,000645	3957,748413
0,000647	3960,728645
0,000649	3963,708878
0,000651	3966,68911
0,000652	3969,669342
0,000655	3972,649574
0,000655	3975,629807
0,000659	3978,610039
0,000661	3981,590271
0,000661	3984,570503
0,000664	3987,550735
0,000664	3990,530968
0,000666	3993,5112
0,000664	3996,491432
0,000667	3999,471664
0,000668	4002,451897
0,000666	4005,432129
0,000668	4008,412361
0,000668	4011,392593
0,000668	4014,372826
0,000667	4017,353058
0,000666	4020,33329
0,000666	4023,313522
0,000662	4026,293755
0,000662	4029,273987
0,000661	4032,254219
0,000657	4035,234451
0,000654	4038,214684
0,000654	4041,194916
0,000647	4044,175148
0,000646	4047,15538
0,000642	4050,135612
0,000636	4053,115845
0,000633	4056,096077
0,000628	4059,076309
0,000623	4062,056541
0,000619	4065,036774
0,000611	4068,017006
0,000606	4070,997238
0,000601	4073,97747
0,000592	4076,957703
0,000587	4079,937935
0,000578	4082,918167
0,000571	4085,898399
0,000565	4088,878632
0,000554	4091,858864
0,000548	4094,839096
0,000541	4097,819328
0,000528	4100,799561
0,000524	4103,779793
0,000512	4106,760025
0,000502	4109,740257
0,000494	4112,72049
0,000483	4115,700722
0,000473	4118,680954
0,000461	4121,661186
0,000451	4124,641418
0,000439	4127,621651
0,000429	4130,601883
0,000414	4133,582115
0,000404	4136,562347
0,000388	4139,54258
0,000376	4142,522812
0,000361	4145,503044
0,000348	4148,483276
0,000332	4151,463509
0,000316	4154,443741
0,000304	4157,423973
0,000285	4160,404205
0,000271	4163,384438
0,000255	4166,36467
0,000236	4169,344902
0,000222	4172,325134
0,000202	4175,305367
0,000187	4178,285599
0,000168	4181,265831
0,00015	4184,246063
0,000133	4187,226295
0,000115	4190,206528
0,0000946	4193,18676
0,0000782	4196,166992
0,0000619	4199,147224
0,0000435	4202,127457
0,0000288	4205,107689
0,0000225	4208,087921
0,0000264	4211,068153
0,0000412	4214,048386
0,0000541	4217,028618
0,000073	4220,00885
0,0000881	4222,989082
0,000106	4225,969315
0,000121	4228,949547
0,000136	4231,929779
0,00015	4234,910011
0,000164	4237,890244
0,000177	4240,870476
0,000189	4243,850708
0,000203	4246,83094
0,000211	4249,811172
0,000224	4252,791405
0,000236	4255,771637
0,000241	4258,751869
0,000252	4261,732101
0,000258	4264,712334
0,000267	4267,692566
0,000271	4270,672798
0,000281	4273,65303
0,000285	4276,633263
0,000288	4279,613495
0,000296	4282,593727
0,000294	4285,573959
0,000299	4288,554192
0,000305	4291,534424
0,000304	4294,514656
0,00031	4297,494888
0,00031	4300,475121
0,00031	4303,455353
0,000315	4306,435585
0,000314	4309,415817
0,000316	4312,396049
0,000318	4315,376282
0,000316	4318,356514
0,000319	4321,336746
0,00032	4324,316978
0,000319	4327,297211
0,000322	4330,277443
0,00032	4333,257675
0,000323	4336,237907
0,000323	4339,21814
0,000323	4342,198372
0,000325	4345,178604
0,000326	4348,158836
0,000327	4351,139069
0,000329	4354,119301
0,000332	4357,099533
0,000333	4360,079765
0,000336	4363,059998
0,00034	4366,04023
0,000344	4369,020462
0,000346	4372,000694
0,000352	4374,980927
0,000356	4377,961159
0,00036	4380,941391
0,000369	4383,921623
0,000374	4386,901855
0,00038	4389,882088
0,000388	4392,86232
0,000395	4395,842552
0,000403	4398,822784
0,000413	4401,803017
0,000419	4404,783249
0,00043	4407,763481
0,000438	4410,743713
0,000448	4413,723946
0,000458	4416,704178
0,000467	4419,68441
0,000478	4422,664642
0,000488	4425,644875
0,000496	4428,625107
0,000507	4431,605339
0,000519	4434,585571
0,000529	4437,565804
0,000538	4440,546036
0,000549	4443,526268
0,000557	4446,5065
0,000569	4449,486732
0,000579	4452,466965
0,00059	4455,447197
0,000596	4458,427429
0,000609	4461,407661
0,000614	4464,387894
0,000625	4467,368126
0,000636	4470,348358
0,00064	4473,32859
0,000653	4476,308823
0,000659	4479,289055
0,000667	4482,269287
0,000676	4485,249519
0,000681	4488,229752
0,00069	4491,209984
0,000695	4494,190216
0,000704	4497,170448
0,00071	4500,150681
0,000716	4503,130913
0,000723	4506,111145
0,000727	4509,091377
0,000736	4512,071609
0,000738	4515,051842
0,000745	4518,032074
0,000751	4521,012306
0,000752	4523,992538
0,000759	4526,972771
0,000762	4529,953003
0,000769	4532,933235
0,000772	4535,913467
0,000776	4538,8937
0,000782	4541,873932
0,000784	4544,854164
0,00079	4547,834396
0,000791	4550,814629
0,000798	4553,794861
0,000799	4556,775093
0,000803	4559,755325
0,000807	4562,735558
0,000812	4565,71579
0,000816	4568,696022
0,000817	4571,676254
0,000823	4574,656487
0,000824	4577,636719
0,000826	4580,616951
0,000832	4583,597183
0,000832	4586,577415
0,000837	4589,557648
0,000838	4592,53788
0,000841	4595,518112
0,000843	4598,498344
0,000843	4601,478577
0,000847	4604,458809
0,000845	4607,439041
0,000848	4610,419273
0,000846	4613,399506
0,000848	4616,379738
0,000846	4619,35997
0,000848	4622,340202
0,000844	4625,320435
0,000843	4628,300667
0,000843	4631,280899
0,00084	4634,261131
0,000838	4637,241364
0,000832	4640,221596
0,000831	4643,201828
0,000824	4646,18206
0,00082	4649,162292
0,000815	4652,142525
0,000808	4655,122757
0,000802	4658,102989
0,000797	4661,083221
0,000787	4664,063454
0,000782	4667,043686
0,000773	4670,023918
0,000763	4673,00415
0,000757	4675,984383
0,000746	4678,964615
0,000736	4681,944847
0,000726	4684,925079
0,000716	4687,905312
0,000704	4690,885544
0,000694	4693,865776
0,000681	4696,846008
0,00067	4699,826241
0,000658	4702,806473
0,000645	4705,786705
0,000633	4708,766937
0,000618	4711,747169
0,000606	4714,727402
0,000592	4717,707634
0,000579	4720,687866
0,000566	4723,668098
0,00055	4726,648331
0,000538	4729,628563
0,000521	4732,608795
0,000511	4735,589027
0,000494	4738,56926
0,000482	4741,549492
0,000467	4744,529724
0,000455	4747,509956
0,00044	4750,490189
0,00043	4753,470421
0,000414	4756,450653
0,000403	4759,430885
0,00039	4762,411118
0,000378	4765,39135
0,000366	4768,371582
0,000354	4771,351814
0,000342	4774,332047
0,000331	4777,312279
0,000323	4780,292511
0,00031	4783,272743
0,000302	4786,252975
0,000293	4789,233208
0,000281	4792,21344
0,000273	4795,193672
0,000264	4798,173904
0,000258	4801,154137
0,000248	4804,134369
0,000241	4807,114601
0,000236	4810,094833
0,000225	4813,075066
0,000221	4816,055298
0,000215	4819,03553
0,000208	4822,015762
0,000204	4824,995995
0,000198	4827,976227
0,000194	4830,956459
0,000189	4833,936691
0,000186	4836,916924
0,000182	4839,897156
0,000179	4842,877388
0,000177	4845,85762
0,000174	4848,837852
0,000174	4851,818085
0,000172	4854,798317
0,00017	4857,778549
0,000169	4860,758781
0,000164	4863,739014
0,000162	4866,719246
0,000157	4869,699478
0,000154	4872,67971
0,000151	4875,659943
0,000143	4878,640175
0,000141	4881,620407
0,000136	4884,600639
0,000132	4887,580872
0,000132	4890,561104
0,000123	4893,541336
0,000121	4896,521568
0,000116	4899,501801
0,00011	4902,482033
0,000105	4905,462265
0,0000982	4908,442497
0,0000957	4911,422729
0,0000871	4914,402962
0,000084	4917,383194
0,000076	4920,363426
0,0000731	4923,343658
0,0000673	4926,323891
0,000061	4929,304123
0,0000612	4932,284355
0,000052	4935,264587
0,0000529	4938,24482
0,0000496	4941,225052
0,0000487	4944,205284
0,0000501	4947,185516
0,0000491	4950,165749
0,0000536	4953,145981
0,000055	4956,126213
0,0000587	4959,106445
0,0000646	4962,086678
0,0000672	4965,06691
0,0000722	4968,047142
0,0000796	4971,027374
0,0000827	4974,007607
0,0000896	4976,987839
0,0000948	4979,968071
0,0000988	4982,948303
0,000105	4985,928535
0,000108	4988,908768
0,000115	4991,889
0,000119	4994,869232
0,000124	4997,849464
0,00013	5000,829697
0,000134	5003,809929
0,000138	5006,790161
0,000143	5009,770393
0,000148	5012,750626
0,000152	5015,730858
0,000156	5018,71109
0,000159	5021,691322
0,000163	5024,671555
0,000166	5027,651787
0,000169	5030,632019
0,000173	5033,612251
0,000174	5036,592484
0,000177	5039,572716
0,000181	5042,552948
0,000183	5045,53318
0,000183	5048,513412
0,000188	5051,493645
0,000189	5054,473877
0,000188	5057,454109
0,000192	5060,434341
0,000193	5063,414574
0,000192	5066,394806
0,000194	5069,375038
0,000195	5072,35527
0,000197	5075,335503
0,000196	5078,315735
0,000197	5081,295967
0,000197	5084,276199
0,000197	5087,256432
0,000198	5090,236664
0,000196	5093,216896
0,000197	5096,197128
0,000197	5099,177361
0,000196	5102,157593
0,000197	5105,137825
0,000194	5108,118057
0,000196	5111,098289
0,000194	5114,078522
0,000193	5117,058754
0,000193	5120,038986
0,00019	5123,019218
0,00019	5125,999451
0,000188	5128,979683
0,000185	5131,959915
0,000182	5134,940147
0,000183	5137,92038
0,000178	5140,900612
0,000176	5143,880844
0,000175	5146,861076
0,000172	5149,841309
0,00017	5152,821541
0,000168	5155,801773
0,000166	5158,782005
0,000164	5161,762238
0,000163	5164,74247
0,000161	5167,722702
0,000159	5170,702934
0,000162	5173,683167
0,00016	5176,663399
0,000162	5179,643631
0,000165	5182,623863
0,000165	5185,604095
0,00017	5188,584328
0,000173	5191,56456
0,000175	5194,544792
0,000182	5197,525024
0,000186	5200,505257
0,000192	5203,485489
0,000197	5206,465721
0,000202	5209,445953
0,000211	5212,426186
0,000218	5215,406418
0,000225	5218,38665
0,000232	5221,366882
0,00024	5224,347115
0,000249	5227,327347
0,000257	5230,307579
0,000265	5233,287811
0,000272	5236,268044
0,000282	5239,248276
0,000288	5242,228508
0,000299	5245,20874
0,000306	5248,188972
0,000314	5251,169205
0,000323	5254,149437
0,000328	5257,129669
0,000337	5260,109901
0,000343	5263,090134
0,000352	5266,070366
0,000358	5269,050598
0,000365	5272,03083
0,000371	5275,011063
0,000379	5277,991295
0,000384	5280,971527
0,000391	5283,951759
0,000396	5286,931992
0,000404	5289,912224
0,000408	5292,892456
0,000413	5295,872688
0,000418	5298,852921
0,000426	5301,833153
0,000429	5304,813385
0,000434	5307,793617
0,000439	5310,773849
0,000444	5313,754082
0,000451	5316,734314
0,000452	5319,714546
0,000459	5322,694778
0,000463	5325,675011
0,000468	5328,655243
0,000471	5331,635475
0,000476	5334,615707
0,00048	5337,59594
0,000483	5340,576172
0,000489	5343,556404
0,00049	5346,536636
0,000495	5349,516869
0,000499	5352,497101
0,000502	5355,477333
0,000506	5358,457565
0,000509	5361,437798
0,000512	5364,41803
0,000516	5367,398262
0,000518	5370,378494
0,000521	5373,358727
0,000523	5376,338959
0,000527	5379,319191
0,000525	5382,299423
0,00053	5385,279655
0,00053	5388,259888
0,000533	5391,24012
0,000533	5394,220352
0,000537	5397,200584
0,000537	5400,180817
0,000537	5403,161049
0,000541	5406,141281
0,000539	5409,121513
0,000541	5412,101746
0,000542	5415,081978
0,000542	5418,06221
0,000542	5421,042442
0,000542	5424,022675
0,000542	5427,002907
0,00054	5429,983139
0,000541	5432,963371
0,000537	5435,943604
0,000538	5438,923836
0,000536	5441,904068
0,000535	5444,8843
0,000531	5447,864532
0,00053	5450,844765
0,000526	5453,824997
0,000525	5456,805229
0,000524	5459,785461
0,000519	5462,765694
0,000515	5465,745926
0,000514	5468,726158
0,000508	5471,70639
0,000506	5474,686623
0,000502	5477,666855
0,000498	5480,647087
0,000495	5483,627319
0,000489	5486,607552
0,000488	5489,587784
0,000482	5492,568016
0,000478	5495,548248
0,000478	5498,528481
0,00047	5501,508713
0,000468	5504,488945
0,000464	5507,469177
0,00046	5510,449409
0,000456	5513,429642
0,000453	5516,409874
0,000447	5519,390106
0,000445	5522,370338
0,000441	5525,350571
0,000436	5528,330803
0,000436	5531,311035
0,000428	5534,291267
0,000427	5537,2715
0,000422	5540,251732
0,000419	5543,231964
0,000417	5546,212196
0,000412	5549,192429
0,00041	5552,172661
0,000408	5555,152893
0,000403	5558,133125
0,000401	5561,113358
0,000397	5564,09359
0,000394	5567,073822
0,000392	5570,054054
0,000388	5573,034286
0,000385	5576,014519
0,000383	5578,994751
0,00038	5581,974983
0,000378	5584,955215
0,000375	5587,935448
0,000371	5590,91568
0,000369	5593,895912
0,000369	5596,876144
0,000364	5599,856377
0,000364	5602,836609
0,00036	5605,816841
0,00036	5608,797073
0,000355	5611,777306
0,000356	5614,757538
0,000354	5617,73777
0,00035	5620,718002
0,000352	5623,698235
0,000348	5626,678467
0,000348	5629,658699
0,000345	5632,638931
0,000345	5635,619164
0,000343	5638,599396
0,000344	5641,579628
0,000342	5644,55986
0,000342	5647,540092
0,000343	5650,520325
0,000339	5653,500557
0,000341	5656,480789
0,000338	5659,461021
0,000339	5662,441254
0,000338	5665,421486
0,000338	5668,401718
0,000338	5671,38195
0,000337	5674,362183
0,000336	5677,342415
0,000335	5680,322647
0,000336	5683,302879
0,000335	5686,283112
0,000335	5689,263344
0,000334	5692,243576
0,000332	5695,223808
0,000333	5698,204041
0,000331	5701,184273
0,00033	5704,164505
0,000331	5707,144737
0,000328	5710,124969
0,000329	5713,105202
0,000327	5716,085434
0,000326	5719,065666
0,000321	5722,045898
0,000324	5725,026131
0,000319	5728,006363
0,000319	5730,986595
0,000318	5733,966827
0,000314	5736,94706
0,000316	5739,927292
0,000311	5742,907524
0,000312	5745,887756
0,000308	5748,867989
0,000307	5751,848221
0,000306	5754,828453
0,000302	5757,808685
0,000302	5760,788918
0,000299	5763,76915
0,000297	5766,749382
0,000295	5769,729614
0,000292	5772,709846
0,00029	5775,690079
0,000289	5778,670311
0,000285	5781,650543
0,000284	5784,630775
0,000282	5787,611008
0,000277	5790,59124
0,000275	5793,571472
0,000274	5796,551704
0,000269	5799,531937
0,000266	5802,512169
0,000261	5805,492401
0,000259	5808,472633
0,000256	5811,452866
0,000251	5814,433098
0,000249	5817,41333
0,000244	5820,393562
0,000241	5823,373795
0,000236	5826,354027
0,000231	5829,334259
0,000229	5832,314491
0,000221	5835,294724
0,00022	5838,274956
0,000214	5841,255188
0,00021	5844,23542
0,000208	5847,215652
0,0002	5850,195885
0,000197	5853,176117
0,000191	5856,156349
0,000189	5859,136581
0,000183	5862,116814
0,000178	5865,097046
0,000176	5868,077278
0,000171	5871,05751
0,00017	5874,037743
0,000162	5877,017975
0,000161	5879,998207
0,000158	5882,978439
0,000153	5885,958672
0,000153	5888,938904
0,000147	5891,919136
0,000147	5894,899368
0,000143	5897,879601
0,000142	5900,859833
0,00014	5903,840065
0,000138	5906,820297
0,000137	5909,800529
0,000135	5912,780762
0,000133	5915,760994
0,000135	5918,741226
0,000131	5921,721458
0,000134	5924,701691
0,00013	5927,681923
0,000132	5930,662155
0,00013	5933,642387
0,000131	5936,62262
0,00013	5939,602852
0,000131	5942,583084
0,000131	5945,563316
[truncated: 30,772 more rows]
