# Supplementary material for: Predicting the Durability of Solid Fired Bricks Using NDT Electroacoustic Methods
Source: Materials (Basel). 2022 Aug 25;15(17):5882. doi: 10.3390/ma15175882 (PMC9457344; doi:10.3390/ma15175882)
Supplement: Supplementary file 1 [file materials-15-05882-s001.zip › 29-NV0_FT.csv]

ASCII data file created with TiePie Multi Channel software. www.tiepie.com.
2021-02-24 09:15:45 704m
Frequency	FFT1
Hz	V
0,000534	0
0,00143	2,980232239
0,000443	5,960464478
0,000781	8,940696716
0,00046	11,92092896
0,00048	14,90116119
0,000564	17,88139343
0,000619	20,86162567
0,000531	23,84185791
0,000219	26,82209015
0,000165	29,80232239
0,000219	32,78255463
0,000304	35,76278687
0,000372	38,7430191
0,000455	41,72325134
0,000469	44,70348358
0,000468	47,68371582
0,000544	50,66394806
0,000543	53,6441803
0,000554	56,62441254
0,000562	59,60464478
0,000616	62,58487701
0,000656	65,56510925
0,000656	68,54534149
0,000646	71,52557373
0,000665	74,50580597
0,000674	77,48603821
0,000681	80,46627045
0,000682	83,44650269
0,000696	86,42673492
0,000709	89,40696716
0,000705	92,3871994
0,000685	95,36743164
0,000674	98,34766388
0,000671	101,3278961
0,00067	104,3081284
0,000666	107,2883606
0,000663	110,2685928
0,000674	113,2488251
0,000678	116,2290573
0,000678	119,2092896
0,000684	122,1895218
0,000685	125,169754
0,000689	128,1499863
0,000695	131,1302185
0,000705	134,1104507
0,000715	137,090683
0,000722	140,0709152
0,000728	143,0511475
0,000734	146,0313797
0,000738	149,0116119
0,000747	151,9918442
0,000745	154,9720764
0,000745	157,9523087
0,000745	160,9325409
0,000744	163,9127731
0,000742	166,8930054
0,000749	169,8732376
0,000756	172,8534698
0,00076	175,8337021
0,000767	178,8139343
0,000767	181,7941666
0,000766	184,7743988
0,000759	187,754631
0,000756	190,7348633
0,000747	193,7150955
0,000744	196,6953278
0,000741	199,67556
0,000743	202,6557922
0,000742	205,6360245
0,00075	208,6162567
0,00075	211,596489
0,00075	214,5767212
0,000754	217,5569534
0,000755	220,5371857
0,000759	223,5174179
0,000762	226,4976501
0,000764	229,4778824
0,000764	232,4581146
0,000766	235,4383469
0,000764	238,4185791
0,00076	241,3988113
0,00076	244,3790436
0,000759	247,3592758
0,00076	250,3395081
0,00076	253,3197403
0,000759	256,2999725
0,000763	259,2802048
0,000764	262,260437
0,000769	265,2406693
0,000773	268,2209015
0,000777	271,2011337
0,000777	274,181366
0,000776	277,1615982
0,000779	280,1418304
0,000782	283,1220627
0,000785	286,1022949
0,000784	289,0825272
0,000788	292,0627594
0,000791	295,0429916
0,000791	298,0232239
0,000794	301,0034561
0,000795	303,9836884
0,000796	306,9639206
0,000799	309,9441528
0,000801	312,9243851
0,000803	315,9046173
0,0008	318,8848495
0,000803	321,8650818
0,000806	324,845314
0,000806	327,8255463
0,000808	330,8057785
0,00081	333,7860107
0,000812	336,766243
0,000812	339,7464752
0,000813	342,7267075
0,000814	345,7069397
0,000814	348,6871719
0,000816	351,6674042
0,000814	354,6476364
0,000815	357,6278687
0,000817	360,6081009
0,000819	363,5883331
0,000816	366,5685654
0,000817	369,5487976
0,000819	372,5290298
0,000817	375,5092621
0,000818	378,4894943
0,00082	381,4697266
0,000816	384,4499588
0,000816	387,430191
0,000822	390,4104233
0,000818	393,3906555
0,000818	396,3708878
0,000821	399,35112
0,000823	402,3313522
0,000824	405,3115845
0,000825	408,2918167
0,000826	411,272049
0,000826	414,2522812
0,000827	417,2325134
0,000828	420,2127457
0,000833	423,1929779
0,000831	426,1732101
0,000831	429,1534424
0,000837	432,1336746
0,000833	435,1139069
0,000835	438,0941391
0,000839	441,0743713
0,000836	444,0546036
0,000841	447,0348358
0,000841	450,0150681
0,000841	452,9953003
0,000843	455,9755325
0,000845	458,9557648
0,000846	461,935997
0,000847	464,9162292
0,000849	467,8964615
0,000851	470,8766937
0,000853	473,856926
0,000852	476,8371582
0,000856	479,8173904
0,000858	482,7976227
0,00086	485,7778549
0,000862	488,7580872
0,000864	491,7383194
0,000865	494,7185516
0,000868	497,6987839
0,000871	500,6790161
0,000874	503,6592484
0,000875	506,6394806
0,00088	509,6197128
0,00088	512,5999451
0,000881	515,5801773
0,000885	518,5604095
0,000888	521,5406418
0,000893	524,520874
0,000896	527,5011063
0,000895	530,4813385
0,000901	533,4615707
0,000908	536,441803
0,00091	539,4220352
0,000912	542,4022675
0,000914	545,3824997
0,000918	548,3627319
0,000926	551,3429642
0,000929	554,3231964
0,000932	557,3034286
0,000936	560,2836609
0,000939	563,2638931
0,000945	566,2441254
0,000952	569,2243576
0,000954	572,2045898
0,000959	575,1848221
0,000963	578,1650543
0,000969	581,1452866
0,000975	584,1255188
0,000981	587,105751
0,000984	590,0859833
0,000993	593,0662155
0,000998	596,0464478
0,001	599,02668
0,00101	602,0069122
0,00102	604,9871445
0,00102	607,9673767
0,00103	610,9476089
0,00104	613,9278412
0,00104	616,9080734
0,00105	619,8883057
0,00106	622,8685379
0,00106	625,8487701
0,00107	628,8290024
0,00108	631,8092346
0,00109	634,7894669
0,0011	637,7696991
0,00111	640,7499313
0,00112	643,7301636
0,00113	646,7103958
0,00114	649,6906281
0,00115	652,6708603
0,00116	655,6510925
0,00117	658,6313248
0,00119	661,611557
0,0012	664,5917892
0,00121	667,5720215
0,00123	670,5522537
0,00124	673,532486
0,00125	676,5127182
0,00127	679,4929504
0,00128	682,4731827
0,00129	685,4534149
0,00131	688,4336472
0,00132	691,4138794
0,00134	694,3941116
0,00135	697,3743439
0,00137	700,3545761
0,00138	703,3348083
0,0014	706,3150406
0,00141	709,2952728
0,00143	712,2755051
0,00145	715,2557373
0,00147	718,2359695
0,00149	721,2162018
0,00151	724,196434
0,00152	727,1766663
0,00154	730,1568985
0,00157	733,1371307
0,00159	736,117363
0,00161	739,0975952
0,00163	742,0778275
0,00166	745,0580597
0,00168	748,0382919
0,00171	751,0185242
0,00174	753,9987564
0,00176	756,9789886
0,00179	759,9592209
0,00183	762,9394531
0,00186	765,9196854
0,00189	768,8999176
0,00193	771,8801498
0,00197	774,8603821
0,002	777,8406143
0,00205	780,8208466
0,00208	783,8010788
0,00213	786,781311
0,00217	789,7615433
0,00221	792,7417755
0,00226	795,7220078
0,0023	798,70224
0,00235	801,6824722
0,00239	804,6627045
0,00244	807,6429367
0,00248	810,6231689
0,00253	813,6034012
0,00257	816,5836334
0,00261	819,5638657
0,00265	822,5440979
0,00268	825,5243301
0,00271	828,5045624
0,00273	831,4847946
0,00273	834,4650269
0,00272	837,4452591
0,00269	840,4254913
0,00263	843,4057236
0,00252	846,3859558
0,00238	849,366188
0,00217	852,3464203
0,0019	855,3266525
0,00156	858,3068848
0,00117	861,287117
0,00077	864,2673492
0,00042	867,2475815
0,000183	870,2278137
0,00015	873,208046
0,000245	876,1882782
0,000343	879,1685104
0,000429	882,1487427
0,000509	885,1289749
0,000578	888,1092072
0,000642	891,0894394
0,000697	894,0696716
0,000743	897,0499039
0,000788	900,0301361
0,000829	903,0103683
0,000867	905,9906006
0,000905	908,9708328
0,000943	911,9510651
0,00098	914,9312973
0,00102	917,9115295
0,00105	920,8917618
0,00109	923,871994
0,00113	926,8522263
0,00117	929,8324585
0,00122	932,8126907
0,00126	935,792923
0,0013	938,7731552
0,00135	941,7533875
0,0014	944,7336197
0,00145	947,7138519
0,0015	950,6940842
0,00155	953,6743164
0,00161	956,6545486
0,00167	959,6347809
0,00174	962,6150131
0,0018	965,5952454
0,00187	968,5754776
0,00195	971,5557098
0,00202	974,5359421
0,00211	977,5161743
0,00221	980,4964066
0,00231	983,4766388
0,00242	986,456871
0,00255	989,4371033
0,00269	992,4173355
0,00284	995,3975677
0,00302	998,3778
0,00321	1001,358032
0,00342	1004,338264
0,00364	1007,318497
0,00387	1010,298729
0,00411	1013,278961
0,00435	1016,259193
0,00459	1019,239426
0,00481	1022,219658
0,00502	1025,19989
0,00516	1028,180122
0,00522	1031,160355
0,00513	1034,140587
0,00486	1037,120819
0,00437	1040,101051
0,00372	1043,081284
0,00308	1046,061516
0,00265	1049,041748
0,00242	1052,02198
0,00228	1055,002213
0,00217	1057,982445
0,00209	1060,962677
0,00202	1063,942909
0,00196	1066,923141
0,00189	1069,903374
0,00182	1072,883606
0,00174	1075,863838
0,00166	1078,84407
0,00159	1081,824303
0,00152	1084,804535
0,00146	1087,784767
0,0014	1090,764999
0,00135	1093,745232
0,0013	1096,725464
0,00125	1099,705696
0,0012	1102,685928
0,00116	1105,666161
0,00112	1108,646393
0,00109	1111,626625
0,00106	1114,606857
0,00103	1117,58709
0,001	1120,567322
0,000973	1123,547554
0,000946	1126,527786
0,000923	1129,508018
0,000903	1132,488251
0,000883	1135,468483
0,000864	1138,448715
0,000846	1141,428947
0,000828	1144,40918
0,000812	1147,389412
0,000796	1150,369644
0,000778	1153,349876
0,000759	1156,330109
0,000745	1159,310341
0,000726	1162,290573
0,000709	1165,270805
0,000692	1168,251038
0,000674	1171,23127
0,000657	1174,211502
0,000638	1177,191734
0,000619	1180,171967
0,000599	1183,152199
0,000581	1186,132431
0,000561	1189,112663
0,000544	1192,092896
0,000525	1195,073128
0,000507	1198,05336
0,000489	1201,033592
0,000472	1204,013824
0,00046	1206,994057
0,000447	1209,974289
0,000437	1212,954521
0,000429	1215,934753
0,000422	1218,914986
0,000422	1221,895218
0,000422	1224,87545
0,00042	1227,855682
0,00042	1230,835915
0,000419	1233,816147
0,000423	1236,796379
0,000426	1239,776611
0,000429	1242,756844
0,000433	1245,737076
0,000438	1248,717308
0,000444	1251,69754
0,000448	1254,677773
0,00045	1257,658005
0,000451	1260,638237
0,000452	1263,618469
0,00045	1266,598701
0,000447	1269,578934
0,000443	1272,559166
0,000437	1275,539398
0,00043	1278,51963
0,000423	1281,499863
0,000415	1284,480095
0,000406	1287,460327
0,000396	1290,440559
0,000385	1293,420792
0,000376	1296,401024
0,000365	1299,381256
0,000354	1302,361488
0,000344	1305,341721
0,000333	1308,321953
0,000323	1311,302185
0,000311	1314,282417
0,000301	1317,26265
0,000291	1320,242882
0,000282	1323,223114
0,000272	1326,203346
0,00026	1329,183578
0,000251	1332,163811
0,000244	1335,144043
0,000234	1338,124275
0,000224	1341,104507
0,000215	1344,08474
0,000205	1347,064972
0,000197	1350,045204
0,000188	1353,025436
0,000179	1356,005669
0,000172	1358,985901
0,000167	1361,966133
0,000162	1364,946365
0,000159	1367,926598
0,000155	1370,90683
0,000153	1373,887062
0,000157	1376,867294
0,000159	1379,847527
0,000161	1382,827759
0,000168	1385,807991
0,000173	1388,788223
0,000178	1391,768456
0,000185	1394,748688
0,000192	1397,72892
0,000199	1400,709152
0,000205	1403,689384
0,00021	1406,669617
0,000216	1409,649849
0,000223	1412,630081
0,00023	1415,610313
0,000236	1418,590546
0,000242	1421,570778
0,00025	1424,55101
0,000257	1427,531242
0,000265	1430,511475
0,000273	1433,491707
0,00028	1436,471939
0,000286	1439,452171
0,000295	1442,432404
0,000303	1445,412636
0,000311	1448,392868
0,000319	1451,3731
0,000325	1454,353333
0,000334	1457,333565
0,00034	1460,313797
0,000348	1463,294029
0,000354	1466,274261
0,000361	1469,254494
0,000368	1472,234726
0,000374	1475,214958
0,000379	1478,19519
0,000386	1481,175423
0,000392	1484,155655
0,000399	1487,135887
0,000407	1490,116119
0,000415	1493,096352
0,00042	1496,076584
0,000425	1499,056816
0,000435	1502,037048
0,000442	1505,017281
0,00045	1507,997513
0,000455	1510,977745
0,000462	1513,957977
0,00047	1516,93821
0,000476	1519,918442
0,000482	1522,898674
0,000488	1525,878906
0,000495	1528,859138
0,000501	1531,839371
0,000507	1534,819603
0,000513	1537,799835
0,00052	1540,780067
0,000528	1543,7603
0,000535	1546,740532
0,000541	1549,720764
0,00055	1552,700996
0,000557	1555,681229
0,000564	1558,661461
0,000573	1561,641693
0,000582	1564,621925
0,00059	1567,602158
0,000599	1570,58239
0,000608	1573,562622
0,000619	1576,542854
0,000628	1579,523087
0,000638	1582,503319
0,000647	1585,483551
0,000654	1588,463783
0,000665	1591,444016
0,000675	1594,424248
0,000682	1597,40448
0,000691	1600,384712
0,0007	1603,364944
0,000709	1606,345177
0,000719	1609,325409
0,000729	1612,305641
0,000737	1615,285873
0,000746	1618,266106
0,000756	1621,246338
0,000765	1624,22657
0,000776	1627,206802
0,000786	1630,187035
0,000795	1633,167267
0,000806	1636,147499
0,000817	1639,127731
0,000827	1642,107964
0,000838	1645,088196
0,000849	1648,068428
0,000859	1651,04866
0,000871	1654,028893
0,000882	1657,009125
0,000895	1659,989357
0,000903	1662,969589
0,000914	1665,949821
0,000925	1668,930054
0,000934	1671,910286
0,000943	1674,890518
0,000953	1677,87075
0,00096	1680,850983
0,000966	1683,831215
0,000972	1686,811447
0,000976	1689,791679
0,000978	1692,771912
0,00098	1695,752144
0,000977	1698,732376
0,000972	1701,712608
0,000967	1704,692841
0,000958	1707,673073
0,000947	1710,653305
0,000938	1713,633537
0,000928	1716,61377
0,00092	1719,594002
0,00091	1722,574234
0,000901	1725,554466
0,000895	1728,534698
0,000889	1731,514931
0,000881	1734,495163
0,000873	1737,475395
0,000867	1740,455627
0,000861	1743,43586
0,000857	1746,416092
0,000854	1749,396324
0,000849	1752,376556
0,000847	1755,356789
0,000849	1758,337021
0,000851	1761,317253
0,000855	1764,297485
0,000859	1767,277718
0,000866	1770,25795
0,000876	1773,238182
0,000888	1776,218414
0,000899	1779,198647
0,00091	1782,178879
0,000925	1785,159111
0,00094	1788,139343
0,000956	1791,119576
0,000973	1794,099808
0,00099	1797,08004
0,00101	1800,060272
0,00103	1803,040504
0,00105	1806,020737
0,00107	1809,000969
0,00108	1811,981201
0,0011	1814,961433
0,00112	1817,941666
0,00114	1820,921898
0,00116	1823,90213
0,00118	1826,882362
0,00119	1829,862595
0,00121	1832,842827
0,00123	1835,823059
0,00124	1838,803291
0,00126	1841,783524
0,00127	1844,763756
0,00128	1847,743988
0,00129	1850,72422
0,00131	1853,704453
0,00132	1856,684685
0,00132	1859,664917
0,00134	1862,645149
0,00134	1865,625381
0,00135	1868,605614
0,00136	1871,585846
0,00137	1874,566078
0,00137	1877,54631
0,00138	1880,526543
0,00139	1883,506775
0,0014	1886,487007
0,00141	1889,467239
0,00142	1892,447472
0,00143	1895,427704
0,00143	1898,407936
0,00144	1901,388168
0,00145	1904,368401
0,00146	1907,348633
0,00148	1910,328865
0,00151	1913,309097
0,00153	1916,28933
0,00156	1919,269562
0,00159	1922,249794
0,00162	1925,230026
0,00165	1928,210258
0,00168	1931,190491
0,0017	1934,170723
0,00172	1937,150955
0,00174	1940,131187
0,00175	1943,11142
0,00176	1946,091652
0,00177	1949,071884
0,00177	1952,052116
0,00177	1955,032349
0,00177	1958,012581
0,00176	1960,992813
0,00176	1963,973045
0,00175	1966,953278
0,00175	1969,93351
0,00175	1972,913742
0,00174	1975,893974
0,00174	1978,874207
0,00175	1981,854439
0,00175	1984,834671
0,00176	1987,814903
0,00176	1990,795135
0,00177	1993,775368
0,00178	1996,7556
0,00179	1999,735832
0,0018	2002,716064
0,00181	2005,696297
0,00183	2008,676529
0,00184	2011,656761
0,00185	2014,636993
0,00186	2017,617226
0,00187	2020,597458
0,00188	2023,57769
0,00189	2026,557922
0,0019	2029,538155
0,0019	2032,518387
0,00191	2035,498619
0,00191	2038,478851
0,00192	2041,459084
0,00193	2044,439316
0,00195	2047,419548
0,00199	2050,39978
0,00203	2053,380013
0,0021	2056,360245
0,00219	2059,340477
0,00231	2062,320709
0,00246	2065,300941
0,00262	2068,281174
0,00281	2071,261406
0,00302	2074,241638
0,00324	2077,22187
0,00346	2080,202103
0,00368	2083,182335
0,00389	2086,162567
0,00408	2089,142799
0,00426	2092,123032
0,00441	2095,103264
0,00455	2098,083496
0,00466	2101,063728
0,00474	2104,043961
0,0048	2107,024193
0,00482	2110,004425
0,00481	2112,984657
0,00476	2115,96489
0,00469	2118,945122
0,00459	2121,925354
0,00447	2124,905586
0,00435	2127,885818
0,00422	2130,866051
0,00409	2133,846283
0,00396	2136,826515
0,00384	2139,806747
0,00372	2142,78698
0,00361	2145,767212
0,00349	2148,747444
0,00339	2151,727676
0,00328	2154,707909
0,00318	2157,688141
0,00308	2160,668373
0,00299	2163,648605
0,0029	2166,628838
0,00281	2169,60907
0,00273	2172,589302
0,00265	2175,569534
0,00257	2178,549767
0,00249	2181,529999
0,00242	2184,510231
0,00235	2187,490463
0,00228	2190,470695
0,00222	2193,450928
0,00215	2196,43116
0,00209	2199,411392
0,00203	2202,391624
0,00198	2205,371857
0,00193	2208,352089
0,00187	2211,332321
0,00182	2214,312553
0,00177	2217,292786
0,00173	2220,273018
0,00168	2223,25325
0,00164	2226,233482
0,0016	2229,213715
0,00156	2232,193947
0,00152	2235,174179
0,00148	2238,154411
0,00144	2241,134644
0,00141	2244,114876
0,00137	2247,095108
0,00134	2250,07534
0,00131	2253,055573
0,00128	2256,035805
0,00125	2259,016037
0,00122	2261,996269
0,00119	2264,976501
0,00116	2267,956734
0,00113	2270,936966
0,00111	2273,917198
0,00109	2276,89743
0,00106	2279,877663
0,00104	2282,857895
0,00102	2285,838127
0,00101	2288,818359
0,000989	2291,798592
0,000975	2294,778824
0,000959	2297,759056
0,000946	2300,739288
0,000934	2303,719521
0,000922	2306,699753
0,000911	2309,679985
0,000902	2312,660217
0,000892	2315,64045
0,000884	2318,620682
0,000878	2321,600914
0,000872	2324,581146
0,000866	2327,561378
0,000863	2330,541611
0,000859	2333,521843
0,000856	2336,502075
0,000853	2339,482307
0,000851	2342,46254
0,00085	2345,442772
0,000847	2348,423004
0,000845	2351,403236
0,000841	2354,383469
0,000839	2357,363701
0,000838	2360,343933
0,000833	2363,324165
0,000829	2366,304398
0,000824	2369,28463
0,000818	2372,264862
0,000811	2375,245094
0,000805	2378,225327
0,000796	2381,205559
0,00079	2384,185791
0,000779	2387,166023
0,000771	2390,146255
0,000762	2393,126488
0,000752	2396,10672
0,000743	2399,086952
0,000736	2402,067184
0,000728	2405,047417
0,000721	2408,027649
0,000715	2411,007881
0,00071	2413,988113
0,000703	2416,968346
0,0007	2419,948578
0,000695	2422,92881
0,000692	2425,909042
0,00069	2428,889275
0,000686	2431,869507
0,000684	2434,849739
0,00068	2437,829971
0,000677	2440,810204
0,000674	2443,790436
0,00067	2446,770668
0,000665	2449,7509
0,000659	2452,731133
0,000654	2455,711365
0,000649	2458,691597
0,000642	2461,671829
0,000636	2464,652061
0,000627	2467,632294
0,000619	2470,612526
0,000612	2473,592758
0,000604	2476,57299
0,000595	2479,553223
0,000586	2482,533455
0,000577	2485,513687
0,000569	2488,493919
0,00056	2491,474152
0,000552	2494,454384
0,000544	2497,434616
0,000536	2500,414848
0,000528	2503,395081
0,000522	2506,375313
0,000515	2509,355545
0,00051	2512,335777
0,000505	2515,31601
0,000499	2518,296242
0,000495	2521,276474
0,000491	2524,256706
0,000487	2527,236938
0,000486	2530,217171
0,000484	2533,197403
0,000482	2536,177635
0,000481	2539,157867
0,00048	2542,1381
0,000481	2545,118332
0,00048	2548,098564
0,000479	2551,078796
0,00048	2554,059029
0,000479	2557,039261
0,000479	2560,019493
0,00048	2562,999725
0,000479	2565,979958
0,00048	2568,96019
0,000482	2571,940422
0,000484	2574,920654
0,000486	2577,900887
0,000491	2580,881119
0,000496	2583,861351
0,000503	2586,841583
0,000509	2589,821815
0,000514	2592,802048
0,000521	2595,78228
0,000529	2598,762512
0,000535	2601,742744
0,000541	2604,722977
0,000547	2607,703209
0,000553	2610,683441
0,00056	2613,663673
0,000564	2616,643906
0,00057	2619,624138
0,000574	2622,60437
0,000576	2625,584602
0,000578	2628,564835
0,000579	2631,545067
0,000579	2634,525299
0,000576	2637,505531
0,000573	2640,485764
0,000567	2643,465996
0,000562	2646,446228
0,000554	2649,42646
0,000546	2652,406693
0,000536	2655,386925
0,000527	2658,367157
0,000515	2661,347389
0,000504	2664,327621
0,000492	2667,307854
0,000478	2670,288086
0,000465	2673,268318
0,000452	2676,24855
0,000439	2679,228783
0,000424	2682,209015
0,00041	2685,189247
0,000395	2688,169479
0,000379	2691,149712
0,000364	2694,129944
0,000348	2697,110176
0,000332	2700,090408
0,000316	2703,070641
0,0003	2706,050873
0,000285	2709,031105
0,00027	2712,011337
0,000256	2714,99157
0,000245	2717,971802
0,000238	2720,952034
0,00023	2723,932266
0,00023	2726,912498
0,000231	2729,892731
0,000239	2732,872963
0,000248	2735,853195
0,000262	2738,833427
0,000278	2741,81366
0,000295	2744,793892
0,000313	2747,774124
0,000331	2750,754356
0,000347	2753,734589
0,000363	2756,714821
0,000377	2759,695053
0,00039	2762,675285
0,0004	2765,655518
0,00041	2768,63575
0,000417	2771,615982
0,000424	2774,596214
0,000426	2777,576447
0,000427	2780,556679
0,000427	2783,536911
0,000422	2786,517143
0,000418	2789,497375
0,00041	2792,477608
0,000401	2795,45784
0,00039	2798,438072
0,000378	2801,418304
0,000367	2804,398537
0,000354	2807,378769
0,000339	2810,359001
0,000328	2813,339233
0,000314	2816,319466
0,000304	2819,299698
0,000295	2822,27993
0,000289	2825,260162
0,000286	2828,240395
0,000285	2831,220627
0,000285	2834,200859
0,000291	2837,181091
0,0003	2840,161324
0,00031	2843,141556
0,000322	2846,121788
0,000336	2849,10202
0,000354	2852,082253
0,000371	2855,062485
0,000391	2858,042717
0,000411	2861,022949
0,000433	2864,003181
0,000456	2866,983414
0,00048	2869,963646
0,000504	2872,943878
0,000529	2875,92411
0,000555	2878,904343
0,000581	2881,884575
0,000608	2884,864807
0,000635	2887,845039
0,000662	2890,825272
0,00069	2893,805504
0,000717	2896,785736
0,000743	2899,765968
0,000769	2902,746201
0,000793	2905,726433
0,000815	2908,706665
0,000836	2911,686897
0,000854	2914,66713
0,00087	2917,647362
0,000883	2920,627594
0,000893	2923,607826
0,000899	2926,588058
0,000904	2929,568291
0,000904	2932,548523
0,000902	2935,528755
0,000894	2938,508987
0,000885	2941,48922
0,000874	2944,469452
0,000859	2947,449684
0,000841	2950,429916
0,000821	2953,410149
0,000799	2956,390381
0,000774	2959,370613
0,000747	2962,350845
0,000717	2965,331078
0,000684	2968,31131
0,000651	2971,291542
0,000615	2974,271774
0,000577	2977,252007
0,000539	2980,232239
0,0005	2983,212471
0,000461	2986,192703
0,000422	2989,172935
0,000383	2992,153168
0,000347	2995,1334
0,00031	2998,113632
0,000276	3001,093864
0,000243	3004,074097
0,000212	3007,054329
0,000184	3010,034561
0,000159	3013,014793
0,000136	3015,995026
0,000117	3018,975258
0,000103	3021,95549
0,0000919	3024,935722
0,0000855	3027,915955
0,0000824	3030,896187
0,0000825	3033,876419
0,0000836	3036,856651
0,0000882	3039,836884
0,0000906	3042,817116
0,0000961	3045,797348
0,0000996	3048,77758
0,000103	3051,757813
0,000109	3054,738045
0,000114	3057,718277
0,00012	3060,698509
0,000127	3063,678741
0,000135	3066,658974
0,000143	3069,639206
0,000151	3072,619438
0,000161	3075,59967
0,000169	3078,579903
0,00018	3081,560135
0,00019	3084,540367
0,000199	3087,520599
0,000209	3090,500832
0,000216	3093,481064
0,000225	3096,461296
0,000233	3099,441528
0,00024	3102,421761
0,000246	3105,401993
0,00025	3108,382225
0,000255	3111,362457
0,000257	3114,34269
0,000258	3117,322922
0,000258	3120,303154
0,000254	3123,283386
0,000249	3126,263618
0,000241	3129,243851
0,000232	3132,224083
0,00022	3135,204315
0,000209	3138,184547
0,000197	3141,16478
0,000184	3144,145012
0,00017	3147,125244
0,000157	3150,105476
0,000145	3153,085709
0,000135	3156,065941
0,000128	3159,046173
0,000121	3162,026405
0,000115	3165,006638
0,000113	3167,98687
0,000111	3170,967102
0,000111	3173,947334
0,00011	3176,927567
0,000111	3179,907799
0,00011	3182,888031
0,000109	3185,868263
0,000108	3188,848495
0,000106	3191,828728
0,000104	3194,80896
0,000101	3197,789192
0,0000976	3200,769424
0,0000942	3203,749657
0,0000904	3206,729889
0,0000861	3209,710121
0,0000827	3212,690353
0,0000803	3215,670586
0,0000765	3218,650818
0,0000751	3221,63105
0,000074	3224,611282
0,0000759	3227,591515
0,0000754	3230,571747
0,0000768	3233,551979
0,0000808	3236,532211
0,0000838	3239,512444
0,0000876	3242,492676
0,00009	3245,472908
0,0000947	3248,45314
0,0000981	3251,433372
0,000103	3254,413605
0,000106	3257,393837
0,00011	3260,374069
0,000112	3263,354301
0,000115	3266,334534
0,000116	3269,314766
0,000118	3272,294998
0,000118	3275,27523
0,000119	3278,255463
0,000118	3281,235695
0,000117	3284,215927
0,000115	3287,196159
0,000113	3290,176392
0,00011	3293,156624
0,000107	3296,136856
0,000102	3299,117088
0,0000964	3302,097321
0,0000917	3305,077553
0,0000844	3308,057785
0,000079	3311,038017
0,0000711	3314,01825
0,0000633	3316,998482
0,0000544	3319,978714
0,0000471	3322,958946
0,000041	3325,939178
0,0000375	3328,919411
0,0000367	3331,899643
0,0000403	3334,879875
0,0000464	3337,860107
0,0000564	3340,84034
0,0000679	3343,820572
0,0000783	3346,800804
0,000089	3349,781036
0,000101	3352,761269
0,000113	3355,741501
0,000125	3358,721733
0,000136	3361,701965
0,000147	3364,682198
0,000159	3367,66243
0,000168	3370,642662
0,000178	3373,622894
0,000189	3376,603127
0,000199	3379,583359
0,000208	3382,563591
0,000218	3385,543823
0,000226	3388,524055
0,000234	3391,504288
0,000244	3394,48452
0,000251	3397,464752
0,000259	3400,444984
0,000268	3403,425217
0,000275	3406,405449
0,000282	3409,385681
0,000288	3412,365913
0,000295	3415,346146
0,000301	3418,326378
0,000308	3421,30661
0,000313	3424,286842
0,000318	3427,267075
0,000323	3430,247307
0,000329	3433,227539
0,000335	3436,207771
0,000338	3439,188004
0,000343	3442,168236
0,000347	3445,148468
0,000352	3448,1287
0,000355	3451,108932
0,000358	3454,089165
0,000359	3457,069397
0,000361	3460,049629
0,000362	3463,029861
0,000363	3466,010094
0,000361	3468,990326
0,000359	3471,970558
0,000357	3474,95079
0,000353	3477,931023
0,000351	3480,911255
0,000347	3483,891487
0,000343	3486,871719
0,000338	3489,851952
0,000334	3492,832184
0,000329	3495,812416
0,000324	3498,792648
0,000319	3501,772881
0,000314	3504,753113
0,000309	3507,733345
0,000304	3510,713577
0,000299	3513,69381
0,000293	3516,674042
0,000287	3519,654274
0,000282	3522,634506
0,000276	3525,614738
0,00027	3528,594971
0,000264	3531,575203
0,000258	3534,555435
0,000252	3537,535667
0,000245	3540,5159
0,00024	3543,496132
0,000234	3546,476364
0,000228	3549,456596
0,000224	3552,436829
0,000218	3555,417061
0,000214	3558,397293
0,000211	3561,377525
0,000207	3564,357758
0,000204	3567,33799
0,000201	3570,318222
0,000199	3573,298454
0,000198	3576,278687
0,000195	3579,258919
0,000193	3582,239151
0,000191	3585,219383
0,00019	3588,199615
0,000188	3591,179848
0,000186	3594,16008
0,000182	3597,140312
0,000181	3600,120544
0,000178	3603,100777
0,000175	3606,081009
0,000172	3609,061241
0,000169	3612,041473
0,000165	3615,021706
0,000163	3618,001938
0,00016	3620,98217
0,00016	3623,962402
0,000158	3626,942635
0,000159	3629,922867
0,00016	3632,903099
0,000161	3635,883331
0,000164	3638,863564
0,000169	3641,843796
0,000174	3644,824028
0,00018	3647,80426
0,000186	3650,784492
0,000193	3653,764725
0,000201	3656,744957
0,000208	3659,725189
0,000216	3662,705421
0,000224	3665,685654
0,000232	3668,665886
0,00024	3671,646118
0,000249	3674,62635
0,000256	3677,606583
0,000265	3680,586815
0,000271	3683,567047
0,000279	3686,547279
0,000286	3689,527512
0,000292	3692,507744
0,000297	3695,487976
0,000303	3698,468208
0,000307	3701,448441
0,000311	3704,428673
0,000315	3707,408905
0,000317	3710,389137
0,000321	3713,36937
0,000323	3716,349602
0,000324	3719,329834
0,000325	3722,310066
0,000326	3725,290298
0,000326	3728,270531
0,000326	3731,250763
0,000326	3734,230995
0,000324	3737,211227
0,000323	3740,19146
0,000321	3743,171692
0,000317	3746,151924
0,000314	3749,132156
0,000311	3752,112389
0,000306	3755,092621
0,000301	3758,072853
0,000294	3761,053085
0,000286	3764,033318
0,000278	3767,01355
0,000268	3769,993782
0,000258	3772,974014
0,000247	3775,954247
0,000235	3778,934479
0,000223	3781,914711
0,000208	3784,894943
0,000196	3787,875175
0,000183	3790,855408
0,00017	3793,83564
0,000159	3796,815872
0,000148	3799,796104
0,000137	3802,776337
0,000127	3805,756569
0,000121	3808,736801
0,000116	3811,717033
0,000115	3814,697266
0,000115	3817,677498
0,000119	3820,65773
0,000126	3823,637962
0,000134	3826,618195
0,000143	3829,598427
0,000153	3832,578659
0,000164	3835,558891
0,000173	3838,539124
0,000184	3841,519356
0,000195	3844,499588
0,000205	3847,47982
0,000213	3850,460052
0,000222	3853,440285
0,000229	3856,420517
0,000236	3859,400749
0,000242	3862,380981
0,000248	3865,361214
0,000253	3868,341446
0,000257	3871,321678
0,00026	3874,30191
0,000262	3877,282143
0,000264	3880,262375
0,000265	3883,242607
0,000264	3886,222839
0,000264	3889,203072
0,000262	3892,183304
0,000261	3895,163536
0,000259	3898,143768
0,000256	3901,124001
0,000252	3904,104233
0,000248	3907,084465
0,000244	3910,064697
0,00024	3913,04493
0,000235	3916,025162
0,00023	3919,005394
0,000224	3921,985626
0,000216	3924,965858
0,00021	3927,946091
0,000203	3930,926323
0,000196	3933,906555
0,000189	3936,886787
0,000181	3939,86702
0,000172	3942,847252
0,000165	3945,827484
0,000156	3948,807716
0,000149	3951,787949
0,000141	3954,768181
0,000134	3957,748413
0,000125	3960,728645
0,00012	3963,708878
0,000114	3966,68911
0,000109	3969,669342
0,000105	3972,649574
0,000101	3975,629807
0,0000997	3978,610039
0,0000991	3981,590271
0,000101	3984,570503
0,000103	3987,550735
0,000106	3990,530968
0,000111	3993,5112
0,000116	3996,491432
0,000122	3999,471664
0,000127	4002,451897
0,000134	4005,432129
0,00014	4008,412361
0,000146	4011,392593
0,000151	4014,372826
0,000155	4017,353058
0,00016	4020,33329
0,000163	4023,313522
0,000165	4026,293755
0,000167	4029,273987
0,000168	4032,254219
0,000166	4035,234451
0,000165	4038,214684
0,000164	4041,194916
0,000161	4044,175148
0,000157	4047,15538
0,000154	4050,135612
0,000149	4053,115845
0,000146	4056,096077
0,000141	4059,076309
0,000137	4062,056541
0,000134	4065,036774
0,000131	4068,017006
0,000128	4070,997238
0,000127	4073,97747
0,000125	4076,957703
0,000125	4079,937935
0,000126	4082,918167
0,000126	4085,898399
0,000128	4088,878632
0,00013	4091,858864
0,000131	4094,839096
0,000133	4097,819328
0,000135	4100,799561
0,000138	4103,779793
0,000142	4106,760025
0,000144	4109,740257
0,000145	4112,72049
0,000149	4115,700722
0,00015	4118,680954
0,000154	4121,661186
0,000155	4124,641418
0,000158	4127,621651
0,000162	4130,601883
0,000166	4133,582115
0,000168	4136,562347
0,000172	4139,54258
0,000177	4142,522812
0,00018	4145,503044
0,000185	4148,483276
0,000188	4151,463509
0,000191	4154,443741
0,000195	4157,423973
0,000197	4160,404205
0,0002	4163,384438
0,000201	4166,36467
0,000203	4169,344902
0,000203	4172,325134
0,000202	4175,305367
0,000201	4178,285599
0,0002	4181,265831
0,000197	4184,246063
0,000195	4187,226295
0,000195	4190,206528
0,000193	4193,18676
0,000191	4196,166992
0,00019	4199,147224
0,00019	4202,127457
0,00019	4205,107689
0,000189	4208,087921
0,000189	4211,068153
0,000189	4214,048386
0,000191	4217,028618
0,000191	4220,00885
0,000191	4222,989082
0,000193	4225,969315
0,000195	4228,949547
0,000198	4231,929779
0,0002	4234,910011
0,000203	4237,890244
0,000207	4240,870476
0,00021	4243,850708
0,000213	4246,83094
0,000217	4249,811172
0,000221	4252,791405
0,000224	4255,771637
0,000228	4258,751869
0,00023	4261,732101
0,000235	4264,712334
0,000237	4267,692566
0,000239	4270,672798
0,00024	4273,65303
0,000243	4276,633263
0,000245	4279,613495
0,000245	4282,593727
0,000246	4285,573959
0,000249	4288,554192
0,000249	4291,534424
0,000249	4294,514656
0,000249	4297,494888
0,000249	4300,475121
0,000248	4303,455353
0,000248	4306,435585
0,000248	4309,415817
0,000247	4312,396049
0,000245	4315,376282
0,000245	4318,356514
0,000245	4321,336746
0,000244	4324,316978
0,000243	4327,297211
0,000242	4330,277443
0,000242	4333,257675
0,000242	4336,237907
0,000242	4339,21814
0,000241	4342,198372
0,000241	4345,178604
0,000242	4348,158836
0,000242	4351,139069
0,000242	4354,119301
0,000242	4357,099533
0,000244	4360,079765
0,000246	4363,059998
0,000245	4366,04023
0,000247	4369,020462
0,000248	4372,000694
0,00025	4374,980927
0,000251	4377,961159
0,000253	4380,941391
0,000254	4383,921623
0,000256	4386,901855
0,000258	4389,882088
0,000261	4392,86232
0,000261	4395,842552
0,000263	4398,822784
0,000265	4401,803017
0,000267	4404,783249
0,000268	4407,763481
0,000269	4410,743713
0,000271	4413,723946
0,000272	4416,704178
0,000273	4419,68441
0,000273	4422,664642
0,000275	4425,644875
0,000275	4428,625107
0,000276	4431,605339
0,000275	4434,585571
0,000274	4437,565804
0,000275	4440,546036
0,000273	4443,526268
0,000271	4446,5065
0,00027	4449,486732
0,000268	4452,466965
0,000266	4455,447197
0,000264	4458,427429
0,00026	4461,407661
0,000259	4464,387894
0,000256	4467,368126
0,000253	4470,348358
0,00025	4473,32859
0,000247	4476,308823
0,000244	4479,289055
0,000241	4482,269287
0,000239	4485,249519
0,000237	4488,229752
0,000235	4491,209984
0,000232	4494,190216
0,00023	4497,170448
0,000229	4500,150681
0,000227	4503,130913
0,000226	4506,111145
0,000225	4509,091377
0,000223	4512,071609
0,000223	4515,051842
0,000224	4518,032074
0,000223	4521,012306
0,000222	4523,992538
0,000224	4526,972771
0,000223	4529,953003
0,000223	4532,933235
0,000223	4535,913467
0,000224	4538,8937
0,000223	4541,873932
0,000223	4544,854164
0,000224	4547,834396
0,000223	4550,814629
0,000223	4553,794861
0,000223	4556,775093
0,000222	4559,755325
0,00022	4562,735558
0,000219	4565,71579
0,000218	4568,696022
0,000216	4571,676254
0,000214	4574,656487
0,000213	4577,636719
0,000212	4580,616951
0,000208	4583,597183
0,000206	4586,577415
0,000203	4589,557648
0,000201	4592,53788
0,000198	4595,518112
0,000196	4598,498344
0,000193	4601,478577
0,00019	4604,458809
0,000187	4607,439041
0,000183	4610,419273
0,000181	4613,399506
0,000177	4616,379738
0,000174	4619,35997
0,000171	4622,340202
0,000166	4625,320435
0,000165	4628,300667
0,00016	4631,280899
0,000158	4634,261131
0,000154	4637,241364
0,000151	4640,221596
0,000148	4643,201828
0,000146	4646,18206
0,000143	4649,162292
0,000141	4652,142525
0,000139	4655,122757
0,000139	4658,102989
0,000137	4661,083221
0,000137	4664,063454
0,000137	4667,043686
0,000137	4670,023918
0,000138	4673,00415
0,000138	4675,984383
0,00014	4678,964615
0,00014	4681,944847
0,000141	4684,925079
0,000142	4687,905312
0,000143	4690,885544
0,000144	4693,865776
0,000144	4696,846008
0,000145	4699,826241
0,000146	4702,806473
0,000145	4705,786705
0,000145	4708,766937
0,000145	4711,747169
0,000144	4714,727402
0,000144	4717,707634
0,000143	4720,687866
0,000143	4723,668098
0,000141	4726,648331
0,000139	4729,628563
0,000138	4732,608795
0,000136	4735,589027
0,000135	4738,56926
0,000134	4741,549492
0,000133	4744,529724
0,000132	4747,509956
0,00013	4750,490189
0,000129	4753,470421
0,000127	4756,450653
0,000127	4759,430885
0,000126	4762,411118
0,000125	4765,39135
0,000124	4768,371582
0,000123	4771,351814
0,000122	4774,332047
0,000122	4777,312279
0,000121	4780,292511
0,00012	4783,272743
0,000119	4786,252975
0,000119	4789,233208
0,000119	4792,21344
0,000119	4795,193672
0,00012	4798,173904
0,00012	4801,154137
0,00012	4804,134369
0,000122	4807,114601
0,000123	4810,094833
0,000124	4813,075066
0,000127	4816,055298
0,00013	4819,03553
0,000132	4822,015762
0,000135	4824,995995
0,000136	4827,976227
0,00014	4830,956459
0,000142	4833,936691
0,000144	4836,916924
0,000146	4839,897156
0,000147	4842,877388
0,000149	4845,85762
0,000149	4848,837852
0,00015	4851,818085
0,000151	4854,798317
0,000151	4857,778549
0,00015	4860,758781
0,000148	4863,739014
0,000146	4866,719246
0,000145	4869,699478
0,000142	4872,67971
0,00014	4875,659943
0,000135	4878,640175
0,000132	4881,620407
0,000127	4884,600639
0,000124	4887,580872
0,000119	4890,561104
0,000116	4893,541336
0,00011	4896,521568
0,000107	4899,501801
0,000102	4902,482033
0,0000983	4905,462265
0,0000954	4908,442497
0,0000915	4911,422729
0,000089	4914,402962
0,0000879	4917,383194
0,0000864	4920,363426
0,0000849	4923,343658
0,0000844	4926,323891
0,0000827	4929,304123
0,0000836	4932,284355
0,000083	4935,264587
0,0000839	4938,24482
0,0000846	4941,225052
0,0000857	4944,205284
0,000087	4947,185516
0,0000863	4950,165749
0,000087	4953,145981
0,0000868	4956,126213
0,0000871	4959,106445
0,0000873	4962,086678
0,0000873	4965,06691
0,0000879	4968,047142
0,0000865	4971,027374
0,0000862	4974,007607
0,0000871	4976,987839
0,0000859	4979,968071
0,0000863	4982,948303
0,0000852	4985,928535
0,0000861	4988,908768
0,0000856	4991,889
0,0000852	4994,869232
0,0000853	4997,849464
0,0000824	5000,829697
0,0000838	5003,809929
0,0000838	5006,790161
0,0000837	5009,770393
0,0000827	5012,750626
0,0000826	5015,730858
0,000084	5018,71109
0,0000852	5021,691322
0,0000868	5024,671555
0,0000879	5027,651787
0,0000899	5030,632019
0,0000923	5033,612251
0,0000946	5036,592484
0,0000964	5039,572716
0,000098	5042,552948
0,0000998	5045,53318
0,000103	5048,513412
0,000106	5051,493645
0,000108	5054,473877
0,00011	5057,454109
0,000113	5060,434341
0,000115	5063,414574
0,000116	5066,394806
0,000119	5069,375038
0,00012	5072,35527
0,000122	5075,335503
0,000123	5078,315735
0,000125	5081,295967
0,000127	5084,276199
0,000127	5087,256432
0,000128	5090,236664
0,000129	5093,216896
0,000129	5096,197128
0,000129	5099,177361
0,000129	5102,157593
0,000128	5105,137825
0,000128	5108,118057
0,000126	5111,098289
0,000125	5114,078522
0,000123	5117,058754
0,00012	5120,038986
0,000118	5123,019218
0,000116	5125,999451
0,000114	5128,979683
0,000112	5131,959915
0,000109	5134,940147
0,000106	5137,92038
0,000105	5140,900612
0,000103	5143,880844
0,000101	5146,861076
0,0000986	5149,841309
0,000098	5152,821541
0,0000967	5155,801773
0,0000952	5158,782005
0,000095	5161,762238
0,0000946	5164,74247
0,0000937	5167,722702
0,0000924	5170,702934
0,0000916	5173,683167
0,0000909	5176,663399
0,0000898	5179,643631
0,000087	5182,623863
0,0000854	5185,604095
0,000084	5188,584328
0,0000825	5191,56456
0,0000802	5194,544792
0,0000788	5197,525024
0,0000779	5200,505257
0,0000776	5203,485489
0,0000771	5206,465721
0,0000773	5209,445953
0,0000768	5212,426186
0,0000777	5215,406418
0,0000775	5218,38665
0,0000779	5221,366882
0,000078	5224,347115
0,0000797	5227,327347
0,0000808	5230,307579
0,0000803	5233,287811
0,000081	5236,268044
0,0000817	5239,248276
0,0000824	5242,228508
0,0000827	5245,20874
0,000083	5248,188972
0,0000834	5251,169205
0,0000829	5254,149437
0,0000817	5257,129669
0,0000816	5260,109901
0,0000807	5263,090134
0,0000801	5266,070366
0,0000788	5269,050598
0,0000771	5272,03083
0,0000758	5275,011063
0,0000739	5277,991295
0,0000719	5280,971527
0,0000696	5283,951759
0,0000676	5286,931992
0,0000649	5289,912224
0,000063	5292,892456
0,0000619	5295,872688
0,0000595	5298,852921
0,0000564	5301,833153
0,0000551	5304,813385
0,0000537	5307,793617
0,0000519	5310,773849
0,0000503	5313,754082
0,0000493	5316,734314
0,0000485	5319,714546
0,0000471	5322,694778
0,0000461	5325,675011
0,0000453	5328,655243
0,0000446	5331,635475
0,0000443	5334,615707
0,0000433	5337,59594
0,0000435	5340,576172
0,0000427	5343,556404
0,0000433	5346,536636
0,0000425	5349,516869
0,0000418	5352,497101
0,000041	5355,477333
0,0000402	5358,457565
0,0000401	5361,437798
0,0000394	5364,41803
0,0000369	5367,398262
0,0000361	5370,378494
0,0000345	5373,358727
0,0000334	5376,338959
0,0000324	5379,319191
0,0000303	5382,299423
0,0000284	5385,279655
0,0000257	5388,259888
0,0000239	5391,24012
0,0000233	5394,220352
0,0000198	5397,200584
0,0000182	5400,180817
0,0000164	5403,161049
0,0000141	5406,141281
0,0000112	5409,121513
0,0000101	5412,101746
0,0000083	5415,081978
0,00000737	5418,06221
0,00000838	5421,042442
0,00000984	5424,022675
0,0000122	5427,002907
0,0000153	5429,983139
0,0000187	5432,963371
0,0000205	5435,943604
0,0000246	5438,923836
0,0000277	5441,904068
0,0000308	5444,8843
0,0000345	5447,864532
0,0000381	5450,844765
0,0000419	5453,824997
0,0000454	5456,805229
0,000049	5459,785461
0,0000517	5462,765694
0,0000542	5465,745926
0,0000578	5468,726158
0,0000593	5471,70639
0,000063	5474,686623
0,0000653	5477,666855
0,0000681	5480,647087
0,0000714	5483,627319
0,0000729	5486,607552
0,0000751	5489,587784
0,0000765	5492,568016
0,0000794	5495,548248
0,0000805	5498,528481
0,0000824	5501,508713
0,0000825	5504,488945
0,0000843	5507,469177
0,0000857	5510,449409
0,000086	5513,429642
0,000087	5516,409874
0,0000871	5519,390106
0,000088	5522,370338
0,0000894	5525,350571
0,00009	5528,330803
0,000091	5531,311035
0,0000902	5534,291267
0,000091	5537,2715
0,0000924	5540,251732
0,0000922	5543,231964
0,0000926	5546,212196
0,0000928	5549,192429
0,0000925	5552,172661
0,000093	5555,152893
0,0000928	5558,133125
0,0000935	5561,113358
0,0000949	5564,09359
0,0000959	5567,073822
0,0000945	5570,054054
0,0000956	5573,034286
0,000095	5576,014519
0,0000966	5578,994751
0,0000972	5581,974983
0,0000972	5584,955215
0,0000978	5587,935448
0,0000972	5590,91568
0,0000974	5593,895912
0,0000972	5596,876144
0,0000983	5599,856377
0,0000969	5602,836609
0,0000974	5605,816841
0,0000965	5608,797073
0,000096	5611,777306
0,0000957	5614,757538
0,0000944	5617,73777
0,0000935	5620,718002
0,0000939	5623,698235
0,0000929	5626,678467
0,0000927	5629,658699
0,000092	5632,638931
0,0000913	5635,619164
0,0000899	5638,599396
0,0000892	5641,579628
0,0000883	5644,55986
0,0000877	5647,540092
0,0000871	5650,520325
0,0000859	5653,500557
0,0000859	5656,480789
0,0000849	5659,461021
0,0000834	5662,441254
0,0000833	5665,421486
0,000082	5668,401718
0,0000807	5671,38195
0,0000795	5674,362183
0,0000787	5677,342415
0,0000774	5680,322647
0,0000763	5683,302879
0,0000755	5686,283112
0,0000742	5689,263344
0,0000721	5692,243576
0,0000707	5695,223808
0,0000711	5698,204041
0,0000696	5701,184273
0,0000695	5704,164505
0,000069	5707,144737
0,0000684	5710,124969
0,0000664	5713,105202
0,000067	5716,085434
0,0000659	5719,065666
0,0000664	5722,045898
0,0000672	5725,026131
0,000068	5728,006363
0,0000687	5730,986595
0,0000694	5733,966827
0,0000697	5736,94706
0,0000704	5739,927292
0,0000706	5742,907524
0,0000717	5745,887756
0,0000729	5748,867989
0,0000737	5751,848221
0,0000733	5754,828453
0,0000741	5757,808685
0,0000754	5760,788918
0,0000751	5763,76915
0,0000759	5766,749382
0,0000762	5769,729614
0,000076	5772,709846
0,0000769	5775,690079
0,0000765	5778,670311
0,0000765	5781,650543
0,0000764	5784,630775
0,0000756	5787,611008
0,0000748	5790,59124
0,0000744	5793,571472
0,0000733	5796,551704
0,0000732	5799,531937
0,0000719	5802,512169
0,0000713	5805,492401
0,0000711	5808,472633
0,0000704	5811,452866
0,0000693	5814,433098
0,0000687	5817,41333
0,0000682	5820,393562
0,0000665	5823,373795
0,0000659	5826,354027
0,0000649	5829,334259
0,0000642	5832,314491
0,0000622	5835,294724
0,0000627	5838,274956
0,0000618	5841,255188
0,0000605	5844,23542
0,0000597	5847,215652
0,0000579	5850,195885
0,0000581	5853,176117
0,0000564	5856,156349
0,0000565	5859,136581
0,0000555	5862,116814
0,0000547	5865,097046
0,0000545	5868,077278
0,0000526	5871,05751
0,0000531	5874,037743
0,000052	5877,017975
0,0000513	5879,998207
0,0000504	5882,978439
0,0000492	5885,958672
0,0000472	5888,938904
0,0000467	5891,919136
0,0000464	5894,899368
0,0000441	5897,879601
0,0000439	5900,859833
0,0000432	5903,840065
0,0000422	5906,820297
0,0000402	5909,800529
0,000039	5912,780762
0,0000385	5915,760994
0,0000369	5918,741226
0,0000355	5921,721458
0,0000349	5924,701691
0,0000334	5927,681923
0,0000326	5930,662155
0,0000314	5933,642387
0,0000302	5936,62262
0,0000293	5939,602852
0,0000281	5942,583084
0,0000272	5945,563316
[truncated: 30,772 more rows]
