# Supplementary material for: Predicting the Durability of Solid Fired Bricks Using NDT Electroacoustic Methods
Source: Materials (Basel). 2022 Aug 25;15(17):5882. doi: 10.3390/ma15175882 (PMC9457344; doi:10.3390/ma15175882)
Supplement: Supplementary file 1 [file materials-15-05882-s001.zip › 29-S0_FL.csv]

ASCII data file created with TiePie Multi Channel software. www.tiepie.com.
2021-02-24 09:15:45 704m
Frequency	FFT1
Hz	V
0,00229	0
0,000325	2,980232239
0,000312	5,960464478
0,000334	8,940696716
0,000347	11,92092896
0,000318	14,90116119
0,000318	17,88139343
0,000338	20,86162567
0,00033	23,84185791
0,000323	26,82209015
0,000328	29,80232239
0,000335	32,78255463
0,000333	35,76278687
0,000336	38,7430191
0,000331	41,72325134
0,000338	44,70348358
0,000334	47,68371582
0,000329	50,66394806
0,000336	53,6441803
0,000341	56,62441254
0,00034	59,60464478
0,000343	62,58487701
0,000349	65,56510925
0,00035	68,54534149
0,000352	71,52557373
0,00035	74,50580597
0,000353	77,48603821
0,000358	80,46627045
0,000355	83,44650269
0,000358	86,42673492
0,00036	89,40696716
0,000358	92,3871994
0,000365	95,36743164
0,000367	98,34766388
0,000368	101,3278961
0,000367	104,3081284
0,000368	107,2883606
0,000368	110,2685928
0,000372	113,2488251
0,000371	116,2290573
0,000371	119,2092896
0,000371	122,1895218
0,000373	125,169754
0,000372	128,1499863
0,000373	131,1302185
0,000376	134,1104507
0,000377	137,090683
0,000379	140,0709152
0,000377	143,0511475
0,000378	146,0313797
0,000382	149,0116119
0,000379	151,9918442
0,000377	154,9720764
0,000378	157,9523087
0,000377	160,9325409
0,000377	163,9127731
0,000377	166,8930054
0,000376	169,8732376
0,000376	172,8534698
0,000377	175,8337021
0,000375	178,8139343
0,000376	181,7941666
0,000376	184,7743988
0,000375	187,754631
0,000375	190,7348633
0,000375	193,7150955
0,000373	196,6953278
0,000375	199,67556
0,000373	202,6557922
0,000375	205,6360245
0,000374	208,6162567
0,000373	211,596489
0,000373	214,5767212
0,000371	217,5569534
0,00037	220,5371857
0,000371	223,5174179
0,000368	226,4976501
0,000367	229,4778824
0,000367	232,4581146
0,000368	235,4383469
0,000367	238,4185791
0,000366	241,3988113
0,000365	244,3790436
0,000366	247,3592758
0,000366	250,3395081
0,000364	253,3197403
0,000364	256,2999725
0,000361	259,2802048
0,00036	262,260437
0,00036	265,2406693
0,000358	268,2209015
0,00036	271,2011337
0,000356	274,181366
0,000359	277,1615982
0,000357	280,1418304
0,000355	283,1220627
0,000354	286,1022949
0,000353	289,0825272
0,000351	292,0627594
0,000352	295,0429916
0,000349	298,0232239
0,000349	301,0034561
0,000347	303,9836884
0,000346	306,9639206
0,000343	309,9441528
0,000344	312,9243851
0,000343	315,9046173
0,000341	318,8848495
0,000341	321,8650818
0,000339	324,845314
0,000339	327,8255463
0,000338	330,8057785
0,000336	333,7860107
0,000337	336,766243
0,000335	339,7464752
0,000334	342,7267075
0,000335	345,7069397
0,000333	348,6871719
0,000331	351,6674042
0,000332	354,6476364
0,000331	357,6278687
0,00033	360,6081009
0,000331	363,5883331
0,000329	366,5685654
0,000328	369,5487976
0,000326	372,5290298
0,000325	375,5092621
0,000327	378,4894943
0,000325	381,4697266
0,000324	384,4499588
0,000324	387,430191
0,000323	390,4104233
0,000321	393,3906555
0,000318	396,3708878
0,000317	399,35112
0,000317	402,3313522
0,000317	405,3115845
0,000315	408,2918167
0,000315	411,272049
0,000313	414,2522812
0,000312	417,2325134
0,000312	420,2127457
0,000313	423,1929779
0,000311	426,1732101
0,000311	429,1534424
0,00031	432,1336746
0,000312	435,1139069
0,000313	438,0941391
0,000312	441,0743713
0,000313	444,0546036
0,000313	447,0348358
0,000313	450,0150681
0,000312	452,9953003
0,000312	455,9755325
0,000312	458,9557648
0,000312	461,935997
0,000312	464,9162292
0,000312	467,8964615
0,000311	470,8766937
0,00031	473,856926
0,00031	476,8371582
0,00031	479,8173904
0,00031	482,7976227
0,00031	485,7778549
0,000312	488,7580872
0,000311	491,7383194
0,000311	494,7185516
0,000312	497,6987839
0,000312	500,6790161
0,000312	503,6592484
0,000313	506,6394806
0,000312	509,6197128
0,000314	512,5999451
0,000314	515,5801773
0,000316	518,5604095
0,000316	521,5406418
0,000316	524,520874
0,000316	527,5011063
0,000315	530,4813385
0,000318	533,4615707
0,000318	536,441803
0,000317	539,4220352
0,000317	542,4022675
0,000318	545,3824997
0,000319	548,3627319
0,000318	551,3429642
0,000319	554,3231964
0,000319	557,3034286
0,000315	560,2836609
0,000316	563,2638931
0,000314	566,2441254
0,000314	569,2243576
0,000314	572,2045898
0,000312	575,1848221
0,000312	578,1650543
0,00031	581,1452866
0,000309	584,1255188
0,00031	587,105751
0,000308	590,0859833
0,000308	593,0662155
0,000306	596,0464478
0,000306	599,02668
0,000307	602,0069122
0,000305	604,9871445
0,000304	607,9673767
0,000307	610,9476089
0,000306	613,9278412
0,000305	616,9080734
0,000305	619,8883057
0,000307	622,8685379
0,000307	625,8487701
0,000307	628,8290024
0,000308	631,8092346
0,000309	634,7894669
0,00031	637,7696991
0,000308	640,7499313
0,00031	643,7301636
0,000309	646,7103958
0,000306	649,6906281
0,000306	652,6708603
0,000306	655,6510925
0,000305	658,6313248
0,000305	661,611557
0,000305	664,5917892
0,000306	667,5720215
0,000304	670,5522537
0,000303	673,532486
0,000302	676,5127182
0,000302	679,4929504
0,000301	682,4731827
0,000298	685,4534149
0,000297	688,4336472
0,000294	691,4138794
0,000291	694,3941116
0,000287	697,3743439
0,000283	700,3545761
0,000278	703,3348083
0,000272	706,3150406
0,000264	709,2952728
0,000257	712,2755051
0,000248	715,2557373
0,000237	718,2359695
0,000224	721,2162018
0,000209	724,196434
0,000192	727,1766663
0,000173	730,1568985
0,000152	733,1371307
0,000131	736,117363
0,000122	739,0975952
0,000132	742,0778275
0,00017	745,0580597
0,000228	748,0382919
0,000296	751,0185242
0,000362	753,9987564
0,000401	756,9789886
0,0004	759,9592209
0,000379	762,9394531
0,000372	765,9196854
0,00037	768,8999176
0,00037	771,8801498
0,000368	774,8603821
0,000368	777,8406143
0,000368	780,8208466
0,000368	783,8010788
0,000367	786,781311
0,000367	789,7615433
0,000367	792,7417755
0,000368	795,7220078
0,000369	798,70224
0,000369	801,6824722
0,000369	804,6627045
0,00037	807,6429367
0,000371	810,6231689
0,00037	813,6034012
0,000373	816,5836334
0,000373	819,5638657
0,000375	822,5440979
0,000375	825,5243301
0,000376	828,5045624
0,000377	831,4847946
0,000377	834,4650269
0,000379	837,4452591
0,00038	840,4254913
0,00038	843,4057236
0,000382	846,3859558
0,000382	849,366188
0,000383	852,3464203
0,000382	855,3266525
0,000385	858,3068848
0,000385	861,287117
0,000387	864,2673492
0,000388	867,2475815
0,00039	870,2278137
0,000391	873,208046
0,000394	876,1882782
0,000395	879,1685104
0,000397	882,1487427
0,000398	885,1289749
0,0004	888,1092072
0,000401	891,0894394
0,000403	894,0696716
0,000405	897,0499039
0,000406	900,0301361
0,000407	903,0103683
0,000409	905,9906006
0,00041	908,9708328
0,000413	911,9510651
0,000414	914,9312973
0,000417	917,9115295
0,000419	920,8917618
0,000422	923,871994
0,000425	926,8522263
0,000429	929,8324585
0,000432	932,8126907
0,000436	935,792923
0,000441	938,7731552
0,000444	941,7533875
0,000449	944,7336197
0,000453	947,7138519
0,000458	950,6940842
0,000463	953,6743164
0,00047	956,6545486
0,000473	959,6347809
0,000479	962,6150131
0,000485	965,5952454
0,000488	968,5754776
0,000491	971,5557098
0,000494	974,5359421
0,000493	977,5161743
0,00049	980,4964066
0,000484	983,4766388
0,000474	986,456871
0,000461	989,4371033
0,000442	992,4173355
0,00042	995,3975677
0,000396	998,3778
0,000373	1001,358032
0,000355	1004,338264
0,000348	1007,318497
0,000352	1010,298729
0,00036	1013,278961
0,00037	1016,259193
0,000376	1019,239426
0,000386	1022,219658
0,000395	1025,19989
0,000406	1028,180122
0,000417	1031,160355
0,00043	1034,140587
0,000441	1037,120819
0,000452	1040,101051
0,000458	1043,081284
0,000459	1046,061516
0,000455	1049,041748
0,000443	1052,02198
0,000423	1055,002213
0,000398	1057,982445
0,000379	1060,962677
0,000371	1063,942909
0,000367	1066,923141
0,000361	1069,903374
0,000356	1072,883606
0,00035	1075,863838
0,000344	1078,84407
0,000341	1081,824303
0,000338	1084,804535
0,000337	1087,784767
0,000332	1090,764999
0,000332	1093,745232
0,000327	1096,725464
0,000327	1099,705696
0,000326	1102,685928
0,000325	1105,666161
0,000324	1108,646393
0,000325	1111,626625
0,000323	1114,606857
0,000324	1117,58709
0,000324	1120,567322
0,000325	1123,547554
0,000323	1126,527786
0,000326	1129,508018
0,000325	1132,488251
0,000325	1135,468483
0,000325	1138,448715
0,000326	1141,428947
0,000326	1144,40918
0,000328	1147,389412
0,000328	1150,369644
0,000328	1153,349876
0,00033	1156,330109
0,000331	1159,310341
0,000332	1162,290573
0,000334	1165,270805
0,000335	1168,251038
0,000337	1171,23127
0,000339	1174,211502
0,000339	1177,191734
0,000341	1180,171967
0,000342	1183,152199
0,000343	1186,132431
0,000345	1189,112663
0,000345	1192,092896
0,000347	1195,073128
0,000348	1198,05336
0,00035	1201,033592
0,000351	1204,013824
0,000352	1206,994057
0,000354	1209,974289
0,000356	1212,954521
0,000358	1215,934753
0,00036	1218,914986
0,000361	1221,895218
0,000363	1224,87545
0,000363	1227,855682
0,000364	1230,835915
0,000364	1233,816147
0,000364	1236,796379
0,000365	1239,776611
0,000364	1242,756844
0,000363	1245,737076
0,000362	1248,717308
0,000362	1251,69754
0,000362	1254,677773
0,000362	1257,658005
0,000361	1260,638237
0,000361	1263,618469
0,000363	1266,598701
0,000364	1269,578934
0,000366	1272,559166
0,000368	1275,539398
0,00037	1278,51963
0,00037	1281,499863
0,000373	1284,480095
0,000376	1287,460327
0,000378	1290,440559
0,00038	1293,420792
0,000382	1296,401024
0,000385	1299,381256
0,000388	1302,361488
0,000391	1305,341721
0,000394	1308,321953
0,000396	1311,302185
0,000397	1314,282417
0,0004	1317,26265
0,000402	1320,242882
0,000405	1323,223114
0,000407	1326,203346
0,000411	1329,183578
0,000413	1332,163811
0,000416	1335,144043
0,000418	1338,124275
0,00042	1341,104507
0,000423	1344,08474
0,000424	1347,064972
0,000429	1350,045204
0,000431	1353,025436
0,000434	1356,005669
0,000438	1358,985901
0,000441	1361,966133
0,000445	1364,946365
0,000448	1367,926598
0,000452	1370,90683
0,000456	1373,887062
0,00046	1376,867294
0,000465	1379,847527
0,000468	1382,827759
0,000473	1385,807991
0,000477	1388,788223
0,000481	1391,768456
0,000487	1394,748688
0,00049	1397,72892
0,000495	1400,709152
0,000499	1403,689384
0,000504	1406,669617
0,00051	1409,649849
0,000515	1412,630081
0,000521	1415,610313
0,000526	1418,590546
0,000532	1421,570778
0,000539	1424,55101
0,000547	1427,531242
0,000554	1430,511475
0,000561	1433,491707
0,000568	1436,471939
0,000576	1439,452171
0,000584	1442,432404
0,000592	1445,412636
0,0006	1448,392868
0,000608	1451,3731
0,000616	1454,353333
0,000625	1457,333565
0,000633	1460,313797
0,000641	1463,294029
0,000646	1466,274261
0,000652	1469,254494
0,000656	1472,234726
0,000657	1475,214958
0,000656	1478,19519
0,000652	1481,175423
0,000645	1484,155655
0,000636	1487,135887
0,000621	1490,116119
0,000603	1493,096352
0,000587	1496,076584
0,00057	1499,056816
0,000555	1502,037048
0,000546	1505,017281
0,000543	1507,997513
0,000545	1510,977745
0,000546	1513,957977
0,000547	1516,93821
0,000545	1519,918442
0,000543	1522,898674
0,000543	1525,878906
0,000541	1528,859138
0,000541	1531,839371
0,000541	1534,819603
0,000539	1537,799835
0,00054	1540,780067
0,00054	1543,7603
0,000539	1546,740532
0,00054	1549,720764
0,000539	1552,700996
0,000541	1555,681229
0,00054	1558,661461
0,000541	1561,641693
0,000542	1564,621925
0,000544	1567,602158
0,000544	1570,58239
0,000546	1573,562622
0,000547	1576,542854
0,000549	1579,523087
0,00055	1582,503319
0,000551	1585,483551
0,000554	1588,463783
0,000554	1591,444016
0,000557	1594,424248
0,000559	1597,40448
0,000559	1600,384712
0,000562	1603,364944
0,000563	1606,345177
0,000566	1609,325409
0,000568	1612,305641
0,00057	1615,285873
0,000572	1618,266106
0,000574	1621,246338
0,000575	1624,22657
0,000576	1627,206802
0,000576	1630,187035
0,000576	1633,167267
0,000577	1636,147499
0,000576	1639,127731
0,000576	1642,107964
0,000575	1645,088196
0,000573	1648,068428
0,000571	1651,04866
0,000567	1654,028893
0,000562	1657,009125
0,000555	1659,989357
0,000548	1662,969589
0,000537	1665,949821
0,000524	1668,930054
0,00051	1671,910286
0,000489	1674,890518
0,000465	1677,87075
0,000437	1680,850983
0,000402	1683,831215
0,000363	1686,811447
0,000315	1689,791679
0,000261	1692,771912
0,000199	1695,752144
0,000132	1698,732376
0,0000713	1701,712608
0,0000763	1704,692841
0,000156	1707,673073
0,000249	1710,653305
0,000349	1713,633537
0,000448	1716,61377
0,000541	1719,594002
0,000623	1722,574234
0,000687	1725,554466
0,00073	1728,534698
0,000746	1731,514931
0,000739	1734,495163
0,000716	1737,475395
0,000686	1740,455627
0,000655	1743,43586
0,000625	1746,416092
0,000592	1749,396324
0,00056	1752,376556
0,000532	1755,356789
0,000511	1758,337021
0,000499	1761,317253
0,000496	1764,297485
0,000496	1767,277718
0,000498	1770,25795
0,0005	1773,238182
0,000503	1776,218414
0,000507	1779,198647
0,000513	1782,178879
0,000522	1785,159111
0,000531	1788,139343
0,000543	1791,119576
0,000555	1794,099808
0,000568	1797,08004
0,000582	1800,060272
0,000595	1803,040504
0,000606	1806,020737
0,000617	1809,000969
0,000628	1811,981201
0,000637	1814,961433
0,000648	1817,941666
0,000658	1820,921898
0,000668	1823,90213
0,000679	1826,882362
0,000688	1829,862595
0,000702	1832,842827
0,000712	1835,823059
0,000722	1838,803291
0,000732	1841,783524
0,000743	1844,763756
0,000754	1847,743988
0,000765	1850,72422
0,000777	1853,704453
0,000786	1856,684685
0,000797	1859,664917
0,000809	1862,645149
0,000818	1865,625381
0,000829	1868,605614
0,000839	1871,585846
0,00085	1874,566078
0,000861	1877,54631
0,000872	1880,526543
0,000883	1883,506775
0,000892	1886,487007
0,000904	1889,467239
0,000915	1892,447472
0,000927	1895,427704
0,000938	1898,407936
0,00095	1901,388168
0,000962	1904,368401
0,000974	1907,348633
0,000987	1910,328865
0,001	1913,309097
0,00101	1916,28933
0,00103	1919,269562
0,00104	1922,249794
0,00106	1925,230026
0,00107	1928,210258
0,00109	1931,190491
0,00111	1934,170723
0,00113	1937,150955
0,00114	1940,131187
0,00116	1943,11142
0,00118	1946,091652
0,0012	1949,071884
0,00122	1952,052116
0,00124	1955,032349
0,00126	1958,012581
0,00128	1960,992813
0,0013	1963,973045
0,00131	1966,953278
0,00133	1969,93351
0,00134	1972,913742
0,00135	1975,893974
0,00136	1978,874207
0,00136	1981,854439
0,00137	1984,834671
0,00137	1987,814903
0,00136	1990,795135
0,00136	1993,775368
0,00135	1996,7556
0,00134	1999,735832
0,00132	2002,716064
0,00131	2005,696297
0,0013	2008,676529
0,00128	2011,656761
0,00127	2014,636993
0,00127	2017,617226
0,00126	2020,597458
0,00126	2023,57769
0,00126	2026,557922
0,00127	2029,538155
0,00127	2032,518387
0,00127	2035,498619
0,00127	2038,478851
0,00128	2041,459084
0,00128	2044,439316
0,00128	2047,419548
0,00129	2050,39978
0,00129	2053,380013
0,0013	2056,360245
0,0013	2059,340477
0,00131	2062,320709
0,00132	2065,300941
0,00133	2068,281174
0,00134	2071,261406
0,00136	2074,241638
0,00138	2077,22187
0,0014	2080,202103
0,00142	2083,182335
0,00145	2086,162567
0,00147	2089,142799
0,0015	2092,123032
0,00152	2095,103264
0,00154	2098,083496
0,00157	2101,063728
0,00159	2104,043961
0,00161	2107,024193
0,00162	2110,004425
0,00164	2112,984657
0,00164	2115,96489
0,00164	2118,945122
0,00163	2121,925354
0,00161	2124,905586
0,00157	2127,885818
0,00152	2130,866051
0,00145	2133,846283
0,00136	2136,826515
0,00125	2139,806747
0,00112	2142,78698
0,000972	2145,767212
0,00082	2148,747444
0,000681	2151,727676
0,00058	2154,707909
0,00054	2157,688141
0,000555	2160,668373
0,000596	2163,648605
0,000641	2166,628838
0,000694	2169,60907
0,000757	2172,589302
0,000833	2175,569534
0,00091	2178,549767
0,000994	2181,529999
0,00108	2184,510231
0,00117	2187,490463
0,00126	2190,470695
0,00136	2193,450928
0,00146	2196,43116
0,00156	2199,411392
0,00166	2202,391624
0,00176	2205,371857
0,00187	2208,352089
0,00197	2211,332321
0,00207	2214,312553
0,00217	2217,292786
0,00227	2220,273018
0,00236	2223,25325
0,00243	2226,233482
0,0025	2229,213715
0,00255	2232,193947
0,00258	2235,174179
0,00258	2238,154411
0,00255	2241,134644
0,0025	2244,114876
0,00242	2247,095108
0,00231	2250,07534
0,00219	2253,055573
0,00207	2256,035805
0,00194	2259,016037
0,00183	2261,996269
0,00174	2264,976501
0,00165	2267,956734
0,00158	2270,936966
0,00152	2273,917198
0,00145	2276,89743
0,0014	2279,877663
0,00134	2282,857895
0,00129	2285,838127
0,00124	2288,818359
0,00119	2291,798592
0,00115	2294,778824
0,00111	2297,759056
0,00107	2300,739288
0,00103	2303,719521
0,000999	2306,699753
0,000967	2309,679985
0,000937	2312,660217
0,00091	2315,64045
0,000884	2318,620682
0,000858	2321,600914
0,000834	2324,581146
0,000812	2327,561378
0,000788	2330,541611
0,000766	2333,521843
0,000747	2336,502075
0,000726	2339,482307
0,000706	2342,46254
0,000685	2345,442772
0,000665	2348,423004
0,000645	2351,403236
0,000625	2354,383469
0,000606	2357,363701
0,000587	2360,343933
0,000567	2363,324165
0,00055	2366,304398
0,000532	2369,28463
0,000514	2372,264862
0,000496	2375,245094
0,000481	2378,225327
0,000466	2381,205559
0,00045	2384,185791
0,000436	2387,166023
0,000423	2390,146255
0,00041	2393,126488
0,000397	2396,10672
0,000385	2399,086952
0,000373	2402,067184
0,000362	2405,047417
0,000351	2408,027649
0,00034	2411,007881
0,00033	2413,988113
0,00032	2416,968346
0,00031	2419,948578
0,0003	2422,92881
0,000289	2425,909042
0,000278	2428,889275
0,000271	2431,869507
0,000262	2434,849739
0,000254	2437,829971
0,000247	2440,810204
0,000242	2443,790436
0,000236	2446,770668
0,000233	2449,7509
0,000231	2452,731133
0,000228	2455,711365
0,000228	2458,691597
0,000228	2461,671829
0,000228	2464,652061
0,000228	2467,632294
0,000227	2470,612526
0,000227	2473,592758
0,000226	2476,57299
0,000223	2479,553223
0,000222	2482,533455
0,000218	2485,513687
0,000214	2488,493919
0,000211	2491,474152
0,000205	2494,454384
0,000203	2497,434616
0,000199	2500,414848
0,000196	2503,395081
0,000192	2506,375313
0,000191	2509,355545
0,000188	2512,335777
0,000188	2515,31601
0,000188	2518,296242
0,000188	2521,276474
0,000189	2524,256706
0,00019	2527,236938
0,000192	2530,217171
0,000195	2533,197403
0,000197	2536,177635
0,000199	2539,157867
0,000202	2542,1381
0,000206	2545,118332
0,000209	2548,098564
0,000214	2551,078796
0,000219	2554,059029
0,000222	2557,039261
0,000227	2560,019493
0,000231	2562,999725
0,000236	2565,979958
0,000242	2568,96019
0,000248	2571,940422
0,000254	2574,920654
0,000263	2577,900887
0,00027	2580,881119
0,000279	2583,861351
0,000287	2586,841583
0,000295	2589,821815
0,000304	2592,802048
0,000313	2595,78228
0,000324	2598,762512
0,000333	2601,742744
0,000344	2604,722977
0,000354	2607,703209
0,000365	2610,683441
0,000376	2613,663673
0,000387	2616,643906
0,000398	2619,624138
0,00041	2622,60437
0,000422	2625,584602
0,000432	2628,564835
0,000443	2631,545067
0,000452	2634,525299
0,000462	2637,505531
0,000469	2640,485764
0,000475	2643,465996
0,000479	2646,446228
0,00048	2649,42646
0,000481	2652,406693
0,000478	2655,386925
0,000474	2658,367157
0,000466	2661,347389
0,000457	2664,327621
0,000448	2667,307854
0,000439	2670,288086
0,000429	2673,268318
0,00042	2676,24855
0,000411	2679,228783
0,000404	2682,209015
0,000395	2685,189247
0,000387	2688,169479
0,000378	2691,149712
0,000368	2694,129944
0,000358	2697,110176
0,00035	2700,090408
0,000339	2703,070641
0,000328	2706,050873
0,000318	2709,031105
0,000305	2712,011337
0,000294	2714,99157
0,000283	2717,971802
0,00027	2720,952034
0,000257	2723,932266
0,000243	2726,912498
0,00023	2729,892731
0,000217	2732,872963
0,000202	2735,853195
0,000187	2738,833427
0,000173	2741,81366
0,000159	2744,793892
0,000145	2747,774124
0,000133	2750,754356
0,000122	2753,734589
0,000114	2756,714821
0,000108	2759,695053
0,000107	2762,675285
0,000108	2765,655518
0,000112	2768,63575
0,00012	2771,615982
0,000129	2774,596214
0,00014	2777,576447
0,000152	2780,556679
0,000166	2783,536911
0,000179	2786,517143
0,000193	2789,497375
0,000207	2792,477608
0,000221	2795,45784
0,000237	2798,438072
0,000254	2801,418304
0,000271	2804,398537
0,00029	2807,378769
0,000309	2810,359001
0,000329	2813,339233
0,000351	2816,319466
0,000375	2819,299698
0,000398	2822,27993
0,000424	2825,260162
0,000449	2828,240395
0,000477	2831,220627
0,000505	2834,200859
0,000535	2837,181091
0,000565	2840,161324
0,000597	2843,141556
0,000631	2846,121788
0,000664	2849,10202
0,000699	2852,082253
0,000734	2855,062485
0,000768	2858,042717
0,000803	2861,022949
0,000837	2864,003181
0,00087	2866,983414
0,000901	2869,963646
0,000927	2872,943878
0,000951	2875,92411
0,00097	2878,904343
0,000981	2881,884575
0,000985	2884,864807
0,000982	2887,845039
0,000969	2890,825272
0,000948	2893,805504
0,000918	2896,785736
0,000884	2899,765968
0,000846	2902,746201
0,000811	2905,726433
0,000782	2908,706665
0,000761	2911,686897
0,000747	2914,66713
0,000738	2917,647362
0,000732	2920,627594
0,000728	2923,607826
0,000724	2926,588058
0,000721	2929,568291
0,000718	2932,548523
0,000715	2935,528755
0,000714	2938,508987
0,000711	2941,48922
0,000708	2944,469452
0,000703	2947,449684
0,000698	2950,429916
0,000691	2953,410149
0,000684	2956,390381
0,000675	2959,370613
0,000665	2962,350845
0,000652	2965,331078
0,000639	2968,31131
0,000622	2971,291542
0,000603	2974,271774
0,000583	2977,252007
0,00056	2980,232239
0,000536	2983,212471
0,00051	2986,192703
0,000483	2989,172935
0,000454	2992,153168
0,000426	2995,1334
0,000398	2998,113632
0,000373	3001,093864
0,000348	3004,074097
0,000324	3007,054329
0,000303	3010,034561
0,000283	3013,014793
0,000264	3015,995026
0,000245	3018,975258
0,000228	3021,95549
0,000211	3024,935722
0,000194	3027,915955
0,000179	3030,896187
0,000163	3033,876419
0,000149	3036,856651
0,000138	3039,836884
0,000128	3042,817116
0,000121	3045,797348
0,000117	3048,77758
0,000117	3051,757813
0,00012	3054,738045
0,000125	3057,718277
0,000133	3060,698509
0,000143	3063,678741
0,000154	3066,658974
0,000165	3069,639206
0,000177	3072,619438
0,000187	3075,59967
0,000198	3078,579903
0,000209	3081,560135
0,000219	3084,540367
0,000228	3087,520599
0,000238	3090,500832
0,000246	3093,481064
0,000255	3096,461296
0,000262	3099,441528
0,000268	3102,421761
0,000274	3105,401993
0,000278	3108,382225
0,000282	3111,362457
0,000284	3114,34269
0,000286	3117,322922
0,000285	3120,303154
0,000285	3123,283386
0,000284	3126,263618
0,000283	3129,243851
0,000282	3132,224083
0,000281	3135,204315
0,000284	3138,184547
0,000287	3141,16478
0,000291	3144,145012
0,000298	3147,125244
0,000306	3150,105476
0,000315	3153,085709
0,000323	3156,065941
0,000331	3159,046173
0,000336	3162,026405
0,00034	3165,006638
0,000339	3167,98687
0,000336	3170,967102
0,000329	3173,947334
0,000321	3176,927567
0,000308	3179,907799
0,000297	3182,888031
0,000285	3185,868263
0,000273	3188,848495
0,000261	3191,828728
0,000251	3194,80896
0,00024	3197,789192
0,00023	3200,769424
0,000218	3203,749657
0,000207	3206,729889
0,000193	3209,710121
0,00018	3212,690353
0,000163	3215,670586
0,000148	3218,650818
0,000131	3221,63105
0,000113	3224,611282
0,0000961	3227,591515
0,000079	3230,571747
0,0000613	3233,551979
0,0000461	3236,532211
0,0000336	3239,512444
0,0000268	3242,492676
0,0000288	3245,472908
0,0000352	3248,45314
0,0000433	3251,433372
0,0000517	3254,413605
0,0000593	3257,393837
0,0000647	3260,374069
0,0000701	3263,354301
0,0000743	3266,334534
0,0000791	3269,314766
0,0000835	3272,294998
0,0000878	3275,27523
0,0000939	3278,255463
0,000101	3281,235695
0,000109	3284,215927
0,000119	3287,196159
0,000128	3290,176392
0,000137	3293,156624
0,000148	3296,136856
0,000159	3299,117088
0,000171	3302,097321
0,000182	3305,077553
0,000192	3308,057785
0,000204	3311,038017
0,000214	3314,01825
0,000224	3316,998482
0,000233	3319,978714
0,000243	3322,958946
0,000253	3325,939178
0,000263	3328,919411
0,000273	3331,899643
0,000284	3334,879875
0,000294	3337,860107
0,000304	3340,84034
0,000314	3343,820572
0,000327	3346,800804
0,000337	3349,781036
0,000349	3352,761269
0,00036	3355,741501
0,000373	3358,721733
0,000387	3361,701965
0,000398	3364,682198
0,00041	3367,66243
0,000424	3370,642662
0,000436	3373,622894
0,000447	3376,603127
0,00046	3379,583359
0,00047	3382,563591
0,000481	3385,543823
0,000491	3388,524055
0,000502	3391,504288
0,000511	3394,48452
0,00052	3397,464752
0,000529	3400,444984
0,000536	3403,425217
0,000545	3406,405449
0,000553	3409,385681
0,000558	3412,365913
0,000565	3415,346146
0,00057	3418,326378
0,000576	3421,30661
0,00058	3424,286842
0,000584	3427,267075
0,000587	3430,247307
0,000588	3433,227539
0,000587	3436,207771
0,000587	3439,188004
0,000586	3442,168236
0,000582	3445,148468
0,00058	3448,1287
0,000575	3451,108932
0,000569	3454,089165
0,000564	3457,069397
0,000558	3460,049629
0,000551	3463,029861
0,000544	3466,010094
0,000537	3468,990326
0,000527	3471,970558
0,000515	3474,95079
0,000501	3477,931023
0,000486	3480,911255
0,000468	3483,891487
0,00045	3486,871719
0,000433	3489,851952
0,000416	3492,832184
0,000399	3495,812416
0,000385	3498,792648
0,000371	3501,772881
0,000361	3504,753113
0,000353	3507,733345
0,000346	3510,713577
0,000342	3513,69381
0,000338	3516,674042
0,000337	3519,654274
0,000334	3522,634506
0,000334	3525,614738
0,000333	3528,594971
0,000333	3531,575203
0,000331	3534,555435
0,000328	3537,535667
0,000325	3540,5159
0,000322	3543,496132
0,000318	3546,476364
0,000315	3549,456596
0,000311	3552,436829
0,00031	3555,417061
0,000307	3558,397293
0,000305	3561,377525
0,000303	3564,357758
0,000302	3567,33799
0,0003	3570,318222
0,000298	3573,298454
0,000297	3576,278687
0,000296	3579,258919
0,000296	3582,239151
0,000296	3585,219383
0,000294	3588,199615
0,000294	3591,179848
0,000295	3594,16008
0,000294	3597,140312
0,000295	3600,120544
0,000296	3603,100777
0,000296	3606,081009
0,000295	3609,061241
0,000294	3612,041473
0,000295	3615,021706
0,000293	3618,001938
0,000292	3620,98217
0,000294	3623,962402
0,000294	3626,942635
0,000294	3629,922867
0,000295	3632,903099
0,000295	3635,883331
0,000298	3638,863564
0,000299	3641,843796
0,000302	3644,824028
0,000307	3647,80426
0,000309	3650,784492
0,000314	3653,764725
0,000317	3656,744957
0,000321	3659,725189
0,000324	3662,705421
0,000327	3665,685654
0,000329	3668,665886
0,000332	3671,646118
0,000335	3674,62635
0,000336	3677,606583
0,000337	3680,586815
0,000339	3683,567047
0,00034	3686,547279
0,00034	3689,527512
0,000342	3692,507744
0,000343	3695,487976
0,000344	3698,468208
0,000345	3701,448441
0,000346	3704,428673
0,000347	3707,408905
0,000347	3710,389137
0,000348	3713,36937
0,00035	3716,349602
0,000351	3719,329834
0,000351	3722,310066
0,000352	3725,290298
0,000354	3728,270531
0,000355	3731,250763
0,000358	3734,230995
0,00036	3737,211227
0,000364	3740,19146
0,000368	3743,171692
0,000372	3746,151924
0,000376	3749,132156
0,000381	3752,112389
0,000387	3755,092621
0,000392	3758,072853
0,000398	3761,053085
0,000403	3764,033318
0,000409	3767,01355
0,000416	3769,993782
0,000422	3772,974014
0,000428	3775,954247
0,000435	3778,934479
0,000443	3781,914711
0,00045	3784,894943
0,000459	3787,875175
0,000467	3790,855408
0,000477	3793,83564
0,000486	3796,815872
0,000495	3799,796104
0,000505	3802,776337
0,000515	3805,756569
0,000525	3808,736801
0,000536	3811,717033
0,000546	3814,697266
0,000555	3817,677498
0,000565	3820,65773
0,000574	3823,637962
0,000582	3826,618195
0,000589	3829,598427
0,000594	3832,578659
0,000597	3835,558891
0,0006	3838,539124
0,000601	3841,519356
0,000598	3844,499588
0,000594	3847,47982
0,00059	3850,460052
0,000584	3853,440285
0,000578	3856,420517
0,000573	3859,400749
0,000569	3862,380981
0,000565	3865,361214
0,000564	3868,341446
0,000562	3871,321678
0,000562	3874,30191
0,000562	3877,282143
0,000559	3880,262375
0,000558	3883,242607
0,000554	3886,222839
0,000549	3889,203072
0,000542	3892,183304
0,000534	3895,163536
0,000524	3898,143768
0,000512	3901,124001
0,000501	3904,104233
0,000491	3907,084465
0,000479	3910,064697
0,000469	3913,04493
0,000459	3916,025162
0,000451	3919,005394
0,000444	3921,985626
0,000437	3924,965858
0,000432	3927,946091
0,000428	3930,926323
0,000425	3933,906555
0,000423	3936,886787
0,000421	3939,86702
0,00042	3942,847252
0,00042	3945,827484
0,000419	3948,807716
0,000419	3951,787949
0,000419	3954,768181
0,00042	3957,748413
0,000422	3960,728645
0,000424	3963,708878
0,000427	3966,68911
0,00043	3969,669342
0,000433	3972,649574
0,000435	3975,629807
0,00044	3978,610039
0,000442	3981,590271
0,000446	3984,570503
0,00045	3987,550735
0,000452	3990,530968
0,000456	3993,5112
0,00046	3996,491432
0,000463	3999,471664
0,000467	4002,451897
0,00047	4005,432129
0,000473	4008,412361
0,000475	4011,392593
0,000477	4014,372826
0,000478	4017,353058
0,000479	4020,33329
0,000479	4023,313522
0,000479	4026,293755
0,000479	4029,273987
0,000478	4032,254219
0,000475	4035,234451
0,000475	4038,214684
0,000473	4041,194916
0,000471	4044,175148
0,000469	4047,15538
0,000466	4050,135612
0,000464	4053,115845
0,000463	4056,096077
0,00046	4059,076309
0,000458	4062,056541
0,000454	4065,036774
0,000452	4068,017006
0,000449	4070,997238
0,000445	4073,97747
0,000444	4076,957703
0,00044	4079,937935
0,000437	4082,918167
0,000435	4085,898399
0,000431	4088,878632
0,000428	4091,858864
0,000426	4094,839096
0,000423	4097,819328
0,00042	4100,799561
0,000418	4103,779793
0,000416	4106,760025
0,000414	4109,740257
0,000414	4112,72049
0,000412	4115,700722
0,000412	4118,680954
0,000414	4121,661186
0,000416	4124,641418
0,000421	4127,621651
0,000424	4130,601883
0,000431	4133,582115
0,000438	4136,562347
0,000448	4139,54258
0,000459	4142,522812
0,00047	4145,503044
0,000483	4148,483276
0,000499	4151,463509
0,000514	4154,443741
0,000532	4157,423973
0,000549	4160,404205
0,000568	4163,384438
0,000587	4166,36467
0,00061	4169,344902
0,000629	4172,325134
0,000651	4175,305367
0,000673	4178,285599
0,000694	4181,265831
0,000717	4184,246063
0,00074	4187,226295
0,000762	4190,206528
0,000785	4193,18676
0,000807	4196,166992
0,00083	4199,147224
0,000851	4202,127457
0,000872	4205,107689
0,000893	4208,087921
0,000913	4211,068153
0,000933	4214,048386
0,000953	4217,028618
0,00097	4220,00885
0,000987	4222,989082
0,001	4225,969315
0,00102	4228,949547
0,00103	4231,929779
0,00104	4234,910011
0,00105	4237,890244
0,00107	4240,870476
0,00108	4243,850708
0,00109	4246,83094
0,0011	4249,811172
0,00111	4252,791405
0,00112	4255,771637
0,00113	4258,751869
0,00114	4261,732101
0,00115	4264,712334
0,00117	4267,692566
0,00118	4270,672798
0,0012	4273,65303
0,00121	4276,633263
0,00122	4279,613495
0,00124	4282,593727
0,00126	4285,573959
0,00127	4288,554192
0,00129	4291,534424
0,00131	4294,514656
0,00133	4297,494888
0,00135	4300,475121
0,00137	4303,455353
0,0014	4306,435585
0,00142	4309,415817
0,00144	4312,396049
0,00146	4315,376282
0,00149	4318,356514
0,00151	4321,336746
0,00154	4324,316978
0,00156	4327,297211
0,00159	4330,277443
0,00161	4333,257675
0,00163	4336,237907
0,00165	4339,21814
0,00167	4342,198372
0,00169	4345,178604
0,0017	4348,158836
0,00172	4351,139069
0,00173	4354,119301
0,00174	4357,099533
0,00174	4360,079765
0,00175	4363,059998
0,00174	4366,04023
0,00173	4369,020462
0,00172	4372,000694
0,0017	4374,980927
0,00167	4377,961159
0,00163	4380,941391
0,00159	4383,921623
0,00154	4386,901855
0,00148	4389,882088
0,00141	4392,86232
0,00134	4395,842552
0,00127	4398,822784
0,0012	4401,803017
0,00112	4404,783249
0,00106	4407,763481
0,000995	4410,743713
0,00094	4413,723946
0,000894	4416,704178
0,000852	4419,68441
0,000816	4422,664642
0,000783	4425,644875
0,000754	4428,625107
0,00073	4431,605339
0,000708	4434,585571
0,000687	4437,565804
0,000671	4440,546036
0,000657	4443,526268
0,000645	4446,5065
0,000635	4449,486732
0,000626	4452,466965
0,00062	4455,447197
0,000615	4458,427429
0,000611	4461,407661
0,000609	4464,387894
0,000607	4467,368126
0,000603	4470,348358
0,000602	4473,32859
0,000599	4476,308823
0,000597	4479,289055
0,000594	4482,269287
0,00059	4485,249519
0,000587	4488,229752
0,000583	4491,209984
0,000579	4494,190216
0,000576	4497,170448
0,000571	4500,150681
0,000567	4503,130913
0,000564	4506,111145
0,00056	4509,091377
0,000557	4512,071609
0,000554	4515,051842
0,000551	4518,032074
0,000547	4521,012306
0,000543	4523,992538
0,00054	4526,972771
0,000535	4529,953003
0,000531	4532,933235
0,000525	4535,913467
0,000521	4538,8937
0,000513	4541,873932
0,000506	4544,854164
0,000497	4547,834396
0,000487	4550,814629
0,000477	4553,794861
0,000464	4556,775093
0,000449	4559,755325
0,000433	4562,735558
0,000414	4565,71579
0,000394	4568,696022
0,000373	4571,676254
0,00035	4574,656487
0,000324	4577,636719
0,000299	4580,616951
0,000273	4583,597183
0,000246	4586,577415
0,00022	4589,557648
0,000196	4592,53788
0,000175	4595,518112
0,000157	4598,498344
0,000146	4601,478577
0,000141	4604,458809
0,000145	4607,439041
0,000158	4610,419273
0,000175	4613,399506
0,000196	4616,379738
0,000219	4619,35997
0,000241	4622,340202
0,000264	4625,320435
0,000286	4628,300667
0,000306	4631,280899
0,000324	4634,261131
0,000343	4637,241364
0,00036	4640,221596
0,000376	4643,201828
0,000392	4646,18206
0,000409	4649,162292
0,000426	4652,142525
0,000445	4655,122757
0,000462	4658,102989
0,00048	4661,083221
0,000499	4664,063454
0,000517	4667,043686
0,000536	4670,023918
0,000553	4673,00415
0,000571	4675,984383
0,000589	4678,964615
0,000606	4681,944847
0,000622	4684,925079
0,000639	4687,905312
0,000655	4690,885544
0,000672	4693,865776
0,000686	4696,846008
0,000701	4699,826241
0,000715	4702,806473
0,000731	4705,786705
0,000746	4708,766937
0,00076	4711,747169
0,000774	4714,727402
0,000789	4717,707634
0,000802	4720,687866
0,000817	4723,668098
0,00083	4726,648331
0,000844	4729,628563
0,000856	4732,608795
0,000869	4735,589027
0,000882	4738,56926
0,000894	4741,549492
0,000904	4744,529724
0,000916	4747,509956
0,000926	4750,490189
0,000938	4753,470421
0,000948	4756,450653
0,000957	4759,430885
0,000967	4762,411118
0,000976	4765,39135
0,000985	4768,371582
0,000994	4771,351814
0,001	4774,332047
0,00101	4777,312279
0,00102	4780,292511
0,00102	4783,272743
0,00103	4786,252975
0,00103	4789,233208
0,00104	4792,21344
0,00104	4795,193672
0,00104	4798,173904
0,00104	4801,154137
0,00104	4804,134369
0,00103	4807,114601
0,00103	4810,094833
0,00102	4813,075066
0,00101	4816,055298
0,000999	4819,03553
0,000985	4822,015762
0,000968	4824,995995
0,000946	4827,976227
0,000922	4830,956459
0,000893	4833,936691
0,000863	4836,916924
0,00083	4839,897156
0,000793	4842,877388
0,000753	4845,85762
0,000712	4848,837852
0,000669	4851,818085
0,000624	4854,798317
0,000579	4857,778549
0,000533	4860,758781
0,000487	4863,739014
0,000443	4866,719246
0,000398	4869,699478
0,000356	4872,67971
0,000315	4875,659943
0,000277	4878,640175
0,000242	4881,620407
0,000207	4884,600639
0,000176	4887,580872
0,000147	4890,561104
0,000121	4893,541336
0,0000994	4896,521568
0,0000812	4899,501801
0,0000687	4902,482033
0,0000645	4905,462265
0,0000665	4908,442497
0,0000759	4911,422729
0,0000874	4914,402962
0,000102	4917,383194
0,000117	4920,363426
0,000134	4923,343658
0,000149	4926,323891
0,000164	4929,304123
0,000182	4932,284355
0,000198	4935,264587
0,000214	4938,24482
0,00023	4941,225052
0,000247	4944,205284
0,000263	4947,185516
0,000281	4950,165749
0,000298	4953,145981
0,000315	4956,126213
0,000331	4959,106445
0,000348	4962,086678
0,000365	4965,06691
0,000382	4968,047142
0,000398	4971,027374
0,000415	4974,007607
0,00043	4976,987839
0,000446	4979,968071
0,000462	4982,948303
0,000477	4985,928535
0,000492	4988,908768
0,000507	4991,889
0,000521	4994,869232
0,000534	4997,849464
0,000546	5000,829697
0,000558	5003,809929
0,00057	5006,790161
0,000581	5009,770393
0,000593	5012,750626
0,000604	5015,730858
0,000615	5018,71109
0,000627	5021,691322
0,000638	5024,671555
0,000651	5027,651787
0,000664	5030,632019
0,000677	5033,612251
0,000691	5036,592484
0,000706	5039,572716
0,00072	5042,552948
0,000735	5045,53318
0,00075	5048,513412
0,000765	5051,493645
0,000781	5054,473877
0,000797	5057,454109
0,000813	5060,434341
0,000831	5063,414574
0,000847	5066,394806
0,000862	5069,375038
0,00088	5072,35527
0,000894	5075,335503
0,000908	5078,315735
0,000919	5081,295967
0,000927	5084,276199
0,000931	5087,256432
0,000931	5090,236664
0,000925	5093,216896
0,000913	5096,197128
0,000896	5099,177361
0,000872	5102,157593
0,000844	5105,137825
0,000812	5108,118057
0,000778	5111,098289
0,000746	5114,078522
0,000716	5117,058754
0,00069	5120,038986
0,000668	5123,019218
0,000648	5125,999451
0,000632	5128,979683
0,000617	5131,959915
0,000602	5134,940147
0,000588	5137,92038
0,000576	5140,900612
0,000562	5143,880844
0,000549	5146,861076
0,000537	5149,841309
0,000524	5152,821541
0,00051	5155,801773
0,000497	5158,782005
0,000484	5161,762238
0,000472	5164,74247
0,000461	5167,722702
0,000448	5170,702934
0,000436	5173,683167
0,000424	5176,663399
0,000415	5179,643631
0,000403	5182,623863
0,000393	5185,604095
0,000381	5188,584328
0,000371	5191,56456
0,000361	5194,544792
0,000352	5197,525024
0,000342	5200,505257
0,000332	5203,485489
0,000323	5206,465721
0,000314	5209,445953
0,000305	5212,426186
0,000297	5215,406418
0,00029	5218,38665
0,000283	5221,366882
0,000276	5224,347115
0,000271	5227,327347
0,000265	5230,307579
0,00026	5233,287811
0,000256	5236,268044
0,000252	5239,248276
0,000249	5242,228508
0,000247	5245,20874
0,000246	5248,188972
0,000244	5251,169205
0,000244	5254,149437
0,000244	5257,129669
0,000245	5260,109901
0,000245	5263,090134
0,000249	5266,070366
0,00025	5269,050598
0,000253	5272,03083
0,000257	5275,011063
0,00026	5277,991295
0,000263	5280,971527
0,000267	5283,951759
0,000272	5286,931992
0,000274	5289,912224
0,000277	5292,892456
0,00028	5295,872688
0,000283	5298,852921
0,000284	5301,833153
0,000285	5304,813385
0,000285	5307,793617
0,000285	5310,773849
0,000283	5313,754082
0,000282	5316,734314
0,00028	5319,714546
0,000276	5322,694778
0,000274	5325,675011
0,00027	5328,655243
0,000266	5331,635475
0,000262	5334,615707
0,000258	5337,59594
0,000253	5340,576172
0,00025	5343,556404
0,000246	5346,536636
0,000242	5349,516869
0,000238	5352,497101
0,000234	5355,477333
0,000228	5358,457565
0,000223	5361,437798
0,000217	5364,41803
0,00021	5367,398262
0,000204	5370,378494
0,000197	5373,358727
0,00019	5376,338959
0,000183	5379,319191
0,000177	5382,299423
0,000169	5385,279655
0,000163	5388,259888
0,000156	5391,24012
0,000149	5394,220352
0,000143	5397,200584
0,000138	5400,180817
0,000131	5403,161049
0,000125	5406,141281
0,000119	5409,121513
0,000114	5412,101746
0,000107	5415,081978
0,000101	5418,06221
0,0000957	5421,042442
0,0000893	5424,022675
0,0000825	5427,002907
0,0000759	5429,983139
0,0000686	5432,963371
0,0000627	5435,943604
0,0000556	5438,923836
0,0000468	5441,904068
0,0000395	5444,8843
0,0000315	5447,864532
0,0000229	5450,844765
0,0000152	5453,824997
0,00000636	5456,805229
0,00000632	5459,785461
0,0000122	5462,765694
0,0000215	5465,745926
0,0000303	5468,726158
0,0000396	5471,70639
0,0000483	5474,686623
0,0000558	5477,666855
0,0000647	5480,647087
0,0000738	5483,627319
0,000083	5486,607552
0,0000908	5489,587784
0,0000987	5492,568016
0,000107	5495,548248
0,000115	5498,528481
0,000122	5501,508713
0,00013	5504,488945
0,000138	5507,469177
0,000144	5510,449409
0,000152	5513,429642
0,00016	5516,409874
0,000167	5519,390106
0,000174	5522,370338
0,000181	5525,350571
0,000188	5528,330803
0,000194	5531,311035
0,000202	5534,291267
0,000208	5537,2715
0,000215	5540,251732
0,000222	5543,231964
0,000229	5546,212196
0,000236	5549,192429
0,000243	5552,172661
0,00025	5555,152893
0,000259	5558,133125
0,000267	5561,113358
0,000276	5564,09359
0,000285	5567,073822
0,000295	5570,054054
0,000306	5573,034286
0,000316	5576,014519
0,000327	5578,994751
0,000338	5581,974983
0,00035	5584,955215
0,000363	5587,935448
0,000376	5590,91568
0,000388	5593,895912
0,0004	5596,876144
0,000413	5599,856377
0,000424	5602,836609
0,000435	5605,816841
0,000445	5608,797073
0,000453	5611,777306
0,000463	5614,757538
0,00047	5617,73777
0,000476	5620,718002
0,00048	5623,698235
0,000485	5626,678467
0,000486	5629,658699
0,000487	5632,638931
0,000485	5635,619164
0,000482	5638,599396
0,000478	5641,579628
0,000472	5644,55986
0,000464	5647,540092
0,000455	5650,520325
0,000445	5653,500557
0,000432	5656,480789
0,000419	5659,461021
0,000404	5662,441254
0,000391	5665,421486
0,000375	5668,401718
0,000361	5671,38195
0,000348	5674,362183
0,000335	5677,342415
0,000325	5680,322647
0,000316	5683,302879
0,000311	5686,283112
0,000306	5689,263344
0,000305	5692,243576
0,000305	5695,223808
0,000308	5698,204041
0,000309	5701,184273
0,000312	5704,164505
0,000314	5707,144737
0,000316	5710,124969
0,000317	5713,105202
0,000317	5716,085434
0,000315	5719,065666
0,000312	5722,045898
0,000307	5725,026131
0,000301	5728,006363
0,000293	5730,986595
0,000282	5733,966827
0,000269	5736,94706
0,000256	5739,927292
0,00024	5742,907524
0,000224	5745,887756
0,000208	5748,867989
0,000192	5751,848221
0,000177	5754,828453
0,000165	5757,808685
0,000155	5760,788918
0,000149	5763,76915
0,000147	5766,749382
0,000149	5769,729614
0,000154	5772,709846
0,000161	5775,690079
0,000169	5778,670311
0,000179	5781,650543
0,000188	5784,630775
0,000197	5787,611008
0,000207	5790,59124
0,000216	5793,571472
0,000224	5796,551704
0,000232	5799,531937
0,00024	5802,512169
0,000246	5805,492401
0,000251	5808,472633
0,000256	5811,452866
0,000261	5814,433098
0,000263	5817,41333
0,000266	5820,393562
0,000269	5823,373795
0,000269	5826,354027
0,000269	5829,334259
0,000268	5832,314491
0,000267	5835,294724
0,000266	5838,274956
0,000263	5841,255188
0,000263	5844,23542
0,00026	5847,215652
0,000259	5850,195885
0,000258	5853,176117
0,000259	5856,156349
0,00026	5859,136581
0,000261	5862,116814
0,000263	5865,097046
0,000267	5868,077278
0,000272	5871,05751
0,000277	5874,037743
0,000282	5877,017975
0,000288	5879,998207
0,000294	5882,978439
0,0003	5885,958672
0,000306	5888,938904
0,000312	5891,919136
0,000316	5894,899368
0,000322	5897,879601
0,000327	5900,859833
0,000332	5903,840065
0,000336	5906,820297
0,000341	5909,800529
0,000345	5912,780762
0,000347	5915,760994
0,00035	5918,741226
0,000353	5921,721458
0,000354	5924,701691
0,000355	5927,681923
0,000355	5930,662155
0,000353	5933,642387
0,00035	5936,62262
0,000347	5939,602852
0,000343	5942,583084
0,000336	5945,563316
[truncated: 30,772 more rows]
