# Supplementary material for: Predicting the Durability of Solid Fired Bricks Using NDT Electroacoustic Methods
Source: Materials (Basel). 2022 Aug 25;15(17):5882. doi: 10.3390/ma15175882 (PMC9457344; doi:10.3390/ma15175882)
Supplement: Supplementary file 1 [file materials-15-05882-s001.zip › 29-S0_FT.csv]

ASCII data file created with TiePie Multi Channel software. www.tiepie.com.
2021-02-24 09:15:45 704m
Frequency	FFT1
Hz	V
0,0016	0
0,000129	2,980232239
0,000139	5,960464478
0,000156	8,940696716
0,000152	11,92092896
0,000147	14,90116119
0,000141	17,88139343
0,000144	20,86162567
0,00017	23,84185791
0,000163	26,82209015
0,000145	29,80232239
0,000142	32,78255463
0,000146	35,76278687
0,000141	38,7430191
0,000138	41,72325134
0,000136	44,70348358
0,000137	47,68371582
0,00014	50,66394806
0,000138	53,6441803
0,000141	56,62441254
0,000141	59,60464478
0,000144	62,58487701
0,000139	65,56510925
0,000141	68,54534149
0,000143	71,52557373
0,00014	74,50580597
0,000141	77,48603821
0,000145	80,46627045
0,000145	83,44650269
0,000141	86,42673492
0,000144	89,40696716
0,000146	92,3871994
0,000144	95,36743164
0,00014	98,34766388
0,000139	101,3278961
0,000134	104,3081284
0,000132	107,2883606
0,000133	110,2685928
0,000134	113,2488251
0,000137	116,2290573
0,000132	119,2092896
0,000138	122,1895218
0,000138	125,169754
0,000137	128,1499863
0,000138	131,1302185
0,00014	134,1104507
0,000144	137,090683
0,000143	140,0709152
0,00014	143,0511475
0,00014	146,0313797
0,000137	149,0116119
0,000138	151,9918442
0,000138	154,9720764
0,00014	157,9523087
0,00014	160,9325409
0,000138	163,9127731
0,000139	166,8930054
0,000142	169,8732376
0,00014	172,8534698
0,000142	175,8337021
0,000139	178,8139343
0,00014	181,7941666
0,000141	184,7743988
0,00014	187,754631
0,000139	190,7348633
0,000138	193,7150955
0,000138	196,6953278
0,000139	199,67556
0,000137	202,6557922
0,000138	205,6360245
0,00014	208,6162567
0,000139	211,596489
0,000138	214,5767212
0,000138	217,5569534
0,000137	220,5371857
0,000139	223,5174179
0,00014	226,4976501
0,000138	229,4778824
0,000139	232,4581146
0,000138	235,4383469
0,000137	238,4185791
0,000138	241,3988113
0,000137	244,3790436
0,000136	247,3592758
0,000139	250,3395081
0,000138	253,3197403
0,000138	256,2999725
0,000135	259,2802048
0,000139	262,260437
0,000137	265,2406693
0,000136	268,2209015
0,000137	271,2011337
0,000137	274,181366
0,000137	277,1615982
0,000138	280,1418304
0,000139	283,1220627
0,00014	286,1022949
0,000139	289,0825272
0,00014	292,0627594
0,00014	295,0429916
0,000139	298,0232239
0,000139	301,0034561
0,00014	303,9836884
0,000138	306,9639206
0,000137	309,9441528
0,000138	312,9243851
0,000139	315,9046173
0,000139	318,8848495
0,00014	321,8650818
0,000138	324,845314
0,000139	327,8255463
0,000139	330,8057785
0,000139	333,7860107
0,000141	336,766243
0,00014	339,7464752
0,00014	342,7267075
0,000138	345,7069397
0,000139	348,6871719
0,00014	351,6674042
0,00014	354,6476364
0,00014	357,6278687
0,00014	360,6081009
0,000141	363,5883331
0,000141	366,5685654
0,00014	369,5487976
0,000142	372,5290298
0,000141	375,5092621
0,000144	378,4894943
0,000141	381,4697266
0,000141	384,4499588
0,00014	387,430191
0,000142	390,4104233
0,000144	393,3906555
0,000143	396,3708878
0,000145	399,35112
0,000144	402,3313522
0,000143	405,3115845
0,000143	408,2918167
0,000145	411,272049
0,000146	414,2522812
0,000146	417,2325134
0,000147	420,2127457
0,000146	423,1929779
0,000146	426,1732101
0,000149	429,1534424
0,000148	432,1336746
0,000148	435,1139069
0,000149	438,0941391
0,00015	441,0743713
0,00015	444,0546036
0,000148	447,0348358
0,00015	450,0150681
0,00015	452,9953003
0,000149	455,9755325
0,000151	458,9557648
0,000153	461,935997
0,000152	464,9162292
0,000154	467,8964615
0,000153	470,8766937
0,000154	473,856926
0,000155	476,8371582
0,000156	479,8173904
0,000156	482,7976227
0,000157	485,7778549
0,000157	488,7580872
0,000158	491,7383194
0,000158	494,7185516
0,000158	497,6987839
0,000157	500,6790161
0,000157	503,6592484
0,000159	506,6394806
0,000159	509,6197128
0,00016	512,5999451
0,00016	515,5801773
0,000161	518,5604095
0,000163	521,5406418
0,000164	524,520874
0,000164	527,5011063
0,000166	530,4813385
0,000168	533,4615707
0,000168	536,441803
0,000169	539,4220352
0,000168	542,4022675
0,00017	545,3824997
0,000172	548,3627319
0,000172	551,3429642
0,000172	554,3231964
0,000174	557,3034286
0,000175	560,2836609
0,000176	563,2638931
0,000177	566,2441254
0,000179	569,2243576
0,000178	572,2045898
0,000182	575,1848221
0,000182	578,1650543
0,000185	581,1452866
0,000185	584,1255188
0,000186	587,105751
0,000188	590,0859833
0,000189	593,0662155
0,000191	596,0464478
0,000194	599,02668
0,000194	602,0069122
0,000196	604,9871445
0,000198	607,9673767
0,000201	610,9476089
0,000203	613,9278412
0,000204	616,9080734
0,000206	619,8883057
0,000209	622,8685379
0,000212	625,8487701
0,000216	628,8290024
0,000218	631,8092346
0,00022	634,7894669
0,000223	637,7696991
0,000227	640,7499313
0,00023	643,7301636
0,000234	646,7103958
0,000238	649,6906281
0,000242	652,6708603
0,000244	655,6510925
0,00025	658,6313248
0,000255	661,611557
0,000258	664,5917892
0,000265	667,5720215
0,00027	670,5522537
0,000275	673,532486
0,000281	676,5127182
0,000288	679,4929504
0,000295	682,4731827
0,000301	685,4534149
0,00031	688,4336472
0,000318	691,4138794
0,000327	694,3941116
0,000339	697,3743439
0,00035	700,3545761
0,000364	703,3348083
0,000377	706,3150406
0,000394	709,2952728
0,00041	712,2755051
0,000432	715,2557373
0,000452	718,2359695
0,000476	721,2162018
0,000504	724,196434
0,000534	727,1766663
0,000568	730,1568985
0,000605	733,1371307
0,000648	736,117363
0,000692	739,0975952
0,00074	742,0778275
0,000787	745,0580597
0,000826	748,0382919
0,000848	751,0185242
0,000839	753,9987564
0,000769	756,9789886
0,000614	759,9592209
0,000378	762,9394531
0,000199	765,9196854
0,000163	768,8999176
0,000135	771,8801498
0,000111	774,8603821
0,0000932	777,8406143
0,00008	780,8208466
0,0000698	783,8010788
0,0000649	786,781311
0,0000629	789,7615433
0,0000629	792,7417755
0,000068	795,7220078
0,0000724	798,70224
0,0000766	801,6824722
0,0000842	804,6627045
0,0000902	807,6429367
0,000097	810,6231689
0,000102	813,6034012
0,000109	816,5836334
0,000114	819,5638657
0,00012	822,5440979
0,000126	825,5243301
0,000133	828,5045624
0,000138	831,4847946
0,000144	834,4650269
0,000151	837,4452591
0,000155	840,4254913
0,000162	843,4057236
0,000166	846,3859558
0,000172	849,366188
0,000178	852,3464203
0,000183	855,3266525
0,000189	858,3068848
0,000193	861,287117
0,000202	864,2673492
0,000208	867,2475815
0,000214	870,2278137
0,000219	873,208046
0,000226	876,1882782
0,000234	879,1685104
0,000242	882,1487427
0,000248	885,1289749
0,000255	888,1092072
0,000262	891,0894394
0,000271	894,0696716
0,000279	897,0499039
0,000286	900,0301361
0,000295	903,0103683
0,000304	905,9906006
0,000313	908,9708328
0,000323	911,9510651
0,000333	914,9312973
0,000344	917,9115295
0,000354	920,8917618
0,000367	923,871994
0,00038	926,8522263
0,000393	929,8324585
0,000406	932,8126907
0,00042	935,792923
0,000435	938,7731552
0,000451	941,7533875
0,00047	944,7336197
0,000486	947,7138519
0,000506	950,6940842
0,000526	953,6743164
0,000548	956,6545486
0,000572	959,6347809
0,000594	962,6150131
0,00062	965,5952454
0,000647	968,5754776
0,000677	971,5557098
0,000706	974,5359421
0,00074	977,5161743
0,000772	980,4964066
0,000804	983,4766388
0,000839	986,456871
0,000869	989,4371033
0,000894	992,4173355
0,000913	995,3975677
0,000923	998,3778
0,000919	1001,358032
0,000903	1004,338264
0,000876	1007,318497
0,000853	1010,298729
0,000857	1013,278961
0,00091	1016,259193
0,00102	1019,239426
0,00114	1022,219658
0,00127	1025,19989
0,0014	1028,180122
0,00155	1031,160355
0,00171	1034,140587
0,00188	1037,120819
0,00205	1040,101051
0,00222	1043,081284
0,00237	1046,061516
0,00246	1049,041748
0,00247	1052,02198
0,00232	1055,002213
0,00197	1057,982445
0,00147	1060,962677
0,00109	1063,942909
0,000994	1066,923141
0,000935	1069,903374
0,000868	1072,883606
0,000809	1075,863838
0,000757	1078,84407
0,000711	1081,824303
0,000669	1084,804535
0,000633	1087,784767
0,0006	1090,764999
0,00057	1093,745232
0,000544	1096,725464
0,000519	1099,705696
0,000498	1102,685928
0,000477	1105,666161
0,000458	1108,646393
0,000441	1111,626625
0,000426	1114,606857
0,000411	1117,58709
0,000396	1120,567322
0,000382	1123,547554
0,000371	1126,527786
0,00036	1129,508018
0,00035	1132,488251
0,000341	1135,468483
0,000331	1138,448715
0,000321	1141,428947
0,000313	1144,40918
0,000305	1147,389412
0,000296	1150,369644
0,000289	1153,349876
0,00028	1156,330109
0,000274	1159,310341
0,000266	1162,290573
0,000261	1165,270805
0,000253	1168,251038
0,000248	1171,23127
0,000242	1174,211502
0,000236	1177,191734
0,000231	1180,171967
0,000226	1183,152199
0,000221	1186,132431
0,000216	1189,112663
0,000212	1192,092896
0,000206	1195,073128
0,000204	1198,05336
0,0002	1201,033592
0,000197	1204,013824
0,000192	1206,994057
0,000189	1209,974289
0,000185	1212,954521
0,000183	1215,934753
0,000179	1218,914986
0,000177	1221,895218
0,000174	1224,87545
0,00017	1227,855682
0,000167	1230,835915
0,000164	1233,816147
0,000163	1236,796379
0,000159	1239,776611
0,000158	1242,756844
0,000155	1245,737076
0,000152	1248,717308
0,00015	1251,69754
0,000147	1254,677773
0,000144	1257,658005
0,000142	1260,638237
0,00014	1263,618469
0,000138	1266,598701
0,000136	1269,578934
0,000134	1272,559166
0,000132	1275,539398
0,00013	1278,51963
0,000129	1281,499863
0,000127	1284,480095
0,000124	1287,460327
0,000122	1290,440559
0,00012	1293,420792
0,000119	1296,401024
0,000118	1299,381256
0,000117	1302,361488
0,000116	1305,341721
0,000114	1308,321953
0,000113	1311,302185
0,000112	1314,282417
0,00011	1317,26265
0,00011	1320,242882
0,000108	1323,223114
0,000108	1326,203346
0,000106	1329,183578
0,000104	1332,163811
0,000103	1335,144043
0,000101	1338,124275
0,0001	1341,104507
0,0000994	1344,08474
0,0000963	1347,064972
0,0000948	1350,045204
0,0000949	1353,025436
0,0000922	1356,005669
0,0000912	1358,985901
0,0000906	1361,966133
0,0000884	1364,946365
0,0000882	1367,926598
0,0000868	1370,90683
0,0000859	1373,887062
0,0000856	1376,867294
0,0000839	1379,847527
0,0000839	1382,827759
0,0000819	1385,807991
0,0000823	1388,788223
0,0000795	1391,768456
0,0000785	1394,748688
0,0000776	1397,72892
0,0000769	1400,709152
0,0000758	1403,689384
0,0000744	1406,669617
0,0000747	1409,649849
0,0000739	1412,630081
0,0000723	1415,610313
0,0000718	1418,590546
0,0000707	1421,570778
0,0000705	1424,55101
0,0000703	1427,531242
0,0000683	1430,511475
0,0000666	1433,491707
0,0000653	1436,471939
0,0000652	1439,452171
0,0000642	1442,432404
0,000065	1445,412636
0,0000624	1448,392868
0,0000626	1451,3731
0,000061	1454,353333
0,0000602	1457,333565
0,0000612	1460,313797
0,0000589	1463,294029
0,0000574	1466,274261
0,0000574	1469,254494
0,0000554	1472,234726
0,0000556	1475,214958
0,0000537	1478,19519
0,0000536	1481,175423
0,0000522	1484,155655
0,0000513	1487,135887
0,0000504	1490,116119
0,000048	1493,096352
0,0000482	1496,076584
0,0000481	1499,056816
0,0000461	1502,037048
0,0000467	1505,017281
0,0000452	1507,997513
0,000045	1510,977745
0,0000447	1513,957977
0,0000436	1516,93821
0,0000437	1519,918442
0,000043	1522,898674
0,0000426	1525,878906
0,0000431	1528,859138
0,0000411	1531,839371
0,0000412	1534,819603
0,0000393	1537,799835
0,0000392	1540,780067
0,0000393	1543,7603
0,0000389	1546,740532
0,0000389	1549,720764
0,0000381	1552,700996
0,0000373	1555,681229
0,0000364	1558,661461
0,000036	1561,641693
0,0000363	1564,621925
0,0000356	1567,602158
0,0000356	1570,58239
0,0000345	1573,562622
0,0000349	1576,542854
0,0000347	1579,523087
0,000034	1582,503319
0,0000341	1585,483551
0,0000328	1588,463783
0,0000327	1591,444016
0,0000327	1594,424248
0,0000324	1597,40448
0,0000315	1600,384712
0,0000315	1603,364944
0,0000303	1606,345177
0,0000303	1609,325409
0,0000301	1612,305641
0,00003	1615,285873
0,0000283	1618,266106
0,000028	1621,246338
0,0000284	1624,22657
0,0000285	1627,206802
0,0000265	1630,187035
0,0000253	1633,167267
0,0000256	1636,147499
0,0000249	1639,127731
0,0000247	1642,107964
0,0000246	1645,088196
0,0000239	1648,068428
0,000024	1651,04866
0,0000237	1654,028893
0,0000226	1657,009125
0,0000228	1659,989357
0,0000224	1662,969589
0,0000214	1665,949821
0,0000216	1668,930054
0,0000201	1671,910286
0,000021	1674,890518
0,0000199	1677,87075
0,0000197	1680,850983
0,0000198	1683,831215
0,0000185	1686,811447
0,0000181	1689,791679
0,0000172	1692,771912
0,0000158	1695,752144
0,0000155	1698,732376
0,0000147	1701,712608
0,0000148	1704,692841
0,000015	1707,673073
0,0000156	1710,653305
0,0000163	1713,633537
0,000019	1716,61377
0,0000203	1719,594002
0,000023	1722,574234
0,000026	1725,554466
0,0000286	1728,534698
0,0000319	1731,514931
0,0000338	1734,495163
0,0000362	1737,475395
0,000036	1740,455627
0,0000378	1743,43586
0,0000367	1746,416092
0,0000367	1749,396324
0,0000361	1752,376556
0,0000356	1755,356789
0,0000342	1758,337021
0,0000319	1761,317253
0,0000296	1764,297485
0,0000271	1767,277718
0,0000256	1770,25795
0,0000238	1773,238182
0,0000234	1776,218414
0,0000212	1779,198647
0,000021	1782,178879
0,0000211	1785,159111
0,000019	1788,139343
0,0000181	1791,119576
0,0000176	1794,099808
0,0000165	1797,08004
0,0000159	1800,060272
0,0000149	1803,040504
0,0000142	1806,020737
0,0000135	1809,000969
0,0000137	1811,981201
0,0000129	1814,961433
0,0000138	1817,941666
0,000013	1820,921898
0,0000141	1823,90213
0,0000139	1826,882362
0,0000149	1829,862595
0,0000138	1832,842827
0,0000143	1835,823059
0,000014	1838,803291
0,0000146	1841,783524
0,0000156	1844,763756
0,0000166	1847,743988
0,0000164	1850,72422
0,0000176	1853,704453
0,0000167	1856,684685
0,0000174	1859,664917
0,0000172	1862,645149
0,0000172	1865,625381
0,0000174	1868,605614
0,0000175	1871,585846
0,0000171	1874,566078
0,0000175	1877,54631
0,0000177	1880,526543
0,000018	1883,506775
0,0000187	1886,487007
0,0000194	1889,467239
0,0000195	1892,447472
0,0000198	1895,427704
0,0000207	1898,407936
0,0000214	1901,388168
0,0000214	1904,368401
0,0000223	1907,348633
0,0000222	1910,328865
0,0000222	1913,309097
0,0000238	1916,28933
0,0000238	1919,269562
0,0000252	1922,249794
0,0000257	1925,230026
0,000026	1928,210258
0,0000259	1931,190491
0,000027	1934,170723
0,0000274	1937,150955
0,0000269	1940,131187
0,0000268	1943,11142
0,0000273	1946,091652
0,0000286	1949,071884
0,0000258	1952,052116
0,0000263	1955,032349
0,0000258	1958,012581
0,0000259	1960,992813
0,0000255	1963,973045
0,0000252	1966,953278
0,0000263	1969,93351
0,0000252	1972,913742
0,0000264	1975,893974
0,0000282	1978,874207
0,000031	1981,854439
0,0000326	1984,834671
0,0000355	1987,814903
0,0000403	1990,795135
0,0000454	1993,775368
0,0000513	1996,7556
0,0000576	1999,735832
0,0000641	2002,716064
0,0000714	2005,696297
0,0000788	2008,676529
0,0000868	2011,656761
0,0000938	2014,636993
0,000102	2017,617226
0,000108	2020,597458
0,000114	2023,57769
0,000121	2026,557922
0,000127	2029,538155
0,000133	2032,518387
0,000138	2035,498619
0,000144	2038,478851
0,00015	2041,459084
0,000155	2044,439316
0,00016	2047,419548
0,000163	2050,39978
0,000167	2053,380013
0,000172	2056,360245
0,000175	2059,340477
0,000179	2062,320709
0,000182	2065,300941
0,000186	2068,281174
0,000192	2071,261406
0,000198	2074,241638
0,000206	2077,22187
0,000216	2080,202103
0,000225	2083,182335
0,000237	2086,162567
0,000248	2089,142799
0,000266	2092,123032
0,000282	2095,103264
0,000302	2098,083496
0,000324	2101,063728
0,000349	2104,043961
0,000373	2107,024193
0,000397	2110,004425
0,00042	2112,984657
0,000445	2115,96489
0,000467	2118,945122
0,000487	2121,925354
0,000507	2124,905586
0,000525	2127,885818
0,000539	2130,866051
0,000548	2133,846283
0,000548	2136,826515
0,000542	2139,806747
0,000525	2142,78698
0,000496	2145,767212
0,000457	2148,747444
0,000411	2151,727676
0,000363	2154,707909
0,000322	2157,688141
0,000294	2160,668373
0,000277	2163,648605
0,000263	2166,628838
0,00025	2169,60907
0,000239	2172,589302
0,000228	2175,569534
0,00022	2178,549767
0,000214	2181,529999
0,000208	2184,510231
0,000204	2187,490463
0,000203	2190,470695
0,000203	2193,450928
0,000202	2196,43116
0,000204	2199,411392
0,000209	2202,391624
0,000212	2205,371857
0,000219	2208,352089
0,000226	2211,332321
0,000233	2214,312553
0,000244	2217,292786
0,000253	2220,273018
0,000264	2223,25325
0,000276	2226,233482
0,000287	2229,213715
0,000299	2232,193947
0,00031	2235,174179
0,00032	2238,154411
0,00033	2241,134644
0,000335	2244,114876
0,000337	2247,095108
0,000335	2250,07534
0,000329	2253,055573
0,000318	2256,035805
0,000303	2259,016037
0,000286	2261,996269
0,000271	2264,976501
0,000256	2267,956734
0,000244	2270,936966
0,000235	2273,917198
0,000226	2276,89743
0,000219	2279,877663
0,000212	2282,857895
0,000207	2285,838127
0,0002	2288,818359
0,000196	2291,798592
0,000189	2294,778824
0,000184	2297,759056
0,00018	2300,739288
0,000177	2303,719521
0,000173	2306,699753
0,00017	2309,679985
0,000167	2312,660217
0,000163	2315,64045
0,000161	2318,620682
0,000158	2321,600914
0,000154	2324,581146
0,000152	2327,561378
0,000151	2330,541611
0,000149	2333,521843
0,000146	2336,502075
0,000144	2339,482307
0,000142	2342,46254
0,000139	2345,442772
0,000137	2348,423004
0,000136	2351,403236
0,000136	2354,383469
0,000133	2357,363701
0,000132	2360,343933
0,00013	2363,324165
0,00013	2366,304398
0,000129	2369,28463
0,000126	2372,264862
0,000125	2375,245094
0,000125	2378,225327
0,000122	2381,205559
0,000121	2384,185791
0,00012	2387,166023
0,000119	2390,146255
0,000118	2393,126488
0,000117	2396,10672
0,000115	2399,086952
0,000114	2402,067184
0,000113	2405,047417
0,000113	2408,027649
0,000111	2411,007881
0,000111	2413,988113
0,00011	2416,968346
0,000109	2419,948578
0,000109	2422,92881
0,000109	2425,909042
0,000108	2428,889275
0,000107	2431,869507
0,000106	2434,849739
0,000106	2437,829971
0,000107	2440,810204
0,000105	2443,790436
0,000105	2446,770668
0,000105	2449,7509
0,000105	2452,731133
0,000104	2455,711365
0,000105	2458,691597
0,000104	2461,671829
0,000104	2464,652061
0,000104	2467,632294
0,000104	2470,612526
0,000104	2473,592758
0,000103	2476,57299
0,000104	2479,553223
0,000103	2482,533455
0,000103	2485,513687
0,000101	2488,493919
0,000102	2491,474152
0,000101	2494,454384
0,0001	2497,434616
0,0001	2500,414848
0,0000995	2503,395081
0,0001	2506,375313
0,000099	2509,355545
0,0000981	2512,335777
0,0000986	2515,31601
0,0000975	2518,296242
0,0000975	2521,276474
0,0000967	2524,256706
0,0000975	2527,236938
0,0000973	2530,217171
0,0000976	2533,197403
0,0000987	2536,177635
0,0000985	2539,157867
0,0000998	2542,1381
0,0000999	2545,118332
0,0001	2548,098564
0,000101	2551,078796
0,000102	2554,059029
0,000103	2557,039261
0,000104	2560,019493
0,000105	2562,999725
0,000106	2565,979958
0,000106	2568,96019
0,000107	2571,940422
0,000108	2574,920654
0,00011	2577,900887
0,000111	2580,881119
0,000112	2583,861351
0,000113	2586,841583
0,000115	2589,821815
0,000116	2592,802048
0,000119	2595,78228
0,000118	2598,762512
0,000121	2601,742744
0,000121	2604,722977
0,000123	2607,703209
0,000124	2610,683441
0,000126	2613,663673
0,000127	2616,643906
0,000128	2619,624138
0,000128	2622,60437
0,00013	2625,584602
0,00013	2628,564835
0,000129	2631,545067
0,000129	2634,525299
0,000129	2637,505531
0,000127	2640,485764
0,000125	2643,465996
0,000122	2646,446228
0,000119	2649,42646
0,000114	2652,406693
0,000109	2655,386925
0,000103	2658,367157
0,0000972	2661,347389
0,0000898	2664,327621
0,0000836	2667,307854
0,0000786	2670,288086
0,0000731	2673,268318
0,0000688	2676,24855
0,0000645	2679,228783
0,0000633	2682,209015
0,0000618	2685,189247
0,000061	2688,169479
0,0000592	2691,149712
0,0000573	2694,129944
0,0000582	2697,110176
0,0000556	2700,090408
0,000055	2703,070641
0,0000555	2706,050873
0,0000547	2709,031105
0,0000536	2712,011337
0,0000533	2714,99157
0,0000516	2717,971802
0,0000514	2720,952034
0,0000512	2723,932266
0,0000506	2726,912498
0,0000492	2729,892731
0,0000491	2732,872963
0,0000492	2735,853195
0,0000471	2738,833427
0,0000479	2741,81366
0,0000478	2744,793892
0,000048	2747,774124
0,0000481	2750,754356
0,0000484	2753,734589
0,0000491	2756,714821
0,0000497	2759,695053
0,0000499	2762,675285
0,0000512	2765,655518
0,0000519	2768,63575
0,0000533	2771,615982
0,0000546	2774,596214
0,0000558	2777,576447
0,0000565	2780,556679
0,0000586	2783,536911
0,0000592	2786,517143
0,0000603	2789,497375
0,0000618	2792,477608
0,0000619	2795,45784
0,0000623	2798,438072
0,0000633	2801,418304
0,0000643	2804,398537
0,000065	2807,378769
0,0000647	2810,359001
0,0000654	2813,339233
0,0000662	2816,319466
0,0000665	2819,299698
0,0000675	2822,27993
0,0000677	2825,260162
0,0000684	2828,240395
0,0000691	2831,220627
0,0000695	2834,200859
0,0000699	2837,181091
0,0000704	2840,161324
0,0000716	2843,141556
0,0000716	2846,121788
0,0000721	2849,10202
0,000073	2852,082253
0,0000733	2855,062485
0,0000738	2858,042717
0,0000736	2861,022949
0,0000759	2864,003181
0,0000758	2866,983414
0,0000761	2869,963646
0,000076	2872,943878
0,0000757	2875,92411
0,0000749	2878,904343
0,0000738	2881,884575
0,0000735	2884,864807
0,0000711	2887,845039
0,0000682	2890,825272
0,0000648	2893,805504
0,0000608	2896,785736
0,0000556	2899,765968
0,0000508	2902,746201
0,0000448	2905,726433
0,0000391	2908,706665
0,0000329	2911,686897
0,0000289	2914,66713
0,0000261	2917,647362
0,0000254	2920,627594
0,0000252	2923,607826
0,0000264	2926,588058
0,0000271	2929,568291
0,0000277	2932,548523
0,000028	2935,528755
0,0000301	2938,508987
0,0000312	2941,48922
0,0000319	2944,469452
0,0000333	2947,449684
0,0000348	2950,429916
0,0000365	2953,410149
0,0000369	2956,390381
0,0000383	2959,370613
0,0000406	2962,350845
0,0000413	2965,331078
0,0000419	2968,31131
0,0000422	2971,291542
0,0000435	2974,271774
0,0000446	2977,252007
0,0000459	2980,232239
0,0000462	2983,212471
0,0000457	2986,192703
0,0000466	2989,172935
0,0000473	2992,153168
0,0000456	2995,1334
0,0000458	2998,113632
0,0000444	3001,093864
0,0000433	3004,074097
0,0000425	3007,054329
0,0000426	3010,034561
0,0000394	3013,014793
0,0000388	3015,995026
0,0000388	3018,975258
0,000038	3021,95549
0,0000375	3024,935722
0,0000368	3027,915955
0,0000356	3030,896187
0,0000351	3033,876419
0,0000352	3036,856651
0,000034	3039,836884
0,0000346	3042,817116
0,0000344	3045,797348
0,000035	3048,77758
0,0000331	3051,757813
0,0000341	3054,738045
0,0000343	3057,718277
0,0000339	3060,698509
0,0000337	3063,678741
0,0000347	3066,658974
0,0000346	3069,639206
0,0000354	3072,619438
0,000035	3075,59967
0,0000357	3078,579903
0,0000357	3081,560135
0,0000372	3084,540367
0,0000365	3087,520599
0,0000365	3090,500832
0,0000371	3093,481064
0,0000392	3096,461296
0,0000376	3099,441528
0,0000385	3102,421761
0,0000389	3105,401993
0,000039	3108,382225
0,0000405	3111,362457
0,0000408	3114,34269
0,0000413	3117,322922
0,0000418	3120,303154
0,0000423	3123,283386
0,000041	3126,263618
0,0000414	3129,243851
0,0000419	3132,224083
0,0000399	3135,204315
0,0000392	3138,184547
0,0000369	3141,16478
0,000036	3144,145012
0,0000344	3147,125244
0,0000319	3150,105476
0,0000292	3153,085709
0,0000286	3156,065941
0,0000263	3159,046173
0,000027	3162,026405
0,0000277	3165,006638
0,0000296	3167,98687
0,0000318	3170,967102
0,0000332	3173,947334
0,0000368	3176,927567
0,0000388	3179,907799
0,0000419	3182,888031
0,000044	3185,868263
0,000046	3188,848495
0,0000476	3191,828728
0,0000489	3194,80896
0,0000508	3197,789192
0,0000497	3200,769424
0,0000483	3203,749657
0,0000487	3206,729889
0,0000498	3209,710121
0,0000506	3212,690353
0,0000515	3215,670586
0,0000523	3218,650818
0,0000537	3221,63105
0,0000558	3224,611282
0,0000573	3227,591515
0,0000608	3230,571747
0,0000621	3233,551979
0,0000644	3236,532211
0,0000664	3239,512444
0,0000678	3242,492676
0,00007	3245,472908
0,0000716	3248,45314
0,0000731	3251,433372
0,0000738	3254,413605
0,0000746	3257,393837
0,0000751	3260,374069
0,0000748	3263,354301
0,000075	3266,334534
0,0000747	3269,314766
0,0000732	3272,294998
0,0000715	3275,27523
0,0000698	3278,255463
0,0000686	3281,235695
0,0000667	3284,215927
0,0000645	3287,196159
0,0000615	3290,176392
0,0000603	3293,156624
0,0000573	3296,136856
0,0000548	3299,117088
0,0000526	3302,097321
0,0000507	3305,077553
0,0000488	3308,057785
0,0000476	3311,038017
0,000047	3314,01825
0,0000469	3316,998482
0,0000472	3319,978714
0,0000468	3322,958946
0,0000473	3325,939178
0,0000473	3328,919411
0,0000487	3331,899643
0,0000488	3334,879875
0,0000491	3337,860107
0,0000497	3340,84034
0,0000503	3343,820572
0,0000514	3346,800804
0,0000526	3349,781036
0,0000527	3352,761269
0,0000544	3355,741501
0,0000545	3358,721733
0,0000555	3361,701965
0,0000565	3364,682198
0,0000576	3367,66243
0,0000584	3370,642662
0,0000589	3373,622894
0,0000613	3376,603127
0,000061	3379,583359
0,0000625	3382,563591
0,0000638	3385,543823
0,0000658	3388,524055
0,0000665	3391,504288
0,0000677	3394,48452
0,0000689	3397,464752
0,00007	3400,444984
0,0000717	3403,425217
0,0000733	3406,405449
0,0000746	3409,385681
0,0000767	3412,365913
0,0000785	3415,346146
0,0000812	3418,326378
0,0000831	3421,30661
0,0000852	3424,286842
0,0000899	3427,267075
0,0000919	3430,247307
0,0000958	3433,227539
0,0000988	3436,207771
0,000101	3439,188004
0,000106	3442,168236
0,000109	3445,148468
0,000113	3448,1287
0,000116	3451,108932
0,000118	3454,089165
0,000119	3457,069397
0,000119	3460,049629
0,000118	3463,029861
0,000115	3466,010094
0,000113	3468,990326
0,000111	3471,970558
0,000107	3474,95079
0,000101	3477,931023
0,0000976	3480,911255
0,0000923	3483,891487
0,0000877	3486,871719
0,0000843	3489,851952
0,0000818	3492,832184
0,0000779	3495,812416
0,0000755	3498,792648
0,0000727	3501,772881
0,0000709	3504,753113
0,0000695	3507,733345
0,0000671	3510,713577
0,0000666	3513,69381
0,000065	3516,674042
0,0000627	3519,654274
0,000063	3522,634506
0,0000636	3525,614738
0,000061	3528,594971
0,0000612	3531,575203
0,0000598	3534,555435
0,000061	3537,535667
0,0000602	3540,5159
0,0000591	3543,496132
0,0000578	3546,476364
0,0000583	3549,456596
0,0000582	3552,436829
0,000058	3555,417061
0,0000577	3558,397293
0,0000565	3561,377525
0,0000579	3564,357758
0,0000575	3567,33799
0,0000575	3570,318222
0,0000568	3573,298454
0,0000577	3576,278687
0,0000567	3579,258919
0,0000574	3582,239151
0,0000566	3585,219383
0,000057	3588,199615
0,0000569	3591,179848
0,0000566	3594,16008
0,0000573	3597,140312
0,0000571	3600,120544
0,000057	3603,100777
0,0000573	3606,081009
0,0000565	3609,061241
0,0000571	3612,041473
0,000058	3615,021706
0,0000576	3618,001938
0,0000582	3620,98217
0,0000586	3623,962402
0,0000603	3626,942635
0,0000604	3629,922867
0,0000601	3632,903099
0,000061	3635,883331
0,000061	3638,863564
0,0000615	3641,843796
0,0000625	3644,824028
0,0000615	3647,80426
0,0000615	3650,784492
0,0000616	3653,764725
0,0000613	3656,744957
0,0000619	3659,725189
0,0000624	3662,705421
0,0000598	3665,685654
0,00006	3668,665886
0,0000608	3671,646118
0,0000593	3674,62635
0,0000596	3677,606583
0,0000584	3680,586815
0,0000582	3683,567047
0,0000582	3686,547279
0,000059	3689,527512
0,0000584	3692,507744
0,0000587	3695,487976
0,000059	3698,468208
0,0000599	3701,448441
0,00006	3704,428673
0,0000617	3707,408905
0,000063	3710,389137
0,0000634	3713,36937
0,0000654	3716,349602
0,0000668	3719,329834
0,000069	3722,310066
0,0000694	3725,290298
0,0000708	3728,270531
0,0000728	3731,250763
0,0000747	3734,230995
0,0000759	3737,211227
0,0000781	3740,19146
0,0000798	3743,171692
0,0000818	3746,151924
0,0000833	3749,132156
0,0000866	3752,112389
0,0000877	3755,092621
0,00009	3758,072853
0,0000915	3761,053085
0,0000949	3764,033318
0,000096	3767,01355
0,0000983	3769,993782
0,000101	3772,974014
0,000103	3775,954247
0,000106	3778,934479
0,000108	3781,914711
0,000111	3784,894943
0,000113	3787,875175
0,000117	3790,855408
0,000119	3793,83564
0,000124	3796,815872
0,000126	3799,796104
0,00013	3802,776337
0,000134	3805,756569
0,000136	3808,736801
0,000141	3811,717033
0,000146	3814,697266
0,00015	3817,677498
0,000155	3820,65773
0,00016	3823,637962
0,000164	3826,618195
0,000169	3829,598427
0,000173	3832,578659
0,000179	3835,558891
0,000183	3838,539124
0,000185	3841,519356
0,000187	3844,499588
0,000189	3847,47982
0,00019	3850,460052
0,000189	3853,440285
0,000187	3856,420517
0,000183	3859,400749
0,000179	3862,380981
0,000175	3865,361214
0,00017	3868,341446
0,000164	3871,321678
0,000159	3874,30191
0,000154	3877,282143
0,000152	3880,262375
0,000148	3883,242607
0,000144	3886,222839
0,000142	3889,203072
0,00014	3892,183304
0,000137	3895,163536
0,000135	3898,143768
0,000131	3901,124001
0,000129	3904,104233
0,000127	3907,084465
0,000124	3910,064697
0,000121	3913,04493
0,000117	3916,025162
0,000114	3919,005394
0,000109	3921,985626
0,000105	3924,965858
0,000101	3927,946091
0,0000965	3930,926323
0,0000921	3933,906555
0,0000876	3936,886787
0,000083	3939,86702
0,0000801	3942,847252
0,0000744	3945,827484
0,0000718	3948,807716
0,0000666	3951,787949
0,0000618	3954,768181
0,0000597	3957,748413
0,0000557	3960,728645
0,0000533	3963,708878
0,0000506	3966,68911
0,0000483	3969,669342
0,0000457	3972,649574
0,0000455	3975,629807
0,0000436	3978,610039
0,0000437	3981,590271
0,0000417	3984,570503
0,0000399	3987,550735
0,0000393	3990,530968
0,0000384	3993,5112
0,0000374	3996,491432
0,0000365	3999,471664
0,0000351	4002,451897
0,0000343	4005,432129
0,0000329	4008,412361
0,0000317	4011,392593
0,0000311	4014,372826
0,0000292	4017,353058
0,0000284	4020,33329
0,0000274	4023,313522
0,0000271	4026,293755
0,0000262	4029,273987
0,0000247	4032,254219
0,0000233	4035,234451
0,0000231	4038,214684
0,0000227	4041,194916
0,0000225	4044,175148
0,0000218	4047,15538
0,0000215	4050,135612
0,0000203	4053,115845
0,0000207	4056,096077
0,0000201	4059,076309
0,0000204	4062,056541
0,0000206	4065,036774
0,0000202	4068,017006
0,0000195	4070,997238
0,0000187	4073,97747
0,000018	4076,957703
0,0000187	4079,937935
0,0000176	4082,918167
0,0000172	4085,898399
0,0000168	4088,878632
0,0000169	4091,858864
0,0000165	4094,839096
0,0000158	4097,819328
0,0000157	4100,799561
0,0000159	4103,779793
0,0000158	4106,760025
0,0000146	4109,740257
0,0000143	4112,72049
0,000015	4115,700722
0,0000153	4118,680954
0,0000149	4121,661186
0,0000146	4124,641418
0,0000151	4127,621651
0,0000146	4130,601883
0,0000158	4133,582115
0,0000155	4136,562347
0,0000158	4139,54258
0,0000164	4142,522812
0,0000168	4145,503044
0,0000173	4148,483276
0,0000171	4151,463509
0,0000168	4154,443741
0,0000183	4157,423973
0,000018	4160,404205
0,0000185	4163,384438
0,0000185	4166,36467
0,0000195	4169,344902
0,0000201	4172,325134
0,0000197	4175,305367
0,0000193	4178,285599
0,0000205	4181,265831
0,000021	4184,246063
0,0000217	4187,226295
0,0000223	4190,206528
0,0000232	4193,18676
0,0000238	4196,166992
0,0000233	4199,147224
0,0000254	4202,127457
0,0000249	4205,107689
0,0000247	4208,087921
0,000025	4211,068153
0,0000251	4214,048386
0,0000258	4217,028618
0,0000252	4220,00885
0,0000256	4222,989082
0,0000251	4225,969315
0,0000267	4228,949547
0,0000264	4231,929779
0,0000261	4234,910011
0,000027	4237,890244
0,0000269	4240,870476
0,0000281	4243,850708
0,0000284	4246,83094
0,000029	4249,811172
0,0000292	4252,791405
0,000031	4255,771637
0,0000322	4258,751869
0,0000326	4261,732101
0,0000334	4264,712334
0,0000352	4267,692566
0,0000353	4270,672798
0,0000359	4273,65303
0,0000378	4276,633263
0,0000388	4279,613495
0,0000397	4282,593727
0,0000405	4285,573959
0,0000425	4288,554192
0,0000427	4291,534424
0,0000438	4294,514656
0,0000439	4297,494888
0,0000456	4300,475121
0,0000466	4303,455353
0,0000473	4306,435585
0,0000477	4309,415817
0,0000482	4312,396049
0,0000487	4315,376282
0,0000493	4318,356514
0,0000495	4321,336746
0,0000485	4324,316978
0,000048	4327,297211
0,0000482	4330,277443
0,0000475	4333,257675
0,0000465	4336,237907
0,0000454	4339,21814
0,0000441	4342,198372
0,0000432	4345,178604
0,0000436	4348,158836
0,0000415	4351,139069
0,0000413	4354,119301
0,0000422	4357,099533
0,0000417	4360,079765
0,0000426	4363,059998
0,0000411	4366,04023
0,0000416	4369,020462
0,0000407	4372,000694
0,0000401	4374,980927
0,00004	4377,961159
0,0000386	4380,941391
0,0000375	4383,921623
0,0000363	4386,901855
0,0000351	4389,882088
0,0000343	4392,86232
0,000034	4395,842552
0,0000325	4398,822784
0,0000318	4401,803017
0,0000311	4404,783249
0,0000296	4407,763481
0,000028	4410,743713
0,0000279	4413,723946
0,0000273	4416,704178
0,0000254	4419,68441
0,0000251	4422,664642
0,0000251	4425,644875
0,0000235	4428,625107
0,0000245	4431,605339
0,0000232	4434,585571
0,0000226	4437,565804
0,0000231	4440,546036
0,0000226	4443,526268
0,0000226	4446,5065
0,000024	4449,486732
0,0000231	4452,466965
0,0000238	4455,447197
0,0000234	4458,427429
0,0000237	4461,407661
0,000023	4464,387894
0,0000228	4467,368126
0,0000234	4470,348358
0,0000243	4473,32859
0,0000247	4476,308823
0,000025	4479,289055
0,0000249	4482,269287
0,0000245	4485,249519
0,0000233	4488,229752
0,0000235	4491,209984
0,0000235	4494,190216
0,0000228	4497,170448
0,0000221	4500,150681
0,0000229	4503,130913
0,0000226	4506,111145
0,0000229	4509,091377
0,0000222	4512,071609
0,0000214	4515,051842
0,0000216	4518,032074
0,0000215	4521,012306
0,0000215	4523,992538
0,0000218	4526,972771
0,000022	4529,953003
0,0000234	4532,933235
0,0000236	4535,913467
0,000023	4538,8937
0,000024	4541,873932
0,0000248	4544,854164
0,0000258	4547,834396
0,0000272	4550,814629
0,0000281	4553,794861
0,0000286	4556,775093
0,0000303	4559,755325
0,0000312	4562,735558
0,0000339	4565,71579
0,0000345	4568,696022
0,0000367	4571,676254
0,0000388	4574,656487
0,0000411	4577,636719
0,0000425	4580,616951
0,000045	4583,597183
0,0000462	4586,577415
0,0000486	4589,557648
0,0000518	4592,53788
0,0000518	4595,518112
0,0000554	4598,498344
0,0000566	4601,478577
0,0000579	4604,458809
0,0000601	4607,439041
0,0000618	4610,419273
0,0000632	4613,399506
0,0000629	4616,379738
0,0000634	4619,35997
0,0000641	4622,340202
0,0000619	4625,320435
0,0000612	4628,300667
0,0000594	4631,280899
0,0000576	4634,261131
0,0000568	4637,241364
0,0000537	4640,221596
0,0000516	4643,201828
0,0000501	4646,18206
0,0000464	4649,162292
0,0000462	4652,142525
0,0000445	4655,122757
0,0000424	4658,102989
0,0000403	4661,083221
0,0000406	4664,063454
0,0000389	4667,043686
0,0000383	4670,023918
0,0000383	4673,00415
0,0000384	4675,984383
0,0000373	4678,964615
0,0000363	4681,944847
0,0000362	4684,925079
0,0000346	4687,905312
0,0000352	4690,885544
0,0000345	4693,865776
0,0000343	4696,846008
0,0000339	4699,826241
0,0000332	4702,806473
0,0000319	4705,786705
0,0000323	4708,766937
0,0000319	4711,747169
0,000031	4714,727402
0,0000307	4717,707634
0,0000313	4720,687866
0,0000317	4723,668098
0,0000312	4726,648331
0,0000309	4729,628563
0,0000302	4732,608795
0,0000296	4735,589027
0,0000304	4738,56926
0,0000295	4741,549492
0,0000294	4744,529724
0,0000282	4747,509956
0,0000284	4750,490189
0,0000284	4753,470421
0,0000276	4756,450653
0,0000268	4759,430885
0,0000272	4762,411118
0,0000267	4765,39135
0,0000265	4768,371582
0,0000261	4771,351814
0,0000261	4774,332047
0,000026	4777,312279
0,0000259	4780,292511
0,0000254	4783,272743
0,0000253	4786,252975
0,0000253	4789,233208
0,0000265	4792,21344
0,0000254	4795,193672
0,0000264	4798,173904
0,0000265	4801,154137
0,0000271	4804,134369
0,000027	4807,114601
0,0000277	4810,094833
0,0000282	4813,075066
0,000028	4816,055298
0,0000282	4819,03553
0,0000289	4822,015762
0,0000291	4824,995995
0,0000287	4827,976227
0,0000285	4830,956459
0,0000274	4833,936691
0,0000281	4836,916924
0,0000283	4839,897156
0,0000265	4842,877388
0,0000273	4845,85762
0,0000266	4848,837852
0,000025	4851,818085
0,0000249	4854,798317
0,0000236	4857,778549
0,0000221	4860,758781
0,0000211	4863,739014
0,0000203	4866,719246
0,0000182	4869,699478
0,000017	4872,67971
0,0000145	4875,659943
0,0000144	4878,640175
0,0000122	4881,620407
0,0000114	4884,600639
0,0000102	4887,580872
0,00000933	4890,561104
0,00000672	4893,541336
0,00000597	4896,521568
0,00000496	4899,501801
0,0000048	4902,482033
0,00000206	4905,462265
0,00000252	4908,442497
0,00000197	4911,422729
0,00000182	4914,402962
0,00000192	4917,383194
0,00000253	4920,363426
0,00000317	4923,343658
0,00000383	4926,323891
0,00000453	4929,304123
0,00000508	4932,284355
0,0000054	4935,264587
0,00000566	4938,24482
0,00000494	4941,225052
0,00000567	4944,205284
0,00000647	4947,185516
0,00000667	4950,165749
0,00000714	4953,145981
0,00000756	4956,126213
0,00000723	4959,106445
0,00000724	4962,086678
0,0000076	4965,06691
0,00000714	4968,047142
0,0000085	4971,027374
0,00000832	4974,007607
0,00000796	4976,987839
0,00000797	4979,968071
0,00000844	4982,948303
0,00000744	4985,928535
0,00000776	4988,908768
0,00000842	4991,889
0,00000867	4994,869232
0,00000815	4997,849464
0,00000742	5000,829697
0,00000849	5003,809929
0,00000858	5006,790161
0,00000904	5009,770393
0,00000895	5012,750626
0,00000908	5015,730858
0,0000107	5018,71109
0,0000106	5021,691322
0,0000111	5024,671555
0,0000115	5027,651787
0,0000122	5030,632019
0,0000121	5033,612251
0,0000123	5036,592484
0,0000129	5039,572716
0,0000123	5042,552948
0,0000133	5045,53318
0,000013	5048,513412
0,0000131	5051,493645
0,0000132	5054,473877
0,0000144	5057,454109
0,0000142	5060,434341
0,0000139	5063,414574
0,0000139	5066,394806
0,0000131	5069,375038
0,0000138	5072,35527
0,0000144	5075,335503
0,0000146	5078,315735
0,0000148	5081,295967
0,0000144	5084,276199
0,000015	5087,256432
0,0000154	5090,236664
0,0000153	5093,216896
0,0000165	5096,197128
0,0000159	5099,177361
0,0000153	5102,157593
0,0000164	5105,137825
0,0000157	5108,118057
0,0000168	5111,098289
0,0000162	5114,078522
0,000016	5117,058754
0,0000158	5120,038986
0,0000145	5123,019218
0,0000157	5125,999451
0,000014	5128,979683
0,0000135	5131,959915
0,0000119	5134,940147
0,0000117	5137,92038
0,0000113	5140,900612
0,000011	5143,880844
0,00000944	5146,861076
0,00000948	5149,841309
0,00000918	5152,821541
0,00000892	5155,801773
0,00000931	5158,782005
0,0000087	5161,762238
0,00000799	5164,74247
0,00000805	5167,722702
0,0000088	5170,702934
0,00000966	5173,683167
0,0000091	5176,663399
0,00000859	5179,643631
0,00000856	5182,623863
0,00000903	5185,604095
0,00000896	5188,584328
0,00000911	5191,56456
0,00000899	5194,544792
0,00000918	5197,525024
0,00000995	5200,505257
0,00000958	5203,485489
0,0000102	5206,465721
0,0000093	5209,445953
0,00001	5212,426186
0,00000997	5215,406418
0,00000998	5218,38665
0,00000993	5221,366882
0,00001	5224,347115
0,00000962	5227,327347
0,00000925	5230,307579
0,00000891	5233,287811
0,00000922	5236,268044
0,00000903	5239,248276
0,00000869	5242,228508
0,0000086	5245,20874
0,00000889	5248,188972
0,00000757	5251,169205
0,0000081	5254,149437
0,00000858	5257,129669
0,0000078	5260,109901
0,00000806	5263,090134
0,00000871	5266,070366
0,00000909	5269,050598
0,00000996	5272,03083
0,0000105	5275,011063
0,0000107	5277,991295
0,0000113	5280,971527
0,0000115	5283,951759
0,0000122	5286,931992
0,0000118	5289,912224
0,0000128	5292,892456
0,0000134	5295,872688
0,0000136	5298,852921
0,0000138	5301,833153
0,0000135	5304,813385
0,0000146	5307,793617
0,0000143	5310,773849
0,0000149	5313,754082
0,0000157	5316,734314
0,0000155	5319,714546
0,0000167	5322,694778
0,0000171	5325,675011
0,0000177	5328,655243
0,000019	5331,635475
0,0000185	5334,615707
0,0000183	5337,59594
0,000019	5340,576172
0,0000194	5343,556404
0,0000201	5346,536636
0,00002	5349,516869
0,0000199	5352,497101
0,0000203	5355,477333
0,0000196	5358,457565
0,000021	5361,437798
0,00002	5364,41803
0,0000195	5367,398262
0,0000192	5370,378494
0,000019	5373,358727
0,0000199	5376,338959
0,0000192	5379,319191
0,0000175	5382,299423
0,0000173	5385,279655
0,0000171	5388,259888
0,0000162	5391,24012
0,0000165	5394,220352
0,0000164	5397,200584
0,0000155	5400,180817
0,0000156	5403,161049
0,0000151	5406,141281
0,0000144	5409,121513
0,0000139	5412,101746
0,0000148	5415,081978
0,0000148	5418,06221
0,0000135	5421,042442
0,0000135	5424,022675
0,0000136	5427,002907
0,0000135	5429,983139
0,0000139	5432,963371
0,0000129	5435,943604
0,0000128	5438,923836
0,0000119	5441,904068
0,0000124	5444,8843
0,0000122	5447,864532
0,0000118	5450,844765
0,0000126	5453,824997
0,0000125	5456,805229
0,0000123	5459,785461
0,0000129	5462,765694
0,0000132	5465,745926
0,0000119	5468,726158
0,0000121	5471,70639
0,0000111	5474,686623
0,0000122	5477,666855
0,0000123	5480,647087
0,0000126	5483,627319
0,0000126	5486,607552
0,0000132	5489,587784
0,0000128	5492,568016
0,0000129	5495,548248
0,0000128	5498,528481
0,0000127	5501,508713
0,0000129	5504,488945
0,0000126	5507,469177
0,000013	5510,449409
0,000012	5513,429642
0,0000126	5516,409874
0,0000124	5519,390106
0,0000127	5522,370338
0,0000129	5525,350571
0,0000131	5528,330803
0,0000131	5531,311035
0,0000123	5534,291267
0,0000132	5537,2715
0,0000125	5540,251732
0,0000126	5543,231964
0,0000133	5546,212196
0,0000124	5549,192429
0,0000133	5552,172661
0,0000124	5555,152893
0,0000129	5558,133125
0,0000122	5561,113358
0,0000126	5564,09359
0,0000121	5567,073822
0,0000112	5570,054054
0,0000108	5573,034286
0,000011	5576,014519
0,0000111	5578,994751
0,00000995	5581,974983
0,0000104	5584,955215
0,00000948	5587,935448
0,00000943	5590,91568
0,0000103	5593,895912
0,0000093	5596,876144
0,00000883	5599,856377
0,00000931	5602,836609
0,00000946	5605,816841
0,00000925	5608,797073
0,00000991	5611,777306
0,0000102	5614,757538
0,00000987	5617,73777
0,0000109	5620,718002
0,0000108	5623,698235
0,0000118	5626,678467
0,0000126	5629,658699
0,0000137	5632,638931
0,0000142	5635,619164
0,0000151	5638,599396
0,0000148	5641,579628
0,0000165	5644,55986
0,0000164	5647,540092
0,0000163	5650,520325
0,0000171	5653,500557
0,0000179	5656,480789
0,0000172	5659,461021
0,0000184	5662,441254
0,0000186	5665,421486
0,0000187	5668,401718
0,0000181	5671,38195
0,0000185	5674,362183
0,0000181	5677,342415
0,000018	5680,322647
0,000017	5683,302879
0,0000166	5686,283112
0,0000167	5689,263344
0,0000167	5692,243576
0,0000154	5695,223808
0,0000157	5698,204041
0,0000163	5701,184273
0,0000153	5704,164505
0,0000158	5707,144737
0,0000149	5710,124969
0,0000149	5713,105202
0,0000149	5716,085434
0,0000149	5719,065666
0,0000155	5722,045898
0,0000151	5725,026131
0,0000158	5728,006363
0,0000153	5730,986595
0,0000157	5733,966827
0,0000155	5736,94706
0,0000149	5739,927292
0,0000154	5742,907524
0,0000156	5745,887756
0,0000155	5748,867989
0,0000144	5751,848221
0,000016	5754,828453
0,0000162	5757,808685
0,0000146	5760,788918
0,0000145	5763,76915
0,0000147	5766,749382
0,0000142	5769,729614
0,0000155	5772,709846
0,0000144	5775,690079
0,0000151	5778,670311
0,0000156	5781,650543
0,0000148	5784,630775
0,0000149	5787,611008
0,0000145	5790,59124
0,0000148	5793,571472
0,000015	5796,551704
0,0000145	5799,531937
0,000016	5802,512169
0,0000155	5805,492401
0,0000154	5808,472633
0,0000163	5811,452866
0,0000154	5814,433098
0,0000161	5817,41333
0,0000158	5820,393562
0,0000158	5823,373795
0,000016	5826,354027
0,0000167	5829,334259
0,0000161	5832,314491
0,0000171	5835,294724
0,0000164	5838,274956
0,0000176	5841,255188
0,000018	5844,23542
0,000018	5847,215652
0,0000186	5850,195885
0,0000183	5853,176117
0,0000187	5856,156349
0,0000194	5859,136581
0,0000192	5862,116814
0,0000194	5865,097046
0,0000184	5868,077278
0,0000187	5871,05751
0,0000191	5874,037743
0,0000175	5877,017975
0,000017	5879,998207
0,0000177	5882,978439
0,0000156	5885,958672
0,0000152	5888,938904
0,0000141	5891,919136
0,0000123	5894,899368
0,0000113	5897,879601
0,0000106	5900,859833
0,0000101	5903,840065
0,00000908	5906,820297
0,00000811	5909,800529
0,00000672	5912,780762
0,00000637	5915,760994
0,0000059	5918,741226
0,00000591	5921,721458
0,00000582	5924,701691
0,0000071	5927,681923
0,00000771	5930,662155
0,00000841	5933,642387
0,00000858	5936,62262
0,00000953	5939,602852
0,0000109	5942,583084
0,0000111	5945,563316
[truncated: 30,772 more rows]
