# Supplementary material for: Predicting the Durability of Solid Fired Bricks Using NDT Electroacoustic Methods
Source: Materials (Basel). 2022 Aug 25;15(17):5882. doi: 10.3390/ma15175882 (PMC9457344; doi:10.3390/ma15175882)
Supplement: Supplementary file 1 [file materials-15-05882-s001.zip › 30-NV0_FL.csv]

ASCII data file created with TiePie Multi Channel software. www.tiepie.com.
2021-02-24 09:15:45 704m
Frequency	FFT1
Hz	V
0,00425	0
0,000552	2,980232239
0,000272	5,960464478
0,000493	8,940696716
0,000384	11,92092896
0,000396	14,90116119
0,000394	17,88139343
0,000434	20,86162567
0,00035	23,84185791
0,000386	26,82209015
0,000411	29,80232239
0,000409	32,78255463
0,000408	35,76278687
0,000409	38,7430191
0,000408	41,72325134
0,000428	44,70348358
0,000419	47,68371582
0,000468	50,66394806
0,000442	53,6441803
0,000446	56,62441254
0,000451	59,60464478
0,00045	62,58487701
0,000449	65,56510925
0,000449	68,54534149
0,000448	71,52557373
0,000454	74,50580597
0,000459	77,48603821
0,00046	80,46627045
0,000457	83,44650269
0,000458	86,42673492
0,000457	89,40696716
0,000458	92,3871994
0,000459	95,36743164
0,000461	98,34766388
0,000463	101,3278961
0,00046	104,3081284
0,000466	107,2883606
0,000463	110,2685928
0,000462	113,2488251
0,00047	116,2290573
0,000467	119,2092896
0,000467	122,1895218
0,000465	125,169754
0,000465	128,1499863
0,000466	131,1302185
0,000469	134,1104507
0,000464	137,090683
0,000463	140,0709152
0,000464	143,0511475
0,000462	146,0313797
0,00046	149,0116119
0,000464	151,9918442
0,000462	154,9720764
0,000464	157,9523087
0,000461	160,9325409
0,000461	163,9127731
0,00046	166,8930054
0,000459	169,8732376
0,000457	172,8534698
0,000451	175,8337021
0,00045	178,8139343
0,000446	181,7941666
0,000445	184,7743988
0,00044	187,754631
0,000436	190,7348633
0,000437	193,7150955
0,000437	196,6953278
0,000436	199,67556
0,000435	202,6557922
0,000434	205,6360245
0,000432	208,6162567
0,000431	211,596489
0,00043	214,5767212
0,000433	217,5569534
0,000432	220,5371857
0,000432	223,5174179
0,00043	226,4976501
0,000431	229,4778824
0,000428	232,4581146
0,00043	235,4383469
0,000433	238,4185791
0,000432	241,3988113
0,000428	244,3790436
0,00043	247,3592758
0,000425	250,3395081
0,000429	253,3197403
0,000425	256,2999725
0,000426	259,2802048
0,000424	262,260437
0,000423	265,2406693
0,000419	268,2209015
0,000422	271,2011337
0,000418	274,181366
0,000417	277,1615982
0,000417	280,1418304
0,000416	283,1220627
0,000417	286,1022949
0,000413	289,0825272
0,000416	292,0627594
0,000416	295,0429916
0,000415	298,0232239
0,000413	301,0034561
0,000411	303,9836884
0,000413	306,9639206
0,000414	309,9441528
0,000409	312,9243851
0,000409	315,9046173
0,000411	318,8848495
0,000412	321,8650818
0,000411	324,845314
0,000408	327,8255463
0,000409	330,8057785
0,000409	333,7860107
0,000408	336,766243
0,000407	339,7464752
0,000407	342,7267075
0,000411	345,7069397
0,000409	348,6871719
0,000401	351,6674042
0,000404	354,6476364
0,000407	357,6278687
0,000407	360,6081009
0,000408	363,5883331
0,000408	366,5685654
0,000409	369,5487976
0,000409	372,5290298
0,000411	375,5092621
0,000412	378,4894943
0,000411	381,4697266
0,000413	384,4499588
0,000414	387,430191
0,000414	390,4104233
0,000415	393,3906555
0,000418	396,3708878
0,000418	399,35112
0,000418	402,3313522
0,000419	405,3115845
0,000422	408,2918167
0,000422	411,272049
0,000421	414,2522812
0,000423	417,2325134
0,000423	420,2127457
0,000424	423,1929779
0,000421	426,1732101
0,000423	429,1534424
0,000424	432,1336746
0,000423	435,1139069
0,000423	438,0941391
0,000424	441,0743713
0,000422	444,0546036
0,000424	447,0348358
0,000427	450,0150681
0,000425	452,9953003
0,000426	455,9755325
0,000426	458,9557648
0,000428	461,935997
0,000427	464,9162292
0,000428	467,8964615
0,000429	470,8766937
0,000427	473,856926
0,000427	476,8371582
0,000428	479,8173904
0,000427	482,7976227
0,000425	485,7778549
0,000424	488,7580872
0,000425	491,7383194
0,000424	494,7185516
0,000424	497,6987839
0,000425	500,6790161
0,000423	503,6592484
0,000422	506,6394806
0,000423	509,6197128
0,000421	512,5999451
0,000422	515,5801773
0,00042	518,5604095
0,000421	521,5406418
0,000419	524,520874
0,000418	527,5011063
0,000419	530,4813385
0,000418	533,4615707
0,000419	536,441803
0,000419	539,4220352
0,000417	542,4022675
0,000418	545,3824997
0,000417	548,3627319
0,000415	551,3429642
0,000416	554,3231964
0,000416	557,3034286
0,000417	560,2836609
0,000419	563,2638931
0,000416	566,2441254
0,000419	569,2243576
0,000422	572,2045898
0,000422	575,1848221
0,000422	578,1650543
0,000424	581,1452866
0,000427	584,1255188
0,00043	587,105751
0,000431	590,0859833
0,000433	593,0662155
0,000437	596,0464478
0,000441	599,02668
0,000443	602,0069122
0,000446	604,9871445
0,00045	607,9673767
0,000454	610,9476089
0,000458	613,9278412
0,000461	616,9080734
0,000466	619,8883057
0,000472	622,8685379
0,000476	625,8487701
0,000481	628,8290024
0,000488	631,8092346
0,000495	634,7894669
0,000503	637,7696991
0,000513	640,7499313
0,000524	643,7301636
0,000534	646,7103958
0,000547	649,6906281
0,000562	652,6708603
0,000576	655,6510925
0,000591	658,6313248
0,00061	661,611557
0,000629	664,5917892
0,000652	667,5720215
0,000672	670,5522537
0,000696	673,532486
0,00072	676,5127182
0,000743	679,4929504
0,000761	682,4731827
0,000779	685,4534149
0,000792	688,4336472
0,0008	691,4138794
0,000798	694,3941116
0,000782	697,3743439
0,000751	700,3545761
0,000708	703,3348083
0,000664	706,3150406
0,000628	709,2952728
0,0006	712,2755051
0,000575	715,2557373
0,000551	718,2359695
0,000533	721,2162018
0,000517	724,196434
0,000503	727,1766663
0,000494	730,1568985
0,000484	733,1371307
0,000477	736,117363
0,000468	739,0975952
0,000463	742,0778275
0,000457	745,0580597
0,000454	748,0382919
0,000454	751,0185242
0,000449	753,9987564
0,00045	756,9789886
0,000447	759,9592209
0,000446	762,9394531
0,000447	765,9196854
0,000446	768,8999176
0,000446	771,8801498
0,000446	774,8603821
0,000447	777,8406143
0,000446	780,8208466
0,000448	783,8010788
0,000448	786,781311
0,000448	789,7615433
0,00045	792,7417755
0,000451	795,7220078
0,000452	798,70224
0,000453	801,6824722
0,000455	804,6627045
0,000456	807,6429367
0,000459	810,6231689
0,000462	813,6034012
0,000464	816,5836334
0,000468	819,5638657
0,000469	822,5440979
0,000471	825,5243301
0,000472	828,5045624
0,000473	831,4847946
0,000475	834,4650269
0,000477	837,4452591
0,000477	840,4254913
0,000478	843,4057236
0,000476	846,3859558
0,000477	849,366188
0,000475	852,3464203
0,000474	855,3266525
0,000472	858,3068848
0,00047	861,287117
0,000468	864,2673492
0,000467	867,2475815
0,000462	870,2278137
0,000459	873,208046
0,000456	876,1882782
0,000454	879,1685104
0,000452	882,1487427
0,00045	885,1289749
0,000449	888,1092072
0,000449	891,0894394
0,000447	894,0696716
0,000448	897,0499039
0,000448	900,0301361
0,000448	903,0103683
0,000448	905,9906006
0,000451	908,9708328
0,000452	911,9510651
0,000454	914,9312973
0,000455	917,9115295
0,000457	920,8917618
0,000457	923,871994
0,000458	926,8522263
0,000459	929,8324585
0,000459	932,8126907
0,000459	935,792923
0,000459	938,7731552
0,000458	941,7533875
0,000456	944,7336197
0,000455	947,7138519
0,000453	950,6940842
0,000452	953,6743164
0,000451	956,6545486
0,000451	959,6347809
0,000449	962,6150131
0,000451	965,5952454
0,00045	968,5754776
0,000453	971,5557098
0,000452	974,5359421
0,000456	977,5161743
0,000458	980,4964066
0,00046	983,4766388
0,000461	986,456871
0,000465	989,4371033
0,000467	992,4173355
0,00047	995,3975677
0,000475	998,3778
0,000477	1001,358032
0,000481	1004,338264
0,000486	1007,318497
0,000488	1010,298729
0,00049	1013,278961
0,000495	1016,259193
0,000498	1019,239426
0,000502	1022,219658
0,000505	1025,19989
0,000508	1028,180122
0,000513	1031,160355
0,000513	1034,140587
0,000518	1037,120819
0,000521	1040,101051
0,000525	1043,081284
0,000527	1046,061516
0,00053	1049,041748
0,000535	1052,02198
0,000537	1055,002213
0,000539	1057,982445
0,000543	1060,962677
0,000548	1063,942909
0,000549	1066,923141
0,000555	1069,903374
0,000558	1072,883606
0,000562	1075,863838
0,000568	1078,84407
0,000571	1081,824303
0,000576	1084,804535
0,000581	1087,784767
0,000588	1090,764999
0,000592	1093,745232
0,000598	1096,725464
0,000604	1099,705696
0,000611	1102,685928
0,000617	1105,666161
0,000625	1108,646393
0,000632	1111,626625
0,000639	1114,606857
0,000648	1117,58709
0,000655	1120,567322
0,000665	1123,547554
0,000673	1126,527786
0,000684	1129,508018
0,000694	1132,488251
0,000705	1135,468483
0,000718	1138,448715
0,000732	1141,428947
0,000745	1144,40918
0,00076	1147,389412
0,000778	1150,369644
0,000795	1153,349876
0,000812	1156,330109
0,000831	1159,310341
0,000851	1162,290573
0,000872	1165,270805
0,000892	1168,251038
0,000912	1171,23127
0,000932	1174,211502
0,000951	1177,191734
0,000966	1180,171967
0,000979	1183,152199
0,000987	1186,132431
0,000989	1189,112663
0,000985	1192,092896
0,000973	1195,073128
0,000955	1198,05336
0,000929	1201,033592
0,0009	1204,013824
0,000871	1206,994057
0,000845	1209,974289
0,000821	1212,954521
0,000799	1215,934753
0,000782	1218,914986
0,000768	1221,895218
0,000757	1224,87545
0,000747	1227,855682
0,000741	1230,835915
0,000736	1233,816147
0,000732	1236,796379
0,000729	1239,776611
0,000727	1242,756844
0,000726	1245,737076
0,000726	1248,717308
0,000725	1251,69754
0,000726	1254,677773
0,000727	1257,658005
0,000729	1260,638237
0,00073	1263,618469
0,000731	1266,598701
0,000734	1269,578934
0,000737	1272,559166
0,00074	1275,539398
0,000743	1278,51963
0,000747	1281,499863
0,000749	1284,480095
0,000754	1287,460327
0,000757	1290,440559
0,000762	1293,420792
0,000765	1296,401024
0,000769	1299,381256
0,000774	1302,361488
0,000779	1305,341721
0,000784	1308,321953
0,000789	1311,302185
0,000792	1314,282417
0,000799	1317,26265
0,000804	1320,242882
0,000811	1323,223114
0,000816	1326,203346
0,000821	1329,183578
0,000827	1332,163811
0,000834	1335,144043
0,00084	1338,124275
0,000846	1341,104507
0,000854	1344,08474
0,00086	1347,064972
0,000866	1350,045204
0,000873	1353,025436
0,000881	1356,005669
0,000887	1358,985901
0,000892	1361,966133
0,000898	1364,946365
0,000903	1367,926598
0,000909	1370,90683
0,000912	1373,887062
0,000915	1376,867294
0,000917	1379,847527
0,000919	1382,827759
0,00092	1385,807991
0,00092	1388,788223
0,000919	1391,768456
0,000918	1394,748688
0,00092	1397,72892
0,000923	1400,709152
0,000927	1403,689384
0,000933	1406,669617
0,000941	1409,649849
0,000949	1412,630081
0,00096	1415,610313
0,000968	1418,590546
0,000979	1421,570778
0,000988	1424,55101
0,000999	1427,531242
0,00101	1430,511475
0,00102	1433,491707
0,00103	1436,471939
0,00104	1439,452171
0,00105	1442,432404
0,00107	1445,412636
0,00108	1448,392868
0,00109	1451,3731
0,0011	1454,353333
0,00111	1457,333565
0,00113	1460,313797
0,00114	1463,294029
0,00115	1466,274261
0,00116	1469,254494
0,00117	1472,234726
0,00118	1475,214958
0,0012	1478,19519
0,00121	1481,175423
0,00122	1484,155655
0,00123	1487,135887
0,00124	1490,116119
0,00125	1493,096352
0,00126	1496,076584
0,00127	1499,056816
0,00129	1502,037048
0,0013	1505,017281
0,0013	1507,997513
0,00131	1510,977745
0,00132	1513,957977
0,00132	1516,93821
0,00133	1519,918442
0,00133	1522,898674
0,00133	1525,878906
0,00133	1528,859138
0,00133	1531,839371
0,00132	1534,819603
0,00132	1537,799835
0,00131	1540,780067
0,00129	1543,7603
0,00128	1546,740532
0,00126	1549,720764
0,00124	1552,700996
0,00122	1555,681229
0,00119	1558,661461
0,00117	1561,641693
0,00114	1564,621925
0,00112	1567,602158
0,0011	1570,58239
0,00109	1573,562622
0,00109	1576,542854
0,00109	1579,523087
0,0011	1582,503319
0,00112	1585,483551
0,00114	1588,463783
0,00117	1591,444016
0,0012	1594,424248
0,00123	1597,40448
0,00127	1600,384712
0,00131	1603,364944
0,00134	1606,345177
0,00138	1609,325409
0,00142	1612,305641
0,00145	1615,285873
0,00149	1618,266106
0,00152	1621,246338
0,00155	1624,22657
0,00158	1627,206802
0,0016	1630,187035
0,00162	1633,167267
0,00164	1636,147499
0,00166	1639,127731
0,00169	1642,107964
0,00171	1645,088196
0,00174	1648,068428
0,00177	1651,04866
0,00181	1654,028893
0,00185	1657,009125
0,0019	1659,989357
0,00195	1662,969589
0,002	1665,949821
0,00205	1668,930054
0,00211	1671,910286
0,00216	1674,890518
0,00221	1677,87075
0,00226	1680,850983
0,00231	1683,831215
0,00236	1686,811447
0,00241	1689,791679
0,00245	1692,771912
0,00249	1695,752144
0,00253	1698,732376
0,00257	1701,712608
0,0026	1704,692841
0,00263	1707,673073
0,00265	1710,653305
0,00267	1713,633537
0,00269	1716,61377
0,0027	1719,594002
0,0027	1722,574234
0,0027	1725,554466
0,0027	1728,534698
0,00269	1731,514931
0,00268	1734,495163
0,00266	1737,475395
0,00263	1740,455627
0,00261	1743,43586
0,00257	1746,416092
0,00254	1749,396324
0,0025	1752,376556
0,00246	1755,356789
0,00242	1758,337021
0,00238	1761,317253
0,00233	1764,297485
0,00229	1767,277718
0,00225	1770,25795
0,0022	1773,238182
0,00216	1776,218414
0,00211	1779,198647
0,00207	1782,178879
0,00202	1785,159111
0,00198	1788,139343
0,00194	1791,119576
0,0019	1794,099808
0,00186	1797,08004
0,00182	1800,060272
0,00179	1803,040504
0,00175	1806,020737
0,00171	1809,000969
0,00168	1811,981201
0,00165	1814,961433
0,00161	1817,941666
0,00158	1820,921898
0,00155	1823,90213
0,00152	1826,882362
0,0015	1829,862595
0,00147	1832,842827
0,00144	1835,823059
0,00142	1838,803291
0,00139	1841,783524
0,00137	1844,763756
0,00134	1847,743988
0,00132	1850,72422
0,0013	1853,704453
0,00128	1856,684685
0,00126	1859,664917
0,00124	1862,645149
0,00122	1865,625381
0,0012	1868,605614
0,00118	1871,585846
0,00116	1874,566078
0,00115	1877,54631
0,00113	1880,526543
0,00111	1883,506775
0,0011	1886,487007
0,00108	1889,467239
0,00106	1892,447472
0,00105	1895,427704
0,00103	1898,407936
0,00102	1901,388168
0,001	1904,368401
0,00099	1907,348633
0,000976	1910,328865
0,000961	1913,309097
0,000949	1916,28933
0,000936	1919,269562
0,000923	1922,249794
0,000911	1925,230026
0,000897	1928,210258
0,000887	1931,190491
0,000875	1934,170723
0,000862	1937,150955
0,000851	1940,131187
0,000839	1943,11142
0,000827	1946,091652
0,000815	1949,071884
0,000804	1952,052116
0,000794	1955,032349
0,000781	1958,012581
0,000769	1960,992813
0,000758	1963,973045
0,000744	1966,953278
0,000732	1969,93351
0,00072	1972,913742
0,000706	1975,893974
0,000695	1978,874207
0,000682	1981,854439
0,000671	1984,834671
0,000657	1987,814903
0,000646	1990,795135
0,000632	1993,775368
0,00062	1996,7556
0,000608	1999,735832
0,000595	2002,716064
0,000584	2005,696297
0,000573	2008,676529
0,000561	2011,656761
0,00055	2014,636993
0,000541	2017,617226
0,000531	2020,597458
0,000521	2023,57769
0,000512	2026,557922
0,000504	2029,538155
0,000495	2032,518387
0,000488	2035,498619
0,000481	2038,478851
0,000475	2041,459084
0,000469	2044,439316
0,000463	2047,419548
0,000457	2050,39978
0,00045	2053,380013
0,000446	2056,360245
0,00044	2059,340477
0,000435	2062,320709
0,000432	2065,300941
0,000427	2068,281174
0,000423	2071,261406
0,000418	2074,241638
0,000415	2077,22187
0,000411	2080,202103
0,000407	2083,182335
0,000405	2086,162567
0,000402	2089,142799
0,000399	2092,123032
0,000396	2095,103264
0,000394	2098,083496
0,00039	2101,063728
0,000388	2104,043961
0,000385	2107,024193
0,000383	2110,004425
0,000381	2112,984657
0,000381	2115,96489
0,000379	2118,945122
0,000378	2121,925354
0,000376	2124,905586
0,000376	2127,885818
0,000375	2130,866051
0,000374	2133,846283
0,000374	2136,826515
0,000375	2139,806747
0,000374	2142,78698
0,000374	2145,767212
0,000373	2148,747444
0,000374	2151,727676
0,000372	2154,707909
0,000372	2157,688141
0,000372	2160,668373
0,000371	2163,648605
0,00037	2166,628838
0,00037	2169,60907
0,00037	2172,589302
0,000369	2175,569534
0,000368	2178,549767
0,000369	2181,529999
0,000367	2184,510231
0,000368	2187,490463
0,000367	2190,470695
0,000366	2193,450928
0,000364	2196,43116
0,000363	2199,411392
0,000362	2202,391624
0,00036	2205,371857
0,000359	2208,352089
0,000356	2211,332321
0,000353	2214,312553
0,000352	2217,292786
0,000349	2220,273018
0,000344	2223,25325
0,000341	2226,233482
0,000335	2229,213715
0,00033	2232,193947
0,000324	2235,174179
0,000318	2238,154411
0,00031	2241,134644
0,000302	2244,114876
0,000294	2247,095108
0,000283	2250,07534
0,000274	2253,055573
0,000262	2256,035805
0,000251	2259,016037
0,00024	2261,996269
0,000228	2264,976501
0,000215	2267,956734
0,000204	2270,936966
0,000194	2273,917198
0,000184	2276,89743
0,000177	2279,877663
0,000168	2282,857895
0,000161	2285,838127
0,000157	2288,818359
0,000154	2291,798592
0,000153	2294,778824
0,000153	2297,759056
0,000153	2300,739288
0,000154	2303,719521
0,000155	2306,699753
0,000157	2309,679985
0,000159	2312,660217
0,00016	2315,64045
0,000161	2318,620682
0,000163	2321,600914
0,000164	2324,581146
0,000164	2327,561378
0,000165	2330,541611
0,000163	2333,521843
0,000166	2336,502075
0,000166	2339,482307
0,000167	2342,46254
0,000169	2345,442772
0,000171	2348,423004
0,000174	2351,403236
0,000179	2354,383469
0,000183	2357,363701
0,000188	2360,343933
0,000193	2363,324165
0,0002	2366,304398
0,000204	2369,28463
0,000211	2372,264862
0,000217	2375,245094
0,000223	2378,225327
0,000228	2381,205559
0,000233	2384,185791
0,00024	2387,166023
0,000243	2390,146255
0,000249	2393,126488
0,000252	2396,10672
0,000255	2399,086952
0,000259	2402,067184
0,000262	2405,047417
0,000264	2408,027649
0,000265	2411,007881
0,000268	2413,988113
0,000268	2416,968346
0,00027	2419,948578
0,00027	2422,92881
0,00027	2425,909042
0,00027	2428,889275
0,00027	2431,869507
0,000269	2434,849739
0,000268	2437,829971
0,000267	2440,810204
0,000267	2443,790436
0,000264	2446,770668
0,000264	2449,7509
0,000262	2452,731133
0,00026	2455,711365
0,000259	2458,691597
0,000257	2461,671829
0,000255	2464,652061
0,000252	2467,632294
0,000249	2470,612526
0,000246	2473,592758
0,000242	2476,57299
0,000239	2479,553223
0,000236	2482,533455
0,000232	2485,513687
0,000228	2488,493919
0,000223	2491,474152
0,00022	2494,454384
0,000215	2497,434616
0,00021	2500,414848
0,000206	2503,395081
0,000202	2506,375313
0,000196	2509,355545
0,000192	2512,335777
0,000187	2515,31601
0,000183	2518,296242
0,000179	2521,276474
0,000175	2524,256706
0,00017	2527,236938
0,000166	2530,217171
0,000163	2533,197403
0,000158	2536,177635
0,000154	2539,157867
0,000151	2542,1381
0,000147	2545,118332
0,000143	2548,098564
0,00014	2551,078796
0,000137	2554,059029
0,000132	2557,039261
0,000129	2560,019493
0,000125	2562,999725
0,000122	2565,979958
0,000119	2568,96019
0,000117	2571,940422
0,000114	2574,920654
0,000111	2577,900887
0,000109	2580,881119
0,000107	2583,861351
0,000105	2586,841583
0,000103	2589,821815
0,000103	2592,802048
0,000102	2595,78228
0,000102	2598,762512
0,000102	2601,742744
0,000103	2604,722977
0,000103	2607,703209
0,000105	2610,683441
0,000106	2613,663673
0,000106	2616,643906
0,000109	2619,624138
0,000111	2622,60437
0,000112	2625,584602
0,000114	2628,564835
0,000117	2631,545067
0,000119	2634,525299
0,00012	2637,505531
0,000122	2640,485764
0,000123	2643,465996
0,000126	2646,446228
0,000128	2649,42646
0,00013	2652,406693
0,000131	2655,386925
0,000134	2658,367157
0,000136	2661,347389
0,000138	2664,327621
0,00014	2667,307854
0,000142	2670,288086
0,000142	2673,268318
0,000145	2676,24855
0,000146	2679,228783
0,000148	2682,209015
0,000149	2685,189247
0,000151	2688,169479
0,000152	2691,149712
0,000154	2694,129944
0,000154	2697,110176
0,000156	2700,090408
0,000157	2703,070641
0,000157	2706,050873
0,000159	2709,031105
0,00016	2712,011337
0,000162	2714,99157
0,000162	2717,971802
0,000162	2720,952034
0,000164	2723,932266
0,000165	2726,912498
0,000166	2729,892731
0,000167	2732,872963
0,000167	2735,853195
0,000168	2738,833427
0,000168	2741,81366
0,000168	2744,793892
0,000167	2747,774124
0,000167	2750,754356
0,000168	2753,734589
0,000167	2756,714821
0,000167	2759,695053
0,000166	2762,675285
0,000166	2765,655518
0,000165	2768,63575
0,000165	2771,615982
0,000164	2774,596214
0,000163	2777,576447
0,000162	2780,556679
0,000162	2783,536911
0,000162	2786,517143
0,000162	2789,497375
0,000161	2792,477608
0,000161	2795,45784
0,000159	2798,438072
0,000159	2801,418304
0,000158	2804,398537
0,000158	2807,378769
0,000159	2810,359001
0,00016	2813,339233
0,000159	2816,319466
0,000158	2819,299698
0,000158	2822,27993
0,000158	2825,260162
0,000158	2828,240395
0,00016	2831,220627
0,000159	2834,200859
0,000159	2837,181091
0,000159	2840,161324
0,000158	2843,141556
0,000157	2846,121788
0,000157	2849,10202
0,000158	2852,082253
0,000158	2855,062485
0,000158	2858,042717
0,000158	2861,022949
0,000159	2864,003181
0,00016	2866,983414
0,000161	2869,963646
0,000161	2872,943878
0,000163	2875,92411
0,000165	2878,904343
0,000168	2881,884575
0,00017	2884,864807
0,000173	2887,845039
0,000176	2890,825272
0,00018	2893,805504
0,000184	2896,785736
0,000188	2899,765968
0,000193	2902,746201
0,000199	2905,726433
0,000205	2908,706665
0,000213	2911,686897
0,00022	2914,66713
0,000228	2917,647362
0,000235	2920,627594
0,000243	2923,607826
0,000252	2926,588058
0,000262	2929,568291
0,000271	2932,548523
0,000281	2935,528755
0,000291	2938,508987
0,000301	2941,48922
0,00031	2944,469452
0,000321	2947,449684
0,000332	2950,429916
0,000342	2953,410149
0,000353	2956,390381
0,000364	2959,370613
0,000375	2962,350845
0,000386	2965,331078
0,000396	2968,31131
0,000406	2971,291542
0,000416	2974,271774
0,000426	2977,252007
0,000434	2980,232239
0,000442	2983,212471
0,000452	2986,192703
0,000461	2989,172935
0,000472	2992,153168
0,000481	2995,1334
0,000492	2998,113632
0,000503	3001,093864
0,000514	3004,074097
0,000525	3007,054329
0,000538	3010,034561
0,000551	3013,014793
0,000564	3015,995026
0,000578	3018,975258
0,000593	3021,95549
0,000609	3024,935722
0,000626	3027,915955
0,000643	3030,896187
0,00066	3033,876419
0,000678	3036,856651
0,000697	3039,836884
0,000714	3042,817116
0,000734	3045,797348
0,000752	3048,77758
0,000772	3051,757813
0,000792	3054,738045
0,000811	3057,718277
0,00083	3060,698509
0,000849	3063,678741
0,000869	3066,658974
0,000887	3069,639206
0,000906	3072,619438
0,000924	3075,59967
0,000943	3078,579903
0,000962	3081,560135
0,00098	3084,540367
0,000998	3087,520599
0,00102	3090,500832
0,00103	3093,481064
0,00105	3096,461296
0,00107	3099,441528
0,00108	3102,421761
0,0011	3105,401993
0,00112	3108,382225
0,00113	3111,362457
0,00115	3114,34269
0,00117	3117,322922
0,00118	3120,303154
0,0012	3123,283386
0,00121	3126,263618
0,00123	3129,243851
0,00125	3132,224083
0,00126	3135,204315
0,00128	3138,184547
0,00129	3141,16478
0,00131	3144,145012
0,00133	3147,125244
0,00134	3150,105476
0,00136	3153,085709
0,00138	3156,065941
0,00139	3159,046173
0,00141	3162,026405
0,00143	3165,006638
0,00145	3167,98687
0,00146	3170,967102
0,00148	3173,947334
0,0015	3176,927567
0,00152	3179,907799
0,00154	3182,888031
0,00155	3185,868263
0,00157	3188,848495
0,00159	3191,828728
0,00161	3194,80896
0,00162	3197,789192
0,00164	3200,769424
0,00165	3203,749657
0,00167	3206,729889
0,00168	3209,710121
0,0017	3212,690353
0,00171	3215,670586
0,00172	3218,650818
0,00173	3221,63105
0,00174	3224,611282
0,00174	3227,591515
0,00175	3230,571747
0,00175	3233,551979
0,00175	3236,532211
0,00175	3239,512444
0,00175	3242,492676
0,00174	3245,472908
0,00173	3248,45314
0,00173	3251,433372
0,00172	3254,413605
0,0017	3257,393837
0,00169	3260,374069
0,00167	3263,354301
0,00166	3266,334534
0,00164	3269,314766
0,00162	3272,294998
0,0016	3275,27523
0,00158	3278,255463
0,00155	3281,235695
0,00153	3284,215927
0,00151	3287,196159
0,00148	3290,176392
0,00146	3293,156624
0,00144	3296,136856
0,00142	3299,117088
0,00139	3302,097321
0,00137	3305,077553
0,00135	3308,057785
0,00133	3311,038017
0,00131	3314,01825
0,00129	3316,998482
0,00127	3319,978714
0,00125	3322,958946
0,00124	3325,939178
0,00122	3328,919411
0,0012	3331,899643
0,00119	3334,879875
0,00117	3337,860107
0,00116	3340,84034
0,00114	3343,820572
0,00113	3346,800804
0,00112	3349,781036
0,00111	3352,761269
0,00109	3355,741501
0,00108	3358,721733
0,00107	3361,701965
0,00106	3364,682198
0,00105	3367,66243
0,00104	3370,642662
0,00103	3373,622894
0,00102	3376,603127
0,00101	3379,583359
0,001	3382,563591
0,000992	3385,543823
0,000984	3388,524055
0,000977	3391,504288
0,000968	3394,48452
0,000962	3397,464752
0,000954	3400,444984
0,000948	3403,425217
0,000941	3406,405449
0,000936	3409,385681
0,000932	3412,365913
0,000927	3415,346146
0,000923	3418,326378
0,000918	3421,30661
0,000916	3424,286842
0,000913	3427,267075
0,00091	3430,247307
0,000908	3433,227539
0,000907	3436,207771
0,000905	3439,188004
0,000905	3442,168236
0,000903	3445,148468
0,000902	3448,1287
0,000901	3451,108932
0,000901	3454,089165
0,000901	3457,069397
0,000901	3460,049629
0,0009	3463,029861
0,000899	3466,010094
0,000897	3468,990326
0,000897	3471,970558
0,000897	3474,95079
0,000896	3477,931023
0,000895	3480,911255
0,000894	3483,891487
0,000893	3486,871719
0,000893	3489,851952
0,000891	3492,832184
0,00089	3495,812416
0,000888	3498,792648
0,000887	3501,772881
0,000885	3504,753113
0,000883	3507,733345
0,000882	3510,713577
0,00088	3513,69381
0,000878	3516,674042
0,000876	3519,654274
0,000873	3522,634506
0,000872	3525,614738
0,000868	3528,594971
0,000867	3531,575203
0,000864	3534,555435
0,000862	3537,535667
0,000858	3540,5159
0,000856	3543,496132
0,000851	3546,476364
0,000848	3549,456596
0,000846	3552,436829
0,000842	3555,417061
0,000839	3558,397293
0,000835	3561,377525
0,00083	3564,357758
0,000827	3567,33799
0,000823	3570,318222
0,000819	3573,298454
0,000814	3576,278687
0,000809	3579,258919
0,000805	3582,239151
0,000801	3585,219383
0,000796	3588,199615
0,000791	3591,179848
0,000787	3594,16008
0,000782	3597,140312
0,000777	3600,120544
0,000772	3603,100777
0,000767	3606,081009
0,000762	3609,061241
0,000756	3612,041473
0,000752	3615,021706
0,000747	3618,001938
0,000742	3620,98217
0,000736	3623,962402
0,000731	3626,942635
0,000726	3629,922867
0,00072	3632,903099
0,000717	3635,883331
0,000713	3638,863564
0,000707	3641,843796
0,000702	3644,824028
0,000698	3647,80426
0,000694	3650,784492
0,000688	3653,764725
0,000684	3656,744957
0,00068	3659,725189
0,000676	3662,705421
0,000671	3665,685654
0,000666	3668,665886
0,000662	3671,646118
0,000658	3674,62635
0,000654	3677,606583
0,000651	3680,586815
0,000646	3683,567047
0,000642	3686,547279
0,000638	3689,527512
0,000635	3692,507744
0,00063	3695,487976
0,000627	3698,468208
0,000623	3701,448441
0,00062	3704,428673
0,000616	3707,408905
0,000613	3710,389137
0,00061	3713,36937
0,000606	3716,349602
0,000602	3719,329834
0,0006	3722,310066
0,000598	3725,290298
0,000595	3728,270531
0,000592	3731,250763
0,000588	3734,230995
0,000586	3737,211227
0,000583	3740,19146
0,000581	3743,171692
0,000578	3746,151924
0,000576	3749,132156
0,000574	3752,112389
0,000572	3755,092621
0,000569	3758,072853
0,000568	3761,053085
0,000565	3764,033318
0,000563	3767,01355
0,000561	3769,993782
0,000558	3772,974014
0,000556	3775,954247
0,000553	3778,934479
0,00055	3781,914711
0,000549	3784,894943
0,000546	3787,875175
0,000545	3790,855408
0,000543	3793,83564
0,00054	3796,815872
0,000538	3799,796104
0,000536	3802,776337
0,000535	3805,756569
0,000532	3808,736801
0,00053	3811,717033
0,000529	3814,697266
0,000528	3817,677498
0,000526	3820,65773
0,000524	3823,637962
0,000523	3826,618195
0,000521	3829,598427
0,000521	3832,578659
0,000519	3835,558891
0,000519	3838,539124
0,000518	3841,519356
0,000517	3844,499588
0,000516	3847,47982
0,000514	3850,460052
0,000513	3853,440285
0,000512	3856,420517
0,00051	3859,400749
0,000508	3862,380981
0,000506	3865,361214
0,000504	3868,341446
0,000501	3871,321678
0,000498	3874,30191
0,000496	3877,282143
0,000493	3880,262375
0,000491	3883,242607
0,000488	3886,222839
0,000484	3889,203072
0,000481	3892,183304
0,000478	3895,163536
0,000474	3898,143768
0,00047	3901,124001
0,000467	3904,104233
0,000463	3907,084465
0,00046	3910,064697
0,000457	3913,04493
0,000453	3916,025162
0,000449	3919,005394
0,000446	3921,985626
0,000442	3924,965858
0,000439	3927,946091
0,000435	3930,926323
0,000431	3933,906555
0,000426	3936,886787
0,000423	3939,86702
0,000418	3942,847252
0,000414	3945,827484
0,000409	3948,807716
0,000405	3951,787949
0,000401	3954,768181
0,000397	3957,748413
0,000393	3960,728645
0,000387	3963,708878
0,000384	3966,68911
0,000379	3969,669342
0,000375	3972,649574
0,000372	3975,629807
0,000369	3978,610039
0,000365	3981,590271
0,000363	3984,570503
0,000359	3987,550735
0,000356	3990,530968
0,000353	3993,5112
0,00035	3996,491432
0,000349	3999,471664
0,000345	4002,451897
0,000342	4005,432129
0,00034	4008,412361
0,000337	4011,392593
0,000334	4014,372826
0,000333	4017,353058
0,00033	4020,33329
0,000327	4023,313522
0,000323	4026,293755
0,000322	4029,273987
0,00032	4032,254219
0,000317	4035,234451
0,000315	4038,214684
0,000313	4041,194916
0,00031	4044,175148
0,000309	4047,15538
0,000306	4050,135612
0,000303	4053,115845
0,000301	4056,096077
0,000298	4059,076309
0,000297	4062,056541
0,000294	4065,036774
0,000291	4068,017006
0,00029	4070,997238
0,000287	4073,97747
0,000285	4076,957703
0,000283	4079,937935
0,00028	4082,918167
0,000278	4085,898399
0,000275	4088,878632
0,000274	4091,858864
0,000272	4094,839096
0,00027	4097,819328
0,000268	4100,799561
0,000266	4103,779793
0,000265	4106,760025
0,000262	4109,740257
0,000263	4112,72049
0,000259	4115,700722
0,000258	4118,680954
0,000257	4121,661186
0,000255	4124,641418
0,000253	4127,621651
0,000252	4130,601883
0,000252	4133,582115
0,00025	4136,562347
0,000249	4139,54258
0,000248	4142,522812
0,000247	4145,503044
0,000246	4148,483276
0,000245	4151,463509
0,000243	4154,443741
0,000243	4157,423973
0,00024	4160,404205
0,000239	4163,384438
0,000238	4166,36467
0,000236	4169,344902
0,000235	4172,325134
0,000234	4175,305367
0,000233	4178,285599
0,000232	4181,265831
0,00023	4184,246063
0,000228	4187,226295
0,000228	4190,206528
0,000225	4193,18676
0,000225	4196,166992
0,000223	4199,147224
0,000222	4202,127457
0,00022	4205,107689
0,000218	4208,087921
0,000217	4211,068153
0,000216	4214,048386
0,000215	4217,028618
0,000213	4220,00885
0,000212	4222,989082
0,00021	4225,969315
0,000209	4228,949547
0,000207	4231,929779
0,000205	4234,910011
0,000204	4237,890244
0,000202	4240,870476
0,000202	4243,850708
0,000199	4246,83094
0,000197	4249,811172
0,000196	4252,791405
0,000193	4255,771637
0,000192	4258,751869
0,000191	4261,732101
0,000188	4264,712334
0,000187	4267,692566
0,000185	4270,672798
0,000184	4273,65303
0,000182	4276,633263
0,00018	4279,613495
0,000179	4282,593727
0,000178	4285,573959
0,000177	4288,554192
0,000175	4291,534424
0,000174	4294,514656
0,000172	4297,494888
0,00017	4300,475121
0,000169	4303,455353
0,000169	4306,435585
0,000167	4309,415817
0,000165	4312,396049
0,000164	4315,376282
0,000163	4318,356514
0,000162	4321,336746
0,00016	4324,316978
0,000159	4327,297211
0,000158	4330,277443
0,000156	4333,257675
0,000155	4336,237907
0,000154	4339,21814
0,000152	4342,198372
0,00015	4345,178604
0,000148	4348,158836
0,000146	4351,139069
0,000146	4354,119301
0,000144	4357,099533
0,000141	4360,079765
0,00014	4363,059998
0,000139	4366,04023
0,000136	4369,020462
0,000135	4372,000694
0,000134	4374,980927
0,000131	4377,961159
0,000129	4380,941391
0,000126	4383,921623
0,000125	4386,901855
0,000124	4389,882088
0,000121	4392,86232
0,00012	4395,842552
0,000118	4398,822784
0,000117	4401,803017
0,000114	4404,783249
0,000113	4407,763481
0,000112	4410,743713
0,000109	4413,723946
0,000108	4416,704178
0,000107	4419,68441
0,000106	4422,664642
0,000105	4425,644875
0,000103	4428,625107
0,000103	4431,605339
0,000102	4434,585571
0,000102	4437,565804
0,000101	4440,546036
0,000102	4443,526268
0,000102	4446,5065
0,000102	4449,486732
0,000103	4452,466965
0,000104	4455,447197
0,000104	4458,427429
0,000105	4461,407661
0,000107	4464,387894
0,000107	4467,368126
0,00011	4470,348358
0,000112	4473,32859
0,000115	4476,308823
0,000116	4479,289055
0,000118	4482,269287
0,000121	4485,249519
0,000124	4488,229752
0,000126	4491,209984
0,000129	4494,190216
0,000131	4497,170448
0,000133	4500,150681
0,000136	4503,130913
0,000139	4506,111145
0,000142	4509,091377
0,000144	4512,071609
0,000148	4515,051842
0,000149	4518,032074
0,000152	4521,012306
0,000154	4523,992538
0,000156	4526,972771
0,000157	4529,953003
0,00016	4532,933235
0,000162	4535,913467
0,000163	4538,8937
0,000165	4541,873932
0,000166	4544,854164
0,000169	4547,834396
0,00017	4550,814629
0,000171	4553,794861
0,000172	4556,775093
0,000173	4559,755325
0,000174	4562,735558
0,000175	4565,71579
0,000176	4568,696022
0,000177	4571,676254
0,000178	4574,656487
0,000179	4577,636719
0,000179	4580,616951
0,000179	4583,597183
0,00018	4586,577415
0,00018	4589,557648
0,000181	4592,53788
0,00018	4595,518112
0,00018	4598,498344
0,000179	4601,478577
0,000179	4604,458809
0,000179	4607,439041
0,000178	4610,419273
0,000178	4613,399506
0,000176	4616,379738
0,000176	4619,35997
0,000175	4622,340202
0,000174	4625,320435
0,000173	4628,300667
0,000171	4631,280899
0,000169	4634,261131
0,000168	4637,241364
0,000167	4640,221596
0,000164	4643,201828
0,000163	4646,18206
0,000161	4649,162292
0,000159	4652,142525
0,000157	4655,122757
0,000154	4658,102989
0,000151	4661,083221
0,000149	4664,063454
0,000146	4667,043686
0,000145	4670,023918
0,000142	4673,00415
0,000139	4675,984383
0,000136	4678,964615
0,000134	4681,944847
0,00013	4684,925079
0,000129	4687,905312
0,000126	4690,885544
0,000123	4693,865776
0,000119	4696,846008
0,000116	4699,826241
0,000114	4702,806473
0,000112	4705,786705
0,000109	4708,766937
0,000107	4711,747169
0,000105	4714,727402
0,000102	4717,707634
0,0000994	4720,687866
0,0000982	4723,668098
0,0000967	4726,648331
0,000095	4729,628563
0,0000929	4732,608795
0,0000904	4735,589027
0,0000889	4738,56926
0,0000875	4741,549492
0,000087	4744,529724
0,0000857	4747,509956
0,0000847	4750,490189
0,0000833	4753,470421
0,0000815	4756,450653
0,0000797	4759,430885
0,0000798	4762,411118
0,000079	4765,39135
0,000078	4768,371582
0,0000773	4771,351814
0,0000787	4774,332047
0,000077	4777,312279
0,0000762	4780,292511
0,0000761	4783,272743
0,0000757	4786,252975
0,0000757	4789,233208
0,0000755	4792,21344
0,0000759	4795,193672
0,0000758	4798,173904
0,0000763	4801,154137
0,0000758	4804,134369
0,0000759	4807,114601
0,0000775	4810,094833
0,0000764	4813,075066
0,0000773	4816,055298
0,0000785	4819,03553
0,000079	4822,015762
0,0000796	4824,995995
0,00008	4827,976227
0,0000814	4830,956459
0,0000818	4833,936691
0,0000825	4836,916924
0,0000834	4839,897156
0,0000847	4842,877388
0,0000853	4845,85762
0,0000867	4848,837852
0,0000877	4851,818085
0,0000881	4854,798317
0,0000892	4857,778549
0,0000901	4860,758781
0,0000914	4863,739014
0,0000919	4866,719246
0,0000924	4869,699478
0,0000947	4872,67971
0,0000951	4875,659943
0,0000968	4878,640175
0,0000972	4881,620407
0,0000983	4884,600639
0,0000993	4887,580872
0,000101	4890,561104
0,000102	4893,541336
0,000103	4896,521568
0,000105	4899,501801
0,000105	4902,482033
0,000105	4905,462265
0,000106	4908,442497
0,000107	4911,422729
0,000107	4914,402962
0,000108	4917,383194
0,000109	4920,363426
0,000109	4923,343658
0,000109	4926,323891
0,000111	4929,304123
0,000111	4932,284355
0,000112	4935,264587
0,000112	4938,24482
0,00011	4941,225052
0,000111	4944,205284
0,000112	4947,185516
0,000113	4950,165749
0,000112	4953,145981
0,000112	4956,126213
0,000112	4959,106445
0,000113	4962,086678
0,000112	4965,06691
0,000112	4968,047142
0,000113	4971,027374
0,000112	4974,007607
0,000112	4976,987839
0,000113	4979,968071
0,000112	4982,948303
0,000112	4985,928535
0,000112	4988,908768
0,000111	4991,889
0,000111	4994,869232
0,000111	4997,849464
0,000111	5000,829697
0,00011	5003,809929
0,000111	5006,790161
0,000111	5009,770393
0,000111	5012,750626
0,000109	5015,730858
0,00011	5018,71109
0,000111	5021,691322
0,00011	5024,671555
0,000109	5027,651787
0,000109	5030,632019
0,000108	5033,612251
0,000108	5036,592484
0,000107	5039,572716
0,000109	5042,552948
0,000106	5045,53318
0,000107	5048,513412
0,000107	5051,493645
0,000106	5054,473877
0,000106	5057,454109
0,000106	5060,434341
0,000106	5063,414574
0,000106	5066,394806
0,000106	5069,375038
0,000105	5072,35527
0,000105	5075,335503
0,000105	5078,315735
0,000104	5081,295967
0,000105	5084,276199
0,000104	5087,256432
0,000104	5090,236664
0,000104	5093,216896
0,000104	5096,197128
0,000103	5099,177361
0,000104	5102,157593
0,000103	5105,137825
0,000103	5108,118057
0,000103	5111,098289
0,000103	5114,078522
0,000102	5117,058754
0,000102	5120,038986
0,000102	5123,019218
0,000102	5125,999451
0,000102	5128,979683
0,000101	5131,959915
0,000102	5134,940147
0,000101	5137,92038
0,000101	5140,900612
0,000101	5143,880844
0,0001	5146,861076
0,0000994	5149,841309
0,0000993	5152,821541
0,0000981	5155,801773
0,0000973	5158,782005
0,000097	5161,762238
0,0000965	5164,74247
0,0000964	5167,722702
0,000096	5170,702934
0,0000947	5173,683167
0,0000937	5176,663399
0,0000934	5179,643631
0,0000919	5182,623863
0,0000917	5185,604095
0,0000907	5188,584328
0,0000899	5191,56456
0,0000885	5194,544792
0,0000886	5197,525024
0,0000877	5200,505257
0,0000858	5203,485489
0,0000851	5206,465721
0,0000842	5209,445953
0,000083	5212,426186
0,0000819	5215,406418
0,0000808	5218,38665
0,00008	5221,366882
0,000079	5224,347115
0,0000798	5227,327347
0,0000773	5230,307579
0,0000771	5233,287811
0,0000764	5236,268044
0,000077	5239,248276
0,0000759	5242,228508
0,0000744	5245,20874
0,0000739	5248,188972
0,0000747	5251,169205
0,0000749	5254,149437
0,0000742	5257,129669
0,0000747	5260,109901
0,0000755	5263,090134
0,0000757	5266,070366
0,0000764	5269,050598
0,0000765	5272,03083
0,0000757	5275,011063
0,000077	5277,991295
0,0000762	5280,971527
0,000077	5283,951759
0,000078	5286,931992
0,0000781	5289,912224
0,0000783	5292,892456
0,0000784	5295,872688
0,0000799	5298,852921
0,0000812	5301,833153
0,0000814	5304,813385
0,0000811	5307,793617
0,000083	5310,773849
0,000083	5313,754082
0,0000849	5316,734314
0,0000853	5319,714546
0,0000847	5322,694778
0,0000865	5325,675011
0,0000867	5328,655243
0,0000877	5331,635475
0,000088	5334,615707
0,0000891	5337,59594
0,0000913	5340,576172
0,0000916	5343,556404
0,0000929	5346,536636
0,000093	5349,516869
0,0000934	5352,497101
0,0000952	5355,477333
0,0000953	5358,457565
0,0000963	5361,437798
0,0000962	5364,41803
0,0000965	5367,398262
0,0000968	5370,378494
0,0000988	5373,358727
0,0000995	5376,338959
0,0000995	5379,319191
0,0001	5382,299423
0,0001	5385,279655
0,0001	5388,259888
0,0000992	5391,24012
0,0000991	5394,220352
0,0000991	5397,200584
0,0000992	5400,180817
0,0000995	5403,161049
0,0000989	5406,141281
0,0000995	5409,121513
0,0000984	5412,101746
0,0000986	5415,081978
0,0000983	5418,06221
0,0000981	5421,042442
0,0000993	5424,022675
0,0000985	5427,002907
0,0000977	5429,983139
0,0000983	5432,963371
0,0000976	5435,943604
0,0000972	5438,923836
0,0000963	5441,904068
0,0000968	5444,8843
0,0000958	5447,864532
0,000095	5450,844765
0,0000951	5453,824997
0,0000941	5456,805229
0,0000941	5459,785461
0,0000931	5462,765694
0,0000928	5465,745926
0,0000934	5468,726158
0,0000916	5471,70639
0,0000922	5474,686623
0,0000901	5477,666855
0,0000904	5480,647087
0,0000895	5483,627319
0,0000885	5486,607552
0,0000881	5489,587784
0,0000878	5492,568016
0,0000869	5495,548248
0,0000856	5498,528481
0,0000861	5501,508713
0,0000847	5504,488945
0,0000846	5507,469177
0,0000836	5510,449409
0,0000824	5513,429642
0,0000823	5516,409874
0,0000825	5519,390106
0,000081	5522,370338
0,0000806	5525,350571
0,0000793	5528,330803
0,000079	5531,311035
0,0000794	5534,291267
0,0000786	5537,2715
0,000078	5540,251732
0,000078	5543,231964
0,0000761	5546,212196
0,0000759	5549,192429
0,0000762	5552,172661
0,0000753	5555,152893
0,0000753	5558,133125
0,0000748	5561,113358
0,0000756	5564,09359
0,0000746	5567,073822
0,0000752	5570,054054
0,0000736	5573,034286
0,0000744	5576,014519
0,0000736	5578,994751
0,0000736	5581,974983
0,0000725	5584,955215
0,0000734	5587,935448
0,0000731	5590,91568
0,0000732	5593,895912
0,0000732	5596,876144
0,0000724	5599,856377
0,0000734	5602,836609
0,0000723	5605,816841
0,0000734	5608,797073
0,000072	5611,777306
0,0000726	5614,757538
0,0000726	5617,73777
0,0000719	5620,718002
0,0000711	5623,698235
0,0000718	5626,678467
0,000071	5629,658699
0,0000714	5632,638931
0,0000714	5635,619164
0,0000714	5638,599396
0,0000712	5641,579628
0,0000712	5644,55986
0,0000718	5647,540092
0,0000712	5650,520325
0,0000718	5653,500557
0,000073	5656,480789
0,0000719	5659,461021
0,000071	5662,441254
0,0000721	5665,421486
0,0000725	5668,401718
0,0000708	5671,38195
0,0000727	5674,362183
0,0000728	5677,342415
0,0000726	5680,322647
0,0000737	5683,302879
0,0000741	5686,283112
0,0000741	5689,263344
0,0000738	5692,243576
0,0000752	5695,223808
0,0000746	5698,204041
0,0000754	5701,184273
0,0000758	5704,164505
0,0000763	5707,144737
0,0000768	5710,124969
0,0000775	5713,105202
0,0000782	5716,085434
0,0000778	5719,065666
0,0000792	5722,045898
0,0000798	5725,026131
0,0000794	5728,006363
0,0000807	5730,986595
0,0000818	5733,966827
0,0000821	5736,94706
0,000082	5739,927292
0,0000833	5742,907524
0,0000839	5745,887756
0,0000852	5748,867989
0,0000853	5751,848221
0,0000861	5754,828453
0,0000868	5757,808685
0,0000878	5760,788918
0,0000889	5763,76915
0,0000889	5766,749382
0,0000892	5769,729614
0,0000899	5772,709846
0,0000905	5775,690079
0,0000918	5778,670311
0,0000924	5781,650543
0,0000937	5784,630775
0,000095	5787,611008
0,0000946	5790,59124
0,0000955	5793,571472
0,0000971	5796,551704
0,0000977	5799,531937
0,0000989	5802,512169
0,0001	5805,492401
0,000101	5808,472633
0,000102	5811,452866
0,000104	5814,433098
0,000105	5817,41333
0,000105	5820,393562
0,000107	5823,373795
0,000109	5826,354027
0,000109	5829,334259
0,000111	5832,314491
0,000112	5835,294724
0,000114	5838,274956
0,000114	5841,255188
0,000115	5844,23542
0,000117	5847,215652
0,000117	5850,195885
0,000118	5853,176117
0,000118	5856,156349
0,00012	5859,136581
0,000121	5862,116814
0,000121	5865,097046
0,000121	5868,077278
0,000122	5871,05751
0,000124	5874,037743
0,000125	5877,017975
0,000125	5879,998207
0,000126	5882,978439
0,000126	5885,958672
0,000127	5888,938904
0,000127	5891,919136
0,000128	5894,899368
0,000128	5897,879601
0,000129	5900,859833
0,000129	5903,840065
0,00013	5906,820297
0,000129	5909,800529
0,00013	5912,780762
0,00013	5915,760994
0,000131	5918,741226
0,00013	5921,721458
0,00013	5924,701691
0,000131	5927,681923
0,000131	5930,662155
0,000132	5933,642387
0,000132	5936,62262
0,000131	5939,602852
0,000132	5942,583084
0,000131	5945,563316
[truncated: 30,772 more rows]
