# Supplementary material for: Predicting the Durability of Solid Fired Bricks Using NDT Electroacoustic Methods
Source: Materials (Basel). 2022 Aug 25;15(17):5882. doi: 10.3390/ma15175882 (PMC9457344; doi:10.3390/ma15175882)
Supplement: Supplementary file 1 [file materials-15-05882-s001.zip › 30-NV0_FT.csv]

ASCII data file created with TiePie Multi Channel software. www.tiepie.com.
2021-02-24 09:15:45 704m
Frequency	FFT1
Hz	V
0,000158	0
0,000822	2,980232239
0,000825	5,960464478
0,000837	8,940696716
0,000867	11,92092896
0,000859	14,90116119
0,00084	17,88139343
0,000855	20,86162567
0,000894	23,84185791
0,000921	26,82209015
0,000914	29,80232239
0,000876	32,78255463
0,000873	35,76278687
0,000882	38,7430191
0,000877	41,72325134
0,00088	44,70348358
0,000868	47,68371582
0,000919	50,66394806
0,000895	53,6441803
0,000895	56,62441254
0,000902	59,60464478
0,0009	62,58487701
0,000893	65,56510925
0,000894	68,54534149
0,000895	71,52557373
0,000898	74,50580597
0,000896	77,48603821
0,000895	80,46627045
0,000895	83,44650269
0,000894	86,42673492
0,000897	89,40696716
0,000897	92,3871994
0,000895	95,36743164
0,000896	98,34766388
0,00089	101,3278961
0,00089	104,3081284
0,000891	107,2883606
0,000891	110,2685928
0,000893	113,2488251
0,000897	116,2290573
0,000899	119,2092896
0,0009	122,1895218
0,000896	125,169754
0,000894	128,1499863
0,000894	131,1302185
0,000894	134,1104507
0,000897	137,090683
0,000903	140,0709152
0,000903	143,0511475
0,000902	146,0313797
0,000898	149,0116119
0,000905	151,9918442
0,000905	154,9720764
0,000906	157,9523087
0,000907	160,9325409
0,000907	163,9127731
0,000909	166,8930054
0,000909	169,8732376
0,000915	172,8534698
0,000915	175,8337021
0,000915	178,8139343
0,000913	181,7941666
0,000911	184,7743988
0,000914	187,754631
0,000913	190,7348633
0,000915	193,7150955
0,000915	196,6953278
0,000916	199,67556
0,000917	202,6557922
0,000916	205,6360245
0,000917	208,6162567
0,000915	211,596489
0,000917	214,5767212
0,000917	217,5569534
0,000914	220,5371857
0,000915	223,5174179
0,000916	226,4976501
0,000916	229,4778824
0,000916	232,4581146
0,000917	235,4383469
0,000919	238,4185791
0,00092	241,3988113
0,000921	244,3790436
0,000922	247,3592758
0,000926	250,3395081
0,000923	253,3197403
0,000925	256,2999725
0,000926	259,2802048
0,000927	262,260437
0,000927	265,2406693
0,00093	268,2209015
0,000929	271,2011337
0,000933	274,181366
0,000933	277,1615982
0,000937	280,1418304
0,000936	283,1220627
0,000937	286,1022949
0,000941	289,0825272
0,00094	292,0627594
0,000942	295,0429916
0,000944	298,0232239
0,000946	301,0034561
0,00095	303,9836884
0,000951	306,9639206
0,000954	309,9441528
0,000954	312,9243851
0,000959	315,9046173
0,00096	318,8848495
0,000963	321,8650818
0,000967	324,845314
0,000969	327,8255463
0,000971	330,8057785
0,000975	333,7860107
0,000979	336,766243
0,000983	339,7464752
0,000984	342,7267075
0,000987	345,7069397
0,000987	348,6871719
0,001	351,6674042
0,001	354,6476364
0,001	357,6278687
0,00101	360,6081009
0,00101	363,5883331
0,00101	366,5685654
0,00102	369,5487976
0,00102	372,5290298
0,00103	375,5092621
0,00103	378,4894943
0,00104	381,4697266
0,00104	384,4499588
0,00105	387,430191
0,00105	390,4104233
0,00106	393,3906555
0,00107	396,3708878
0,00107	399,35112
0,00108	402,3313522
0,00109	405,3115845
0,00109	408,2918167
0,0011	411,272049
0,00111	414,2522812
0,00111	417,2325134
0,00112	420,2127457
0,00112	423,1929779
0,00113	426,1732101
0,00114	429,1534424
0,00115	432,1336746
0,00115	435,1139069
0,00116	438,0941391
0,00117	441,0743713
0,00118	444,0546036
0,00119	447,0348358
0,0012	450,0150681
0,0012	452,9953003
0,00121	455,9755325
0,00122	458,9557648
0,00123	461,935997
0,00124	464,9162292
0,00125	467,8964615
0,00126	470,8766937
0,00126	473,856926
0,00128	476,8371582
0,00128	479,8173904
0,00129	482,7976227
0,0013	485,7778549
0,00131	488,7580872
0,00132	491,7383194
0,00133	494,7185516
0,00134	497,6987839
0,00135	500,6790161
0,00136	503,6592484
0,00137	506,6394806
0,00139	509,6197128
0,0014	512,5999451
0,00142	515,5801773
0,00143	518,5604095
0,00145	521,5406418
0,00147	524,520874
0,00148	527,5011063
0,0015	530,4813385
0,00152	533,4615707
0,00154	536,441803
0,00156	539,4220352
0,00158	542,4022675
0,0016	545,3824997
0,00163	548,3627319
0,00165	551,3429642
0,00167	554,3231964
0,0017	557,3034286
0,00172	560,2836609
0,00174	563,2638931
0,00177	566,2441254
0,00179	569,2243576
0,00182	572,2045898
0,00184	575,1848221
0,00187	578,1650543
0,0019	581,1452866
0,00193	584,1255188
0,00197	587,105751
0,00201	590,0859833
0,00205	593,0662155
0,00209	596,0464478
0,00213	599,02668
0,00218	602,0069122
0,00223	604,9871445
0,00228	607,9673767
0,00234	610,9476089
0,0024	613,9278412
0,00246	616,9080734
0,00253	619,8883057
0,0026	622,8685379
0,00268	625,8487701
0,00276	628,8290024
0,00285	631,8092346
0,00295	634,7894669
0,00305	637,7696991
0,00317	640,7499313
0,00329	643,7301636
0,00343	646,7103958
0,00358	649,6906281
0,00373	652,6708603
0,00391	655,6510925
0,00409	658,6313248
0,00428	661,611557
0,00449	664,5917892
0,0047	667,5720215
0,00491	670,5522537
0,00511	673,532486
0,00528	676,5127182
0,0054	679,4929504
0,00543	682,4731827
0,00533	685,4534149
0,00505	688,4336472
0,00454	691,4138794
0,0038	694,3941116
0,00291	697,3743439
0,00205	700,3545761
0,00143	703,3348083
0,000999	706,3150406
0,000668	709,2952728
0,000393	712,2755051
0,000222	715,2557373
0,000285	718,2359695
0,000474	721,2162018
0,000676	724,196434
0,000878	727,1766663
0,00108	730,1568985
0,00128	733,1371307
0,00148	736,117363
0,00169	739,0975952
0,0019	742,0778275
0,00212	745,0580597
0,00236	748,0382919
0,00261	751,0185242
0,00288	753,9987564
0,00318	756,9789886
0,0035	759,9592209
0,00386	762,9394531
0,00425	765,9196854
0,00469	768,8999176
0,00518	771,8801498
0,00573	774,8603821
0,00633	777,8406143
0,007	780,8208466
0,00771	783,8010788
0,00845	786,781311
0,0092	789,7615433
0,00988	792,7417755
0,0104	795,7220078
0,0107	798,70224
0,0104	801,6824722
0,00955	804,6627045
0,00798	807,6429367
0,00624	810,6231689
0,00517	813,6034012
0,00463	816,5836334
0,00421	819,5638657
0,00385	822,5440979
0,00353	825,5243301
0,00326	828,5045624
0,00303	831,4847946
0,00283	834,4650269
0,00265	837,4452591
0,00249	840,4254913
0,00234	843,4057236
0,00222	846,3859558
0,0021	849,366188
0,00199	852,3464203
0,0019	855,3266525
0,00181	858,3068848
0,00173	861,287117
0,00165	864,2673492
0,00158	867,2475815
0,00151	870,2278137
0,00145	873,208046
0,0014	876,1882782
0,00134	879,1685104
0,00129	882,1487427
0,00125	885,1289749
0,0012	888,1092072
0,00116	891,0894394
0,00112	894,0696716
0,00108	897,0499039
0,00104	900,0301361
0,001	903,0103683
0,00096	905,9906006
0,000925	908,9708328
0,000889	911,9510651
0,000855	914,9312973
0,000822	917,9115295
0,000793	920,8917618
0,000764	923,871994
0,000735	926,8522263
0,000709	929,8324585
0,000685	932,8126907
0,000659	935,792923
0,000635	938,7731552
0,000613	941,7533875
0,000589	944,7336197
0,000567	947,7138519
0,000548	950,6940842
0,000527	953,6743164
0,000509	956,6545486
0,00049	959,6347809
0,000471	962,6150131
0,000453	965,5952454
0,000437	968,5754776
0,000421	971,5557098
0,000405	974,5359421
0,000388	977,5161743
0,000372	980,4964066
0,000357	983,4766388
0,000343	986,456871
0,00033	989,4371033
0,000315	992,4173355
0,000301	995,3975677
0,000289	998,3778
0,000276	1001,358032
0,000264	1004,338264
0,000253	1007,318497
0,000242	1010,298729
0,000232	1013,278961
0,000221	1016,259193
0,000212	1019,239426
0,0002	1022,219658
0,000191	1025,19989
0,000181	1028,180122
0,000171	1031,160355
0,000162	1034,140587
0,000153	1037,120819
0,000145	1040,101051
0,000137	1043,081284
0,000131	1046,061516
0,000124	1049,041748
0,000117	1052,02198
0,000115	1055,002213
0,00011	1057,982445
0,000107	1060,962677
0,000105	1063,942909
0,000104	1066,923141
0,000104	1069,903374
0,000105	1072,883606
0,000107	1075,863838
0,000108	1078,84407
0,000111	1081,824303
0,000113	1084,804535
0,000116	1087,784767
0,00012	1090,764999
0,000124	1093,745232
0,000128	1096,725464
0,000132	1099,705696
0,000137	1102,685928
0,00014	1105,666161
0,000147	1108,646393
0,000151	1111,626625
0,000158	1114,606857
0,000165	1117,58709
0,000168	1120,567322
0,000174	1123,547554
0,000182	1126,527786
0,000189	1129,508018
0,000196	1132,488251
0,000205	1135,468483
0,000213	1138,448715
0,000222	1141,428947
0,000234	1144,40918
0,000245	1147,389412
0,000256	1150,369644
0,00027	1153,349876
0,000284	1156,330109
0,0003	1159,310341
0,000318	1162,290573
0,000337	1165,270805
0,000357	1168,251038
0,000378	1171,23127
0,000403	1174,211502
0,000427	1177,191734
0,00045	1180,171967
0,000476	1183,152199
0,000498	1186,132431
0,000519	1189,112663
0,000539	1192,092896
0,000556	1195,073128
0,000572	1198,05336
0,000585	1201,033592
0,000596	1204,013824
0,000608	1206,994057
0,000618	1209,974289
0,000627	1212,954521
0,000637	1215,934753
0,000646	1218,914986
0,000655	1221,895218
0,000663	1224,87545
0,000671	1227,855682
0,000679	1230,835915
0,000687	1233,816147
0,000697	1236,796379
0,000704	1239,776611
0,000713	1242,756844
0,000721	1245,737076
0,00073	1248,717308
0,000738	1251,69754
0,000747	1254,677773
0,000756	1257,658005
0,000764	1260,638237
0,000772	1263,618469
0,000783	1266,598701
0,000792	1269,578934
0,000801	1272,559166
0,000812	1275,539398
0,000821	1278,51963
0,000831	1281,499863
0,000842	1284,480095
0,000852	1287,460327
0,000864	1290,440559
0,000876	1293,420792
0,000888	1296,401024
0,000898	1299,381256
0,00091	1302,361488
0,000923	1305,341721
0,000936	1308,321953
0,000949	1311,302185
0,000961	1314,282417
0,000974	1317,26265
0,000988	1320,242882
0,001	1323,223114
0,00102	1326,203346
0,00103	1329,183578
0,00104	1332,163811
0,00106	1335,144043
0,00108	1338,124275
0,00109	1341,104507
0,00111	1344,08474
0,00113	1347,064972
0,00115	1350,045204
0,00118	1353,025436
0,0012	1356,005669
0,00123	1358,985901
0,00127	1361,966133
0,0013	1364,946365
0,00134	1367,926598
0,00138	1370,90683
0,00143	1373,887062
0,00147	1376,867294
0,00151	1379,847527
0,00155	1382,827759
0,00159	1385,807991
0,00163	1388,788223
0,00166	1391,768456
0,00169	1394,748688
0,00172	1397,72892
0,00175	1400,709152
0,00179	1403,689384
0,00182	1406,669617
0,00185	1409,649849
0,00188	1412,630081
0,00191	1415,610313
0,00194	1418,590546
0,00197	1421,570778
0,00201	1424,55101
0,00204	1427,531242
0,00208	1430,511475
0,00211	1433,491707
0,00215	1436,471939
0,00219	1439,452171
0,00223	1442,432404
0,00227	1445,412636
0,00232	1448,392868
0,00236	1451,3731
0,00241	1454,353333
0,00247	1457,333565
0,00252	1460,313797
0,00258	1463,294029
0,00264	1466,274261
0,00271	1469,254494
0,00278	1472,234726
0,00286	1475,214958
0,00295	1478,19519
0,00305	1481,175423
0,00316	1484,155655
0,00328	1487,135887
0,0034	1490,116119
0,00353	1493,096352
0,00366	1496,076584
0,00378	1499,056816
0,0039	1502,037048
0,00402	1505,017281
0,00413	1507,997513
0,00424	1510,977745
0,00435	1513,957977
0,00445	1516,93821
0,00454	1519,918442
0,00463	1522,898674
0,00471	1525,878906
0,00477	1528,859138
0,00481	1531,839371
0,00484	1534,819603
0,00484	1537,799835
0,00483	1540,780067
0,00479	1543,7603
0,00472	1546,740532
0,00463	1549,720764
0,00452	1552,700996
0,00439	1555,681229
0,00425	1558,661461
0,00409	1561,641693
0,00394	1564,621925
0,00379	1567,602158
0,00366	1570,58239
0,00354	1573,562622
0,00344	1576,542854
0,00336	1579,523087
0,00332	1582,503319
0,00329	1585,483551
0,0033	1588,463783
0,00332	1591,444016
0,00336	1594,424248
0,0034	1597,40448
0,00346	1600,384712
0,00351	1603,364944
0,00356	1606,345177
0,00361	1609,325409
0,00365	1612,305641
0,00369	1615,285873
0,00372	1618,266106
0,00373	1621,246338
0,00373	1624,22657
0,0037	1627,206802
0,00365	1630,187035
0,00357	1633,167267
0,00347	1636,147499
0,00336	1639,127731
0,00325	1642,107964
0,00314	1645,088196
0,00303	1648,068428
0,00293	1651,04866
0,00283	1654,028893
0,00274	1657,009125
0,00265	1659,989357
0,00257	1662,969589
0,0025	1665,949821
0,00242	1668,930054
0,00236	1671,910286
0,00229	1674,890518
0,00223	1677,87075
0,00217	1680,850983
0,00212	1683,831215
0,00206	1686,811447
0,00201	1689,791679
0,00196	1692,771912
0,00191	1695,752144
0,00187	1698,732376
0,00182	1701,712608
0,00178	1704,692841
0,00174	1707,673073
0,0017	1710,653305
0,00167	1713,633537
0,00163	1716,61377
0,0016	1719,594002
0,00156	1722,574234
0,00153	1725,554466
0,0015	1728,534698
0,00147	1731,514931
0,00144	1734,495163
0,00141	1737,475395
0,00138	1740,455627
0,00136	1743,43586
0,00133	1746,416092
0,0013	1749,396324
0,00128	1752,376556
0,00125	1755,356789
0,00123	1758,337021
0,00121	1761,317253
0,00119	1764,297485
0,00117	1767,277718
0,00115	1770,25795
0,00113	1773,238182
0,00111	1776,218414
0,00109	1779,198647
0,00108	1782,178879
0,00106	1785,159111
0,00104	1788,139343
0,00103	1791,119576
0,00101	1794,099808
0,000997	1797,08004
0,000982	1800,060272
0,000966	1803,040504
0,000952	1806,020737
0,000938	1809,000969
0,000925	1811,981201
0,000911	1814,961433
0,000899	1817,941666
0,000888	1820,921898
0,000875	1823,90213
0,000865	1826,882362
0,000855	1829,862595
0,000844	1832,842827
0,000835	1835,823059
0,000826	1838,803291
0,000817	1841,783524
0,00081	1844,763756
0,000803	1847,743988
0,000796	1850,72422
0,000788	1853,704453
0,000781	1856,684685
0,000776	1859,664917
0,00077	1862,645149
0,000764	1865,625381
0,000759	1868,605614
0,000753	1871,585846
0,000746	1874,566078
0,000742	1877,54631
0,000736	1880,526543
0,00073	1883,506775
0,000725	1886,487007
0,000719	1889,467239
0,000713	1892,447472
0,000708	1895,427704
0,000703	1898,407936
0,000696	1901,388168
0,000691	1904,368401
0,000688	1907,348633
0,000683	1910,328865
0,000681	1913,309097
0,000676	1916,28933
0,000674	1919,269562
0,000673	1922,249794
0,000671	1925,230026
0,00067	1928,210258
0,000669	1931,190491
0,00067	1934,170723
0,000672	1937,150955
0,000672	1940,131187
0,000675	1943,11142
0,000679	1946,091652
0,00068	1949,071884
0,000684	1952,052116
0,000689	1955,032349
0,000694	1958,012581
0,000699	1960,992813
0,000706	1963,973045
0,000713	1966,953278
0,000721	1969,93351
0,000729	1972,913742
0,000738	1975,893974
0,000748	1978,874207
0,000759	1981,854439
0,00077	1984,834671
0,000783	1987,814903
0,000797	1990,795135
0,000813	1993,775368
0,00083	1996,7556
0,000848	1999,735832
0,000865	2002,716064
0,000886	2005,696297
0,000907	2008,676529
0,000928	2011,656761
0,00095	2014,636993
0,000974	2017,617226
0,000999	2020,597458
0,00103	2023,57769
0,00105	2026,557922
0,00108	2029,538155
0,00111	2032,518387
0,00114	2035,498619
0,00117	2038,478851
0,0012	2041,459084
0,00124	2044,439316
0,00127	2047,419548
0,0013	2050,39978
0,00133	2053,380013
0,00136	2056,360245
0,00139	2059,340477
0,00142	2062,320709
0,00145	2065,300941
0,00147	2068,281174
0,00149	2071,261406
0,00151	2074,241638
0,00152	2077,22187
0,00153	2080,202103
0,00153	2083,182335
0,00152	2086,162567
0,00152	2089,142799
0,0015	2092,123032
0,00148	2095,103264
0,00146	2098,083496
0,00143	2101,063728
0,0014	2104,043961
0,00137	2107,024193
0,00134	2110,004425
0,0013	2112,984657
0,00127	2115,96489
0,00124	2118,945122
0,0012	2121,925354
0,00117	2124,905586
0,00114	2127,885818
0,00111	2130,866051
0,00108	2133,846283
0,00105	2136,826515
0,00102	2139,806747
0,00099	2142,78698
0,000963	2145,767212
0,000937	2148,747444
0,000912	2151,727676
0,000887	2154,707909
0,000864	2157,688141
0,000842	2160,668373
0,000823	2163,648605
0,000803	2166,628838
0,000786	2169,60907
0,000767	2172,589302
0,000753	2175,569534
0,000739	2178,549767
0,000727	2181,529999
0,000716	2184,510231
0,000704	2187,490463
0,000692	2190,470695
0,000679	2193,450928
0,000665	2196,43116
0,00065	2199,411392
0,000635	2202,391624
0,000619	2205,371857
0,000602	2208,352089
0,000584	2211,332321
0,000567	2214,312553
0,000546	2217,292786
0,000526	2220,273018
0,000505	2223,25325
0,000485	2226,233482
0,000464	2229,213715
0,000442	2232,193947
0,000424	2235,174179
0,000407	2238,154411
0,000392	2241,134644
0,00038	2244,114876
0,000369	2247,095108
0,000364	2250,07534
0,00036	2253,055573
0,00036	2256,035805
0,000363	2259,016037
0,000368	2261,996269
0,000374	2264,976501
0,000383	2267,956734
0,000392	2270,936966
0,000402	2273,917198
0,000412	2276,89743
0,000423	2279,877663
0,000435	2282,857895
0,000449	2285,838127
0,000464	2288,818359
0,000478	2291,798592
0,000495	2294,778824
0,00051	2297,759056
0,000527	2300,739288
0,000543	2303,719521
0,000557	2306,699753
0,00057	2309,679985
0,000585	2312,660217
0,000599	2315,64045
0,000614	2318,620682
0,000628	2321,600914
0,000642	2324,581146
0,000656	2327,561378
0,000671	2330,541611
0,000686	2333,521843
0,000702	2336,502075
0,000718	2339,482307
0,000734	2342,46254
0,000751	2345,442772
0,000769	2348,423004
0,000787	2351,403236
0,000805	2354,383469
0,000825	2357,363701
0,00084	2360,343933
0,000856	2363,324165
0,000868	2366,304398
0,000881	2369,28463
0,000888	2372,264862
0,000892	2375,245094
0,000893	2378,225327
0,000889	2381,205559
0,000882	2384,185791
0,000874	2387,166023
0,000863	2390,146255
0,000851	2393,126488
0,000839	2396,10672
0,000831	2399,086952
0,000825	2402,067184
0,000823	2405,047417
0,000823	2408,027649
0,000826	2411,007881
0,00083	2413,988113
0,000836	2416,968346
0,000843	2419,948578
0,00085	2422,92881
0,000859	2425,909042
0,000869	2428,889275
0,000879	2431,869507
0,000889	2434,849739
0,000898	2437,829971
0,000906	2440,810204
0,000913	2443,790436
0,000921	2446,770668
0,000925	2449,7509
0,000929	2452,731133
0,000931	2455,711365
0,000931	2458,691597
0,00093	2461,671829
0,000927	2464,652061
0,000921	2467,632294
0,000915	2470,612526
0,000907	2473,592758
0,000898	2476,57299
0,000889	2479,553223
0,000876	2482,533455
0,000864	2485,513687
0,000852	2488,493919
0,00084	2491,474152
0,000828	2494,454384
0,000817	2497,434616
0,000804	2500,414848
0,000792	2503,395081
0,000781	2506,375313
0,000769	2509,355545
0,00076	2512,335777
0,000748	2515,31601
0,000737	2518,296242
0,000727	2521,276474
0,000717	2524,256706
0,000709	2527,236938
0,000701	2530,217171
0,000694	2533,197403
0,000688	2536,177635
0,000682	2539,157867
0,000677	2542,1381
0,000672	2545,118332
0,000668	2548,098564
0,000664	2551,078796
0,00066	2554,059029
0,000658	2557,039261
0,000655	2560,019493
0,000651	2562,999725
0,000649	2565,979958
0,000646	2568,96019
0,000642	2571,940422
0,000639	2574,920654
0,000637	2577,900887
0,000633	2580,881119
0,000631	2583,861351
0,000626	2586,841583
0,000623	2589,821815
0,00062	2592,802048
0,000616	2595,78228
0,000614	2598,762512
0,000611	2601,742744
0,000607	2604,722977
0,000604	2607,703209
0,000602	2610,683441
0,0006	2613,663673
0,000596	2616,643906
0,000593	2619,624138
0,00059	2622,60437
0,000587	2625,584602
0,000585	2628,564835
0,000582	2631,545067
0,000579	2634,525299
0,000575	2637,505531
0,000575	2640,485764
0,000572	2643,465996
0,00057	2646,446228
0,000568	2649,42646
0,000564	2652,406693
0,000563	2655,386925
0,000561	2658,367157
0,00056	2661,347389
0,000557	2664,327621
0,000556	2667,307854
0,000554	2670,288086
0,000552	2673,268318
0,000551	2676,24855
0,000549	2679,228783
0,000548	2682,209015
0,000547	2685,189247
0,000547	2688,169479
0,000546	2691,149712
0,000545	2694,129944
0,000543	2697,110176
0,000543	2700,090408
0,000543	2703,070641
0,000542	2706,050873
0,000543	2709,031105
0,000543	2712,011337
0,000543	2714,99157
0,000545	2717,971802
0,000545	2720,952034
0,000546	2723,932266
0,000548	2726,912498
0,000549	2729,892731
0,000549	2732,872963
0,000551	2735,853195
0,000553	2738,833427
0,000554	2741,81366
0,000557	2744,793892
0,000557	2747,774124
0,000558	2750,754356
0,000559	2753,734589
0,00056	2756,714821
0,000562	2759,695053
0,000563	2762,675285
0,000563	2765,655518
0,000563	2768,63575
0,000561	2771,615982
0,000561	2774,596214
0,00056	2777,576447
0,000561	2780,556679
0,00056	2783,536911
0,000558	2786,517143
0,000554	2789,497375
0,000554	2792,477608
0,00055	2795,45784
0,000548	2798,438072
0,000546	2801,418304
0,000543	2804,398537
0,00054	2807,378769
0,000539	2810,359001
0,000535	2813,339233
0,000532	2816,319466
0,000529	2819,299698
0,000526	2822,27993
0,000524	2825,260162
0,000521	2828,240395
0,000518	2831,220627
0,000516	2834,200859
0,000512	2837,181091
0,00051	2840,161324
0,000506	2843,141556
0,000504	2846,121788
0,0005	2849,10202
0,000498	2852,082253
0,000494	2855,062485
0,000491	2858,042717
0,000489	2861,022949
0,000486	2864,003181
0,000483	2866,983414
0,00048	2869,963646
0,000477	2872,943878
0,000474	2875,92411
0,00047	2878,904343
0,000468	2881,884575
0,000463	2884,864807
0,00046	2887,845039
0,000455	2890,825272
0,000451	2893,805504
0,000444	2896,785736
0,000436	2899,765968
0,000429	2902,746201
0,00042	2905,726433
0,000412	2908,706665
0,000403	2911,686897
0,000392	2914,66713
0,00038	2917,647362
0,000369	2920,627594
0,000356	2923,607826
0,000343	2926,588058
0,000329	2929,568291
0,000314	2932,548523
0,0003	2935,528755
0,000287	2938,508987
0,00027	2941,48922
0,000255	2944,469452
0,000239	2947,449684
0,000222	2950,429916
0,000205	2953,410149
0,000189	2956,390381
0,000172	2959,370613
0,000156	2962,350845
0,000139	2965,331078
0,000121	2968,31131
0,000103	2971,291542
0,0000878	2974,271774
0,0000703	2977,252007
0,0000529	2980,232239
0,0000362	2983,212471
0,0000193	2986,192703
0,00000242	2989,172935
0,0000147	2992,153168
0,0000309	2995,1334
0,0000481	2998,113632
0,0000634	3001,093864
0,0000808	3004,074097
0,0000967	3007,054329
0,000111	3010,034561
0,000128	3013,014793
0,000142	3015,995026
0,000157	3018,975258
0,000171	3021,95549
0,000185	3024,935722
0,000198	3027,915955
0,000209	3030,896187
0,00022	3033,876419
0,000231	3036,856651
0,000241	3039,836884
0,000251	3042,817116
0,000258	3045,797348
0,000266	3048,77758
0,000272	3051,757813
0,000279	3054,738045
0,000285	3057,718277
0,000289	3060,698509
0,000294	3063,678741
0,0003	3066,658974
0,000304	3069,639206
0,00031	3072,619438
0,000314	3075,59967
0,00032	3078,579903
0,000323	3081,560135
0,000329	3084,540367
0,000334	3087,520599
0,000338	3090,500832
0,000344	3093,481064
0,000349	3096,461296
0,000353	3099,441528
0,000361	3102,421761
0,000365	3105,401993
0,000371	3108,382225
0,000377	3111,362457
0,000381	3114,34269
0,000385	3117,322922
0,000389	3120,303154
0,000393	3123,283386
0,000396	3126,263618
0,000398	3129,243851
0,0004	3132,224083
0,000401	3135,204315
0,000401	3138,184547
0,000401	3141,16478
0,0004	3144,145012
0,000399	3147,125244
0,000398	3150,105476
0,000395	3153,085709
0,000391	3156,065941
0,000388	3159,046173
0,000385	3162,026405
0,000381	3165,006638
0,000379	3167,98687
0,000373	3170,967102
0,000368	3173,947334
0,000365	3176,927567
0,000359	3179,907799
0,000355	3182,888031
0,00035	3185,868263
0,000346	3188,848495
0,000342	3191,828728
0,000338	3194,80896
0,000334	3197,789192
0,000332	3200,769424
0,000328	3203,749657
0,000327	3206,729889
0,000323	3209,710121
0,000319	3212,690353
0,000315	3215,670586
0,000313	3218,650818
0,00031	3221,63105
0,000307	3224,611282
0,000303	3227,591515
0,0003	3230,571747
0,000297	3233,551979
0,000295	3236,532211
0,000292	3239,512444
0,000289	3242,492676
0,000287	3245,472908
0,000284	3248,45314
0,000281	3251,433372
0,000278	3254,413605
0,000274	3257,393837
0,00027	3260,374069
0,000266	3263,354301
0,000262	3266,334534
0,000258	3269,314766
0,000255	3272,294998
0,00025	3275,27523
0,000246	3278,255463
0,000243	3281,235695
0,00024	3284,215927
0,000236	3287,196159
0,000233	3290,176392
0,00023	3293,156624
0,000227	3296,136856
0,000224	3299,117088
0,000221	3302,097321
0,000219	3305,077553
0,000216	3308,057785
0,000214	3311,038017
0,000211	3314,01825
0,000208	3316,998482
0,000204	3319,978714
0,000203	3322,958946
0,0002	3325,939178
0,000196	3328,919411
0,000193	3331,899643
0,000188	3334,879875
0,000184	3337,860107
0,000183	3340,84034
0,000179	3343,820572
0,000176	3346,800804
0,000172	3349,781036
0,000169	3352,761269
0,000166	3355,741501
0,000163	3358,721733
0,000161	3361,701965
0,000159	3364,682198
0,000156	3367,66243
0,000154	3370,642662
0,000151	3373,622894
0,000149	3376,603127
0,000148	3379,583359
0,000146	3382,563591
0,000144	3385,543823
0,000143	3388,524055
0,000142	3391,504288
0,000139	3394,48452
0,000139	3397,464752
0,000138	3400,444984
0,000137	3403,425217
0,000137	3406,405449
0,000136	3409,385681
0,000135	3412,365913
0,000135	3415,346146
0,000135	3418,326378
0,000134	3421,30661
0,000133	3424,286842
0,000133	3427,267075
0,000133	3430,247307
0,000132	3433,227539
0,000132	3436,207771
0,000131	3439,188004
0,000129	3442,168236
0,000129	3445,148468
0,000128	3448,1287
0,000127	3451,108932
0,000125	3454,089165
0,000124	3457,069397
0,000123	3460,049629
0,000122	3463,029861
0,000121	3466,010094
0,000121	3468,990326
0,00012	3471,970558
0,000121	3474,95079
0,000121	3477,931023
0,000121	3480,911255
0,00012	3483,891487
0,000121	3486,871719
0,000122	3489,851952
0,000123	3492,832184
0,000122	3495,812416
0,000122	3498,792648
0,000122	3501,772881
0,000122	3504,753113
0,000122	3507,733345
0,000122	3510,713577
0,000123	3513,69381
0,000122	3516,674042
0,000122	3519,654274
0,000123	3522,634506
0,000122	3525,614738
0,000122	3528,594971
0,000122	3531,575203
0,000122	3534,555435
0,000122	3537,535667
0,000122	3540,5159
0,000122	3543,496132
0,000122	3546,476364
0,000122	3549,456596
0,000124	3552,436829
0,000124	3555,417061
0,000125	3558,397293
0,000126	3561,377525
0,000129	3564,357758
0,000131	3567,33799
0,000133	3570,318222
0,000135	3573,298454
0,000139	3576,278687
0,000141	3579,258919
0,000144	3582,239151
0,000147	3585,219383
0,00015	3588,199615
0,000153	3591,179848
0,000156	3594,16008
0,00016	3597,140312
0,000164	3600,120544
0,000167	3603,100777
0,000171	3606,081009
0,000174	3609,061241
0,000179	3612,041473
0,000183	3615,021706
0,000186	3618,001938
0,000188	3620,98217
0,000193	3623,962402
0,000195	3626,942635
0,000198	3629,922867
0,000202	3632,903099
0,000205	3635,883331
0,000208	3638,863564
0,00021	3641,843796
0,000212	3644,824028
0,000214	3647,80426
0,000217	3650,784492
0,000218	3653,764725
0,00022	3656,744957
0,000222	3659,725189
0,000222	3662,705421
0,000224	3665,685654
0,000224	3668,665886
0,000225	3671,646118
0,000226	3674,62635
0,000226	3677,606583
0,000224	3680,586815
0,000224	3683,567047
0,000222	3686,547279
0,000221	3689,527512
0,00022	3692,507744
0,000219	3695,487976
0,000217	3698,468208
0,000216	3701,448441
0,000215	3704,428673
0,000214	3707,408905
0,000214	3710,389137
0,000213	3713,36937
0,000212	3716,349602
0,000212	3719,329834
0,000211	3722,310066
0,000212	3725,290298
0,000211	3728,270531
0,000211	3731,250763
0,00021	3734,230995
0,000209	3737,211227
0,00021	3740,19146
0,000209	3743,171692
0,000208	3746,151924
0,000208	3749,132156
0,000205	3752,112389
0,000204	3755,092621
0,000203	3758,072853
0,000202	3761,053085
0,000201	3764,033318
0,000198	3767,01355
0,000196	3769,993782
0,000196	3772,974014
0,000193	3775,954247
0,000193	3778,934479
0,000192	3781,914711
0,000192	3784,894943
0,000191	3787,875175
0,000191	3790,855408
0,00019	3793,83564
0,000189	3796,815872
0,000188	3799,796104
0,000188	3802,776337
0,000186	3805,756569
0,000184	3808,736801
0,000184	3811,717033
0,000182	3814,697266
0,000181	3817,677498
0,00018	3820,65773
0,000179	3823,637962
0,000178	3826,618195
0,000176	3829,598427
0,000176	3832,578659
0,000176	3835,558891
0,000173	3838,539124
0,000173	3841,519356
0,000173	3844,499588
0,000172	3847,47982
0,000171	3850,460052
0,00017	3853,440285
0,000168	3856,420517
0,000167	3859,400749
0,000165	3862,380981
0,000165	3865,361214
0,000163	3868,341446
0,000162	3871,321678
0,000162	3874,30191
0,000161	3877,282143
0,00016	3880,262375
0,000159	3883,242607
0,00016	3886,222839
0,00016	3889,203072
0,000159	3892,183304
0,000159	3895,163536
0,000159	3898,143768
0,000159	3901,124001
0,000158	3904,104233
0,000158	3907,084465
0,000157	3910,064697
0,000156	3913,04493
0,000155	3916,025162
0,000155	3919,005394
0,000155	3921,985626
0,000153	3924,965858
0,000152	3927,946091
0,000151	3930,926323
0,000152	3933,906555
0,000151	3936,886787
0,000151	3939,86702
0,00015	3942,847252
0,000151	3945,827484
0,000152	3948,807716
0,000152	3951,787949
0,000152	3954,768181
0,000153	3957,748413
0,000153	3960,728645
0,000154	3963,708878
0,000154	3966,68911
0,000154	3969,669342
0,000154	3972,649574
0,000153	3975,629807
0,000152	3978,610039
0,000152	3981,590271
0,000152	3984,570503
0,000151	3987,550735
0,000149	3990,530968
0,00015	3993,5112
0,000149	3996,491432
0,00015	3999,471664
0,000151	4002,451897
0,000154	4005,432129
0,000154	4008,412361
0,000157	4011,392593
0,000157	4014,372826
0,000159	4017,353058
0,00016	4020,33329
0,000161	4023,313522
0,000161	4026,293755
0,000161	4029,273987
0,000163	4032,254219
0,000163	4035,234451
0,000164	4038,214684
0,000166	4041,194916
0,000166	4044,175148
0,000166	4047,15538
0,000165	4050,135612
0,000166	4053,115845
0,000164	4056,096077
0,000163	4059,076309
0,000161	4062,056541
0,000158	4065,036774
0,000155	4068,017006
0,000153	4070,997238
0,00015	4073,97747
0,000145	4076,957703
0,000143	4079,937935
0,000139	4082,918167
0,000136	4085,898399
0,000133	4088,878632
0,00013	4091,858864
0,000128	4094,839096
0,000125	4097,819328
0,000122	4100,799561
0,000119	4103,779793
0,000118	4106,760025
0,000116	4109,740257
0,000116	4112,72049
0,000115	4115,700722
0,000114	4118,680954
0,000114	4121,661186
0,000115	4124,641418
0,000116	4127,621651
0,000116	4130,601883
0,000116	4133,582115
0,000118	4136,562347
0,000117	4139,54258
0,00012	4142,522812
0,00012	4145,503044
0,000121	4148,483276
0,000121	4151,463509
0,000122	4154,443741
0,000123	4157,423973
0,000126	4160,404205
0,000124	4163,384438
0,000126	4166,36467
0,000127	4169,344902
0,000128	4172,325134
0,000129	4175,305367
0,000131	4178,285599
0,000132	4181,265831
0,000132	4184,246063
0,000134	4187,226295
0,000136	4190,206528
0,000138	4193,18676
0,000139	4196,166992
0,000141	4199,147224
0,000143	4202,127457
0,000145	4205,107689
0,000147	4208,087921
0,000148	4211,068153
0,000152	4214,048386
0,000153	4217,028618
0,000155	4220,00885
0,000157	4222,989082
0,000159	4225,969315
0,00016	4228,949547
0,000163	4231,929779
0,000166	4234,910011
0,000167	4237,890244
0,000169	4240,870476
0,000171	4243,850708
0,000173	4246,83094
0,000174	4249,811172
0,000177	4252,791405
0,000178	4255,771637
0,00018	4258,751869
0,000182	4261,732101
0,000183	4264,712334
0,000184	4267,692566
0,000186	4270,672798
0,000186	4273,65303
0,000188	4276,633263
0,000189	4279,613495
0,00019	4282,593727
0,00019	4285,573959
0,000191	4288,554192
0,000193	4291,534424
0,000193	4294,514656
0,000194	4297,494888
0,000194	4300,475121
0,000195	4303,455353
0,000195	4306,435585
0,000195	4309,415817
0,000196	4312,396049
0,000196	4315,376282
0,000195	4318,356514
0,000195	4321,336746
0,000196	4324,316978
0,000195	4327,297211
0,000194	4330,277443
0,000193	4333,257675
0,000193	4336,237907
0,000192	4339,21814
0,000191	4342,198372
0,00019	4345,178604
0,00019	4348,158836
0,00019	4351,139069
0,000189	4354,119301
0,000188	4357,099533
0,000189	4360,079765
0,000188	4363,059998
0,000188	4366,04023
0,000188	4369,020462
0,00019	4372,000694
0,000191	4374,980927
0,000192	4377,961159
0,000193	4380,941391
0,000195	4383,921623
0,000198	4386,901855
0,0002	4389,882088
0,000203	4392,86232
0,000205	4395,842552
0,000209	4398,822784
0,00021	4401,803017
0,000215	4404,783249
0,000216	4407,763481
0,000219	4410,743713
0,000222	4413,723946
0,000225	4416,704178
0,000227	4419,68441
0,000229	4422,664642
0,000231	4425,644875
0,000233	4428,625107
0,000235	4431,605339
0,000237	4434,585571
0,000238	4437,565804
0,000239	4440,546036
0,000239	4443,526268
0,000241	4446,5065
0,00024	4449,486732
0,000241	4452,466965
0,000242	4455,447197
0,000243	4458,427429
0,000243	4461,407661
0,000244	4464,387894
0,000245	4467,368126
0,000247	4470,348358
0,000247	4473,32859
0,000248	4476,308823
0,000247	4479,289055
0,000248	4482,269287
0,000249	4485,249519
0,00025	4488,229752
0,000251	4491,209984
0,00025	4494,190216
0,00025	4497,170448
0,000251	4500,150681
0,00025	4503,130913
0,000249	4506,111145
0,000249	4509,091377
0,000248	4512,071609
0,000248	4515,051842
0,000248	4518,032074
0,000248	4521,012306
0,000247	4523,992538
0,000246	4526,972771
0,000245	4529,953003
0,000244	4532,933235
0,000244	4535,913467
0,000244	4538,8937
0,000243	4541,873932
0,000242	4544,854164
0,000241	4547,834396
0,000241	4550,814629
0,00024	4553,794861
0,00024	4556,775093
0,000239	4559,755325
0,000238	4562,735558
0,000236	4565,71579
0,000234	4568,696022
0,000234	4571,676254
0,000232	4574,656487
0,00023	4577,636719
0,000228	4580,616951
0,000226	4583,597183
0,000225	4586,577415
0,000221	4589,557648
0,000219	4592,53788
0,000217	4595,518112
0,000215	4598,498344
0,000212	4601,478577
0,000211	4604,458809
0,000209	4607,439041
0,000206	4610,419273
0,000204	4613,399506
0,000202	4616,379738
0,000199	4619,35997
0,000197	4622,340202
0,000197	4625,320435
0,000194	4628,300667
0,000195	4631,280899
0,000193	4634,261131
0,000194	4637,241364
0,000194	4640,221596
0,000194	4643,201828
0,000194	4646,18206
0,000195	4649,162292
0,000195	4652,142525
0,000195	4655,122757
0,000194	4658,102989
0,000194	4661,083221
0,000195	4664,063454
0,000196	4667,043686
0,000196	4670,023918
0,000196	4673,00415
0,000197	4675,984383
0,000197	4678,964615
0,000198	4681,944847
0,000199	4684,925079
0,0002	4687,905312
0,000201	4690,885544
0,000202	4693,865776
0,000202	4696,846008
0,000202	4699,826241
0,000202	4702,806473
0,000203	4705,786705
0,000203	4708,766937
0,000201	4711,747169
0,000201	4714,727402
0,000199	4717,707634
0,000198	4720,687866
0,000195	4723,668098
0,000193	4726,648331
0,000191	4729,628563
0,000188	4732,608795
0,000186	4735,589027
0,000184	4738,56926
0,000182	4741,549492
0,00018	4744,529724
0,000179	4747,509956
0,000178	4750,490189
0,000177	4753,470421
0,000177	4756,450653
0,000176	4759,430885
0,000176	4762,411118
0,000176	4765,39135
0,000175	4768,371582
0,000175	4771,351814
0,000174	4774,332047
0,000173	4777,312279
0,000171	4780,292511
0,000169	4783,272743
0,000167	4786,252975
0,000165	4789,233208
0,000163	4792,21344
0,000161	4795,193672
0,000158	4798,173904
0,000156	4801,154137
0,000155	4804,134369
0,000153	4807,114601
0,000154	4810,094833
0,000154	4813,075066
0,000155	4816,055298
0,000157	4819,03553
0,00016	4822,015762
0,000164	4824,995995
0,000167	4827,976227
0,00017	4830,956459
0,000175	4833,936691
0,000179	4836,916924
0,000182	4839,897156
0,000186	4842,877388
0,000188	4845,85762
0,000192	4848,837852
0,000194	4851,818085
0,000195	4854,798317
0,000198	4857,778549
0,0002	4860,758781
0,000202	4863,739014
0,000203	4866,719246
0,000204	4869,699478
0,000204	4872,67971
0,000206	4875,659943
0,000208	4878,640175
0,00021	4881,620407
0,000209	4884,600639
0,00021	4887,580872
0,000211	4890,561104
0,000212	4893,541336
0,000212	4896,521568
0,000211	4899,501801
0,000212	4902,482033
0,000213	4905,462265
0,000212	4908,442497
0,000212	4911,422729
0,000211	4914,402962
0,000211	4917,383194
0,000211	4920,363426
0,00021	4923,343658
0,00021	4926,323891
0,000209	4929,304123
0,000209	4932,284355
0,000209	4935,264587
0,000209	4938,24482
0,000208	4941,225052
0,000209	4944,205284
0,000209	4947,185516
0,000207	4950,165749
0,000208	4953,145981
0,000208	4956,126213
0,000208	4959,106445
0,000208	4962,086678
0,000207	4965,06691
0,000208	4968,047142
0,000208	4971,027374
0,000208	4974,007607
0,000206	4976,987839
0,000207	4979,968071
0,000206	4982,948303
0,000206	4985,928535
0,000205	4988,908768
0,000204	4991,889
0,000204	4994,869232
0,000204	4997,849464
0,000203	5000,829697
0,000202	5003,809929
0,000202	5006,790161
0,000202	5009,770393
0,000201	5012,750626
0,000201	5015,730858
0,0002	5018,71109
0,000199	5021,691322
0,000199	5024,671555
0,000198	5027,651787
0,000198	5030,632019
0,000196	5033,612251
0,000197	5036,592484
0,000197	5039,572716
0,000197	5042,552948
0,000196	5045,53318
0,000196	5048,513412
0,000195	5051,493645
0,000195	5054,473877
0,000195	5057,454109
0,000195	5060,434341
0,000196	5063,414574
0,000195	5066,394806
0,000195	5069,375038
0,000195	5072,35527
0,000194	5075,335503
0,000195	5078,315735
0,000194	5081,295967
0,000194	5084,276199
0,000194	5087,256432
0,000194	5090,236664
0,000193	5093,216896
0,000193	5096,197128
0,000192	5099,177361
0,000191	5102,157593
0,000192	5105,137825
0,000191	5108,118057
0,000191	5111,098289
0,000191	5114,078522
0,000189	5117,058754
0,00019	5120,038986
0,000191	5123,019218
0,00019	5125,999451
0,00019	5128,979683
0,00019	5131,959915
0,00019	5134,940147
0,00019	5137,92038
0,00019	5140,900612
0,00019	5143,880844
0,00019	5146,861076
0,000191	5149,841309
0,00019	5152,821541
0,000191	5155,801773
0,00019	5158,782005
0,000191	5161,762238
0,000191	5164,74247
0,000192	5167,722702
0,000192	5170,702934
0,000191	5173,683167
0,000192	5176,663399
0,000192	5179,643631
0,000192	5182,623863
0,000192	5185,604095
0,00019	5188,584328
0,000191	5191,56456
0,000191	5194,544792
0,000189	5197,525024
0,000189	5200,505257
0,000187	5203,485489
0,000186	5206,465721
0,000185	5209,445953
0,000185	5212,426186
0,000183	5215,406418
0,000182	5218,38665
0,00018	5221,366882
0,000179	5224,347115
0,000178	5227,327347
0,000176	5230,307579
0,000175	5233,287811
0,000173	5236,268044
0,000171	5239,248276
0,00017	5242,228508
0,000167	5245,20874
0,000166	5248,188972
0,000164	5251,169205
0,000163	5254,149437
0,00016	5257,129669
0,000159	5260,109901
0,000158	5263,090134
0,000156	5266,070366
0,000156	5269,050598
0,000156	5272,03083
0,000155	5275,011063
0,000156	5277,991295
0,000157	5280,971527
0,000157	5283,951759
0,000158	5286,931992
0,000159	5289,912224
0,00016	5292,892456
0,00016	5295,872688
0,000162	5298,852921
0,000162	5301,833153
0,000162	5304,813385
0,000164	5307,793617
0,000164	5310,773849
0,000165	5313,754082
0,000163	5316,734314
0,000165	5319,714546
0,000164	5322,694778
0,000163	5325,675011
0,000165	5328,655243
0,000164	5331,635475
0,000163	5334,615707
0,000163	5337,59594
0,000163	5340,576172
0,000162	5343,556404
0,000162	5346,536636
0,000161	5349,516869
0,000161	5352,497101
0,000159	5355,477333
0,000159	5358,457565
0,000158	5361,437798
0,000157	5364,41803
0,000155	5367,398262
0,000154	5370,378494
0,000152	5373,358727
0,000151	5376,338959
0,00015	5379,319191
0,000149	5382,299423
0,000147	5385,279655
0,000147	5388,259888
0,000147	5391,24012
0,000147	5394,220352
0,000147	5397,200584
0,000147	5400,180817
0,000145	5403,161049
0,000146	5406,141281
0,000147	5409,121513
0,000147	5412,101746
0,000147	5415,081978
0,000147	5418,06221
0,000148	5421,042442
0,000149	5424,022675
0,000149	5427,002907
0,000149	5429,983139
0,000151	5432,963371
0,00015	5435,943604
0,00015	5438,923836
0,000151	5441,904068
0,000152	5444,8843
0,00015	5447,864532
0,000151	5450,844765
0,000151	5453,824997
0,000151	5456,805229
0,00015	5459,785461
0,000151	5462,765694
0,00015	5465,745926
0,00015	5468,726158
0,000149	5471,70639
0,000148	5474,686623
0,000148	5477,666855
0,000147	5480,647087
0,000145	5483,627319
0,000145	5486,607552
0,000145	5489,587784
0,000143	5492,568016
0,000142	5495,548248
0,000142	5498,528481
0,00014	5501,508713
0,00014	5504,488945
0,000139	5507,469177
0,000138	5510,449409
0,000137	5513,429642
0,000135	5516,409874
0,000135	5519,390106
0,000133	5522,370338
0,000133	5525,350571
0,000131	5528,330803
0,00013	5531,311035
0,000128	5534,291267
0,000126	5537,2715
0,000124	5540,251732
0,000122	5543,231964
0,000119	5546,212196
0,000117	5549,192429
0,000115	5552,172661
0,000111	5555,152893
0,000108	5558,133125
0,000105	5561,113358
0,000102	5564,09359
0,0000988	5567,073822
0,0000971	5570,054054
0,0000931	5573,034286
0,0000902	5576,014519
0,0000895	5578,994751
0,0000859	5581,974983
0,0000844	5584,955215
0,0000815	5587,935448
0,00008	5590,91568
0,0000768	5593,895912
0,000075	5596,876144
0,0000732	5599,856377
0,0000713	5602,836609
0,0000675	5605,816841
0,0000656	5608,797073
0,000064	5611,777306
0,000062	5614,757538
0,0000603	5617,73777
0,0000582	5620,718002
0,0000571	5623,698235
0,0000553	5626,678467
0,000052	5629,658699
0,0000518	5632,638931
0,0000501	5635,619164
0,0000501	5638,599396
0,0000488	5641,579628
0,0000496	5644,55986
0,0000508	5647,540092
0,0000515	5650,520325
0,0000532	5653,500557
0,0000552	5656,480789
0,0000575	5659,461021
0,0000592	5662,441254
0,0000624	5665,421486
0,0000635	5668,401718
0,0000664	5671,38195
0,0000691	5674,362183
0,0000718	5677,342415
0,0000733	5680,322647
0,0000757	5683,302879
0,0000763	5686,283112
0,0000777	5689,263344
0,0000782	5692,243576
0,0000797	5695,223808
0,0000804	5698,204041
0,0000819	5701,184273
0,0000815	5704,164505
0,0000818	5707,144737
0,0000829	5710,124969
0,0000825	5713,105202
0,0000821	5716,085434
0,0000815	5719,065666
0,0000819	5722,045898
0,0000821	5725,026131
0,0000821	5728,006363
0,0000816	5730,986595
0,000081	5733,966827
0,0000811	5736,94706
0,0000803	5739,927292
0,0000803	5742,907524
0,00008	5745,887756
0,0000788	5748,867989
0,0000791	5751,848221
0,000078	5754,828453
0,0000765	5757,808685
0,0000762	5760,788918
0,0000761	5763,76915
0,0000768	5766,749382
0,0000751	5769,729614
0,0000748	5772,709846
0,0000738	5775,690079
0,0000735	5778,670311
0,0000734	5781,650543
0,0000723	5784,630775
0,0000719	5787,611008
0,000071	5790,59124
0,0000704	5793,571472
0,0000709	5796,551704
0,0000705	5799,531937
0,0000702	5802,512169
0,0000694	5805,492401
0,0000702	5808,472633
0,0000705	5811,452866
0,00007	5814,433098
0,0000691	5817,41333
0,0000692	5820,393562
0,0000692	5823,373795
0,0000688	5826,354027
0,0000684	5829,334259
0,000068	5832,314491
0,0000682	5835,294724
0,0000684	5838,274956
0,0000677	5841,255188
0,0000673	5844,23542
0,000067	5847,215652
0,0000672	5850,195885
0,0000679	5853,176117
0,0000673	5856,156349
0,0000681	5859,136581
0,0000675	5862,116814
0,0000681	5865,097046
0,0000672	5868,077278
0,0000669	5871,05751
0,0000685	5874,037743
0,0000676	5877,017975
0,0000685	5879,998207
0,0000696	5882,978439
0,00007	5885,958672
0,0000704	5888,938904
0,0000714	5891,919136
0,0000722	5894,899368
0,0000726	5897,879601
0,0000742	5900,859833
0,0000758	5903,840065
0,0000759	5906,820297
0,0000765	5909,800529
0,0000778	5912,780762
0,0000792	5915,760994
0,0000802	5918,741226
0,0000809	5921,721458
0,0000812	5924,701691
0,0000831	5927,681923
0,0000829	5930,662155
0,0000838	5933,642387
0,0000846	5936,62262
0,0000849	5939,602852
0,0000858	5942,583084
0,0000859	5945,563316
[truncated: 30,772 more rows]
