# Supplementary material for: Predicting the Durability of Solid Fired Bricks Using NDT Electroacoustic Methods
Source: Materials (Basel). 2022 Aug 25;15(17):5882. doi: 10.3390/ma15175882 (PMC9457344; doi:10.3390/ma15175882)
Supplement: Supplementary file 1 [file materials-15-05882-s001.zip › 30-S0_FL.csv]

ASCII data file created with TiePie Multi Channel software. www.tiepie.com.
2021-02-24 09:15:45 704m
Frequency	FFT1
Hz	V
0,00134	0
0,0000748	2,980232239
0,0000865	5,960464478
0,000102	8,940696716
0,00011	11,92092896
0,000102	14,90116119
0,000106	17,88139343
0,000138	20,86162567
0,000113	23,84185791
0,000106	26,82209015
0,000102	29,80232239
0,0000989	32,78255463
0,0000917	35,76278687
0,0000976	38,7430191
0,0000919	41,72325134
0,000105	44,70348358
0,0000962	47,68371582
0,0000983	50,66394806
0,0000943	53,6441803
0,0000978	56,62441254
0,0000977	59,60464478
0,0000958	62,58487701
0,0000956	65,56510925
0,000098	68,54534149
0,0000985	71,52557373
0,0000966	74,50580597
0,0000938	77,48603821
0,0000933	80,46627045
0,0000917	83,44650269
0,000092	86,42673492
0,0000957	89,40696716
0,0000902	92,3871994
0,0000918	95,36743164
0,0000891	98,34766388
0,0000887	101,3278961
0,0000849	104,3081284
0,0000896	107,2883606
0,0000884	110,2685928
0,0000884	113,2488251
0,0000872	116,2290573
0,00009	119,2092896
0,000092	122,1895218
0,0000933	125,169754
0,0000932	128,1499863
0,0000933	131,1302185
0,0000871	134,1104507
0,0000864	137,090683
0,0000846	140,0709152
0,0000842	143,0511475
0,0000851	146,0313797
0,0000843	149,0116119
0,000081	151,9918442
0,0000826	154,9720764
0,0000814	157,9523087
0,0000827	160,9325409
0,0000793	163,9127731
0,0000821	166,8930054
0,0000817	169,8732376
0,0000803	172,8534698
0,0000802	175,8337021
0,000081	178,8139343
0,0000796	181,7941666
0,000079	184,7743988
0,0000807	187,754631
0,000081	190,7348633
0,0000806	193,7150955
0,0000817	196,6953278
0,0000806	199,67556
0,0000778	202,6557922
0,0000786	205,6360245
0,0000789	208,6162567
0,0000763	211,596489
0,0000757	214,5767212
0,0000781	217,5569534
0,0000766	220,5371857
0,000076	223,5174179
0,0000746	226,4976501
0,0000729	229,4778824
0,0000739	232,4581146
0,0000748	235,4383469
0,0000726	238,4185791
0,0000755	241,3988113
0,0000734	244,3790436
0,0000728	247,3592758
0,0000702	250,3395081
0,0000712	253,3197403
0,0000722	256,2999725
0,0000716	259,2802048
0,0000704	262,260437
0,0000709	265,2406693
0,000072	268,2209015
0,0000717	271,2011337
0,0000709	274,181366
0,0000686	277,1615982
0,0000681	280,1418304
0,0000686	283,1220627
0,0000696	286,1022949
0,0000686	289,0825272
0,0000677	292,0627594
0,0000713	295,0429916
0,0000689	298,0232239
0,0000681	301,0034561
0,0000681	303,9836884
0,0000704	306,9639206
0,0000707	309,9441528
0,0000692	312,9243851
0,0000699	315,9046173
0,0000711	318,8848495
0,0000717	321,8650818
0,0000697	324,845314
0,0000706	327,8255463
0,0000696	330,8057785
0,0000706	333,7860107
0,0000701	336,766243
0,0000673	339,7464752
0,0000681	342,7267075
0,0000671	345,7069397
0,0000658	348,6871719
0,000066	351,6674042
0,0000658	354,6476364
0,0000633	357,6278687
0,0000656	360,6081009
0,0000632	363,5883331
0,0000639	366,5685654
0,0000634	369,5487976
0,0000646	372,5290298
0,0000625	375,5092621
0,0000642	378,4894943
0,0000631	381,4697266
0,0000621	384,4499588
0,0000612	387,430191
0,0000629	390,4104233
0,0000623	393,3906555
0,000062	396,3708878
0,0000613	399,35112
0,0000624	402,3313522
0,0000599	405,3115845
0,0000622	408,2918167
0,0000618	411,272049
0,0000623	414,2522812
0,0000615	417,2325134
0,0000622	420,2127457
0,0000605	423,1929779
0,0000607	426,1732101
0,0000618	429,1534424
0,0000614	432,1336746
0,0000602	435,1139069
0,00006	438,0941391
0,0000611	441,0743713
0,0000582	444,0546036
0,0000575	447,0348358
0,0000585	450,0150681
0,0000582	452,9953003
0,0000584	455,9755325
0,0000569	458,9557648
0,000057	461,935997
0,0000566	464,9162292
0,0000579	467,8964615
0,0000568	470,8766937
0,0000583	473,856926
0,0000569	476,8371582
0,0000589	479,8173904
0,0000588	482,7976227
0,0000555	485,7778549
0,0000571	488,7580872
0,0000591	491,7383194
0,0000571	494,7185516
0,0000572	497,6987839
0,0000583	500,6790161
0,0000575	503,6592484
0,0000564	506,6394806
0,000058	509,6197128
0,0000566	512,5999451
0,0000559	515,5801773
0,000058	518,5604095
0,0000565	521,5406418
0,0000562	524,520874
0,0000555	527,5011063
0,0000562	530,4813385
0,0000563	533,4615707
0,000057	536,441803
0,0000564	539,4220352
0,0000567	542,4022675
0,000056	545,3824997
0,0000562	548,3627319
0,0000554	551,3429642
0,0000552	554,3231964
0,0000539	557,3034286
0,0000554	560,2836609
0,0000544	563,2638931
0,0000543	566,2441254
0,0000547	569,2243576
0,0000549	572,2045898
0,0000552	575,1848221
0,0000549	578,1650543
0,0000537	581,1452866
0,0000532	584,1255188
0,0000528	587,105751
0,0000528	590,0859833
0,0000543	593,0662155
0,0000539	596,0464478
0,0000522	599,02668
0,000053	602,0069122
0,0000525	604,9871445
0,0000538	607,9673767
0,000053	610,9476089
0,0000514	613,9278412
0,0000516	616,9080734
0,0000522	619,8883057
0,0000523	622,8685379
0,000051	625,8487701
0,0000517	628,8290024
0,0000524	631,8092346
0,0000524	634,7894669
0,0000527	637,7696991
0,0000523	640,7499313
0,0000526	643,7301636
0,0000529	646,7103958
0,0000515	649,6906281
0,0000523	652,6708603
0,000052	655,6510925
0,0000519	658,6313248
0,0000504	661,611557
0,0000524	664,5917892
0,0000514	667,5720215
0,0000518	670,5522537
0,0000516	673,532486
0,000052	676,5127182
0,0000524	679,4929504
0,0000523	682,4731827
0,0000506	685,4534149
0,0000513	688,4336472
0,000052	691,4138794
0,0000519	694,3941116
0,0000503	697,3743439
0,0000508	700,3545761
0,0000525	703,3348083
0,0000516	706,3150406
0,0000527	709,2952728
0,0000511	712,2755051
0,0000525	715,2557373
0,0000517	718,2359695
0,0000498	721,2162018
0,0000513	724,196434
0,0000509	727,1766663
0,0000507	730,1568985
0,0000507	733,1371307
0,000049	736,117363
0,0000492	739,0975952
0,0000494	742,0778275
0,0000507	745,0580597
0,0000518	748,0382919
0,0000508	751,0185242
0,0000517	753,9987564
0,0000515	756,9789886
0,0000502	759,9592209
0,00005	762,9394531
0,0000515	765,9196854
0,0000514	768,8999176
0,0000507	771,8801498
0,0000523	774,8603821
0,0000512	777,8406143
0,0000512	780,8208466
0,0000513	783,8010788
0,0000521	786,781311
0,0000516	789,7615433
0,0000534	792,7417755
0,0000528	795,7220078
0,0000531	798,70224
0,000055	801,6824722
0,0000534	804,6627045
0,0000548	807,6429367
0,0000559	810,6231689
0,0000582	813,6034012
0,0000586	816,5836334
0,0000607	819,5638657
0,0000625	822,5440979
0,0000661	825,5243301
0,0000721	828,5045624
0,0000797	831,4847946
0,0000899	834,4650269
0,000107	837,4452591
0,000128	840,4254913
0,00016	843,4057236
0,000188	846,3859558
0,000158	849,366188
0,000104	852,3464203
0,0000832	855,3266525
0,0000741	858,3068848
0,0000694	861,287117
0,0000666	864,2673492
0,0000635	867,2475815
0,0000626	870,2278137
0,000061	873,208046
0,0000581	876,1882782
0,0000591	879,1685104
0,0000573	882,1487427
0,0000571	885,1289749
0,0000559	888,1092072
0,0000559	891,0894394
0,0000567	894,0696716
0,0000547	897,0499039
0,0000555	900,0301361
0,0000543	903,0103683
0,0000543	905,9906006
0,0000527	908,9708328
0,0000544	911,9510651
0,0000542	914,9312973
0,0000551	917,9115295
0,0000528	920,8917618
0,0000543	923,871994
0,0000543	926,8522263
0,0000541	929,8324585
0,0000544	932,8126907
0,0000538	935,792923
0,0000547	938,7731552
0,0000545	941,7533875
0,0000534	944,7336197
0,0000538	947,7138519
0,0000548	950,6940842
0,0000553	953,6743164
0,0000564	956,6545486
0,0000563	959,6347809
0,0000568	962,6150131
0,000056	965,5952454
0,0000558	968,5754776
0,000056	971,5557098
0,0000564	974,5359421
0,0000564	977,5161743
0,0000562	980,4964066
0,0000576	983,4766388
0,0000572	986,456871
0,0000591	989,4371033
0,0000589	992,4173355
0,0000571	995,3975677
0,0000565	998,3778
0,0000567	1001,358032
0,0000575	1004,338264
0,0000567	1007,318497
0,0000573	1010,298729
0,0000576	1013,278961
0,0000572	1016,259193
0,0000581	1019,239426
0,000056	1022,219658
0,0000577	1025,19989
0,000057	1028,180122
0,0000574	1031,160355
0,0000567	1034,140587
0,0000569	1037,120819
0,0000564	1040,101051
0,0000574	1043,081284
0,0000566	1046,061516
0,000057	1049,041748
0,0000563	1052,02198
0,0000564	1055,002213
0,000057	1057,982445
0,0000577	1060,962677
0,0000589	1063,942909
0,0000578	1066,923141
0,0000574	1069,903374
0,0000579	1072,883606
0,0000573	1075,863838
0,0000587	1078,84407
0,0000589	1081,824303
0,0000577	1084,804535
0,0000588	1087,784767
0,0000576	1090,764999
0,0000587	1093,745232
0,0000592	1096,725464
0,0000584	1099,705696
0,0000594	1102,685928
0,0000604	1105,666161
0,0000597	1108,646393
0,0000596	1111,626625
0,0000597	1114,606857
0,0000608	1117,58709
0,00006	1120,567322
0,0000599	1123,547554
0,0000607	1126,527786
0,0000609	1129,508018
0,0000606	1132,488251
0,0000606	1135,468483
0,0000614	1138,448715
0,0000619	1141,428947
0,0000615	1144,40918
0,0000615	1147,389412
0,0000627	1150,369644
0,0000625	1153,349876
0,0000627	1156,330109
0,0000616	1159,310341
0,0000617	1162,290573
0,0000625	1165,270805
0,000063	1168,251038
0,0000631	1171,23127
0,0000626	1174,211502
0,0000632	1177,191734
0,0000626	1180,171967
0,0000629	1183,152199
0,0000638	1186,132431
0,0000633	1189,112663
0,0000636	1192,092896
0,0000641	1195,073128
0,0000643	1198,05336
0,0000649	1201,033592
0,000065	1204,013824
0,0000656	1206,994057
0,0000656	1209,974289
0,000066	1212,954521
0,000066	1215,934753
0,000066	1218,914986
0,0000672	1221,895218
0,0000657	1224,87545
0,0000672	1227,855682
0,0000673	1230,835915
0,0000665	1233,816147
0,0000673	1236,796379
0,0000672	1239,776611
0,0000677	1242,756844
0,0000682	1245,737076
0,000067	1248,717308
0,0000689	1251,69754
0,000069	1254,677773
0,0000694	1257,658005
0,0000694	1260,638237
0,0000691	1263,618469
0,0000698	1266,598701
0,0000695	1269,578934
0,0000711	1272,559166
0,0000697	1275,539398
0,0000718	1278,51963
0,0000702	1281,499863
0,0000705	1284,480095
0,0000712	1287,460327
0,0000711	1290,440559
0,0000727	1293,420792
0,0000719	1296,401024
0,0000728	1299,381256
0,0000725	1302,361488
0,0000726	1305,341721
0,000074	1308,321953
0,0000744	1311,302185
0,0000751	1314,282417
0,0000759	1317,26265
0,0000758	1320,242882
0,0000773	1323,223114
0,0000776	1326,203346
0,0000784	1329,183578
0,0000783	1332,163811
0,0000785	1335,144043
0,0000782	1338,124275
0,0000806	1341,104507
0,0000809	1344,08474
0,0000806	1347,064972
0,000081	1350,045204
0,0000817	1353,025436
0,0000823	1356,005669
0,0000843	1358,985901
0,0000832	1361,966133
0,0000845	1364,946365
0,0000854	1367,926598
0,0000854	1370,90683
0,0000853	1373,887062
0,000089	1376,867294
0,0000892	1379,847527
0,0000899	1382,827759
0,000091	1385,807991
0,0000921	1388,788223
0,0000931	1391,768456
0,0000941	1394,748688
0,0000944	1397,72892
0,0000964	1400,709152
0,000099	1403,689384
0,0000993	1406,669617
0,000101	1409,649849
0,000104	1412,630081
0,000107	1415,610313
0,000109	1418,590546
0,000112	1421,570778
0,000117	1424,55101
0,00012	1427,531242
0,000126	1430,511475
0,000132	1433,491707
0,00014	1436,471939
0,000149	1439,452171
0,000163	1442,432404
0,000176	1445,412636
0,000194	1448,392868
0,000217	1451,3731
0,00024	1454,353333
0,000254	1457,333565
0,000214	1460,313797
0,000111	1463,294029
0,0000673	1466,274261
0,0000534	1469,254494
0,0000486	1472,234726
0,0000498	1475,214958
0,0000521	1478,19519
0,0000552	1481,175423
0,0000574	1484,155655
0,0000592	1487,135887
0,0000622	1490,116119
0,0000634	1493,096352
0,0000641	1496,076584
0,0000666	1499,056816
0,0000683	1502,037048
0,0000695	1505,017281
0,0000707	1507,997513
0,0000723	1510,977745
0,0000734	1513,957977
0,0000738	1516,93821
0,0000758	1519,918442
0,0000771	1522,898674
0,0000755	1525,878906
0,0000786	1528,859138
0,0000784	1531,839371
0,0000806	1534,819603
0,0000816	1537,799835
0,0000823	1540,780067
0,0000831	1543,7603
0,0000833	1546,740532
0,0000844	1549,720764
0,0000853	1552,700996
0,0000856	1555,681229
0,0000862	1558,661461
0,0000885	1561,641693
0,0000882	1564,621925
0,0000886	1567,602158
0,0000905	1570,58239
0,0000909	1573,562622
0,0000924	1576,542854
0,0000931	1579,523087
0,0000942	1582,503319
0,0000956	1585,483551
0,000096	1588,463783
0,0000966	1591,444016
0,0000977	1594,424248
0,0000986	1597,40448
0,0000998	1600,384712
0,0001	1603,364944
0,000101	1606,345177
0,000102	1609,325409
0,000104	1612,305641
0,000103	1615,285873
0,000105	1618,266106
0,000105	1621,246338
0,000104	1624,22657
0,000107	1627,206802
0,000107	1630,187035
0,000109	1633,167267
0,00011	1636,147499
0,000111	1639,127731
0,000112	1642,107964
0,000113	1645,088196
0,000113	1648,068428
0,000115	1651,04866
0,000116	1654,028893
0,000117	1657,009125
0,000119	1659,989357
0,000119	1662,969589
0,00012	1665,949821
0,000121	1668,930054
0,000122	1671,910286
0,000124	1674,890518
0,000125	1677,87075
0,000126	1680,850983
0,000127	1683,831215
0,000128	1686,811447
0,000129	1689,791679
0,000129	1692,771912
0,00013	1695,752144
0,000131	1698,732376
0,000133	1701,712608
0,000135	1704,692841
0,000136	1707,673073
0,000137	1710,653305
0,000138	1713,633537
0,000139	1716,61377
0,00014	1719,594002
0,000143	1722,574234
0,000143	1725,554466
0,000146	1728,534698
0,000147	1731,514931
0,000148	1734,495163
0,000149	1737,475395
0,00015	1740,455627
0,000153	1743,43586
0,000155	1746,416092
0,000155	1749,396324
0,000157	1752,376556
0,000159	1755,356789
0,000161	1758,337021
0,000163	1761,317253
0,000164	1764,297485
0,000166	1767,277718
0,000167	1770,25795
0,000168	1773,238182
0,000172	1776,218414
0,000173	1779,198647
0,000174	1782,178879
0,000177	1785,159111
0,000179	1788,139343
0,000182	1791,119576
0,000184	1794,099808
0,000186	1797,08004
0,000188	1800,060272
0,00019	1803,040504
0,000194	1806,020737
0,000196	1809,000969
0,0002	1811,981201
0,000203	1814,961433
0,000206	1817,941666
0,000208	1820,921898
0,000211	1823,90213
0,000215	1826,882362
0,000216	1829,862595
0,00022	1832,842827
0,000223	1835,823059
0,000227	1838,803291
0,00023	1841,783524
0,000232	1844,763756
0,000236	1847,743988
0,000239	1850,72422
0,000245	1853,704453
0,000248	1856,684685
0,000253	1859,664917
0,000256	1862,645149
0,000261	1865,625381
0,000264	1868,605614
0,000269	1871,585846
0,000274	1874,566078
0,000277	1877,54631
0,000282	1880,526543
0,000289	1883,506775
0,000293	1886,487007
0,000298	1889,467239
0,000303	1892,447472
0,00031	1895,427704
0,000315	1898,407936
0,000319	1901,388168
0,000326	1904,368401
0,00033	1907,348633
0,000335	1910,328865
0,000341	1913,309097
0,000343	1916,28933
0,000347	1919,269562
0,000347	1922,249794
0,000344	1925,230026
0,00034	1928,210258
0,000336	1931,190491
0,000341	1934,170723
0,000367	1937,150955
0,000411	1940,131187
0,000446	1943,11142
0,00047	1946,091652
0,000492	1949,071884
0,000511	1952,052116
0,000533	1955,032349
0,000553	1958,012581
0,000576	1960,992813
0,000598	1963,973045
0,000622	1966,953278
0,000649	1969,93351
0,000679	1972,913742
0,000708	1975,893974
0,000745	1978,874207
0,000782	1981,854439
0,000823	1984,834671
0,000868	1987,814903
0,000918	1990,795135
0,000972	1993,775368
0,00103	1996,7556
0,0011	1999,735832
0,00118	2002,716064
0,00126	2005,696297
0,00136	2008,676529
0,0015	2011,656761
0,00166	2014,636993
0,00185	2017,617226
0,00207	2020,597458
0,00234	2023,57769
0,00267	2026,557922
0,00307	2029,538155
0,00355	2032,518387
0,00414	2035,498619
0,00482	2038,478851
0,00556	2041,459084
0,00615	2044,439316
0,0061	2047,419548
0,00478	2050,39978
0,00334	2053,380013
0,00261	2056,360245
0,0022	2059,340477
0,0019	2062,320709
0,00168	2065,300941
0,00151	2068,281174
0,00137	2071,261406
0,00126	2074,241638
0,00117	2077,22187
0,00108	2080,202103
0,00101	2083,182335
0,000949	2086,162567
0,000894	2089,142799
0,000845	2092,123032
0,000802	2095,103264
0,000762	2098,083496
0,000724	2101,063728
0,000692	2104,043961
0,000662	2107,024193
0,000635	2110,004425
0,00061	2112,984657
0,000587	2115,96489
0,000564	2118,945122
0,000545	2121,925354
0,000524	2124,905586
0,000508	2127,885818
0,000491	2130,866051
0,000476	2133,846283
0,000461	2136,826515
0,000447	2139,806747
0,000434	2142,78698
0,000422	2145,767212
0,00041	2148,747444
0,0004	2151,727676
0,00039	2154,707909
0,000379	2157,688141
0,00037	2160,668373
0,000361	2163,648605
0,000354	2166,628838
0,000346	2169,60907
0,000339	2172,589302
0,00033	2175,569534
0,000323	2178,549767
0,000317	2181,529999
0,00031	2184,510231
0,000303	2187,490463
0,000297	2190,470695
0,000292	2193,450928
0,000286	2196,43116
0,00028	2199,411392
0,000275	2202,391624
0,000271	2205,371857
0,000265	2208,352089
0,000261	2211,332321
0,000256	2214,312553
0,000252	2217,292786
0,000248	2220,273018
0,000244	2223,25325
0,00024	2226,233482
0,000234	2229,213715
0,000231	2232,193947
0,000227	2235,174179
0,000223	2238,154411
0,00022	2241,134644
0,000217	2244,114876
0,000213	2247,095108
0,000211	2250,07534
0,000207	2253,055573
0,000203	2256,035805
0,000201	2259,016037
0,000198	2261,996269
0,000193	2264,976501
0,00019	2267,956734
0,000187	2270,936966
0,000185	2273,917198
0,000182	2276,89743
0,000179	2279,877663
0,000176	2282,857895
0,000174	2285,838127
0,00017	2288,818359
0,000168	2291,798592
0,000165	2294,778824
0,000162	2297,759056
0,000159	2300,739288
0,000156	2303,719521
0,000153	2306,699753
0,00015	2309,679985
0,000148	2312,660217
0,000145	2315,64045
0,000141	2318,620682
0,000139	2321,600914
0,000136	2324,581146
0,000134	2327,561378
0,000132	2330,541611
0,00013	2333,521843
0,000131	2336,502075
0,000133	2339,482307
0,000142	2342,46254
0,000154	2345,442772
0,000174	2348,423004
0,000198	2351,403236
0,000221	2354,383469
0,000226	2357,363701
0,000208	2360,343933
0,000191	2363,324165
0,000183	2366,304398
0,000177	2369,28463
0,000172	2372,264862
0,000166	2375,245094
0,000163	2378,225327
0,000159	2381,205559
0,000158	2384,185791
0,000155	2387,166023
0,000151	2390,146255
0,00015	2393,126488
0,000148	2396,10672
0,000145	2399,086952
0,000144	2402,067184
0,000142	2405,047417
0,000141	2408,027649
0,000139	2411,007881
0,000138	2413,988113
0,000137	2416,968346
0,000135	2419,948578
0,000134	2422,92881
0,000133	2425,909042
0,000132	2428,889275
0,000131	2431,869507
0,000129	2434,849739
0,000128	2437,829971
0,000128	2440,810204
0,000127	2443,790436
0,000126	2446,770668
0,000124	2449,7509
0,000123	2452,731133
0,000122	2455,711365
0,000122	2458,691597
0,000121	2461,671829
0,00012	2464,652061
0,000119	2467,632294
0,000117	2470,612526
0,000116	2473,592758
0,000115	2476,57299
0,000116	2479,553223
0,000114	2482,533455
0,000113	2485,513687
0,000112	2488,493919
0,000111	2491,474152
0,000112	2494,454384
0,000109	2497,434616
0,000109	2500,414848
0,000109	2503,395081
0,000107	2506,375313
0,000107	2509,355545
0,000106	2512,335777
0,000105	2515,31601
0,000104	2518,296242
0,000102	2521,276474
0,000102	2524,256706
0,0001	2527,236938
0,0000972	2530,217171
0,0000949	2533,197403
0,0000888	2536,177635
0,0000811	2539,157867
0,0000742	2542,1381
0,0000736	2545,118332
0,0000767	2548,098564
0,0000825	2551,078796
0,0000836	2554,059029
0,0000866	2557,039261
0,0000882	2560,019493
0,0000893	2562,999725
0,0000893	2565,979958
0,0000897	2568,96019
0,0000896	2571,940422
0,0000899	2574,920654
0,0000891	2577,900887
0,0000893	2580,881119
0,0000893	2583,861351
0,0000886	2586,841583
0,000089	2589,821815
0,0000881	2592,802048
0,0000886	2595,78228
0,0000878	2598,762512
0,0000873	2601,742744
0,0000875	2604,722977
0,0000865	2607,703209
0,0000862	2610,683441
0,0000855	2613,663673
0,0000852	2616,643906
0,0000858	2619,624138
0,0000857	2622,60437
0,0000846	2625,584602
0,0000842	2628,564835
0,0000836	2631,545067
0,0000834	2634,525299
0,0000831	2637,505531
0,0000813	2640,485764
0,0000816	2643,465996
0,0000809	2646,446228
0,0000805	2649,42646
0,0000805	2652,406693
0,0000798	2655,386925
0,0000814	2658,367157
0,0000791	2661,347389
0,0000808	2664,327621
0,0000791	2667,307854
0,0000791	2670,288086
0,0000787	2673,268318
0,0000774	2676,24855
0,0000783	2679,228783
0,0000779	2682,209015
0,0000778	2685,189247
0,0000784	2688,169479
0,0000775	2691,149712
0,0000776	2694,129944
0,0000768	2697,110176
0,0000761	2700,090408
0,0000757	2703,070641
0,0000766	2706,050873
0,0000766	2709,031105
0,0000757	2712,011337
0,0000757	2714,99157
0,0000748	2717,971802
0,0000751	2720,952034
0,0000744	2723,932266
0,0000732	2726,912498
0,0000742	2729,892731
0,0000741	2732,872963
0,0000731	2735,853195
0,0000723	2738,833427
0,0000726	2741,81366
0,0000716	2744,793892
0,0000721	2747,774124
0,0000714	2750,754356
0,0000709	2753,734589
0,0000701	2756,714821
0,0000698	2759,695053
0,0000701	2762,675285
0,00007	2765,655518
0,0000699	2768,63575
0,0000681	2771,615982
0,0000696	2774,596214
0,000068	2777,576447
0,0000687	2780,556679
0,0000683	2783,536911
0,000068	2786,517143
0,0000684	2789,497375
0,000067	2792,477608
0,0000671	2795,45784
0,0000677	2798,438072
0,0000675	2801,418304
0,0000668	2804,398537
0,0000683	2807,378769
0,0000667	2810,359001
0,0000668	2813,339233
0,0000667	2816,319466
0,0000669	2819,299698
0,0000666	2822,27993
0,0000656	2825,260162
0,0000652	2828,240395
0,0000648	2831,220627
0,0000653	2834,200859
0,0000648	2837,181091
0,0000657	2840,161324
0,0000641	2843,141556
0,0000644	2846,121788
0,0000651	2849,10202
0,000064	2852,082253
0,0000643	2855,062485
0,000064	2858,042717
0,0000643	2861,022949
0,0000647	2864,003181
0,000065	2866,983414
0,000065	2869,963646
0,0000651	2872,943878
0,0000639	2875,92411
0,0000635	2878,904343
0,0000643	2881,884575
0,0000638	2884,864807
0,0000645	2887,845039
0,0000641	2890,825272
0,0000642	2893,805504
0,0000638	2896,785736
0,0000645	2899,765968
0,0000646	2902,746201
0,0000647	2905,726433
0,0000653	2908,706665
0,0000658	2911,686897
0,0000669	2914,66713
0,0000685	2917,647362
0,0000714	2920,627594
0,0000741	2923,607826
0,000079	2926,588058
0,0000835	2929,568291
0,0000887	2932,548523
0,0000959	2935,528755
0,000102	2938,508987
0,000108	2941,48922
0,000112	2944,469452
0,00011	2947,449684
0,000107	2950,429916
0,000101	2953,410149
0,0000955	2956,390381
0,0000913	2959,370613
0,0000877	2962,350845
0,0000837	2965,331078
0,0000804	2968,31131
0,0000794	2971,291542
0,0000766	2974,271774
0,0000762	2977,252007
0,0000744	2980,232239
0,0000731	2983,212471
0,0000716	2986,192703
0,0000711	2989,172935
0,0000705	2992,153168
0,0000688	2995,1334
0,000068	2998,113632
0,0000675	3001,093864
0,0000668	3004,074097
0,0000663	3007,054329
0,0000649	3010,034561
0,0000639	3013,014793
0,0000646	3015,995026
0,0000646	3018,975258
0,0000665	3021,95549
0,0000677	3024,935722
0,0000692	3027,915955
0,0000706	3030,896187
0,0000698	3033,876419
0,0000704	3036,856651
0,0000694	3039,836884
0,0000701	3042,817116
0,00007	3045,797348
0,00007	3048,77758
0,0000688	3051,757813
0,0000688	3054,738045
0,0000692	3057,718277
0,0000712	3060,698509
0,0000694	3063,678741
0,00007	3066,658974
0,0000697	3069,639206
0,0000703	3072,619438
0,0000697	3075,59967
0,0000699	3078,579903
0,0000708	3081,560135
0,0000716	3084,540367
0,0000711	3087,520599
0,0000708	3090,500832
0,0000702	3093,481064
0,0000714	3096,461296
0,0000716	3099,441528
0,0000724	3102,421761
0,0000729	3105,401993
0,0000734	3108,382225
0,0000738	3111,362457
0,000074	3114,34269
0,0000741	3117,322922
0,0000755	3120,303154
0,0000766	3123,283386
0,0000776	3126,263618
0,0000781	3129,243851
0,000079	3132,224083
0,0000797	3135,204315
0,000081	3138,184547
0,0000824	3141,16478
0,0000831	3144,145012
0,0000856	3147,125244
0,0000872	3150,105476
0,0000884	3153,085709
0,0000904	3156,065941
0,0000935	3159,046173
0,000096	3162,026405
0,0000982	3165,006638
0,000101	3167,98687
0,000103	3170,967102
0,000105	3173,947334
0,000106	3176,927567
0,000104	3179,907799
0,000101	3182,888031
0,0000958	3185,868263
0,0000871	3188,848495
0,0000783	3191,828728
0,0000683	3194,80896
0,0000612	3197,789192
0,0000549	3200,769424
0,0000507	3203,749657
0,0000475	3206,729889
0,000046	3209,710121
0,0000433	3212,690353
0,0000426	3215,670586
0,0000408	3218,650818
0,0000414	3221,63105
0,0000402	3224,611282
0,0000405	3227,591515
0,0000404	3230,571747
0,0000405	3233,551979
0,0000402	3236,532211
0,0000403	3239,512444
0,0000396	3242,492676
0,0000424	3245,472908
0,0000418	3248,45314
0,0000422	3251,433372
0,0000416	3254,413605
0,0000415	3257,393837
0,0000429	3260,374069
0,0000422	3263,354301
0,0000428	3266,334534
0,0000425	3269,314766
0,0000424	3272,294998
0,000042	3275,27523
0,0000424	3278,255463
0,000043	3281,235695
0,0000435	3284,215927
0,0000418	3287,196159
0,0000433	3290,176392
0,0000425	3293,156624
0,0000423	3296,136856
0,0000426	3299,117088
0,0000427	3302,097321
0,0000431	3305,077553
0,0000429	3308,057785
0,0000428	3311,038017
0,0000431	3314,01825
0,0000432	3316,998482
0,000043	3319,978714
0,0000435	3322,958946
0,0000435	3325,939178
0,000044	3328,919411
0,0000444	3331,899643
0,000044	3334,879875
0,0000441	3337,860107
0,0000445	3340,84034
0,0000442	3343,820572
0,0000443	3346,800804
0,000044	3349,781036
0,0000429	3352,761269
0,0000447	3355,741501
0,0000452	3358,721733
0,0000457	3361,701965
0,0000446	3364,682198
0,0000452	3367,66243
0,0000448	3370,642662
0,0000451	3373,622894
0,0000454	3376,603127
0,0000451	3379,583359
0,0000444	3382,563591
0,0000452	3385,543823
0,0000445	3388,524055
0,0000447	3391,504288
0,0000449	3394,48452
0,0000447	3397,464752
0,000045	3400,444984
0,0000445	3403,425217
0,0000445	3406,405449
0,0000445	3409,385681
0,0000452	3412,365913
0,0000445	3415,346146
0,0000453	3418,326378
0,0000446	3421,30661
0,0000452	3424,286842
0,000045	3427,267075
0,0000441	3430,247307
0,0000443	3433,227539
0,0000447	3436,207771
0,0000452	3439,188004
0,0000449	3442,168236
0,0000448	3445,148468
0,0000451	3448,1287
0,0000453	3451,108932
0,0000448	3454,089165
0,0000441	3457,069397
0,0000454	3460,049629
0,0000446	3463,029861
0,0000446	3466,010094
0,0000448	3468,990326
0,0000451	3471,970558
0,0000452	3474,95079
0,0000458	3477,931023
0,0000447	3480,911255
0,0000446	3483,891487
0,0000453	3486,871719
0,0000467	3489,851952
0,0000463	3492,832184
0,0000463	3495,812416
0,0000479	3498,792648
0,0000494	3501,772881
0,0000515	3504,753113
0,0000525	3507,733345
0,0000565	3510,713577
0,0000593	3513,69381
0,0000638	3516,674042
0,0000696	3519,654274
0,0000788	3522,634506
0,0000872	3525,614738
0,0000953	3528,594971
0,0000994	3531,575203
0,0000952	3534,555435
0,0000881	3537,535667
0,0000772	3540,5159
0,0000697	3543,496132
0,0000649	3546,476364
0,0000596	3549,456596
0,0000569	3552,436829
0,0000541	3555,417061
0,0000518	3558,397293
0,0000497	3561,377525
0,0000476	3564,357758
0,0000466	3567,33799
0,0000443	3570,318222
0,0000441	3573,298454
0,0000426	3576,278687
0,0000417	3579,258919
0,000041	3582,239151
0,0000403	3585,219383
0,0000398	3588,199615
0,0000413	3591,179848
0,0000444	3594,16008
0,0000466	3597,140312
0,0000508	3600,120544
0,0000565	3603,100777
0,0000649	3606,081009
0,0000737	3609,061241
0,0000848	3612,041473
0,0000928	3615,021706
0,0000975	3618,001938
0,0000987	3620,98217
0,0000952	3623,962402
0,0000886	3626,942635
0,0000809	3629,922867
0,0000769	3632,903099
0,0000741	3635,883331
0,0000762	3638,863564
0,0000809	3641,843796
0,0000909	3644,824028
0,0001	3647,80426
0,00011	3650,784492
0,000119	3653,764725
0,000128	3656,744957
0,000141	3659,725189
0,000157	3662,705421
0,000174	3665,685654
0,000192	3668,665886
0,000207	3671,646118
0,000214	3674,62635
0,000212	3677,606583
0,000201	3680,586815
0,000189	3683,567047
0,000177	3686,547279
0,000169	3689,527512
0,000162	3692,507744
0,000157	3695,487976
0,000154	3698,468208
0,000151	3701,448441
0,000148	3704,428673
0,000146	3707,408905
0,000144	3710,389137
0,000142	3713,36937
0,000141	3716,349602
0,000141	3719,329834
0,00014	3722,310066
0,00014	3725,290298
0,000139	3728,270531
0,00014	3731,250763
0,00014	3734,230995
0,00014	3737,211227
0,000141	3740,19146
0,000141	3743,171692
0,000142	3746,151924
0,000142	3749,132156
0,000143	3752,112389
0,000144	3755,092621
0,000144	3758,072853
0,000145	3761,053085
0,000146	3764,033318
0,000147	3767,01355
0,000148	3769,993782
0,000149	3772,974014
0,000151	3775,954247
0,000152	3778,934479
0,000154	3781,914711
0,000156	3784,894943
0,000158	3787,875175
0,00016	3790,855408
0,000163	3793,83564
0,000165	3796,815872
0,000167	3799,796104
0,00017	3802,776337
0,000173	3805,756569
0,000177	3808,736801
0,000179	3811,717033
0,000184	3814,697266
0,000187	3817,677498
0,000191	3820,65773
0,000195	3823,637962
0,000199	3826,618195
0,000204	3829,598427
0,000209	3832,578659
0,000214	3835,558891
0,000221	3838,539124
0,000228	3841,519356
0,000235	3844,499588
0,000242	3847,47982
0,000251	3850,460052
0,000259	3853,440285
0,000268	3856,420517
0,000279	3859,400749
0,00029	3862,380981
0,000302	3865,361214
0,000317	3868,341446
0,00033	3871,321678
0,000346	3874,30191
0,000365	3877,282143
0,000384	3880,262375
0,000406	3883,242607
0,000433	3886,222839
0,000462	3889,203072
0,000494	3892,183304
0,000531	3895,163536
0,000573	3898,143768
0,000623	3901,124001
0,000679	3904,104233
0,000744	3907,084465
0,000821	3910,064697
0,000909	3913,04493
0,00101	3916,025162
0,00111	3919,005394
0,00121	3921,985626
0,00129	3924,965858
0,00129	3927,946091
0,0012	3930,926323
0,00103	3933,906555
0,000855	3936,886787
0,000717	3939,86702
0,000614	3942,847252
0,000536	3945,827484
0,000476	3948,807716
0,000427	3951,787949
0,000386	3954,768181
0,000352	3957,748413
0,000323	3960,728645
0,000299	3963,708878
0,000277	3966,68911
0,000257	3969,669342
0,00024	3972,649574
0,000227	3975,629807
0,000214	3978,610039
0,000202	3981,590271
0,000191	3984,570503
0,000181	3987,550735
0,00017	3990,530968
0,000161	3993,5112
0,000152	3996,491432
0,000144	3999,471664
0,000135	4002,451897
0,000128	4005,432129
0,000121	4008,412361
0,000115	4011,392593
0,000108	4014,372826
0,000101	4017,353058
0,0000948	4020,33329
0,0000893	4023,313522
0,0000833	4026,293755
0,0000772	4029,273987
0,000071	4032,254219
0,0000664	4035,234451
0,0000619	4038,214684
0,000059	4041,194916
0,0000561	4044,175148
0,0000569	4047,15538
0,0000595	4050,135612
0,0000671	4053,115845
0,0000792	4056,096077
0,0000976	4059,076309
0,000119	4062,056541
0,000147	4065,036774
0,000176	4068,017006
0,0002	4070,997238
0,000207	4073,97747
0,000196	4076,957703
0,000176	4079,937935
0,000155	4082,918167
0,000138	4085,898399
0,000124	4088,878632
0,000115	4091,858864
0,00011	4094,839096
0,000106	4097,819328
0,000105	4100,799561
0,000101	4103,779793
0,0000972	4106,760025
0,0000956	4109,740257
0,0000936	4112,72049
0,0000906	4115,700722
0,0000871	4118,680954
0,0000849	4121,661186
0,0000825	4124,641418
0,00008	4127,621651
0,0000795	4130,601883
0,0000786	4133,582115
0,000075	4136,562347
0,0000741	4139,54258
0,0000727	4142,522812
0,0000701	4145,503044
0,000069	4148,483276
0,0000684	4151,463509
0,0000664	4154,443741
0,0000659	4157,423973
0,0000659	4160,404205
0,0000669	4163,384438
0,0000658	4166,36467
0,0000675	4169,344902
0,0000697	4172,325134
0,0000726	4175,305367
0,0000748	4178,285599
0,0000795	4181,265831
0,0000854	4184,246063
0,000093	4187,226295
0,000101	4190,206528
0,00011	4193,18676
0,000117	4196,166992
0,000121	4199,147224
0,000117	4202,127457
0,000106	4205,107689
0,0000933	4208,087921
0,0000825	4211,068153
0,0000729	4214,048386
0,0000674	4217,028618
0,0000619	4220,00885
0,0000579	4222,989082
0,0000525	4225,969315
0,000049	4228,949547
0,0000437	4231,929779
0,0000395	4234,910011
0,0000349	4237,890244
0,0000303	4240,870476
0,0000257	4243,850708
0,0000209	4246,83094
0,0000178	4249,811172
0,0000161	4252,791405
0,0000166	4255,771637
0,0000207	4258,751869
0,0000266	4261,732101
0,0000342	4264,712334
0,0000413	4267,692566
0,0000469	4270,672798
0,0000502	4273,65303
0,0000521	4276,633263
0,0000522	4279,613495
0,000051	4282,593727
0,0000512	4285,573959
0,0000495	4288,554192
0,0000498	4291,534424
0,0000475	4294,514656
0,0000459	4297,494888
0,0000455	4300,475121
0,0000445	4303,455353
0,0000442	4306,435585
0,0000437	4309,415817
0,0000427	4312,396049
0,0000414	4315,376282
0,0000405	4318,356514
0,0000412	4321,336746
0,0000396	4324,316978
0,0000387	4327,297211
0,0000385	4330,277443
0,0000368	4333,257675
0,0000367	4336,237907
0,0000359	4339,21814
0,0000349	4342,198372
0,000034	4345,178604
0,000034	4348,158836
0,0000337	4351,139069
0,0000333	4354,119301
0,0000328	4357,099533
0,0000321	4360,079765
0,0000307	4363,059998
0,0000309	4366,04023
0,0000293	4369,020462
0,000029	4372,000694
0,0000287	4374,980927
0,0000274	4377,961159
0,0000271	4380,941391
0,0000256	4383,921623
0,0000251	4386,901855
0,0000237	4389,882088
0,0000215	4392,86232
0,0000212	4395,842552
0,0000199	4398,822784
0,0000194	4401,803017
0,0000194	4404,783249
0,0000216	4407,763481
0,0000227	4410,743713
0,0000264	4413,723946
0,0000294	4416,704178
0,0000335	4419,68441
0,0000363	4422,664642
0,0000395	4425,644875
0,0000411	4428,625107
0,0000431	4431,605339
0,0000438	4434,585571
0,0000444	4437,565804
0,0000433	4440,546036
0,0000431	4443,526268
0,0000433	4446,5065
0,0000423	4449,486732
0,0000422	4452,466965
0,0000423	4455,447197
0,0000413	4458,427429
0,0000404	4461,407661
0,0000406	4464,387894
0,0000394	4467,368126
0,0000389	4470,348358
0,0000386	4473,32859
0,0000391	4476,308823
0,0000381	4479,289055
0,0000376	4482,269287
0,0000378	4485,249519
0,0000369	4488,229752
0,0000373	4491,209984
0,0000365	4494,190216
0,0000366	4497,170448
0,0000358	4500,150681
0,0000368	4503,130913
0,0000366	4506,111145
0,0000357	4509,091377
0,0000364	4512,071609
0,0000362	4515,051842
0,0000372	4518,032074
0,0000376	4521,012306
0,0000384	4523,992538
0,0000398	4526,972771
0,0000407	4529,953003
0,0000415	4532,933235
0,000042	4535,913467
0,0000431	4538,8937
0,0000458	4541,873932
0,0000479	4544,854164
0,0000486	4547,834396
0,0000496	4550,814629
0,0000515	4553,794861
0,0000527	4556,775093
0,0000542	4559,755325
0,0000554	4562,735558
0,0000562	4565,71579
0,0000562	4568,696022
0,0000568	4571,676254
0,0000549	4574,656487
0,0000543	4577,636719
0,0000525	4580,616951
0,0000506	4583,597183
0,0000483	4586,577415
0,0000469	4589,557648
0,0000445	4592,53788
0,0000438	4595,518112
0,0000422	4598,498344
0,0000405	4601,478577
0,0000382	4604,458809
0,0000362	4607,439041
0,0000344	4610,419273
0,0000332	4613,399506
0,0000319	4616,379738
0,0000303	4619,35997
0,0000285	4622,340202
0,0000275	4625,320435
0,0000262	4628,300667
0,0000239	4631,280899
0,0000251	4634,261131
0,0000259	4637,241364
0,0000285	4640,221596
0,0000331	4643,201828
0,0000387	4646,18206
0,0000436	4649,162292
0,0000488	4652,142525
0,0000506	4655,122757
0,0000514	4658,102989
0,0000496	4661,083221
0,000047	4664,063454
0,0000442	4667,043686
0,0000428	4670,023918
0,0000402	4673,00415
0,0000407	4675,984383
0,0000388	4678,964615
0,0000382	4681,944847
0,0000368	4684,925079
0,0000367	4687,905312
0,0000363	4690,885544
0,0000356	4693,865776
0,0000353	4696,846008
0,0000349	4699,826241
0,0000344	4702,806473
0,000034	4705,786705
0,000033	4708,766937
0,0000325	4711,747169
0,0000307	4714,727402
0,0000306	4717,707634
0,0000295	4720,687866
0,000028	4723,668098
0,0000273	4726,648331
0,0000255	4729,628563
0,0000249	4732,608795
0,0000237	4735,589027
0,0000211	4738,56926
0,0000181	4741,549492
0,0000153	4744,529724
0,0000115	4747,509956
0,00001	4750,490189
0,0000128	4753,470421
0,0000157	4756,450653
0,0000172	4759,430885
0,0000186	4762,411118
0,0000191	4765,39135
0,0000184	4768,371582
0,0000197	4771,351814
0,0000199	4774,332047
0,0000191	4777,312279
0,0000191	4780,292511
0,0000176	4783,272743
0,0000165	4786,252975
0,0000153	4789,233208
0,0000138	4792,21344
0,0000116	4795,193672
0,00000939	4798,173904
0,00000712	4801,154137
0,00000582	4804,134369
0,0000071	4807,114601
0,0000109	4810,094833
0,0000157	4813,075066
0,0000202	4816,055298
0,0000248	4819,03553
0,0000277	4822,015762
0,0000281	4824,995995
0,0000298	4827,976227
0,000029	4830,956459
0,0000298	4833,936691
0,0000298	4836,916924
0,0000302	4839,897156
0,0000309	4842,877388
0,0000302	4845,85762
0,0000303	4848,837852
0,0000307	4851,818085
0,0000309	4854,798317
0,0000302	4857,778549
0,0000305	4860,758781
0,0000299	4863,739014
0,000031	4866,719246
0,000031	4869,699478
0,0000304	4872,67971
0,0000312	4875,659943
0,000031	4878,640175
0,0000306	4881,620407
0,0000305	4884,600639
0,0000316	4887,580872
0,0000305	4890,561104
0,0000307	4893,541336
0,0000314	4896,521568
0,0000309	4899,501801
0,000031	4902,482033
0,0000312	4905,462265
0,0000308	4908,442497
0,0000314	4911,422729
0,0000313	4914,402962
0,0000309	4917,383194
0,0000311	4920,363426
0,0000314	4923,343658
0,0000309	4926,323891
0,0000307	4929,304123
0,000031	4932,284355
0,000031	4935,264587
0,0000302	4938,24482
0,0000306	4941,225052
0,0000296	4944,205284
0,0000303	4947,185516
0,0000302	4950,165749
0,0000306	4953,145981
0,0000315	4956,126213
0,0000303	4959,106445
0,0000309	4962,086678
0,0000311	4965,06691
0,0000305	4968,047142
0,0000311	4971,027374
0,0000315	4974,007607
0,0000315	4976,987839
0,0000319	4979,968071
0,0000328	4982,948303
0,0000319	4985,928535
0,0000332	4988,908768
0,000033	4991,889
0,0000339	4994,869232
0,0000339	4997,849464
0,000033	5000,829697
0,0000344	5003,809929
0,0000342	5006,790161
0,0000343	5009,770393
0,0000353	5012,750626
0,0000362	5015,730858
0,0000367	5018,71109
0,0000384	5021,691322
0,0000395	5024,671555
0,0000403	5027,651787
0,0000416	5030,632019
0,0000435	5033,612251
0,0000445	5036,592484
0,0000466	5039,572716
0,0000475	5042,552948
0,0000476	5045,53318
0,0000473	5048,513412
0,0000469	5051,493645
0,0000459	5054,473877
0,0000441	5057,454109
0,0000428	5060,434341
0,0000416	5063,414574
0,0000405	5066,394806
0,0000402	5069,375038
0,0000398	5072,35527
0,000039	5075,335503
0,0000384	5078,315735
0,0000383	5081,295967
0,0000376	5084,276199
0,0000372	5087,256432
0,0000364	5090,236664
0,0000361	5093,216896
0,0000357	5096,197128
0,0000346	5099,177361
0,0000351	5102,157593
0,0000346	5105,137825
0,000034	5108,118057
0,0000332	5111,098289
0,0000325	5114,078522
0,0000331	5117,058754
0,0000327	5120,038986
0,0000316	5123,019218
0,0000327	5125,999451
0,0000317	5128,979683
0,0000313	5131,959915
0,0000309	5134,940147
0,000031	5137,92038
0,0000302	5140,900612
0,000031	5143,880844
0,0000307	5146,861076
0,0000319	5149,841309
0,0000322	5152,821541
0,0000314	5155,801773
0,0000319	5158,782005
0,0000326	5161,762238
0,0000322	5164,74247
0,000032	5167,722702
0,0000323	5170,702934
0,000032	5173,683167
0,0000331	5176,663399
0,0000329	5179,643631
0,0000323	5182,623863
0,0000331	5185,604095
0,0000334	5188,584328
0,000032	5191,56456
0,0000332	5194,544792
0,0000334	5197,525024
0,0000326	5200,505257
0,000033	5203,485489
0,0000336	5206,465721
0,0000332	5209,445953
0,0000329	5212,426186
0,0000325	5215,406418
0,0000332	5218,38665
0,0000346	5221,366882
0,0000341	5224,347115
0,0000334	5227,327347
0,0000337	5230,307579
0,0000334	5233,287811
0,0000341	5236,268044
0,000034	5239,248276
0,0000339	5242,228508
0,000034	5245,20874
0,0000345	5248,188972
0,0000342	5251,169205
0,0000335	5254,149437
0,0000343	5257,129669
0,000035	5260,109901
0,0000356	5263,090134
0,0000347	5266,070366
0,000035	5269,050598
0,0000351	5272,03083
0,0000345	5275,011063
0,0000342	5277,991295
0,0000355	5280,971527
0,0000363	5283,951759
0,0000356	5286,931992
0,0000359	5289,912224
0,0000365	5292,892456
0,000036	5295,872688
0,0000366	5298,852921
0,0000368	5301,833153
0,0000377	5304,813385
0,0000372	5307,793617
0,0000371	5310,773849
0,0000368	5313,754082
0,0000378	5316,734314
0,0000377	5319,714546
0,0000379	5322,694778
0,0000379	5325,675011
0,0000389	5328,655243
0,0000389	5331,635475
0,0000399	5334,615707
0,0000402	5337,59594
0,0000401	5340,576172
0,0000393	5343,556404
0,0000407	5346,536636
0,0000409	5349,516869
0,0000425	5352,497101
0,0000424	5355,477333
0,0000419	5358,457565
0,0000431	5361,437798
0,000044	5364,41803
0,0000444	5367,398262
0,0000447	5370,378494
0,0000454	5373,358727
0,0000467	5376,338959
0,0000472	5379,319191
0,0000481	5382,299423
0,0000477	5385,279655
0,0000499	5388,259888
0,0000497	5391,24012
0,0000504	5394,220352
0,0000509	5397,200584
0,0000496	5400,180817
0,0000497	5403,161049
0,0000485	5406,141281
0,0000477	5409,121513
0,0000483	5412,101746
0,000048	5415,081978
0,000048	5418,06221
0,000048	5421,042442
0,0000485	5424,022675
0,0000491	5427,002907
0,0000498	5429,983139
0,0000491	5432,963371
0,0000497	5435,943604
0,0000508	5438,923836
0,0000514	5441,904068
0,0000526	5444,8843
0,0000533	5447,864532
0,000054	5450,844765
0,0000551	5453,824997
0,0000567	5456,805229
0,0000575	5459,785461
0,0000589	5462,765694
0,0000598	5465,745926
0,0000618	5468,726158
0,0000624	5471,70639
0,0000647	5474,686623
0,0000666	5477,666855
0,0000687	5480,647087
0,0000708	5483,627319
0,0000717	5486,607552
0,0000742	5489,587784
0,0000762	5492,568016
0,0000781	5495,548248
0,0000806	5498,528481
0,000083	5501,508713
0,0000845	5504,488945
0,0000875	5507,469177
0,0000902	5510,449409
0,0000928	5513,429642
0,0000951	5516,409874
0,0000964	5519,390106
0,0000987	5522,370338
0,000099	5525,350571
0,0001	5528,330803
0,0001	5531,311035
0,0001	5534,291267
0,0000983	5537,2715
0,0000975	5540,251732
0,0000953	5543,231964
0,0000913	5546,212196
0,0000871	5549,192429
0,0000824	5552,172661
0,0000793	5555,152893
0,0000782	5558,133125
0,0000776	5561,113358
0,0000777	5564,09359
0,0000792	5567,073822
0,0000793	5570,054054
0,0000784	5573,034286
0,0000761	5576,014519
0,0000742	5578,994751
0,000074	5581,974983
0,0000721	5584,955215
0,0000702	5587,935448
0,0000699	5590,91568
0,000067	5593,895912
0,0000663	5596,876144
0,0000651	5599,856377
0,0000647	5602,836609
0,0000638	5605,816841
0,0000638	5608,797073
0,0000651	5611,777306
0,000065	5614,757538
0,0000658	5617,73777
0,000066	5620,718002
0,0000676	5623,698235
0,0000688	5626,678467
0,0000703	5629,658699
0,0000714	5632,638931
0,0000734	5635,619164
0,0000756	5638,599396
0,0000787	5641,579628
0,0000811	5644,55986
0,0000833	5647,540092
0,0000866	5650,520325
0,0000889	5653,500557
0,0000934	5656,480789
0,0000958	5659,461021
0,0000988	5662,441254
0,000103	5665,421486
0,000106	5668,401718
0,000108	5671,38195
0,00011	5674,362183
0,000112	5677,342415
0,000113	5680,322647
0,000112	5683,302879
0,000111	5686,283112
0,000108	5689,263344
0,000105	5692,243576
0,0001	5695,223808
0,0000956	5698,204041
0,0000918	5701,184273
0,0000861	5704,164505
0,000083	5707,144737
0,0000791	5710,124969
0,0000764	5713,105202
0,000074	5716,085434
0,0000711	5719,065666
0,0000686	5722,045898
0,0000665	5725,026131
0,000064	5728,006363
0,0000618	5730,986595
0,00006	5733,966827
0,0000579	5736,94706
0,0000568	5739,927292
0,000054	5742,907524
0,0000544	5745,887756
0,0000528	5748,867989
0,0000528	5751,848221
0,0000511	5754,828453
0,0000508	5757,808685
0,0000512	5760,788918
0,0000507	5763,76915
0,0000507	5766,749382
0,0000515	5769,729614
0,0000503	5772,709846
0,0000496	5775,690079
0,0000491	5778,670311
0,0000493	5781,650543
0,0000497	5784,630775
0,0000489	5787,611008
0,0000488	5790,59124
0,0000481	5793,571472
0,0000474	5796,551704
0,000048	5799,531937
0,0000464	5802,512169
0,0000465	5805,492401
0,0000467	5808,472633
0,0000452	5811,452866
0,0000466	5814,433098
0,0000466	5817,41333
0,000047	5820,393562
0,0000481	5823,373795
0,0000483	5826,354027
0,0000497	5829,334259
0,0000513	5832,314491
0,0000528	5835,294724
0,0000544	5838,274956
0,000057	5841,255188
0,0000597	5844,23542
0,0000619	5847,215652
0,0000656	5850,195885
0,0000687	5853,176117
0,0000735	5856,156349
0,0000772	5859,136581
0,0000824	5862,116814
0,0000869	5865,097046
0,0000923	5868,077278
0,0000967	5871,05751
0,000102	5874,037743
0,000105	5877,017975
0,000108	5879,998207
0,000111	5882,978439
0,000112	5885,958672
0,000112	5888,938904
0,000113	5891,919136
0,000113	5894,899368
0,000111	5897,879601
0,000109	5900,859833
0,000107	5903,840065
0,000106	5906,820297
0,000105	5909,800529
0,000103	5912,780762
0,000103	5915,760994
0,000102	5918,741226
0,0001	5921,721458
0,0000993	5924,701691
0,0000975	5927,681923
0,000097	5930,662155
0,0000954	5933,642387
0,0000948	5936,62262
0,0000932	5939,602852
0,0000924	5942,583084
0,0000921	5945,563316
[truncated: 30,772 more rows]
