# Supplementary material for: Predicting the Durability of Solid Fired Bricks Using NDT Electroacoustic Methods
Source: Materials (Basel). 2022 Aug 25;15(17):5882. doi: 10.3390/ma15175882 (PMC9457344; doi:10.3390/ma15175882)
Supplement: Supplementary file 1 [file materials-15-05882-s001.zip › 30-S0_FT.csv]

ASCII data file created with TiePie Multi Channel software. www.tiepie.com.
2021-02-24 09:15:45 704m
Frequency	FFT1
Hz	V
0,000844	0
0,000102	2,980232239
0,0000998	5,960464478
0,0000862	8,940696716
0,0000856	11,92092896
0,0000915	14,90116119
0,000087	17,88139343
0,0000639	20,86162567
0,000144	23,84185791
0,000095	26,82209015
0,0000933	29,80232239
0,0000897	32,78255463
0,0000959	35,76278687
0,0000888	38,7430191
0,0000932	41,72325134
0,0000921	44,70348358
0,00009	47,68371582
0,0000811	50,66394806
0,0000851	53,6441803
0,0000886	56,62441254
0,0000948	59,60464478
0,0000873	62,58487701
0,000088	65,56510925
0,000088	68,54534149
0,000085	71,52557373
0,0000878	74,50580597
0,0000898	77,48603821
0,0000928	80,46627045
0,0000982	83,44650269
0,0000935	86,42673492
0,0000902	89,40696716
0,0000852	92,3871994
0,0000845	95,36743164
0,000084	98,34766388
0,0000864	101,3278961
0,0000855	104,3081284
0,0000887	107,2883606
0,0000876	110,2685928
0,0000849	113,2488251
0,0000831	116,2290573
0,0000838	119,2092896
0,0000878	122,1895218
0,0000898	125,169754
0,0000872	128,1499863
0,0000847	131,1302185
0,0000827	134,1104507
0,0000817	137,090683
0,0000797	140,0709152
0,0000863	143,0511475
0,0000897	146,0313797
0,0000895	149,0116119
0,0000882	151,9918442
0,0000844	154,9720764
0,0000798	157,9523087
0,0000783	160,9325409
0,0000822	163,9127731
0,0000865	166,8930054
0,00009	169,8732376
0,0000864	172,8534698
0,0000846	175,8337021
0,0000817	178,8139343
0,0000783	181,7941666
0,000077	184,7743988
0,0000835	187,754631
0,0000875	190,7348633
0,0000887	193,7150955
0,0000859	196,6953278
0,000081	199,67556
0,0000767	202,6557922
0,0000776	205,6360245
0,0000813	208,6162567
0,0000856	211,596489
0,0000887	214,5767212
0,0000873	217,5569534
0,0000856	220,5371857
0,0000801	223,5174179
0,0000769	226,4976501
0,0000796	229,4778824
0,0000834	232,4581146
0,0000871	235,4383469
0,0000906	238,4185791
0,0000882	241,3988113
0,0000797	244,3790436
0,0000771	247,3592758
0,0000767	250,3395081
0,0000792	253,3197403
0,0000843	256,2999725
0,0000887	259,2802048
0,0000855	262,260437
0,0000822	265,2406693
0,000077	268,2209015
0,0000746	271,2011337
0,0000759	274,181366
0,0000823	277,1615982
0,0000832	280,1418304
0,0000857	283,1220627
0,0000808	286,1022949
0,0000774	289,0825272
0,0000744	292,0627594
0,0000746	295,0429916
0,000081	298,0232239
0,0000851	301,0034561
0,0000859	303,9836884
0,0000863	306,9639206
0,0000825	309,9441528
0,0000782	312,9243851
0,000075	315,9046173
0,0000776	318,8848495
0,0000831	321,8650818
0,0000864	324,845314
0,0000878	327,8255463
0,000084	330,8057785
0,0000789	333,7860107
0,0000727	336,766243
0,0000755	339,7464752
0,0000788	342,7267075
0,0000839	345,7069397
0,0000861	348,6871719
0,0000837	351,6674042
0,0000789	354,6476364
0,0000757	357,6278687
0,0000739	360,6081009
0,0000776	363,5883331
0,0000826	366,5685654
0,0000859	369,5487976
0,0000862	372,5290298
0,0000833	375,5092621
0,0000776	378,4894943
0,000077	381,4697266
0,000077	384,4499588
0,0000805	387,430191
0,0000863	390,4104233
0,000087	393,3906555
0,0000861	396,3708878
0,0000803	399,35112
0,0000777	402,3313522
0,0000765	405,3115845
0,0000789	408,2918167
0,0000844	411,272049
0,0000867	414,2522812
0,0000874	417,2325134
0,0000842	420,2127457
0,0000796	423,1929779
0,0000767	426,1732101
0,0000773	429,1534424
0,0000823	432,1336746
0,0000859	435,1139069
0,0000876	438,0941391
0,0000853	441,0743713
0,0000844	444,0546036
0,000079	447,0348358
0,0000794	450,0150681
0,0000809	452,9953003
0,0000861	455,9755325
0,0000901	458,9557648
0,000089	461,935997
0,0000865	464,9162292
0,000084	467,8964615
0,0000815	470,8766937
0,0000809	473,856926
0,0000838	476,8371582
0,0000885	479,8173904
0,0000896	482,7976227
0,0000902	485,7778549
0,000086	488,7580872
0,0000843	491,7383194
0,0000845	494,7185516
0,0000848	497,6987839
0,000089	500,6790161
0,000092	503,6592484
0,0000931	506,6394806
0,0000898	509,6197128
0,0000891	512,5999451
0,0000857	515,5801773
0,0000871	518,5604095
0,0000908	521,5406418
0,0000928	524,520874
0,000097	527,5011063
0,0000972	530,4813385
0,0000932	533,4615707
0,000091	536,441803
0,0000906	539,4220352
0,0000914	542,4022675
0,0000954	545,3824997
0,0000983	548,3627319
0,0000998	551,3429642
0,0000988	554,3231964
0,0000968	557,3034286
0,0000921	560,2836609
0,0000933	563,2638931
0,0000965	566,2441254
0,000102	569,2243576
0,000103	572,2045898
0,000104	575,1848221
0,000102	578,1650543
0,0000994	581,1452866
0,0000992	584,1255188
0,0000985	587,105751
0,000105	590,0859833
0,000107	593,0662155
0,000109	596,0464478
0,00011	599,02668
0,000107	602,0069122
0,000105	604,9871445
0,000103	607,9673767
0,000107	610,9476089
0,00011	613,9278412
0,000114	616,9080734
0,000117	619,8883057
0,000116	622,8685379
0,000113	625,8487701
0,00011	628,8290024
0,000111	631,8092346
0,000115	634,7894669
0,00012	637,7696991
0,000124	640,7499313
0,000126	643,7301636
0,000124	646,7103958
0,000119	649,6906281
0,000117	652,6708603
0,000119	655,6510925
0,000126	658,6313248
0,000132	661,611557
0,000136	664,5917892
0,000135	667,5720215
0,00013	670,5522537
0,000127	673,532486
0,000127	676,5127182
0,000132	679,4929504
0,00014	682,4731827
0,000148	685,4534149
0,000151	688,4336472
0,000148	691,4138794
0,000142	694,3941116
0,000136	697,3743439
0,00014	700,3545761
0,000148	703,3348083
0,000158	706,3150406
0,000164	709,2952728
0,000164	712,2755051
0,000159	715,2557373
0,000153	718,2359695
0,000152	721,2162018
0,000159	724,196434
0,000173	727,1766663
0,000185	730,1568985
0,00019	733,1371307
0,000187	736,117363
0,00018	739,0975952
0,000173	742,0778275
0,000178	745,0580597
0,000193	748,0382919
0,00021	751,0185242
0,000223	753,9987564
0,000226	756,9789886
0,000218	759,9592209
0,000208	762,9394531
0,000206	765,9196854
0,00022	768,8999176
0,000244	771,8801498
0,000268	774,8603821
0,000278	777,8406143
0,000278	780,8208466
0,000267	783,8010788
0,000259	786,781311
0,000269	789,7615433
0,0003	792,7417755
0,000339	795,7220078
0,000371	798,70224
0,000387	801,6824722
0,000382	804,6627045
0,000372	807,6429367
0,000378	810,6231689
0,000424	813,6034012
0,000501	816,5836334
0,000586	819,5638657
0,000658	822,5440979
0,000703	825,5243301
0,000731	828,5045624
0,000774	831,4847946
0,000899	834,4650269
0,00118	837,4452591
0,00163	840,4254913
0,00224	843,4057236
0,00284	846,3859558
0,00249	849,366188
0,00131	852,3464203
0,000796	855,3266525
0,00064	858,3068848
0,000581	861,287117
0,000526	864,2673492
0,000447	867,2475815
0,000352	870,2278137
0,000255	873,208046
0,000182	876,1882782
0,000149	879,1685104
0,000149	882,1487427
0,000147	885,1289749
0,000136	888,1092072
0,000108	891,0894394
0,000074	894,0696716
0,0000389	897,0499039
0,0000117	900,0301361
0,00000613	903,0103683
0,0000113	905,9906006
0,00000976	908,9708328
0,000025	911,9510651
0,0000469	914,9312973
0,0000699	917,9115295
0,0000891	920,8917618
0,000106	923,871994
0,000119	926,8522263
0,000135	929,8324585
0,000152	932,8126907
0,00017	935,792923
0,000191	938,7731552
0,000213	941,7533875
0,000239	944,7336197
0,000273	947,7138519
0,000317	950,6940842
0,000365	953,6743164
0,000415	956,6545486
0,00046	959,6347809
0,000509	962,6150131
0,000575	965,5952454
0,000684	968,5754776
0,000854	971,5557098
0,00109	974,5359421
0,0014	977,5161743
0,00178	980,4964066
0,00223	983,4766388
0,00261	986,456871
0,00232	989,4371033
0,00165	992,4173355
0,00133	995,3975677
0,00112	998,3778
0,000934	1001,358032
0,000762	1004,338264
0,000622	1007,318497
0,000531	1010,298729
0,000494	1013,278961
0,000487	1016,259193
0,00048	1019,239426
0,000454	1022,219658
0,00041	1025,19989
0,000358	1028,180122
0,000314	1031,160355
0,000292	1034,140587
0,000295	1037,120819
0,000304	1040,101051
0,000304	1043,081284
0,000289	1046,061516
0,000261	1049,041748
0,000231	1052,02198
0,000212	1055,002213
0,000209	1057,982445
0,000219	1060,962677
0,000228	1063,942909
0,000224	1066,923141
0,00021	1069,903374
0,000189	1072,883606
0,000168	1075,863838
0,000163	1078,84407
0,000168	1081,824303
0,000179	1084,804535
0,000182	1087,784767
0,000176	1090,764999
0,00016	1093,745232
0,000144	1096,725464
0,000134	1099,705696
0,000135	1102,685928
0,000142	1105,666161
0,00015	1108,646393
0,00015	1111,626625
0,000142	1114,606857
0,000128	1117,58709
0,000117	1120,567322
0,000113	1123,547554
0,000119	1126,527786
0,000127	1129,508018
0,00013	1132,488251
0,000127	1135,468483
0,000117	1138,448715
0,000105	1141,428947
0,0000986	1144,40918
0,0000993	1147,389412
0,000106	1150,369644
0,000111	1153,349876
0,000112	1156,330109
0,000106	1159,310341
0,0000957	1162,290573
0,0000877	1165,270805
0,0000845	1168,251038
0,0000888	1171,23127
0,0000958	1174,211502
0,0000988	1177,191734
0,0000959	1180,171967
0,0000891	1183,152199
0,0000805	1186,132431
0,0000747	1189,112663
0,0000764	1192,092896
0,0000834	1195,073128
0,0000871	1198,05336
0,000088	1201,033592
0,0000833	1204,013824
0,0000758	1206,994057
0,0000695	1209,974289
0,0000676	1212,954521
0,0000726	1215,934753
0,0000779	1218,914986
0,0000793	1221,895218
0,0000786	1224,87545
0,0000741	1227,855682
0,0000654	1230,835915
0,0000623	1233,816147
0,0000651	1236,796379
0,000068	1239,776611
0,0000724	1242,756844
0,0000735	1245,737076
0,0000688	1248,717308
0,0000626	1251,69754
0,000057	1254,677773
0,0000557	1257,658005
0,0000596	1260,638237
0,0000643	1263,618469
0,0000661	1266,598701
0,0000652	1269,578934
0,0000607	1272,559166
0,000055	1275,539398
0,0000512	1278,51963
0,000052	1281,499863
0,000056	1284,480095
0,0000592	1287,460327
0,0000592	1290,440559
0,0000575	1293,420792
0,0000526	1296,401024
0,0000481	1299,381256
0,0000479	1302,361488
0,0000498	1305,341721
0,0000528	1308,321953
0,0000545	1311,302185
0,0000541	1314,282417
0,0000517	1317,26265
0,0000465	1320,242882
0,0000437	1323,223114
0,0000442	1326,203346
0,0000474	1329,183578
0,0000502	1332,163811
0,0000514	1335,144043
0,0000498	1338,124275
0,000046	1341,104507
0,0000427	1344,08474
0,0000401	1347,064972
0,000042	1350,045204
0,0000442	1353,025436
0,0000475	1356,005669
0,0000455	1358,985901
0,0000435	1361,966133
0,0000401	1364,946365
0,0000374	1367,926598
0,0000369	1370,90683
0,00004	1373,887062
0,0000408	1376,867294
0,0000413	1379,847527
0,0000404	1382,827759
0,0000371	1385,807991
0,0000357	1388,788223
0,0000328	1391,768456
0,0000329	1394,748688
0,0000358	1397,72892
0,000037	1400,709152
0,0000355	1403,689384
0,0000342	1406,669617
0,0000298	1409,649849
0,0000285	1412,630081
0,0000267	1415,610313
0,0000264	1418,590546
0,000029	1421,570778
0,0000292	1424,55101
0,0000264	1427,531242
0,0000233	1430,511475
0,0000203	1433,491707
0,0000151	1436,471939
0,0000118	1439,452171
0,0000113	1442,432404
0,00000927	1445,412636
0,00000974	1448,392868
0,000012	1451,3731
0,0000261	1454,353333
0,0000528	1457,333565
0,0000882	1460,313797
0,0000913	1463,294029
0,0000755	1466,274261
0,0000659	1469,254494
0,0000578	1472,234726
0,0000535	1475,214958
0,0000486	1478,19519
0,0000477	1481,175423
0,0000475	1484,155655
0,0000464	1487,135887
0,0000472	1490,116119
0,0000445	1493,096352
0,000042	1496,076584
0,0000404	1499,056816
0,0000389	1502,037048
0,0000388	1505,017281
0,0000393	1507,997513
0,0000394	1510,977745
0,0000395	1513,957977
0,0000379	1516,93821
0,0000368	1519,918442
0,0000355	1522,898674
0,0000339	1525,878906
0,0000342	1528,859138
0,0000353	1531,839371
0,0000366	1534,819603
0,0000363	1537,799835
0,000036	1540,780067
0,0000345	1543,7603
0,0000327	1546,740532
0,0000329	1549,720764
0,0000312	1552,700996
0,000033	1555,681229
0,0000338	1558,661461
0,0000346	1561,641693
0,0000343	1564,621925
0,0000316	1567,602158
0,0000305	1570,58239
0,0000303	1573,562622
0,0000306	1576,542854
0,0000316	1579,523087
0,0000329	1582,503319
0,0000326	1585,483551
0,0000314	1588,463783
0,000029	1591,444016
0,0000282	1594,424248
0,0000284	1597,40448
0,0000305	1600,384712
0,0000307	1603,364944
0,0000316	1606,345177
0,0000302	1609,325409
0,0000296	1612,305641
0,0000278	1615,285873
0,0000261	1618,266106
0,0000272	1621,246338
0,0000275	1624,22657
0,0000295	1627,206802
0,0000298	1630,187035
0,0000287	1633,167267
0,0000276	1636,147499
0,0000263	1639,127731
0,0000258	1642,107964
0,0000281	1645,088196
0,0000294	1648,068428
0,0000295	1651,04866
0,00003	1654,028893
0,0000276	1657,009125
0,0000273	1659,989357
0,0000264	1662,969589
0,0000256	1665,949821
0,0000276	1668,930054
0,0000289	1671,910286
0,0000298	1674,890518
0,0000296	1677,87075
0,0000286	1680,850983
0,0000279	1683,831215
0,0000268	1686,811447
0,0000273	1689,791679
0,0000292	1692,771912
0,0000303	1695,752144
0,0000298	1698,732376
0,0000267	1701,712608
0,0000256	1704,692841
0,0000247	1707,673073
0,000025	1710,653305
0,0000244	1713,633537
0,000026	1716,61377
0,000028	1719,594002
0,0000281	1722,574234
0,0000275	1725,554466
0,0000256	1728,534698
0,0000232	1731,514931
0,0000237	1734,495163
0,0000248	1737,475395
0,0000271	1740,455627
0,000028	1743,43586
0,0000286	1746,416092
0,0000267	1749,396324
0,0000252	1752,376556
0,0000223	1755,356789
0,0000238	1758,337021
0,0000254	1761,317253
0,0000279	1764,297485
0,000029	1767,277718
0,0000287	1770,25795
0,000026	1773,238182
0,0000244	1776,218414
0,0000233	1779,198647
0,0000256	1782,178879
0,0000277	1785,159111
0,0000298	1788,139343
0,0000295	1791,119576
0,0000286	1794,099808
0,0000253	1797,08004
0,0000236	1800,060272
0,0000243	1803,040504
0,0000274	1806,020737
0,0000321	1809,000969
0,0000339	1811,981201
0,0000327	1814,961433
0,0000323	1817,941666
0,0000288	1820,921898
0,00003	1823,90213
0,0000318	1826,882362
0,0000372	1829,862595
0,0000401	1832,842827
0,0000425	1835,823059
0,0000408	1838,803291
0,0000384	1841,783524
0,000035	1844,763756
0,0000337	1847,743988
0,0000389	1850,72422
0,0000443	1853,704453
0,0000488	1856,684685
0,0000504	1859,664917
0,0000517	1862,645149
0,0000488	1865,625381
0,0000451	1868,605614
0,0000484	1871,585846
0,0000555	1874,566078
0,0000644	1877,54631
0,0000723	1880,526543
0,0000761	1883,506775
0,0000746	1886,487007
0,0000716	1889,467239
0,0000717	1892,447472
0,0000778	1895,427704
0,0000942	1898,407936
0,000113	1901,388168
0,00013	1904,368401
0,00014	1907,348633
0,000145	1910,328865
0,00015	1913,309097
0,000163	1916,28933
0,000193	1919,269562
0,000248	1922,249794
0,000316	1925,230026
0,000388	1928,210258
0,000447	1931,190491
0,000469	1934,170723
0,000424	1937,150955
0,000341	1940,131187
0,000302	1943,11142
0,000286	1946,091652
0,000266	1949,071884
0,000236	1952,052116
0,000204	1955,032349
0,000175	1958,012581
0,000157	1960,992813
0,000155	1963,973045
0,000162	1966,953278
0,000173	1969,93351
0,00018	1972,913742
0,000182	1975,893974
0,000179	1978,874207
0,000175	1981,854439
0,000177	1984,834671
0,000192	1987,814903
0,000226	1990,795135
0,000277	1993,775368
0,000336	1996,7556
0,000394	1999,735832
0,000432	2002,716064
0,000416	2005,696297
0,000332	2008,676529
0,000266	2011,656761
0,000245	2014,636993
0,000228	2017,617226
0,000202	2020,597458
0,000168	2023,57769
0,000136	2026,557922
0,000118	2029,538155
0,000123	2032,518387
0,000144	2035,498619
0,000166	2038,478851
0,000179	2041,459084
0,000173	2044,439316
0,000138	2047,419548
0,000101	2050,39978
0,0000866	2053,380013
0,0000791	2056,360245
0,0000699	2059,340477
0,0000635	2062,320709
0,0000578	2065,300941
0,000053	2068,281174
0,000048	2071,261406
0,0000445	2074,241638
0,0000416	2077,22187
0,000041	2080,202103
0,0000416	2083,182335
0,0000418	2086,162567
0,0000399	2089,142799
0,0000379	2092,123032
0,0000337	2095,103264
0,0000317	2098,083496
0,0000317	2101,063728
0,000032	2104,043961
0,0000335	2107,024193
0,0000343	2110,004425
0,0000309	2112,984657
0,0000303	2115,96489
0,0000276	2118,945122
0,0000264	2121,925354
0,000027	2124,905586
0,0000271	2127,885818
0,0000281	2130,866051
0,0000287	2133,846283
0,000028	2136,826515
0,000026	2139,806747
0,0000248	2142,78698
0,0000243	2145,767212
0,0000251	2148,747444
0,0000246	2151,727676
0,000026	2154,707909
0,0000253	2157,688141
0,0000244	2160,668373
0,0000224	2163,648605
0,0000219	2166,628838
0,0000215	2169,60907
0,0000219	2172,589302
0,0000237	2175,569534
0,0000241	2178,549767
0,0000228	2181,529999
0,0000225	2184,510231
0,0000204	2187,490463
0,0000196	2190,470695
0,0000201	2193,450928
0,0000207	2196,43116
0,0000212	2199,411392
0,0000217	2202,391624
0,0000203	2205,371857
0,0000188	2208,352089
0,0000172	2211,332321
0,000018	2214,312553
0,0000178	2217,292786
0,000019	2220,273018
0,0000201	2223,25325
0,0000187	2226,233482
0,0000185	2229,213715
0,0000162	2232,193947
0,0000175	2235,174179
0,0000174	2238,154411
0,0000187	2241,134644
0,0000188	2244,114876
0,0000182	2247,095108
0,0000186	2250,07534
0,0000161	2253,055573
0,0000166	2256,035805
0,0000156	2259,016037
0,0000162	2261,996269
0,0000178	2264,976501
0,0000167	2267,956734
0,0000168	2270,936966
0,0000165	2273,917198
0,000016	2276,89743
0,0000152	2279,877663
0,0000163	2282,857895
0,0000158	2285,838127
0,0000162	2288,818359
0,0000156	2291,798592
0,000016	2294,778824
0,0000144	2297,759056
0,000015	2300,739288
0,0000149	2303,719521
0,000015	2306,699753
0,0000149	2309,679985
0,0000137	2312,660217
0,0000123	2315,64045
0,0000115	2318,620682
0,0000116	2321,600914
0,0000111	2324,581146
0,0000107	2327,561378
0,0000111	2330,541611
0,0000111	2333,521843
0,00000942	2336,502075
0,00000848	2339,482307
0,00000755	2342,46254
0,00000775	2345,442772
0,0000101	2348,423004
0,0000113	2351,403236
0,0000104	2354,383469
0,0000139	2357,363701
0,0000154	2360,343933
0,0000171	2363,324165
0,0000166	2366,304398
0,0000157	2369,28463
0,0000144	2372,264862
0,0000137	2375,245094
0,0000137	2378,225327
0,000014	2381,205559
0,0000137	2384,185791
0,0000137	2387,166023
0,000014	2390,146255
0,0000137	2393,126488
0,0000139	2396,10672
0,0000126	2399,086952
0,0000122	2402,067184
0,0000121	2405,047417
0,0000124	2408,027649
0,0000129	2411,007881
0,0000126	2413,988113
0,0000125	2416,968346
0,000012	2419,948578
0,0000113	2422,92881
0,0000111	2425,909042
0,0000117	2428,889275
0,0000118	2431,869507
0,0000121	2434,849739
0,0000118	2437,829971
0,0000116	2440,810204
0,0000105	2443,790436
0,0000103	2446,770668
0,0000107	2449,7509
0,00000995	2452,731133
0,0000117	2455,711365
0,0000125	2458,691597
0,000012	2461,671829
0,0000113	2464,652061
0,00000932	2467,632294
0,00000895	2470,612526
0,00000874	2473,592758
0,0000105	2476,57299
0,000012	2479,553223
0,0000134	2482,533455
0,0000126	2485,513687
0,0000106	2488,493919
0,00000907	2491,474152
0,0000071	2494,454384
0,00000655	2497,434616
0,00000975	2500,414848
0,000013	2503,395081
0,0000165	2506,375313
0,0000176	2509,355545
0,0000175	2512,335777
0,0000163	2515,31601
0,0000126	2518,296242
0,0000103	2521,276474
0,0000169	2524,256706
0,0000273	2527,236938
0,0000418	2530,217171
0,0000558	2533,197403
0,000067	2536,177635
0,0000665	2539,157867
0,000051	2542,1381
0,0000308	2545,118332
0,0000307	2548,098564
0,0000403	2551,078796
0,0000455	2554,059029
0,000045	2557,039261
0,0000386	2560,019493
0,0000304	2562,999725
0,0000207	2565,979958
0,0000159	2568,96019
0,0000189	2571,940422
0,0000224	2574,920654
0,0000255	2577,900887
0,0000267	2580,881119
0,0000244	2583,861351
0,0000191	2586,841583
0,0000144	2589,821815
0,0000136	2592,802048
0,0000163	2595,78228
0,0000188	2598,762512
0,00002	2601,742744
0,0000206	2604,722977
0,0000189	2607,703209
0,0000146	2610,683441
0,0000122	2613,663673
0,000013	2616,643906
0,0000161	2619,624138
0,0000185	2622,60437
0,000018	2625,584602
0,0000176	2628,564835
0,0000145	2631,545067
0,0000119	2634,525299
0,0000104	2637,505531
0,0000119	2640,485764
0,0000146	2643,465996
0,000016	2646,446228
0,0000174	2649,42646
0,0000148	2652,406693
0,0000132	2655,386925
0,0000108	2658,367157
0,00000959	2661,347389
0,0000113	2664,327621
0,0000134	2667,307854
0,0000152	2670,288086
0,0000141	2673,268318
0,0000121	2676,24855
0,00000982	2679,228783
0,0000098	2682,209015
0,0000118	2685,189247
0,0000134	2688,169479
0,000014	2691,149712
0,0000146	2694,129944
0,0000134	2697,110176
0,0000115	2700,090408
0,00000969	2703,070641
0,0000096	2706,050873
0,0000104	2709,031105
0,0000138	2712,011337
0,000014	2714,99157
0,0000147	2717,971802
0,0000129	2720,952034
0,0000102	2723,932266
0,00000851	2726,912498
0,00000938	2729,892731
0,0000113	2732,872963
0,0000136	2735,853195
0,0000137	2738,833427
0,000012	2741,81366
0,000011	2744,793892
0,00000836	2747,774124
0,00000717	2750,754356
0,00000966	2753,734589
0,0000114	2756,714821
0,0000135	2759,695053
0,0000123	2762,675285
0,0000125	2765,655518
0,00000926	2768,63575
0,0000074	2771,615982
0,00000949	2774,596214
0,000012	2777,576447
0,0000146	2780,556679
0,0000152	2783,536911
0,0000128	2786,517143
0,0000121	2789,497375
0,00000953	2792,477608
0,00000875	2795,45784
0,0000105	2798,438072
0,0000119	2801,418304
0,0000136	2804,398537
0,0000136	2807,378769
0,0000111	2810,359001
0,00000876	2813,339233
0,00000604	2816,319466
0,00000624	2819,299698
0,00000929	2822,27993
0,0000124	2825,260162
0,0000128	2828,240395
0,0000117	2831,220627
0,00000922	2834,200859
0,00000737	2837,181091
0,00000661	2840,161324
0,00000879	2843,141556
0,0000115	2846,121788
0,0000127	2849,10202
0,0000132	2852,082253
0,0000112	2855,062485
0,00000791	2858,042717
0,00000535	2861,022949
0,00000609	2864,003181
0,00000868	2866,983414
0,0000113	2869,963646
0,0000112	2872,943878
0,00000957	2875,92411
0,00000688	2878,904343
0,00000431	2881,884575
0,00000315	2884,864807
0,00000615	2887,845039
0,00000908	2890,825272
0,0000106	2893,805504
0,0000107	2896,785736
0,00000801	2899,765968
0,00000411	2902,746201
0,00000094	2905,726433
0,0000052	2908,706665
0,00000934	2911,686897
0,00000977	2914,66713
0,0000111	2917,647362
0,00000773	2920,627594
0,00000268	2923,607826
0,00000419	2926,588058
0,0000127	2929,568291
0,0000209	2932,548523
0,0000289	2935,528755
0,000033	2938,508987
0,0000326	2941,48922
0,0000211	2944,469452
0,0000141	2947,449684
0,0000306	2950,429916
0,0000473	2953,410149
0,0000579	2956,390381
0,0000598	2959,370613
0,0000536	2962,350845
0,00004	2965,331078
0,0000237	2968,31131
0,0000257	2971,291542
0,0000438	2974,271774
0,0000619	2977,252007
0,0000729	2980,232239
0,0000745	2983,212471
0,0000634	2986,192703
0,0000421	2989,172935
0,0000292	2992,153168
0,0000547	2995,1334
0,0000929	2998,113632
0,000129	3001,093864
0,000147	3004,074097
0,000138	3007,054329
0,0000973	3010,034561
0,0000405	3013,014793
0,000053	3015,995026
0,0000927	3018,975258
0,000109	3021,95549
0,0000998	3024,935722
0,000077	3027,915955
0,0000476	3030,896187
0,0000192	3033,876419
0,0000216	3036,856651
0,0000412	3039,836884
0,0000517	3042,817116
0,0000533	3045,797348
0,0000464	3048,77758
0,0000339	3051,757813
0,0000181	3054,738045
0,0000127	3057,718277
0,000023	3060,698509
0,0000329	3063,678741
0,0000371	3066,658974
0,0000352	3069,639206
0,0000287	3072,619438
0,0000197	3075,59967
0,0000109	3078,579903
0,0000155	3081,560135
0,0000227	3084,540367
0,0000291	3087,520599
0,000032	3090,500832
0,0000279	3093,481064
0,0000209	3096,461296
0,0000141	3099,441528
0,0000128	3102,421761
0,0000177	3105,401993
0,0000241	3108,382225
0,0000281	3111,362457
0,0000276	3114,34269
0,0000255	3117,322922
0,0000194	3120,303154
0,0000127	3123,283386
0,0000145	3126,263618
0,0000214	3129,243851
0,0000279	3132,224083
0,00003	3135,204315
0,0000291	3138,184547
0,0000262	3141,16478
0,0000212	3144,145012
0,0000181	3147,125244
0,0000236	3150,105476
0,0000307	3153,085709
0,0000375	3156,065941
0,0000424	3159,046173
0,0000425	3162,026405
0,0000393	3165,006638
0,0000365	3167,98687
0,0000393	3170,967102
0,0000482	3173,947334
0,0000618	3176,927567
0,0000744	3179,907799
0,000082	3182,888031
0,00008	3185,868263
0,00007	3188,848495
0,0000603	3191,828728
0,0000577	3194,80896
0,00006	3197,789192
0,0000581	3200,769424
0,0000533	3203,749657
0,000045	3206,729889
0,0000373	3209,710121
0,0000337	3212,690353
0,0000325	3215,670586
0,0000347	3218,650818
0,0000349	3221,63105
0,0000317	3224,611282
0,0000291	3227,591515
0,0000242	3230,571747
0,0000233	3233,551979
0,0000231	3236,532211
0,0000257	3239,512444
0,000026	3242,492676
0,000026	3245,472908
0,0000241	3248,45314
0,0000215	3251,433372
0,0000192	3254,413605
0,0000188	3257,393837
0,0000218	3260,374069
0,0000222	3263,354301
0,0000232	3266,334534
0,0000212	3269,314766
0,0000202	3272,294998
0,0000177	3275,27523
0,0000171	3278,255463
0,0000176	3281,235695
0,0000196	3284,215927
0,0000212	3287,196159
0,0000219	3290,176392
0,0000196	3293,156624
0,0000158	3296,136856
0,0000156	3299,117088
0,0000158	3302,097321
0,0000184	3305,077553
0,0000211	3308,057785
0,0000212	3311,038017
0,00002	3314,01825
0,0000176	3316,998482
0,0000157	3319,978714
0,0000162	3322,958946
0,0000178	3325,939178
0,0000197	3328,919411
0,0000217	3331,899643
0,0000205	3334,879875
0,0000192	3337,860107
0,0000162	3340,84034
0,0000151	3343,820572
0,0000153	3346,800804
0,0000196	3349,781036
0,0000207	3352,761269
0,0000211	3355,741501
0,0000195	3358,721733
0,000018	3361,701965
0,0000152	3364,682198
0,000015	3367,66243
0,0000173	3370,642662
0,0000201	3373,622894
0,0000213	3376,603127
0,000021	3379,583359
0,0000197	3382,563591
0,0000171	3385,543823
0,0000153	3388,524055
0,000017	3391,504288
0,0000207	3394,48452
0,0000227	3397,464752
0,0000229	3400,444984
0,0000226	3403,425217
0,0000196	3406,405449
0,0000167	3409,385681
0,0000168	3412,365913
0,0000198	3415,346146
0,0000238	3418,326378
0,0000252	3421,30661
0,0000249	3424,286842
0,0000226	3427,267075
0,0000191	3430,247307
0,0000178	3433,227539
0,0000193	3436,207771
0,000024	3439,188004
0,0000279	3442,168236
0,0000272	3445,148468
0,0000261	3448,1287
0,000024	3451,108932
0,0000192	3454,089165
0,000019	3457,069397
0,0000241	3460,049629
0,0000296	3463,029861
0,0000328	3466,010094
0,0000335	3468,990326
0,0000294	3471,970558
0,0000239	3474,95079
0,0000214	3477,931023
0,000027	3480,911255
0,0000327	3483,891487
0,0000394	3486,871719
0,0000433	3489,851952
0,0000415	3492,832184
0,0000354	3495,812416
0,0000301	3498,792648
0,0000293	3501,772881
0,0000367	3504,753113
0,0000477	3507,733345
0,0000566	3510,713577
0,0000561	3513,69381
0,0000481	3516,674042
0,0000348	3519,654274
0,0000191	3522,634506
0,0000137	3525,614738
0,0000173	3528,594971
0,000018	3531,575203
0,0000159	3534,555435
0,000013	3537,535667
0,0000101	3540,5159
0,00000903	3543,496132
0,00000742	3546,476364
0,00000722	3549,456596
0,00000972	3552,436829
0,0000119	3555,417061
0,000014	3558,397293
0,000014	3561,377525
0,0000144	3564,357758
0,0000153	3567,33799
0,0000181	3570,318222
0,0000242	3573,298454
0,0000265	3576,278687
0,0000292	3579,258919
0,0000291	3582,239151
0,0000248	3585,219383
0,0000223	3588,199615
0,0000261	3591,179848
0,0000361	3594,16008
0,0000462	3597,140312
0,0000541	3600,120544
0,0000569	3603,100777
0,0000525	3606,081009
0,0000439	3609,061241
0,0000416	3612,041473
0,0000537	3615,021706
0,0000741	3618,001938
0,0000835	3620,98217
0,0000736	3623,962402
0,000049	3626,942635
0,0000235	3629,922867
0,000016	3632,903099
0,000024	3635,883331
0,0000326	3638,863564
0,0000384	3641,843796
0,0000425	3644,824028
0,0000421	3647,80426
0,0000366	3650,784492
0,000032	3653,764725
0,0000353	3656,744957
0,0000486	3659,725189
0,0000683	3662,705421
0,0000834	3665,685654
0,0000883	3668,665886
0,0000762	3671,646118
0,0000528	3674,62635
0,0000321	3677,606583
0,0000376	3680,586815
0,0000528	3683,567047
0,0000599	3686,547279
0,0000578	3689,527512
0,0000465	3692,507744
0,0000306	3695,487976
0,000017	3698,468208
0,0000172	3701,448441
0,0000272	3704,428673
0,0000339	3707,408905
0,0000357	3710,389137
0,0000319	3713,36937
0,000024	3716,349602
0,0000147	3719,329834
0,00000912	3722,310066
0,0000154	3725,290298
0,0000218	3728,270531
0,0000254	3731,250763
0,000025	3734,230995
0,0000205	3737,211227
0,0000138	3740,19146
0,00000603	3743,171692
0,00000787	3746,151924
0,0000137	3749,132156
0,0000188	3752,112389
0,0000193	3755,092621
0,0000181	3758,072853
0,0000129	3761,053085
0,00000603	3764,033318
0,00000374	3767,01355
0,00000878	3769,993782
0,0000145	3772,974014
0,0000169	3775,954247
0,0000147	3778,934479
0,000012	3781,914711
0,000007	3784,894943
0,00000182	3787,875175
0,00000646	3790,855408
0,000011	3793,83564
0,0000137	3796,815872
0,0000144	3799,796104
0,0000118	3802,776337
0,00000826	3805,756569
0,00000404	3808,736801
0,00000553	3811,717033
0,00000899	3814,697266
0,0000137	3817,677498
0,0000148	3820,65773
0,0000119	3823,637962
0,00000878	3826,618195
0,00000488	3829,598427
0,00000545	3832,578659
0,00000899	3835,558891
0,0000122	3838,539124
0,0000148	3841,519356
0,0000149	3844,499588
0,0000119	3847,47982
0,00000836	3850,460052
0,00000556	3853,440285
0,00000697	3856,420517
0,0000117	3859,400749
0,0000145	3862,380981
0,0000154	3865,361214
0,0000142	3868,341446
0,0000119	3871,321678
0,00000812	3874,30191
0,00000566	3877,282143
0,00000933	3880,262375
0,0000131	3883,242607
0,0000167	3886,222839
0,0000152	3889,203072
0,0000128	3892,183304
0,00000975	3895,163536
0,00000634	3898,143768
0,00000857	3901,124001
0,0000125	3904,104233
0,000016	3907,084465
0,0000168	3910,064697
0,000017	3913,04493
0,0000129	3916,025162
0,00000992	3919,005394
0,0000103	3921,985626
0,0000123	3924,965858
0,0000163	3927,946091
0,0000167	3930,926323
0,0000152	3933,906555
0,0000134	3936,886787
0,00000999	3939,86702
0,00000745	3942,847252
0,0000132	3945,827484
0,0000217	3948,807716
0,0000283	3951,787949
0,0000317	3954,768181
0,0000309	3957,748413
0,0000265	3960,728645
0,0000207	3963,708878
0,0000203	3966,68911
0,0000293	3969,669342
0,000039	3972,649574
0,0000467	3975,629807
0,0000454	3978,610039
0,0000385	3981,590271
0,0000269	3984,570503
0,0000171	3987,550735
0,0000202	3990,530968
0,0000256	3993,5112
0,0000291	3996,491432
0,0000268	3999,471664
0,0000222	4002,451897
0,0000151	4005,432129
0,0000114	4008,412361
0,0000121	4011,392593
0,0000138	4014,372826
0,0000142	4017,353058
0,000015	4020,33329
0,0000121	4023,313522
0,00000799	4026,293755
0,00000723	4029,273987
0,00000797	4032,254219
0,00000967	4035,234451
0,00000979	4038,214684
0,00000995	4041,194916
0,0000093	4044,175148
0,00000714	4047,15538
0,00000787	4050,135612
0,00000844	4053,115845
0,00000829	4056,096077
0,00000687	4059,076309
0,00000561	4062,056541
0,00000569	4065,036774
0,0000075	4068,017006
0,00000847	4070,997238
0,0000101	4073,97747
0,00000938	4076,957703
0,00000983	4079,937935
0,0000094	4082,918167
0,00000871	4085,898399
0,00000918	4088,878632
0,0000092	4091,858864
0,00000914	4094,839096
0,00000879	4097,819328
0,00000921	4100,799561
0,00000962	4103,779793
0,00000902	4106,760025
0,00000687	4109,740257
0,0000068	4112,72049
0,0000073	4115,700722
0,00000803	4118,680954
0,0000086	4121,661186
0,0000086	4124,641418
0,00000935	4127,621651
0,00000729	4130,601883
0,00000706	4133,582115
0,0000075	4136,562347
0,00000759	4139,54258
0,0000081	4142,522812
0,00000919	4145,503044
0,00000768	4148,483276
0,00000737	4151,463509
0,00000626	4154,443741
0,0000055	4157,423973
0,00000612	4160,404205
0,00000853	4163,384438
0,00000779	4166,36467
0,00000847	4169,344902
0,00000756	4172,325134
0,00000682	4175,305367
0,00000579	4178,285599
0,00000564	4181,265831
0,00000725	4184,246063
0,00000882	4187,226295
0,0000099	4190,206528
0,00000891	4193,18676
0,00000828	4196,166992
0,00000601	4199,147224
0,00000427	4202,127457
0,00000499	4205,107689
0,00000771	4208,087921
0,00000975	4211,068153
0,00001	4214,048386
0,00000947	4217,028618
0,00000726	4220,00885
0,00000449	4222,989082
0,00000535	4225,969315
0,00000767	4228,949547
0,0000105	4231,929779
0,000012	4234,910011
0,0000125	4237,890244
0,0000104	4240,870476
0,00000756	4243,850708
0,00000516	4246,83094
0,0000045	4249,811172
0,0000092	4252,791405
0,0000132	4255,771637
0,0000143	4258,751869
0,0000129	4261,732101
0,0000109	4264,712334
0,00000577	4267,692566
0,00000195	4270,672798
0,00000282	4273,65303
0,00000397	4276,633263
0,00000469	4279,613495
0,00000382	4282,593727
0,00000358	4285,573959
0,00000166	4288,554192
0,00000264	4291,534424
0,00000311	4294,514656
0,00000477	4297,494888
0,00000559	4300,475121
0,00000387	4303,455353
0,00000262	4306,435585
0,000000769	4309,415817
0,000000909	4312,396049
0,00000272	4315,376282
0,00000519	4318,356514
0,00000593	4321,336746
0,00000716	4324,316978
0,00000585	4327,297211
0,00000363	4330,277443
0,00000149	4333,257675
0,00000275	4336,237907
0,00000544	4339,21814
0,00000697	4342,198372
0,00000792	4345,178604
0,00000876	4348,158836
0,00000707	4351,139069
0,00000389	4354,119301
0,00000131	4357,099533
0,00000337	4360,079765
0,00000788	4363,059998
0,0000101	4366,04023
0,0000107	4369,020462
0,0000123	4372,000694
0,0000104	4374,980927
0,00000577	4377,961159
0,00000154	4380,941391
0,00000454	4383,921623
0,0000103	4386,901855
0,0000145	4389,882088
0,0000159	4392,86232
0,0000161	4395,842552
0,0000136	4398,822784
0,00000744	4401,803017
0,0000015	4404,783249
0,00000548	4407,763481
0,0000115	4410,743713
0,0000152	4413,723946
0,0000177	4416,704178
0,000016	4419,68441
0,0000117	4422,664642
0,00000689	4425,644875
0,000000631	4428,625107
0,00000413	4431,605339
0,00000963	4434,585571
0,0000122	4437,565804
0,0000127	4440,546036
0,0000114	4443,526268
0,0000069	4446,5065
0,00000373	4449,486732
0,000000531	4452,466965
0,00000494	4455,447197
0,00000717	4458,427429
0,00000873	4461,407661
0,00000892	4464,387894
0,00000666	4467,368126
0,0000038	4470,348358
0,000000703	4473,32859
0,00000307	4476,308823
0,00000634	4479,289055
0,00000729	4482,269287
0,00000817	4485,249519
0,00000684	4488,229752
0,000005	4491,209984
0,0000026	4494,190216
0,0000019	4497,170448
0,00000443	4500,150681
0,0000064	4503,130913
0,00000751	4506,111145
0,00000749	4509,091377
0,00000587	4512,071609
0,00000406	4515,051842
0,00000203	4518,032074
0,00000389	4521,012306
0,00000624	4523,992538
0,0000081	4526,972771
0,00000818	4529,953003
0,00000699	4532,933235
0,00000422	4535,913467
0,00000225	4538,8937
0,00000454	4541,873932
0,00000659	4544,854164
0,00000894	4547,834396
0,00000895	4550,814629
0,00000701	4553,794861
0,00000473	4556,775093
0,0000018	4559,755325
0,00000403	4562,735558
0,00000676	4565,71579
0,00000695	4568,696022
0,00000635	4571,676254
0,00000378	4574,656487
0,00000124	4577,636719
0,00000405	4580,616951
0,00000649	4583,597183
0,00000693	4586,577415
0,00000616	4589,557648
0,00000462	4592,53788
0,00000337	4595,518112
0,0000042	4598,498344
0,00000538	4601,478577
0,00000658	4604,458809
0,00000667	4607,439041
0,00000564	4610,419273
0,00000561	4613,399506
0,00000381	4616,379738
0,00000433	4619,35997
0,00000568	4622,340202
0,00000658	4625,320435
0,00000765	4628,300667
0,00000602	4631,280899
0,00000571	4634,261131
0,00000511	4637,241364
0,00000563	4640,221596
0,00000559	4643,201828
0,00000605	4646,18206
0,00000613	4649,162292
0,00000565	4652,142525
0,00000578	4655,122757
0,0000061	4658,102989
0,00000452	4661,083221
0,00000445	4664,063454
0,00000468	4667,043686
0,00000481	4670,023918
0,00000517	4673,00415
0,00000566	4675,984383
0,00000657	4678,964615
0,00000608	4681,944847
0,000005	4684,925079
0,00000474	4687,905312
0,00000426	4690,885544
0,00000537	4693,865776
0,00000718	4696,846008
0,00000815	4699,826241
0,00000774	4702,806473
0,00000601	4705,786705
0,00000402	4708,766937
0,00000387	4711,747169
0,00000716	4714,727402
0,0000088	4717,707634
0,00000915	4720,687866
0,00000933	4723,668098
0,00000668	4726,648331
0,0000031	4729,628563
0,0000038	4732,608795
0,00000587	4735,589027
0,00000827	4738,56926
0,00000936	4741,549492
0,00000843	4744,529724
0,00000531	4747,509956
0,00000146	4750,490189
0,00000227	4753,470421
0,00000431	4756,450653
0,00000704	4759,430885
0,00000779	4762,411118
0,00000711	4765,39135
0,0000058	4768,371582
0,00000191	4771,351814
0,000000493	4774,332047
0,00000324	4777,312279
0,0000054	4780,292511
0,00000641	4783,272743
0,00000644	4786,252975
0,0000042	4789,233208
0,00000218	4792,21344
0,000000516	4795,193672
0,00000282	4798,173904
0,00000448	4801,154137
0,00000501	4804,134369
0,00000541	4807,114601
0,00000426	4810,094833
0,00000277	4813,075066
0,00000199	4816,055298
0,00000349	4819,03553
0,00000351	4822,015762
0,0000037	4824,995995
0,00000258	4827,976227
0,000000323	4830,956459
0,00000213	4833,936691
0,00000289	4836,916924
0,00000278	4839,897156
0,00000407	4842,877388
0,0000051	4845,85762
0,00000366	4848,837852
0,00000406	4851,818085
0,00000216	4854,798317
0,00000231	4857,778549
0,00000213	4860,758781
0,00000292	4863,739014
0,00000375	4866,719246
0,0000043	4869,699478
0,00000365	4872,67971
0,00000343	4875,659943
0,00000249	4878,640175
0,00000243	4881,620407
0,00000318	4884,600639
0,00000399	4887,580872
0,00000558	4890,561104
0,00000481	4893,541336
0,00000476	4896,521568
0,00000308	4899,501801
0,00000281	4902,482033
0,00000216	4905,462265
0,00000328	4908,442497
0,00000491	4911,422729
0,00000482	4914,402962
0,00000488	4917,383194
0,00000405	4920,363426
0,0000018	4923,343658
0,00000178	4926,323891
0,00000338	4929,304123
0,00000473	4932,284355
0,00000651	4935,264587
0,00000636	4938,24482
0,00000526	4941,225052
0,00000305	4944,205284
0,00000162	4947,185516
0,00000287	4950,165749
0,00000506	4953,145981
0,00000646	4956,126213
0,00000623	4959,106445
0,00000603	4962,086678
0,00000548	4965,06691
0,00000352	4968,047142
0,00000312	4971,027374
0,00000402	4974,007607
0,00000555	4976,987839
0,00000705	4979,968071
0,00000777	4982,948303
0,00000719	4985,928535
0,00000509	4988,908768
0,00000371	4991,889
0,00000399	4994,869232
0,00000643	4997,849464
0,00000729	5000,829697
0,0000086	5003,809929
0,00000863	5006,790161
0,00000698	5009,770393
0,00000524	5012,750626
0,00000412	5015,730858
0,00000593	5018,71109
0,00000838	5021,691322
0,0000103	5024,671555
0,0000116	5027,651787
0,0000108	5030,632019
0,00000904	5033,612251
0,00000573	5036,592484
0,00000576	5039,572716
0,0000079	5042,552948
0,0000118	5045,53318
0,000014	5048,513412
0,0000156	5051,493645
0,0000127	5054,473877
0,00000909	5057,454109
0,00000474	5060,434341
0,00000506	5063,414574
0,0000103	5066,394806
0,0000135	5069,375038
0,0000143	5072,35527
0,0000134	5075,335503
0,00000942	5078,315735
0,00000489	5081,295967
0,0000034	5084,276199
0,00000844	5087,256432
0,0000123	5090,236664
0,0000144	5093,216896
0,0000149	5096,197128
0,0000128	5099,177361
0,0000086	5102,157593
0,00000644	5105,137825
0,00000791	5108,118057
0,000012	5111,098289
0,0000171	5114,078522
0,0000186	5117,058754
0,0000183	5120,038986
0,0000129	5123,019218
0,00000947	5125,999451
0,00000749	5128,979683
0,0000112	5131,959915
0,0000162	5134,940147
0,0000188	5137,92038
0,0000191	5140,900612
0,0000165	5143,880844
0,0000121	5146,861076
0,00000686	5149,841309
0,0000076	5152,821541
0,0000116	5155,801773
0,0000161	5158,782005
0,0000164	5161,762238
0,0000148	5164,74247
0,0000115	5167,722702
0,0000075	5170,702934
0,00000521	5173,683167
0,00000766	5176,663399
0,0000104	5179,643631
0,0000124	5182,623863
0,0000129	5185,604095
0,000012	5188,584328
0,00000848	5191,56456
0,00000568	5194,544792
0,00000456	5197,525024
0,00000782	5200,505257
0,00000982	5203,485489
0,0000109	5206,465721
0,00000978	5209,445953
0,00000734	5212,426186
0,00000492	5215,406418
0,00000403	5218,38665
0,00000489	5221,366882
0,00000664	5224,347115
0,00000842	5227,327347
0,00000854	5230,307579
0,00000761	5233,287811
0,00000639	5236,268044
0,00000419	5239,248276
0,00000273	5242,228508
0,00000618	5245,20874
0,00000784	5248,188972
0,00000841	5251,169205
0,00000779	5254,149437
0,00000573	5257,129669
0,0000039	5260,109901
0,00000273	5263,090134
0,00000467	5266,070366
0,00000714	5269,050598
0,00000799	5272,03083
0,00000809	5275,011063
0,00000718	5277,991295
0,00000545	5280,971527
0,00000303	5283,951759
0,00000412	5286,931992
0,00000575	5289,912224
0,00000782	5292,892456
0,00000854	5295,872688
0,00000721	5298,852921
0,00000645	5301,833153
0,00000365	5304,813385
0,00000324	5307,793617
0,00000449	5310,773849
0,00000628	5313,754082
0,00000813	5316,734314
0,00000844	5319,714546
0,00000695	5322,694778
0,0000045	5325,675011
0,00000455	5328,655243
0,00000454	5331,635475
0,0000067	5334,615707
0,00000896	5337,59594
0,00000982	5340,576172
0,00000873	5343,556404
0,00000698	5346,536636
0,00000607	5349,516869
0,00000587	5352,497101
0,00000706	5355,477333
0,00000967	5358,457565
0,0000107	5361,437798
0,0000118	5364,41803
0,00000993	5367,398262
0,00000782	5370,378494
0,00000767	5373,358727
0,00000774	5376,338959
0,000011	5379,319191
0,000013	5382,299423
0,0000143	5385,279655
0,0000134	5388,259888
0,0000121	5391,24012
0,0000103	5394,220352
0,0000104	5397,200584
0,0000129	5400,180817
0,0000145	5403,161049
0,0000155	5406,141281
0,0000144	5409,121513
0,0000137	5412,101746
0,0000109	5415,081978
0,00000986	5418,06221
0,0000114	5421,042442
0,0000115	5424,022675
0,0000118	5427,002907
0,0000112	5429,983139
0,0000106	5432,963371
0,00000901	5435,943604
0,00000923	5438,923836
0,00000909	5441,904068
0,00000894	5444,8843
0,00000882	5447,864532
0,00000912	5450,844765
0,00000756	5453,824997
0,0000069	5456,805229
0,00000697	5459,785461
0,00000706	5462,765694
0,00000683	5465,745926
0,00000661	5468,726158
0,00000679	5471,70639
0,00000677	5474,686623
0,00000593	5477,666855
0,00000593	5480,647087
0,00000675	5483,627319
0,00000761	5486,607552
0,00000642	5489,587784
0,00000601	5492,568016
0,00000562	5495,548248
0,00000449	5498,528481
0,00000468	5501,508713
0,0000057	5504,488945
0,00000577	5507,469177
0,00000588	5510,449409
0,0000049	5513,429642
0,0000041	5516,409874
0,00000361	5519,390106
0,00000338	5522,370338
0,00000464	5525,350571
0,00000612	5528,330803
0,00000597	5531,311035
0,00000555	5534,291267
0,00000479	5537,2715
0,00000302	5540,251732
0,00000277	5543,231964
0,00000252	5546,212196
0,00000403	5549,192429
0,00000588	5552,172661
0,00000579	5555,152893
0,00000465	5558,133125
0,00000235	5561,113358
0,00000121	5564,09359
0,0000006	5567,073822
0,00000238	5570,054054
0,00000367	5573,034286
0,00000441	5576,014519
0,000005	5578,994751
0,00000419	5581,974983
0,00000351	5584,955215
0,00000183	5587,935448
0,0000016	5590,91568
0,000000809	5593,895912
0,0000025	5596,876144
0,00000368	5599,856377
0,00000361	5602,836609
0,00000541	5605,816841
0,00000532	5608,797073
0,00000374	5611,777306
0,00000341	5614,757538
0,00000136	5617,73777
0,00000156	5620,718002
0,0000032	5623,698235
0,00000552	5626,678467
0,0000054	5629,658699
0,00000433	5632,638931
0,00000397	5635,619164
0,00000298	5638,599396
0,00000226	5641,579628
0,00000344	5644,55986
0,00000461	5647,540092
0,00000531	5650,520325
0,00000561	5653,500557
0,00000592	5656,480789
0,00000525	5659,461021
0,000004	5662,441254
0,00000326	5665,421486
0,00000395	5668,401718
0,00000562	5671,38195
0,00000494	5674,362183
0,00000603	5677,342415
0,00000502	5680,322647
0,00000427	5683,302879
0,00000497	5686,283112
0,0000048	5689,263344
0,00000505	5692,243576
0,00000584	5695,223808
0,00000561	5698,204041
0,00000554	5701,184273
0,00000568	5704,164505
0,0000056	5707,144737
0,00000555	5710,124969
0,00000601	5713,105202
0,00000666	5716,085434
0,00000596	5719,065666
0,00000607	5722,045898
0,00000605	5725,026131
0,00000694	5728,006363
0,00000763	5730,986595
0,00000713	5733,966827
0,00000643	5736,94706
0,00000507	5739,927292
0,00000509	5742,907524
0,00000503	5745,887756
0,00000575	5748,867989
0,00000684	5751,848221
0,00000755	5754,828453
0,00000611	5757,808685
0,00000513	5760,788918
0,00000368	5763,76915
0,00000371	5766,749382
0,00000342	5769,729614
0,00000546	5772,709846
0,0000049	5775,690079
0,00000497	5778,670311
0,00000444	5781,650543
0,00000319	5784,630775
0,00000205	5787,611008
0,00000231	5790,59124
0,00000208	5793,571472
0,00000334	5796,551704
0,00000366	5799,531937
0,00000465	5802,512169
0,00000325	5805,492401
0,00000202	5808,472633
0,000000716	5811,452866
0,00000148	5814,433098
0,00000327	5817,41333
0,00000389	5820,393562
0,0000039	5823,373795
0,00000294	5826,354027
0,00000215	5829,334259
0,00000194	5832,314491
0,000000449	5835,294724
0,00000123	5838,274956
0,00000182	5841,255188
0,00000292	5844,23542
0,00000368	5847,215652
0,00000323	5850,195885
0,00000265	5853,176117
0,000000493	5856,156349
0,000000155	5859,136581
0,000000719	5862,116814
0,0000011	5865,097046
0,00000192	5868,077278
0,00000205	5871,05751
0,0000019	5874,037743
0,000000576	5877,017975
0,000000521	5879,998207
0,00000103	5882,978439
0,00000116	5885,958672
0,00000248	5888,938904
0,00000232	5891,919136
0,00000244	5894,899368
0,00000189	5897,879601
0,00000223	5900,859833
0,00000255	5903,840065
0,00000214	5906,820297
0,0000021	5909,800529
0,00000253	5912,780762
0,00000353	5915,760994
0,00000324	5918,741226
0,00000358	5921,721458
0,0000035	5924,701691
0,00000286	5927,681923
0,00000158	5930,662155
0,00000215	5933,642387
0,00000311	5936,62262
0,00000469	5939,602852
0,00000441	5942,583084
0,00000378	5945,563316
[truncated: 30,772 more rows]
