# Supplementary material for: Predicting the Durability of Solid Fired Bricks Using NDT Electroacoustic Methods
Source: Materials (Basel). 2022 Aug 25;15(17):5882. doi: 10.3390/ma15175882 (PMC9457344; doi:10.3390/ma15175882)
Supplement: Supplementary file 1 [file materials-15-05882-s001.zip › 31-NV0_FL.csv]

ASCII data file created with TiePie Multi Channel software. www.tiepie.com.
2021-02-24 09:15:45 704m
Frequency	FFT1
Hz	V
0,00142	0
0,000403	2,980232239
0,00041	5,960464478
0,000406	8,940696716
0,000419	11,92092896
0,000415	14,90116119
0,000452	17,88139343
0,000449	20,86162567
0,000473	23,84185791
0,000432	26,82209015
0,000434	29,80232239
0,000442	32,78255463
0,000441	35,76278687
0,000437	38,7430191
0,000432	41,72325134
0,000427	44,70348358
0,000424	47,68371582
0,000396	50,66394806
0,00041	53,6441803
0,000417	56,62441254
0,000426	59,60464478
0,000425	62,58487701
0,000431	65,56510925
0,000421	68,54534149
0,000418	71,52557373
0,000422	74,50580597
0,000418	77,48603821
0,000416	80,46627045
0,000414	83,44650269
0,000416	86,42673492
0,00042	89,40696716
0,000425	92,3871994
0,000425	95,36743164
0,000423	98,34766388
0,000423	101,3278961
0,000417	104,3081284
0,000417	107,2883606
0,000415	110,2685928
0,000414	113,2488251
0,000414	116,2290573
0,000416	119,2092896
0,000414	122,1895218
0,000414	125,169754
0,000414	128,1499863
0,000416	131,1302185
0,000417	134,1104507
0,000419	137,090683
0,000421	140,0709152
0,000419	143,0511475
0,000417	146,0313797
0,000419	149,0116119
0,000419	151,9918442
0,000419	154,9720764
0,000418	157,9523087
0,00042	160,9325409
0,000417	163,9127731
0,000416	166,8930054
0,000413	169,8732376
0,000412	172,8534698
0,000413	175,8337021
0,000412	178,8139343
0,000413	181,7941666
0,000415	184,7743988
0,000412	187,754631
0,000413	190,7348633
0,000413	193,7150955
0,000414	196,6953278
0,000413	199,67556
0,000412	202,6557922
0,000412	205,6360245
0,000412	208,6162567
0,000408	211,596489
0,000409	214,5767212
0,000407	217,5569534
0,000406	220,5371857
0,000407	223,5174179
0,000408	226,4976501
0,000407	229,4778824
0,000405	232,4581146
0,000406	235,4383469
0,000404	238,4185791
0,000405	241,3988113
0,000403	244,3790436
0,000404	247,3592758
0,000403	250,3395081
0,000402	253,3197403
0,000403	256,2999725
0,000404	259,2802048
0,000404	262,260437
0,000404	265,2406693
0,000401	268,2209015
0,000401	271,2011337
0,0004	274,181366
0,000398	277,1615982
0,000399	280,1418304
0,000396	283,1220627
0,000396	286,1022949
0,000396	289,0825272
0,000395	292,0627594
0,000394	295,0429916
0,000394	298,0232239
0,000394	301,0034561
0,000394	303,9836884
0,000392	306,9639206
0,000393	309,9441528
0,000391	312,9243851
0,000393	315,9046173
0,00039	318,8848495
0,000391	321,8650818
0,000391	324,845314
0,00039	327,8255463
0,000389	330,8057785
0,000389	333,7860107
0,000389	336,766243
0,000386	339,7464752
0,000387	342,7267075
0,000385	345,7069397
0,000385	348,6871719
0,000384	351,6674042
0,000384	354,6476364
0,000384	357,6278687
0,000383	360,6081009
0,000384	363,5883331
0,000382	366,5685654
0,00038	369,5487976
0,000382	372,5290298
0,00038	375,5092621
0,000381	378,4894943
0,00038	381,4697266
0,00038	384,4499588
0,000379	387,430191
0,000378	390,4104233
0,000378	393,3906555
0,000378	396,3708878
0,000379	399,35112
0,000378	402,3313522
0,000378	405,3115845
0,000376	408,2918167
0,000375	411,272049
0,000376	414,2522812
0,000376	417,2325134
0,000375	420,2127457
0,000374	423,1929779
0,000375	426,1732101
0,000374	429,1534424
0,000372	432,1336746
0,000372	435,1139069
0,000371	438,0941391
0,000372	441,0743713
0,000371	444,0546036
0,000372	447,0348358
0,00037	450,0150681
0,000371	452,9953003
0,000371	455,9755325
0,000369	458,9557648
0,000373	461,935997
0,000371	464,9162292
0,00037	467,8964615
0,000369	470,8766937
0,00037	473,856926
0,000368	476,8371582
0,000369	479,8173904
0,000367	482,7976227
0,000368	485,7778549
0,000368	488,7580872
0,000369	491,7383194
0,000367	494,7185516
0,000367	497,6987839
0,000368	500,6790161
0,000368	503,6592484
0,000368	506,6394806
0,000366	509,6197128
0,000366	512,5999451
0,000367	515,5801773
0,000367	518,5604095
0,000368	521,5406418
0,000367	524,520874
0,000367	527,5011063
0,000367	530,4813385
0,000368	533,4615707
0,000369	536,441803
0,000367	539,4220352
0,000366	542,4022675
0,000366	545,3824997
0,000367	548,3627319
0,000367	551,3429642
0,000368	554,3231964
0,000367	557,3034286
0,000368	560,2836609
0,000367	563,2638931
0,000369	566,2441254
0,000368	569,2243576
0,000368	572,2045898
0,000368	575,1848221
0,00037	578,1650543
0,000368	581,1452866
0,000369	584,1255188
0,00037	587,105751
0,000369	590,0859833
0,000369	593,0662155
0,00037	596,0464478
0,00037	599,02668
0,000371	602,0069122
0,00037	604,9871445
0,00037	607,9673767
0,000371	610,9476089
0,000372	613,9278412
0,000371	616,9080734
0,000372	619,8883057
0,000371	622,8685379
0,000372	625,8487701
0,000372	628,8290024
0,000372	631,8092346
0,000373	634,7894669
0,000374	637,7696991
0,000372	640,7499313
0,000373	643,7301636
0,000375	646,7103958
0,000373	649,6906281
0,000374	652,6708603
0,000376	655,6510925
0,000375	658,6313248
0,000374	661,611557
0,000375	664,5917892
0,000376	667,5720215
0,000376	670,5522537
0,000375	673,532486
0,000378	676,5127182
0,000377	679,4929504
0,000377	682,4731827
0,000378	685,4534149
0,000377	688,4336472
0,000378	691,4138794
0,000377	694,3941116
0,000377	697,3743439
0,000378	700,3545761
0,000378	703,3348083
0,000379	706,3150406
0,000379	709,2952728
0,00038	712,2755051
0,00038	715,2557373
0,00038	718,2359695
0,000381	721,2162018
0,00038	724,196434
0,000382	727,1766663
0,00038	730,1568985
0,00038	733,1371307
0,000382	736,117363
0,000381	739,0975952
0,000382	742,0778275
0,000383	745,0580597
0,000381	748,0382919
0,000382	751,0185242
0,000382	753,9987564
0,000382	756,9789886
0,000383	759,9592209
0,000383	762,9394531
0,000383	765,9196854
0,000382	768,8999176
0,000382	771,8801498
0,000382	774,8603821
0,000382	777,8406143
0,000382	780,8208466
0,000383	783,8010788
0,000383	786,781311
0,000383	789,7615433
0,000383	792,7417755
0,000382	795,7220078
0,000383	798,70224
0,000382	801,6824722
0,000383	804,6627045
0,000381	807,6429367
0,000383	810,6231689
0,000382	813,6034012
0,000382	816,5836334
0,000382	819,5638657
0,000384	822,5440979
0,000382	825,5243301
0,000381	828,5045624
0,000382	831,4847946
0,000382	834,4650269
0,000383	837,4452591
0,000381	840,4254913
0,000381	843,4057236
0,000381	846,3859558
0,000381	849,366188
0,000381	852,3464203
0,000381	855,3266525
0,000381	858,3068848
0,000382	861,287117
0,000381	864,2673492
0,00038	867,2475815
0,000381	870,2278137
0,00038	873,208046
0,00038	876,1882782
0,00038	879,1685104
0,00038	882,1487427
0,000381	885,1289749
0,000379	888,1092072
0,000381	891,0894394
0,000379	894,0696716
0,000379	897,0499039
0,000378	900,0301361
0,00038	903,0103683
0,00038	905,9906006
0,000379	908,9708328
0,000381	911,9510651
0,000381	914,9312973
0,000381	917,9115295
0,000381	920,8917618
0,000381	923,871994
0,000381	926,8522263
0,000381	929,8324585
0,000382	932,8126907
0,000382	935,792923
0,000382	938,7731552
0,000382	941,7533875
0,000383	944,7336197
0,000384	947,7138519
0,000384	950,6940842
0,000384	953,6743164
0,000384	956,6545486
0,000385	959,6347809
0,000385	962,6150131
0,000386	965,5952454
0,000386	968,5754776
0,000385	971,5557098
0,000386	974,5359421
0,000386	977,5161743
0,000387	980,4964066
0,000387	983,4766388
0,000388	986,456871
0,000387	989,4371033
0,000388	992,4173355
0,000387	995,3975677
0,000388	998,3778
0,000388	1001,358032
0,000388	1004,338264
0,00039	1007,318497
0,000388	1010,298729
0,00039	1013,278961
0,00039	1016,259193
0,000389	1019,239426
0,000389	1022,219658
0,000388	1025,19989
0,000389	1028,180122
0,000388	1031,160355
0,000388	1034,140587
0,000386	1037,120819
0,000387	1040,101051
0,000386	1043,081284
0,000386	1046,061516
0,000385	1049,041748
0,000384	1052,02198
0,000384	1055,002213
0,000383	1057,982445
0,000382	1060,962677
0,000382	1063,942909
0,00038	1066,923141
0,000379	1069,903374
0,000379	1072,883606
0,000378	1075,863838
0,000379	1078,84407
0,000378	1081,824303
0,000378	1084,804535
0,000377	1087,784767
0,000377	1090,764999
0,000378	1093,745232
0,000379	1096,725464
0,00038	1099,705696
0,000379	1102,685928
0,000381	1105,666161
0,000381	1108,646393
0,000383	1111,626625
0,000384	1114,606857
0,000385	1117,58709
0,000387	1120,567322
0,000388	1123,547554
0,000388	1126,527786
0,00039	1129,508018
0,000391	1132,488251
0,000393	1135,468483
0,000394	1138,448715
0,000395	1141,428947
0,000396	1144,40918
0,000397	1147,389412
0,000398	1150,369644
0,000399	1153,349876
0,000402	1156,330109
0,000401	1159,310341
0,000403	1162,290573
0,000403	1165,270805
0,000404	1168,251038
0,000405	1171,23127
0,000407	1174,211502
0,000407	1177,191734
0,000409	1180,171967
0,000409	1183,152199
0,000411	1186,132431
0,000412	1189,112663
0,000412	1192,092896
0,000413	1195,073128
0,000413	1198,05336
0,000415	1201,033592
0,000417	1204,013824
0,000416	1206,994057
0,000418	1209,974289
0,000418	1212,954521
0,00042	1215,934753
0,000421	1218,914986
0,00042	1221,895218
0,000422	1224,87545
0,000424	1227,855682
0,000423	1230,835915
0,000424	1233,816147
0,000426	1236,796379
0,000427	1239,776611
0,000427	1242,756844
0,000428	1245,737076
0,000428	1248,717308
0,000428	1251,69754
0,000429	1254,677773
0,00043	1257,658005
0,000431	1260,638237
0,000432	1263,618469
0,000433	1266,598701
0,000433	1269,578934
0,000434	1272,559166
0,000434	1275,539398
0,000434	1278,51963
0,000434	1281,499863
0,000437	1284,480095
0,000438	1287,460327
0,000437	1290,440559
0,000438	1293,420792
0,000438	1296,401024
0,000439	1299,381256
0,000439	1302,361488
0,000441	1305,341721
0,00044	1308,321953
0,000442	1311,302185
0,000443	1314,282417
0,000441	1317,26265
0,000442	1320,242882
0,000442	1323,223114
0,000444	1326,203346
0,000442	1329,183578
0,000444	1332,163811
0,000445	1335,144043
0,000444	1338,124275
0,000445	1341,104507
0,000444	1344,08474
0,000445	1347,064972
0,000445	1350,045204
0,000445	1353,025436
0,000445	1356,005669
0,000445	1358,985901
0,000447	1361,966133
0,000446	1364,946365
0,000446	1367,926598
0,000447	1370,90683
0,000446	1373,887062
0,000447	1376,867294
0,000446	1379,847527
0,000446	1382,827759
0,000447	1385,807991
0,000447	1388,788223
0,000446	1391,768456
0,000446	1394,748688
0,000446	1397,72892
0,000446	1400,709152
0,000445	1403,689384
0,000445	1406,669617
0,000445	1409,649849
0,000447	1412,630081
0,000445	1415,610313
0,000444	1418,590546
0,000444	1421,570778
0,000445	1424,55101
0,000443	1427,531242
0,000444	1430,511475
0,000443	1433,491707
0,000443	1436,471939
0,000441	1439,452171
0,000442	1442,432404
0,000443	1445,412636
0,000442	1448,392868
0,000442	1451,3731
0,000441	1454,353333
0,00044	1457,333565
0,00044	1460,313797
0,00044	1463,294029
0,00044	1466,274261
0,000439	1469,254494
0,000439	1472,234726
0,000438	1475,214958
0,000438	1478,19519
0,000438	1481,175423
0,000438	1484,155655
0,000438	1487,135887
0,000436	1490,116119
0,000436	1493,096352
0,000437	1496,076584
0,000436	1499,056816
0,000436	1502,037048
0,000436	1505,017281
0,000435	1507,997513
0,000435	1510,977745
0,000435	1513,957977
0,000434	1516,93821
0,000434	1519,918442
0,000434	1522,898674
0,000434	1525,878906
0,000433	1528,859138
0,000434	1531,839371
0,000434	1534,819603
0,000434	1537,799835
0,000433	1540,780067
0,000432	1543,7603
0,000433	1546,740532
0,000434	1549,720764
0,000434	1552,700996
0,000433	1555,681229
0,000434	1558,661461
0,000434	1561,641693
0,000434	1564,621925
0,000434	1567,602158
0,000434	1570,58239
0,000434	1573,562622
0,000434	1576,542854
0,000435	1579,523087
0,000435	1582,503319
0,000436	1585,483551
0,000436	1588,463783
0,000436	1591,444016
0,000435	1594,424248
0,000436	1597,40448
0,000437	1600,384712
0,000438	1603,364944
0,000438	1606,345177
0,000439	1609,325409
0,000438	1612,305641
0,00044	1615,285873
0,00044	1618,266106
0,000441	1621,246338
0,00044	1624,22657
0,000442	1627,206802
0,000442	1630,187035
0,000442	1633,167267
0,000443	1636,147499
0,000443	1639,127731
0,000445	1642,107964
0,000445	1645,088196
0,000447	1648,068428
0,000447	1651,04866
0,000447	1654,028893
0,000448	1657,009125
0,000449	1659,989357
0,00045	1662,969589
0,00045	1665,949821
0,000451	1668,930054
0,000452	1671,910286
0,000453	1674,890518
0,000454	1677,87075
0,000455	1680,850983
0,000456	1683,831215
0,000456	1686,811447
0,000458	1689,791679
0,000458	1692,771912
0,000459	1695,752144
0,000461	1698,732376
0,000461	1701,712608
0,000464	1704,692841
0,000464	1707,673073
0,000465	1710,653305
0,000465	1713,633537
0,000467	1716,61377
0,000469	1719,594002
0,000469	1722,574234
0,00047	1725,554466
0,000471	1728,534698
0,000474	1731,514931
0,000476	1734,495163
0,000477	1737,475395
0,000478	1740,455627
0,00048	1743,43586
0,000481	1746,416092
0,000483	1749,396324
0,000484	1752,376556
0,000486	1755,356789
0,000489	1758,337021
0,000489	1761,317253
0,000491	1764,297485
0,000492	1767,277718
0,000494	1770,25795
0,000497	1773,238182
0,000498	1776,218414
0,000501	1779,198647
0,000502	1782,178879
0,000504	1785,159111
0,000506	1788,139343
0,000509	1791,119576
0,000511	1794,099808
0,000512	1797,08004
0,000515	1800,060272
0,000517	1803,040504
0,000519	1806,020737
0,000521	1809,000969
0,000523	1811,981201
0,000526	1814,961433
0,000529	1817,941666
0,000531	1820,921898
0,000534	1823,90213
0,000535	1826,882362
0,000539	1829,862595
0,000541	1832,842827
0,000543	1835,823059
0,000546	1838,803291
0,000549	1841,783524
0,000552	1844,763756
0,000555	1847,743988
0,000557	1850,72422
0,00056	1853,704453
0,000563	1856,684685
0,000566	1859,664917
0,000569	1862,645149
0,000572	1865,625381
0,000575	1868,605614
0,000577	1871,585846
0,00058	1874,566078
0,000583	1877,54631
0,000587	1880,526543
0,000588	1883,506775
0,000592	1886,487007
0,000595	1889,467239
0,000599	1892,447472
0,000602	1895,427704
0,000604	1898,407936
0,000608	1901,388168
0,000611	1904,368401
0,000614	1907,348633
0,000617	1910,328865
0,000621	1913,309097
0,000624	1916,28933
0,000627	1919,269562
0,00063	1922,249794
0,000633	1925,230026
0,000636	1928,210258
0,000639	1931,190491
0,000643	1934,170723
0,000646	1937,150955
0,000648	1940,131187
0,000653	1943,11142
0,000655	1946,091652
0,000659	1949,071884
0,000662	1952,052116
0,000665	1955,032349
0,000668	1958,012581
0,000671	1960,992813
0,000675	1963,973045
0,000677	1966,953278
0,000681	1969,93351
0,000684	1972,913742
0,000688	1975,893974
0,00069	1978,874207
0,000693	1981,854439
0,000697	1984,834671
0,0007	1987,814903
0,000702	1990,795135
0,000706	1993,775368
0,000708	1996,7556
0,000712	1999,735832
0,000714	2002,716064
0,000717	2005,696297
0,000721	2008,676529
0,000724	2011,656761
0,000726	2014,636993
0,000729	2017,617226
0,000731	2020,597458
0,000734	2023,57769
0,000737	2026,557922
0,00074	2029,538155
0,000742	2032,518387
0,000744	2035,498619
0,000745	2038,478851
0,00075	2041,459084
0,000751	2044,439316
0,000754	2047,419548
0,000755	2050,39978
0,000758	2053,380013
0,00076	2056,360245
0,000761	2059,340477
0,000764	2062,320709
0,000766	2065,300941
0,000769	2068,281174
0,000769	2071,261406
0,000772	2074,241638
0,000773	2077,22187
0,000776	2080,202103
0,000777	2083,182335
0,000779	2086,162567
0,00078	2089,142799
0,000782	2092,123032
0,000783	2095,103264
0,000785	2098,083496
0,000787	2101,063728
0,000788	2104,043961
0,000789	2107,024193
0,000792	2110,004425
0,000793	2112,984657
0,000795	2115,96489
0,000796	2118,945122
0,000798	2121,925354
0,0008	2124,905586
0,000802	2127,885818
0,000804	2130,866051
0,000806	2133,846283
0,00081	2136,826515
0,000812	2139,806747
0,000815	2142,78698
0,000817	2145,767212
0,000821	2148,747444
0,000824	2151,727676
0,000826	2154,707909
0,00083	2157,688141
0,000834	2160,668373
0,000838	2163,648605
0,000841	2166,628838
0,000845	2169,60907
0,000849	2172,589302
0,000855	2175,569534
0,000858	2178,549767
0,000864	2181,529999
0,000868	2184,510231
0,000873	2187,490463
0,000877	2190,470695
0,000882	2193,450928
0,000887	2196,43116
0,000894	2199,411392
0,000899	2202,391624
0,000904	2205,371857
0,000909	2208,352089
0,000915	2211,332321
0,000921	2214,312553
0,000926	2217,292786
0,000932	2220,273018
0,000938	2223,25325
0,000943	2226,233482
0,00095	2229,213715
0,000954	2232,193947
0,00096	2235,174179
0,000966	2238,154411
0,000972	2241,134644
0,000979	2244,114876
0,000984	2247,095108
0,000991	2250,07534
0,000997	2253,055573
0,001	2256,035805
0,00101	2259,016037
0,00101	2261,996269
0,00102	2264,976501
0,00102	2267,956734
0,00103	2270,936966
0,00103	2273,917198
0,00104	2276,89743
0,00105	2279,877663
0,00105	2282,857895
0,00106	2285,838127
0,00106	2288,818359
0,00107	2291,798592
0,00107	2294,778824
0,00108	2297,759056
0,00108	2300,739288
0,00109	2303,719521
0,00109	2306,699753
0,00109	2309,679985
0,0011	2312,660217
0,0011	2315,64045
0,00111	2318,620682
0,00111	2321,600914
0,00111	2324,581146
0,00112	2327,561378
0,00112	2330,541611
0,00112	2333,521843
0,00113	2336,502075
0,00113	2339,482307
0,00113	2342,46254
0,00113	2345,442772
0,00114	2348,423004
0,00114	2351,403236
0,00114	2354,383469
0,00114	2357,363701
0,00114	2360,343933
0,00115	2363,324165
0,00115	2366,304398
0,00115	2369,28463
0,00115	2372,264862
0,00115	2375,245094
0,00115	2378,225327
0,00115	2381,205559
0,00115	2384,185791
0,00115	2387,166023
0,00115	2390,146255
0,00115	2393,126488
0,00115	2396,10672
0,00115	2399,086952
0,00115	2402,067184
0,00114	2405,047417
0,00114	2408,027649
0,00114	2411,007881
0,00114	2413,988113
0,00114	2416,968346
0,00114	2419,948578
0,00114	2422,92881
0,00114	2425,909042
0,00113	2428,889275
0,00113	2431,869507
0,00113	2434,849739
0,00113	2437,829971
0,00113	2440,810204
0,00112	2443,790436
0,00112	2446,770668
0,00112	2449,7509
0,00112	2452,731133
0,00111	2455,711365
0,00111	2458,691597
0,00111	2461,671829
0,0011	2464,652061
0,0011	2467,632294
0,0011	2470,612526
0,0011	2473,592758
0,00109	2476,57299
0,00109	2479,553223
0,00109	2482,533455
0,00108	2485,513687
0,00108	2488,493919
0,00108	2491,474152
0,00108	2494,454384
0,00107	2497,434616
0,00107	2500,414848
0,00106	2503,395081
0,00106	2506,375313
0,00106	2509,355545
0,00105	2512,335777
0,00105	2515,31601
0,00105	2518,296242
0,00104	2521,276474
0,00104	2524,256706
0,00103	2527,236938
0,00103	2530,217171
0,00102	2533,197403
0,00102	2536,177635
0,00101	2539,157867
0,00101	2542,1381
0,001	2545,118332
0,000999	2548,098564
0,000993	2551,078796
0,000989	2554,059029
0,000982	2557,039261
0,000976	2560,019493
0,000972	2562,999725
0,000965	2565,979958
0,00096	2568,96019
0,000953	2571,940422
0,000947	2574,920654
0,000941	2577,900887
0,000935	2580,881119
0,00093	2583,861351
0,000922	2586,841583
0,000916	2589,821815
0,00091	2592,802048
0,000902	2595,78228
0,000895	2598,762512
0,000888	2601,742744
0,000882	2604,722977
0,000875	2607,703209
0,000868	2610,683441
0,00086	2613,663673
0,000853	2616,643906
0,000846	2619,624138
0,000838	2622,60437
0,00083	2625,584602
0,000824	2628,564835
0,000816	2631,545067
0,000809	2634,525299
0,000801	2637,505531
0,000794	2640,485764
0,000785	2643,465996
0,000778	2646,446228
0,000771	2649,42646
0,000763	2652,406693
0,000755	2655,386925
0,000748	2658,367157
0,00074	2661,347389
0,000731	2664,327621
0,000724	2667,307854
0,000716	2670,288086
0,000708	2673,268318
0,000699	2676,24855
0,000693	2679,228783
0,000684	2682,209015
0,000678	2685,189247
0,000669	2688,169479
0,000662	2691,149712
0,000654	2694,129944
0,000646	2697,110176
0,000638	2700,090408
0,000631	2703,070641
0,000622	2706,050873
0,000615	2709,031105
0,000607	2712,011337
0,000601	2714,99157
0,000593	2717,971802
0,000586	2720,952034
0,000578	2723,932266
0,000571	2726,912498
0,000566	2729,892731
0,000557	2732,872963
0,000551	2735,853195
0,000545	2738,833427
0,000538	2741,81366
0,000531	2744,793892
0,000526	2747,774124
0,000518	2750,754356
0,000512	2753,734589
0,000506	2756,714821
0,0005	2759,695053
0,000494	2762,675285
0,000489	2765,655518
0,000483	2768,63575
0,000477	2771,615982
0,000472	2774,596214
0,000467	2777,576447
0,000461	2780,556679
0,000456	2783,536911
0,000451	2786,517143
0,000445	2789,497375
0,000441	2792,477608
0,000437	2795,45784
0,000431	2798,438072
0,000427	2801,418304
0,000423	2804,398537
0,000418	2807,378769
0,000414	2810,359001
0,00041	2813,339233
0,000406	2816,319466
0,000402	2819,299698
0,000398	2822,27993
0,000394	2825,260162
0,000391	2828,240395
0,000387	2831,220627
0,000384	2834,200859
0,000379	2837,181091
0,000377	2840,161324
0,000375	2843,141556
0,00037	2846,121788
0,000367	2849,10202
0,000364	2852,082253
0,000362	2855,062485
0,000359	2858,042717
0,000356	2861,022949
0,000355	2864,003181
0,000352	2866,983414
0,000349	2869,963646
0,000347	2872,943878
0,000345	2875,92411
0,000343	2878,904343
0,000341	2881,884575
0,000338	2884,864807
0,000337	2887,845039
0,000335	2890,825272
0,000333	2893,805504
0,000332	2896,785736
0,00033	2899,765968
0,00033	2902,746201
0,000327	2905,726433
0,000327	2908,706665
0,000327	2911,686897
0,000324	2914,66713
0,000323	2917,647362
0,000322	2920,627594
0,000321	2923,607826
0,00032	2926,588058
0,000319	2929,568291
0,00032	2932,548523
0,000319	2935,528755
0,000319	2938,508987
0,000317	2941,48922
0,000318	2944,469452
0,000318	2947,449684
0,000318	2950,429916
0,000317	2953,410149
0,000318	2956,390381
0,000317	2959,370613
0,000318	2962,350845
0,000318	2965,331078
0,000319	2968,31131
0,00032	2971,291542
0,000319	2974,271774
0,000321	2977,252007
0,000321	2980,232239
0,000322	2983,212471
0,000323	2986,192703
0,000324	2989,172935
0,000325	2992,153168
0,000325	2995,1334
0,000326	2998,113632
0,000329	3001,093864
0,000329	3004,074097
0,000331	3007,054329
0,000332	3010,034561
0,000333	3013,014793
0,000335	3015,995026
0,000337	3018,975258
0,000338	3021,95549
0,00034	3024,935722
0,000341	3027,915955
0,000343	3030,896187
0,000345	3033,876419
0,000346	3036,856651
0,000348	3039,836884
0,000351	3042,817116
0,000353	3045,797348
0,000354	3048,77758
0,000356	3051,757813
0,000358	3054,738045
0,000361	3057,718277
0,000363	3060,698509
0,000366	3063,678741
0,000367	3066,658974
0,00037	3069,639206
0,000371	3072,619438
0,000374	3075,59967
0,000376	3078,579903
0,000378	3081,560135
0,000381	3084,540367
0,000384	3087,520599
0,000386	3090,500832
0,000388	3093,481064
0,000391	3096,461296
0,000394	3099,441528
0,000394	3102,421761
0,000397	3105,401993
0,000401	3108,382225
0,000403	3111,362457
0,000405	3114,34269
0,000409	3117,322922
0,00041	3120,303154
0,000413	3123,283386
0,000416	3126,263618
0,000417	3129,243851
0,000419	3132,224083
0,00042	3135,204315
0,000424	3138,184547
0,000425	3141,16478
0,000427	3144,145012
0,000429	3147,125244
0,000432	3150,105476
0,000435	3153,085709
0,000436	3156,065941
0,000438	3159,046173
0,000441	3162,026405
0,000441	3165,006638
0,000443	3167,98687
0,000445	3170,967102
0,000448	3173,947334
0,000449	3176,927567
0,00045	3179,907799
0,000452	3182,888031
0,000454	3185,868263
0,000456	3188,848495
0,000456	3191,828728
0,000458	3194,80896
0,000459	3197,789192
0,00046	3200,769424
0,000461	3203,749657
0,000463	3206,729889
0,000464	3209,710121
0,000466	3212,690353
0,000466	3215,670586
0,000469	3218,650818
0,000467	3221,63105
0,000469	3224,611282
0,00047	3227,591515
0,000472	3230,571747
0,000472	3233,551979
0,000472	3236,532211
0,000472	3239,512444
0,000474	3242,492676
0,000474	3245,472908
0,000474	3248,45314
0,000475	3251,433372
0,000475	3254,413605
0,000476	3257,393837
0,000476	3260,374069
0,000476	3263,354301
0,000476	3266,334534
0,000477	3269,314766
0,000477	3272,294998
0,000477	3275,27523
0,000477	3278,255463
0,000477	3281,235695
0,000477	3284,215927
0,000477	3287,196159
0,000477	3290,176392
0,000476	3293,156624
0,000478	3296,136856
0,000477	3299,117088
0,000477	3302,097321
0,000477	3305,077553
0,000478	3308,057785
0,000477	3311,038017
0,000477	3314,01825
0,000477	3316,998482
0,000477	3319,978714
0,000476	3322,958946
0,000477	3325,939178
0,000476	3328,919411
0,000477	3331,899643
0,000476	3334,879875
0,000475	3337,860107
0,000476	3340,84034
0,000476	3343,820572
0,000474	3346,800804
0,000475	3349,781036
0,000474	3352,761269
0,000474	3355,741501
0,000472	3358,721733
0,000472	3361,701965
0,000471	3364,682198
0,00047	3367,66243
0,00047	3370,642662
0,000468	3373,622894
0,000467	3376,603127
0,000467	3379,583359
0,000465	3382,563591
0,000464	3385,543823
0,000462	3388,524055
0,00046	3391,504288
0,000459	3394,48452
0,000457	3397,464752
0,000456	3400,444984
0,000453	3403,425217
0,000451	3406,405449
0,000451	3409,385681
0,000449	3412,365913
0,000449	3415,346146
0,000445	3418,326378
0,000444	3421,30661
0,000441	3424,286842
0,00044	3427,267075
0,000438	3430,247307
0,000435	3433,227539
0,000434	3436,207771
0,000432	3439,188004
0,00043	3442,168236
0,000428	3445,148468
0,000425	3448,1287
0,000424	3451,108932
0,000422	3454,089165
0,00042	3457,069397
0,000419	3460,049629
0,000415	3463,029861
0,000415	3466,010094
0,000412	3468,990326
0,000411	3471,970558
0,000408	3474,95079
0,000407	3477,931023
0,000406	3480,911255
0,000403	3483,891487
0,000402	3486,871719
0,000401	3489,851952
0,000399	3492,832184
0,000397	3495,812416
0,000396	3498,792648
0,000393	3501,772881
0,000392	3504,753113
0,000391	3507,733345
0,00039	3510,713577
0,000389	3513,69381
0,000386	3516,674042
0,000387	3519,654274
0,000385	3522,634506
0,000382	3525,614738
0,000381	3528,594971
0,00038	3531,575203
0,000379	3534,555435
0,000377	3537,535667
0,000376	3540,5159
0,000375	3543,496132
0,000374	3546,476364
0,000372	3549,456596
0,000371	3552,436829
0,00037	3555,417061
0,000369	3558,397293
0,000368	3561,377525
0,000367	3564,357758
0,000366	3567,33799
0,000365	3570,318222
0,000363	3573,298454
0,000362	3576,278687
0,000362	3579,258919
0,000359	3582,239151
0,000359	3585,219383
0,000359	3588,199615
0,000357	3591,179848
0,000356	3594,16008
0,000356	3597,140312
0,000354	3600,120544
0,000353	3603,100777
0,000353	3606,081009
0,000352	3609,061241
0,000351	3612,041473
0,00035	3615,021706
0,000349	3618,001938
0,000348	3620,98217
0,000347	3623,962402
0,000346	3626,942635
0,000346	3629,922867
0,000345	3632,903099
0,000343	3635,883331
0,000343	3638,863564
0,000342	3641,843796
0,000341	3644,824028
0,000341	3647,80426
0,00034	3650,784492
0,00034	3653,764725
0,000338	3656,744957
0,000338	3659,725189
0,000337	3662,705421
0,000337	3665,685654
0,000337	3668,665886
0,000336	3671,646118
0,000335	3674,62635
0,000335	3677,606583
0,000334	3680,586815
0,000334	3683,567047
0,000334	3686,547279
0,000333	3689,527512
0,000334	3692,507744
0,000333	3695,487976
0,000333	3698,468208
0,000333	3701,448441
0,000332	3704,428673
0,000332	3707,408905
0,000333	3710,389137
0,000331	3713,36937
0,000333	3716,349602
0,000332	3719,329834
0,000332	3722,310066
0,000332	3725,290298
0,000332	3728,270531
0,000332	3731,250763
0,000333	3734,230995
0,000334	3737,211227
0,000335	3740,19146
0,000333	3743,171692
0,000334	3746,151924
0,000334	3749,132156
0,000336	3752,112389
0,000336	3755,092621
0,000337	3758,072853
0,000336	3761,053085
0,000337	3764,033318
0,000338	3767,01355
0,000339	3769,993782
0,000339	3772,974014
0,00034	3775,954247
0,000342	3778,934479
0,000342	3781,914711
0,000343	3784,894943
0,000345	3787,875175
0,000346	3790,855408
0,000345	3793,83564
0,000347	3796,815872
0,000348	3799,796104
0,000349	3802,776337
0,000351	3805,756569
0,000352	3808,736801
0,000353	3811,717033
0,000353	3814,697266
0,000355	3817,677498
0,000357	3820,65773
0,000358	3823,637962
0,00036	3826,618195
0,000361	3829,598427
0,000362	3832,578659
0,000364	3835,558891
0,000366	3838,539124
0,000367	3841,519356
0,000368	3844,499588
0,00037	3847,47982
0,000371	3850,460052
0,000374	3853,440285
0,000376	3856,420517
0,000376	3859,400749
0,000378	3862,380981
0,00038	3865,361214
0,000382	3868,341446
0,000384	3871,321678
0,000385	3874,30191
0,000388	3877,282143
0,000389	3880,262375
0,000392	3883,242607
0,000394	3886,222839
0,000395	3889,203072
0,000397	3892,183304
0,000399	3895,163536
0,0004	3898,143768
0,000403	3901,124001
0,000405	3904,104233
0,000407	3907,084465
0,000409	3910,064697
0,000411	3913,04493
0,000413	3916,025162
0,000414	3919,005394
0,000417	3921,985626
0,000419	3924,965858
0,000422	3927,946091
0,000423	3930,926323
0,000425	3933,906555
0,000427	3936,886787
0,000428	3939,86702
0,000431	3942,847252
0,000432	3945,827484
0,000434	3948,807716
0,000436	3951,787949
0,000439	3954,768181
0,00044	3957,748413
0,000443	3960,728645
0,000444	3963,708878
0,000446	3966,68911
0,000448	3969,669342
0,000449	3972,649574
0,000451	3975,629807
0,000452	3978,610039
0,000455	3981,590271
0,000457	3984,570503
0,000459	3987,550735
0,000461	3990,530968
0,000461	3993,5112
0,000464	3996,491432
0,000466	3999,471664
0,000468	4002,451897
0,00047	4005,432129
0,000471	4008,412361
0,000474	4011,392593
0,000474	4014,372826
0,000477	4017,353058
0,000479	4020,33329
0,000479	4023,313522
0,000482	4026,293755
0,000483	4029,273987
0,000485	4032,254219
0,000487	4035,234451
0,000489	4038,214684
0,000491	4041,194916
0,000492	4044,175148
0,000494	4047,15538
0,000495	4050,135612
0,000497	4053,115845
0,000498	4056,096077
0,000501	4059,076309
0,000502	4062,056541
0,000504	4065,036774
0,000505	4068,017006
0,000505	4070,997238
0,000508	4073,97747
0,00051	4076,957703
0,000513	4079,937935
0,000514	4082,918167
0,000515	4085,898399
0,000516	4088,878632
0,000518	4091,858864
0,00052	4094,839096
0,000522	4097,819328
0,000523	4100,799561
0,000525	4103,779793
0,000527	4106,760025
0,000528	4109,740257
0,000529	4112,72049
0,000531	4115,700722
0,000533	4118,680954
0,000534	4121,661186
0,000535	4124,641418
0,000537	4127,621651
0,000539	4130,601883
0,000541	4133,582115
0,000542	4136,562347
0,000544	4139,54258
0,000545	4142,522812
0,000547	4145,503044
0,000548	4148,483276
0,00055	4151,463509
0,00055	4154,443741
0,000552	4157,423973
0,000554	4160,404205
0,000555	4163,384438
0,000556	4166,36467
0,000558	4169,344902
0,000559	4172,325134
0,00056	4175,305367
0,000561	4178,285599
0,000562	4181,265831
0,000564	4184,246063
0,000565	4187,226295
0,000566	4190,206528
0,000566	4193,18676
0,000568	4196,166992
0,000569	4199,147224
0,00057	4202,127457
0,00057	4205,107689
0,000572	4208,087921
0,000572	4211,068153
0,000573	4214,048386
0,000574	4217,028618
0,000575	4220,00885
0,000575	4222,989082
0,000575	4225,969315
0,000576	4228,949547
0,000577	4231,929779
0,000576	4234,910011
0,000577	4237,890244
0,000576	4240,870476
0,000577	4243,850708
0,000577	4246,83094
0,000577	4249,811172
0,000577	4252,791405
0,000577	4255,771637
0,000577	4258,751869
0,000577	4261,732101
0,000577	4264,712334
0,000575	4267,692566
0,000576	4270,672798
0,000576	4273,65303
0,000576	4276,633263
0,000575	4279,613495
0,000575	4282,593727
0,000574	4285,573959
0,000575	4288,554192
0,000573	4291,534424
0,000574	4294,514656
0,000573	4297,494888
0,000572	4300,475121
0,000572	4303,455353
0,000572	4306,435585
0,000571	4309,415817
0,00057	4312,396049
0,00057	4315,376282
0,00057	4318,356514
0,00057	4321,336746
0,00057	4324,316978
0,000569	4327,297211
0,000568	4330,277443
0,000569	4333,257675
0,000568	4336,237907
0,000569	4339,21814
0,000568	4342,198372
0,000569	4345,178604
0,000569	4348,158836
0,00057	4351,139069
0,000571	4354,119301
0,000571	4357,099533
0,000573	4360,079765
0,000573	4363,059998
0,000574	4366,04023
0,000576	4369,020462
0,000577	4372,000694
0,000578	4374,980927
0,000579	4377,961159
0,000581	4380,941391
0,000583	4383,921623
0,000585	4386,901855
0,000588	4389,882088
0,00059	4392,86232
0,000592	4395,842552
0,000595	4398,822784
0,000597	4401,803017
0,0006	4404,783249
0,000602	4407,763481
0,000607	4410,743713
0,000609	4413,723946
0,000613	4416,704178
0,000616	4419,68441
0,00062	4422,664642
0,000625	4425,644875
0,000628	4428,625107
0,000631	4431,605339
0,000635	4434,585571
0,000639	4437,565804
0,000644	4440,546036
0,000648	4443,526268
0,000652	4446,5065
0,000657	4449,486732
0,000661	4452,466965
0,000666	4455,447197
0,000671	4458,427429
0,000675	4461,407661
0,00068	4464,387894
0,000685	4467,368126
0,000689	4470,348358
0,000695	4473,32859
0,0007	4476,308823
0,000704	4479,289055
0,000709	4482,269287
0,000715	4485,249519
0,00072	4488,229752
0,000725	4491,209984
0,00073	4494,190216
0,000734	4497,170448
0,000741	4500,150681
0,000745	4503,130913
0,000751	4506,111145
0,000756	4509,091377
0,000762	4512,071609
0,000769	4515,051842
0,000774	4518,032074
0,000779	4521,012306
0,000785	4523,992538
0,000789	4526,972771
0,000794	4529,953003
0,000801	4532,933235
0,000806	4535,913467
0,000812	4538,8937
0,000818	4541,873932
0,000824	4544,854164
0,000828	4547,834396
0,000835	4550,814629
0,00084	4553,794861
0,000845	4556,775093
0,000852	4559,755325
0,000857	4562,735558
0,000863	4565,71579
0,000869	4568,696022
0,000874	4571,676254
0,00088	4574,656487
0,000885	4577,636719
0,000891	4580,616951
0,000896	4583,597183
0,000901	4586,577415
0,000906	4589,557648
0,000911	4592,53788
0,000916	4595,518112
0,000921	4598,498344
0,000926	4601,478577
0,000931	4604,458809
0,000935	4607,439041
0,00094	4610,419273
0,000943	4613,399506
0,000948	4616,379738
0,00095	4619,35997
0,000955	4622,340202
0,000959	4625,320435
0,000963	4628,300667
0,000965	4631,280899
0,000968	4634,261131
0,000972	4637,241364
0,000974	4640,221596
0,000976	4643,201828
0,000978	4646,18206
0,00098	4649,162292
0,000982	4652,142525
0,000982	4655,122757
0,000984	4658,102989
0,000984	4661,083221
0,000985	4664,063454
0,000984	4667,043686
0,000984	4670,023918
0,000984	4673,00415
0,000983	4675,984383
0,000983	4678,964615
0,000981	4681,944847
0,00098	4684,925079
0,000977	4687,905312
0,000976	4690,885544
0,000973	4693,865776
0,00097	4696,846008
0,000967	4699,826241
0,000964	4702,806473
0,000961	4705,786705
0,000957	4708,766937
0,000954	4711,747169
0,00095	4714,727402
0,000945	4717,707634
0,000941	4720,687866
0,000936	4723,668098
0,000932	4726,648331
0,000927	4729,628563
0,000922	4732,608795
0,000916	4735,589027
0,000912	4738,56926
0,000905	4741,549492
0,000901	4744,529724
0,000895	4747,509956
0,00089	4750,490189
0,000885	4753,470421
0,000879	4756,450653
0,000872	4759,430885
0,000866	4762,411118
0,000861	4765,39135
0,000855	4768,371582
0,000849	4771,351814
0,000844	4774,332047
0,000838	4777,312279
0,000832	4780,292511
0,000826	4783,272743
0,000819	4786,252975
0,000815	4789,233208
0,00081	4792,21344
0,000804	4795,193672
0,000799	4798,173904
0,000795	4801,154137
0,000788	4804,134369
0,000783	4807,114601
0,000778	4810,094833
0,000773	4813,075066
0,000767	4816,055298
0,000763	4819,03553
0,000758	4822,015762
0,000753	4824,995995
0,000749	4827,976227
0,000745	4830,956459
0,000741	4833,936691
0,000737	4836,916924
0,000732	4839,897156
0,000728	4842,877388
0,000724	4845,85762
0,00072	4848,837852
0,000718	4851,818085
0,000714	4854,798317
0,00071	4857,778549
0,000705	4860,758781
0,000703	4863,739014
0,000699	4866,719246
0,000695	4869,699478
0,000692	4872,67971
0,000689	4875,659943
0,000686	4878,640175
0,000684	4881,620407
0,000683	4884,600639
0,000679	4887,580872
0,000677	4890,561104
0,000676	4893,541336
0,000674	4896,521568
0,000673	4899,501801
0,000671	4902,482033
0,00067	4905,462265
0,000667	4908,442497
0,000665	4911,422729
0,000666	4914,402962
0,000664	4917,383194
0,000661	4920,363426
0,000659	4923,343658
0,000659	4926,323891
0,000657	4929,304123
0,000657	4932,284355
0,000655	4935,264587
0,000654	4938,24482
0,000652	4941,225052
0,000651	4944,205284
0,00065	4947,185516
0,000649	4950,165749
0,000648	4953,145981
0,000647	4956,126213
0,000646	4959,106445
0,000644	4962,086678
0,000643	4965,06691
0,000641	4968,047142
0,00064	4971,027374
0,00064	4974,007607
0,000637	4976,987839
0,000636	4979,968071
0,000634	4982,948303
0,000632	4985,928535
0,00063	4988,908768
0,00063	4991,889
0,000628	4994,869232
0,000626	4997,849464
0,000624	5000,829697
0,000621	5003,809929
0,00062	5006,790161
0,000618	5009,770393
0,000616	5012,750626
0,000613	5015,730858
0,000611	5018,71109
0,000609	5021,691322
0,000607	5024,671555
0,000604	5027,651787
0,000601	5030,632019
0,000598	5033,612251
0,000596	5036,592484
0,000592	5039,572716
0,00059	5042,552948
0,000588	5045,53318
0,000584	5048,513412
0,000581	5051,493645
0,000579	5054,473877
0,000576	5057,454109
0,000572	5060,434341
0,000569	5063,414574
0,000566	5066,394806
0,000562	5069,375038
0,000559	5072,35527
0,000556	5075,335503
0,000553	5078,315735
0,00055	5081,295967
0,000546	5084,276199
0,000544	5087,256432
0,000541	5090,236664
0,000537	5093,216896
0,000533	5096,197128
0,00053	5099,177361
0,000526	5102,157593
0,000523	5105,137825
0,000519	5108,118057
0,000516	5111,098289
0,000513	5114,078522
0,000509	5117,058754
0,000506	5120,038986
0,000502	5123,019218
0,000499	5125,999451
0,000497	5128,979683
0,000493	5131,959915
0,00049	5134,940147
0,000487	5137,92038
0,000483	5140,900612
0,000481	5143,880844
0,000478	5146,861076
0,000475	5149,841309
0,000472	5152,821541
0,00047	5155,801773
0,000465	5158,782005
0,000463	5161,762238
0,000461	5164,74247
0,000458	5167,722702
0,000455	5170,702934
0,000452	5173,683167
0,000451	5176,663399
0,000448	5179,643631
0,000444	5182,623863
0,000443	5185,604095
0,00044	5188,584328
0,000438	5191,56456
0,000435	5194,544792
0,000434	5197,525024
0,000432	5200,505257
0,000429	5203,485489
0,000427	5206,465721
0,000424	5209,445953
0,000422	5212,426186
0,00042	5215,406418
0,000418	5218,38665
0,000416	5221,366882
0,000414	5224,347115
0,000411	5227,327347
0,000409	5230,307579
0,000407	5233,287811
0,000404	5236,268044
0,000403	5239,248276
0,000401	5242,228508
0,000399	5245,20874
0,000396	5248,188972
0,000394	5251,169205
0,000391	5254,149437
0,00039	5257,129669
0,000387	5260,109901
0,000385	5263,090134
0,000383	5266,070366
0,00038	5269,050598
0,000379	5272,03083
0,000376	5275,011063
0,000374	5277,991295
0,00037	5280,971527
0,000369	5283,951759
0,000366	5286,931992
0,000364	5289,912224
0,000361	5292,892456
0,000359	5295,872688
0,000357	5298,852921
0,000354	5301,833153
0,000352	5304,813385
0,00035	5307,793617
0,000347	5310,773849
0,000345	5313,754082
0,000342	5316,734314
0,000339	5319,714546
0,000336	5322,694778
0,000334	5325,675011
0,000331	5328,655243
0,000328	5331,635475
0,000326	5334,615707
0,000324	5337,59594
0,00032	5340,576172
0,000319	5343,556404
0,000316	5346,536636
0,000313	5349,516869
0,00031	5352,497101
0,000307	5355,477333
0,000305	5358,457565
0,000303	5361,437798
0,0003	5364,41803
0,000297	5367,398262
0,000294	5370,378494
0,000293	5373,358727
0,00029	5376,338959
0,000287	5379,319191
0,000284	5382,299423
0,000282	5385,279655
0,000278	5388,259888
0,000277	5391,24012
0,000273	5394,220352
0,000271	5397,200584
0,000269	5400,180817
0,000265	5403,161049
0,000263	5406,141281
0,00026	5409,121513
0,000258	5412,101746
0,000255	5415,081978
0,000253	5418,06221
0,00025	5421,042442
0,000247	5424,022675
0,000245	5427,002907
0,000241	5429,983139
0,00024	5432,963371
0,000237	5435,943604
0,000235	5438,923836
0,000233	5441,904068
0,00023	5444,8843
0,000226	5447,864532
0,000225	5450,844765
0,000223	5453,824997
0,00022	5456,805229
0,000216	5459,785461
0,000215	5462,765694
0,000213	5465,745926
0,00021	5468,726158
0,000207	5471,70639
0,000206	5474,686623
0,000203	5477,666855
0,000201	5480,647087
0,000198	5483,627319
0,000196	5486,607552
0,000194	5489,587784
0,000192	5492,568016
0,00019	5495,548248
0,000187	5498,528481
0,000185	5501,508713
0,000183	5504,488945
0,000181	5507,469177
0,000178	5510,449409
0,000175	5513,429642
0,000174	5516,409874
0,000172	5519,390106
0,00017	5522,370338
0,000168	5525,350571
0,000166	5528,330803
0,000164	5531,311035
0,000162	5534,291267
0,00016	5537,2715
0,000158	5540,251732
0,000156	5543,231964
0,000155	5546,212196
0,000153	5549,192429
0,000152	5552,172661
0,00015	5555,152893
0,000148	5558,133125
0,000146	5561,113358
0,000145	5564,09359
0,000144	5567,073822
0,000142	5570,054054
0,000139	5573,034286
0,000139	5576,014519
0,000138	5578,994751
0,000137	5581,974983
0,000135	5584,955215
0,000133	5587,935448
0,000133	5590,91568
0,000132	5593,895912
0,000131	5596,876144
0,00013	5599,856377
0,000129	5602,836609
0,000129	5605,816841
0,000128	5608,797073
0,000126	5611,777306
0,000127	5614,757538
0,000125	5617,73777
0,000124	5620,718002
0,000125	5623,698235
0,000123	5626,678467
0,000123	5629,658699
0,000124	5632,638931
0,000122	5635,619164
0,000122	5638,599396
0,000122	5641,579628
0,000122	5644,55986
0,000122	5647,540092
0,000122	5650,520325
0,000121	5653,500557
0,000122	5656,480789
0,000122	5659,461021
0,000121	5662,441254
0,000121	5665,421486
0,000121	5668,401718
0,000121	5671,38195
0,000122	5674,362183
0,000121	5677,342415
0,000121	5680,322647
0,000121	5683,302879
0,000121	5686,283112
0,000121	5689,263344
0,000122	5692,243576
0,000122	5695,223808
0,000121	5698,204041
0,000122	5701,184273
0,000121	5704,164505
0,000121	5707,144737
0,000121	5710,124969
0,000121	5713,105202
0,000121	5716,085434
0,000121	5719,065666
0,000122	5722,045898
0,000121	5725,026131
0,000121	5728,006363
0,000121	5730,986595
0,000121	5733,966827
0,000121	5736,94706
0,000121	5739,927292
0,00012	5742,907524
0,000119	5745,887756
0,00012	5748,867989
0,00012	5751,848221
0,000119	5754,828453
0,000118	5757,808685
0,000119	5760,788918
0,000118	5763,76915
0,000116	5766,749382
0,000117	5769,729614
0,000116	5772,709846
0,000115	5775,690079
0,000115	5778,670311
0,000114	5781,650543
0,000115	5784,630775
0,000113	5787,611008
0,000113	5790,59124
0,000113	5793,571472
0,000112	5796,551704
0,000111	5799,531937
0,00011	5802,512169
0,00011	5805,492401
0,000109	5808,472633
0,000108	5811,452866
0,000107	5814,433098
0,000107	5817,41333
0,000106	5820,393562
0,000105	5823,373795
0,000104	5826,354027
0,000104	5829,334259
0,000103	5832,314491
0,000102	5835,294724
0,000101	5838,274956
0,0000997	5841,255188
0,0000987	5844,23542
0,0000979	5847,215652
0,0000972	5850,195885
0,0000953	5853,176117
0,0000951	5856,156349
0,0000938	5859,136581
0,0000933	5862,116814
0,0000925	5865,097046
0,0000909	5868,077278
0,0000905	5871,05751
0,0000902	5874,037743
0,000088	5877,017975
0,0000879	5879,998207
0,0000871	5882,978439
0,0000859	5885,958672
0,0000851	5888,938904
0,0000831	5891,919136
0,000082	5894,899368
0,0000818	5897,879601
0,0000811	5900,859833
0,00008	5903,840065
0,0000787	5906,820297
0,0000781	5909,800529
0,0000772	5912,780762
0,0000765	5915,760994
0,0000759	5918,741226
0,000074	5921,721458
0,0000728	5924,701691
0,0000722	5927,681923
0,0000716	5930,662155
0,0000706	5933,642387
0,0000703	5936,62262
0,0000694	5939,602852
0,0000685	5942,583084
0,0000674	5945,563316
[truncated: 30,772 more rows]
