# Supplementary material for: Predicting the Durability of Solid Fired Bricks Using NDT Electroacoustic Methods
Source: Materials (Basel). 2022 Aug 25;15(17):5882. doi: 10.3390/ma15175882 (PMC9457344; doi:10.3390/ma15175882)
Supplement: Supplementary file 1 [file materials-15-05882-s001.zip › 31-NV0_FT.csv]

ASCII data file created with TiePie Multi Channel software. www.tiepie.com.
2021-02-24 09:15:45 704m
Frequency	FFT1
Hz	V
0,000777	0
0,000723	2,980232239
0,000738	5,960464478
0,000743	8,940696716
0,000785	11,92092896
0,000792	14,90116119
0,00075	17,88139343
0,000774	20,86162567
0,000777	23,84185791
0,00072	26,82209015
0,000823	29,80232239
0,000858	32,78255463
0,000866	35,76278687
0,000857	38,7430191
0,000859	41,72325134
0,000845	44,70348358
0,000827	47,68371582
0,000779	50,66394806
0,000801	53,6441803
0,000817	56,62441254
0,000819	59,60464478
0,00083	62,58487701
0,000838	65,56510925
0,000848	68,54534149
0,000857	71,52557373
0,000856	74,50580597
0,000845	77,48603821
0,000844	80,46627045
0,000845	83,44650269
0,000858	86,42673492
0,000876	89,40696716
0,000898	92,3871994
0,000901	95,36743164
0,000898	98,34766388
0,000895	101,3278961
0,000895	104,3081284
0,000894	107,2883606
0,000883	110,2685928
0,000881	113,2488251
0,000876	116,2290573
0,000874	119,2092896
0,000871	122,1895218
0,000867	125,169754
0,000861	128,1499863
0,00086	131,1302185
0,000864	134,1104507
0,000869	137,090683
0,00087	140,0709152
0,000873	143,0511475
0,000878	146,0313797
0,000882	149,0116119
0,000888	151,9918442
0,000894	154,9720764
0,000906	157,9523087
0,000912	160,9325409
0,000913	163,9127731
0,000914	166,8930054
0,000911	169,8732376
0,000908	172,8534698
0,0009	175,8337021
0,000895	178,8139343
0,000891	181,7941666
0,000885	184,7743988
0,000881	187,754631
0,000882	190,7348633
0,000883	193,7150955
0,000885	196,6953278
0,000885	199,67556
0,000885	202,6557922
0,000884	205,6360245
0,000878	208,6162567
0,000877	211,596489
0,000878	214,5767212
0,000877	217,5569534
0,000876	220,5371857
0,000875	223,5174179
0,000873	226,4976501
0,000872	229,4778824
0,000873	232,4581146
0,000871	235,4383469
0,000871	238,4185791
0,000875	241,3988113
0,000879	244,3790436
0,000881	247,3592758
0,000883	250,3395081
0,000884	253,3197403
0,000885	256,2999725
0,000885	259,2802048
0,000886	262,260437
0,000887	265,2406693
0,000889	268,2209015
0,000887	271,2011337
0,000884	274,181366
0,000882	277,1615982
0,000882	280,1418304
0,000879	283,1220627
0,000875	286,1022949
0,000874	289,0825272
0,000873	292,0627594
0,000873	295,0429916
0,000874	298,0232239
0,000877	301,0034561
0,00088	303,9836884
0,000885	306,9639206
0,000884	309,9441528
0,000887	312,9243851
0,000889	315,9046173
0,000892	318,8848495
0,000895	321,8650818
0,000897	324,845314
0,0009	327,8255463
0,000901	330,8057785
0,0009	333,7860107
0,000898	336,766243
0,000898	339,7464752
0,000898	342,7267075
0,000898	345,7069397
0,000895	348,6871719
0,000897	351,6674042
0,000897	354,6476364
0,000898	357,6278687
0,000899	360,6081009
0,000899	363,5883331
0,0009	366,5685654
0,000901	369,5487976
0,000903	372,5290298
0,000904	375,5092621
0,000906	378,4894943
0,000909	381,4697266
0,000913	384,4499588
0,000915	387,430191
0,000916	390,4104233
0,000919	393,3906555
0,000921	396,3708878
0,000922	399,35112
0,000925	402,3313522
0,00093	405,3115845
0,00093	408,2918167
0,00093	411,272049
0,00093	414,2522812
0,000932	417,2325134
0,000933	420,2127457
0,000938	423,1929779
0,000939	426,1732101
0,000942	429,1534424
0,000943	432,1336746
0,000943	435,1139069
0,000946	438,0941391
0,000949	441,0743713
0,000952	444,0546036
0,000956	447,0348358
0,000959	450,0150681
0,000961	452,9953003
0,000963	455,9755325
0,000967	458,9557648
0,000971	461,935997
0,000974	464,9162292
0,000978	467,8964615
0,00098	470,8766937
0,000983	473,856926
0,000986	476,8371582
0,000988	479,8173904
0,000992	482,7976227
0,000993	485,7778549
0,000998	488,7580872
0,000999	491,7383194
0,001	494,7185516
0,00101	497,6987839
0,00101	500,6790161
0,00101	503,6592484
0,00101	506,6394806
0,00102	509,6197128
0,00102	512,5999451
0,00102	515,5801773
0,00103	518,5604095
0,00103	521,5406418
0,00104	524,520874
0,00104	527,5011063
0,00104	530,4813385
0,00105	533,4615707
0,00105	536,441803
0,00106	539,4220352
0,00106	542,4022675
0,00107	545,3824997
0,00107	548,3627319
0,00107	551,3429642
0,00108	554,3231964
0,00108	557,3034286
0,00109	560,2836609
0,00109	563,2638931
0,0011	566,2441254
0,0011	569,2243576
0,00111	572,2045898
0,00111	575,1848221
0,00112	578,1650543
0,00112	581,1452866
0,00113	584,1255188
0,00113	587,105751
0,00114	590,0859833
0,00114	593,0662155
0,00115	596,0464478
0,00115	599,02668
0,00116	602,0069122
0,00116	604,9871445
0,00117	607,9673767
0,00118	610,9476089
0,00118	613,9278412
0,00119	616,9080734
0,00119	619,8883057
0,0012	622,8685379
0,0012	625,8487701
0,00121	628,8290024
0,00122	631,8092346
0,00122	634,7894669
0,00123	637,7696991
0,00124	640,7499313
0,00125	643,7301636
0,00125	646,7103958
0,00126	649,6906281
0,00127	652,6708603
0,00128	655,6510925
0,00128	658,6313248
0,00129	661,611557
0,0013	664,5917892
0,00131	667,5720215
0,00132	670,5522537
0,00132	673,532486
0,00133	676,5127182
0,00134	679,4929504
0,00135	682,4731827
0,00136	685,4534149
0,00137	688,4336472
0,00138	691,4138794
0,00139	694,3941116
0,00139	697,3743439
0,0014	700,3545761
0,00141	703,3348083
0,00142	706,3150406
0,00143	709,2952728
0,00144	712,2755051
0,00145	715,2557373
0,00146	718,2359695
0,00147	721,2162018
0,00148	724,196434
0,00149	727,1766663
0,00151	730,1568985
0,00152	733,1371307
0,00153	736,117363
0,00154	739,0975952
0,00155	742,0778275
0,00156	745,0580597
0,00158	748,0382919
0,00159	751,0185242
0,0016	753,9987564
0,00161	756,9789886
0,00163	759,9592209
0,00164	762,9394531
0,00165	765,9196854
0,00167	768,8999176
0,00168	771,8801498
0,0017	774,8603821
0,00171	777,8406143
0,00173	780,8208466
0,00174	783,8010788
0,00176	786,781311
0,00177	789,7615433
0,00179	792,7417755
0,00181	795,7220078
0,00182	798,70224
0,00184	801,6824722
0,00186	804,6627045
0,00188	807,6429367
0,0019	810,6231689
0,00192	813,6034012
0,00194	816,5836334
0,00195	819,5638657
0,00198	822,5440979
0,002	825,5243301
0,00202	828,5045624
0,00204	831,4847946
0,00207	834,4650269
0,00209	837,4452591
0,00212	840,4254913
0,00214	843,4057236
0,00217	846,3859558
0,00219	849,366188
0,00222	852,3464203
0,00225	855,3266525
0,00228	858,3068848
0,00231	861,287117
0,00234	864,2673492
0,00237	867,2475815
0,0024	870,2278137
0,00244	873,208046
0,00247	876,1882782
0,00251	879,1685104
0,00255	882,1487427
0,00258	885,1289749
0,00262	888,1092072
0,00266	891,0894394
0,00271	894,0696716
0,00275	897,0499039
0,00279	900,0301361
0,00284	903,0103683
0,00289	905,9906006
0,00293	908,9708328
0,00298	911,9510651
0,00304	914,9312973
0,00309	917,9115295
0,00315	920,8917618
0,0032	923,871994
0,00326	926,8522263
0,00332	929,8324585
0,00338	932,8126907
0,00345	935,792923
0,00351	938,7731552
0,00358	941,7533875
0,00365	944,7336197
0,00372	947,7138519
0,00379	950,6940842
0,00386	953,6743164
0,00394	956,6545486
0,00401	959,6347809
0,00409	962,6150131
0,00417	965,5952454
0,00424	968,5754776
0,00432	971,5557098
0,0044	974,5359421
0,00448	977,5161743
0,00456	980,4964066
0,00464	983,4766388
0,00472	986,456871
0,0048	989,4371033
0,00488	992,4173355
0,00496	995,3975677
0,00503	998,3778
0,0051	1001,358032
0,00517	1004,338264
0,00524	1007,318497
0,0053	1010,298729
0,00536	1013,278961
0,00542	1016,259193
0,00546	1019,239426
0,00551	1022,219658
0,00555	1025,19989
0,00558	1028,180122
0,00561	1031,160355
0,00563	1034,140587
0,00564	1037,120819
0,00563	1040,101051
0,00562	1043,081284
0,0056	1046,061516
0,00556	1049,041748
0,00552	1052,02198
0,00545	1055,002213
0,00538	1057,982445
0,00529	1060,962677
0,00518	1063,942909
0,00506	1066,923141
0,00493	1069,903374
0,00479	1072,883606
0,00464	1075,863838
0,00448	1078,84407
0,00432	1081,824303
0,00415	1084,804535
0,00398	1087,784767
0,00382	1090,764999
0,00366	1093,745232
0,0035	1096,725464
0,00335	1099,705696
0,00321	1102,685928
0,00307	1105,666161
0,00295	1108,646393
0,00283	1111,626625
0,00272	1114,606857
0,00261	1117,58709
0,00252	1120,567322
0,00243	1123,547554
0,00235	1126,527786
0,00227	1129,508018
0,0022	1132,488251
0,00214	1135,468483
0,00208	1138,448715
0,00203	1141,428947
0,00198	1144,40918
0,00193	1147,389412
0,00189	1150,369644
0,00185	1153,349876
0,00181	1156,330109
0,00177	1159,310341
0,00174	1162,290573
0,00171	1165,270805
0,00168	1168,251038
0,00165	1171,23127
0,00162	1174,211502
0,00159	1177,191734
0,00156	1180,171967
0,00154	1183,152199
0,00151	1186,132431
0,00149	1189,112663
0,00146	1192,092896
0,00143	1195,073128
0,00141	1198,05336
0,00138	1201,033592
0,00136	1204,013824
0,00133	1206,994057
0,00131	1209,974289
0,00128	1212,954521
0,00126	1215,934753
0,00123	1218,914986
0,00121	1221,895218
0,00119	1224,87545
0,00116	1227,855682
0,00114	1230,835915
0,00111	1233,816147
0,00109	1236,796379
0,00107	1239,776611
0,00105	1242,756844
0,00103	1245,737076
0,00101	1248,717308
0,000986	1251,69754
0,000965	1254,677773
0,000946	1257,658005
0,000927	1260,638237
0,000908	1263,618469
0,00089	1266,598701
0,000873	1269,578934
0,000856	1272,559166
0,000841	1275,539398
0,000824	1278,51963
0,000809	1281,499863
0,000793	1284,480095
0,000779	1287,460327
0,000764	1290,440559
0,000751	1293,420792
0,000737	1296,401024
0,000724	1299,381256
0,000711	1302,361488
0,000698	1305,341721
0,000685	1308,321953
0,000673	1311,302185
0,000662	1314,282417
0,00065	1317,26265
0,000638	1320,242882
0,000627	1323,223114
0,000617	1326,203346
0,000607	1329,183578
0,000595	1332,163811
0,000586	1335,144043
0,000576	1338,124275
0,000565	1341,104507
0,000556	1344,08474
0,000545	1347,064972
0,000534	1350,045204
0,000527	1353,025436
0,000517	1356,005669
0,000507	1358,985901
0,000498	1361,966133
0,00049	1364,946365
0,00048	1367,926598
0,000472	1370,90683
0,000463	1373,887062
0,000455	1376,867294
0,000447	1379,847527
0,000439	1382,827759
0,000431	1385,807991
0,000422	1388,788223
0,000415	1391,768456
0,000408	1394,748688
0,0004	1397,72892
0,000393	1400,709152
0,000387	1403,689384
0,00038	1406,669617
0,000373	1409,649849
0,000367	1412,630081
0,000361	1415,610313
0,000355	1418,590546
0,000349	1421,570778
0,000342	1424,55101
0,000336	1427,531242
0,00033	1430,511475
0,000325	1433,491707
0,00032	1436,471939
0,000314	1439,452171
0,000309	1442,432404
0,000304	1445,412636
0,000299	1448,392868
0,000294	1451,3731
0,000289	1454,353333
0,000285	1457,333565
0,000279	1460,313797
0,000275	1463,294029
0,00027	1466,274261
0,000265	1469,254494
0,000261	1472,234726
0,000258	1475,214958
0,000254	1478,19519
0,00025	1481,175423
0,000245	1484,155655
0,000242	1487,135887
0,000237	1490,116119
0,000233	1493,096352
0,000229	1496,076584
0,000225	1499,056816
0,000223	1502,037048
0,000218	1505,017281
0,000213	1507,997513
0,000212	1510,977745
0,000207	1513,957977
0,000204	1516,93821
0,000201	1519,918442
0,000197	1522,898674
0,000193	1525,878906
0,00019	1528,859138
0,000186	1531,839371
0,000181	1534,819603
0,000179	1537,799835
0,000176	1540,780067
0,000172	1543,7603
0,000167	1546,740532
0,000164	1549,720764
0,00016	1552,700996
0,000156	1555,681229
0,000152	1558,661461
0,000148	1561,641693
0,000145	1564,621925
0,000142	1567,602158
0,000137	1570,58239
0,000135	1573,562622
0,00013	1576,542854
0,000126	1579,523087
0,000124	1582,503319
0,000119	1585,483551
0,000115	1588,463783
0,000111	1591,444016
0,000106	1594,424248
0,000103	1597,40448
0,000101	1600,384712
0,0000948	1603,364944
0,0000919	1606,345177
0,0000875	1609,325409
0,0000822	1612,305641
0,0000789	1615,285873
0,0000742	1618,266106
0,0000701	1621,246338
0,0000671	1624,22657
0,0000616	1627,206802
0,000058	1630,187035
0,0000554	1633,167267
0,0000499	1636,147499
0,000048	1639,127731
0,000043	1642,107964
0,00004	1645,088196
0,0000364	1648,068428
0,0000323	1651,04866
0,0000293	1654,028893
0,000028	1657,009125
0,0000254	1659,989357
0,0000252	1662,969589
0,0000248	1665,949821
0,0000263	1668,930054
0,0000277	1671,910286
0,0000299	1674,890518
0,0000337	1677,87075
0,0000362	1680,850983
0,0000408	1683,831215
0,0000444	1686,811447
0,0000483	1689,791679
0,0000548	1692,771912
0,0000596	1695,752144
0,0000634	1698,732376
0,0000683	1701,712608
0,0000734	1704,692841
0,000079	1707,673073
0,0000834	1710,653305
0,0000891	1713,633537
0,0000936	1716,61377
0,0000991	1719,594002
0,000105	1722,574234
0,00011	1725,554466
0,000117	1728,534698
0,000123	1731,514931
0,000127	1734,495163
0,000133	1737,475395
0,000139	1740,455627
0,000145	1743,43586
0,00015	1746,416092
0,000157	1749,396324
0,000162	1752,376556
0,000168	1755,356789
0,000173	1758,337021
0,00018	1761,317253
0,000186	1764,297485
0,000192	1767,277718
0,000198	1770,25795
0,000206	1773,238182
0,000211	1776,218414
0,000219	1779,198647
0,000225	1782,178879
0,000232	1785,159111
0,000237	1788,139343
0,000245	1791,119576
0,000251	1794,099808
0,000258	1797,08004
0,000263	1800,060272
0,000271	1803,040504
0,000279	1806,020737
0,000284	1809,000969
0,000292	1811,981201
0,000298	1814,961433
0,000305	1817,941666
0,000311	1820,921898
0,000319	1823,90213
0,000327	1826,882362
0,000334	1829,862595
0,000341	1832,842827
0,000347	1835,823059
0,000355	1838,803291
0,000362	1841,783524
0,000369	1844,763756
0,000377	1847,743988
0,000385	1850,72422
0,000392	1853,704453
0,000399	1856,684685
0,000407	1859,664917
0,000414	1862,645149
0,000422	1865,625381
0,000429	1868,605614
0,000437	1871,585846
0,000444	1874,566078
0,000452	1877,54631
0,00046	1880,526543
0,000468	1883,506775
0,000477	1886,487007
0,000485	1889,467239
0,000493	1892,447472
0,000501	1895,427704
0,00051	1898,407936
0,000517	1901,388168
0,000526	1904,368401
0,000535	1907,348633
0,000543	1910,328865
0,000553	1913,309097
0,000561	1916,28933
0,000572	1919,269562
0,000578	1922,249794
0,000588	1925,230026
0,000596	1928,210258
0,000606	1931,190491
0,000616	1934,170723
0,000625	1937,150955
0,000635	1940,131187
0,000645	1943,11142
0,000657	1946,091652
0,000666	1949,071884
0,000676	1952,052116
0,000688	1955,032349
0,000699	1958,012581
0,000711	1960,992813
0,000723	1963,973045
0,000734	1966,953278
0,000747	1969,93351
0,00076	1972,913742
0,000774	1975,893974
0,000788	1978,874207
0,000802	1981,854439
0,000817	1984,834671
0,000833	1987,814903
0,000849	1990,795135
0,000865	1993,775368
0,000883	1996,7556
0,000901	1999,735832
0,000918	2002,716064
0,000937	2005,696297
0,000957	2008,676529
0,000977	2011,656761
0,000999	2014,636993
0,00102	2017,617226
0,00104	2020,597458
0,00107	2023,57769
0,00109	2026,557922
0,00111	2029,538155
0,00114	2032,518387
0,00116	2035,498619
0,00119	2038,478851
0,00121	2041,459084
0,00124	2044,439316
0,00126	2047,419548
0,00129	2050,39978
0,00132	2053,380013
0,00134	2056,360245
0,00137	2059,340477
0,0014	2062,320709
0,00142	2065,300941
0,00145	2068,281174
0,00147	2071,261406
0,0015	2074,241638
0,00152	2077,22187
0,00154	2080,202103
0,00157	2083,182335
0,00159	2086,162567
0,00161	2089,142799
0,00163	2092,123032
0,00164	2095,103264
0,00166	2098,083496
0,00167	2101,063728
0,00169	2104,043961
0,0017	2107,024193
0,00171	2110,004425
0,00171	2112,984657
0,00172	2115,96489
0,00173	2118,945122
0,00173	2121,925354
0,00173	2124,905586
0,00173	2127,885818
0,00173	2130,866051
0,00172	2133,846283
0,00172	2136,826515
0,00171	2139,806747
0,0017	2142,78698
0,00169	2145,767212
0,00168	2148,747444
0,00167	2151,727676
0,00166	2154,707909
0,00164	2157,688141
0,00163	2160,668373
0,00161	2163,648605
0,00159	2166,628838
0,00158	2169,60907
0,00156	2172,589302
0,00154	2175,569534
0,00152	2178,549767
0,0015	2181,529999
0,00148	2184,510231
0,00146	2187,490463
0,00144	2190,470695
0,00142	2193,450928
0,0014	2196,43116
0,00138	2199,411392
0,00136	2202,391624
0,00134	2205,371857
0,00132	2208,352089
0,0013	2211,332321
0,00129	2214,312553
0,00127	2217,292786
0,00125	2220,273018
0,00123	2223,25325
0,00121	2226,233482
0,0012	2229,213715
0,00118	2232,193947
0,00116	2235,174179
0,00115	2238,154411
0,00113	2241,134644
0,00112	2244,114876
0,0011	2247,095108
0,00108	2250,07534
0,00107	2253,055573
0,00106	2256,035805
0,00105	2259,016037
0,00103	2261,996269
0,00102	2264,976501
0,00101	2267,956734
0,000999	2270,936966
0,000988	2273,917198
0,000977	2276,89743
0,000965	2279,877663
0,000957	2282,857895
0,000947	2285,838127
0,000936	2288,818359
0,000928	2291,798592
0,000918	2294,778824
0,00091	2297,759056
0,000901	2300,739288
0,000892	2303,719521
0,000885	2306,699753
0,000876	2309,679985
0,000869	2312,660217
0,000861	2315,64045
0,000853	2318,620682
0,000847	2321,600914
0,000839	2324,581146
0,000833	2327,561378
0,000825	2330,541611
0,000819	2333,521843
0,000812	2336,502075
0,000806	2339,482307
0,000799	2342,46254
0,000793	2345,442772
0,000786	2348,423004
0,000781	2351,403236
0,000775	2354,383469
0,00077	2357,363701
0,000765	2360,343933
0,000759	2363,324165
0,000753	2366,304398
0,000748	2369,28463
0,000743	2372,264862
0,000737	2375,245094
0,000731	2378,225327
0,000727	2381,205559
0,000721	2384,185791
0,000717	2387,166023
0,000711	2390,146255
0,000706	2393,126488
0,000702	2396,10672
0,000697	2399,086952
0,000691	2402,067184
0,000687	2405,047417
0,000682	2408,027649
0,000676	2411,007881
0,000672	2413,988113
0,000668	2416,968346
0,000663	2419,948578
0,000659	2422,92881
0,000653	2425,909042
0,00065	2428,889275
0,000645	2431,869507
0,000641	2434,849739
0,000637	2437,829971
0,000632	2440,810204
0,000628	2443,790436
0,000623	2446,770668
0,000619	2449,7509
0,000615	2452,731133
0,000611	2455,711365
0,000607	2458,691597
0,000604	2461,671829
0,0006	2464,652061
0,000596	2467,632294
0,000593	2470,612526
0,000589	2473,592758
0,000585	2476,57299
0,000582	2479,553223
0,000579	2482,533455
0,000576	2485,513687
0,000573	2488,493919
0,00057	2491,474152
0,000568	2494,454384
0,000565	2497,434616
0,000563	2500,414848
0,000561	2503,395081
0,000559	2506,375313
0,000557	2509,355545
0,000555	2512,335777
0,000552	2515,31601
0,000551	2518,296242
0,00055	2521,276474
0,000549	2524,256706
0,000547	2527,236938
0,000546	2530,217171
0,000545	2533,197403
0,000543	2536,177635
0,000542	2539,157867
0,000541	2542,1381
0,000542	2545,118332
0,000541	2548,098564
0,00054	2551,078796
0,000539	2554,059029
0,00054	2557,039261
0,000539	2560,019493
0,000539	2562,999725
0,000539	2565,979958
0,00054	2568,96019
0,00054	2571,940422
0,000541	2574,920654
0,000539	2577,900887
0,000541	2580,881119
0,00054	2583,861351
0,000542	2586,841583
0,000543	2589,821815
0,000542	2592,802048
0,000542	2595,78228
0,000543	2598,762512
0,000543	2601,742744
0,000544	2604,722977
0,000544	2607,703209
0,000545	2610,683441
0,000547	2613,663673
0,000547	2616,643906
0,000548	2619,624138
0,000548	2622,60437
0,000548	2625,584602
0,000548	2628,564835
0,00055	2631,545067
0,00055	2634,525299
0,000551	2637,505531
0,000552	2640,485764
0,000553	2643,465996
0,000554	2646,446228
0,000554	2649,42646
0,000555	2652,406693
0,000555	2655,386925
0,000556	2658,367157
0,000556	2661,347389
0,000556	2664,327621
0,000557	2667,307854
0,000558	2670,288086
0,000558	2673,268318
0,000558	2676,24855
0,000558	2679,228783
0,00056	2682,209015
0,000559	2685,189247
0,000561	2688,169479
0,000561	2691,149712
0,000561	2694,129944
0,000561	2697,110176
0,000563	2700,090408
0,000562	2703,070641
0,000563	2706,050873
0,000564	2709,031105
0,000563	2712,011337
0,000562	2714,99157
0,000563	2717,971802
0,000563	2720,952034
0,000563	2723,932266
0,000562	2726,912498
0,000562	2729,892731
0,000562	2732,872963
0,000561	2735,853195
0,000562	2738,833427
0,000561	2741,81366
0,000562	2744,793892
0,000561	2747,774124
0,000561	2750,754356
0,00056	2753,734589
0,00056	2756,714821
0,00056	2759,695053
0,00056	2762,675285
0,00056	2765,655518
0,000559	2768,63575
0,000558	2771,615982
0,000559	2774,596214
0,000559	2777,576447
0,000558	2780,556679
0,000557	2783,536911
0,000556	2786,517143
0,000554	2789,497375
0,000555	2792,477608
0,000554	2795,45784
0,000552	2798,438072
0,000553	2801,418304
0,000552	2804,398537
0,000551	2807,378769
0,000551	2810,359001
0,00055	2813,339233
0,000549	2816,319466
0,000549	2819,299698
0,000548	2822,27993
0,000547	2825,260162
0,000547	2828,240395
0,000546	2831,220627
0,000546	2834,200859
0,000545	2837,181091
0,000544	2840,161324
0,000544	2843,141556
0,000543	2846,121788
0,000543	2849,10202
0,000542	2852,082253
0,00054	2855,062485
0,000539	2858,042717
0,000539	2861,022949
0,000539	2864,003181
0,000539	2866,983414
0,000539	2869,963646
0,000538	2872,943878
0,000539	2875,92411
0,000538	2878,904343
0,000538	2881,884575
0,000538	2884,864807
0,000539	2887,845039
0,000539	2890,825272
0,000539	2893,805504
0,00054	2896,785736
0,00054	2899,765968
0,00054	2902,746201
0,000541	2905,726433
0,000542	2908,706665
0,000542	2911,686897
0,000542	2914,66713
0,000543	2917,647362
0,000544	2920,627594
0,000545	2923,607826
0,000546	2926,588058
0,000547	2929,568291
0,000548	2932,548523
0,00055	2935,528755
0,00055	2938,508987
0,000552	2941,48922
0,000555	2944,469452
0,000556	2947,449684
0,000558	2950,429916
0,000561	2953,410149
0,000562	2956,390381
0,000565	2959,370613
0,000567	2962,350845
0,000569	2965,331078
0,000571	2968,31131
0,000574	2971,291542
0,000576	2974,271774
0,000577	2977,252007
0,00058	2980,232239
0,000582	2983,212471
0,000584	2986,192703
0,000587	2989,172935
0,00059	2992,153168
0,000592	2995,1334
0,000594	2998,113632
0,000596	3001,093864
0,000599	3004,074097
0,000602	3007,054329
0,000604	3010,034561
0,000606	3013,014793
0,000609	3015,995026
0,000612	3018,975258
0,000614	3021,95549
0,000615	3024,935722
0,000617	3027,915955
0,000619	3030,896187
0,000621	3033,876419
0,000622	3036,856651
0,000623	3039,836884
0,000625	3042,817116
0,000627	3045,797348
0,000627	3048,77758
0,000628	3051,757813
0,000629	3054,738045
0,000629	3057,718277
0,00063	3060,698509
0,00063	3063,678741
0,000631	3066,658974
0,000631	3069,639206
0,000631	3072,619438
0,000631	3075,59967
0,000632	3078,579903
0,000632	3081,560135
0,000631	3084,540367
0,000631	3087,520599
0,00063	3090,500832
0,000629	3093,481064
0,000629	3096,461296
0,000628	3099,441528
0,000628	3102,421761
0,000626	3105,401993
0,000625	3108,382225
0,000624	3111,362457
0,000623	3114,34269
0,000622	3117,322922
0,000621	3120,303154
0,00062	3123,283386
0,000618	3126,263618
0,000617	3129,243851
0,000617	3132,224083
0,000614	3135,204315
0,000614	3138,184547
0,000613	3141,16478
0,000611	3144,145012
0,00061	3147,125244
0,00061	3150,105476
0,000607	3153,085709
0,000606	3156,065941
0,000605	3159,046173
0,000604	3162,026405
0,000601	3165,006638
0,000599	3167,98687
0,000597	3170,967102
0,000595	3173,947334
0,000593	3176,927567
0,000591	3179,907799
0,000589	3182,888031
0,000585	3185,868263
0,000583	3188,848495
0,000581	3191,828728
0,000578	3194,80896
0,000574	3197,789192
0,000572	3200,769424
0,000568	3203,749657
0,000565	3206,729889
0,000561	3209,710121
0,000558	3212,690353
0,000553	3215,670586
0,000548	3218,650818
0,000544	3221,63105
0,00054	3224,611282
0,000536	3227,591515
0,000529	3230,571747
0,000524	3233,551979
0,000518	3236,532211
0,000513	3239,512444
0,000506	3242,492676
0,000499	3245,472908
0,000494	3248,45314
0,000486	3251,433372
0,000478	3254,413605
0,000471	3257,393837
0,000462	3260,374069
0,000454	3263,354301
0,000447	3266,334534
0,000437	3269,314766
0,000428	3272,294998
0,000419	3275,27523
0,000409	3278,255463
0,000401	3281,235695
0,000391	3284,215927
0,000381	3287,196159
0,000373	3290,176392
0,000362	3293,156624
0,000354	3296,136856
0,000345	3299,117088
0,000337	3302,097321
0,000328	3305,077553
0,00032	3308,057785
0,000311	3311,038017
0,000305	3314,01825
0,000298	3316,998482
0,00029	3319,978714
0,000285	3322,958946
0,00028	3325,939178
0,000274	3328,919411
0,000269	3331,899643
0,000265	3334,879875
0,000261	3337,860107
0,000257	3340,84034
0,000254	3343,820572
0,000252	3346,800804
0,000249	3349,781036
0,000248	3352,761269
0,000245	3355,741501
0,000244	3358,721733
0,000242	3361,701965
0,000241	3364,682198
0,00024	3367,66243
0,00024	3370,642662
0,000239	3373,622894
0,000239	3376,603127
0,000238	3379,583359
0,000238	3382,563591
0,000239	3385,543823
0,000237	3388,524055
0,000237	3391,504288
0,000237	3394,48452
0,000237	3397,464752
0,000238	3400,444984
0,000237	3403,425217
0,000237	3406,405449
0,000237	3409,385681
0,000237	3412,365913
0,000236	3415,346146
0,000237	3418,326378
0,000236	3421,30661
0,000237	3424,286842
0,000236	3427,267075
0,000238	3430,247307
0,000237	3433,227539
0,000237	3436,207771
0,000238	3439,188004
0,000237	3442,168236
0,000238	3445,148468
0,000239	3448,1287
0,000238	3451,108932
0,000238	3454,089165
0,00024	3457,069397
0,000241	3460,049629
0,00024	3463,029861
0,000241	3466,010094
0,000241	3468,990326
0,000241	3471,970558
0,000241	3474,95079
0,000242	3477,931023
0,000243	3480,911255
0,000243	3483,891487
0,000245	3486,871719
0,000245	3489,851952
0,000246	3492,832184
0,000246	3495,812416
0,000247	3498,792648
0,000249	3501,772881
0,000249	3504,753113
0,000249	3507,733345
0,00025	3510,713577
0,000251	3513,69381
0,000252	3516,674042
0,000254	3519,654274
0,000254	3522,634506
0,000256	3525,614738
0,000256	3528,594971
0,000257	3531,575203
0,000258	3534,555435
0,00026	3537,535667
0,00026	3540,5159
0,000261	3543,496132
0,000263	3546,476364
0,000264	3549,456596
0,000266	3552,436829
0,000266	3555,417061
0,000267	3558,397293
0,00027	3561,377525
0,000271	3564,357758
0,000272	3567,33799
0,000274	3570,318222
0,000275	3573,298454
0,000277	3576,278687
0,000278	3579,258919
0,000278	3582,239151
0,00028	3585,219383
0,00028	3588,199615
0,000283	3591,179848
0,000283	3594,16008
0,000283	3597,140312
0,000286	3600,120544
0,000287	3603,100777
0,000287	3606,081009
0,000289	3609,061241
0,00029	3612,041473
0,000292	3615,021706
0,000293	3618,001938
0,000293	3620,98217
0,000294	3623,962402
0,000297	3626,942635
0,000297	3629,922867
0,000298	3632,903099
0,000299	3635,883331
0,0003	3638,863564
0,000301	3641,843796
0,000301	3644,824028
0,000302	3647,80426
0,000302	3650,784492
0,000304	3653,764725
0,000304	3656,744957
0,000305	3659,725189
0,000305	3662,705421
0,000306	3665,685654
0,000306	3668,665886
0,000307	3671,646118
0,000307	3674,62635
0,000308	3677,606583
0,000309	3680,586815
0,000309	3683,567047
0,000308	3686,547279
0,000309	3689,527512
0,00031	3692,507744
0,00031	3695,487976
0,00031	3698,468208
0,00031	3701,448441
0,00031	3704,428673
0,000311	3707,408905
0,000309	3710,389137
0,00031	3713,36937
0,00031	3716,349602
0,000309	3719,329834
0,000309	3722,310066
0,000308	3725,290298
0,000308	3728,270531
0,000307	3731,250763
0,000306	3734,230995
0,000307	3737,211227
0,000306	3740,19146
0,000306	3743,171692
0,000304	3746,151924
0,000304	3749,132156
0,000304	3752,112389
0,000304	3755,092621
0,000303	3758,072853
0,000301	3761,053085
0,0003	3764,033318
0,000299	3767,01355
0,000297	3769,993782
0,000296	3772,974014
0,000295	3775,954247
0,000294	3778,934479
0,000293	3781,914711
0,000291	3784,894943
0,000289	3787,875175
0,000289	3790,855408
0,000287	3793,83564
0,000285	3796,815872
0,000284	3799,796104
0,000282	3802,776337
0,000281	3805,756569
0,000279	3808,736801
0,000277	3811,717033
0,000276	3814,697266
0,000273	3817,677498
0,000271	3820,65773
0,00027	3823,637962
0,000268	3826,618195
0,000266	3829,598427
0,000263	3832,578659
0,000261	3835,558891
0,000258	3838,539124
0,000257	3841,519356
0,000254	3844,499588
0,000251	3847,47982
0,000249	3850,460052
0,000247	3853,440285
0,000244	3856,420517
0,000242	3859,400749
0,00024	3862,380981
0,000239	3865,361214
0,000236	3868,341446
0,000233	3871,321678
0,000231	3874,30191
0,000228	3877,282143
0,000226	3880,262375
0,000224	3883,242607
0,000221	3886,222839
0,000219	3889,203072
0,000216	3892,183304
0,000214	3895,163536
0,000211	3898,143768
0,000208	3901,124001
0,000206	3904,104233
0,000202	3907,084465
0,0002	3910,064697
0,000198	3913,04493
0,000195	3916,025162
0,000193	3919,005394
0,00019	3921,985626
0,000187	3924,965858
0,000184	3927,946091
0,000183	3930,926323
0,000181	3933,906555
0,000178	3936,886787
0,000175	3939,86702
0,000172	3942,847252
0,00017	3945,827484
0,000169	3948,807716
0,000166	3951,787949
0,000163	3954,768181
0,000161	3957,748413
0,000158	3960,728645
0,000156	3963,708878
0,000153	3966,68911
0,000152	3969,669342
0,00015	3972,649574
0,000147	3975,629807
0,000145	3978,610039
0,000142	3981,590271
0,00014	3984,570503
0,000138	3987,550735
0,000136	3990,530968
0,000134	3993,5112
0,000133	3996,491432
0,00013	3999,471664
0,000128	4002,451897
0,000126	4005,432129
0,000124	4008,412361
0,000123	4011,392593
0,000121	4014,372826
0,000119	4017,353058
0,000117	4020,33329
0,000116	4023,313522
0,000115	4026,293755
0,000111	4029,273987
0,00011	4032,254219
0,000109	4035,234451
0,000108	4038,214684
0,000107	4041,194916
0,000105	4044,175148
0,000103	4047,15538
0,000102	4050,135612
0,0001	4053,115845
0,0001	4056,096077
0,0001	4059,076309
0,0000981	4062,056541
0,0000979	4065,036774
0,000098	4068,017006
0,0000969	4070,997238
0,0000958	4073,97747
0,0000955	4076,957703
0,0000953	4079,937935
0,0000945	4082,918167
0,0000946	4085,898399
0,0000943	4088,878632
0,0000948	4091,858864
0,0000948	4094,839096
0,0000942	4097,819328
0,0000948	4100,799561
0,0000955	4103,779793
0,0000954	4106,760025
0,0000956	4109,740257
0,0000959	4112,72049
0,0000965	4115,700722
0,0000981	4118,680954
0,0000984	4121,661186
0,0000985	4124,641418
0,000101	4127,621651
0,000101	4130,601883
0,000103	4133,582115
0,000104	4136,562347
0,000104	4139,54258
0,000106	4142,522812
0,000107	4145,503044
0,000108	4148,483276
0,000109	4151,463509
0,00011	4154,443741
0,00011	4157,423973
0,000113	4160,404205
0,000114	4163,384438
0,000114	4166,36467
0,000116	4169,344902
0,000117	4172,325134
0,000118	4175,305367
0,00012	4178,285599
0,00012	4181,265831
0,000121	4184,246063
0,000122	4187,226295
0,000123	4190,206528
0,000125	4193,18676
0,000126	4196,166992
0,000127	4199,147224
0,000127	4202,127457
0,000127	4205,107689
0,000128	4208,087921
0,000129	4211,068153
0,00013	4214,048386
0,00013	4217,028618
0,000131	4220,00885
0,000131	4222,989082
0,000131	4225,969315
0,000132	4228,949547
0,000132	4231,929779
0,000132	4234,910011
0,000132	4237,890244
0,000133	4240,870476
0,000131	4243,850708
0,000132	4246,83094
0,000133	4249,811172
0,000132	4252,791405
0,000133	4255,771637
0,000132	4258,751869
0,000132	4261,732101
0,000132	4264,712334
0,000131	4267,692566
0,00013	4270,672798
0,000131	4273,65303
0,00013	4276,633263
0,000129	4279,613495
0,000129	4282,593727
0,000127	4285,573959
0,000127	4288,554192
0,000125	4291,534424
0,000125	4294,514656
0,000124	4297,494888
0,000123	4300,475121
0,000122	4303,455353
0,000121	4306,435585
0,00012	4309,415817
0,000118	4312,396049
0,000117	4315,376282
0,000116	4318,356514
0,000115	4321,336746
0,000113	4324,316978
0,000112	4327,297211
0,000111	4330,277443
0,000111	4333,257675
0,000108	4336,237907
0,000107	4339,21814
0,000105	4342,198372
0,000104	4345,178604
0,000102	4348,158836
0,000101	4351,139069
0,0000996	4354,119301
0,000097	4357,099533
0,000096	4360,079765
0,0000946	4363,059998
0,0000927	4366,04023
0,0000911	4369,020462
0,0000896	4372,000694
0,0000882	4374,980927
0,0000863	4377,961159
0,0000856	4380,941391
0,000083	4383,921623
0,0000809	4386,901855
0,00008	4389,882088
0,0000791	4392,86232
0,0000777	4395,842552
0,000076	4398,822784
0,0000737	4401,803017
0,0000726	4404,783249
0,0000709	4407,763481
0,0000699	4410,743713
0,0000678	4413,723946
0,0000659	4416,704178
0,000065	4419,68441
0,0000647	4422,664642
0,000062	4425,644875
0,0000605	4428,625107
0,0000607	4431,605339
0,0000588	4434,585571
0,0000573	4437,565804
0,0000565	4440,546036
0,0000548	4443,526268
0,0000532	4446,5065
0,0000524	4449,486732
0,0000514	4452,466965
0,0000501	4455,447197
0,0000496	4458,427429
0,0000485	4461,407661
0,0000476	4464,387894
0,0000467	4467,368126
0,0000451	4470,348358
0,0000449	4473,32859
0,0000434	4476,308823
0,0000426	4479,289055
0,0000413	4482,269287
0,0000418	4485,249519
0,0000405	4488,229752
0,0000392	4491,209984
0,0000391	4494,190216
0,0000382	4497,170448
0,0000381	4500,150681
0,0000375	4503,130913
0,0000367	4506,111145
0,0000359	4509,091377
0,0000359	4512,071609
0,0000365	4515,051842
0,0000358	4518,032074
0,0000352	4521,012306
0,0000346	4523,992538
0,0000351	4526,972771
0,0000344	4529,953003
0,0000337	4532,933235
0,0000347	4535,913467
0,000034	4538,8937
0,0000335	4541,873932
0,0000337	4544,854164
0,0000332	4547,834396
0,000033	4550,814629
0,0000324	4553,794861
0,0000322	4556,775093
0,0000326	4559,755325
0,0000317	4562,735558
0,0000326	4565,71579
0,0000333	4568,696022
0,0000327	4571,676254
0,000033	4574,656487
0,0000332	4577,636719
0,0000335	4580,616951
0,000034	4583,597183
0,0000335	4586,577415
0,0000331	4589,557648
0,0000343	4592,53788
0,0000342	4595,518112
0,0000344	4598,498344
0,0000351	4601,478577
0,0000357	4604,458809
0,0000353	4607,439041
0,000036	4610,419273
0,0000359	4613,399506
0,0000355	4616,379738
0,0000373	4619,35997
0,0000374	4622,340202
0,0000369	4625,320435
0,0000373	4628,300667
0,0000385	4631,280899
0,000038	4634,261131
0,0000384	4637,241364
0,0000391	4640,221596
0,000039	4643,201828
0,0000385	4646,18206
0,0000393	4649,162292
0,0000395	4652,142525
0,0000393	4655,122757
0,0000395	4658,102989
0,0000398	4661,083221
0,0000406	4664,063454
0,00004	4667,043686
0,000041	4670,023918
0,0000409	4673,00415
0,0000399	4675,984383
0,0000413	4678,964615
0,0000412	4681,944847
0,0000405	4684,925079
0,0000411	4687,905312
0,0000417	4690,885544
0,0000424	4693,865776
0,0000407	4696,846008
0,0000421	4699,826241
0,0000422	4702,806473
0,0000424	4705,786705
0,000042	4708,766937
0,0000423	4711,747169
0,0000412	4714,727402
0,0000409	4717,707634
0,0000424	4720,687866
0,0000423	4723,668098
0,0000414	4726,648331
0,0000422	4729,628563
0,0000413	4732,608795
0,0000413	4735,589027
0,0000413	4738,56926
0,0000399	4741,549492
0,00004	4744,529724
0,0000406	4747,509956
0,0000408	4750,490189
0,0000401	4753,470421
0,0000392	4756,450653
0,0000399	4759,430885
0,0000401	4762,411118
0,0000389	4765,39135
0,0000391	4768,371582
0,000039	4771,351814
0,0000388	4774,332047
0,0000381	4777,312279
0,0000378	4780,292511
0,0000383	4783,272743
0,000037	4786,252975
0,0000367	4789,233208
0,0000361	4792,21344
0,000036	4795,193672
0,0000357	4798,173904
0,0000352	4801,154137
0,0000352	4804,134369
0,0000335	4807,114601
0,0000335	4810,094833
0,0000335	4813,075066
0,0000334	4816,055298
0,0000332	4819,03553
0,0000323	4822,015762
0,000032	4824,995995
0,0000303	4827,976227
0,0000299	4830,956459
0,000029	4833,936691
0,0000293	4836,916924
0,0000291	4839,897156
0,0000287	4842,877388
0,0000277	4845,85762
0,0000265	4848,837852
0,0000253	4851,818085
0,000025	4854,798317
0,0000257	4857,778549
0,0000244	4860,758781
0,0000232	4863,739014
0,0000235	4866,719246
0,000021	4869,699478
0,0000216	4872,67971
0,0000208	4875,659943
0,0000215	4878,640175
0,0000203	4881,620407
0,0000197	4884,600639
0,0000201	4887,580872
0,0000195	4890,561104
0,0000199	4893,541336
0,0000195	4896,521568
0,0000189	4899,501801
0,0000194	4902,482033
0,0000193	4905,462265
0,0000186	4908,442497
0,0000187	4911,422729
0,0000191	4914,402962
0,0000192	4917,383194
0,0000199	4920,363426
0,0000199	4923,343658
0,0000201	4926,323891
0,000021	4929,304123
0,000022	4932,284355
0,0000221	4935,264587
0,0000241	4938,24482
0,0000237	4941,225052
0,0000244	4944,205284
0,0000257	4947,185516
0,0000254	4950,165749
0,0000272	4953,145981
0,0000268	4956,126213
0,0000292	4959,106445
0,00003	4962,086678
0,0000315	4965,06691
0,0000316	4968,047142
0,0000336	4971,027374
0,000034	4974,007607
0,0000358	4976,987839
0,0000363	4979,968071
0,0000382	4982,948303
0,0000387	4985,928535
0,0000399	4988,908768
0,0000418	4991,889
0,0000426	4994,869232
0,0000433	4997,849464
0,000045	5000,829697
0,0000464	5003,809929
0,0000466	5006,790161
0,0000482	5009,770393
0,0000494	5012,750626
0,0000508	5015,730858
0,0000515	5018,71109
0,0000525	5021,691322
0,0000536	5024,671555
0,0000552	5027,651787
0,000057	5030,632019
0,000058	5033,612251
0,000059	5036,592484
0,0000598	5039,572716
0,000061	5042,552948
0,0000623	5045,53318
0,0000626	5048,513412
0,0000642	5051,493645
0,0000652	5054,473877
0,0000663	5057,454109
0,0000684	5060,434341
0,0000683	5063,414574
0,0000698	5066,394806
0,0000705	5069,375038
0,0000721	5072,35527
0,0000736	5075,335503
0,0000737	5078,315735
0,0000749	5081,295967
0,0000756	5084,276199
0,0000766	5087,256432
0,0000767	5090,236664
0,0000785	5093,216896
0,0000803	5096,197128
0,00008	5099,177361
0,0000813	5102,157593
0,000082	5105,137825
0,0000828	5108,118057
0,0000831	5111,098289
0,0000844	5114,078522
0,0000847	5117,058754
0,0000847	5120,038986
0,0000861	5123,019218
0,0000862	5125,999451
0,0000877	5128,979683
0,0000876	5131,959915
0,0000885	5134,940147
0,0000881	5137,92038
0,0000888	5140,900612
0,0000892	5143,880844
0,0000904	5146,861076
0,0000905	5149,841309
0,0000905	5152,821541
0,0000908	5155,801773
0,0000911	5158,782005
0,0000915	5161,762238
0,0000927	5164,74247
0,0000912	5167,722702
0,0000917	5170,702934
0,0000926	5173,683167
0,0000927	5176,663399
0,0000926	5179,643631
0,0000912	5182,623863
0,0000918	5185,604095
0,0000919	5188,584328
0,0000912	5191,56456
0,0000914	5194,544792
0,0000916	5197,525024
0,0000913	5200,505257
0,0000915	5203,485489
0,0000902	5206,465721
0,0000897	5209,445953
0,0000898	5212,426186
0,0000891	5215,406418
0,0000897	5218,38665
0,0000882	5221,366882
0,0000877	5224,347115
0,0000875	5227,327347
0,0000879	5230,307579
0,0000859	5233,287811
0,0000853	5236,268044
0,0000851	5239,248276
0,0000851	5242,228508
0,0000841	5245,20874
0,0000831	5248,188972
0,0000826	5251,169205
0,0000809	5254,149437
0,0000813	5257,129669
0,0000811	5260,109901
0,0000793	5263,090134
0,0000782	5266,070366
0,000077	5269,050598
0,0000769	5272,03083
0,0000752	5275,011063
0,000075	5277,991295
0,0000741	5280,971527
0,0000735	5283,951759
0,0000725	5286,931992
0,0000717	5289,912224
0,0000704	5292,892456
0,0000699	5295,872688
0,000068	5298,852921
0,000067	5301,833153
0,0000669	5304,813385
0,0000656	5307,793617
0,0000641	5310,773849
0,0000637	5313,754082
0,000062	5316,734314
0,0000612	5319,714546
0,0000603	5322,694778
0,0000592	5325,675011
0,0000573	5328,655243
0,0000563	5331,635475
0,0000552	5334,615707
0,0000538	5337,59594
0,0000528	5340,576172
0,0000523	5343,556404
0,0000503	5346,536636
0,00005	5349,516869
0,0000482	5352,497101
0,0000476	5355,477333
0,0000461	5358,457565
0,0000456	5361,437798
0,0000436	5364,41803
0,0000437	5367,398262
0,0000424	5370,378494
0,0000413	5373,358727
0,0000399	5376,338959
0,000039	5379,319191
0,0000374	5382,299423
0,0000378	5385,279655
0,0000359	5388,259888
0,0000352	5391,24012
0,0000347	5394,220352
0,0000346	5397,200584
0,0000336	5400,180817
0,0000325	5403,161049
0,000033	5406,141281
0,0000317	5409,121513
0,0000321	5412,101746
0,0000324	5415,081978
0,0000313	5418,06221
0,0000323	5421,042442
0,0000328	5424,022675
0,0000329	5427,002907
0,0000319	5429,983139
0,0000326	5432,963371
0,0000341	5435,943604
0,0000341	5438,923836
0,0000347	5441,904068
0,000036	5444,8843
0,0000363	5447,864532
0,0000368	5450,844765
0,0000386	5453,824997
0,000038	5456,805229
0,0000394	5459,785461
0,0000405	5462,765694
0,0000427	5465,745926
0,0000431	5468,726158
0,0000449	5471,70639
0,0000459	5474,686623
0,0000472	5477,666855
0,0000481	5480,647087
0,0000502	5483,627319
0,000051	5486,607552
0,0000517	5489,587784
0,0000527	5492,568016
0,000055	5495,548248
0,0000559	5498,528481
0,000057	5501,508713
0,0000589	5504,488945
0,0000593	5507,469177
0,0000607	5510,449409
0,0000627	5513,429642
0,0000638	5516,409874
0,0000652	5519,390106
0,0000668	5522,370338
0,000068	5525,350571
0,0000695	5528,330803
0,0000711	5531,311035
0,0000726	5534,291267
0,0000738	5537,2715
0,0000749	5540,251732
0,0000764	5543,231964
0,0000783	5546,212196
0,0000794	5549,192429
0,000081	5552,172661
0,0000812	5555,152893
0,0000824	5558,133125
0,0000848	5561,113358
0,0000857	5564,09359
0,0000867	5567,073822
0,000088	5570,054054
0,0000893	5573,034286
0,0000913	5576,014519
0,0000923	5578,994751
0,0000936	5581,974983
0,0000947	5584,955215
0,0000959	5587,935448
0,000098	5590,91568
0,0000992	5593,895912
0,0001	5596,876144
0,000101	5599,856377
0,000103	5602,836609
0,000103	5605,816841
0,000105	5608,797073
0,000106	5611,777306
0,000107	5614,757538
0,000108	5617,73777
0,000109	5620,718002
0,00011	5623,698235
0,000112	5626,678467
0,000112	5629,658699
0,000114	5632,638931
0,000115	5635,619164
0,000114	5638,599396
0,000118	5641,579628
0,000117	5644,55986
0,00012	5647,540092
0,00012	5650,520325
0,000121	5653,500557
0,000122	5656,480789
0,000123	5659,461021
0,000124	5662,441254
0,000125	5665,421486
0,000126	5668,401718
0,000127	5671,38195
0,000128	5674,362183
0,000129	5677,342415
0,00013	5680,322647
0,00013	5683,302879
0,000131	5686,283112
0,000133	5689,263344
0,000133	5692,243576
0,000134	5695,223808
0,000135	5698,204041
0,000136	5701,184273
0,000136	5704,164505
0,000138	5707,144737
0,000139	5710,124969
0,00014	5713,105202
0,000141	5716,085434
0,000141	5719,065666
0,000141	5722,045898
0,000142	5725,026131
0,000143	5728,006363
0,000143	5730,986595
0,000144	5733,966827
0,000146	5736,94706
0,000145	5739,927292
0,000147	5742,907524
0,000147	5745,887756
0,000148	5748,867989
0,000147	5751,848221
0,000149	5754,828453
0,00015	5757,808685
0,00015	5760,788918
0,00015	5763,76915
0,000151	5766,749382
0,000152	5769,729614
0,000152	5772,709846
0,000154	5775,690079
0,000154	5778,670311
0,000154	5781,650543
0,000155	5784,630775
0,000154	5787,611008
0,000155	5790,59124
0,000156	5793,571472
0,000155	5796,551704
0,000156	5799,531937
0,000156	5802,512169
0,000157	5805,492401
0,000157	5808,472633
0,000157	5811,452866
0,000157	5814,433098
0,000157	5817,41333
0,000158	5820,393562
0,000158	5823,373795
0,000158	5826,354027
0,000159	5829,334259
0,00016	5832,314491
0,000159	5835,294724
0,000159	5838,274956
0,000158	5841,255188
0,000159	5844,23542
0,000158	5847,215652
0,000159	5850,195885
0,000157	5853,176117
0,000159	5856,156349
0,000158	5859,136581
0,000158	5862,116814
0,000157	5865,097046
0,000158	5868,077278
0,000158	5871,05751
0,000157	5874,037743
0,000158	5877,017975
0,000158	5879,998207
0,000157	5882,978439
0,000157	5885,958672
0,000157	5888,938904
0,000157	5891,919136
0,000157	5894,899368
0,000156	5897,879601
0,000156	5900,859833
0,000157	5903,840065
0,000155	5906,820297
0,000156	5909,800529
0,000155	5912,780762
0,000155	5915,760994
0,000154	5918,741226
0,000154	5921,721458
0,000154	5924,701691
0,000153	5927,681923
0,000153	5930,662155
0,000152	5933,642387
0,000153	5936,62262
0,000153	5939,602852
0,000151	5942,583084
0,000151	5945,563316
[truncated: 30,772 more rows]
