# Supplementary material for: Predicting the Durability of Solid Fired Bricks Using NDT Electroacoustic Methods
Source: Materials (Basel). 2022 Aug 25;15(17):5882. doi: 10.3390/ma15175882 (PMC9457344; doi:10.3390/ma15175882)
Supplement: Supplementary file 1 [file materials-15-05882-s001.zip › 31-S0_FL.csv]

ASCII data file created with TiePie Multi Channel software. www.tiepie.com.
2021-02-24 09:15:45 704m
Frequency	FFT1
Hz	V
0,0016	0
0,000434	2,980232239
0,00043	5,960464478
0,000441	8,940696716
0,000436	11,92092896
0,000447	14,90116119
0,000454	17,88139343
0,000546	20,86162567
0,000447	23,84185791
0,00044	26,82209015
0,000434	29,80232239
0,00044	32,78255463
0,000432	35,76278687
0,000433	38,7430191
0,000435	41,72325134
0,000435	44,70348358
0,000433	47,68371582
0,000444	50,66394806
0,000437	53,6441803
0,000431	56,62441254
0,000425	59,60464478
0,000431	62,58487701
0,000428	65,56510925
0,000426	68,54534149
0,000424	71,52557373
0,000422	74,50580597
0,000419	77,48603821
0,000419	80,46627045
0,00042	83,44650269
0,000421	86,42673492
0,000413	89,40696716
0,000416	92,3871994
0,000416	95,36743164
0,000416	98,34766388
0,000415	101,3278961
0,00042	104,3081284
0,000418	107,2883606
0,000415	110,2685928
0,00041	113,2488251
0,000405	116,2290573
0,000403	119,2092896
0,000399	122,1895218
0,000399	125,169754
0,000397	128,1499863
0,000395	131,1302185
0,000392	134,1104507
0,000389	137,090683
0,000389	140,0709152
0,00038	143,0511475
0,00038	146,0313797
0,000378	149,0116119
0,000383	151,9918442
0,000385	154,9720764
0,000386	157,9523087
0,000384	160,9325409
0,000389	163,9127731
0,000387	166,8930054
0,000385	169,8732376
0,000383	172,8534698
0,00038	175,8337021
0,000378	178,8139343
0,000377	181,7941666
0,000373	184,7743988
0,000376	187,754631
0,000373	190,7348633
0,000374	193,7150955
0,000374	196,6953278
0,000372	199,67556
0,00037	202,6557922
0,000368	205,6360245
0,000369	208,6162567
0,000367	211,596489
0,000365	214,5767212
0,000365	217,5569534
0,000367	220,5371857
0,000364	223,5174179
0,000366	226,4976501
0,000365	229,4778824
0,000362	232,4581146
0,000364	235,4383469
0,000362	238,4185791
0,00036	241,3988113
0,000358	244,3790436
0,000357	247,3592758
0,000358	250,3395081
0,000359	253,3197403
0,000358	256,2999725
0,000358	259,2802048
0,000355	262,260437
0,000357	265,2406693
0,000357	268,2209015
0,000357	271,2011337
0,000354	274,181366
0,000354	277,1615982
0,000352	280,1418304
0,000351	283,1220627
0,000352	286,1022949
0,000352	289,0825272
0,00035	292,0627594
0,00035	295,0429916
0,000347	298,0232239
0,000347	301,0034561
0,000343	303,9836884
0,000345	306,9639206
0,000344	309,9441528
0,000345	312,9243851
0,000344	315,9046173
0,000346	318,8848495
0,000345	321,8650818
0,000344	324,845314
0,000344	327,8255463
0,000345	330,8057785
0,000344	333,7860107
0,000341	336,766243
0,000341	339,7464752
0,00034	342,7267075
0,00034	345,7069397
0,000339	348,6871719
0,000339	351,6674042
0,000338	354,6476364
0,000337	357,6278687
0,000336	360,6081009
0,000335	363,5883331
0,000334	366,5685654
0,000333	369,5487976
0,000333	372,5290298
0,000333	375,5092621
0,000331	378,4894943
0,000329	381,4697266
0,00033	384,4499588
0,000327	387,430191
0,000328	390,4104233
0,000326	393,3906555
0,000327	396,3708878
0,000325	399,35112
0,000325	402,3313522
0,000324	405,3115845
0,000323	408,2918167
0,000324	411,272049
0,000325	414,2522812
0,000323	417,2325134
0,000323	420,2127457
0,000324	423,1929779
0,000322	426,1732101
0,000321	429,1534424
0,000319	432,1336746
0,000319	435,1139069
0,000319	438,0941391
0,000319	441,0743713
0,000318	444,0546036
0,000317	447,0348358
0,000317	450,0150681
0,000316	452,9953003
0,000316	455,9755325
0,000315	458,9557648
0,000314	461,935997
0,000313	464,9162292
0,000312	467,8964615
0,000312	470,8766937
0,000311	473,856926
0,000311	476,8371582
0,00031	479,8173904
0,000311	482,7976227
0,000309	485,7778549
0,000309	488,7580872
0,000309	491,7383194
0,000307	494,7185516
0,000308	497,6987839
0,000309	500,6790161
0,000308	503,6592484
0,000308	506,6394806
0,000307	509,6197128
0,000308	512,5999451
0,000307	515,5801773
0,000307	518,5604095
0,000307	521,5406418
0,000306	524,520874
0,000305	527,5011063
0,000305	530,4813385
0,000304	533,4615707
0,000303	536,441803
0,000304	539,4220352
0,000303	542,4022675
0,000303	545,3824997
0,000303	548,3627319
0,000302	551,3429642
0,000302	554,3231964
0,0003	557,3034286
0,000301	560,2836609
0,0003	563,2638931
0,000299	566,2441254
0,000299	569,2243576
0,000299	572,2045898
0,000299	575,1848221
0,000298	578,1650543
0,000296	581,1452866
0,000296	584,1255188
0,000296	587,105751
0,000294	590,0859833
0,000294	593,0662155
0,000293	596,0464478
0,000292	599,02668
0,000292	602,0069122
0,000292	604,9871445
0,00029	607,9673767
0,00029	610,9476089
0,000289	613,9278412
0,000288	616,9080734
0,000287	619,8883057
0,000286	622,8685379
0,000285	625,8487701
0,000284	628,8290024
0,000284	631,8092346
0,000282	634,7894669
0,000281	637,7696991
0,000281	640,7499313
0,000278	643,7301636
0,000278	646,7103958
0,000278	649,6906281
0,000276	652,6708603
0,000277	655,6510925
0,000274	658,6313248
0,000271	661,611557
0,000273	664,5917892
0,000273	667,5720215
0,000272	670,5522537
0,00027	673,532486
0,000269	676,5127182
0,000269	679,4929504
0,000268	682,4731827
0,000267	685,4534149
0,000266	688,4336472
0,000267	691,4138794
0,000264	694,3941116
0,000265	697,3743439
0,000264	700,3545761
0,000263	703,3348083
0,000262	706,3150406
0,000263	709,2952728
0,00026	712,2755051
0,00026	715,2557373
0,000259	718,2359695
0,000257	721,2162018
0,000259	724,196434
0,000257	727,1766663
0,000254	730,1568985
0,000253	733,1371307
0,000252	736,117363
0,00025	739,0975952
0,000249	742,0778275
0,00025	745,0580597
0,000247	748,0382919
0,000246	751,0185242
0,000244	753,9987564
0,000242	756,9789886
0,00024	759,9592209
0,00024	762,9394531
0,000237	765,9196854
0,000236	768,8999176
0,000235	771,8801498
0,000234	774,8603821
0,000233	777,8406143
0,000231	780,8208466
0,00023	783,8010788
0,000228	786,781311
0,000227	789,7615433
0,000227	792,7417755
0,000225	795,7220078
0,000223	798,70224
0,000225	801,6824722
0,000226	804,6627045
0,000226	807,6429367
0,000226	810,6231689
0,000225	813,6034012
0,000226	816,5836334
0,000227	819,5638657
0,000226	822,5440979
0,000227	825,5243301
0,000227	828,5045624
0,000229	831,4847946
0,000228	834,4650269
0,00023	837,4452591
0,00023	840,4254913
0,00023	843,4057236
0,000232	846,3859558
0,000233	849,366188
0,000234	852,3464203
0,000235	855,3266525
0,000235	858,3068848
0,000236	861,287117
0,000238	864,2673492
0,000238	867,2475815
0,000238	870,2278137
0,00024	873,208046
0,00024	876,1882782
0,000241	879,1685104
0,000242	882,1487427
0,000242	885,1289749
0,000242	888,1092072
0,000243	891,0894394
0,000245	894,0696716
0,000245	897,0499039
0,000245	900,0301361
0,000248	903,0103683
0,000248	905,9906006
0,000249	908,9708328
0,000249	911,9510651
0,00025	914,9312973
0,000252	917,9115295
0,000253	920,8917618
0,000253	923,871994
0,000255	926,8522263
0,000255	929,8324585
0,000256	932,8126907
0,000257	935,792923
0,000257	938,7731552
0,000259	941,7533875
0,000259	944,7336197
0,00026	947,7138519
0,000261	950,6940842
0,000262	953,6743164
0,000263	956,6545486
0,000264	959,6347809
0,000264	962,6150131
0,000265	965,5952454
0,000266	968,5754776
0,000265	971,5557098
0,000267	974,5359421
0,000268	977,5161743
0,000268	980,4964066
0,000269	983,4766388
0,00027	986,456871
0,000271	989,4371033
0,000272	992,4173355
0,000273	995,3975677
0,000273	998,3778
0,000273	1001,358032
0,000275	1004,338264
0,000275	1007,318497
0,000277	1010,298729
0,000278	1013,278961
0,000279	1016,259193
0,000279	1019,239426
0,000281	1022,219658
0,000282	1025,19989
0,000281	1028,180122
0,000283	1031,160355
0,000284	1034,140587
0,000285	1037,120819
0,000286	1040,101051
0,000287	1043,081284
0,000288	1046,061516
0,00029	1049,041748
0,000291	1052,02198
0,000292	1055,002213
0,000293	1057,982445
0,000294	1060,962677
0,000294	1063,942909
0,000296	1066,923141
0,000296	1069,903374
0,000299	1072,883606
0,000299	1075,863838
0,000301	1078,84407
0,000301	1081,824303
0,000303	1084,804535
0,000303	1087,784767
0,000304	1090,764999
0,000305	1093,745232
0,000307	1096,725464
0,000309	1099,705696
0,000309	1102,685928
0,000312	1105,666161
0,000312	1108,646393
0,000314	1111,626625
0,000314	1114,606857
0,000315	1117,58709
0,000317	1120,567322
0,000319	1123,547554
0,000318	1126,527786
0,00032	1129,508018
0,000322	1132,488251
0,000324	1135,468483
0,000325	1138,448715
0,000327	1141,428947
0,000328	1144,40918
0,000328	1147,389412
0,00033	1150,369644
0,000331	1153,349876
0,000332	1156,330109
0,000332	1159,310341
0,000333	1162,290573
0,000335	1165,270805
0,000337	1168,251038
0,000338	1171,23127
0,000339	1174,211502
0,000341	1177,191734
0,000342	1180,171967
0,000343	1183,152199
0,000344	1186,132431
0,000345	1189,112663
0,000347	1192,092896
0,000346	1195,073128
0,000348	1198,05336
0,000349	1201,033592
0,000349	1204,013824
0,00035	1206,994057
0,000351	1209,974289
0,00035	1212,954521
0,000352	1215,934753
0,000351	1218,914986
0,000352	1221,895218
0,000353	1224,87545
0,000353	1227,855682
0,000354	1230,835915
0,000353	1233,816147
0,000354	1236,796379
0,000352	1239,776611
0,000352	1242,756844
0,000352	1245,737076
0,000352	1248,717308
0,000352	1251,69754
0,000352	1254,677773
0,00035	1257,658005
0,000349	1260,638237
0,000349	1263,618469
0,000349	1266,598701
0,000349	1269,578934
0,000348	1272,559166
0,000348	1275,539398
0,000348	1278,51963
0,000347	1281,499863
0,000347	1284,480095
0,000347	1287,460327
0,000349	1290,440559
0,000349	1293,420792
0,000349	1296,401024
0,00035	1299,381256
0,000352	1302,361488
0,000354	1305,341721
0,000356	1308,321953
0,000358	1311,302185
0,000361	1314,282417
0,000365	1317,26265
0,000368	1320,242882
0,000371	1323,223114
0,000375	1326,203346
0,000382	1329,183578
0,000385	1332,163811
0,00039	1335,144043
0,000395	1338,124275
0,000398	1341,104507
0,000402	1344,08474
0,000407	1347,064972
0,000409	1350,045204
0,000413	1353,025436
0,000415	1356,005669
0,000418	1358,985901
0,00042	1361,966133
0,000421	1364,946365
0,000422	1367,926598
0,000424	1370,90683
0,000426	1373,887062
0,000431	1376,867294
0,000436	1379,847527
0,000442	1382,827759
0,000446	1385,807991
0,00045	1388,788223
0,000453	1391,768456
0,000455	1394,748688
0,000459	1397,72892
0,00046	1400,709152
0,000463	1403,689384
0,000464	1406,669617
0,000466	1409,649849
0,000466	1412,630081
0,000466	1415,610313
0,000467	1418,590546
0,000467	1421,570778
0,000467	1424,55101
0,000466	1427,531242
0,000465	1430,511475
0,000463	1433,491707
0,000462	1436,471939
0,000459	1439,452171
0,000458	1442,432404
0,000455	1445,412636
0,000452	1448,392868
0,00045	1451,3731
0,000447	1454,353333
0,000447	1457,333565
0,000443	1460,313797
0,000442	1463,294029
0,00044	1466,274261
0,000439	1469,254494
0,000439	1472,234726
0,00044	1475,214958
0,000442	1478,19519
0,000444	1481,175423
0,000447	1484,155655
0,000449	1487,135887
0,000453	1490,116119
0,000457	1493,096352
0,000464	1496,076584
0,000467	1499,056816
0,000473	1502,037048
0,00048	1505,017281
0,000485	1507,997513
0,00049	1510,977745
0,000495	1513,957977
0,000499	1516,93821
0,000502	1519,918442
0,000506	1522,898674
0,000508	1525,878906
0,00051	1528,859138
0,00051	1531,839371
0,000512	1534,819603
0,000512	1537,799835
0,000514	1540,780067
0,000515	1543,7603
0,000517	1546,740532
0,00052	1549,720764
0,000522	1552,700996
0,000528	1555,681229
0,000531	1558,661461
0,000536	1561,641693
0,000539	1564,621925
0,000544	1567,602158
0,000548	1570,58239
0,000551	1573,562622
0,000553	1576,542854
0,000556	1579,523087
0,000555	1582,503319
0,000559	1585,483551
0,000562	1588,463783
0,000564	1591,444016
0,000565	1594,424248
0,000569	1597,40448
0,000569	1600,384712
0,000571	1603,364944
0,000572	1606,345177
0,000573	1609,325409
0,000573	1612,305641
0,000573	1615,285873
0,000572	1618,266106
0,000572	1621,246338
0,000569	1624,22657
0,000569	1627,206802
0,000566	1630,187035
0,000563	1633,167267
0,00056	1636,147499
0,000556	1639,127731
0,000552	1642,107964
0,000547	1645,088196
0,000541	1648,068428
0,000536	1651,04866
0,00053	1654,028893
0,000524	1657,009125
0,000517	1659,989357
0,000511	1662,969589
0,000504	1665,949821
0,000498	1668,930054
0,000492	1671,910286
0,000487	1674,890518
0,000484	1677,87075
0,000479	1680,850983
0,000476	1683,831215
0,000472	1686,811447
0,000469	1689,791679
0,000466	1692,771912
0,000461	1695,752144
0,000457	1698,732376
0,00045	1701,712608
0,000442	1704,692841
0,000434	1707,673073
0,000425	1710,653305
0,000416	1713,633537
0,000405	1716,61377
0,000396	1719,594002
0,000385	1722,574234
0,000375	1725,554466
0,000363	1728,534698
0,000353	1731,514931
0,000339	1734,495163
0,000327	1737,475395
0,000315	1740,455627
0,000302	1743,43586
0,00029	1746,416092
0,000275	1749,396324
0,000261	1752,376556
0,000249	1755,356789
0,000236	1758,337021
0,000224	1761,317253
0,000213	1764,297485
0,000201	1767,277718
0,000192	1770,25795
0,000185	1773,238182
0,000179	1776,218414
0,000176	1779,198647
0,000175	1782,178879
0,000175	1785,159111
0,000177	1788,139343
0,000182	1791,119576
0,000189	1794,099808
0,000196	1797,08004
0,000205	1800,060272
0,000214	1803,040504
0,000222	1806,020737
0,00023	1809,000969
0,000237	1811,981201
0,000243	1814,961433
0,000248	1817,941666
0,000252	1820,921898
0,000255	1823,90213
0,000255	1826,882362
0,000257	1829,862595
0,000256	1832,842827
0,000255	1835,823059
0,000254	1838,803291
0,000252	1841,783524
0,000252	1844,763756
0,000252	1847,743988
0,000253	1850,72422
0,000254	1853,704453
0,000255	1856,684685
0,000258	1859,664917
0,00026	1862,645149
0,000261	1865,625381
0,000262	1868,605614
0,000265	1871,585846
0,000266	1874,566078
0,000269	1877,54631
0,000271	1880,526543
0,000273	1883,506775
0,000275	1886,487007
0,000278	1889,467239
0,000279	1892,447472
0,000282	1895,427704
0,000284	1898,407936
0,000286	1901,388168
0,000288	1904,368401
0,000289	1907,348633
0,000291	1910,328865
0,000292	1913,309097
0,000294	1916,28933
0,000295	1919,269562
0,000296	1922,249794
0,000297	1925,230026
0,000298	1928,210258
0,000299	1931,190491
0,000298	1934,170723
0,000301	1937,150955
0,000301	1940,131187
0,000301	1943,11142
0,0003	1946,091652
0,000301	1949,071884
0,000301	1952,052116
0,000301	1955,032349
0,000301	1958,012581
0,000301	1960,992813
0,0003	1963,973045
0,000301	1966,953278
0,000301	1969,93351
0,000299	1972,913742
0,000299	1975,893974
0,000297	1978,874207
0,000296	1981,854439
0,000295	1984,834671
0,000294	1987,814903
0,000292	1990,795135
0,000292	1993,775368
0,000288	1996,7556
0,000287	1999,735832
0,000284	2002,716064
0,000283	2005,696297
0,00028	2008,676529
0,000277	2011,656761
0,000272	2014,636993
0,00027	2017,617226
0,000267	2020,597458
0,000262	2023,57769
0,000257	2026,557922
0,000253	2029,538155
0,000248	2032,518387
0,000243	2035,498619
0,000238	2038,478851
0,000231	2041,459084
0,000224	2044,439316
0,000217	2047,419548
0,00021	2050,39978
0,000202	2053,380013
0,000195	2056,360245
0,000186	2059,340477
0,000177	2062,320709
0,000169	2065,300941
0,000159	2068,281174
0,000149	2071,261406
0,000138	2074,241638
0,000127	2077,22187
0,000117	2080,202103
0,000107	2083,182335
0,0000973	2086,162567
0,0000866	2089,142799
0,0000785	2092,123032
0,0000714	2095,103264
0,0000678	2098,083496
0,0000685	2101,063728
0,0000731	2104,043961
0,0000825	2107,024193
0,0000939	2110,004425
0,000106	2112,984657
0,000121	2115,96489
0,000139	2118,945122
0,000155	2121,925354
0,000172	2124,905586
0,000191	2127,885818
0,000211	2130,866051
0,000228	2133,846283
0,000247	2136,826515
0,000266	2139,806747
0,000283	2142,78698
0,0003	2145,767212
0,000315	2148,747444
0,000329	2151,727676
0,000344	2154,707909
0,000356	2157,688141
0,000365	2160,668373
0,000373	2163,648605
0,000379	2166,628838
0,000381	2169,60907
0,000381	2172,589302
0,000377	2175,569534
0,00037	2178,549767
0,000361	2181,529999
0,000348	2184,510231
0,000332	2187,490463
0,000315	2190,470695
0,000298	2193,450928
0,000282	2196,43116
0,000271	2199,411392
0,000268	2202,391624
0,000271	2205,371857
0,000282	2208,352089
0,000301	2211,332321
0,000318	2214,312553
0,000331	2217,292786
0,000337	2220,273018
0,000339	2223,25325
0,000341	2226,233482
0,00034	2229,213715
0,000341	2232,193947
0,000344	2235,174179
0,000348	2238,154411
0,000349	2241,134644
0,000353	2244,114876
0,000355	2247,095108
0,000357	2250,07534
0,00036	2253,055573
0,000362	2256,035805
0,000365	2259,016037
0,000367	2261,996269
0,000369	2264,976501
0,000372	2267,956734
0,000374	2270,936966
0,000376	2273,917198
0,000379	2276,89743
0,000382	2279,877663
0,000383	2282,857895
0,000387	2285,838127
0,000389	2288,818359
0,00039	2291,798592
0,000393	2294,778824
0,000395	2297,759056
0,000397	2300,739288
0,0004	2303,719521
0,000403	2306,699753
0,000404	2309,679985
0,000406	2312,660217
0,000409	2315,64045
0,000411	2318,620682
0,000413	2321,600914
0,000416	2324,581146
0,000417	2327,561378
0,000421	2330,541611
0,000422	2333,521843
0,000423	2336,502075
0,000427	2339,482307
0,000429	2342,46254
0,000431	2345,442772
0,000434	2348,423004
0,000436	2351,403236
0,000438	2354,383469
0,00044	2357,363701
0,000443	2360,343933
0,000445	2363,324165
0,000447	2366,304398
0,000448	2369,28463
0,00045	2372,264862
0,000452	2375,245094
0,000454	2378,225327
0,000456	2381,205559
0,000458	2384,185791
0,000459	2387,166023
0,000461	2390,146255
0,000462	2393,126488
0,000464	2396,10672
0,000465	2399,086952
0,000466	2402,067184
0,000467	2405,047417
0,000468	2408,027649
0,00047	2411,007881
0,000471	2413,988113
0,000472	2416,968346
0,000472	2419,948578
0,000473	2422,92881
0,000474	2425,909042
0,000474	2428,889275
0,000475	2431,869507
0,000476	2434,849739
0,000477	2437,829971
0,000477	2440,810204
0,000477	2443,790436
0,000478	2446,770668
0,000477	2449,7509
0,000478	2452,731133
0,000477	2455,711365
0,000477	2458,691597
0,000477	2461,671829
0,000477	2464,652061
0,000476	2467,632294
0,000477	2470,612526
0,000474	2473,592758
0,000474	2476,57299
0,000473	2479,553223
0,000472	2482,533455
0,000472	2485,513687
0,000471	2488,493919
0,000472	2491,474152
0,000469	2494,454384
0,000469	2497,434616
0,000468	2500,414848
0,000468	2503,395081
0,000468	2506,375313
0,000467	2509,355545
0,000466	2512,335777
0,000466	2515,31601
0,000466	2518,296242
0,000466	2521,276474
0,000466	2524,256706
0,000467	2527,236938
0,000468	2530,217171
0,00047	2533,197403
0,00047	2536,177635
0,000472	2539,157867
0,000474	2542,1381
0,000474	2545,118332
0,000477	2548,098564
0,000479	2551,078796
0,000481	2554,059029
0,000483	2557,039261
0,000487	2560,019493
0,00049	2562,999725
0,000493	2565,979958
0,000495	2568,96019
0,000499	2571,940422
0,000503	2574,920654
0,000505	2577,900887
0,000509	2580,881119
0,000513	2583,861351
0,000517	2586,841583
0,000521	2589,821815
0,000524	2592,802048
0,000528	2595,78228
0,000533	2598,762512
0,000537	2601,742744
0,00054	2604,722977
0,000545	2607,703209
0,000549	2610,683441
0,000553	2613,663673
0,000558	2616,643906
0,000561	2619,624138
0,000565	2622,60437
0,00057	2625,584602
0,000574	2628,564835
0,000579	2631,545067
0,000583	2634,525299
0,000586	2637,505531
0,000591	2640,485764
0,000596	2643,465996
0,000602	2646,446228
0,000605	2649,42646
0,00061	2652,406693
0,000616	2655,386925
0,00062	2658,367157
0,000626	2661,347389
0,000629	2664,327621
0,000635	2667,307854
0,00064	2670,288086
0,000644	2673,268318
0,000648	2676,24855
0,000654	2679,228783
0,00066	2682,209015
0,000664	2685,189247
0,000669	2688,169479
0,000673	2691,149712
0,00068	2694,129944
0,000683	2697,110176
0,000687	2700,090408
0,000692	2703,070641
0,000697	2706,050873
0,0007	2709,031105
0,000704	2712,011337
0,000708	2714,99157
0,000711	2717,971802
0,000715	2720,952034
0,000717	2723,932266
0,00072	2726,912498
0,000722	2729,892731
0,000724	2732,872963
0,000726	2735,853195
0,000727	2738,833427
0,000728	2741,81366
0,00073	2744,793892
0,000728	2747,774124
0,000728	2750,754356
0,000728	2753,734589
0,000726	2756,714821
0,000724	2759,695053
0,000722	2762,675285
0,000719	2765,655518
0,000716	2768,63575
0,000712	2771,615982
0,000708	2774,596214
0,000702	2777,576447
0,000697	2780,556679
0,000691	2783,536911
0,000684	2786,517143
0,000676	2789,497375
0,000668	2792,477608
0,000661	2795,45784
0,000652	2798,438072
0,000643	2801,418304
0,000632	2804,398537
0,000621	2807,378769
0,000612	2810,359001
0,0006	2813,339233
0,000588	2816,319466
0,000577	2819,299698
0,000565	2822,27993
0,000553	2825,260162
0,00054	2828,240395
0,000529	2831,220627
0,000516	2834,200859
0,000504	2837,181091
0,000493	2840,161324
0,000482	2843,141556
0,000471	2846,121788
0,000462	2849,10202
0,000454	2852,082253
0,000445	2855,062485
0,000438	2858,042717
0,000433	2861,022949
0,00043	2864,003181
0,000426	2866,983414
0,000425	2869,963646
0,000425	2872,943878
0,000425	2875,92411
0,000429	2878,904343
0,000432	2881,884575
0,000436	2884,864807
0,000442	2887,845039
0,000447	2890,825272
0,000454	2893,805504
0,000459	2896,785736
0,000465	2899,765968
0,00047	2902,746201
0,000475	2905,726433
0,000478	2908,706665
0,000482	2911,686897
0,000486	2914,66713
0,000488	2917,647362
0,00049	2920,627594
0,000492	2923,607826
0,000492	2926,588058
0,000494	2929,568291
0,000495	2932,548523
0,000499	2935,528755
0,0005	2938,508987
0,000503	2941,48922
0,000505	2944,469452
0,000508	2947,449684
0,000511	2950,429916
0,000511	2953,410149
0,000513	2956,390381
0,000514	2959,370613
0,000514	2962,350845
0,000514	2965,331078
0,000514	2968,31131
0,000515	2971,291542
0,000515	2974,271774
0,000516	2977,252007
0,000515	2980,232239
0,000516	2983,212471
0,000518	2986,192703
0,000519	2989,172935
0,00052	2992,153168
0,000523	2995,1334
0,000526	2998,113632
0,000528	3001,093864
0,000531	3004,074097
0,000535	3007,054329
0,000539	3010,034561
0,000543	3013,014793
0,000548	3015,995026
0,000553	3018,975258
0,000558	3021,95549
0,000563	3024,935722
0,000568	3027,915955
0,000573	3030,896187
0,000577	3033,876419
0,000582	3036,856651
0,000586	3039,836884
0,00059	3042,817116
0,000595	3045,797348
0,000599	3048,77758
0,000604	3051,757813
0,000607	3054,738045
0,000612	3057,718277
0,000616	3060,698509
0,00062	3063,678741
0,000625	3066,658974
0,000629	3069,639206
0,000633	3072,619438
0,000638	3075,59967
0,000641	3078,579903
0,000645	3081,560135
0,00065	3084,540367
0,000653	3087,520599
0,000657	3090,500832
0,00066	3093,481064
0,000664	3096,461296
0,000667	3099,441528
0,000669	3102,421761
0,000672	3105,401993
0,000674	3108,382225
0,000676	3111,362457
0,000677	3114,34269
0,000679	3117,322922
0,00068	3120,303154
0,000681	3123,283386
0,000681	3126,263618
0,000682	3129,243851
0,000682	3132,224083
0,000682	3135,204315
0,000682	3138,184547
0,000681	3141,16478
0,000682	3144,145012
0,000682	3147,125244
0,000681	3150,105476
0,00068	3153,085709
0,000679	3156,065941
0,00068	3159,046173
0,000679	3162,026405
0,00068	3165,006638
0,000682	3167,98687
0,000683	3170,967102
0,000687	3173,947334
0,00069	3176,927567
0,000696	3179,907799
0,000704	3182,888031
0,000714	3185,868263
0,000725	3188,848495
0,000739	3191,828728
0,000754	3194,80896
0,000769	3197,789192
0,000784	3200,769424
0,000799	3203,749657
0,000809	3206,729889
0,000816	3209,710121
0,000821	3212,690353
0,000826	3215,670586
0,000832	3218,650818
0,000838	3221,63105
0,000846	3224,611282
0,000853	3227,591515
0,00086	3230,571747
0,000868	3233,551979
0,000875	3236,532211
0,000881	3239,512444
0,000888	3242,492676
0,000894	3245,472908
0,0009	3248,45314
0,000907	3251,433372
0,000913	3254,413605
0,000919	3257,393837
0,000925	3260,374069
0,000929	3263,354301
0,000935	3266,334534
0,00094	3269,314766
0,000945	3272,294998
0,00095	3275,27523
0,000953	3278,255463
0,000956	3281,235695
0,00096	3284,215927
0,000962	3287,196159
0,000965	3290,176392
0,000967	3293,156624
0,000969	3296,136856
0,000971	3299,117088
0,000971	3302,097321
0,000971	3305,077553
0,000971	3308,057785
0,000971	3311,038017
0,000969	3314,01825
0,000967	3316,998482
0,000963	3319,978714
0,00096	3322,958946
0,000956	3325,939178
0,00095	3328,919411
0,000947	3331,899643
0,000941	3334,879875
0,000935	3337,860107
0,000929	3340,84034
0,000923	3343,820572
0,000916	3346,800804
0,000911	3349,781036
0,000903	3352,761269
0,000899	3355,741501
0,000896	3358,721733
0,000893	3361,701965
0,000889	3364,682198
0,00089	3367,66243
0,000887	3370,642662
0,000887	3373,622894
0,000885	3376,603127
0,00088	3379,583359
0,000876	3382,563591
0,000869	3385,543823
0,00086	3388,524055
0,000849	3391,504288
0,00084	3394,48452
0,000831	3397,464752
0,000821	3400,444984
0,000811	3403,425217
0,000801	3406,405449
0,000791	3409,385681
0,000781	3412,365913
0,00077	3415,346146
0,000759	3418,326378
0,000747	3421,30661
0,000736	3424,286842
0,000726	3427,267075
0,000715	3430,247307
0,000703	3433,227539
0,000692	3436,207771
0,000683	3439,188004
0,000672	3442,168236
0,000664	3445,148468
0,000655	3448,1287
0,000647	3451,108932
0,00064	3454,089165
0,000633	3457,069397
0,000628	3460,049629
0,000625	3463,029861
0,000621	3466,010094
0,00062	3468,990326
0,00062	3471,970558
0,000621	3474,95079
0,000623	3477,931023
0,000628	3480,911255
0,000632	3483,891487
0,00064	3486,871719
0,000647	3489,851952
0,000657	3492,832184
0,000666	3495,812416
0,000677	3498,792648
0,000689	3501,772881
0,000699	3504,753113
0,000713	3507,733345
0,000725	3510,713577
0,000737	3513,69381
0,00075	3516,674042
0,000762	3519,654274
0,000772	3522,634506
0,000782	3525,614738
0,000792	3528,594971
0,000801	3531,575203
0,000808	3534,555435
0,000812	3537,535667
0,000818	3540,5159
0,000821	3543,496132
0,000826	3546,476364
0,000829	3549,456596
0,000831	3552,436829
0,000833	3555,417061
0,000837	3558,397293
0,000841	3561,377525
0,000846	3564,357758
0,000851	3567,33799
0,000858	3570,318222
0,000864	3573,298454
0,000869	3576,278687
0,000875	3579,258919
0,000878	3582,239151
0,00088	3585,219383
0,000884	3588,199615
0,000885	3591,179848
0,000886	3594,16008
0,000887	3597,140312
0,000887	3600,120544
0,000887	3603,100777
0,000885	3606,081009
0,000883	3609,061241
0,000882	3612,041473
0,000879	3615,021706
0,000874	3618,001938
0,00087	3620,98217
0,000865	3623,962402
0,000861	3626,942635
0,000854	3629,922867
0,000849	3632,903099
0,000841	3635,883331
0,000836	3638,863564
0,00083	3641,843796
0,000822	3644,824028
0,000817	3647,80426
0,000811	3650,784492
0,000806	3653,764725
0,000801	3656,744957
0,000798	3659,725189
0,000797	3662,705421
0,000797	3665,685654
0,0008	3668,665886
0,000803	3671,646118
0,000808	3674,62635
0,000816	3677,606583
0,000826	3680,586815
0,000836	3683,567047
0,000847	3686,547279
0,000858	3689,527512
0,000867	3692,507744
0,000875	3695,487976
0,00088	3698,468208
0,000882	3701,448441
0,000881	3704,428673
0,000876	3707,408905
0,000872	3710,389137
0,000867	3713,36937
0,000865	3716,349602
0,000862	3719,329834
0,00086	3722,310066
0,000858	3725,290298
0,000855	3728,270531
0,000851	3731,250763
0,000848	3734,230995
0,000844	3737,211227
0,000841	3740,19146
0,000835	3743,171692
0,000829	3746,151924
0,000824	3749,132156
0,000816	3752,112389
0,000809	3755,092621
0,000801	3758,072853
0,000794	3761,053085
0,000785	3764,033318
0,000776	3767,01355
0,000767	3769,993782
0,000756	3772,974014
0,000746	3775,954247
0,000735	3778,934479
0,000724	3781,914711
0,000714	3784,894943
0,000702	3787,875175
0,000688	3790,855408
0,000676	3793,83564
0,000666	3796,815872
0,000654	3799,796104
0,00064	3802,776337
0,000629	3805,756569
0,000617	3808,736801
0,000606	3811,717033
0,000594	3814,697266
0,000584	3817,677498
0,000575	3820,65773
0,000567	3823,637962
0,00056	3826,618195
0,000553	3829,598427
0,000549	3832,578659
0,000545	3835,558891
0,000543	3838,539124
0,000542	3841,519356
0,000543	3844,499588
0,000545	3847,47982
0,000549	3850,460052
0,000554	3853,440285
0,000558	3856,420517
0,000564	3859,400749
0,00057	3862,380981
0,000575	3865,361214
0,000581	3868,341446
0,000585	3871,321678
0,000588	3874,30191
0,00059	3877,282143
0,000593	3880,262375
0,000592	3883,242607
0,000591	3886,222839
0,00059	3889,203072
0,000589	3892,183304
0,000587	3895,163536
0,000589	3898,143768
0,000589	3901,124001
0,000591	3904,104233
0,000595	3907,084465
0,000598	3910,064697
0,000601	3913,04493
0,000603	3916,025162
0,000607	3919,005394
0,00061	3921,985626
0,000613	3924,965858
0,000616	3927,946091
0,00062	3930,926323
0,000622	3933,906555
0,000626	3936,886787
0,00063	3939,86702
0,000633	3942,847252
0,000637	3945,827484
0,000641	3948,807716
0,000644	3951,787949
0,000648	3954,768181
0,000653	3957,748413
0,000656	3960,728645
0,000661	3963,708878
0,000665	3966,68911
0,000667	3969,669342
0,000672	3972,649574
0,000675	3975,629807
0,00068	3978,610039
0,000684	3981,590271
0,000686	3984,570503
0,000689	3987,550735
0,000693	3990,530968
0,000696	3993,5112
0,000699	3996,491432
0,000703	3999,471664
0,000705	4002,451897
0,000708	4005,432129
0,000711	4008,412361
0,000713	4011,392593
0,000716	4014,372826
0,000718	4017,353058
0,000721	4020,33329
0,000723	4023,313522
0,000724	4026,293755
0,000726	4029,273987
0,000728	4032,254219
0,00073	4035,234451
0,00073	4038,214684
0,000731	4041,194916
0,000732	4044,175148
0,000733	4047,15538
0,000733	4050,135612
0,000732	4053,115845
0,000731	4056,096077
0,00073	4059,076309
0,000728	4062,056541
0,000726	4065,036774
0,000723	4068,017006
0,00072	4070,997238
0,000716	4073,97747
0,000711	4076,957703
0,000706	4079,937935
0,0007	4082,918167
0,000694	4085,898399
0,000687	4088,878632
0,000681	4091,858864
0,000673	4094,839096
0,000664	4097,819328
0,000656	4100,799561
0,000646	4103,779793
0,000637	4106,760025
0,000627	4109,740257
0,000618	4112,72049
0,000606	4115,700722
0,000596	4118,680954
0,000586	4121,661186
0,000574	4124,641418
0,000566	4127,621651
0,000556	4130,601883
0,000546	4133,582115
0,000537	4136,562347
0,000529	4139,54258
0,000521	4142,522812
0,000514	4145,503044
0,000508	4148,483276
0,000502	4151,463509
0,000496	4154,443741
0,000493	4157,423973
0,000489	4160,404205
0,000485	4163,384438
0,000482	4166,36467
0,000477	4169,344902
0,000474	4172,325134
0,000469	4175,305367
0,000463	4178,285599
0,000457	4181,265831
0,00045	4184,246063
0,000443	4187,226295
0,000436	4190,206528
0,000429	4193,18676
0,000422	4196,166992
0,000416	4199,147224
0,000411	4202,127457
0,000404	4205,107689
0,000399	4208,087921
0,000393	4211,068153
0,000388	4214,048386
0,000383	4217,028618
0,000377	4220,00885
0,000372	4222,989082
0,000367	4225,969315
0,000362	4228,949547
0,000357	4231,929779
0,000351	4234,910011
0,000345	4237,890244
0,000341	4240,870476
0,000337	4243,850708
0,000331	4246,83094
0,000326	4249,811172
0,00032	4252,791405
0,000315	4255,771637
0,000311	4258,751869
0,000305	4261,732101
0,000299	4264,712334
0,000294	4267,692566
0,000288	4270,672798
0,000283	4273,65303
0,000277	4276,633263
0,000272	4279,613495
0,000266	4282,593727
0,000259	4285,573959
0,000254	4288,554192
0,000248	4291,534424
0,000241	4294,514656
0,000235	4297,494888
0,000228	4300,475121
0,000221	4303,455353
0,000213	4306,435585
0,000206	4309,415817
0,000198	4312,396049
0,000191	4315,376282
0,000183	4318,356514
0,000174	4321,336746
0,000166	4324,316978
0,000157	4327,297211
0,000149	4330,277443
0,000139	4333,257675
0,000132	4336,237907
0,000123	4339,21814
0,000115	4342,198372
0,000108	4345,178604
0,000101	4348,158836
0,000094	4351,139069
0,000089	4354,119301
0,0000845	4357,099533
0,0000835	4360,079765
0,0000823	4363,059998
0,0000827	4366,04023
0,0000849	4369,020462
0,0000886	4372,000694
0,0000925	4374,980927
0,000097	4377,961159
0,000102	4380,941391
0,000108	4383,921623
0,000114	4386,901855
0,000119	4389,882088
0,000126	4392,86232
0,000132	4395,842552
0,000137	4398,822784
0,000142	4401,803017
0,000148	4404,783249
0,000153	4407,763481
0,000159	4410,743713
0,000166	4413,723946
0,000172	4416,704178
0,000178	4419,68441
0,000184	4422,664642
0,000192	4425,644875
0,0002	4428,625107
0,000207	4431,605339
0,000217	4434,585571
0,000225	4437,565804
0,000235	4440,546036
0,000245	4443,526268
0,000256	4446,5065
0,000268	4449,486732
0,000281	4452,466965
0,000293	4455,447197
0,000307	4458,427429
0,000319	4461,407661
0,000333	4464,387894
0,000346	4467,368126
0,00036	4470,348358
0,000373	4473,32859
0,000387	4476,308823
0,000401	4479,289055
0,000416	4482,269287
0,000429	4485,249519
0,000443	4488,229752
0,000457	4491,209984
0,000472	4494,190216
0,000486	4497,170448
0,000499	4500,150681
0,000512	4503,130913
0,000526	4506,111145
0,000539	4509,091377
0,000552	4512,071609
0,000565	4515,051842
0,000576	4518,032074
0,000587	4521,012306
0,000598	4523,992538
0,000608	4526,972771
0,000617	4529,953003
0,000625	4532,933235
0,000634	4535,913467
0,000639	4538,8937
0,000643	4541,873932
0,000647	4544,854164
0,000651	4547,834396
0,000652	4550,814629
0,000651	4553,794861
0,000649	4556,775093
0,000647	4559,755325
0,000642	4562,735558
0,000635	4565,71579
0,000626	4568,696022
0,000616	4571,676254
0,000605	4574,656487
0,000592	4577,636719
0,000578	4580,616951
0,000563	4583,597183
0,000549	4586,577415
0,000534	4589,557648
0,00052	4592,53788
0,000508	4595,518112
0,000499	4598,498344
0,000492	4601,478577
0,000488	4604,458809
0,000484	4607,439041
0,000481	4610,419273
0,000479	4613,399506
0,000475	4616,379738
0,00047	4619,35997
0,000463	4622,340202
0,000455	4625,320435
0,000448	4628,300667
0,00044	4631,280899
0,000432	4634,261131
0,000425	4637,241364
0,000419	4640,221596
0,000414	4643,201828
0,000409	4646,18206
0,000406	4649,162292
0,000401	4652,142525
0,000401	4655,122757
0,000398	4658,102989
0,0004	4661,083221
0,000401	4664,063454
0,000405	4667,043686
0,00041	4670,023918
0,000417	4673,00415
0,000424	4675,984383
0,000432	4678,964615
0,000442	4681,944847
0,000451	4684,925079
0,000462	4687,905312
0,000475	4690,885544
0,000485	4693,865776
0,000496	4696,846008
0,000505	4699,826241
0,000516	4702,806473
0,000524	4705,786705
0,000532	4708,766937
0,00054	4711,747169
0,000545	4714,727402
0,000551	4717,707634
0,000555	4720,687866
0,000559	4723,668098
0,000563	4726,648331
0,000566	4729,628563
0,000569	4732,608795
0,000574	4735,589027
0,000579	4738,56926
0,000583	4741,549492
0,000589	4744,529724
0,000593	4747,509956
0,000598	4750,490189
0,000601	4753,470421
0,000605	4756,450653
0,000608	4759,430885
0,000609	4762,411118
0,000611	4765,39135
0,000612	4768,371582
0,000611	4771,351814
0,00061	4774,332047
0,000607	4777,312279
0,000605	4780,292511
0,000601	4783,272743
0,000596	4786,252975
0,00059	4789,233208
0,000582	4792,21344
0,000575	4795,193672
0,000566	4798,173904
0,000556	4801,154137
0,000544	4804,134369
0,000534	4807,114601
0,000521	4810,094833
0,000509	4813,075066
0,000497	4816,055298
0,000484	4819,03553
0,000473	4822,015762
0,000463	4824,995995
0,000454	4827,976227
0,000447	4830,956459
0,00044	4833,936691
0,000435	4836,916924
0,000431	4839,897156
0,000428	4842,877388
0,000425	4845,85762
0,000423	4848,837852
0,00042	4851,818085
0,000418	4854,798317
0,000416	4857,778549
0,000415	4860,758781
0,000413	4863,739014
0,000411	4866,719246
0,00041	4869,699478
0,000409	4872,67971
0,000408	4875,659943
0,000408	4878,640175
0,000406	4881,620407
0,000405	4884,600639
0,000404	4887,580872
0,000404	4890,561104
0,000403	4893,541336
0,000402	4896,521568
0,000401	4899,501801
0,0004	4902,482033
0,000398	4905,462265
0,000397	4908,442497
0,000394	4911,422729
0,000392	4914,402962
0,000391	4917,383194
0,000388	4920,363426
0,000387	4923,343658
0,000386	4926,323891
0,000384	4929,304123
0,000382	4932,284355
0,000382	4935,264587
0,000381	4938,24482
0,000382	4941,225052
0,000382	4944,205284
0,000381	4947,185516
0,000382	4950,165749
0,000382	4953,145981
0,000381	4956,126213
0,000383	4959,106445
0,000382	4962,086678
0,000382	4965,06691
0,000384	4968,047142
0,000384	4971,027374
0,000384	4974,007607
0,000386	4976,987839
0,000386	4979,968071
0,000386	4982,948303
0,000388	4985,928535
0,00039	4988,908768
0,00039	4991,889
0,000391	4994,869232
0,000392	4997,849464
0,000393	5000,829697
0,000395	5003,809929
0,000396	5006,790161
0,000398	5009,770393
0,000399	5012,750626
0,000401	5015,730858
0,000401	5018,71109
0,000403	5021,691322
0,000405	5024,671555
0,000405	5027,651787
0,000407	5030,632019
0,000408	5033,612251
0,000409	5036,592484
0,00041	5039,572716
0,000411	5042,552948
0,000412	5045,53318
0,000412	5048,513412
0,000413	5051,493645
0,000415	5054,473877
0,000415	5057,454109
0,000415	5060,434341
0,000416	5063,414574
0,000416	5066,394806
0,000416	5069,375038
0,000416	5072,35527
0,000415	5075,335503
0,000414	5078,315735
0,000414	5081,295967
0,000414	5084,276199
0,000413	5087,256432
0,000413	5090,236664
0,000412	5093,216896
0,00041	5096,197128
0,000408	5099,177361
0,000407	5102,157593
0,000406	5105,137825
0,000404	5108,118057
0,000402	5111,098289
0,000401	5114,078522
0,000399	5117,058754
0,000395	5120,038986
0,000394	5123,019218
0,000391	5125,999451
0,000387	5128,979683
0,000385	5131,959915
0,000382	5134,940147
0,000377	5137,92038
0,000375	5140,900612
0,000371	5143,880844
0,000368	5146,861076
0,000364	5149,841309
0,00036	5152,821541
0,000356	5155,801773
0,000351	5158,782005
0,000345	5161,762238
0,000343	5164,74247
0,000337	5167,722702
0,000332	5170,702934
0,000327	5173,683167
0,000321	5176,663399
0,000316	5179,643631
0,000309	5182,623863
0,000303	5185,604095
0,000298	5188,584328
0,000292	5191,56456
0,000285	5194,544792
0,000279	5197,525024
0,000273	5200,505257
0,000266	5203,485489
0,000259	5206,465721
0,000253	5209,445953
0,000246	5212,426186
0,000239	5215,406418
0,000233	5218,38665
0,000226	5221,366882
0,00022	5224,347115
0,000213	5227,327347
0,000207	5230,307579
0,000201	5233,287811
0,000194	5236,268044
0,000188	5239,248276
0,000182	5242,228508
0,000176	5245,20874
0,000171	5248,188972
0,000166	5251,169205
0,00016	5254,149437
0,000156	5257,129669
0,000153	5260,109901
0,000149	5263,090134
0,000145	5266,070366
0,000142	5269,050598
0,000141	5272,03083
0,000139	5275,011063
0,000138	5277,991295
0,000139	5280,971527
0,00014	5283,951759
0,00014	5286,931992
0,000143	5289,912224
0,000145	5292,892456
0,000147	5295,872688
0,000151	5298,852921
0,000155	5301,833153
0,00016	5304,813385
0,000164	5307,793617
0,000168	5310,773849
0,000172	5313,754082
0,000177	5316,734314
0,000182	5319,714546
0,000185	5322,694778
0,00019	5325,675011
0,000193	5328,655243
0,000197	5331,635475
0,000201	5334,615707
0,000205	5337,59594
0,00021	5340,576172
0,000213	5343,556404
0,000219	5346,536636
0,000224	5349,516869
0,000228	5352,497101
0,000233	5355,477333
0,000237	5358,457565
0,000241	5361,437798
0,000246	5364,41803
0,000249	5367,398262
0,000254	5370,378494
0,000257	5373,358727
0,000261	5376,338959
0,000264	5379,319191
0,000268	5382,299423
0,000271	5385,279655
0,000272	5388,259888
0,000275	5391,24012
0,000277	5394,220352
0,000279	5397,200584
0,00028	5400,180817
0,00028	5403,161049
0,00028	5406,141281
0,00028	5409,121513
0,000279	5412,101746
0,000277	5415,081978
0,000275	5418,06221
0,000273	5421,042442
0,000269	5424,022675
0,000264	5427,002907
0,00026	5429,983139
0,000253	5432,963371
0,000246	5435,943604
0,000238	5438,923836
0,000229	5441,904068
0,000219	5444,8843
0,000209	5447,864532
0,000198	5450,844765
0,000187	5453,824997
0,000176	5456,805229
0,000167	5459,785461
0,000158	5462,765694
0,000152	5465,745926
0,000147	5468,726158
0,000145	5471,70639
0,000145	5474,686623
0,000145	5477,666855
0,000147	5480,647087
0,000146	5483,627319
0,000145	5486,607552
0,000143	5489,587784
0,000141	5492,568016
0,000139	5495,548248
0,000137	5498,528481
0,000136	5501,508713
0,000134	5504,488945
0,000133	5507,469177
0,000131	5510,449409
0,00013	5513,429642
0,000128	5516,409874
0,000126	5519,390106
0,000125	5522,370338
0,00012	5525,350571
0,000117	5528,330803
0,000114	5531,311035
0,000111	5534,291267
0,000106	5537,2715
0,000102	5540,251732
0,0000999	5543,231964
0,0000953	5546,212196
0,0000925	5549,192429
0,0000886	5552,172661
0,0000854	5555,152893
0,0000811	5558,133125
0,0000783	5561,113358
0,0000739	5564,09359
0,000071	5567,073822
0,0000665	5570,054054
0,000062	5573,034286
0,0000583	5576,014519
0,0000537	5578,994751
0,000051	5581,974983
0,0000469	5584,955215
0,0000423	5587,935448
0,0000375	5590,91568
0,0000339	5593,895912
0,0000291	5596,876144
0,0000251	5599,856377
0,0000203	5602,836609
0,0000165	5605,816841
0,0000119	5608,797073
0,00000743	5611,777306
0,00000323	5614,757538
0,00000244	5617,73777
0,00000543	5620,718002
0,0000112	5623,698235
0,0000158	5626,678467
0,0000187	5629,658699
0,0000248	5632,638931
0,0000292	5635,619164
0,0000333	5638,599396
0,000038	5641,579628
0,0000427	5644,55986
0,0000467	5647,540092
0,000051	5650,520325
0,0000555	5653,500557
0,0000603	5656,480789
0,0000657	5659,461021
0,0000694	5662,441254
0,0000742	5665,421486
0,0000787	5668,401718
0,0000829	5671,38195
0,000088	5674,362183
0,0000927	5677,342415
0,0000972	5680,322647
0,000102	5683,302879
0,000107	5686,283112
0,000111	5689,263344
0,000115	5692,243576
0,000121	5695,223808
0,000126	5698,204041
0,000131	5701,184273
0,000135	5704,164505
0,00014	5707,144737
0,000145	5710,124969
0,00015	5713,105202
0,000155	5716,085434
0,000161	5719,065666
0,000166	5722,045898
0,000171	5725,026131
0,000177	5728,006363
0,000182	5730,986595
0,000186	5733,966827
0,000193	5736,94706
0,000198	5739,927292
0,000204	5742,907524
0,00021	5745,887756
0,000216	5748,867989
0,000221	5751,848221
0,000228	5754,828453
0,000233	5757,808685
0,000239	5760,788918
0,000245	5763,76915
0,000252	5766,749382
0,000257	5769,729614
0,000263	5772,709846
0,000269	5775,690079
0,000276	5778,670311
0,000282	5781,650543
0,000288	5784,630775
0,000294	5787,611008
0,0003	5790,59124
0,000306	5793,571472
0,000312	5796,551704
0,000318	5799,531937
0,000324	5802,512169
0,00033	5805,492401
0,000335	5808,472633
0,00034	5811,452866
0,000347	5814,433098
0,000353	5817,41333
0,000358	5820,393562
0,000363	5823,373795
0,000368	5826,354027
0,000372	5829,334259
0,000378	5832,314491
0,000383	5835,294724
0,000387	5838,274956
0,000391	5841,255188
0,000397	5844,23542
0,0004	5847,215652
0,000404	5850,195885
0,000407	5853,176117
0,000411	5856,156349
0,000414	5859,136581
0,000417	5862,116814
0,000419	5865,097046
0,000421	5868,077278
0,000423	5871,05751
0,000424	5874,037743
0,000426	5877,017975
0,000426	5879,998207
0,000426	5882,978439
0,000426	5885,958672
0,000425	5888,938904
0,000423	5891,919136
0,000422	5894,899368
0,000419	5897,879601
0,000416	5900,859833
0,000413	5903,840065
0,000408	5906,820297
0,000404	5909,800529
0,000398	5912,780762
0,000392	5915,760994
0,000386	5918,741226
0,000378	5921,721458
0,000369	5924,701691
0,000362	5927,681923
0,000353	5930,662155
0,000344	5933,642387
0,000335	5936,62262
0,000325	5939,602852
0,000318	5942,583084
0,00031	5945,563316
[truncated: 30,772 more rows]
