# Supplementary material for: Predicting the Durability of Solid Fired Bricks Using NDT Electroacoustic Methods
Source: Materials (Basel). 2022 Aug 25;15(17):5882. doi: 10.3390/ma15175882 (PMC9457344; doi:10.3390/ma15175882)
Supplement: Supplementary file 1 [file materials-15-05882-s001.zip › 31-S0_FT.csv]

ASCII data file created with TiePie Multi Channel software. www.tiepie.com.
2021-02-24 09:15:45 704m
Frequency	FFT1
Hz	V
0,00123	0
0,0000996	2,980232239
0,000107	5,960464478
0,000116	8,940696716
0,000127	11,92092896
0,000103	14,90116119
0,000104	17,88139343
0,000101	20,86162567
0,000135	23,84185791
0,000113	26,82209015
0,0000972	29,80232239
0,000111	32,78255463
0,000109	35,76278687
0,000108	38,7430191
0,000111	41,72325134
0,000114	44,70348358
0,000116	47,68371582
0,000097	50,66394806
0,000104	53,6441803
0,000108	56,62441254
0,000105	59,60464478
0,000107	62,58487701
0,000104	65,56510925
0,000107	68,54534149
0,000113	71,52557373
0,000112	74,50580597
0,000116	77,48603821
0,000117	80,46627045
0,000116	83,44650269
0,000112	86,42673492
0,000113	89,40696716
0,000111	92,3871994
0,000108	95,36743164
0,000107	98,34766388
0,000109	101,3278961
0,000108	104,3081284
0,00011	107,2883606
0,000113	110,2685928
0,000109	113,2488251
0,000111	116,2290573
0,000117	119,2092896
0,000112	122,1895218
0,00011	125,169754
0,00011	128,1499863
0,000111	131,1302185
0,000109	134,1104507
0,000109	137,090683
0,000109	140,0709152
0,000114	143,0511475
0,00011	146,0313797
0,000112	149,0116119
0,00011	151,9918442
0,000112	154,9720764
0,000113	157,9523087
0,000114	160,9325409
0,000113	163,9127731
0,000114	166,8930054
0,000113	169,8732376
0,000113	172,8534698
0,00011	175,8337021
0,000112	178,8139343
0,000111	181,7941666
0,000111	184,7743988
0,000111	187,754631
0,000114	190,7348633
0,000112	193,7150955
0,000111	196,6953278
0,000111	199,67556
0,000113	202,6557922
0,00011	205,6360245
0,000113	208,6162567
0,000111	211,596489
0,000111	214,5767212
0,000111	217,5569534
0,000111	220,5371857
0,000112	223,5174179
0,000111	226,4976501
0,00011	229,4778824
0,000112	232,4581146
0,000111	235,4383469
0,000111	238,4185791
0,000111	241,3988113
0,00011	244,3790436
0,000111	247,3592758
0,000111	250,3395081
0,00011	253,3197403
0,000112	256,2999725
0,000111	259,2802048
0,000109	262,260437
0,000108	265,2406693
0,000107	268,2209015
0,000109	271,2011337
0,000107	274,181366
0,000106	277,1615982
0,000109	280,1418304
0,000106	283,1220627
0,000108	286,1022949
0,000106	289,0825272
0,000107	292,0627594
0,000107	295,0429916
0,000107	298,0232239
0,000107	301,0034561
0,000105	303,9836884
0,000105	306,9639206
0,000107	309,9441528
0,000106	312,9243851
0,000106	315,9046173
0,000107	318,8848495
0,000106	321,8650818
0,000105	324,845314
0,000105	327,8255463
0,000105	330,8057785
0,000103	333,7860107
0,000102	336,766243
0,000103	339,7464752
0,000102	342,7267075
0,000104	345,7069397
0,000102	348,6871719
0,000102	351,6674042
0,000103	354,6476364
0,000104	357,6278687
0,000103	360,6081009
0,000103	363,5883331
0,000102	366,5685654
0,000104	369,5487976
0,000103	372,5290298
0,000104	375,5092621
0,000103	378,4894943
0,0001	381,4697266
0,000103	384,4499588
0,000101	387,430191
0,000102	390,4104233
0,000103	393,3906555
0,000102	396,3708878
0,000103	399,35112
0,000102	402,3313522
0,000102	405,3115845
0,000101	408,2918167
0,000102	411,272049
0,000102	414,2522812
0,000101	417,2325134
0,000101	420,2127457
0,0000999	423,1929779
0,000103	426,1732101
0,000102	429,1534424
0,0000994	432,1336746
0,000101	435,1139069
0,0000996	438,0941391
0,000101	441,0743713
0,0000998	444,0546036
0,0000998	447,0348358
0,0000997	450,0150681
0,0000988	452,9953003
0,0000997	455,9755325
0,0000991	458,9557648
0,0000994	461,935997
0,0000987	464,9162292
0,0000984	467,8964615
0,0000993	470,8766937
0,0000976	473,856926
0,0000984	476,8371582
0,0000985	479,8173904
0,0000974	482,7976227
0,0000973	485,7778549
0,0000968	488,7580872
0,0000985	491,7383194
0,0000978	494,7185516
0,0000984	497,6987839
0,0000985	500,6790161
0,0000977	503,6592484
0,0000984	506,6394806
0,0000969	509,6197128
0,0000974	512,5999451
0,0000985	515,5801773
0,000098	518,5604095
0,0000984	521,5406418
0,0000977	524,520874
0,0000992	527,5011063
0,0000983	530,4813385
0,0000971	533,4615707
0,0000981	536,441803
0,0000981	539,4220352
0,0000989	542,4022675
0,0001	545,3824997
0,0000977	548,3627319
0,0000989	551,3429642
0,0000985	554,3231964
0,0001	557,3034286
0,0000998	560,2836609
0,0000983	563,2638931
0,0000996	566,2441254
0,0001	569,2243576
0,0000998	572,2045898
0,000101	575,1848221
0,000101	578,1650543
0,000101	581,1452866
0,000103	584,1255188
0,0001	587,105751
0,000103	590,0859833
0,000102	593,0662155
0,000103	596,0464478
0,000104	599,02668
0,000103	602,0069122
0,000105	604,9871445
0,000104	607,9673767
0,000104	610,9476089
0,000105	613,9278412
0,000106	616,9080734
0,000106	619,8883057
0,000107	622,8685379
0,000107	625,8487701
0,000107	628,8290024
0,000108	631,8092346
0,000109	634,7894669
0,000107	637,7696991
0,000109	640,7499313
0,000108	643,7301636
0,000108	646,7103958
0,000109	649,6906281
0,00011	652,6708603
0,000109	655,6510925
0,000109	658,6313248
0,000111	661,611557
0,00011	664,5917892
0,000109	667,5720215
0,000109	670,5522537
0,000109	673,532486
0,00011	676,5127182
0,000109	679,4929504
0,000109	682,4731827
0,000109	685,4534149
0,00011	688,4336472
0,00011	691,4138794
0,00011	694,3941116
0,00011	697,3743439
0,00011	700,3545761
0,000109	703,3348083
0,000109	706,3150406
0,00011	709,2952728
0,000109	712,2755051
0,000109	715,2557373
0,00011	718,2359695
0,00011	721,2162018
0,000108	724,196434
0,000109	727,1766663
0,000108	730,1568985
0,000107	733,1371307
0,000107	736,117363
0,000107	739,0975952
0,000107	742,0778275
0,000105	745,0580597
0,000106	748,0382919
0,000105	751,0185242
0,000105	753,9987564
0,000103	756,9789886
0,000104	759,9592209
0,000102	762,9394531
0,000101	765,9196854
0,0001	768,8999176
0,000101	771,8801498
0,0000996	774,8603821
0,0000994	777,8406143
0,0000993	780,8208466
0,0000984	783,8010788
0,0000965	786,781311
0,0000976	789,7615433
0,0000977	792,7417755
0,0000972	795,7220078
0,0000962	798,70224
0,0000965	801,6824722
0,0000971	804,6627045
0,000097	807,6429367
0,0000965	810,6231689
0,0000963	813,6034012
0,0000977	816,5836334
0,0000973	819,5638657
0,0000974	822,5440979
0,0000986	825,5243301
0,0000992	828,5045624
0,000101	831,4847946
0,000103	834,4650269
0,000104	837,4452591
0,000105	840,4254913
0,000106	843,4057236
0,000108	846,3859558
0,000109	849,366188
0,000111	852,3464203
0,000114	855,3266525
0,000115	858,3068848
0,000116	861,287117
0,000119	864,2673492
0,000119	867,2475815
0,000121	870,2278137
0,000124	873,208046
0,000127	876,1882782
0,000127	879,1685104
0,000131	882,1487427
0,000132	885,1289749
0,000134	888,1092072
0,000138	891,0894394
0,000138	894,0696716
0,000143	897,0499039
0,000145	900,0301361
0,000149	903,0103683
0,00015	905,9906006
0,000154	908,9708328
0,000155	911,9510651
0,000159	914,9312973
0,000163	917,9115295
0,000166	920,8917618
0,000169	923,871994
0,000172	926,8522263
0,000174	929,8324585
0,000178	932,8126907
0,000182	935,792923
0,000186	938,7731552
0,000188	941,7533875
0,000192	944,7336197
0,000195	947,7138519
0,000197	950,6940842
0,000202	953,6743164
0,000205	956,6545486
0,000209	959,6347809
0,000212	962,6150131
0,000215	965,5952454
0,000219	968,5754776
0,000221	971,5557098
0,000225	974,5359421
0,000228	977,5161743
0,00023	980,4964066
0,000231	983,4766388
0,000236	986,456871
0,000238	989,4371033
0,000239	992,4173355
0,00024	995,3975677
0,000243	998,3778
0,000243	1001,358032
0,000245	1004,338264
0,000247	1007,318497
0,000246	1010,298729
0,000245	1013,278961
0,000246	1016,259193
0,000245	1019,239426
0,000244	1022,219658
0,000241	1025,19989
0,000241	1028,180122
0,000238	1031,160355
0,000236	1034,140587
0,000233	1037,120819
0,00023	1040,101051
0,000226	1043,081284
0,000223	1046,061516
0,00022	1049,041748
0,000217	1052,02198
0,000212	1055,002213
0,000212	1057,982445
0,000209	1060,962677
0,000207	1063,942909
0,000206	1066,923141
0,000207	1069,903374
0,000208	1072,883606
0,000209	1075,863838
0,000212	1078,84407
0,000216	1081,824303
0,00022	1084,804535
0,000226	1087,784767
0,00023	1090,764999
0,000237	1093,745232
0,00024	1096,725464
0,000246	1099,705696
0,000251	1102,685928
0,000255	1105,666161
0,000256	1108,646393
0,000259	1111,626625
0,000259	1114,606857
0,000259	1117,58709
0,00026	1120,567322
0,000258	1123,547554
0,000257	1126,527786
0,000257	1129,508018
0,000257	1132,488251
0,000257	1135,468483
0,00026	1138,448715
0,000264	1141,428947
0,000268	1144,40918
0,000271	1147,389412
0,000272	1150,369644
0,00027	1153,349876
0,000269	1156,330109
0,000267	1159,310341
0,000267	1162,290573
0,000265	1165,270805
0,000263	1168,251038
0,000262	1171,23127
0,00026	1174,211502
0,000259	1177,191734
0,000256	1180,171967
0,000252	1183,152199
0,00025	1186,132431
0,000246	1189,112663
0,000243	1192,092896
0,000237	1195,073128
0,000231	1198,05336
0,000226	1201,033592
0,00022	1204,013824
0,000214	1206,994057
0,000208	1209,974289
0,000202	1212,954521
0,000194	1215,934753
0,000187	1218,914986
0,00018	1221,895218
0,000173	1224,87545
0,000165	1227,855682
0,000159	1230,835915
0,000152	1233,816147
0,000146	1236,796379
0,000141	1239,776611
0,000135	1242,756844
0,000133	1245,737076
0,000132	1248,717308
0,000133	1251,69754
0,000135	1254,677773
0,000139	1257,658005
0,000145	1260,638237
0,000153	1263,618469
0,000163	1266,598701
0,000173	1269,578934
0,000185	1272,559166
0,000196	1275,539398
0,000209	1278,51963
0,000221	1281,499863
0,000235	1284,480095
0,000248	1287,460327
0,000262	1290,440559
0,000274	1293,420792
0,000286	1296,401024
0,000298	1299,381256
0,00031	1302,361488
0,000323	1305,341721
0,000332	1308,321953
0,000345	1311,302185
0,000356	1314,282417
0,000368	1317,26265
0,00038	1320,242882
0,000393	1323,223114
0,000406	1326,203346
0,000419	1329,183578
0,000437	1332,163811
0,000453	1335,144043
0,000474	1338,124275
0,000494	1341,104507
0,000518	1344,08474
0,000541	1347,064972
0,000566	1350,045204
0,000592	1353,025436
0,000618	1356,005669
0,000641	1358,985901
0,000664	1361,966133
0,000685	1364,946365
0,000705	1367,926598
0,000725	1370,90683
0,000746	1373,887062
0,000771	1376,867294
0,000792	1379,847527
0,000814	1382,827759
0,000833	1385,807991
0,000851	1388,788223
0,00087	1391,768456
0,000885	1394,748688
0,000898	1397,72892
0,000911	1400,709152
0,000921	1403,689384
0,000929	1406,669617
0,000932	1409,649849
0,000936	1412,630081
0,000935	1415,610313
0,000932	1418,590546
0,000924	1421,570778
0,000915	1424,55101
0,000901	1427,531242
0,000885	1430,511475
0,000865	1433,491707
0,000841	1436,471939
0,000815	1439,452171
0,000785	1442,432404
0,000753	1445,412636
0,000718	1448,392868
0,000682	1451,3731
0,000644	1454,353333
0,000606	1457,333565
0,000568	1460,313797
0,000533	1463,294029
0,000499	1466,274261
0,000471	1469,254494
0,000447	1472,234726
0,00043	1475,214958
0,000422	1478,19519
0,000419	1481,175423
0,000423	1484,155655
0,000433	1487,135887
0,000446	1490,116119
0,000461	1493,096352
0,000475	1496,076584
0,000488	1499,056816
0,000499	1502,037048
0,000506	1505,017281
0,000507	1507,997513
0,000506	1510,977745
0,000502	1513,957977
0,000493	1516,93821
0,000484	1519,918442
0,000472	1522,898674
0,000464	1525,878906
0,000456	1528,859138
0,000453	1531,839371
0,000452	1534,819603
0,000456	1537,799835
0,000462	1540,780067
0,000467	1543,7603
0,000469	1546,740532
0,00047	1549,720764
0,000468	1552,700996
0,000467	1555,681229
0,000464	1558,661461
0,000463	1561,641693
0,000462	1564,621925
0,000461	1567,602158
0,000461	1570,58239
0,00046	1573,562622
0,000459	1576,542854
0,000459	1579,523087
0,000457	1582,503319
0,000456	1585,483551
0,000454	1588,463783
0,000452	1591,444016
0,00045	1594,424248
0,000446	1597,40448
0,000444	1600,384712
0,00044	1603,364944
0,000438	1606,345177
0,000434	1609,325409
0,00043	1612,305641
0,000425	1615,285873
0,000421	1618,266106
0,000415	1621,246338
0,00041	1624,22657
0,000405	1627,206802
0,000397	1630,187035
0,000392	1633,167267
0,000385	1636,147499
0,000378	1639,127731
0,000371	1642,107964
0,000363	1645,088196
0,000356	1648,068428
0,000348	1651,04866
0,000341	1654,028893
0,000334	1657,009125
0,000326	1659,989357
0,00032	1662,969589
0,000313	1665,949821
0,000304	1668,930054
0,000297	1671,910286
0,000289	1674,890518
0,000282	1677,87075
0,000274	1680,850983
0,000266	1683,831215
0,000257	1686,811447
0,000249	1689,791679
0,00024	1692,771912
0,000231	1695,752144
0,000224	1698,732376
0,000215	1701,712608
0,000209	1704,692841
0,000204	1707,673073
0,000199	1710,653305
0,000195	1713,633537
0,000192	1716,61377
0,00019	1719,594002
0,000189	1722,574234
0,000189	1725,554466
0,00019	1728,534698
0,000191	1731,514931
0,000193	1734,495163
0,000196	1737,475395
0,000198	1740,455627
0,0002	1743,43586
0,000204	1746,416092
0,000205	1749,396324
0,000207	1752,376556
0,000209	1755,356789
0,000207	1758,337021
0,000207	1761,317253
0,000206	1764,297485
0,000203	1767,277718
0,000198	1770,25795
0,000192	1773,238182
0,000186	1776,218414
0,000179	1779,198647
0,00017	1782,178879
0,000162	1785,159111
0,000153	1788,139343
0,000145	1791,119576
0,000137	1794,099808
0,000132	1797,08004
0,000129	1800,060272
0,00013	1803,040504
0,000134	1806,020737
0,000141	1809,000969
0,000149	1811,981201
0,000159	1814,961433
0,000168	1817,941666
0,000176	1820,921898
0,000182	1823,90213
0,00019	1826,882362
0,000193	1829,862595
0,000198	1832,842827
0,000201	1835,823059
0,000205	1838,803291
0,000208	1841,783524
0,000212	1844,763756
0,000215	1847,743988
0,000218	1850,72422
0,000223	1853,704453
0,000225	1856,684685
0,00023	1859,664917
0,000233	1862,645149
0,000237	1865,625381
0,00024	1868,605614
0,000245	1871,585846
0,00025	1874,566078
0,000256	1877,54631
0,000261	1880,526543
0,000268	1883,506775
0,000274	1886,487007
0,000281	1889,467239
0,000291	1892,447472
0,000297	1895,427704
0,000306	1898,407936
0,000315	1901,388168
0,000325	1904,368401
0,000333	1907,348633
0,000343	1910,328865
0,000354	1913,309097
0,000362	1916,28933
0,000374	1919,269562
0,000384	1922,249794
0,000393	1925,230026
0,000405	1928,210258
0,000418	1931,190491
0,000428	1934,170723
0,00044	1937,150955
0,000453	1940,131187
0,000465	1943,11142
0,000478	1946,091652
0,000491	1949,071884
0,000506	1952,052116
0,000519	1955,032349
0,000532	1958,012581
0,000547	1960,992813
0,000562	1963,973045
0,000576	1966,953278
0,000593	1969,93351
0,000608	1972,913742
0,000624	1975,893974
0,000641	1978,874207
0,000657	1981,854439
0,000675	1984,834671
0,00069	1987,814903
0,000708	1990,795135
0,000726	1993,775368
0,000743	1996,7556
0,00076	1999,735832
0,000778	2002,716064
0,000796	2005,696297
0,000814	2008,676529
0,000832	2011,656761
0,00085	2014,636993
0,000868	2017,617226
0,000885	2020,597458
0,000903	2023,57769
0,00092	2026,557922
0,000938	2029,538155
0,000955	2032,518387
0,000972	2035,498619
0,000988	2038,478851
0,001	2041,459084
0,00102	2044,439316
0,00103	2047,419548
0,00105	2050,39978
0,00106	2053,380013
0,00107	2056,360245
0,00108	2059,340477
0,00109	2062,320709
0,0011	2065,300941
0,00111	2068,281174
0,00111	2071,261406
0,00111	2074,241638
0,00111	2077,22187
0,00111	2080,202103
0,00111	2083,182335
0,0011	2086,162567
0,0011	2089,142799
0,00108	2092,123032
0,00107	2095,103264
0,00105	2098,083496
0,00103	2101,063728
0,00101	2104,043961
0,000982	2107,024193
0,000952	2110,004425
0,000919	2112,984657
0,000884	2115,96489
0,000847	2118,945122
0,000805	2121,925354
0,000762	2124,905586
0,000719	2127,885818
0,000674	2130,866051
0,000631	2133,846283
0,000589	2136,826515
0,000551	2139,806747
0,00052	2142,78698
0,000498	2145,767212
0,000485	2148,747444
0,000482	2151,727676
0,000489	2154,707909
0,000505	2157,688141
0,000528	2160,668373
0,000552	2163,648605
0,000575	2166,628838
0,000598	2169,60907
0,000615	2172,589302
0,000623	2175,569534
0,000622	2178,549767
0,000615	2181,529999
0,000599	2184,510231
0,000579	2187,490463
0,000562	2190,470695
0,00055	2193,450928
0,000545	2196,43116
0,000548	2199,411392
0,000552	2202,391624
0,000553	2205,371857
0,000552	2208,352089
0,000551	2211,332321
0,000548	2214,312553
0,000546	2217,292786
0,000544	2220,273018
0,000541	2223,25325
0,00054	2226,233482
0,000538	2229,213715
0,000537	2232,193947
0,000536	2235,174179
0,000534	2238,154411
0,000532	2241,134644
0,000531	2244,114876
0,00053	2247,095108
0,000529	2250,07534
0,000527	2253,055573
0,000527	2256,035805
0,000525	2259,016037
0,000525	2261,996269
0,000525	2264,976501
0,000524	2267,956734
0,000524	2270,936966
0,000522	2273,917198
0,000521	2276,89743
0,000522	2279,877663
0,000521	2282,857895
0,000521	2285,838127
0,000521	2288,818359
0,000521	2291,798592
0,00052	2294,778824
0,000521	2297,759056
0,00052	2300,739288
0,000519	2303,719521
0,000519	2306,699753
0,00052	2309,679985
0,000519	2312,660217
0,000519	2315,64045
0,000518	2318,620682
0,000518	2321,600914
0,000517	2324,581146
0,000517	2327,561378
0,000518	2330,541611
0,000518	2333,521843
0,000518	2336,502075
0,000518	2339,482307
0,000518	2342,46254
0,000517	2345,442772
0,000518	2348,423004
0,000517	2351,403236
0,000517	2354,383469
0,000519	2357,363701
0,00052	2360,343933
0,00052	2363,324165
0,000519	2366,304398
0,000518	2369,28463
0,00052	2372,264862
0,000521	2375,245094
0,000521	2378,225327
0,000521	2381,205559
0,000521	2384,185791
0,000521	2387,166023
0,000523	2390,146255
0,000521	2393,126488
0,000522	2396,10672
0,000522	2399,086952
0,000523	2402,067184
0,000523	2405,047417
0,000523	2408,027649
0,000523	2411,007881
0,000522	2413,988113
0,000523	2416,968346
0,000523	2419,948578
0,000523	2422,92881
0,000523	2425,909042
0,000524	2428,889275
0,000523	2431,869507
0,000522	2434,849739
0,000523	2437,829971
0,000522	2440,810204
0,000523	2443,790436
0,000523	2446,770668
0,000522	2449,7509
0,000524	2452,731133
0,000523	2455,711365
0,000524	2458,691597
0,000523	2461,671829
0,000523	2464,652061
0,000523	2467,632294
0,000524	2470,612526
0,000523	2473,592758
0,000525	2476,57299
0,000525	2479,553223
0,000526	2482,533455
0,000526	2485,513687
0,000527	2488,493919
0,000527	2491,474152
0,000529	2494,454384
0,000529	2497,434616
0,000532	2500,414848
0,000531	2503,395081
0,000533	2506,375313
0,000535	2509,355545
0,000537	2512,335777
0,00054	2515,31601
0,000541	2518,296242
0,000545	2521,276474
0,000546	2524,256706
0,000549	2527,236938
0,000552	2530,217171
0,000555	2533,197403
0,000559	2536,177635
0,000563	2539,157867
0,000567	2542,1381
0,000571	2545,118332
0,000575	2548,098564
0,000579	2551,078796
0,000584	2554,059029
0,000589	2557,039261
0,000594	2560,019493
0,0006	2562,999725
0,000605	2565,979958
0,00061	2568,96019
0,000617	2571,940422
0,000622	2574,920654
0,000628	2577,900887
0,000635	2580,881119
0,000641	2583,861351
0,000647	2586,841583
0,000654	2589,821815
0,000661	2592,802048
0,000666	2595,78228
0,000672	2598,762512
0,000679	2601,742744
0,000684	2604,722977
0,00069	2607,703209
0,000695	2610,683441
0,000702	2613,663673
0,000707	2616,643906
0,000711	2619,624138
0,000716	2622,60437
0,00072	2625,584602
0,000725	2628,564835
0,000729	2631,545067
0,000732	2634,525299
0,000734	2637,505531
0,000737	2640,485764
0,000739	2643,465996
0,000741	2646,446228
0,000742	2649,42646
0,000743	2652,406693
0,000743	2655,386925
0,000742	2658,367157
0,000741	2661,347389
0,000739	2664,327621
0,000736	2667,307854
0,000735	2670,288086
0,000731	2673,268318
0,000727	2676,24855
0,000723	2679,228783
0,000719	2682,209015
0,000714	2685,189247
0,000709	2688,169479
0,000704	2691,149712
0,000699	2694,129944
0,000694	2697,110176
0,000686	2700,090408
0,000682	2703,070641
0,000675	2706,050873
0,00067	2709,031105
0,000664	2712,011337
0,000658	2714,99157
0,000653	2717,971802
0,000647	2720,952034
0,000642	2723,932266
0,000636	2726,912498
0,00063	2729,892731
0,000623	2732,872963
0,000617	2735,853195
0,000609	2738,833427
0,000603	2741,81366
0,000595	2744,793892
0,000586	2747,774124
0,000579	2750,754356
0,000568	2753,734589
0,000558	2756,714821
0,000548	2759,695053
0,000538	2762,675285
0,000525	2765,655518
0,000514	2768,63575
0,000501	2771,615982
0,000489	2774,596214
0,000476	2777,576447
0,000464	2780,556679
0,000453	2783,536911
0,000443	2786,517143
0,000431	2789,497375
0,000422	2792,477608
0,000413	2795,45784
0,000404	2798,438072
0,000397	2801,418304
0,000388	2804,398537
0,000383	2807,378769
0,000377	2810,359001
0,000374	2813,339233
0,000372	2816,319466
0,000372	2819,299698
0,000374	2822,27993
0,000376	2825,260162
0,000379	2828,240395
0,000383	2831,220627
0,000388	2834,200859
0,000393	2837,181091
0,0004	2840,161324
0,000405	2843,141556
0,000411	2846,121788
0,000418	2849,10202
0,000423	2852,082253
0,000428	2855,062485
0,000434	2858,042717
0,000438	2861,022949
0,00044	2864,003181
0,000444	2866,983414
0,000447	2869,963646
0,000448	2872,943878
0,000449	2875,92411
0,000448	2878,904343
0,000448	2881,884575
0,000447	2884,864807
0,000446	2887,845039
0,000445	2890,825272
0,000445	2893,805504
0,000445	2896,785736
0,000445	2899,765968
0,000447	2902,746201
0,000448	2905,726433
0,00045	2908,706665
0,000453	2911,686897
0,000456	2914,66713
0,000459	2917,647362
0,000463	2920,627594
0,000466	2923,607826
0,000468	2926,588058
0,000471	2929,568291
0,000474	2932,548523
0,000478	2935,528755
0,00048	2938,508987
0,000484	2941,48922
0,000489	2944,469452
0,000492	2947,449684
0,000495	2950,429916
0,0005	2953,410149
0,000505	2956,390381
0,00051	2959,370613
0,000516	2962,350845
0,000521	2965,331078
0,000526	2968,31131
0,000532	2971,291542
0,000538	2974,271774
0,000545	2977,252007
0,000552	2980,232239
0,00056	2983,212471
0,000566	2986,192703
0,000575	2989,172935
0,000582	2992,153168
0,000591	2995,1334
0,000601	2998,113632
0,000608	3001,093864
0,000619	3004,074097
0,000628	3007,054329
0,000638	3010,034561
0,000648	3013,014793
0,000659	3015,995026
0,000671	3018,975258
0,000682	3021,95549
0,000695	3024,935722
0,000707	3027,915955
0,00072	3030,896187
0,000733	3033,876419
0,000746	3036,856651
0,00076	3039,836884
0,000774	3042,817116
0,000789	3045,797348
0,000803	3048,77758
0,000819	3051,757813
0,000836	3054,738045
0,000851	3057,718277
0,000867	3060,698509
0,000885	3063,678741
0,000901	3066,658974
0,000918	3069,639206
0,000935	3072,619438
0,000953	3075,59967
0,000972	3078,579903
0,000991	3081,560135
0,00101	3084,540367
0,00103	3087,520599
0,00105	3090,500832
0,00107	3093,481064
0,00109	3096,461296
0,00111	3099,441528
0,00113	3102,421761
0,00115	3105,401993
0,00117	3108,382225
0,00119	3111,362457
0,00121	3114,34269
0,00123	3117,322922
0,00124	3120,303154
0,00126	3123,283386
0,00127	3126,263618
0,00129	3129,243851
0,0013	3132,224083
0,00131	3135,204315
0,00132	3138,184547
0,00132	3141,16478
0,00132	3144,145012
0,00132	3147,125244
0,00131	3150,105476
0,0013	3153,085709
0,00128	3156,065941
0,00125	3159,046173
0,00121	3162,026405
0,00116	3165,006638
0,0011	3167,98687
0,00103	3170,967102
0,000938	3173,947334
0,000836	3176,927567
0,000717	3179,907799
0,000586	3182,888031
0,000448	3185,868263
0,00032	3188,848495
0,000245	3191,828728
0,00027	3194,80896
0,000348	3197,789192
0,000404	3200,769424
0,000421	3203,749657
0,000411	3206,729889
0,000396	3209,710121
0,000384	3212,690353
0,000377	3215,670586
0,000368	3218,650818
0,000359	3221,63105
0,000354	3224,611282
0,000346	3227,591515
0,000339	3230,571747
0,000332	3233,551979
0,000324	3236,532211
0,000316	3239,512444
0,000308	3242,492676
0,000299	3245,472908
0,000291	3248,45314
0,000283	3251,433372
0,000273	3254,413605
0,000264	3257,393837
0,000254	3260,374069
0,000244	3263,354301
0,000233	3266,334534
0,000223	3269,314766
0,000213	3272,294998
0,000201	3275,27523
0,000189	3278,255463
0,000177	3281,235695
0,000167	3284,215927
0,000153	3287,196159
0,000141	3290,176392
0,00013	3293,156624
0,000118	3296,136856
0,000106	3299,117088
0,0000957	3302,097321
0,0000851	3305,077553
0,0000764	3308,057785
0,0000712	3311,038017
0,0000678	3314,01825
0,0000665	3316,998482
0,0000686	3319,978714
0,0000716	3322,958946
0,0000788	3325,939178
0,0000836	3328,919411
0,0000888	3331,899643
0,0000942	3334,879875
0,0000982	3337,860107
0,0000992	3340,84034
0,0000999	3343,820572
0,0000982	3346,800804
0,0000948	3349,781036
0,0000897	3352,761269
0,0000831	3355,741501
0,0000767	3358,721733
0,0000726	3361,701965
0,0000711	3364,682198
0,0000711	3367,66243
0,000073	3370,642662
0,0000739	3373,622894
0,0000773	3376,603127
0,0000769	3379,583359
0,0000787	3382,563591
0,0000796	3385,543823
0,0000806	3388,524055
0,0000817	3391,504288
0,0000836	3394,48452
0,000084	3397,464752
0,0000845	3400,444984
0,0000853	3403,425217
0,000087	3406,405449
0,0000869	3409,385681
0,0000883	3412,365913
0,000088	3415,346146
0,000088	3418,326378
0,0000878	3421,30661
0,0000876	3424,286842
0,0000869	3427,267075
0,0000859	3430,247307
0,0000851	3433,227539
0,0000841	3436,207771
0,0000829	3439,188004
0,0000809	3442,168236
0,0000783	3445,148468
0,0000762	3448,1287
0,0000725	3451,108932
0,0000703	3454,089165
0,0000673	3457,069397
0,0000626	3460,049629
0,0000591	3463,029861
0,0000547	3466,010094
0,0000507	3468,990326
0,0000461	3471,970558
0,0000416	3474,95079
0,0000365	3477,931023
0,0000319	3480,911255
0,0000278	3483,891487
0,0000237	3486,871719
0,0000213	3489,851952
0,0000202	3492,832184
0,0000218	3495,812416
0,0000237	3498,792648
0,0000288	3501,772881
0,0000342	3504,753113
0,0000399	3507,733345
0,0000458	3510,713577
0,0000529	3513,69381
0,0000591	3516,674042
0,000066	3519,654274
0,0000743	3522,634506
0,0000826	3525,614738
0,0000892	3528,594971
0,0000958	3531,575203
0,000103	3534,555435
0,00011	3537,535667
0,000116	3540,5159
0,000122	3543,496132
0,000128	3546,476364
0,000132	3549,456596
0,000136	3552,436829
0,000142	3555,417061
0,000146	3558,397293
0,00015	3561,377525
0,000154	3564,357758
0,000158	3567,33799
0,000161	3570,318222
0,000162	3573,298454
0,000165	3576,278687
0,000167	3579,258919
0,000168	3582,239151
0,00017	3585,219383
0,00017	3588,199615
0,00017	3591,179848
0,00017	3594,16008
0,00017	3597,140312
0,000169	3600,120544
0,000168	3603,100777
0,000167	3606,081009
0,000166	3609,061241
0,000164	3612,041473
0,000161	3615,021706
0,000161	3618,001938
0,000157	3620,98217
0,000155	3623,962402
0,000152	3626,942635
0,000149	3629,922867
0,000146	3632,903099
0,000143	3635,883331
0,000141	3638,863564
0,000138	3641,843796
0,000134	3644,824028
0,000132	3647,80426
0,000131	3650,784492
0,000129	3653,764725
0,000127	3656,744957
0,000126	3659,725189
0,000126	3662,705421
0,000125	3665,685654
0,000126	3668,665886
0,000126	3671,646118
0,000125	3674,62635
0,000125	3677,606583
0,000125	3680,586815
0,000123	3683,567047
0,000121	3686,547279
0,00012	3689,527512
0,000116	3692,507744
0,000115	3695,487976
0,000112	3698,468208
0,00011	3701,448441
0,000107	3704,428673
0,000103	3707,408905
0,000101	3710,389137
0,0000965	3713,36937
0,0000924	3716,349602
0,0000887	3719,329834
0,0000834	3722,310066
0,0000789	3725,290298
0,0000737	3728,270531
0,0000695	3731,250763
0,0000647	3734,230995
0,0000594	3737,211227
0,0000543	3740,19146
0,0000504	3743,171692
0,0000477	3746,151924
0,0000449	3749,132156
0,000045	3752,112389
0,0000454	3755,092621
0,0000482	3758,072853
0,0000534	3761,053085
0,0000576	3764,033318
0,0000645	3767,01355
0,0000721	3769,993782
0,0000788	3772,974014
0,0000881	3775,954247
0,0000954	3778,934479
0,000103	3781,914711
0,000109	3784,894943
0,000116	3787,875175
0,000123	3790,855408
0,000129	3793,83564
0,000134	3796,815872
0,000138	3799,796104
0,00014	3802,776337
0,000143	3805,756569
0,000145	3808,736801
0,000144	3811,717033
0,000143	3814,697266
0,000143	3817,677498
0,000139	3820,65773
0,000136	3823,637962
0,000131	3826,618195
0,000128	3829,598427
0,000125	3832,578659
0,000123	3835,558891
0,000122	3838,539124
0,000123	3841,519356
0,000126	3844,499588
0,00013	3847,47982
0,000134	3850,460052
0,00014	3853,440285
0,000144	3856,420517
0,000148	3859,400749
0,000151	3862,380981
0,000153	3865,361214
0,000154	3868,341446
0,000154	3871,321678
0,000155	3874,30191
0,000157	3877,282143
0,000159	3880,262375
0,000163	3883,242607
0,000165	3886,222839
0,000169	3889,203072
0,000172	3892,183304
0,000174	3895,163536
0,000179	3898,143768
0,000182	3901,124001
0,000185	3904,104233
0,000187	3907,084465
0,000192	3910,064697
0,000195	3913,04493
0,000198	3916,025162
0,000201	3919,005394
0,000205	3921,985626
0,000208	3924,965858
0,000212	3927,946091
0,000214	3930,926323
0,000219	3933,906555
0,000222	3936,886787
0,000227	3939,86702
0,000229	3942,847252
0,000232	3945,827484
0,000236	3948,807716
0,000239	3951,787949
0,000243	3954,768181
0,000247	3957,748413
0,00025	3960,728645
0,000254	3963,708878
0,000258	3966,68911
0,000261	3969,669342
0,000264	3972,649574
0,000268	3975,629807
0,000271	3978,610039
0,000274	3981,590271
0,000276	3984,570503
0,00028	3987,550735
0,000283	3990,530968
0,000286	3993,5112
0,000289	3996,491432
0,000291	3999,471664
0,000294	4002,451897
0,000297	4005,432129
0,000299	4008,412361
0,000301	4011,392593
0,000303	4014,372826
0,000305	4017,353058
0,000306	4020,33329
0,000307	4023,313522
0,000309	4026,293755
0,000311	4029,273987
0,000312	4032,254219
0,000311	4035,234451
0,000313	4038,214684
0,000314	4041,194916
0,000315	4044,175148
0,000316	4047,15538
0,000316	4050,135612
0,000316	4053,115845
0,000317	4056,096077
0,000318	4059,076309
0,000317	4062,056541
0,000318	4065,036774
0,000319	4068,017006
0,000318	4070,997238
0,000319	4073,97747
0,000318	4076,957703
0,000318	4079,937935
0,000318	4082,918167
0,000318	4085,898399
0,000317	4088,878632
0,000317	4091,858864
0,000317	4094,839096
0,000318	4097,819328
0,000317	4100,799561
0,000315	4103,779793
0,000317	4106,760025
0,000315	4109,740257
0,000315	4112,72049
0,000316	4115,700722
0,000316	4118,680954
0,000316	4121,661186
0,000315	4124,641418
0,000317	4127,621651
0,000315	4130,601883
0,000316	4133,582115
0,000317	4136,562347
0,000316	4139,54258
0,000316	4142,522812
0,000317	4145,503044
0,000318	4148,483276
0,000319	4151,463509
0,00032	4154,443741
0,00032	4157,423973
0,000322	4160,404205
0,000323	4163,384438
0,000325	4166,36467
0,000327	4169,344902
0,000329	4172,325134
0,000331	4175,305367
0,000334	4178,285599
0,000338	4181,265831
0,00034	4184,246063
0,000345	4187,226295
0,000349	4190,206528
0,000352	4193,18676
0,000358	4196,166992
0,000364	4199,147224
0,000368	4202,127457
0,000375	4205,107689
0,000382	4208,087921
0,000389	4211,068153
0,000396	4214,048386
0,000404	4217,028618
0,000411	4220,00885
0,00042	4222,989082
0,000428	4225,969315
0,000435	4228,949547
0,000444	4231,929779
0,000452	4234,910011
0,000461	4237,890244
0,000469	4240,870476
0,000479	4243,850708
0,000487	4246,83094
0,000496	4249,811172
0,000503	4252,791405
0,000512	4255,771637
0,00052	4258,751869
0,000528	4261,732101
0,000535	4264,712334
0,000543	4267,692566
0,00055	4270,672798
0,000557	4273,65303
0,000565	4276,633263
0,000572	4279,613495
0,000578	4282,593727
0,000584	4285,573959
0,000591	4288,554192
0,000599	4291,534424
0,000605	4294,514656
0,000611	4297,494888
0,000618	4300,475121
0,000625	4303,455353
0,000631	4306,435585
0,000638	4309,415817
0,000644	4312,396049
0,00065	4315,376282
0,000656	4318,356514
0,000662	4321,336746
0,00067	4324,316978
0,000677	4327,297211
0,000682	4330,277443
0,000689	4333,257675
0,000695	4336,237907
0,000701	4339,21814
0,000707	4342,198372
0,000713	4345,178604
0,000719	4348,158836
0,000727	4351,139069
0,000733	4354,119301
0,000739	4357,099533
0,000745	4360,079765
0,000753	4363,059998
0,00076	4366,04023
0,000767	4369,020462
0,000774	4372,000694
0,000782	4374,980927
0,000787	4377,961159
0,000795	4380,941391
0,000802	4383,921623
0,00081	4386,901855
0,000817	4389,882088
0,000825	4392,86232
0,00083	4395,842552
0,000838	4398,822784
0,000844	4401,803017
0,00085	4404,783249
0,000856	4407,763481
0,000862	4410,743713
0,000866	4413,723946
0,000872	4416,704178
0,000876	4419,68441
0,000882	4422,664642
0,000886	4425,644875
0,00089	4428,625107
0,000895	4431,605339
0,000898	4434,585571
0,000903	4437,565804
0,000906	4440,546036
0,000909	4443,526268
0,000912	4446,5065
0,000914	4449,486732
0,000916	4452,466965
0,000917	4455,447197
0,000919	4458,427429
0,00092	4461,407661
0,00092	4464,387894
0,00092	4467,368126
0,000918	4470,348358
0,000918	4473,32859
0,000915	4476,308823
0,000914	4479,289055
0,000912	4482,269287
0,000908	4485,249519
0,000905	4488,229752
0,000901	4491,209984
0,000896	4494,190216
0,00089	4497,170448
0,000885	4500,150681
0,000878	4503,130913
0,000871	4506,111145
0,000865	4509,091377
0,000857	4512,071609
0,00085	4515,051842
0,000841	4518,032074
0,000833	4521,012306
0,000823	4523,992538
0,000815	4526,972771
0,000806	4529,953003
0,000795	4532,933235
0,000786	4535,913467
0,000778	4538,8937
0,000769	4541,873932
0,00076	4544,854164
0,000752	4547,834396
0,000744	4550,814629
0,000738	4553,794861
0,000732	4556,775093
0,000726	4559,755325
0,000721	4562,735558
0,000716	4565,71579
0,000712	4568,696022
0,00071	4571,676254
0,000707	4574,656487
0,000705	4577,636719
0,000703	4580,616951
0,000698	4583,597183
0,000696	4586,577415
0,000691	4589,557648
0,000686	4592,53788
0,000679	4595,518112
0,000672	4598,498344
0,000664	4601,478577
0,000657	4604,458809
0,00065	4607,439041
0,000642	4610,419273
0,000635	4613,399506
0,000627	4616,379738
0,000619	4619,35997
0,000611	4622,340202
0,000603	4625,320435
0,000595	4628,300667
0,000586	4631,280899
0,000579	4634,261131
0,00057	4637,241364
0,000562	4640,221596
0,000554	4643,201828
0,000548	4646,18206
0,000541	4649,162292
0,000534	4652,142525
0,000529	4655,122757
0,000523	4658,102989
0,000518	4661,083221
0,000514	4664,063454
0,000511	4667,043686
0,000508	4670,023918
0,000506	4673,00415
0,000504	4675,984383
0,000502	4678,964615
0,0005	4681,944847
0,000497	4684,925079
0,000494	4687,905312
0,00049	4690,885544
0,000485	4693,865776
0,00048	4696,846008
0,000473	4699,826241
0,000466	4702,806473
0,000457	4705,786705
0,000446	4708,766937
0,000436	4711,747169
0,000425	4714,727402
0,000416	4717,707634
0,000403	4720,687866
0,000391	4723,668098
0,00038	4726,648331
0,000367	4729,628563
0,000354	4732,608795
0,000341	4735,589027
0,000327	4738,56926
0,000313	4741,549492
0,000299	4744,529724
0,000285	4747,509956
0,00027	4750,490189
0,000256	4753,470421
0,000244	4756,450653
0,000232	4759,430885
0,000221	4762,411118
0,000211	4765,39135
0,000204	4768,371582
0,000201	4771,351814
0,000201	4774,332047
0,000205	4777,312279
0,000212	4780,292511
0,000223	4783,272743
0,000237	4786,252975
0,000254	4789,233208
0,000273	4792,21344
0,000294	4795,193672
0,000315	4798,173904
0,000335	4801,154137
0,000357	4804,134369
0,000377	4807,114601
0,000395	4810,094833
0,000409	4813,075066
0,000421	4816,055298
0,000429	4819,03553
0,000435	4822,015762
0,000435	4824,995995
0,000433	4827,976227
0,000431	4830,956459
0,000427	4833,936691
0,000426	4836,916924
0,000428	4839,897156
0,00043	4842,877388
0,000434	4845,85762
0,000439	4848,837852
0,000442	4851,818085
0,000448	4854,798317
0,000454	4857,778549
0,000459	4860,758781
0,000464	4863,739014
0,000472	4866,719246
0,000479	4869,699478
0,000487	4872,67971
0,000496	4875,659943
0,000502	4878,640175
0,000512	4881,620407
0,000521	4884,600639
0,00053	4887,580872
0,000539	4890,561104
0,000549	4893,541336
0,000559	4896,521568
0,000569	4899,501801
0,00058	4902,482033
0,000589	4905,462265
0,0006	4908,442497
0,000608	4911,422729
0,000618	4914,402962
0,000629	4917,383194
0,000639	4920,363426
0,000649	4923,343658
0,000659	4926,323891
0,00067	4929,304123
0,00068	4932,284355
0,000692	4935,264587
0,000704	4938,24482
0,000716	4941,225052
0,000728	4944,205284
0,000739	4947,185516
0,00075	4950,165749
0,000762	4953,145981
0,000772	4956,126213
0,000783	4959,106445
0,000794	4962,086678
0,000804	4965,06691
0,000814	4968,047142
0,000823	4971,027374
0,000833	4974,007607
0,000842	4976,987839
0,00085	4979,968071
0,000857	4982,948303
0,000866	4985,928535
0,000872	4988,908768
0,000878	4991,889
0,000885	4994,869232
0,00089	4997,849464
0,000894	5000,829697
0,0009	5003,809929
0,000903	5006,790161
0,000907	5009,770393
0,000908	5012,750626
0,000911	5015,730858
0,000913	5018,71109
0,000913	5021,691322
0,000914	5024,671555
0,000914	5027,651787
0,000913	5030,632019
0,000912	5033,612251
0,000911	5036,592484
0,00091	5039,572716
0,000908	5042,552948
0,000906	5045,53318
0,000902	5048,513412
0,000899	5051,493645
0,000897	5054,473877
0,000893	5057,454109
0,000889	5060,434341
0,000886	5063,414574
0,000882	5066,394806
0,000879	5069,375038
0,000875	5072,35527
0,000872	5075,335503
0,000869	5078,315735
0,000866	5081,295967
0,000862	5084,276199
0,00086	5087,256432
0,000857	5090,236664
0,000855	5093,216896
0,000855	5096,197128
0,000853	5099,177361
0,000852	5102,157593
0,000851	5105,137825
0,000852	5108,118057
0,00085	5111,098289
0,00085	5114,078522
0,00085	5117,058754
0,000851	5120,038986
0,000851	5123,019218
0,000849	5125,999451
0,000847	5128,979683
0,000846	5131,959915
0,000843	5134,940147
0,00084	5137,92038
0,000837	5140,900612
0,000832	5143,880844
0,000826	5146,861076
0,000821	5149,841309
0,000813	5152,821541
0,000807	5155,801773
0,0008	5158,782005
0,000794	5161,762238
0,000786	5164,74247
0,000779	5167,722702
0,000772	5170,702934
0,000767	5173,683167
0,000759	5176,663399
0,000753	5179,643631
0,000747	5182,623863
0,00074	5185,604095
0,000734	5188,584328
0,000726	5191,56456
0,000718	5194,544792
0,000709	5197,525024
0,000702	5200,505257
0,000694	5203,485489
0,000685	5206,465721
0,000677	5209,445953
0,000667	5212,426186
0,000661	5215,406418
0,000651	5218,38665
0,000643	5221,366882
0,000636	5224,347115
0,000627	5227,327347
0,000618	5230,307579
0,00061	5233,287811
0,000603	5236,268044
0,000595	5239,248276
0,000587	5242,228508
0,000579	5245,20874
0,000571	5248,188972
0,000563	5251,169205
0,000555	5254,149437
0,000548	5257,129669
0,000541	5260,109901
0,000532	5263,090134
0,000526	5266,070366
0,000517	5269,050598
0,00051	5272,03083
0,000501	5275,011063
0,000494	5277,991295
0,000484	5280,971527
0,000476	5283,951759
0,000467	5286,931992
0,000458	5289,912224
0,000448	5292,892456
0,000439	5295,872688
0,000429	5298,852921
0,00042	5301,833153
0,000411	5304,813385
0,000404	5307,793617
0,000396	5310,773849
0,000388	5313,754082
0,000381	5316,734314
0,000374	5319,714546
0,000367	5322,694778
0,000361	5325,675011
0,000355	5328,655243
0,000349	5331,635475
0,000344	5334,615707
0,000338	5337,59594
0,000333	5340,576172
0,000329	5343,556404
0,000325	5346,536636
0,000321	5349,516869
0,000317	5352,497101
0,000314	5355,477333
0,000311	5358,457565
0,000309	5361,437798
0,000307	5364,41803
0,000304	5367,398262
0,000302	5370,378494
0,000302	5373,358727
0,000301	5376,338959
0,0003	5379,319191
0,0003	5382,299423
0,000299	5385,279655
0,000299	5388,259888
0,000297	5391,24012
0,000298	5394,220352
0,000296	5397,200584
0,000295	5400,180817
0,000293	5403,161049
0,000291	5406,141281
0,000288	5409,121513
0,000284	5412,101746
0,000279	5415,081978
0,000275	5418,06221
0,00027	5421,042442
0,000264	5424,022675
0,000257	5427,002907
0,000249	5429,983139
0,000242	5432,963371
0,000235	5435,943604
0,000227	5438,923836
0,00022	5441,904068
0,000215	5444,8843
0,00021	5447,864532
0,000208	5450,844765
0,000207	5453,824997
0,000207	5456,805229
0,000207	5459,785461
0,000208	5462,765694
0,000208	5465,745926
0,000208	5468,726158
0,000208	5471,70639
0,000207	5474,686623
0,000208	5477,666855
0,000207	5480,647087
0,000206	5483,627319
0,000208	5486,607552
0,000206	5489,587784
0,000206	5492,568016
0,000206	5495,548248
0,000203	5498,528481
0,000203	5501,508713
0,0002	5504,488945
0,000198	5507,469177
0,000195	5510,449409
0,000194	5513,429642
0,000192	5516,409874
0,000189	5519,390106
0,000186	5522,370338
0,000185	5525,350571
0,000183	5528,330803
0,000181	5531,311035
0,000178	5534,291267
0,000176	5537,2715
0,000176	5540,251732
0,000175	5543,231964
0,000173	5546,212196
0,000172	5549,192429
0,00017	5552,172661
0,000169	5555,152893
0,000168	5558,133125
0,000166	5561,113358
0,000165	5564,09359
0,000163	5567,073822
0,000162	5570,054054
0,000161	5573,034286
0,00016	5576,014519
0,000159	5578,994751
0,000158	5581,974983
0,000157	5584,955215
0,000155	5587,935448
0,000153	5590,91568
0,000152	5593,895912
0,000151	5596,876144
0,00015	5599,856377
0,000149	5602,836609
0,000147	5605,816841
0,000147	5608,797073
0,000145	5611,777306
0,000146	5614,757538
0,000143	5617,73777
0,000143	5620,718002
0,000141	5623,698235
0,000141	5626,678467
0,000139	5629,658699
0,00014	5632,638931
0,000138	5635,619164
0,000138	5638,599396
0,000136	5641,579628
0,000136	5644,55986
0,000133	5647,540092
0,000135	5650,520325
0,000133	5653,500557
0,000132	5656,480789
0,00013	5659,461021
0,00013	5662,441254
0,000129	5665,421486
0,000128	5668,401718
0,000127	5671,38195
0,000126	5674,362183
0,000126	5677,342415
0,000124	5680,322647
0,000125	5683,302879
0,000123	5686,283112
0,000123	5689,263344
0,000122	5692,243576
0,000121	5695,223808
0,000121	5698,204041
0,000119	5701,184273
0,000119	5704,164505
0,000119	5707,144737
0,000117	5710,124969
0,000117	5713,105202
0,000117	5716,085434
0,000116	5719,065666
0,000115	5722,045898
0,000114	5725,026131
0,000113	5728,006363
0,000114	5730,986595
0,000112	5733,966827
0,000111	5736,94706
0,000109	5739,927292
0,000108	5742,907524
0,000107	5745,887756
0,000106	5748,867989
0,000105	5751,848221
0,000105	5754,828453
0,000102	5757,808685
0,000101	5760,788918
0,000101	5763,76915
0,0001	5766,749382
0,0000985	5769,729614
0,0000972	5772,709846
0,0000956	5775,690079
0,0000944	5778,670311
0,0000928	5781,650543
0,0000913	5784,630775
0,000089	5787,611008
0,0000879	5790,59124
0,0000867	5793,571472
0,0000833	5796,551704
0,0000815	5799,531937
0,0000788	5802,512169
0,0000763	5805,492401
0,0000748	5808,472633
0,000072	5811,452866
0,0000702	5814,433098
0,000066	5817,41333
0,0000645	5820,393562
0,0000611	5823,373795
0,0000584	5826,354027
0,0000563	5829,334259
0,000053	5832,314491
0,0000508	5835,294724
0,000048	5838,274956
0,0000443	5841,255188
0,0000418	5844,23542
0,0000389	5847,215652
0,0000366	5850,195885
0,0000334	5853,176117
0,0000304	5856,156349
0,0000274	5859,136581
0,0000245	5862,116814
0,0000232	5865,097046
0,000021	5868,077278
0,0000195	5871,05751
0,0000184	5874,037743
0,0000173	5877,017975
0,0000167	5879,998207
0,0000169	5882,978439
0,0000174	5885,958672
0,0000188	5888,938904
0,0000204	5891,919136
0,0000219	5894,899368
0,0000241	5897,879601
0,0000254	5900,859833
0,0000267	5903,840065
0,0000267	5906,820297
0,0000288	5909,800529
0,0000286	5912,780762
0,000029	5915,760994
0,0000296	5918,741226
0,0000287	5921,721458
0,0000294	5924,701691
0,0000292	5927,681923
0,0000284	5930,662155
0,0000275	5933,642387
0,0000278	5936,62262
0,0000265	5939,602852
0,0000257	5942,583084
0,000026	5945,563316
[truncated: 30,772 more rows]
