# Supplementary material for: Predicting the Durability of Solid Fired Bricks Using NDT Electroacoustic Methods
Source: Materials (Basel). 2022 Aug 25;15(17):5882. doi: 10.3390/ma15175882 (PMC9457344; doi:10.3390/ma15175882)
Supplement: Supplementary file 1 [file materials-15-05882-s001.zip › 32-NV0_FL.csv]

ASCII data file created with TiePie Multi Channel software. www.tiepie.com.
2021-02-24 09:15:45 704m
Frequency	FFT1
Hz	V
0,000546	0
0,000604	2,980232239
0,000744	5,960464478
0,000504	8,940696716
0,000656	11,92092896
0,000589	14,90116119
0,000573	17,88139343
0,000595	20,86162567
0,000572	23,84185791
0,000605	26,82209015
0,000585	29,80232239
0,000572	32,78255463
0,000567	35,76278687
0,00056	38,7430191
0,000563	41,72325134
0,000587	44,70348358
0,000605	47,68371582
0,000611	50,66394806
0,000613	53,6441803
0,000605	56,62441254
0,000604	59,60464478
0,000601	62,58487701
0,000604	65,56510925
0,000584	68,54534149
0,00057	71,52557373
0,000562	74,50580597
0,000577	77,48603821
0,000589	80,46627045
0,0006	83,44650269
0,000602	86,42673492
0,00061	89,40696716
0,000613	92,3871994
0,000615	95,36743164
0,000617	98,34766388
0,000623	101,3278961
0,000624	104,3081284
0,000621	107,2883606
0,000626	110,2685928
0,000633	113,2488251
0,000635	116,2290573
0,00063	119,2092896
0,000633	122,1895218
0,000633	125,169754
0,000636	128,1499863
0,000639	131,1302185
0,000638	134,1104507
0,000644	137,090683
0,000644	140,0709152
0,000648	143,0511475
0,000644	146,0313797
0,000652	149,0116119
0,000652	151,9918442
0,000654	154,9720764
0,000653	157,9523087
0,000655	160,9325409
0,00066	163,9127731
0,000665	166,8930054
0,000671	169,8732376
0,000675	172,8534698
0,000677	175,8337021
0,00068	178,8139343
0,000682	181,7941666
0,000689	184,7743988
0,000688	187,754631
0,000691	190,7348633
0,000691	193,7150955
0,000694	196,6953278
0,000696	199,67556
0,000698	202,6557922
0,000697	205,6360245
0,000699	208,6162567
0,000699	211,596489
0,000703	214,5767212
0,000702	217,5569534
0,000705	220,5371857
0,000704	223,5174179
0,000703	226,4976501
0,000702	229,4778824
0,000708	232,4581146
0,000702	235,4383469
0,000702	238,4185791
0,000703	241,3988113
0,000702	244,3790436
0,000704	247,3592758
0,000703	250,3395081
0,000701	253,3197403
0,000706	256,2999725
0,000703	259,2802048
0,000705	262,260437
0,000702	265,2406693
0,0007	268,2209015
0,000703	271,2011337
0,000699	274,181366
0,000699	277,1615982
0,0007	280,1418304
0,000699	283,1220627
0,000699	286,1022949
0,000698	289,0825272
0,000696	292,0627594
0,000696	295,0429916
0,000696	298,0232239
0,000692	301,0034561
0,000695	303,9836884
0,000693	306,9639206
0,000689	309,9441528
0,000687	312,9243851
0,000685	315,9046173
0,000685	318,8848495
0,000686	321,8650818
0,000685	324,845314
0,000683	327,8255463
0,00068	330,8057785
0,000682	333,7860107
0,00068	336,766243
0,00068	339,7464752
0,000683	342,7267075
0,000682	345,7069397
0,00068	348,6871719
0,000682	351,6674042
0,000682	354,6476364
0,000681	357,6278687
0,00068	360,6081009
0,000679	363,5883331
0,00068	366,5685654
0,000682	369,5487976
0,000679	372,5290298
0,000679	375,5092621
0,000677	378,4894943
0,000676	381,4697266
0,000673	384,4499588
0,000672	387,430191
0,000671	390,4104233
0,000673	393,3906555
0,000675	396,3708878
0,000674	399,35112
0,000677	402,3313522
0,000678	405,3115845
0,000679	408,2918167
0,000679	411,272049
0,000678	414,2522812
0,000681	417,2325134
0,000679	420,2127457
0,000678	423,1929779
0,000676	426,1732101
0,000675	429,1534424
0,000674	432,1336746
0,000671	435,1139069
0,000671	438,0941391
0,00067	441,0743713
0,000668	444,0546036
0,000666	447,0348358
0,000666	450,0150681
0,000665	452,9953003
0,000662	455,9755325
0,000663	458,9557648
0,00066	461,935997
0,000659	464,9162292
0,000659	467,8964615
0,000657	470,8766937
0,000657	473,856926
0,000657	476,8371582
0,000656	479,8173904
0,000657	482,7976227
0,000654	485,7778549
0,000654	488,7580872
0,000652	491,7383194
0,000651	494,7185516
0,000651	497,6987839
0,00065	500,6790161
0,000649	503,6592484
0,000649	506,6394806
0,000647	509,6197128
0,000647	512,5999451
0,000644	515,5801773
0,000646	518,5604095
0,000644	521,5406418
0,000643	524,520874
0,000643	527,5011063
0,000642	530,4813385
0,000639	533,4615707
0,000638	536,441803
0,000638	539,4220352
0,000637	542,4022675
0,000637	545,3824997
0,000636	548,3627319
0,000637	551,3429642
0,000634	554,3231964
0,000634	557,3034286
0,000633	560,2836609
0,000633	563,2638931
0,000633	566,2441254
0,000632	569,2243576
0,00063	572,2045898
0,00063	575,1848221
0,000631	578,1650543
0,000628	581,1452866
0,00063	584,1255188
0,000629	587,105751
0,000629	590,0859833
0,000628	593,0662155
0,000629	596,0464478
0,000628	599,02668
0,000629	602,0069122
0,000629	604,9871445
0,000628	607,9673767
0,000629	610,9476089
0,000631	613,9278412
0,000628	616,9080734
0,00063	619,8883057
0,000629	622,8685379
0,000629	625,8487701
0,000628	628,8290024
0,000629	631,8092346
0,000627	634,7894669
0,00063	637,7696991
0,000631	640,7499313
0,000631	643,7301636
0,000631	646,7103958
0,000632	649,6906281
0,000634	652,6708603
0,000637	655,6510925
0,000638	658,6313248
0,000639	661,611557
0,000642	664,5917892
0,000643	667,5720215
0,000647	670,5522537
0,000648	673,532486
0,000652	676,5127182
0,000654	679,4929504
0,000658	682,4731827
0,000661	685,4534149
0,000665	688,4336472
0,000668	691,4138794
0,000671	694,3941116
0,000676	697,3743439
0,000679	700,3545761
0,000686	703,3348083
0,00069	706,3150406
0,000695	709,2952728
0,0007	712,2755051
0,000705	715,2557373
0,00071	718,2359695
0,000717	721,2162018
0,000723	724,196434
0,000732	727,1766663
0,000736	730,1568985
0,000742	733,1371307
0,00075	736,117363
0,000755	739,0975952
0,000765	742,0778275
0,000772	745,0580597
0,000779	748,0382919
0,000787	751,0185242
0,000794	753,9987564
0,000802	756,9789886
0,000811	759,9592209
0,00082	762,9394531
0,000827	765,9196854
0,000837	768,8999176
0,000845	771,8801498
0,000854	774,8603821
0,000863	777,8406143
0,00087	780,8208466
0,000881	783,8010788
0,000889	786,781311
0,000898	789,7615433
0,000907	792,7417755
0,000916	795,7220078
0,000925	798,70224
0,000934	801,6824722
0,000941	804,6627045
0,000949	807,6429367
0,000956	810,6231689
0,000961	813,6034012
0,00097	816,5836334
0,000974	819,5638657
0,000979	822,5440979
0,000981	825,5243301
0,000985	828,5045624
0,000985	831,4847946
0,000986	834,4650269
0,000987	837,4452591
0,000987	840,4254913
0,000988	843,4057236
0,000986	846,3859558
0,000984	849,366188
0,000983	852,3464203
0,000982	855,3266525
0,000979	858,3068848
0,000976	861,287117
0,000976	864,2673492
0,000973	867,2475815
0,000971	870,2278137
0,00097	873,208046
0,000967	876,1882782
0,000966	879,1685104
0,000964	882,1487427
0,000962	885,1289749
0,000964	888,1092072
0,000961	891,0894394
0,000961	894,0696716
0,00096	897,0499039
0,000961	900,0301361
0,00096	903,0103683
0,000961	905,9906006
0,000961	908,9708328
0,000961	911,9510651
0,000963	914,9312973
0,000963	917,9115295
0,000965	920,8917618
0,000966	923,871994
0,000968	926,8522263
0,000972	929,8324585
0,000973	932,8126907
0,000976	935,792923
0,000979	938,7731552
0,000982	941,7533875
0,000985	944,7336197
0,000991	947,7138519
0,000994	950,6940842
0,000998	953,6743164
0,001	956,6545486
0,00101	959,6347809
0,00101	962,6150131
0,00102	965,5952454
0,00103	968,5754776
0,00103	971,5557098
0,00104	974,5359421
0,00105	977,5161743
0,00106	980,4964066
0,00106	983,4766388
0,00107	986,456871
0,00108	989,4371033
0,00109	992,4173355
0,0011	995,3975677
0,00111	998,3778
0,00112	1001,358032
0,00113	1004,338264
0,00115	1007,318497
0,00116	1010,298729
0,00117	1013,278961
0,00119	1016,259193
0,0012	1019,239426
0,00121	1022,219658
0,00123	1025,19989
0,00124	1028,180122
0,00126	1031,160355
0,00127	1034,140587
0,00129	1037,120819
0,0013	1040,101051
0,00131	1043,081284
0,00133	1046,061516
0,00135	1049,041748
0,00136	1052,02198
0,00137	1055,002213
0,00139	1057,982445
0,0014	1060,962677
0,00141	1063,942909
0,00142	1066,923141
0,00144	1069,903374
0,00145	1072,883606
0,00146	1075,863838
0,00147	1078,84407
0,00148	1081,824303
0,00149	1084,804535
0,0015	1087,784767
0,00151	1090,764999
0,00152	1093,745232
0,00153	1096,725464
0,00154	1099,705696
0,00154	1102,685928
0,00155	1105,666161
0,00156	1108,646393
0,00157	1111,626625
0,00158	1114,606857
0,00159	1117,58709
0,0016	1120,567322
0,00161	1123,547554
0,00162	1126,527786
0,00164	1129,508018
0,00165	1132,488251
0,00166	1135,468483
0,00167	1138,448715
0,00168	1141,428947
0,0017	1144,40918
0,00171	1147,389412
0,00172	1150,369644
0,00174	1153,349876
0,00175	1156,330109
0,00176	1159,310341
0,00178	1162,290573
0,0018	1165,270805
0,00181	1168,251038
0,00183	1171,23127
0,00185	1174,211502
0,00186	1177,191734
0,00188	1180,171967
0,0019	1183,152199
0,00192	1186,132431
0,00193	1189,112663
0,00195	1192,092896
0,00197	1195,073128
0,00199	1198,05336
0,00201	1201,033592
0,00203	1204,013824
0,00205	1206,994057
0,00207	1209,974289
0,0021	1212,954521
0,00212	1215,934753
0,00214	1218,914986
0,00216	1221,895218
0,00218	1224,87545
0,00221	1227,855682
0,00223	1230,835915
0,00225	1233,816147
0,00228	1236,796379
0,0023	1239,776611
0,00233	1242,756844
0,00235	1245,737076
0,00237	1248,717308
0,0024	1251,69754
0,00242	1254,677773
0,00245	1257,658005
0,00248	1260,638237
0,0025	1263,618469
0,00253	1266,598701
0,00256	1269,578934
0,00259	1272,559166
0,00262	1275,539398
0,00265	1278,51963
0,00268	1281,499863
0,00271	1284,480095
0,00274	1287,460327
0,00277	1290,440559
0,00281	1293,420792
0,00284	1296,401024
0,00287	1299,381256
0,0029	1302,361488
0,00293	1305,341721
0,00296	1308,321953
0,00299	1311,302185
0,00302	1314,282417
0,00305	1317,26265
0,00308	1320,242882
0,00311	1323,223114
0,00313	1326,203346
0,00315	1329,183578
0,00317	1332,163811
0,00319	1335,144043
0,00321	1338,124275
0,00322	1341,104507
0,00323	1344,08474
0,00323	1347,064972
0,00324	1350,045204
0,00324	1353,025436
0,00323	1356,005669
0,00322	1358,985901
0,00321	1361,966133
0,0032	1364,946365
0,00318	1367,926598
0,00315	1370,90683
0,00312	1373,887062
0,00309	1376,867294
0,00305	1379,847527
0,00301	1382,827759
0,00297	1385,807991
0,00292	1388,788223
0,00288	1391,768456
0,00283	1394,748688
0,00277	1397,72892
0,00272	1400,709152
0,00266	1403,689384
0,00261	1406,669617
0,00255	1409,649849
0,00249	1412,630081
0,00243	1415,610313
0,00237	1418,590546
0,00231	1421,570778
0,00226	1424,55101
0,0022	1427,531242
0,00214	1430,511475
0,00208	1433,491707
0,00202	1436,471939
0,00197	1439,452171
0,00191	1442,432404
0,00185	1445,412636
0,0018	1448,392868
0,00175	1451,3731
0,00169	1454,353333
0,00164	1457,333565
0,00159	1460,313797
0,00154	1463,294029
0,00149	1466,274261
0,00144	1469,254494
0,00139	1472,234726
0,00135	1475,214958
0,0013	1478,19519
0,00126	1481,175423
0,00121	1484,155655
0,00117	1487,135887
0,00113	1490,116119
0,00109	1493,096352
0,00105	1496,076584
0,00101	1499,056816
0,000972	1502,037048
0,000936	1505,017281
0,000902	1507,997513
0,000866	1510,977745
0,000831	1513,957977
0,0008	1516,93821
0,000767	1519,918442
0,000737	1522,898674
0,000707	1525,878906
0,000679	1528,859138
0,000651	1531,839371
0,000625	1534,819603
0,000598	1537,799835
0,000573	1540,780067
0,000548	1543,7603
0,000526	1546,740532
0,000502	1549,720764
0,00048	1552,700996
0,00046	1555,681229
0,00044	1558,661461
0,000419	1561,641693
0,000401	1564,621925
0,000382	1567,602158
0,000365	1570,58239
0,000347	1573,562622
0,000332	1576,542854
0,000315	1579,523087
0,0003	1582,503319
0,000286	1585,483551
0,000273	1588,463783
0,00026	1591,444016
0,000248	1594,424248
0,000234	1597,40448
0,000224	1600,384712
0,000212	1603,364944
0,000203	1606,345177
0,000194	1609,325409
0,000184	1612,305641
0,000178	1615,285873
0,000172	1618,266106
0,000166	1621,246338
0,000162	1624,22657
0,000157	1627,206802
0,000154	1630,187035
0,000152	1633,167267
0,000152	1636,147499
0,000153	1639,127731
0,000154	1642,107964
0,000155	1645,088196
0,000159	1648,068428
0,000161	1651,04866
0,000167	1654,028893
0,000173	1657,009125
0,000179	1659,989357
0,000184	1662,969589
0,000192	1665,949821
0,000198	1668,930054
0,000207	1671,910286
0,000214	1674,890518
0,000222	1677,87075
0,00023	1680,850983
0,000237	1683,831215
0,000245	1686,811447
0,000254	1689,791679
0,000262	1692,771912
0,00027	1695,752144
0,000278	1698,732376
0,000285	1701,712608
0,000294	1704,692841
0,0003	1707,673073
0,000307	1710,653305
0,000313	1713,633537
0,000321	1716,61377
0,000327	1719,594002
0,000331	1722,574234
0,000337	1725,554466
0,000341	1728,534698
0,000345	1731,514931
0,000349	1734,495163
0,000353	1737,475395
0,000355	1740,455627
0,000359	1743,43586
0,000361	1746,416092
0,000361	1749,396324
0,000364	1752,376556
0,000365	1755,356789
0,000364	1758,337021
0,000365	1761,317253
0,000365	1764,297485
0,000365	1767,277718
0,000364	1770,25795
0,000364	1773,238182
0,000362	1776,218414
0,000362	1779,198647
0,000359	1782,178879
0,000356	1785,159111
0,000355	1788,139343
0,000352	1791,119576
0,00035	1794,099808
0,000349	1797,08004
0,000345	1800,060272
0,000341	1803,040504
0,000339	1806,020737
0,000335	1809,000969
0,000333	1811,981201
0,000331	1814,961433
0,000326	1817,941666
0,000325	1820,921898
0,000322	1823,90213
0,000317	1826,882362
0,000315	1829,862595
0,000311	1832,842827
0,00031	1835,823059
0,000307	1838,803291
0,000303	1841,783524
0,000301	1844,763756
0,0003	1847,743988
0,000298	1850,72422
0,000297	1853,704453
0,000295	1856,684685
0,000293	1859,664917
0,000293	1862,645149
0,000292	1865,625381
0,000292	1868,605614
0,000291	1871,585846
0,000291	1874,566078
0,000294	1877,54631
0,000291	1880,526543
0,000292	1883,506775
0,000294	1886,487007
0,000293	1889,467239
0,000294	1892,447472
0,000296	1895,427704
0,000296	1898,407936
0,000299	1901,388168
0,000299	1904,368401
0,0003	1907,348633
0,000301	1910,328865
0,000303	1913,309097
0,000304	1916,28933
0,000306	1919,269562
0,000305	1922,249794
0,000307	1925,230026
0,000307	1928,210258
0,000307	1931,190491
0,000307	1934,170723
0,000307	1937,150955
0,000309	1940,131187
0,000308	1943,11142
0,000308	1946,091652
0,000308	1949,071884
0,000308	1952,052116
0,000308	1955,032349
0,000309	1958,012581
0,000308	1960,992813
0,000308	1963,973045
0,000308	1966,953278
0,000309	1969,93351
0,000309	1972,913742
0,000308	1975,893974
0,000309	1978,874207
0,000309	1981,854439
0,000309	1984,834671
0,00031	1987,814903
0,00031	1990,795135
0,000312	1993,775368
0,000312	1996,7556
0,000314	1999,735832
0,000315	2002,716064
0,000315	2005,696297
0,000317	2008,676529
0,000318	2011,656761
0,000319	2014,636993
0,000321	2017,617226
0,000323	2020,597458
0,000325	2023,57769
0,000327	2026,557922
0,000329	2029,538155
0,000331	2032,518387
0,000333	2035,498619
0,000335	2038,478851
0,000337	2041,459084
0,00034	2044,439316
0,000342	2047,419548
0,000344	2050,39978
0,000348	2053,380013
0,000349	2056,360245
0,000351	2059,340477
0,000354	2062,320709
0,000356	2065,300941
0,000358	2068,281174
0,000361	2071,261406
0,000364	2074,241638
0,000366	2077,22187
0,000369	2080,202103
0,00037	2083,182335
0,000372	2086,162567
0,000374	2089,142799
0,000377	2092,123032
0,000376	2095,103264
0,000378	2098,083496
0,000381	2101,063728
0,000383	2104,043961
0,000384	2107,024193
0,000385	2110,004425
0,000386	2112,984657
0,000387	2115,96489
0,000387	2118,945122
0,000389	2121,925354
0,00039	2124,905586
0,000392	2127,885818
0,000392	2130,866051
0,000392	2133,846283
0,000393	2136,826515
0,000393	2139,806747
0,000394	2142,78698
0,000394	2145,767212
0,000392	2148,747444
0,000392	2151,727676
0,000392	2154,707909
0,000392	2157,688141
0,000392	2160,668373
0,00039	2163,648605
0,000389	2166,628838
0,000388	2169,60907
0,000386	2172,589302
0,000385	2175,569534
0,000383	2178,549767
0,000382	2181,529999
0,000379	2184,510231
0,000377	2187,490463
0,000374	2190,470695
0,000372	2193,450928
0,000367	2196,43116
0,000364	2199,411392
0,00036	2202,391624
0,000359	2205,371857
0,000354	2208,352089
0,000351	2211,332321
0,000347	2214,312553
0,000342	2217,292786
0,000337	2220,273018
0,000333	2223,25325
0,00033	2226,233482
0,000323	2229,213715
0,000319	2232,193947
0,000314	2235,174179
0,00031	2238,154411
0,000304	2241,134644
0,000299	2244,114876
0,000293	2247,095108
0,000288	2250,07534
0,000283	2253,055573
0,000278	2256,035805
0,000271	2259,016037
0,000266	2261,996269
0,000261	2264,976501
0,000256	2267,956734
0,000249	2270,936966
0,000244	2273,917198
0,000238	2276,89743
0,000232	2279,877663
0,000226	2282,857895
0,00022	2285,838127
0,000216	2288,818359
0,000209	2291,798592
0,000203	2294,778824
0,000197	2297,759056
0,000192	2300,739288
0,000185	2303,719521
0,000182	2306,699753
0,000175	2309,679985
0,00017	2312,660217
0,000164	2315,64045
0,00016	2318,620682
0,000153	2321,600914
0,00015	2324,581146
0,000144	2327,561378
0,000138	2330,541611
0,000135	2333,521843
0,000129	2336,502075
0,000124	2339,482307
0,00012	2342,46254
0,000115	2345,442772
0,000111	2348,423004
0,000105	2351,403236
0,000102	2354,383469
0,0000979	2357,363701
0,0000947	2360,343933
0,0000888	2363,324165
0,0000855	2366,304398
0,000083	2369,28463
0,000079	2372,264862
0,0000738	2375,245094
0,0000712	2378,225327
0,0000677	2381,205559
0,0000639	2384,185791
0,0000603	2387,166023
0,0000561	2390,146255
0,0000533	2393,126488
0,0000498	2396,10672
0,0000478	2399,086952
0,0000426	2402,067184
0,0000405	2405,047417
0,0000366	2408,027649
0,0000343	2411,007881
0,0000308	2413,988113
0,0000279	2416,968346
0,0000269	2419,948578
0,0000225	2422,92881
0,0000225	2425,909042
0,0000213	2428,889275
0,0000199	2431,869507
0,0000198	2434,849739
0,0000204	2437,829971
0,0000224	2440,810204
0,000025	2443,790436
0,000027	2446,770668
0,0000298	2449,7509
0,0000326	2452,731133
0,0000351	2455,711365
0,0000401	2458,691597
0,0000424	2461,671829
0,0000457	2464,652061
0,0000497	2467,632294
0,0000519	2470,612526
0,0000564	2473,592758
0,0000599	2476,57299
0,0000638	2479,553223
0,0000675	2482,533455
0,0000716	2485,513687
0,0000746	2488,493919
0,0000779	2491,474152
0,0000815	2494,454384
0,0000864	2497,434616
0,0000894	2500,414848
0,0000935	2503,395081
0,0000962	2506,375313
0,0000998	2509,355545
0,000103	2512,335777
0,000107	2515,31601
0,000111	2518,296242
0,000114	2521,276474
0,000118	2524,256706
0,000121	2527,236938
0,000125	2530,217171
0,000128	2533,197403
0,000131	2536,177635
0,000135	2539,157867
0,000138	2542,1381
0,000142	2545,118332
0,000146	2548,098564
0,00015	2551,078796
0,000153	2554,059029
0,000156	2557,039261
0,00016	2560,019493
0,000164	2562,999725
0,000167	2565,979958
0,000172	2568,96019
0,000176	2571,940422
0,00018	2574,920654
0,000183	2577,900887
0,000186	2580,881119
0,00019	2583,861351
0,000195	2586,841583
0,000197	2589,821815
0,000202	2592,802048
0,000205	2595,78228
0,00021	2598,762512
0,000213	2601,742744
0,000218	2604,722977
0,000221	2607,703209
0,000224	2610,683441
0,000228	2613,663673
0,000232	2616,643906
0,000237	2619,624138
0,000241	2622,60437
0,000244	2625,584602
0,000248	2628,564835
0,000252	2631,545067
0,000254	2634,525299
0,000259	2637,505531
0,000261	2640,485764
0,000266	2643,465996
0,00027	2646,446228
0,000273	2649,42646
0,000278	2652,406693
0,000281	2655,386925
0,000283	2658,367157
0,000288	2661,347389
0,000291	2664,327621
0,000294	2667,307854
0,000299	2670,288086
0,000303	2673,268318
0,000305	2676,24855
0,000309	2679,228783
0,000313	2682,209015
0,000318	2685,189247
0,000321	2688,169479
0,000325	2691,149712
0,000328	2694,129944
0,000332	2697,110176
0,000335	2700,090408
0,000341	2703,070641
0,000343	2706,050873
0,000349	2709,031105
0,000352	2712,011337
0,000357	2714,99157
0,00036	2717,971802
0,000363	2720,952034
0,000369	2723,932266
0,000372	2726,912498
0,000376	2729,892731
0,00038	2732,872963
0,000386	2735,853195
0,00039	2738,833427
0,000394	2741,81366
0,000398	2744,793892
0,000404	2747,774124
0,000407	2750,754356
0,000412	2753,734589
0,000416	2756,714821
0,000421	2759,695053
0,000426	2762,675285
0,00043	2765,655518
0,000435	2768,63575
0,000441	2771,615982
0,000445	2774,596214
0,000451	2777,576447
0,000453	2780,556679
0,000458	2783,536911
0,000462	2786,517143
0,000468	2789,497375
0,000473	2792,477608
0,000476	2795,45784
0,00048	2798,438072
0,000484	2801,418304
0,00049	2804,398537
0,000493	2807,378769
0,000498	2810,359001
0,000502	2813,339233
0,000504	2816,319466
0,000509	2819,299698
0,000512	2822,27993
0,000516	2825,260162
0,00052	2828,240395
0,000521	2831,220627
0,000525	2834,200859
0,000527	2837,181091
0,000531	2840,161324
0,000534	2843,141556
0,000537	2846,121788
0,000539	2849,10202
0,000541	2852,082253
0,000544	2855,062485
0,000546	2858,042717
0,000548	2861,022949
0,00055	2864,003181
0,000553	2866,983414
0,000554	2869,963646
0,000557	2872,943878
0,000558	2875,92411
0,00056	2878,904343
0,000561	2881,884575
0,000563	2884,864807
0,000565	2887,845039
0,000567	2890,825272
0,000569	2893,805504
0,000571	2896,785736
0,000571	2899,765968
0,000573	2902,746201
0,000575	2905,726433
0,000576	2908,706665
0,000579	2911,686897
0,00058	2914,66713
0,000583	2917,647362
0,000583	2920,627594
0,000585	2923,607826
0,000588	2926,588058
0,000589	2929,568291
0,000592	2932,548523
0,000595	2935,528755
0,000596	2938,508987
0,000597	2941,48922
0,000602	2944,469452
0,000603	2947,449684
0,000605	2950,429916
0,000606	2953,410149
0,000611	2956,390381
0,000613	2959,370613
0,000615	2962,350845
0,000619	2965,331078
0,000619	2968,31131
0,000623	2971,291542
0,000625	2974,271774
0,000626	2977,252007
0,00063	2980,232239
0,000632	2983,212471
0,000634	2986,192703
0,000635	2989,172935
0,000637	2992,153168
0,000639	2995,1334
0,000641	2998,113632
0,000643	3001,093864
0,000644	3004,074097
0,000646	3007,054329
0,000646	3010,034561
0,000648	3013,014793
0,000647	3015,995026
0,000649	3018,975258
0,000649	3021,95549
0,000649	3024,935722
0,000649	3027,915955
0,000647	3030,896187
0,000647	3033,876419
0,000647	3036,856651
0,000645	3039,836884
0,000644	3042,817116
0,000642	3045,797348
0,000639	3048,77758
0,000638	3051,757813
0,000634	3054,738045
0,000631	3057,718277
0,000628	3060,698509
0,000624	3063,678741
0,00062	3066,658974
0,000618	3069,639206
0,000614	3072,619438
0,000608	3075,59967
0,000603	3078,579903
0,000599	3081,560135
0,000593	3084,540367
0,000589	3087,520599
0,000583	3090,500832
0,000578	3093,481064
0,000573	3096,461296
0,000567	3099,441528
0,000561	3102,421761
0,000556	3105,401993
0,000549	3108,382225
0,000543	3111,362457
0,000537	3114,34269
0,000532	3117,322922
0,000527	3120,303154
0,00052	3123,283386
0,000514	3126,263618
0,00051	3129,243851
0,000505	3132,224083
0,000499	3135,204315
0,000495	3138,184547
0,000489	3141,16478
0,000485	3144,145012
0,00048	3147,125244
0,000475	3150,105476
0,000472	3153,085709
0,000467	3156,065941
0,000464	3159,046173
0,00046	3162,026405
0,000456	3165,006638
0,000453	3167,98687
0,00045	3170,967102
0,000446	3173,947334
0,000445	3176,927567
0,000442	3179,907799
0,000439	3182,888031
0,000437	3185,868263
0,000437	3188,848495
0,000434	3191,828728
0,000432	3194,80896
0,000431	3197,789192
0,000429	3200,769424
0,000431	3203,749657
0,000429	3206,729889
0,000429	3209,710121
0,000428	3212,690353
0,000428	3215,670586
0,000428	3218,650818
0,00043	3221,63105
0,000429	3224,611282
0,00043	3227,591515
0,000432	3230,571747
0,000433	3233,551979
0,000433	3236,532211
0,000434	3239,512444
0,000437	3242,492676
0,000439	3245,472908
0,00044	3248,45314
0,000442	3251,433372
0,000444	3254,413605
0,000445	3257,393837
0,000449	3260,374069
0,000451	3263,354301
0,000454	3266,334534
0,000456	3269,314766
0,000459	3272,294998
0,000461	3275,27523
0,000465	3278,255463
0,000467	3281,235695
0,000471	3284,215927
0,000472	3287,196159
0,000477	3290,176392
0,000479	3293,156624
0,000482	3296,136856
0,000485	3299,117088
0,000489	3302,097321
0,00049	3305,077553
0,000493	3308,057785
0,000497	3311,038017
0,000499	3314,01825
0,000502	3316,998482
0,000505	3319,978714
0,000509	3322,958946
0,000511	3325,939178
0,000514	3328,919411
0,000515	3331,899643
0,000519	3334,879875
0,000521	3337,860107
0,000524	3340,84034
0,000526	3343,820572
0,000528	3346,800804
0,000531	3349,781036
0,000533	3352,761269
0,000536	3355,741501
0,000537	3358,721733
0,000539	3361,701965
0,000539	3364,682198
0,000542	3367,66243
0,000542	3370,642662
0,000544	3373,622894
0,000545	3376,603127
0,000547	3379,583359
0,000547	3382,563591
0,000547	3385,543823
0,000549	3388,524055
0,00055	3391,504288
0,00055	3394,48452
0,000551	3397,464752
0,000551	3400,444984
0,000551	3403,425217
0,000551	3406,405449
0,000551	3409,385681
0,00055	3412,365913
0,000551	3415,346146
0,000549	3418,326378
0,00055	3421,30661
0,000551	3424,286842
0,00055	3427,267075
0,000549	3430,247307
0,000548	3433,227539
0,000548	3436,207771
0,000547	3439,188004
0,000546	3442,168236
0,000545	3445,148468
0,000545	3448,1287
0,000543	3451,108932
0,000541	3454,089165
0,00054	3457,069397
0,000539	3460,049629
0,000537	3463,029861
0,000536	3466,010094
0,000535	3468,990326
0,000534	3471,970558
0,000532	3474,95079
0,000532	3477,931023
0,00053	3480,911255
0,000529	3483,891487
0,000527	3486,871719
0,000525	3489,851952
0,000523	3492,832184
0,000522	3495,812416
0,00052	3498,792648
0,000519	3501,772881
0,000518	3504,753113
0,000515	3507,733345
0,000513	3510,713577
0,000512	3513,69381
0,000511	3516,674042
0,000508	3519,654274
0,000507	3522,634506
0,000505	3525,614738
0,000504	3528,594971
0,000502	3531,575203
0,000499	3534,555435
0,000498	3537,535667
0,000497	3540,5159
0,000494	3543,496132
0,000491	3546,476364
0,000491	3549,456596
0,000488	3552,436829
0,000486	3555,417061
0,000484	3558,397293
0,000482	3561,377525
0,00048	3564,357758
0,000478	3567,33799
0,000474	3570,318222
0,000474	3573,298454
0,000471	3576,278687
0,000469	3579,258919
0,000466	3582,239151
0,000465	3585,219383
0,000462	3588,199615
0,000459	3591,179848
0,000458	3594,16008
0,000455	3597,140312
0,000453	3600,120544
0,00045	3603,100777
0,000447	3606,081009
0,000446	3609,061241
0,000442	3612,041473
0,000439	3615,021706
0,000437	3618,001938
0,000435	3620,98217
0,000432	3623,962402
0,000429	3626,942635
0,000426	3629,922867
0,000423	3632,903099
0,00042	3635,883331
0,000418	3638,863564
0,000415	3641,843796
0,000412	3644,824028
0,000409	3647,80426
0,000406	3650,784492
0,000403	3653,764725
0,000399	3656,744957
0,000397	3659,725189
0,000394	3662,705421
0,00039	3665,685654
0,000387	3668,665886
0,000385	3671,646118
0,000382	3674,62635
0,000378	3677,606583
0,000375	3680,586815
0,000372	3683,567047
0,000369	3686,547279
0,000366	3689,527512
0,000364	3692,507744
0,000359	3695,487976
0,000358	3698,468208
0,000354	3701,448441
0,00035	3704,428673
0,000348	3707,408905
0,000345	3710,389137
0,000342	3713,36937
0,000339	3716,349602
0,000336	3719,329834
0,000333	3722,310066
0,00033	3725,290298
0,000327	3728,270531
0,000325	3731,250763
0,000321	3734,230995
0,000319	3737,211227
0,000316	3740,19146
0,000313	3743,171692
0,00031	3746,151924
0,000308	3749,132156
0,000306	3752,112389
0,000302	3755,092621
0,0003	3758,072853
0,000298	3761,053085
0,000296	3764,033318
0,000293	3767,01355
0,000291	3769,993782
0,000289	3772,974014
0,000286	3775,954247
0,000283	3778,934479
0,000283	3781,914711
0,00028	3784,894943
0,000278	3787,875175
0,000277	3790,855408
0,000275	3793,83564
0,000273	3796,815872
0,000271	3799,796104
0,00027	3802,776337
0,000268	3805,756569
0,000267	3808,736801
0,000264	3811,717033
0,000264	3814,697266
0,000262	3817,677498
0,00026	3820,65773
0,000259	3823,637962
0,000258	3826,618195
0,000256	3829,598427
0,000255	3832,578659
0,000254	3835,558891
0,000253	3838,539124
0,000253	3841,519356
0,000253	3844,499588
0,000251	3847,47982
0,000251	3850,460052
0,00025	3853,440285
0,000249	3856,420517
0,00025	3859,400749
0,000249	3862,380981
0,000249	3865,361214
0,000249	3868,341446
0,000249	3871,321678
0,000249	3874,30191
0,000249	3877,282143
0,000249	3880,262375
0,000249	3883,242607
0,00025	3886,222839
0,00025	3889,203072
0,000251	3892,183304
0,000252	3895,163536
0,000252	3898,143768
0,000253	3901,124001
0,000254	3904,104233
0,000254	3907,084465
0,000256	3910,064697
0,000256	3913,04493
0,000259	3916,025162
0,000258	3919,005394
0,00026	3921,985626
0,000261	3924,965858
0,000261	3927,946091
0,000263	3930,926323
0,000264	3933,906555
0,000265	3936,886787
0,000267	3939,86702
0,000269	3942,847252
0,00027	3945,827484
0,000271	3948,807716
0,000272	3951,787949
0,000275	3954,768181
0,000277	3957,748413
0,000278	3960,728645
0,000278	3963,708878
0,000282	3966,68911
0,000282	3969,669342
0,000285	3972,649574
0,000285	3975,629807
0,000287	3978,610039
0,000288	3981,590271
0,00029	3984,570503
0,000291	3987,550735
0,000293	3990,530968
0,000294	3993,5112
0,000295	3996,491432
0,000297	3999,471664
0,000297	4002,451897
0,000299	4005,432129
0,000301	4008,412361
0,000301	4011,392593
0,000303	4014,372826
0,000304	4017,353058
0,000305	4020,33329
0,000306	4023,313522
0,000308	4026,293755
0,000308	4029,273987
0,000309	4032,254219
0,000309	4035,234451
0,00031	4038,214684
0,000311	4041,194916
0,000312	4044,175148
0,000312	4047,15538
0,000314	4050,135612
0,000314	4053,115845
0,000314	4056,096077
0,000314	4059,076309
0,000315	4062,056541
0,000315	4065,036774
0,000316	4068,017006
0,000316	4070,997238
0,000315	4073,97747
0,000315	4076,957703
0,000315	4079,937935
0,000316	4082,918167
0,000316	4085,898399
0,000314	4088,878632
0,000314	4091,858864
0,000314	4094,839096
0,000314	4097,819328
0,000313	4100,799561
0,000314	4103,779793
0,000313	4106,760025
0,000313	4109,740257
0,00031	4112,72049
0,000311	4115,700722
0,00031	4118,680954
0,00031	4121,661186
0,000309	4124,641418
0,000309	4127,621651
0,000307	4130,601883
0,000305	4133,582115
0,000305	4136,562347
0,000304	4139,54258
0,000304	4142,522812
0,000303	4145,503044
0,000302	4148,483276
0,0003	4151,463509
0,000299	4154,443741
0,000297	4157,423973
0,000296	4160,404205
0,000295	4163,384438
0,000292	4166,36467
0,000291	4169,344902
0,00029	4172,325134
0,000289	4175,305367
0,000287	4178,285599
0,000286	4181,265831
0,000284	4184,246063
0,000282	4187,226295
0,00028	4190,206528
0,000279	4193,18676
0,000276	4196,166992
0,000275	4199,147224
0,000274	4202,127457
0,000271	4205,107689
0,000269	4208,087921
0,000267	4211,068153
0,000266	4214,048386
0,000263	4217,028618
0,000261	4220,00885
0,000259	4222,989082
0,000258	4225,969315
0,000255	4228,949547
0,000253	4231,929779
0,000251	4234,910011
0,000249	4237,890244
0,000246	4240,870476
0,000244	4243,850708
0,000242	4246,83094
0,000239	4249,811172
0,000237	4252,791405
0,000235	4255,771637
0,000233	4258,751869
0,00023	4261,732101
0,000227	4264,712334
0,000225	4267,692566
0,000222	4270,672798
0,000221	4273,65303
0,000218	4276,633263
0,000215	4279,613495
0,000213	4282,593727
0,00021	4285,573959
0,000207	4288,554192
0,000205	4291,534424
0,000201	4294,514656
0,0002	4297,494888
0,000197	4300,475121
0,000194	4303,455353
0,000192	4306,435585
0,000189	4309,415817
0,000187	4312,396049
0,000185	4315,376282
0,000181	4318,356514
0,000178	4321,336746
0,000176	4324,316978
0,000174	4327,297211
0,000171	4330,277443
0,000169	4333,257675
0,000166	4336,237907
0,000163	4339,21814
0,00016	4342,198372
0,000159	4345,178604
0,000155	4348,158836
0,000154	4351,139069
0,000152	4354,119301
0,000149	4357,099533
0,000146	4360,079765
0,000145	4363,059998
0,000143	4366,04023
0,000141	4369,020462
0,000139	4372,000694
0,000136	4374,980927
0,000136	4377,961159
0,000134	4380,941391
0,000132	4383,921623
0,00013	4386,901855
0,000129	4389,882088
0,000128	4392,86232
0,000128	4395,842552
0,000126	4398,822784
0,000126	4401,803017
0,000125	4404,783249
0,000124	4407,763481
0,000124	4410,743713
0,000124	4413,723946
0,000123	4416,704178
0,000124	4419,68441
0,000124	4422,664642
0,000123	4425,644875
0,000124	4428,625107
0,000125	4431,605339
0,000124	4434,585571
0,000125	4437,565804
0,000127	4440,546036
0,000127	4443,526268
0,000128	4446,5065
0,000128	4449,486732
0,000129	4452,466965
0,00013	4455,447197
0,000131	4458,427429
0,000133	4461,407661
0,000134	4464,387894
0,000135	4467,368126
0,000138	4470,348358
0,000138	4473,32859
0,000139	4476,308823
0,00014	4479,289055
0,000141	4482,269287
0,000143	4485,249519
0,000144	4488,229752
0,000146	4491,209984
0,000146	4494,190216
0,000147	4497,170448
0,000149	4500,150681
0,00015	4503,130913
0,000152	4506,111145
0,000153	4509,091377
0,000154	4512,071609
0,000156	4515,051842
0,000157	4518,032074
0,000157	4521,012306
0,000159	4523,992538
0,000159	4526,972771
0,00016	4529,953003
0,000162	4532,933235
0,000163	4535,913467
0,000163	4538,8937
0,000163	4541,873932
0,000165	4544,854164
0,000166	4547,834396
0,000167	4550,814629
0,000167	4553,794861
0,000169	4556,775093
0,000169	4559,755325
0,000169	4562,735558
0,000169	4565,71579
0,000171	4568,696022
0,000172	4571,676254
0,000171	4574,656487
0,000171	4577,636719
0,000173	4580,616951
0,000173	4583,597183
0,000174	4586,577415
0,000173	4589,557648
0,000174	4592,53788
0,000174	4595,518112
0,000174	4598,498344
0,000174	4601,478577
0,000175	4604,458809
0,000175	4607,439041
0,000175	4610,419273
0,000175	4613,399506
0,000175	4616,379738
0,000175	4619,35997
0,000176	4622,340202
0,000176	4625,320435
0,000175	4628,300667
0,000175	4631,280899
0,000175	4634,261131
0,000175	4637,241364
0,000176	4640,221596
0,000175	4643,201828
0,000175	4646,18206
0,000174	4649,162292
0,000173	4652,142525
0,000174	4655,122757
0,000173	4658,102989
0,000174	4661,083221
0,000172	4664,063454
0,000172	4667,043686
0,000172	4670,023918
0,000172	4673,00415
0,000171	4675,984383
0,000171	4678,964615
0,00017	4681,944847
0,00017	4684,925079
0,000169	4687,905312
0,00017	4690,885544
0,000169	4693,865776
0,000168	4696,846008
0,000168	4699,826241
0,000166	4702,806473
0,000167	4705,786705
0,000166	4708,766937
0,000165	4711,747169
0,000165	4714,727402
0,000164	4717,707634
0,000163	4720,687866
0,000163	4723,668098
0,000162	4726,648331
0,000162	4729,628563
0,000161	4732,608795
0,000161	4735,589027
0,00016	4738,56926
0,000159	4741,549492
0,000158	4744,529724
0,000157	4747,509956
0,000157	4750,490189
0,000155	4753,470421
0,000156	4756,450653
0,000155	4759,430885
0,000154	4762,411118
0,000153	4765,39135
0,000153	4768,371582
0,000152	4771,351814
0,000151	4774,332047
0,000151	4777,312279
0,000151	4780,292511
0,000149	4783,272743
0,000149	4786,252975
0,000148	4789,233208
0,000147	4792,21344
0,000147	4795,193672
0,000145	4798,173904
0,000146	4801,154137
0,000144	4804,134369
0,000145	4807,114601
0,000143	4810,094833
0,000143	4813,075066
0,000142	4816,055298
0,000142	4819,03553
0,00014	4822,015762
0,00014	4824,995995
0,00014	4827,976227
0,000138	4830,956459
0,000138	4833,936691
0,000138	4836,916924
0,000137	4839,897156
0,000137	4842,877388
0,000136	4845,85762
0,000135	4848,837852
0,000134	4851,818085
0,000135	4854,798317
0,000133	4857,778549
0,000133	4860,758781
0,000133	4863,739014
0,000134	4866,719246
0,000132	4869,699478
0,000131	4872,67971
0,000131	4875,659943
0,000131	4878,640175
0,000129	4881,620407
0,000128	4884,600639
0,000128	4887,580872
0,000128	4890,561104
0,000127	4893,541336
0,000127	4896,521568
0,000126	4899,501801
0,000125	4902,482033
0,000124	4905,462265
0,000124	4908,442497
0,000123	4911,422729
0,000123	4914,402962
0,000122	4917,383194
0,000121	4920,363426
0,00012	4923,343658
0,00012	4926,323891
0,000119	4929,304123
0,000118	4932,284355
0,000118	4935,264587
0,000117	4938,24482
0,000117	4941,225052
0,000116	4944,205284
0,000116	4947,185516
0,000115	4950,165749
0,000113	4953,145981
0,000112	4956,126213
0,000113	4959,106445
0,000112	4962,086678
0,000112	4965,06691
0,000111	4968,047142
0,00011	4971,027374
0,000109	4974,007607
0,000109	4976,987839
0,000108	4979,968071
0,000107	4982,948303
0,000107	4985,928535
0,000107	4988,908768
0,000106	4991,889
0,000105	4994,869232
0,000104	4997,849464
0,000104	5000,829697
0,000103	5003,809929
0,000102	5006,790161
0,000101	5009,770393
0,0001	5012,750626
0,0000998	5015,730858
0,0001	5018,71109
0,0000987	5021,691322
0,0000984	5024,671555
0,0000977	5027,651787
0,0000965	5030,632019
0,0000965	5033,612251
0,0000943	5036,592484
0,0000942	5039,572716
0,0000944	5042,552948
0,0000932	5045,53318
0,0000925	5048,513412
0,0000914	5051,493645
0,0000917	5054,473877
0,0000899	5057,454109
0,0000888	5060,434341
0,000089	5063,414574
0,0000883	5066,394806
0,0000874	5069,375038
0,0000858	5072,35527
0,0000851	5075,335503
0,0000846	5078,315735
0,0000843	5081,295967
0,0000836	5084,276199
0,0000835	5087,256432
0,0000814	5090,236664
0,0000811	5093,216896
0,0000806	5096,197128
0,0000796	5099,177361
0,0000799	5102,157593
0,0000785	5105,137825
0,000078	5108,118057
0,000078	5111,098289
0,0000762	5114,078522
0,0000759	5117,058754
0,0000748	5120,038986
0,0000736	5123,019218
0,000072	5125,999451
0,0000734	5128,979683
0,0000719	5131,959915
0,0000711	5134,940147
0,0000708	5137,92038
0,00007	5140,900612
0,0000693	5143,880844
0,0000684	5146,861076
0,000067	5149,841309
0,0000656	5152,821541
0,0000665	5155,801773
0,0000663	5158,782005
0,0000647	5161,762238
0,0000634	5164,74247
0,000064	5167,722702
0,0000627	5170,702934
0,000062	5173,683167
0,0000612	5176,663399
0,0000613	5179,643631
0,0000612	5182,623863
0,0000597	5185,604095
0,0000602	5188,584328
0,0000602	5191,56456
0,0000589	5194,544792
0,0000579	5197,525024
0,0000585	5200,505257
0,000058	5203,485489
0,0000568	5206,465721
0,0000555	5209,445953
0,0000552	5212,426186
0,0000562	5215,406418
0,0000549	5218,38665
0,0000549	5221,366882
0,0000551	5224,347115
0,0000545	5227,327347
0,0000542	5230,307579
0,0000527	5233,287811
0,0000529	5236,268044
0,000053	5239,248276
0,0000525	5242,228508
0,0000523	5245,20874
0,0000528	5248,188972
0,0000523	5251,169205
0,0000518	5254,149437
0,000052	5257,129669
0,0000518	5260,109901
0,0000522	5263,090134
0,000052	5266,070366
0,000051	5269,050598
0,000052	5272,03083
0,0000525	5275,011063
0,0000522	5277,991295
0,0000525	5280,971527
0,0000518	5283,951759
0,0000519	5286,931992
0,000052	5289,912224
0,0000515	5292,892456
0,0000518	5295,872688
0,0000522	5298,852921
0,0000519	5301,833153
0,0000522	5304,813385
0,0000517	5307,793617
0,0000513	5310,773849
0,0000515	5313,754082
0,0000525	5316,734314
0,0000523	5319,714546
0,0000527	5322,694778
0,0000537	5325,675011
0,0000534	5328,655243
0,0000524	5331,635475
0,0000529	5334,615707
0,0000537	5337,59594
0,0000541	5340,576172
0,0000535	5343,556404
0,0000541	5346,536636
0,000055	5349,516869
0,0000544	5352,497101
0,0000553	5355,477333
0,0000559	5358,457565
0,0000561	5361,437798
0,0000571	5364,41803
0,0000572	5367,398262
0,0000582	5370,378494
0,0000584	5373,358727
0,0000581	5376,338959
0,00006	5379,319191
0,0000604	5382,299423
0,0000599	5385,279655
0,0000615	5388,259888
0,0000618	5391,24012
0,0000625	5394,220352
0,0000629	5397,200584
0,0000637	5400,180817
0,0000647	5403,161049
0,0000654	5406,141281
0,0000657	5409,121513
0,0000665	5412,101746
0,0000671	5415,081978
0,0000692	5418,06221
0,0000695	5421,042442
0,0000707	5424,022675
0,00007	5427,002907
0,0000712	5429,983139
0,0000722	5432,963371
0,0000735	5435,943604
0,0000731	5438,923836
0,000074	5441,904068
0,0000751	5444,8843
0,0000758	5447,864532
0,0000774	5450,844765
0,0000782	5453,824997
0,0000781	5456,805229
0,0000796	5459,785461
0,0000801	5462,765694
0,0000809	5465,745926
0,0000827	5468,726158
0,0000831	5471,70639
0,000083	5474,686623
0,0000843	5477,666855
0,0000843	5480,647087
0,0000848	5483,627319
0,0000863	5486,607552
0,000087	5489,587784
0,000088	5492,568016
0,0000892	5495,548248
0,0000894	5498,528481
0,0000903	5501,508713
0,0000903	5504,488945
0,0000915	5507,469177
0,0000907	5510,449409
0,0000922	5513,429642
0,0000925	5516,409874
0,0000935	5519,390106
0,0000941	5522,370338
0,0000953	5525,350571
0,0000949	5528,330803
0,0000952	5531,311035
0,0000963	5534,291267
0,0000963	5537,2715
0,0000969	5540,251732
0,0000975	5543,231964
0,0000977	5546,212196
0,0000984	5549,192429
0,0000998	5552,172661
0,000099	5555,152893
0,0000989	5558,133125
0,0000998	5561,113358
0,000101	5564,09359
0,000101	5567,073822
0,000101	5570,054054
0,000101	5573,034286
0,000101	5576,014519
0,000102	5578,994751
0,000102	5581,974983
0,000101	5584,955215
0,000102	5587,935448
0,000102	5590,91568
0,000102	5593,895912
0,000102	5596,876144
0,000103	5599,856377
0,000102	5602,836609
0,000102	5605,816841
0,000103	5608,797073
0,000103	5611,777306
0,000103	5614,757538
0,000104	5617,73777
0,000103	5620,718002
0,000104	5623,698235
0,000104	5626,678467
0,000103	5629,658699
0,000103	5632,638931
0,000103	5635,619164
0,000103	5638,599396
0,000103	5641,579628
0,000103	5644,55986
0,000103	5647,540092
0,000103	5650,520325
0,000103	5653,500557
0,000102	5656,480789
0,000102	5659,461021
0,000102	5662,441254
0,000102	5665,421486
0,000102	5668,401718
0,000102	5671,38195
0,000102	5674,362183
0,000101	5677,342415
0,000101	5680,322647
0,000101	5683,302879
0,000101	5686,283112
0,000101	5689,263344
0,000101	5692,243576
0,000101	5695,223808
0,000101	5698,204041
0,000101	5701,184273
0,0001	5704,164505
0,0000991	5707,144737
0,0000992	5710,124969
0,0001	5713,105202
0,0000994	5716,085434
0,0000993	5719,065666
0,0000991	5722,045898
0,0000989	5725,026131
0,0000989	5728,006363
0,000099	5730,986595
0,0000986	5733,966827
0,0000987	5736,94706
0,0000981	5739,927292
0,0000974	5742,907524
0,0000975	5745,887756
0,0000983	5748,867989
0,0000972	5751,848221
0,0000968	5754,828453
0,000097	5757,808685
0,0000969	5760,788918
0,0000972	5763,76915
0,0000971	5766,749382
0,0000961	5769,729614
0,0000964	5772,709846
0,0000965	5775,690079
0,0000965	5778,670311
0,0000958	5781,650543
0,0000947	5784,630775
0,0000952	5787,611008
0,0000952	5790,59124
0,0000946	5793,571472
0,0000942	5796,551704
0,0000947	5799,531937
0,0000938	5802,512169
0,0000939	5805,492401
0,0000945	5808,472633
0,0000941	5811,452866
0,0000937	5814,433098
0,0000937	5817,41333
0,0000932	5820,393562
0,0000934	5823,373795
0,0000932	5826,354027
0,000093	5829,334259
0,0000928	5832,314491
0,0000926	5835,294724
0,0000924	5838,274956
0,0000928	5841,255188
0,0000924	5844,23542
0,0000925	5847,215652
0,0000918	5850,195885
0,0000918	5853,176117
0,0000918	5856,156349
0,0000912	5859,136581
0,0000909	5862,116814
0,000091	5865,097046
0,0000904	5868,077278
0,000091	5871,05751
0,0000906	5874,037743
0,0000901	5877,017975
0,0000897	5879,998207
0,0000905	5882,978439
0,0000901	5885,958672
0,0000899	5888,938904
0,0000904	5891,919136
0,0000888	5894,899368
0,0000893	5897,879601
0,0000888	5900,859833
0,0000893	5903,840065
0,000089	5906,820297
0,0000882	5909,800529
0,0000882	5912,780762
0,0000881	5915,760994
0,0000886	5918,741226
0,0000883	5921,721458
0,0000884	5924,701691
0,0000885	5927,681923
0,0000872	5930,662155
0,000087	5933,642387
0,000087	5936,62262
0,0000873	5939,602852
0,0000867	5942,583084
0,0000871	5945,563316
[truncated: 30,772 more rows]
