# Supplementary material for: Predicting the Durability of Solid Fired Bricks Using NDT Electroacoustic Methods
Source: Materials (Basel). 2022 Aug 25;15(17):5882. doi: 10.3390/ma15175882 (PMC9457344; doi:10.3390/ma15175882)
Supplement: Supplementary file 1 [file materials-15-05882-s001.zip › 32-NV0_FT.csv]

ASCII data file created with TiePie Multi Channel software. www.tiepie.com.
2021-02-24 09:15:45 704m
Frequency	FFT1
Hz	V
0,0000252	0
0,000687	2,980232239
0,00068	5,960464478
0,000706	8,940696716
0,000697	11,92092896
0,000747	14,90116119
0,000709	17,88139343
0,000729	20,86162567
0,000763	23,84185791
0,000725	26,82209015
0,000809	29,80232239
0,000752	32,78255463
0,000759	35,76278687
0,000805	38,7430191
0,000776	41,72325134
0,000751	44,70348358
0,000707	47,68371582
0,000716	50,66394806
0,000718	53,6441803
0,000713	56,62441254
0,000718	59,60464478
0,000709	62,58487701
0,000712	65,56510925
0,000739	68,54534149
0,00075	71,52557373
0,000728	74,50580597
0,000713	77,48603821
0,000707	80,46627045
0,000702	83,44650269
0,000709	86,42673492
0,000711	89,40696716
0,000705	92,3871994
0,00071	95,36743164
0,000718	98,34766388
0,000717	101,3278961
0,000713	104,3081284
0,000724	107,2883606
0,000718	110,2685928
0,000718	113,2488251
0,000723	116,2290573
0,000726	119,2092896
0,000726	122,1895218
0,00072	125,169754
0,000721	128,1499863
0,000714	131,1302185
0,000714	134,1104507
0,000718	137,090683
0,000714	140,0709152
0,000714	143,0511475
0,000717	146,0313797
0,000715	149,0116119
0,000715	151,9918442
0,000721	154,9720764
0,000723	157,9523087
0,000715	160,9325409
0,000725	163,9127731
0,000726	166,8930054
0,00073	169,8732376
0,000729	172,8534698
0,000733	175,8337021
0,000732	178,8139343
0,000739	181,7941666
0,000738	184,7743988
0,000743	187,754631
0,000743	190,7348633
0,000748	193,7150955
0,000748	196,6953278
0,00075	199,67556
0,000744	202,6557922
0,000746	205,6360245
0,000742	208,6162567
0,000742	211,596489
0,000739	214,5767212
0,000741	217,5569534
0,00074	220,5371857
0,000744	223,5174179
0,000744	226,4976501
0,000748	229,4778824
0,000749	232,4581146
0,000752	235,4383469
0,000756	238,4185791
0,000761	241,3988113
0,000765	244,3790436
0,000769	247,3592758
0,000777	250,3395081
0,000777	253,3197403
0,000783	256,2999725
0,000787	259,2802048
0,000793	262,260437
0,000796	265,2406693
0,000793	268,2209015
0,000799	271,2011337
0,000801	274,181366
0,000801	277,1615982
0,000808	280,1418304
0,00081	283,1220627
0,000815	286,1022949
0,000823	289,0825272
0,000828	292,0627594
0,000835	295,0429916
0,000844	298,0232239
0,000853	301,0034561
0,000861	303,9836884
0,000868	306,9639206
0,000877	309,9441528
0,000884	312,9243851
0,000894	315,9046173
0,000899	318,8848495
0,000908	321,8650818
0,000911	324,845314
0,000917	327,8255463
0,000924	330,8057785
0,000925	333,7860107
0,00093	336,766243
0,000934	339,7464752
0,000939	342,7267075
0,000941	345,7069397
0,000943	348,6871719
0,000942	351,6674042
0,000941	354,6476364
0,000939	357,6278687
0,000927	360,6081009
0,000914	363,5883331
0,000894	366,5685654
0,000868	369,5487976
0,000835	372,5290298
0,000792	375,5092621
0,00074	378,4894943
0,000688	381,4697266
0,000632	384,4499588
0,000581	387,430191
0,000546	390,4104233
0,000533	393,3906555
0,000539	396,3708878
0,000557	399,35112
0,000582	402,3313522
0,000608	405,3115845
0,000633	408,2918167
0,000658	411,272049
0,00068	414,2522812
0,000702	417,2325134
0,000722	420,2127457
0,000743	423,1929779
0,000762	426,1732101
0,000782	429,1534424
0,000802	432,1336746
0,000819	435,1139069
0,000838	438,0941391
0,000857	441,0743713
0,000875	444,0546036
0,000896	447,0348358
0,000912	450,0150681
0,000934	452,9953003
0,000956	455,9755325
0,000974	458,9557648
0,000995	461,935997
0,00102	464,9162292
0,00104	467,8964615
0,00106	470,8766937
0,00109	473,856926
0,00111	476,8371582
0,00113	479,8173904
0,00116	482,7976227
0,00119	485,7778549
0,00122	488,7580872
0,00125	491,7383194
0,00128	494,7185516
0,00132	497,6987839
0,00136	500,6790161
0,0014	503,6592484
0,00144	506,6394806
0,00148	509,6197128
0,00153	512,5999451
0,00158	515,5801773
0,00164	518,5604095
0,00169	521,5406418
0,00175	524,520874
0,00182	527,5011063
0,00189	530,4813385
0,00196	533,4615707
0,00204	536,441803
0,00213	539,4220352
0,00222	542,4022675
0,00231	545,3824997
0,00242	548,3627319
0,00253	551,3429642
0,00264	554,3231964
0,00276	557,3034286
0,00289	560,2836609
0,00302	563,2638931
0,00315	566,2441254
0,00328	569,2243576
0,0034	572,2045898
0,00352	575,1848221
0,00363	578,1650543
0,00373	581,1452866
0,0038	584,1255188
0,00384	587,105751
0,00385	590,0859833
0,00382	593,0662155
0,00373	596,0464478
0,0036	599,02668
0,00341	602,0069122
0,00317	604,9871445
0,0029	607,9673767
0,00262	610,9476089
0,00237	613,9278412
0,00217	616,9080734
0,00202	619,8883057
0,00191	622,8685379
0,00181	625,8487701
0,00172	628,8290024
0,00164	631,8092346
0,00155	634,7894669
0,00148	637,7696991
0,00141	640,7499313
0,00134	643,7301636
0,00128	646,7103958
0,00122	649,6906281
0,00117	652,6708603
0,00112	655,6510925
0,00107	658,6313248
0,00103	661,611557
0,000989	664,5917892
0,00095	667,5720215
0,000913	670,5522537
0,000879	673,532486
0,000844	676,5127182
0,000813	679,4929504
0,000782	682,4731827
0,000755	685,4534149
0,000726	688,4336472
0,000701	691,4138794
0,000676	694,3941116
0,000652	697,3743439
0,000631	700,3545761
0,000607	703,3348083
0,000586	706,3150406
0,000565	709,2952728
0,000546	712,2755051
0,000527	715,2557373
0,00051	718,2359695
0,000491	721,2162018
0,000475	724,196434
0,000458	727,1766663
0,000441	730,1568985
0,000427	733,1371307
0,000411	736,117363
0,000396	739,0975952
0,000382	742,0778275
0,000368	745,0580597
0,000354	748,0382919
0,000342	751,0185242
0,00033	753,9987564
0,000317	756,9789886
0,000306	759,9592209
0,000296	762,9394531
0,000286	765,9196854
0,000277	768,8999176
0,000268	771,8801498
0,000258	774,8603821
0,000252	777,8406143
0,000243	780,8208466
0,000237	783,8010788
0,000231	786,781311
0,000226	789,7615433
0,00022	792,7417755
0,000217	795,7220078
0,000211	798,70224
0,000207	801,6824722
0,000204	804,6627045
0,0002	807,6429367
0,000196	810,6231689
0,000195	813,6034012
0,000193	816,5836334
0,000191	819,5638657
0,000189	822,5440979
0,000188	825,5243301
0,000187	828,5045624
0,000187	831,4847946
0,000187	834,4650269
0,000184	837,4452591
0,000184	840,4254913
0,000184	843,4057236
0,000185	846,3859558
0,000183	849,366188
0,000182	852,3464203
0,000181	855,3266525
0,000178	858,3068848
0,000177	861,287117
0,000177	864,2673492
0,000176	867,2475815
0,000175	870,2278137
0,000174	873,208046
0,000173	876,1882782
0,000172	879,1685104
0,000172	882,1487427
0,000171	885,1289749
0,00017	888,1092072
0,000168	891,0894394
0,000169	894,0696716
0,000169	897,0499039
0,00017	900,0301361
0,00017	903,0103683
0,000169	905,9906006
0,000171	908,9708328
0,000172	911,9510651
0,000171	914,9312973
0,000172	917,9115295
0,000174	920,8917618
0,000175	923,871994
0,000176	926,8522263
0,000177	929,8324585
0,000179	932,8126907
0,000179	935,792923
0,000182	938,7731552
0,000184	941,7533875
0,000185	944,7336197
0,000187	947,7138519
0,00019	950,6940842
0,000194	953,6743164
0,000196	956,6545486
0,000196	959,6347809
0,000198	962,6150131
0,0002	965,5952454
0,000204	968,5754776
0,000205	971,5557098
0,000208	974,5359421
0,000211	977,5161743
0,000213	980,4964066
0,000215	983,4766388
0,000218	986,456871
0,000221	989,4371033
0,000224	992,4173355
0,000226	995,3975677
0,000231	998,3778
0,000236	1001,358032
0,000241	1004,338264
0,000246	1007,318497
0,000252	1010,298729
0,000257	1013,278961
0,000263	1016,259193
0,000269	1019,239426
0,000275	1022,219658
0,000281	1025,19989
0,000286	1028,180122
0,000294	1031,160355
0,000301	1034,140587
0,000307	1037,120819
0,000313	1040,101051
0,000321	1043,081284
0,000326	1046,061516
0,000334	1049,041748
0,000339	1052,02198
0,000346	1055,002213
0,000351	1057,982445
0,000358	1060,962677
0,000364	1063,942909
0,00037	1066,923141
0,000377	1069,903374
0,000386	1072,883606
0,000393	1075,863838
0,000401	1078,84407
0,00041	1081,824303
0,000419	1084,804535
0,000428	1087,784767
0,000438	1090,764999
0,000449	1093,745232
0,00046	1096,725464
0,000472	1099,705696
0,000484	1102,685928
0,000498	1105,666161
0,000511	1108,646393
0,000526	1111,626625
0,00054	1114,606857
0,000556	1117,58709
0,000573	1120,567322
0,000592	1123,547554
0,000612	1126,527786
0,000631	1129,508018
0,000651	1132,488251
0,000672	1135,468483
0,000696	1138,448715
0,000717	1141,428947
0,000742	1144,40918
0,000766	1147,389412
0,000791	1150,369644
0,000815	1153,349876
0,000841	1156,330109
0,000865	1159,310341
0,00089	1162,290573
0,000915	1165,270805
0,000937	1168,251038
0,000957	1171,23127
0,000978	1174,211502
0,000995	1177,191734
0,00101	1180,171967
0,00103	1183,152199
0,00104	1186,132431
0,00105	1189,112663
0,00106	1192,092896
0,00107	1195,073128
0,00108	1198,05336
0,00108	1201,033592
0,00109	1204,013824
0,00109	1206,994057
0,00109	1209,974289
0,00109	1212,954521
0,0011	1215,934753
0,0011	1218,914986
0,00109	1221,895218
0,00109	1224,87545
0,00109	1227,855682
0,00108	1230,835915
0,00108	1233,816147
0,00107	1236,796379
0,00107	1239,776611
0,00106	1242,756844
0,00105	1245,737076
0,00104	1248,717308
0,00103	1251,69754
0,00103	1254,677773
0,00102	1257,658005
0,00101	1260,638237
0,000999	1263,618469
0,000992	1266,598701
0,000983	1269,578934
0,000974	1272,559166
0,000966	1275,539398
0,000958	1278,51963
0,000949	1281,499863
0,000942	1284,480095
0,000934	1287,460327
0,000927	1290,440559
0,00092	1293,420792
0,000911	1296,401024
0,000905	1299,381256
0,000898	1302,361488
0,000891	1305,341721
0,000885	1308,321953
0,000878	1311,302185
0,000873	1314,282417
0,000866	1317,26265
0,00086	1320,242882
0,000854	1323,223114
0,000848	1326,203346
0,000843	1329,183578
0,000837	1332,163811
0,00083	1335,144043
0,000826	1338,124275
0,00082	1341,104507
0,000814	1344,08474
0,000808	1347,064972
0,000801	1350,045204
0,000794	1353,025436
0,000788	1356,005669
0,000781	1358,985901
0,000774	1361,966133
0,000768	1364,946365
0,000759	1367,926598
0,000754	1370,90683
0,000746	1373,887062
0,000739	1376,867294
0,000733	1379,847527
0,000726	1382,827759
0,000718	1385,807991
0,000711	1388,788223
0,000706	1391,768456
0,000699	1394,748688
0,000694	1397,72892
0,000688	1400,709152
0,000684	1403,689384
0,000678	1406,669617
0,000674	1409,649849
0,000671	1412,630081
0,000666	1415,610313
0,000663	1418,590546
0,000659	1421,570778
0,000655	1424,55101
0,000654	1427,531242
0,000651	1430,511475
0,000649	1433,491707
0,000647	1436,471939
0,000647	1439,452171
0,000646	1442,432404
0,000645	1445,412636
0,000645	1448,392868
0,000645	1451,3731
0,000646	1454,353333
0,000646	1457,333565
0,000646	1460,313797
0,000648	1463,294029
0,00065	1466,274261
0,000652	1469,254494
0,000653	1472,234726
0,000658	1475,214958
0,000659	1478,19519
0,000663	1481,175423
0,000666	1484,155655
0,00067	1487,135887
0,000674	1490,116119
0,000676	1493,096352
0,000681	1496,076584
0,000685	1499,056816
0,000689	1502,037048
0,000694	1505,017281
0,000699	1507,997513
0,000703	1510,977745
0,000709	1513,957977
0,000714	1516,93821
0,000718	1519,918442
0,000724	1522,898674
0,00073	1525,878906
0,000735	1528,859138
0,000741	1531,839371
0,000747	1534,819603
0,000753	1537,799835
0,000759	1540,780067
0,000765	1543,7603
0,000773	1546,740532
0,000779	1549,720764
0,000786	1552,700996
0,000792	1555,681229
0,000798	1558,661461
0,000805	1561,641693
0,000813	1564,621925
0,000821	1567,602158
0,000828	1570,58239
0,000836	1573,562622
0,000844	1576,542854
0,000852	1579,523087
0,000861	1582,503319
0,00087	1585,483551
0,000878	1588,463783
0,000889	1591,444016
0,000899	1594,424248
0,000909	1597,40448
0,00092	1600,384712
0,000932	1603,364944
0,000942	1606,345177
0,000955	1609,325409
0,000966	1612,305641
0,000979	1615,285873
0,000992	1618,266106
0,001	1621,246338
0,00102	1624,22657
0,00103	1627,206802
0,00104	1630,187035
0,00106	1633,167267
0,00107	1636,147499
0,00109	1639,127731
0,0011	1642,107964
0,00111	1645,088196
0,00113	1648,068428
0,00114	1651,04866
0,00115	1654,028893
0,00117	1657,009125
0,00118	1659,989357
0,00119	1662,969589
0,0012	1665,949821
0,00121	1668,930054
0,00122	1671,910286
0,00123	1674,890518
0,00124	1677,87075
0,00125	1680,850983
0,00126	1683,831215
0,00127	1686,811447
0,00128	1689,791679
0,00128	1692,771912
0,00129	1695,752144
0,00129	1698,732376
0,0013	1701,712608
0,0013	1704,692841
0,00131	1707,673073
0,00131	1710,653305
0,00132	1713,633537
0,00132	1716,61377
0,00132	1719,594002
0,00133	1722,574234
0,00133	1725,554466
0,00133	1728,534698
0,00134	1731,514931
0,00134	1734,495163
0,00135	1737,475395
0,00135	1740,455627
0,00136	1743,43586
0,00136	1746,416092
0,00137	1749,396324
0,00138	1752,376556
0,00139	1755,356789
0,00139	1758,337021
0,0014	1761,317253
0,00141	1764,297485
0,00142	1767,277718
0,00143	1770,25795
0,00143	1773,238182
0,00144	1776,218414
0,00145	1779,198647
0,00146	1782,178879
0,00146	1785,159111
0,00147	1788,139343
0,00148	1791,119576
0,00148	1794,099808
0,00149	1797,08004
0,00149	1800,060272
0,00149	1803,040504
0,0015	1806,020737
0,0015	1809,000969
0,00151	1811,981201
0,00151	1814,961433
0,00151	1817,941666
0,00152	1820,921898
0,00152	1823,90213
0,00152	1826,882362
0,00153	1829,862595
0,00153	1832,842827
0,00153	1835,823059
0,00153	1838,803291
0,00154	1841,783524
0,00154	1844,763756
0,00154	1847,743988
0,00154	1850,72422
0,00154	1853,704453
0,00154	1856,684685
0,00155	1859,664917
0,00155	1862,645149
0,00155	1865,625381
0,00155	1868,605614
0,00155	1871,585846
0,00155	1874,566078
0,00155	1877,54631
0,00154	1880,526543
0,00154	1883,506775
0,00154	1886,487007
0,00154	1889,467239
0,00154	1892,447472
0,00153	1895,427704
0,00153	1898,407936
0,00153	1901,388168
0,00152	1904,368401
0,00152	1907,348633
0,00152	1910,328865
0,00152	1913,309097
0,00151	1916,28933
0,00151	1919,269562
0,00151	1922,249794
0,00151	1925,230026
0,00151	1928,210258
0,00151	1931,190491
0,00151	1934,170723
0,0015	1937,150955
0,0015	1940,131187
0,0015	1943,11142
0,0015	1946,091652
0,0015	1949,071884
0,0015	1952,052116
0,0015	1955,032349
0,0015	1958,012581
0,0015	1960,992813
0,0015	1963,973045
0,0015	1966,953278
0,0015	1969,93351
0,0015	1972,913742
0,00149	1975,893974
0,00149	1978,874207
0,00149	1981,854439
0,00148	1984,834671
0,00148	1987,814903
0,00147	1990,795135
0,00146	1993,775368
0,00146	1996,7556
0,00145	1999,735832
0,00143	2002,716064
0,00142	2005,696297
0,00141	2008,676529
0,00139	2011,656761
0,00138	2014,636993
0,00136	2017,617226
0,00134	2020,597458
0,00132	2023,57769
0,0013	2026,557922
0,00128	2029,538155
0,00126	2032,518387
0,00124	2035,498619
0,00121	2038,478851
0,00119	2041,459084
0,00117	2044,439316
0,00114	2047,419548
0,00112	2050,39978
0,00109	2053,380013
0,00107	2056,360245
0,00104	2059,340477
0,00102	2062,320709
0,000996	2065,300941
0,000972	2068,281174
0,00095	2071,261406
0,000926	2074,241638
0,000904	2077,22187
0,000883	2080,202103
0,000861	2083,182335
0,000841	2086,162567
0,000821	2089,142799
0,000802	2092,123032
0,000783	2095,103264
0,000766	2098,083496
0,000747	2101,063728
0,00073	2104,043961
0,000714	2107,024193
0,000698	2110,004425
0,000683	2112,984657
0,000668	2115,96489
0,000654	2118,945122
0,000639	2121,925354
0,000626	2124,905586
0,000613	2127,885818
0,000599	2130,866051
0,000586	2133,846283
0,000574	2136,826515
0,000563	2139,806747
0,000551	2142,78698
0,000541	2145,767212
0,000529	2148,747444
0,000518	2151,727676
0,000508	2154,707909
0,000498	2157,688141
0,000489	2160,668373
0,000479	2163,648605
0,000469	2166,628838
0,00046	2169,60907
0,000452	2172,589302
0,000443	2175,569534
0,000435	2178,549767
0,000427	2181,529999
0,00042	2184,510231
0,000411	2187,490463
0,000404	2190,470695
0,000396	2193,450928
0,000389	2196,43116
0,000382	2199,411392
0,000374	2202,391624
0,000369	2205,371857
0,000362	2208,352089
0,000356	2211,332321
0,000351	2214,312553
0,000344	2217,292786
0,00034	2220,273018
0,000335	2223,25325
0,00033	2226,233482
0,000326	2229,213715
0,000321	2232,193947
0,000318	2235,174179
0,000314	2238,154411
0,000311	2241,134644
0,000308	2244,114876
0,000306	2247,095108
0,000303	2250,07534
0,000301	2253,055573
0,000299	2256,035805
0,000298	2259,016037
0,000297	2261,996269
0,000296	2264,976501
0,000296	2267,956734
0,000296	2270,936966
0,000295	2273,917198
0,000296	2276,89743
0,000296	2279,877663
0,000298	2282,857895
0,000298	2285,838127
0,0003	2288,818359
0,000301	2291,798592
0,000302	2294,778824
0,000305	2297,759056
0,000306	2300,739288
0,000308	2303,719521
0,000312	2306,699753
0,000313	2309,679985
0,000317	2312,660217
0,00032	2315,64045
0,000322	2318,620682
0,000325	2321,600914
0,000328	2324,581146
0,000331	2327,561378
0,000333	2330,541611
0,000337	2333,521843
0,000339	2336,502075
0,000342	2339,482307
0,000346	2342,46254
0,000348	2345,442772
0,000353	2348,423004
0,000355	2351,403236
0,000359	2354,383469
0,000364	2357,363701
0,000367	2360,343933
0,000371	2363,324165
0,000374	2366,304398
0,000379	2369,28463
0,000383	2372,264862
0,000389	2375,245094
0,000392	2378,225327
0,000397	2381,205559
0,000401	2384,185791
0,000406	2387,166023
0,000411	2390,146255
0,000417	2393,126488
0,000421	2396,10672
0,000426	2399,086952
0,000432	2402,067184
0,000436	2405,047417
0,000442	2408,027649
0,000447	2411,007881
0,000451	2413,988113
0,000457	2416,968346
0,000461	2419,948578
0,000466	2422,92881
0,000472	2425,909042
0,000477	2428,889275
0,000482	2431,869507
0,000488	2434,849739
0,000493	2437,829971
0,000498	2440,810204
0,000504	2443,790436
0,000508	2446,770668
0,000513	2449,7509
0,000518	2452,731133
0,000524	2455,711365
0,000529	2458,691597
0,000534	2461,671829
0,00054	2464,652061
0,000545	2467,632294
0,00055	2470,612526
0,000555	2473,592758
0,00056	2476,57299
0,000564	2479,553223
0,000571	2482,533455
0,000575	2485,513687
0,00058	2488,493919
0,000586	2491,474152
0,00059	2494,454384
0,000596	2497,434616
0,0006	2500,414848
0,000605	2503,395081
0,00061	2506,375313
0,000615	2509,355545
0,00062	2512,335777
0,000625	2515,31601
0,00063	2518,296242
0,000635	2521,276474
0,000641	2524,256706
0,000645	2527,236938
0,000649	2530,217171
0,000653	2533,197403
0,000658	2536,177635
0,000662	2539,157867
0,000667	2542,1381
0,000671	2545,118332
0,000674	2548,098564
0,000679	2551,078796
0,000683	2554,059029
0,000688	2557,039261
0,00069	2560,019493
0,000695	2562,999725
0,000698	2565,979958
0,000703	2568,96019
0,000706	2571,940422
0,00071	2574,920654
0,000714	2577,900887
0,000718	2580,881119
0,000722	2583,861351
0,000725	2586,841583
0,00073	2589,821815
0,000734	2592,802048
0,000739	2595,78228
0,000744	2598,762512
0,000747	2601,742744
0,000752	2604,722977
0,000756	2607,703209
0,000763	2610,683441
0,000768	2613,663673
0,000773	2616,643906
0,000778	2619,624138
0,000784	2622,60437
0,000792	2625,584602
0,000796	2628,564835
0,000803	2631,545067
0,00081	2634,525299
0,000817	2637,505531
0,000824	2640,485764
0,000831	2643,465996
0,000838	2646,446228
0,000846	2649,42646
0,000853	2652,406693
0,000861	2655,386925
0,000869	2658,367157
0,000877	2661,347389
0,000885	2664,327621
0,000893	2667,307854
0,000899	2670,288086
0,000908	2673,268318
0,000916	2676,24855
0,000924	2679,228783
0,000932	2682,209015
0,000939	2685,189247
0,000945	2688,169479
0,000952	2691,149712
0,000958	2694,129944
0,000966	2697,110176
0,000971	2700,090408
0,000978	2703,070641
0,000982	2706,050873
0,000987	2709,031105
0,000993	2712,011337
0,000997	2714,99157
0,001	2717,971802
0,001	2720,952034
0,00101	2723,932266
0,00101	2726,912498
0,00101	2729,892731
0,00102	2732,872963
0,00102	2735,853195
0,00102	2738,833427
0,00102	2741,81366
0,00102	2744,793892
0,00102	2747,774124
0,00102	2750,754356
0,00102	2753,734589
0,00103	2756,714821
0,00102	2759,695053
0,00102	2762,675285
0,00102	2765,655518
0,00102	2768,63575
0,00102	2771,615982
0,00102	2774,596214
0,00102	2777,576447
0,00102	2780,556679
0,00102	2783,536911
0,00101	2786,517143
0,00101	2789,497375
0,00101	2792,477608
0,00101	2795,45784
0,001	2798,438072
0,000999	2801,418304
0,000997	2804,398537
0,000993	2807,378769
0,00099	2810,359001
0,000986	2813,339233
0,000983	2816,319466
0,000979	2819,299698
0,000975	2822,27993
0,000971	2825,260162
0,000968	2828,240395
0,000964	2831,220627
0,00096	2834,200859
0,000956	2837,181091
0,000952	2840,161324
0,000948	2843,141556
0,000943	2846,121788
0,00094	2849,10202
0,000936	2852,082253
0,000931	2855,062485
0,000926	2858,042717
0,000924	2861,022949
0,000919	2864,003181
0,000916	2866,983414
0,000911	2869,963646
0,000908	2872,943878
0,000903	2875,92411
0,0009	2878,904343
0,000895	2881,884575
0,000892	2884,864807
0,000887	2887,845039
0,000883	2890,825272
0,000879	2893,805504
0,000875	2896,785736
0,00087	2899,765968
0,000865	2902,746201
0,000861	2905,726433
0,000856	2908,706665
0,000851	2911,686897
0,000845	2914,66713
0,00084	2917,647362
0,000834	2920,627594
0,000828	2923,607826
0,000822	2926,588058
0,000814	2929,568291
0,000807	2932,548523
0,0008	2935,528755
0,000791	2938,508987
0,000784	2941,48922
0,000776	2944,469452
0,000767	2947,449684
0,000759	2950,429916
0,000749	2953,410149
0,000739	2956,390381
0,000731	2959,370613
0,000722	2962,350845
0,000714	2965,331078
0,000704	2968,31131
0,000695	2971,291542
0,000688	2974,271774
0,000679	2977,252007
0,000671	2980,232239
0,000663	2983,212471
0,000655	2986,192703
0,000647	2989,172935
0,00064	2992,153168
0,000632	2995,1334
0,000624	2998,113632
0,000617	3001,093864
0,000609	3004,074097
0,000601	3007,054329
0,000594	3010,034561
0,000585	3013,014793
0,000579	3015,995026
0,000571	3018,975258
0,000566	3021,95549
0,000559	3024,935722
0,000554	3027,915955
0,000547	3030,896187
0,000541	3033,876419
0,000537	3036,856651
0,000531	3039,836884
0,000526	3042,817116
0,000521	3045,797348
0,000516	3048,77758
0,000513	3051,757813
0,000507	3054,738045
0,000504	3057,718277
0,0005	3060,698509
0,000497	3063,678741
0,000493	3066,658974
0,000491	3069,639206
0,000487	3072,619438
0,000484	3075,59967
0,000483	3078,579903
0,00048	3081,560135
0,000478	3084,540367
0,000476	3087,520599
0,000474	3090,500832
0,000473	3093,481064
0,000472	3096,461296
0,00047	3099,441528
0,000468	3102,421761
0,000467	3105,401993
0,000467	3108,382225
0,000466	3111,362457
0,000465	3114,34269
0,000465	3117,322922
0,000465	3120,303154
0,000464	3123,283386
0,000463	3126,263618
0,000463	3129,243851
0,000462	3132,224083
0,000463	3135,204315
0,000462	3138,184547
0,000463	3141,16478
0,000463	3144,145012
0,000463	3147,125244
0,000463	3150,105476
0,000464	3153,085709
0,000463	3156,065941
0,000463	3159,046173
0,000465	3162,026405
0,000465	3165,006638
0,000466	3167,98687
0,000467	3170,967102
0,000468	3173,947334
0,000467	3176,927567
0,000469	3179,907799
0,000469	3182,888031
0,00047	3185,868263
0,000472	3188,848495
0,000472	3191,828728
0,000473	3194,80896
0,000473	3197,789192
0,000476	3200,769424
0,000477	3203,749657
0,000478	3206,729889
0,000478	3209,710121
0,000479	3212,690353
0,000479	3215,670586
0,000482	3218,650818
0,000483	3221,63105
0,000482	3224,611282
0,000484	3227,591515
0,000486	3230,571747
0,000487	3233,551979
0,000488	3236,532211
0,000489	3239,512444
0,00049	3242,492676
0,000491	3245,472908
0,000493	3248,45314
0,000494	3251,433372
0,000495	3254,413605
0,000496	3257,393837
0,000498	3260,374069
0,000499	3263,354301
0,000501	3266,334534
0,000502	3269,314766
0,000503	3272,294998
0,000503	3275,27523
0,000505	3278,255463
0,000505	3281,235695
0,000506	3284,215927
0,000506	3287,196159
0,000507	3290,176392
0,000507	3293,156624
0,000508	3296,136856
0,000507	3299,117088
0,000508	3302,097321
0,000508	3305,077553
0,000507	3308,057785
0,000507	3311,038017
0,000506	3314,01825
0,000505	3316,998482
0,000505	3319,978714
0,000504	3322,958946
0,000503	3325,939178
0,000502	3328,919411
0,0005	3331,899643
0,000499	3334,879875
0,000497	3337,860107
0,000496	3340,84034
0,000494	3343,820572
0,000493	3346,800804
0,000491	3349,781036
0,00049	3352,761269
0,000487	3355,741501
0,000485	3358,721733
0,000481	3361,701965
0,00048	3364,682198
0,000477	3367,66243
0,000474	3370,642662
0,000472	3373,622894
0,000469	3376,603127
0,000465	3379,583359
0,000462	3382,563591
0,000459	3385,543823
0,000455	3388,524055
0,000452	3391,504288
0,000449	3394,48452
0,000445	3397,464752
0,000442	3400,444984
0,000438	3403,425217
0,000433	3406,405449
0,000429	3409,385681
0,000426	3412,365913
0,000421	3415,346146
0,000418	3418,326378
0,000414	3421,30661
0,00041	3424,286842
0,000405	3427,267075
0,0004	3430,247307
0,000397	3433,227539
0,000392	3436,207771
0,000388	3439,188004
0,000383	3442,168236
0,000379	3445,148468
0,000374	3448,1287
0,000371	3451,108932
0,000366	3454,089165
0,000361	3457,069397
0,000357	3460,049629
0,000352	3463,029861
0,000348	3466,010094
0,000342	3468,990326
0,000338	3471,970558
0,000333	3474,95079
0,000329	3477,931023
0,000324	3480,911255
0,000318	3483,891487
0,000314	3486,871719
0,000308	3489,851952
0,000303	3492,832184
0,0003	3495,812416
0,000293	3498,792648
0,00029	3501,772881
0,000283	3504,753113
0,00028	3507,733345
0,000275	3510,713577
0,000271	3513,69381
0,000266	3516,674042
0,000262	3519,654274
0,000257	3522,634506
0,000254	3525,614738
0,00025	3528,594971
0,000246	3531,575203
0,000241	3534,555435
0,000238	3537,535667
0,000236	3540,5159
0,000233	3543,496132
0,000231	3546,476364
0,000229	3549,456596
0,000226	3552,436829
0,000224	3555,417061
0,000223	3558,397293
0,000223	3561,377525
0,000222	3564,357758
0,000221	3567,33799
0,000221	3570,318222
0,000219	3573,298454
0,000221	3576,278687
0,000219	3579,258919
0,000221	3582,239151
0,000221	3585,219383
0,000222	3588,199615
0,000223	3591,179848
0,000224	3594,16008
0,000226	3597,140312
0,000227	3600,120544
0,000229	3603,100777
0,00023	3606,081009
0,000233	3609,061241
0,000236	3612,041473
0,000237	3615,021706
0,00024	3618,001938
0,000242	3620,98217
0,000243	3623,962402
0,000246	3626,942635
0,000248	3629,922867
0,000251	3632,903099
0,000254	3635,883331
0,000255	3638,863564
0,000257	3641,843796
0,00026	3644,824028
0,000263	3647,80426
0,000265	3650,784492
0,000266	3653,764725
0,000269	3656,744957
0,000272	3659,725189
0,000274	3662,705421
0,000276	3665,685654
0,00028	3668,665886
0,000282	3671,646118
0,000283	3674,62635
0,000286	3677,606583
0,000288	3680,586815
0,000289	3683,567047
0,000291	3686,547279
0,000294	3689,527512
0,000295	3692,507744
0,000297	3695,487976
0,000299	3698,468208
0,0003	3701,448441
0,000301	3704,428673
0,000303	3707,408905
0,000304	3710,389137
0,000307	3713,36937
0,000307	3716,349602
0,000309	3719,329834
0,00031	3722,310066
0,000311	3725,290298
0,000313	3728,270531
0,000314	3731,250763
0,000315	3734,230995
0,000316	3737,211227
0,000318	3740,19146
0,000318	3743,171692
0,000319	3746,151924
0,00032	3749,132156
0,000321	3752,112389
0,000322	3755,092621
0,000322	3758,072853
0,000322	3761,053085
0,000323	3764,033318
0,000324	3767,01355
0,000325	3769,993782
0,000325	3772,974014
0,000326	3775,954247
0,000327	3778,934479
0,000326	3781,914711
0,000327	3784,894943
0,000326	3787,875175
0,000327	3790,855408
0,000327	3793,83564
0,000327	3796,815872
0,000327	3799,796104
0,000328	3802,776337
0,000327	3805,756569
0,000327	3808,736801
0,000327	3811,717033
0,000326	3814,697266
0,000326	3817,677498
0,000327	3820,65773
0,000326	3823,637962
0,000326	3826,618195
0,000326	3829,598427
0,000327	3832,578659
0,000325	3835,558891
0,000326	3838,539124
0,000325	3841,519356
0,000325	3844,499588
0,000325	3847,47982
0,000324	3850,460052
0,000323	3853,440285
0,000324	3856,420517
0,000323	3859,400749
0,000323	3862,380981
0,000323	3865,361214
0,000322	3868,341446
0,000321	3871,321678
0,000321	3874,30191
0,00032	3877,282143
0,000321	3880,262375
0,00032	3883,242607
0,000318	3886,222839
0,000318	3889,203072
0,000318	3892,183304
0,000317	3895,163536
0,000316	3898,143768
0,000315	3901,124001
0,000314	3904,104233
0,000315	3907,084465
0,000313	3910,064697
0,000313	3913,04493
0,000313	3916,025162
0,000313	3919,005394
0,000313	3921,985626
0,000312	3924,965858
0,000311	3927,946091
0,000311	3930,926323
0,00031	3933,906555
0,00031	3936,886787
0,00031	3939,86702
0,000309	3942,847252
0,00031	3945,827484
0,000308	3948,807716
0,000308	3951,787949
0,000307	3954,768181
0,000306	3957,748413
0,000306	3960,728645
0,000305	3963,708878
0,000305	3966,68911
0,000303	3969,669342
0,000303	3972,649574
0,000303	3975,629807
0,000302	3978,610039
0,0003	3981,590271
0,0003	3984,570503
0,000299	3987,550735
0,000297	3990,530968
0,000296	3993,5112
0,000296	3996,491432
0,000295	3999,471664
0,000293	4002,451897
0,000292	4005,432129
0,000291	4008,412361
0,00029	4011,392593
0,000288	4014,372826
0,000286	4017,353058
0,000285	4020,33329
0,000284	4023,313522
0,000282	4026,293755
0,00028	4029,273987
0,000279	4032,254219
0,000277	4035,234451
0,000274	4038,214684
0,000273	4041,194916
0,000271	4044,175148
0,000269	4047,15538
0,000268	4050,135612
0,000266	4053,115845
0,000264	4056,096077
0,000261	4059,076309
0,000259	4062,056541
0,000257	4065,036774
0,000254	4068,017006
0,000251	4070,997238
0,00025	4073,97747
0,000246	4076,957703
0,000245	4079,937935
0,000242	4082,918167
0,000239	4085,898399
0,000237	4088,878632
0,000234	4091,858864
0,000231	4094,839096
0,000229	4097,819328
0,000225	4100,799561
0,000224	4103,779793
0,00022	4106,760025
0,000217	4109,740257
0,000214	4112,72049
0,000211	4115,700722
0,000208	4118,680954
0,000206	4121,661186
0,000203	4124,641418
0,0002	4127,621651
0,000199	4130,601883
0,000194	4133,582115
0,000193	4136,562347
0,00019	4139,54258
0,000188	4142,522812
0,000186	4145,503044
0,000183	4148,483276
0,00018	4151,463509
0,00018	4154,443741
0,000177	4157,423973
0,000176	4160,404205
0,000172	4163,384438
0,00017	4166,36467
0,000167	4169,344902
0,000166	4172,325134
0,000163	4175,305367
0,000161	4178,285599
0,000159	4181,265831
0,000158	4184,246063
0,000155	4187,226295
0,000154	4190,206528
0,000152	4193,18676
0,000149	4196,166992
0,000148	4199,147224
0,000147	4202,127457
0,000145	4205,107689
0,000144	4208,087921
0,000143	4211,068153
0,000141	4214,048386
0,000139	4217,028618
0,000137	4220,00885
0,000135	4222,989082
0,000135	4225,969315
0,000134	4228,949547
0,000133	4231,929779
0,000131	4234,910011
0,00013	4237,890244
0,00013	4240,870476
0,000128	4243,850708
0,000127	4246,83094
0,000126	4249,811172
0,000125	4252,791405
0,000125	4255,771637
0,000123	4258,751869
0,000123	4261,732101
0,000123	4264,712334
0,000122	4267,692566
0,000121	4270,672798
0,000121	4273,65303
0,00012	4276,633263
0,00012	4279,613495
0,000119	4282,593727
0,000119	4285,573959
0,000119	4288,554192
0,000119	4291,534424
0,000119	4294,514656
0,000119	4297,494888
0,000117	4300,475121
0,000118	4303,455353
0,000118	4306,435585
0,000118	4309,415817
0,000117	4312,396049
0,000118	4315,376282
0,000118	4318,356514
0,000117	4321,336746
0,000117	4324,316978
0,000117	4327,297211
0,000117	4330,277443
0,000118	4333,257675
0,000117	4336,237907
0,000117	4339,21814
0,000117	4342,198372
0,000117	4345,178604
0,000118	4348,158836
0,000118	4351,139069
0,000118	4354,119301
0,000117	4357,099533
0,000117	4360,079765
0,000119	4363,059998
0,000118	4366,04023
0,000119	4369,020462
0,000119	4372,000694
0,000119	4374,980927
0,000119	4377,961159
0,000119	4380,941391
0,000119	4383,921623
0,000119	4386,901855
0,000119	4389,882088
0,00012	4392,86232
0,000119	4395,842552
0,000119	4398,822784
0,000119	4401,803017
0,000119	4404,783249
0,000118	4407,763481
0,000117	4410,743713
0,000118	4413,723946
0,000117	4416,704178
0,000117	4419,68441
0,000117	4422,664642
0,000117	4425,644875
0,000115	4428,625107
0,000116	4431,605339
0,000116	4434,585571
0,000115	4437,565804
0,000114	4440,546036
0,000113	4443,526268
0,000113	4446,5065
0,000113	4449,486732
0,000112	4452,466965
0,000111	4455,447197
0,00011	4458,427429
0,000111	4461,407661
0,000109	4464,387894
0,000109	4467,368126
0,000107	4470,348358
0,000107	4473,32859
0,000105	4476,308823
0,000104	4479,289055
0,000104	4482,269287
0,000102	4485,249519
0,000102	4488,229752
0,0000995	4491,209984
0,0000987	4494,190216
0,0000969	4497,170448
0,0000964	4500,150681
0,0000941	4503,130913
0,0000929	4506,111145
0,0000923	4509,091377
0,0000899	4512,071609
0,0000889	4515,051842
0,0000878	4518,032074
0,0000858	4521,012306
0,0000845	4523,992538
0,0000834	4526,972771
0,0000822	4529,953003
0,0000794	4532,933235
0,0000788	4535,913467
0,000077	4538,8937
0,000076	4541,873932
0,0000742	4544,854164
0,0000735	4547,834396
0,000072	4550,814629
0,0000709	4553,794861
0,0000693	4556,775093
0,0000678	4559,755325
0,0000663	4562,735558
0,0000643	4565,71579
0,0000637	4568,696022
0,0000631	4571,676254
0,0000621	4574,656487
0,0000609	4577,636719
0,0000596	4580,616951
0,0000586	4583,597183
0,0000574	4586,577415
0,0000568	4589,557648
0,0000556	4592,53788
0,0000546	4595,518112
0,0000545	4598,498344
0,0000534	4601,478577
0,0000526	4604,458809
0,0000515	4607,439041
0,0000512	4610,419273
0,0000496	4613,399506
0,0000503	4616,379738
0,0000486	4619,35997
0,0000488	4622,340202
0,000048	4625,320435
0,0000482	4628,300667
0,000048	4631,280899
0,000048	4634,261131
0,0000469	4637,241364
0,0000467	4640,221596
0,0000465	4643,201828
0,0000477	4646,18206
0,0000458	4649,162292
0,0000464	4652,142525
0,0000463	4655,122757
0,0000457	4658,102989
0,0000456	4661,083221
0,0000457	4664,063454
0,0000462	4667,043686
0,0000454	4670,023918
0,0000459	4673,00415
0,0000456	4675,984383
0,0000451	4678,964615
0,0000459	4681,944847
0,0000452	4684,925079
0,0000447	4687,905312
0,0000458	4690,885544
0,0000455	4693,865776
0,0000455	4696,846008
0,0000457	4699,826241
0,0000455	4702,806473
0,0000449	4705,786705
0,0000452	4708,766937
0,0000446	4711,747169
0,0000448	4714,727402
0,0000462	4717,707634
0,0000462	4720,687866
0,0000459	4723,668098
0,0000464	4726,648331
0,0000462	4729,628563
0,0000466	4732,608795
0,0000462	4735,589027
0,000047	4738,56926
0,0000471	4741,549492
0,0000479	4744,529724
0,0000478	4747,509956
0,0000482	4750,490189
0,0000491	4753,470421
0,000049	4756,450653
0,00005	4759,430885
0,0000507	4762,411118
0,000052	4765,39135
0,0000515	4768,371582
0,0000518	4771,351814
0,0000526	4774,332047
0,0000534	4777,312279
0,0000533	4780,292511
0,000054	4783,272743
0,000055	4786,252975
0,0000551	4789,233208
0,0000561	4792,21344
0,0000574	4795,193672
0,0000575	4798,173904
0,0000581	4801,154137
0,0000585	4804,134369
0,0000589	4807,114601
0,0000602	4810,094833
0,0000605	4813,075066
0,0000614	4816,055298
0,0000609	4819,03553
0,0000623	4822,015762
0,0000629	4824,995995
0,0000644	4827,976227
0,0000648	4830,956459
0,0000654	4833,936691
0,0000662	4836,916924
0,0000671	4839,897156
0,0000681	4842,877388
0,0000691	4845,85762
0,0000697	4848,837852
0,0000711	4851,818085
0,0000713	4854,798317
0,000073	4857,778549
0,0000729	4860,758781
0,0000742	4863,739014
0,000076	4866,719246
0,0000754	4869,699478
0,0000767	4872,67971
0,0000776	4875,659943
0,0000782	4878,640175
0,0000803	4881,620407
0,0000796	4884,600639
0,0000811	4887,580872
0,000082	4890,561104
0,0000825	4893,541336
0,0000841	4896,521568
0,0000856	4899,501801
0,0000859	4902,482033
0,0000861	4905,462265
0,0000868	4908,442497
0,000088	4911,422729
0,0000895	4914,402962
0,0000896	4917,383194
0,0000913	4920,363426
0,0000913	4923,343658
0,0000946	4926,323891
0,000094	4929,304123
0,0000951	4932,284355
0,000096	4935,264587
0,0000978	4938,24482
0,0000977	4941,225052
0,0001	4944,205284
0,0001	4947,185516
0,000102	4950,165749
0,000102	4953,145981
0,000104	4956,126213
0,000105	4959,106445
0,000106	4962,086678
0,000108	4965,06691
0,000108	4968,047142
0,000111	4971,027374
0,000111	4974,007607
0,000112	4976,987839
0,000112	4979,968071
0,000114	4982,948303
0,000115	4985,928535
0,000116	4988,908768
0,000117	4991,889
0,000117	4994,869232
0,000118	4997,849464
0,00012	5000,829697
0,000122	5003,809929
0,000121	5006,790161
0,000123	5009,770393
0,000123	5012,750626
0,000125	5015,730858
0,000126	5018,71109
0,000126	5021,691322
0,000128	5024,671555
0,000128	5027,651787
0,00013	5030,632019
0,00013	5033,612251
0,000131	5036,592484
0,00013	5039,572716
0,000132	5042,552948
0,000132	5045,53318
0,000134	5048,513412
0,000134	5051,493645
0,000134	5054,473877
0,000135	5057,454109
0,000135	5060,434341
0,000136	5063,414574
0,000138	5066,394806
0,000138	5069,375038
0,000137	5072,35527
0,00014	5075,335503
0,000139	5078,315735
0,00014	5081,295967
0,000141	5084,276199
0,000141	5087,256432
0,000142	5090,236664
0,000142	5093,216896
0,000143	5096,197128
0,000143	5099,177361
0,000143	5102,157593
0,000144	5105,137825
0,000145	5108,118057
0,000145	5111,098289
0,000146	5114,078522
0,000147	5117,058754
0,000147	5120,038986
0,000148	5123,019218
0,000148	5125,999451
0,000148	5128,979683
0,000149	5131,959915
0,000149	5134,940147
0,000149	5137,92038
0,00015	5140,900612
0,000149	5143,880844
0,00015	5146,861076
0,000151	5149,841309
0,000151	5152,821541
0,00015	5155,801773
0,00015	5158,782005
0,000152	5161,762238
0,000151	5164,74247
0,000152	5167,722702
0,000151	5170,702934
0,000152	5173,683167
0,000152	5176,663399
0,000153	5179,643631
0,000153	5182,623863
0,000153	5185,604095
0,000153	5188,584328
0,000153	5191,56456
0,000153	5194,544792
0,000154	5197,525024
0,000153	5200,505257
0,000153	5203,485489
0,000153	5206,465721
0,000154	5209,445953
0,000154	5212,426186
0,000153	5215,406418
0,000152	5218,38665
0,000152	5221,366882
0,000153	5224,347115
0,000153	5227,327347
0,000152	5230,307579
0,000151	5233,287811
0,000152	5236,268044
0,000152	5239,248276
0,000151	5242,228508
0,000151	5245,20874
0,000151	5248,188972
0,000149	5251,169205
0,00015	5254,149437
0,000148	5257,129669
0,000149	5260,109901
0,000148	5263,090134
0,000147	5266,070366
0,000147	5269,050598
0,000147	5272,03083
0,000147	5275,011063
0,000146	5277,991295
0,000145	5280,971527
0,000145	5283,951759
0,000144	5286,931992
0,000145	5289,912224
0,000143	5292,892456
0,000143	5295,872688
0,000144	5298,852921
0,000143	5301,833153
0,000142	5304,813385
0,000142	5307,793617
0,000142	5310,773849
0,000142	5313,754082
0,000142	5316,734314
0,000141	5319,714546
0,00014	5322,694778
0,00014	5325,675011
0,000141	5328,655243
0,000139	5331,635475
0,00014	5334,615707
0,00014	5337,59594
0,000141	5340,576172
0,000139	5343,556404
0,00014	5346,536636
0,000138	5349,516869
0,000138	5352,497101
0,000139	5355,477333
0,000138	5358,457565
0,000139	5361,437798
0,000138	5364,41803
0,000137	5367,398262
0,000138	5370,378494
0,000139	5373,358727
0,000138	5376,338959
0,000137	5379,319191
0,000138	5382,299423
0,000137	5385,279655
0,000138	5388,259888
0,000138	5391,24012
0,000138	5394,220352
0,000137	5397,200584
0,000138	5400,180817
0,000138	5403,161049
0,000139	5406,141281
0,000138	5409,121513
0,000137	5412,101746
0,000139	5415,081978
0,000138	5418,06221
0,000138	5421,042442
0,000139	5424,022675
0,000139	5427,002907
0,00014	5429,983139
0,000139	5432,963371
0,00014	5435,943604
0,00014	5438,923836
0,00014	5441,904068
0,00014	5444,8843
0,00014	5447,864532
0,00014	5450,844765
0,000141	5453,824997
0,000141	5456,805229
0,000141	5459,785461
0,000142	5462,765694
0,000141	5465,745926
0,000141	5468,726158
0,000142	5471,70639
0,000142	5474,686623
0,000143	5477,666855
0,000142	5480,647087
0,000142	5483,627319
0,000143	5486,607552
0,000143	5489,587784
0,000143	5492,568016
0,000143	5495,548248
0,000143	5498,528481
0,000144	5501,508713
0,000144	5504,488945
0,000144	5507,469177
0,000144	5510,449409
0,000144	5513,429642
0,000144	5516,409874
0,000144	5519,390106
0,000144	5522,370338
0,000144	5525,350571
0,000144	5528,330803
0,000144	5531,311035
0,000144	5534,291267
0,000144	5537,2715
0,000144	5540,251732
0,000143	5543,231964
0,000143	5546,212196
0,000143	5549,192429
0,000143	5552,172661
0,000143	5555,152893
0,000142	5558,133125
0,000142	5561,113358
0,000143	5564,09359
0,000142	5567,073822
0,000142	5570,054054
0,000141	5573,034286
0,000142	5576,014519
0,000141	5578,994751
0,000141	5581,974983
0,000139	5584,955215
0,00014	5587,935448
0,00014	5590,91568
0,000141	5593,895912
0,00014	5596,876144
0,000139	5599,856377
0,000139	5602,836609
0,000139	5605,816841
0,000139	5608,797073
0,000139	5611,777306
0,000138	5614,757538
0,000138	5617,73777
0,000138	5620,718002
0,000138	5623,698235
0,000137	5626,678467
0,000138	5629,658699
0,000137	5632,638931
0,000136	5635,619164
0,000137	5638,599396
0,000138	5641,579628
0,000137	5644,55986
0,000136	5647,540092
0,000136	5650,520325
0,000136	5653,500557
0,000135	5656,480789
0,000134	5659,461021
0,000134	5662,441254
0,000134	5665,421486
0,000134	5668,401718
0,000134	5671,38195
0,000134	5674,362183
0,000133	5677,342415
0,000134	5680,322647
0,000132	5683,302879
0,000133	5686,283112
0,000132	5689,263344
0,000132	5692,243576
0,000131	5695,223808
0,000131	5698,204041
0,000131	5701,184273
0,00013	5704,164505
0,000129	5707,144737
0,000128	5710,124969
0,000129	5713,105202
0,000127	5716,085434
0,000126	5719,065666
0,000125	5722,045898
0,000126	5725,026131
0,000125	5728,006363
0,000126	5730,986595
0,000123	5733,966827
0,000124	5736,94706
0,000122	5739,927292
0,000122	5742,907524
0,000122	5745,887756
0,000121	5748,867989
0,00012	5751,848221
0,00012	5754,828453
0,00012	5757,808685
0,000119	5760,788918
0,000118	5763,76915
0,000117	5766,749382
0,000116	5769,729614
0,000116	5772,709846
0,000114	5775,690079
0,000115	5778,670311
0,000114	5781,650543
0,000113	5784,630775
0,000112	5787,611008
0,000111	5790,59124
0,000109	5793,571472
0,000109	5796,551704
0,000108	5799,531937
0,000109	5802,512169
0,000107	5805,492401
0,000107	5808,472633
0,000107	5811,452866
0,000105	5814,433098
0,000105	5817,41333
0,000103	5820,393562
0,000102	5823,373795
0,000102	5826,354027
0,000103	5829,334259
0,000101	5832,314491
0,000101	5835,294724
0,0000999	5838,274956
0,0000998	5841,255188
0,0000985	5844,23542
0,0000989	5847,215652
0,0000986	5850,195885
0,0000967	5853,176117
0,0000965	5856,156349
0,0000975	5859,136581
0,0000963	5862,116814
0,0000966	5865,097046
0,0000951	5868,077278
0,0000946	5871,05751
0,0000943	5874,037743
0,0000943	5877,017975
0,0000937	5879,998207
0,0000938	5882,978439
0,0000939	5885,958672
0,0000936	5888,938904
0,0000936	5891,919136
0,000092	5894,899368
0,0000919	5897,879601
0,0000918	5900,859833
0,0000923	5903,840065
0,0000915	5906,820297
0,0000911	5909,800529
0,0000916	5912,780762
0,0000902	5915,760994
0,0000902	5918,741226
0,0000903	5921,721458
0,0000901	5924,701691
0,0000894	5927,681923
0,000089	5930,662155
0,0000898	5933,642387
0,0000891	5936,62262
0,0000898	5939,602852
0,0000891	5942,583084
0,0000893	5945,563316
[truncated: 30,772 more rows]
