# Supplementary material for: Predicting the Durability of Solid Fired Bricks Using NDT Electroacoustic Methods
Source: Materials (Basel). 2022 Aug 25;15(17):5882. doi: 10.3390/ma15175882 (PMC9457344; doi:10.3390/ma15175882)
Supplement: Supplementary file 1 [file materials-15-05882-s001.zip › 32-S0_FL.csv]

ASCII data file created with TiePie Multi Channel software. www.tiepie.com.
2021-02-24 09:15:45 704m
Frequency	FFT1
Hz	V
0,00178	0
0,000288	2,980232239
0,000293	5,960464478
0,000299	8,940696716
0,000323	11,92092896
0,000296	14,90116119
0,000278	17,88139343
0,000313	20,86162567
0,000288	23,84185791
0,000282	26,82209015
0,000271	29,80232239
0,000276	32,78255463
0,000277	35,76278687
0,000283	38,7430191
0,000279	41,72325134
0,000279	44,70348358
0,000286	47,68371582
0,00027	50,66394806
0,000278	53,6441803
0,000278	56,62441254
0,00028	59,60464478
0,000282	62,58487701
0,00029	65,56510925
0,000286	68,54534149
0,000279	71,52557373
0,000283	74,50580597
0,000278	77,48603821
0,000276	80,46627045
0,000278	83,44650269
0,000277	86,42673492
0,000281	89,40696716
0,000284	92,3871994
0,000278	95,36743164
0,000276	98,34766388
0,000278	101,3278961
0,000279	104,3081284
0,000278	107,2883606
0,000276	110,2685928
0,000272	113,2488251
0,00027	116,2290573
0,000269	119,2092896
0,000272	122,1895218
0,00027	125,169754
0,000274	128,1499863
0,000275	131,1302185
0,000278	134,1104507
0,000275	137,090683
0,00028	140,0709152
0,000276	143,0511475
0,000276	146,0313797
0,000279	149,0116119
0,00028	151,9918442
0,000279	154,9720764
0,000282	157,9523087
0,000281	160,9325409
0,00028	163,9127731
0,000282	166,8930054
0,000283	169,8732376
0,000281	172,8534698
0,000283	175,8337021
0,000281	178,8139343
0,000281	181,7941666
0,000281	184,7743988
0,000281	187,754631
0,00028	190,7348633
0,000279	193,7150955
0,000277	196,6953278
0,000275	199,67556
0,000273	202,6557922
0,00027	205,6360245
0,000271	208,6162567
0,000269	211,596489
0,000268	214,5767212
0,000265	217,5569534
0,000266	220,5371857
0,000265	223,5174179
0,000264	226,4976501
0,000265	229,4778824
0,000262	232,4581146
0,000262	235,4383469
0,000262	238,4185791
0,000262	241,3988113
0,000263	244,3790436
0,000263	247,3592758
0,000261	250,3395081
0,000262	253,3197403
0,000262	256,2999725
0,000261	259,2802048
0,000263	262,260437
0,00026	265,2406693
0,000262	268,2209015
0,00026	271,2011337
0,00026	274,181366
0,000261	277,1615982
0,000259	280,1418304
0,000259	283,1220627
0,00026	286,1022949
0,00026	289,0825272
0,000258	292,0627594
0,00026	295,0429916
0,000259	298,0232239
0,000261	301,0034561
0,000263	303,9836884
0,000263	306,9639206
0,000264	309,9441528
0,000265	312,9243851
0,000266	315,9046173
0,000267	318,8848495
0,000268	321,8650818
0,000271	324,845314
0,000271	327,8255463
0,000273	330,8057785
0,000273	333,7860107
0,000274	336,766243
0,000275	339,7464752
0,000276	342,7267075
0,000279	345,7069397
0,000285	348,6871719
0,000284	351,6674042
0,000286	354,6476364
0,000287	357,6278687
0,00029	360,6081009
0,000292	363,5883331
0,000292	366,5685654
0,000296	369,5487976
0,000297	372,5290298
0,000298	375,5092621
0,000301	378,4894943
0,000302	381,4697266
0,000305	384,4499588
0,000307	387,430191
0,000312	390,4104233
0,000316	393,3906555
0,000319	396,3708878
0,000327	399,35112
0,000332	402,3313522
0,000339	405,3115845
0,000351	408,2918167
0,000361	411,272049
0,00038	414,2522812
0,000399	417,2325134
0,00042	420,2127457
0,00044	423,1929779
0,000444	426,1732101
0,00043	429,1534424
0,000376	432,1336746
0,000277	435,1139069
0,000202	438,0941391
0,000268	441,0743713
0,00027	444,0546036
0,000271	447,0348358
0,000271	450,0150681
0,000273	452,9953003
0,000273	455,9755325
0,000273	458,9557648
0,000273	461,935997
0,000273	464,9162292
0,000276	467,8964615
0,000274	470,8766937
0,000275	473,856926
0,000275	476,8371582
0,000274	479,8173904
0,000275	482,7976227
0,000273	485,7778549
0,000272	488,7580872
0,000274	491,7383194
0,000273	494,7185516
0,000271	497,6987839
0,000271	500,6790161
0,000271	503,6592484
0,000269	506,6394806
0,000269	509,6197128
0,000269	512,5999451
0,000268	515,5801773
0,000269	518,5604095
0,00027	521,5406418
0,000269	524,520874
0,000269	527,5011063
0,000271	530,4813385
0,00027	533,4615707
0,000269	536,441803
0,000269	539,4220352
0,000268	542,4022675
0,00027	545,3824997
0,00027	548,3627319
0,000271	551,3429642
0,000271	554,3231964
0,000271	557,3034286
0,000269	560,2836609
0,00027	563,2638931
0,000269	566,2441254
0,000268	569,2243576
0,000268	572,2045898
0,00027	575,1848221
0,000268	578,1650543
0,000269	581,1452866
0,000269	584,1255188
0,000269	587,105751
0,000269	590,0859833
0,000269	593,0662155
0,00027	596,0464478
0,00027	599,02668
0,000271	602,0069122
0,000271	604,9871445
0,000272	607,9673767
0,000274	610,9476089
0,000275	613,9278412
0,000276	616,9080734
0,000277	619,8883057
0,000277	622,8685379
0,000278	625,8487701
0,000279	628,8290024
0,000281	631,8092346
0,000282	634,7894669
0,000283	637,7696991
0,000284	640,7499313
0,000284	643,7301636
0,000284	646,7103958
0,000285	649,6906281
0,000285	652,6708603
0,000284	655,6510925
0,000285	658,6313248
0,000283	661,611557
0,000285	664,5917892
0,000284	667,5720215
0,000282	670,5522537
0,000281	673,532486
0,00028	676,5127182
0,000278	679,4929504
0,000278	682,4731827
0,000276	685,4534149
0,000274	688,4336472
0,000272	691,4138794
0,000275	694,3941116
0,000276	697,3743439
0,000282	700,3545761
0,000291	703,3348083
0,000303	706,3150406
0,000315	709,2952728
0,000318	712,2755051
0,000314	715,2557373
0,000316	718,2359695
0,000318	721,2162018
0,000319	724,196434
0,000322	727,1766663
0,000324	730,1568985
0,000324	733,1371307
0,000326	736,117363
0,000325	739,0975952
0,000325	742,0778275
0,000326	745,0580597
0,000328	748,0382919
0,000329	751,0185242
0,00033	753,9987564
0,000333	756,9789886
0,000336	759,9592209
0,000338	762,9394531
0,000342	765,9196854
0,000344	768,8999176
0,000349	771,8801498
0,000351	774,8603821
0,000355	777,8406143
0,00036	780,8208466
0,000361	783,8010788
0,000365	786,781311
0,000368	789,7615433
0,000371	792,7417755
0,000378	795,7220078
0,000382	798,70224
0,000387	801,6824722
0,000393	804,6627045
0,000398	807,6429367
0,000404	810,6231689
0,00041	813,6034012
0,000416	816,5836334
0,000423	819,5638657
0,000429	822,5440979
0,000432	825,5243301
0,000439	828,5045624
0,000443	831,4847946
0,000445	834,4650269
0,000446	837,4452591
0,000441	840,4254913
0,000435	843,4057236
0,000419	846,3859558
0,000398	849,366188
0,000368	852,3464203
0,000331	855,3266525
0,000292	858,3068848
0,000257	861,287117
0,000233	864,2673492
0,000225	867,2475815
0,000215	870,2278137
0,000197	873,208046
0,000168	876,1882782
0,000158	879,1685104
0,000176	882,1487427
0,000187	885,1289749
0,000197	888,1092072
0,000205	891,0894394
0,000214	894,0696716
0,00022	897,0499039
0,000227	900,0301361
0,000235	903,0103683
0,000238	905,9906006
0,000245	908,9708328
0,000252	911,9510651
0,000257	914,9312973
0,000262	917,9115295
0,000268	920,8917618
0,000272	923,871994
0,000275	926,8522263
0,000282	929,8324585
0,000286	932,8126907
0,00029	935,792923
0,000293	938,7731552
0,000296	941,7533875
0,000301	944,7336197
0,000304	947,7138519
0,000308	950,6940842
0,000311	953,6743164
0,000314	956,6545486
0,000318	959,6347809
0,000321	962,6150131
0,000324	965,5952454
0,000329	968,5754776
0,000331	971,5557098
0,000335	974,5359421
0,000337	977,5161743
0,000341	980,4964066
0,000345	983,4766388
0,000346	986,456871
0,000351	989,4371033
0,000353	992,4173355
0,000356	995,3975677
0,000359	998,3778
0,000362	1001,358032
0,000364	1004,338264
0,000368	1007,318497
0,00037	1010,298729
0,000375	1013,278961
0,000379	1016,259193
0,000383	1019,239426
0,000385	1022,219658
0,00039	1025,19989
0,000394	1028,180122
0,000399	1031,160355
0,000405	1034,140587
0,000409	1037,120819
0,000413	1040,101051
0,000419	1043,081284
0,000425	1046,061516
0,000429	1049,041748
0,000434	1052,02198
0,000442	1055,002213
0,000448	1057,982445
0,000454	1060,962677
0,000462	1063,942909
0,000468	1066,923141
0,000476	1069,903374
0,000483	1072,883606
0,000492	1075,863838
0,000501	1078,84407
0,00051	1081,824303
0,000518	1084,804535
0,00053	1087,784767
0,00054	1090,764999
0,000551	1093,745232
0,000561	1096,725464
0,000574	1099,705696
0,000585	1102,685928
0,000596	1105,666161
0,000605	1108,646393
0,000612	1111,626625
0,000617	1114,606857
0,000617	1117,58709
0,000613	1120,567322
0,000602	1123,547554
0,000584	1126,527786
0,000556	1129,508018
0,000521	1132,488251
0,000474	1135,468483
0,000421	1138,448715
0,000363	1141,428947
0,00031	1144,40918
0,00027	1147,389412
0,000239	1150,369644
0,000214	1153,349876
0,000184	1156,330109
0,000168	1159,310341
0,00018	1162,290573
0,000196	1165,270805
0,000207	1168,251038
0,000219	1171,23127
0,000227	1174,211502
0,000237	1177,191734
0,000246	1180,171967
0,000254	1183,152199
0,000262	1186,132431
0,000269	1189,112663
0,000277	1192,092896
0,000284	1195,073128
0,000292	1198,05336
0,000299	1201,033592
0,000307	1204,013824
0,000314	1206,994057
0,000323	1209,974289
0,00033	1212,954521
0,000337	1215,934753
0,000344	1218,914986
0,000353	1221,895218
0,000359	1224,87545
0,000367	1227,855682
0,000374	1230,835915
0,00038	1233,816147
0,000387	1236,796379
0,000396	1239,776611
0,000404	1242,756844
0,000411	1245,737076
0,000419	1248,717308
0,000426	1251,69754
0,000436	1254,677773
0,000444	1257,658005
0,000452	1260,638237
0,00046	1263,618469
0,000468	1266,598701
0,000475	1269,578934
0,000482	1272,559166
0,000489	1275,539398
0,000494	1278,51963
0,000499	1281,499863
0,000505	1284,480095
0,000509	1287,460327
0,000517	1290,440559
0,000523	1293,420792
0,000533	1296,401024
0,000542	1299,381256
0,000551	1302,361488
0,000564	1305,341721
0,000573	1308,321953
0,000583	1311,302185
0,000593	1314,282417
0,000605	1317,26265
0,000616	1320,242882
0,000628	1323,223114
0,000639	1326,203346
0,000651	1329,183578
0,000662	1332,163811
0,000676	1335,144043
0,00069	1338,124275
0,000702	1341,104507
0,000717	1344,08474
0,00073	1347,064972
0,000744	1350,045204
0,000759	1353,025436
0,000773	1356,005669
0,000788	1358,985901
0,000802	1361,966133
0,000815	1364,946365
0,000828	1367,926598
0,000841	1370,90683
0,000853	1373,887062
0,000863	1376,867294
0,000873	1379,847527
0,000882	1382,827759
0,00089	1385,807991
0,000901	1388,788223
0,000913	1391,768456
0,000929	1394,748688
0,000952	1397,72892
0,00098	1400,709152
0,00101	1403,689384
0,00105	1406,669617
0,00109	1409,649849
0,00113	1412,630081
0,00116	1415,610313
0,0012	1418,590546
0,00124	1421,570778
0,00128	1424,55101
0,00132	1427,531242
0,00137	1430,511475
0,00142	1433,491707
0,00147	1436,471939
0,00153	1439,452171
0,00159	1442,432404
0,00165	1445,412636
0,00172	1448,392868
0,0018	1451,3731
0,00188	1454,353333
0,00197	1457,333565
0,00207	1460,313797
0,00218	1463,294029
0,0023	1466,274261
0,00243	1469,254494
0,00257	1472,234726
0,00273	1475,214958
0,0029	1478,19519
0,00308	1481,175423
0,00328	1484,155655
0,00349	1487,135887
0,00372	1490,116119
0,00397	1493,096352
0,00423	1496,076584
0,0045	1499,056816
0,00478	1502,037048
0,00506	1505,017281
0,00532	1507,997513
0,00555	1510,977745
0,00572	1513,957977
0,00582	1516,93821
0,0058	1519,918442
0,00564	1522,898674
0,00531	1525,878906
0,00477	1528,859138
0,00407	1531,839371
0,00326	1534,819603
0,00255	1537,799835
0,00222	1540,780067
0,00224	1543,7603
0,00224	1546,740532
0,00207	1549,720764
0,00192	1552,700996
0,00182	1555,681229
0,00172	1558,661461
0,00162	1561,641693
0,00154	1564,621925
0,00146	1567,602158
0,00139	1570,58239
0,00133	1573,562622
0,00128	1576,542854
0,00123	1579,523087
0,00119	1582,503319
0,00114	1585,483551
0,0011	1588,463783
0,00106	1591,444016
0,00103	1594,424248
0,000993	1597,40448
0,000962	1600,384712
0,00093	1603,364944
0,000902	1606,345177
0,000876	1609,325409
0,00085	1612,305641
0,000826	1615,285873
0,000803	1618,266106
0,00078	1621,246338
0,000761	1624,22657
0,000742	1627,206802
0,000724	1630,187035
0,000707	1633,167267
0,00069	1636,147499
0,000676	1639,127731
0,000661	1642,107964
0,000647	1645,088196
0,000634	1648,068428
0,000622	1651,04866
0,00061	1654,028893
0,0006	1657,009125
0,00059	1659,989357
0,00058	1662,969589
0,000574	1665,949821
0,000566	1668,930054
0,000559	1671,910286
0,000551	1674,890518
0,000545	1677,87075
0,000539	1680,850983
0,000533	1683,831215
0,000527	1686,811447
0,000525	1689,791679
0,00052	1692,771912
0,000517	1695,752144
0,000513	1698,732376
0,000508	1701,712608
0,000504	1704,692841
0,000498	1707,673073
0,000492	1710,653305
0,000486	1713,633537
0,000479	1716,61377
0,000471	1719,594002
0,000462	1722,574234
0,000456	1725,554466
0,000448	1728,534698
0,000444	1731,514931
0,000439	1734,495163
0,000434	1737,475395
0,00043	1740,455627
0,000427	1743,43586
0,000423	1746,416092
0,000419	1749,396324
0,000416	1752,376556
0,000413	1755,356789
0,000412	1758,337021
0,000409	1761,317253
0,000408	1764,297485
0,000408	1767,277718
0,000407	1770,25795
0,000408	1773,238182
0,00041	1776,218414
0,000412	1779,198647
0,000416	1782,178879
0,000421	1785,159111
0,000426	1788,139343
0,000431	1791,119576
0,000437	1794,099808
0,000446	1797,08004
0,000454	1800,060272
0,000462	1803,040504
0,000469	1806,020737
0,000479	1809,000969
0,000488	1811,981201
0,000497	1814,961433
0,000506	1817,941666
0,000516	1820,921898
0,000526	1823,90213
0,000537	1826,882362
0,000547	1829,862595
0,000556	1832,842827
0,000566	1835,823059
0,000575	1838,803291
0,000583	1841,783524
0,000588	1844,763756
0,000592	1847,743988
0,000591	1850,72422
0,000586	1853,704453
0,000575	1856,684685
0,000558	1859,664917
0,000534	1862,645149
0,000504	1865,625381
0,000467	1868,605614
0,000427	1871,585846
0,000384	1874,566078
0,000346	1877,54631
0,000314	1880,526543
0,000293	1883,506775
0,000281	1886,487007
0,000274	1889,467239
0,000265	1892,447472
0,000253	1895,427704
0,000243	1898,407936
0,000231	1901,388168
0,000221	1904,368401
0,00021	1907,348633
0,000199	1910,328865
0,000186	1913,309097
0,000175	1916,28933
0,000163	1919,269562
0,000151	1922,249794
0,000138	1925,230026
0,000126	1928,210258
0,000114	1931,190491
0,000104	1934,170723
0,0000924	1937,150955
0,0000826	1940,131187
0,0000738	1943,11142
0,0000657	1946,091652
0,0000576	1949,071884
0,0000497	1952,052116
0,0000426	1955,032349
0,0000414	1958,012581
0,0000399	1960,992813
0,0000427	1963,973045
0,0000468	1966,953278
0,0000508	1969,93351
0,0000521	1972,913742
0,000054	1975,893974
0,0000547	1978,874207
0,0000536	1981,854439
0,0000538	1984,834671
0,0000545	1987,814903
0,0000539	1990,795135
0,0000547	1993,775368
0,0000541	1996,7556
0,0000537	1999,735832
0,0000543	2002,716064
0,0000538	2005,696297
0,0000532	2008,676529
0,0000527	2011,656761
0,0000513	2014,636993
0,0000506	2017,617226
0,00005	2020,597458
0,0000493	2023,57769
0,0000498	2026,557922
0,0000487	2029,538155
0,0000496	2032,518387
0,0000493	2035,498619
0,0000497	2038,478851
0,0000479	2041,459084
0,0000496	2044,439316
0,0000484	2047,419548
0,000049	2050,39978
0,0000482	2053,380013
0,0000482	2056,360245
0,000049	2059,340477
0,0000478	2062,320709
0,0000472	2065,300941
0,0000492	2068,281174
0,0000482	2071,261406
0,0000488	2074,241638
0,0000501	2077,22187
0,0000509	2080,202103
0,0000513	2083,182335
0,0000529	2086,162567
0,0000532	2089,142799
0,0000572	2092,123032
0,0000582	2095,103264
0,0000615	2098,083496
0,0000642	2101,063728
0,0000672	2104,043961
0,000071	2107,024193
0,0000738	2110,004425
0,0000783	2112,984657
0,0000824	2115,96489
0,0000855	2118,945122
0,0000895	2121,925354
0,0000947	2124,905586
0,000099	2127,885818
0,000102	2130,866051
0,000106	2133,846283
0,000108	2136,826515
0,000109	2139,806747
0,000109	2142,78698
0,000109	2145,767212
0,000107	2148,747444
0,000106	2151,727676
0,000106	2154,707909
0,000106	2157,688141
0,000108	2160,668373
0,000111	2163,648605
0,000112	2166,628838
0,000115	2169,60907
0,000117	2172,589302
0,000119	2175,569534
0,000121	2178,549767
0,000124	2181,529999
0,000126	2184,510231
0,000128	2187,490463
0,000129	2190,470695
0,00013	2193,450928
0,000131	2196,43116
0,000133	2199,411392
0,000136	2202,391624
0,000138	2205,371857
0,00014	2208,352089
0,000145	2211,332321
0,000149	2214,312553
0,000153	2217,292786
0,000156	2220,273018
0,000161	2223,25325
0,000165	2226,233482
0,000169	2229,213715
0,000175	2232,193947
0,000178	2235,174179
0,000183	2238,154411
0,000185	2241,134644
0,00019	2244,114876
0,000193	2247,095108
0,000197	2250,07534
0,000202	2253,055573
0,000205	2256,035805
0,00021	2259,016037
0,000215	2261,996269
0,000219	2264,976501
0,000222	2267,956734
0,000226	2270,936966
0,00023	2273,917198
0,000232	2276,89743
0,000234	2279,877663
0,000237	2282,857895
0,000238	2285,838127
0,000237	2288,818359
0,000236	2291,798592
0,000233	2294,778824
0,000229	2297,759056
0,000224	2300,739288
0,000219	2303,719521
0,00021	2306,699753
0,000205	2309,679985
0,000201	2312,660217
0,0002	2315,64045
0,000202	2318,620682
0,000205	2321,600914
0,000212	2324,581146
0,000217	2327,561378
0,000221	2330,541611
0,000227	2333,521843
0,00023	2336,502075
0,000231	2339,482307
0,000232	2342,46254
0,000229	2345,442772
0,000227	2348,423004
0,00022	2351,403236
0,00021	2354,383469
0,000199	2357,363701
0,000184	2360,343933
0,000169	2363,324165
0,000153	2366,304398
0,000137	2369,28463
0,000125	2372,264862
0,000116	2375,245094
0,00011	2378,225327
0,000106	2381,205559
0,000103	2384,185791
0,0000971	2387,166023
0,0000905	2390,146255
0,0000832	2393,126488
0,0000783	2396,10672
0,0000727	2399,086952
0,0000695	2402,067184
0,0000663	2405,047417
0,0000648	2408,027649
0,0000619	2411,007881
0,0000586	2413,988113
0,0000558	2416,968346
0,0000539	2419,948578
0,000055	2422,92881
0,0000525	2425,909042
0,0000512	2428,889275
0,0000511	2431,869507
0,0000509	2434,849739
0,0000507	2437,829971
0,0000488	2440,810204
0,0000467	2443,790436
0,0000465	2446,770668
0,0000461	2449,7509
0,0000464	2452,731133
0,0000461	2455,711365
0,0000462	2458,691597
0,0000456	2461,671829
0,0000458	2464,652061
0,000047	2467,632294
0,0000455	2470,612526
0,000047	2473,592758
0,0000483	2476,57299
0,0000491	2479,553223
0,0000495	2482,533455
0,0000505	2485,513687
0,0000503	2488,493919
0,000053	2491,474152
0,0000542	2494,454384
0,0000553	2497,434616
0,0000554	2500,414848
0,0000572	2503,395081
0,0000588	2506,375313
0,0000588	2509,355545
0,0000607	2512,335777
0,0000635	2515,31601
0,000065	2518,296242
0,0000669	2521,276474
0,0000708	2524,256706
0,0000733	2527,236938
0,0000765	2530,217171
0,0000785	2533,197403
0,0000794	2536,177635
0,0000818	2539,157867
0,0000829	2542,1381
0,0000839	2545,118332
0,0000844	2548,098564
0,0000864	2551,078796
0,0000874	2554,059029
0,0000919	2557,039261
0,0000968	2560,019493
0,000104	2562,999725
0,000113	2565,979958
0,000121	2568,96019
0,00013	2571,940422
0,000139	2574,920654
0,000148	2577,900887
0,000156	2580,881119
0,000165	2583,861351
0,000173	2586,841583
0,000181	2589,821815
0,000189	2592,802048
0,000197	2595,78228
0,000207	2598,762512
0,000215	2601,742744
0,000223	2604,722977
0,00023	2607,703209
0,000237	2610,683441
0,000244	2613,663673
0,000252	2616,643906
0,000259	2619,624138
0,000267	2622,60437
0,000276	2625,584602
0,000284	2628,564835
0,000294	2631,545067
0,000304	2634,525299
0,000315	2637,505531
0,000325	2640,485764
0,000336	2643,465996
0,000345	2646,446228
0,000356	2649,42646
0,000365	2652,406693
0,000376	2655,386925
0,000386	2658,367157
0,000398	2661,347389
0,00041	2664,327621
0,000422	2667,307854
0,000436	2670,288086
0,000449	2673,268318
0,000464	2676,24855
0,000478	2679,228783
0,000489	2682,209015
0,000499	2685,189247
0,000506	2688,169479
0,00051	2691,149712
0,000514	2694,129944
0,000514	2697,110176
0,000512	2700,090408
0,000508	2703,070641
0,000503	2706,050873
0,000497	2709,031105
0,00049	2712,011337
0,000486	2714,99157
0,000485	2717,971802
0,000487	2720,952034
0,000492	2723,932266
0,000498	2726,912498
0,000507	2729,892731
0,000514	2732,872963
0,000521	2735,853195
0,000524	2738,833427
0,000527	2741,81366
0,00053	2744,793892
0,000533	2747,774124
0,000536	2750,754356
0,00054	2753,734589
0,000542	2756,714821
0,000547	2759,695053
0,000549	2762,675285
0,000551	2765,655518
0,000552	2768,63575
0,000554	2771,615982
0,000556	2774,596214
0,000555	2777,576447
0,000554	2780,556679
0,000553	2783,536911
0,000549	2786,517143
0,000545	2789,497375
0,000538	2792,477608
0,000528	2795,45784
0,000518	2798,438072
0,000507	2801,418304
0,000495	2804,398537
0,000484	2807,378769
0,000475	2810,359001
0,000468	2813,339233
0,000464	2816,319466
0,000462	2819,299698
0,000462	2822,27993
0,000461	2825,260162
0,000458	2828,240395
0,000451	2831,220627
0,00044	2834,200859
0,000427	2837,181091
0,000411	2840,161324
0,000398	2843,141556
0,000386	2846,121788
0,000378	2849,10202
0,000369	2852,082253
0,000358	2855,062485
0,000347	2858,042717
0,000339	2861,022949
0,000332	2864,003181
0,000326	2866,983414
0,000322	2869,963646
0,000318	2872,943878
0,000319	2875,92411
0,000321	2878,904343
0,000324	2881,884575
0,000328	2884,864807
0,000332	2887,845039
0,000336	2890,825272
0,000339	2893,805504
0,000341	2896,785736
0,000341	2899,765968
0,000339	2902,746201
0,000338	2905,726433
0,000334	2908,706665
0,000328	2911,686897
0,000321	2914,66713
0,000312	2917,647362
0,000301	2920,627594
0,000287	2923,607826
0,000272	2926,588058
0,000255	2929,568291
0,000239	2932,548523
0,000224	2935,528755
0,00021	2938,508987
0,0002	2941,48922
0,000191	2944,469452
0,000183	2947,449684
0,000176	2950,429916
0,000168	2953,410149
0,00016	2956,390381
0,000153	2959,370613
0,000146	2962,350845
0,000141	2965,331078
0,000136	2968,31131
0,000132	2971,291542
0,000128	2974,271774
0,000123	2977,252007
0,00012	2980,232239
0,000116	2983,212471
0,000111	2986,192703
0,000107	2989,172935
0,000104	2992,153168
0,000101	2995,1334
0,0001	2998,113632
0,0000971	3001,093864
0,0000952	3004,074097
0,0000954	3007,054329
0,0000952	3010,034561
0,0000978	3013,014793
0,000101	3015,995026
0,000107	3018,975258
0,000115	3021,95549
0,000123	3024,935722
0,000131	3027,915955
0,000143	3030,896187
0,000154	3033,876419
0,000166	3036,856651
0,000178	3039,836884
0,000188	3042,817116
0,000201	3045,797348
0,000209	3048,77758
0,000217	3051,757813
0,000225	3054,738045
0,000231	3057,718277
0,000238	3060,698509
0,000244	3063,678741
0,000249	3066,658974
0,000253	3069,639206
0,000259	3072,619438
0,000265	3075,59967
0,00027	3078,579903
0,000273	3081,560135
0,000276	3084,540367
0,000277	3087,520599
0,000279	3090,500832
0,000279	3093,481064
0,00028	3096,461296
0,00028	3099,441528
0,000281	3102,421761
0,000282	3105,401993
0,000282	3108,382225
0,000283	3111,362457
0,000284	3114,34269
0,000284	3117,322922
0,000284	3120,303154
0,000283	3123,283386
0,000283	3126,263618
0,000283	3129,243851
0,00028	3132,224083
0,000278	3135,204315
0,000276	3138,184547
0,000273	3141,16478
0,00027	3144,145012
0,000267	3147,125244
0,000263	3150,105476
0,00026	3153,085709
0,000253	3156,065941
0,000248	3159,046173
0,000241	3162,026405
0,000231	3165,006638
0,000222	3167,98687
0,00021	3170,967102
0,000198	3173,947334
0,000185	3176,927567
0,000171	3179,907799
0,000157	3182,888031
0,000144	3185,868263
0,000132	3188,848495
0,000122	3191,828728
0,000114	3194,80896
0,00011	3197,789192
0,000109	3200,769424
0,000113	3203,749657
0,000122	3206,729889
0,000134	3209,710121
0,000151	3212,690353
0,000169	3215,670586
0,000188	3218,650818
0,000206	3221,63105
0,000224	3224,611282
0,000242	3227,591515
0,000256	3230,571747
0,000267	3233,551979
0,000278	3236,532211
0,000283	3239,512444
0,000286	3242,492676
0,000288	3245,472908
0,000288	3248,45314
0,000285	3251,433372
0,000284	3254,413605
0,000281	3257,393837
0,000281	3260,374069
0,00028	3263,354301
0,000277	3266,334534
0,000275	3269,314766
0,00027	3272,294998
0,000262	3275,27523
0,000254	3278,255463
0,000247	3281,235695
0,000237	3284,215927
0,000227	3287,196159
0,000216	3290,176392
0,000207	3293,156624
0,000196	3296,136856
0,000187	3299,117088
0,000177	3302,097321
0,00017	3305,077553
0,000162	3308,057785
0,000153	3311,038017
0,000143	3314,01825
0,000133	3316,998482
0,000119	3319,978714
0,000106	3322,958946
0,0000924	3325,939178
0,0000768	3328,919411
0,0000627	3331,899643
0,0000492	3334,879875
0,0000401	3337,860107
0,0000383	3340,84034
0,0000418	3343,820572
0,0000529	3346,800804
0,0000661	3349,781036
0,0000791	3352,761269
0,0000931	3355,741501
0,000106	3358,721733
0,000118	3361,701965
0,000129	3364,682198
0,000138	3367,66243
0,000145	3370,642662
0,000152	3373,622894
0,000158	3376,603127
0,000164	3379,583359
0,000171	3382,563591
0,000179	3385,543823
0,000186	3388,524055
0,000193	3391,504288
0,000199	3394,48452
0,000206	3397,464752
0,000214	3400,444984
0,000222	3403,425217
0,000231	3406,405449
0,000241	3409,385681
0,000251	3412,365913
0,000262	3415,346146
0,000273	3418,326378
0,000284	3421,30661
0,000298	3424,286842
0,00031	3427,267075
0,000325	3430,247307
0,00034	3433,227539
0,000355	3436,207771
0,000371	3439,188004
0,000389	3442,168236
0,000406	3445,148468
0,000423	3448,1287
0,000441	3451,108932
0,000457	3454,089165
0,000474	3457,069397
0,00049	3460,049629
0,000504	3463,029861
0,000518	3466,010094
0,000529	3468,990326
0,000541	3471,970558
0,00055	3474,95079
0,000559	3477,931023
0,000566	3480,911255
0,000571	3483,891487
0,000577	3486,871719
0,000581	3489,851952
0,000584	3492,832184
0,000586	3495,812416
0,000587	3498,792648
0,000586	3501,772881
0,000582	3504,753113
0,000577	3507,733345
0,000568	3510,713577
0,000559	3513,69381
0,000549	3516,674042
0,000536	3519,654274
0,000522	3522,634506
0,000507	3525,614738
0,000491	3528,594971
0,000472	3531,575203
0,000451	3534,555435
0,000428	3537,535667
0,0004	3540,5159
0,00037	3543,496132
0,000338	3546,476364
0,000301	3549,456596
0,000264	3552,436829
0,000228	3555,417061
0,000193	3558,397293
0,000161	3561,377525
0,000139	3564,357758
0,000127	3567,33799
0,000129	3570,318222
0,000142	3573,298454
0,000163	3576,278687
0,000189	3579,258919
0,000216	3582,239151
0,000242	3585,219383
0,000268	3588,199615
0,000291	3591,179848
0,000312	3594,16008
0,000329	3597,140312
0,000343	3600,120544
0,000352	3603,100777
0,00036	3606,081009
0,000365	3609,061241
0,00037	3612,041473
0,000373	3615,021706
0,000378	3618,001938
0,000383	3620,98217
0,000388	3623,962402
0,000394	3626,942635
0,0004	3629,922867
0,000404	3632,903099
0,000409	3635,883331
0,000414	3638,863564
0,000419	3641,843796
0,000422	3644,824028
0,000423	3647,80426
0,000425	3650,784492
0,000426	3653,764725
0,000425	3656,744957
0,000425	3659,725189
0,000423	3662,705421
0,000421	3665,685654
0,000419	3668,665886
0,000416	3671,646118
0,000412	3674,62635
0,000406	3677,606583
0,000399	3680,586815
0,000391	3683,567047
0,000383	3686,547279
0,000372	3689,527512
0,000359	3692,507744
0,000348	3695,487976
0,000336	3698,468208
0,000323	3701,448441
0,00031	3704,428673
0,000299	3707,408905
0,000285	3710,389137
0,000276	3713,36937
0,000268	3716,349602
0,00026	3719,329834
0,000254	3722,310066
0,00025	3725,290298
0,000246	3728,270531
0,000246	3731,250763
0,000245	3734,230995
0,000246	3737,211227
0,000248	3740,19146
0,000251	3743,171692
0,000254	3746,151924
0,000263	3749,132156
0,000271	3752,112389
0,000279	3755,092621
0,000289	3758,072853
0,0003	3761,053085
0,000311	3764,033318
0,000323	3767,01355
0,000335	3769,993782
0,000347	3772,974014
0,000362	3775,954247
0,000375	3778,934479
0,000388	3781,914711
0,0004	3784,894943
0,000411	3787,875175
0,000423	3790,855408
0,000431	3793,83564
0,00044	3796,815872
0,000447	3799,796104
0,000452	3802,776337
0,000456	3805,756569
0,000457	3808,736801
0,000455	3811,717033
0,000452	3814,697266
0,000446	3817,677498
0,000439	3820,65773
0,000429	3823,637962
0,00042	3826,618195
0,00041	3829,598427
0,0004	3832,578659
0,00039	3835,558891
0,00038	3838,539124
0,000371	3841,519356
0,000362	3844,499588
0,000351	3847,47982
0,000341	3850,460052
0,00033	3853,440285
0,00032	3856,420517
0,000309	3859,400749
0,000297	3862,380981
0,000289	3865,361214
0,000278	3868,341446
0,000269	3871,321678
0,00026	3874,30191
0,000252	3877,282143
0,000246	3880,262375
0,00024	3883,242607
0,000236	3886,222839
0,000231	3889,203072
0,000229	3892,183304
0,000227	3895,163536
0,000228	3898,143768
0,000226	3901,124001
0,000226	3904,104233
0,000226	3907,084465
0,000224	3910,064697
0,000222	3913,04493
0,00022	3916,025162
0,000218	3919,005394
0,000217	3921,985626
0,000217	3924,965858
0,000217	3927,946091
0,000219	3930,926323
0,000222	3933,906555
0,000226	3936,886787
0,00023	3939,86702
0,000233	3942,847252
0,000238	3945,827484
0,000244	3948,807716
0,000249	3951,787949
0,000256	3954,768181
0,000264	3957,748413
0,000269	3960,728645
0,000276	3963,708878
0,000284	3966,68911
0,000289	3969,669342
0,000296	3972,649574
0,000302	3975,629807
0,00031	3978,610039
0,000317	3981,590271
0,000323	3984,570503
0,000328	3987,550735
0,000334	3990,530968
0,000339	3993,5112
0,000343	3996,491432
0,000346	3999,471664
0,000349	4002,451897
0,000351	4005,432129
0,000353	4008,412361
0,000355	4011,392593
0,000356	4014,372826
0,000356	4017,353058
0,000356	4020,33329
0,000355	4023,313522
0,000355	4026,293755
0,000354	4029,273987
0,000353	4032,254219
0,00035	4035,234451
0,000349	4038,214684
0,000346	4041,194916
0,000344	4044,175148
0,000342	4047,15538
0,000339	4050,135612
0,000334	4053,115845
0,000332	4056,096077
0,000329	4059,076309
0,000327	4062,056541
0,000324	4065,036774
0,00032	4068,017006
0,000317	4070,997238
0,000314	4073,97747
0,000311	4076,957703
0,000308	4079,937935
0,000307	4082,918167
0,000303	4085,898399
0,000302	4088,878632
0,0003	4091,858864
0,000299	4094,839096
0,000299	4097,819328
0,000297	4100,799561
0,000297	4103,779793
0,000297	4106,760025
0,000297	4109,740257
0,000298	4112,72049
0,000298	4115,700722
0,000299	4118,680954
0,0003	4121,661186
0,000302	4124,641418
0,000303	4127,621651
0,000305	4130,601883
0,000308	4133,582115
0,00031	4136,562347
0,000312	4139,54258
0,000315	4142,522812
0,000317	4145,503044
0,00032	4148,483276
0,000322	4151,463509
0,000322	4154,443741
0,000323	4157,423973
0,000323	4160,404205
0,000323	4163,384438
0,000321	4166,36467
0,000319	4169,344902
0,000318	4172,325134
0,000315	4175,305367
0,000313	4178,285599
0,00031	4181,265831
0,000308	4184,246063
0,000308	4187,226295
0,000309	4190,206528
0,000312	4193,18676
0,000316	4196,166992
0,000323	4199,147224
0,000331	4202,127457
0,000341	4205,107689
0,000351	4208,087921
0,000364	4211,068153
0,000376	4214,048386
0,00039	4217,028618
0,000403	4220,00885
0,000418	4222,989082
0,000429	4225,969315
0,000444	4228,949547
0,000457	4231,929779
0,000469	4234,910011
0,000479	4237,890244
0,00049	4240,870476
0,000499	4243,850708
0,000506	4246,83094
0,000514	4249,811172
0,00052	4252,791405
0,000525	4255,771637
0,000528	4258,751869
0,000532	4261,732101
0,000534	4264,712334
0,000536	4267,692566
0,000536	4270,672798
0,000536	4273,65303
0,000535	4276,633263
0,000532	4279,613495
0,000528	4282,593727
0,000524	4285,573959
0,000519	4288,554192
0,000515	4291,534424
0,000509	4294,514656
0,000502	4297,494888
0,000496	4300,475121
0,000489	4303,455353
0,000481	4306,435585
0,000473	4309,415817
0,000465	4312,396049
0,000456	4315,376282
0,000446	4318,356514
0,000437	4321,336746
0,000428	4324,316978
0,000418	4327,297211
0,000411	4330,277443
0,000401	4333,257675
0,000392	4336,237907
0,000382	4339,21814
0,000371	4342,198372
0,000361	4345,178604
0,000349	4348,158836
0,000337	4351,139069
0,000326	4354,119301
0,000315	4357,099533
0,000303	4360,079765
0,00029	4363,059998
0,000276	4366,04023
0,000263	4369,020462
0,000248	4372,000694
0,000233	4374,980927
0,000216	4377,961159
0,000201	4380,941391
0,000186	4383,921623
0,00017	4386,901855
0,000157	4389,882088
0,000144	4392,86232
0,000135	4395,842552
0,000125	4398,822784
0,000121	4401,803017
0,000119	4404,783249
0,000121	4407,763481
0,000124	4410,743713
0,000129	4413,723946
0,000135	4416,704178
0,000142	4419,68441
0,000148	4422,664642
0,000155	4425,644875
0,000161	4428,625107
0,000166	4431,605339
0,000171	4434,585571
0,000174	4437,565804
0,000178	4440,546036
0,00018	4443,526268
0,000183	4446,5065
0,000186	4449,486732
0,000188	4452,466965
0,000191	4455,447197
0,000194	4458,427429
0,000197	4461,407661
0,000199	4464,387894
0,000203	4467,368126
0,000205	4470,348358
0,000209	4473,32859
0,000213	4476,308823
0,000217	4479,289055
0,00022	4482,269287
0,000224	4485,249519
0,000227	4488,229752
0,000231	4491,209984
0,000235	4494,190216
0,000238	4497,170448
0,000242	4500,150681
0,000246	4503,130913
0,000251	4506,111145
0,000256	4509,091377
0,000262	4512,071609
0,000268	4515,051842
0,000275	4518,032074
0,000283	4521,012306
0,000291	4523,992538
0,000299	4526,972771
0,000308	4529,953003
0,000318	4532,933235
0,000327	4535,913467
0,000337	4538,8937
0,000347	4541,873932
0,000357	4544,854164
0,000367	4547,834396
0,000376	4550,814629
0,000385	4553,794861
0,000393	4556,775093
0,0004	4559,755325
0,000407	4562,735558
0,000411	4565,71579
0,000415	4568,696022
0,000418	4571,676254
0,000419	4574,656487
0,000419	4577,636719
0,000418	4580,616951
0,000414	4583,597183
0,000411	4586,577415
0,000406	4589,557648
0,000399	4592,53788
0,000392	4595,518112
0,000384	4598,498344
0,000375	4601,478577
0,000365	4604,458809
0,000354	4607,439041
0,000342	4610,419273
0,000332	4613,399506
0,000321	4616,379738
0,000312	4619,35997
0,000304	4622,340202
0,000297	4625,320435
0,000291	4628,300667
0,000286	4631,280899
0,000283	4634,261131
0,000281	4637,241364
0,000279	4640,221596
0,000277	4643,201828
0,000276	4646,18206
0,000274	4649,162292
0,000274	4652,142525
0,000273	4655,122757
0,000272	4658,102989
0,000271	4661,083221
0,00027	4664,063454
0,000269	4667,043686
0,000268	4670,023918
0,000267	4673,00415
0,000268	4675,984383
0,000269	4678,964615
0,000268	4681,944847
0,000268	4684,925079
0,000269	4687,905312
0,00027	4690,885544
0,00027	4693,865776
0,000272	4696,846008
0,000274	4699,826241
0,000275	4702,806473
0,000277	4705,786705
0,00028	4708,766937
0,000283	4711,747169
0,000285	4714,727402
0,000289	4717,707634
0,000292	4720,687866
0,000296	4723,668098
0,000301	4726,648331
0,000303	4729,628563
0,000307	4732,608795
0,000309	4735,589027
0,000311	4738,56926
0,000313	4741,549492
0,000314	4744,529724
0,000314	4747,509956
0,000314	4750,490189
0,000314	4753,470421
0,000312	4756,450653
0,00031	4759,430885
0,000307	4762,411118
0,000304	4765,39135
0,000301	4768,371582
0,000297	4771,351814
0,000293	4774,332047
0,000288	4777,312279
0,000284	4780,292511
0,00028	4783,272743
0,000274	4786,252975
0,00027	4789,233208
0,000265	4792,21344
0,00026	4795,193672
0,000255	4798,173904
0,000249	4801,154137
0,000244	4804,134369
0,000236	4807,114601
0,000231	4810,094833
0,000224	4813,075066
0,000217	4816,055298
0,00021	4819,03553
0,000202	4822,015762
0,000196	4824,995995
0,00019	4827,976227
0,000183	4830,956459
0,00018	4833,936691
0,000176	4836,916924
0,000173	4839,897156
0,000173	4842,877388
0,000175	4845,85762
0,000177	4848,837852
0,00018	4851,818085
0,000186	4854,798317
0,000189	4857,778549
0,000193	4860,758781
0,000196	4863,739014
0,000198	4866,719246
0,000199	4869,699478
0,0002	4872,67971
0,000198	4875,659943
0,000196	4878,640175
0,000195	4881,620407
0,000191	4884,600639
0,000188	4887,580872
0,000184	4890,561104
0,000179	4893,541336
0,000176	4896,521568
0,000169	4899,501801
0,000163	4902,482033
0,000157	4905,462265
0,000152	4908,442497
0,000148	4911,422729
0,000141	4914,402962
0,000137	4917,383194
0,000132	4920,363426
0,000129	4923,343658
0,000124	4926,323891
0,000122	4929,304123
0,000118	4932,284355
0,000115	4935,264587
0,000112	4938,24482
0,000111	4941,225052
0,000108	4944,205284
0,000107	4947,185516
0,000104	4950,165749
0,000102	4953,145981
0,0000988	4956,126213
0,0000971	4959,106445
0,0000951	4962,086678
0,0000931	4965,06691
0,0000913	4968,047142
0,0000909	4971,027374
0,0000877	4974,007607
0,0000865	4976,987839
0,0000845	4979,968071
0,000082	4982,948303
0,0000809	4985,928535
0,0000799	4988,908768
0,0000769	4991,889
0,0000746	4994,869232
0,0000723	4997,849464
0,0000709	5000,829697
0,0000694	5003,809929
0,0000694	5006,790161
0,0000704	5009,770393
0,0000707	5012,750626
0,0000711	5015,730858
0,0000738	5018,71109
0,000075	5021,691322
0,0000772	5024,671555
0,0000791	5027,651787
0,0000814	5030,632019
0,0000843	5033,612251
0,000088	5036,592484
0,0000901	5039,572716
0,0000943	5042,552948
0,0000988	5045,53318
0,000104	5048,513412
0,00011	5051,493645
0,000116	5054,473877
0,000122	5057,454109
0,000129	5060,434341
0,000135	5063,414574
0,000142	5066,394806
0,000146	5069,375038
0,000153	5072,35527
0,000158	5075,335503
0,000163	5078,315735
0,000168	5081,295967
0,000173	5084,276199
0,000176	5087,256432
0,000181	5090,236664
0,000185	5093,216896
0,000188	5096,197128
0,000192	5099,177361
0,000193	5102,157593
0,000196	5105,137825
0,000197	5108,118057
0,000197	5111,098289
0,000197	5114,078522
0,000197	5117,058754
0,000195	5120,038986
0,000192	5123,019218
0,00019	5125,999451
0,000187	5128,979683
0,000183	5131,959915
0,000181	5134,940147
0,000176	5137,92038
0,000171	5140,900612
0,000167	5143,880844
0,000163	5146,861076
0,000159	5149,841309
0,000156	5152,821541
0,000151	5155,801773
0,000147	5158,782005
0,000143	5161,762238
0,000139	5164,74247
0,000135	5167,722702
0,000131	5170,702934
0,000127	5173,683167
0,000124	5176,663399
0,000119	5179,643631
0,000114	5182,623863
0,000108	5185,604095
0,000101	5188,584328
0,0000929	5191,56456
0,0000842	5194,544792
0,0000756	5197,525024
0,0000659	5200,505257
0,0000574	5203,485489
0,0000476	5206,465721
0,0000394	5209,445953
0,0000315	5212,426186
0,000025	5215,406418
0,0000206	5218,38665
0,0000179	5221,366882
0,0000208	5224,347115
0,000026	5227,327347
0,0000336	5230,307579
0,0000418	5233,287811
0,0000493	5236,268044
0,0000561	5239,248276
0,0000625	5242,228508
0,0000684	5245,20874
0,0000736	5248,188972
0,0000781	5251,169205
0,0000841	5254,149437
0,0000877	5257,129669
0,0000934	5260,109901
0,0000967	5263,090134
0,0000994	5266,070366
0,000101	5269,050598
0,000103	5272,03083
0,000102	5275,011063
0,000102	5277,991295
0,000103	5280,971527
0,000102	5283,951759
0,000102	5286,931992
0,0000992	5289,912224
0,0000986	5292,892456
0,0000963	5295,872688
0,0000933	5298,852921
0,0000906	5301,833153
0,0000863	5304,813385
0,000083	5307,793617
0,0000783	5310,773849
0,0000729	5313,754082
0,0000666	5316,734314
0,0000615	5319,714546
0,0000556	5322,694778
0,000049	5325,675011
0,0000408	5328,655243
0,0000344	5331,635475
0,000027	5334,615707
0,0000206	5337,59594
0,0000151	5340,576172
0,0000136	5343,556404
0,0000149	5346,536636
0,000021	5349,516869
0,0000246	5352,497101
0,0000305	5355,477333
0,0000347	5358,457565
0,0000402	5361,437798
0,0000438	5364,41803
0,0000477	5367,398262
0,0000507	5370,378494
0,0000539	5373,358727
0,0000576	5376,338959
0,0000605	5379,319191
0,0000626	5382,299423
0,0000652	5385,279655
0,0000669	5388,259888
0,0000675	5391,24012
0,0000683	5394,220352
0,0000678	5397,200584
0,0000668	5400,180817
0,0000656	5403,161049
0,0000645	5406,141281
0,0000635	5409,121513
0,0000617	5412,101746
0,0000612	5415,081978
0,0000581	5418,06221
0,000057	5421,042442
0,000056	5424,022675
0,000055	5427,002907
0,0000538	5429,983139
0,0000533	5432,963371
0,0000529	5435,943604
0,0000531	5438,923836
0,0000531	5441,904068
0,0000532	5444,8843
0,0000545	5447,864532
0,000054	5450,844765
0,0000543	5453,824997
0,0000557	5456,805229
0,0000562	5459,785461
0,0000573	5462,765694
0,0000595	5465,745926
0,0000618	5468,726158
0,0000656	5471,70639
0,0000659	5474,686623
0,0000697	5477,666855
0,0000711	5480,647087
0,0000721	5483,627319
0,000073	5486,607552
0,0000749	5489,587784
0,0000767	5492,568016
0,0000793	5495,548248
0,000083	5498,528481
0,0000858	5501,508713
0,0000889	5504,488945
0,000093	5507,469177
0,0000959	5510,449409
0,0001	5513,429642
0,000104	5516,409874
0,000108	5519,390106
0,000111	5522,370338
0,000115	5525,350571
0,000117	5528,330803
0,000121	5531,311035
0,000123	5534,291267
0,000124	5537,2715
0,000126	5540,251732
0,000127	5543,231964
0,00013	5546,212196
0,000131	5549,192429
0,000132	5552,172661
0,000133	5555,152893
0,000134	5558,133125
0,000135	5561,113358
0,000136	5564,09359
0,000137	5567,073822
0,000138	5570,054054
0,000138	5573,034286
0,000138	5576,014519
0,000139	5578,994751
0,00014	5581,974983
0,00014	5584,955215
0,000141	5587,935448
0,000142	5590,91568
0,000144	5593,895912
0,000145	5596,876144
0,000146	5599,856377
0,000147	5602,836609
0,000147	5605,816841
0,000146	5608,797073
0,000145	5611,777306
0,000145	5614,757538
0,000142	5617,73777
0,00014	5620,718002
0,000139	5623,698235
0,000139	5626,678467
0,000139	5629,658699
0,00014	5632,638931
0,000139	5635,619164
0,00014	5638,599396
0,000141	5641,579628
0,000142	5644,55986
0,000141	5647,540092
0,00014	5650,520325
0,000138	5653,500557
0,000137	5656,480789
0,000135	5659,461021
0,000134	5662,441254
0,000132	5665,421486
0,000133	5668,401718
0,000132	5671,38195
0,000131	5674,362183
0,000131	5677,342415
0,000129	5680,322647
0,000127	5683,302879
0,000126	5686,283112
0,000124	5689,263344
0,000122	5692,243576
0,000119	5695,223808
0,000117	5698,204041
0,000115	5701,184273
0,000112	5704,164505
0,000111	5707,144737
0,000109	5710,124969
0,000105	5713,105202
0,000102	5716,085434
0,0000996	5719,065666
0,0000958	5722,045898
0,0000924	5725,026131
0,0000889	5728,006363
0,0000855	5730,986595
0,000083	5733,966827
0,0000802	5736,94706
0,0000777	5739,927292
0,0000739	5742,907524
0,0000723	5745,887756
0,0000696	5748,867989
0,000067	5751,848221
0,0000631	5754,828453
0,0000601	5757,808685
0,000058	5760,788918
0,0000545	5763,76915
0,0000522	5766,749382
0,0000484	5769,729614
0,0000446	5772,709846
0,0000424	5775,690079
0,0000387	5778,670311
0,0000354	5781,650543
0,0000328	5784,630775
0,0000303	5787,611008
0,0000267	5790,59124
0,0000243	5793,571472
0,0000223	5796,551704
0,0000194	5799,531937
0,0000165	5802,512169
0,0000138	5805,492401
0,0000129	5808,472633
0,0000131	5811,452866
0,0000133	5814,433098
0,0000147	5817,41333
0,0000178	5820,393562
0,0000211	5823,373795
0,0000253	5826,354027
0,0000294	5829,334259
0,0000338	5832,314491
0,0000377	5835,294724
0,0000418	5838,274956
0,0000459	5841,255188
0,0000505	5844,23542
0,0000536	5847,215652
0,0000567	5850,195885
0,0000597	5853,176117
0,0000622	5856,156349
0,000065	5859,136581
0,0000665	5862,116814
0,0000684	5865,097046
0,0000696	5868,077278
0,0000707	5871,05751
0,0000727	5874,037743
0,000074	5877,017975
0,0000755	5879,998207
0,0000779	5882,978439
0,0000791	5885,958672
0,0000798	5888,938904
0,0000789	5891,919136
0,00008	5894,899368
0,0000783	5897,879601
0,0000777	5900,859833
0,0000752	5903,840065
0,0000726	5906,820297
0,0000701	5909,800529
0,0000674	5912,780762
0,0000632	5915,760994
0,0000596	5918,741226
0,0000564	5921,721458
0,0000521	5924,701691
0,0000471	5927,681923
0,0000418	5930,662155
0,0000374	5933,642387
0,0000326	5936,62262
0,0000284	5939,602852
0,0000236	5942,583084
0,0000207	5945,563316
[truncated: 30,772 more rows]
