# Supplementary material for: Predicting the Durability of Solid Fired Bricks Using NDT Electroacoustic Methods
Source: Materials (Basel). 2022 Aug 25;15(17):5882. doi: 10.3390/ma15175882 (PMC9457344; doi:10.3390/ma15175882)
Supplement: Supplementary file 1 [file materials-15-05882-s001.zip › 32-S0_FT.csv]

ASCII data file created with TiePie Multi Channel software. www.tiepie.com.
2021-02-24 09:15:45 704m
Frequency	FFT1
Hz	V
0,00091	0
0,0000558	2,980232239
0,0000503	5,960464478
0,0000554	8,940696716
0,0000444	11,92092896
0,0000611	14,90116119
0,0000708	17,88139343
0,0000625	20,86162567
0,0000066	23,84185791
0,0000452	26,82209015
0,0000532	29,80232239
0,0000474	32,78255463
0,000055	35,76278687
0,0000538	38,7430191
0,0000547	41,72325134
0,0000652	44,70348358
0,0000575	47,68371582
0,0000693	50,66394806
0,0000644	53,6441803
0,0000603	56,62441254
0,000061	59,60464478
0,0000596	62,58487701
0,0000596	65,56510925
0,0000583	68,54534149
0,0000589	71,52557373
0,0000609	74,50580597
0,0000648	77,48603821
0,000065	80,46627045
0,0000692	83,44650269
0,0000671	86,42673492
0,0000662	89,40696716
0,0000684	92,3871994
0,0000637	95,36743164
0,0000653	98,34766388
0,000062	101,3278961
0,0000639	104,3081284
0,0000647	107,2883606
0,0000676	110,2685928
0,000071	113,2488251
0,0000693	116,2290573
0,0000669	119,2092896
0,0000622	122,1895218
0,000063	125,169754
0,0000613	128,1499863
0,0000617	131,1302185
0,0000618	134,1104507
0,0000644	137,090683
0,0000613	140,0709152
0,0000635	143,0511475
0,0000714	146,0313797
0,0000705	149,0116119
0,0000783	151,9918442
0,0000815	154,9720764
0,0000859	157,9523087
0,0000828	160,9325409
0,0000825	163,9127731
0,0000818	166,8930054
0,000082	169,8732376
0,0000824	172,8534698
0,0000833	175,8337021
0,0000808	178,8139343
0,0000815	181,7941666
0,0000827	184,7743988
0,0000823	187,754631
0,0000864	190,7348633
0,0000847	193,7150955
0,0000888	196,6953278
0,000088	199,67556
0,0000891	202,6557922
0,0000888	205,6360245
0,00009	208,6162567
0,0000916	211,596489
0,000093	214,5767212
0,000093	217,5569534
0,000095	220,5371857
0,0000977	223,5174179
0,0000984	226,4976501
0,000101	229,4778824
0,000106	232,4581146
0,000106	235,4383469
0,000108	238,4185791
0,000109	241,3988113
0,00011	244,3790436
0,000112	247,3592758
0,000111	250,3395081
0,000115	253,3197403
0,000115	256,2999725
0,000111	259,2802048
0,000114	262,260437
0,000114	265,2406693
0,000112	268,2209015
0,000114	271,2011337
0,000115	274,181366
0,000115	277,1615982
0,000117	280,1418304
0,000114	283,1220627
0,000111	286,1022949
0,000105	289,0825272
0,0000988	292,0627594
0,0000944	295,0429916
0,0000932	298,0232239
0,0000912	301,0034561
0,0000986	303,9836884
0,000104	306,9639206
0,000107	309,9441528
0,000114	312,9243851
0,000118	315,9046173
0,00012	318,8848495
0,000123	321,8650818
0,000124	324,845314
0,000126	327,8255463
0,000129	330,8057785
0,000128	333,7860107
0,000131	336,766243
0,000133	339,7464752
0,00014	342,7267075
0,000143	345,7069397
0,000151	348,6871719
0,000157	351,6674042
0,000165	354,6476364
0,000171	357,6278687
0,000178	360,6081009
0,000185	363,5883331
0,000191	366,5685654
0,000202	369,5487976
0,000211	372,5290298
0,000223	375,5092621
0,000241	378,4894943
0,000261	381,4697266
0,000286	384,4499588
0,000317	387,430191
0,000346	390,4104233
0,000376	393,3906555
0,000413	396,3708878
0,000448	399,35112
0,000499	402,3313522
0,000578	405,3115845
0,000666	408,2918167
0,00077	411,272049
0,000893	414,2522812
0,00102	417,2325134
0,00115	420,2127457
0,00127	423,1929779
0,00132	426,1732101
0,00122	429,1534424
0,000931	432,1336746
0,000532	435,1139069
0,000468	438,0941391
0,000521	441,0743713
0,000402	444,0546036
0,000371	447,0348358
0,00035	450,0150681
0,000332	452,9953003
0,000303	455,9755325
0,00028	458,9557648
0,000259	461,935997
0,000244	464,9162292
0,000243	467,8964615
0,000233	470,8766937
0,000225	473,856926
0,000221	476,8371582
0,000216	479,8173904
0,000217	482,7976227
0,000211	485,7778549
0,000204	488,7580872
0,000195	491,7383194
0,000189	494,7185516
0,000188	497,6987839
0,000188	500,6790161
0,000188	503,6592484
0,000188	506,6394806
0,000189	509,6197128
0,000192	512,5999451
0,000195	515,5801773
0,000196	518,5604095
0,000198	521,5406418
0,000197	524,520874
0,000197	527,5011063
0,000197	530,4813385
0,000197	533,4615707
0,000197	536,441803
0,000197	539,4220352
0,000198	542,4022675
0,000198	545,3824997
0,000198	548,3627319
0,000197	551,3429642
0,000197	554,3231964
0,000196	557,3034286
0,000201	560,2836609
0,000209	563,2638931
0,000216	566,2441254
0,000222	569,2243576
0,000227	572,2045898
0,000233	575,1848221
0,000237	578,1650543
0,00024	581,1452866
0,000246	584,1255188
0,000253	587,105751
0,000259	590,0859833
0,000265	593,0662155
0,000269	596,0464478
0,000276	599,02668
0,000283	602,0069122
0,000292	604,9871445
0,0003	607,9673767
0,00031	610,9476089
0,000321	613,9278412
0,000333	616,9080734
0,000344	619,8883057
0,000358	622,8685379
0,000373	625,8487701
0,000388	628,8290024
0,000406	631,8092346
0,000425	634,7894669
0,000447	637,7696991
0,00047	640,7499313
0,000498	643,7301636
0,000527	646,7103958
0,000562	649,6906281
0,000599	652,6708603
0,000642	655,6510925
0,00069	658,6313248
0,000745	661,611557
0,000808	664,5917892
0,000881	667,5720215
0,000965	670,5522537
0,00106	673,532486
0,00118	676,5127182
0,00132	679,4929504
0,00148	682,4731827
0,00168	685,4534149
0,00189	688,4336472
0,00212	691,4138794
0,00233	694,3941116
0,00249	697,3743439
0,00252	700,3545761
0,00234	703,3348083
0,00187	706,3150406
0,00119	709,2952728
0,000824	712,2755051
0,000884	715,2557373
0,000759	718,2359695
0,000686	721,2162018
0,000623	724,196434
0,000569	727,1766663
0,000521	730,1568985
0,000481	733,1371307
0,000447	736,117363
0,000416	739,0975952
0,000392	742,0778275
0,000365	745,0580597
0,000345	748,0382919
0,000326	751,0185242
0,000307	753,9987564
0,00029	756,9789886
0,000275	759,9592209
0,00026	762,9394531
0,000247	765,9196854
0,000234	768,8999176
0,000223	771,8801498
0,000212	774,8603821
0,000202	777,8406143
0,000195	780,8208466
0,000186	783,8010788
0,00018	786,781311
0,000175	789,7615433
0,000171	792,7417755
0,000165	795,7220078
0,00016	798,70224
0,000153	801,6824722
0,000145	804,6627045
0,000135	807,6429367
0,000127	810,6231689
0,000118	813,6034012
0,000115	816,5836334
0,000113	819,5638657
0,00011	822,5440979
0,000108	825,5243301
0,000107	828,5045624
0,000106	831,4847946
0,000116	834,4650269
0,000133	837,4452591
0,000159	840,4254913
0,000194	843,4057236
0,00024	846,3859558
0,000296	849,366188
0,000362	852,3464203
0,000432	855,3266525
0,000496	858,3068848
0,000535	861,287117
0,000523	864,2673492
0,000446	867,2475815
0,00031	870,2278137
0,000201	873,208046
0,000208	876,1882782
0,000202	879,1685104
0,000175	882,1487427
0,000169	885,1289749
0,000159	888,1092072
0,000153	891,0894394
0,00015	894,0696716
0,000147	897,0499039
0,000144	900,0301361
0,000141	903,0103683
0,000138	905,9906006
0,000135	908,9708328
0,000132	911,9510651
0,000129	914,9312973
0,000122	917,9115295
0,000119	920,8917618
0,000119	923,871994
0,000118	926,8522263
0,000117	929,8324585
0,000117	932,8126907
0,000117	935,792923
0,000116	938,7731552
0,000117	941,7533875
0,000115	944,7336197
0,000112	947,7138519
0,000108	950,6940842
0,000105	953,6743164
0,000102	956,6545486
0,0000996	959,6347809
0,0000987	962,6150131
0,000096	965,5952454
0,000096	968,5754776
0,0000943	971,5557098
0,0000952	974,5359421
0,0000947	977,5161743
0,0000976	980,4964066
0,0000985	983,4766388
0,0000996	986,456871
0,000102	989,4371033
0,000104	992,4173355
0,000106	995,3975677
0,000109	998,3778
0,000111	1001,358032
0,000115	1004,338264
0,000119	1007,318497
0,000119	1010,298729
0,000118	1013,278961
0,000116	1016,259193
0,000112	1019,239426
0,000112	1022,219658
0,000112	1025,19989
0,000114	1028,180122
0,000115	1031,160355
0,000116	1034,140587
0,000117	1037,120819
0,000118	1040,101051
0,000118	1043,081284
0,000119	1046,061516
0,00012	1049,041748
0,000123	1052,02198
0,000125	1055,002213
0,000127	1057,982445
0,00013	1060,962677
0,000134	1063,942909
0,000136	1066,923141
0,000142	1069,903374
0,000147	1072,883606
0,000152	1075,863838
0,000158	1078,84407
0,000164	1081,824303
0,000171	1084,804535
0,000179	1087,784767
0,000188	1090,764999
0,000197	1093,745232
0,000211	1096,725464
0,000223	1099,705696
0,000237	1102,685928
0,000252	1105,666161
0,00027	1108,646393
0,00029	1111,626625
0,000315	1114,606857
0,000343	1117,58709
0,000375	1120,567322
0,000413	1123,547554
0,000451	1126,527786
0,00049	1129,508018
0,000523	1132,488251
0,000545	1135,468483
0,000545	1138,448715
0,000521	1141,428947
0,000468	1144,40918
0,000394	1147,389412
0,000315	1150,369644
0,000254	1153,349876
0,000223	1156,330109
0,000208	1159,310341
0,000188	1162,290573
0,00017	1165,270805
0,000156	1168,251038
0,000144	1171,23127
0,000131	1174,211502
0,000122	1177,191734
0,000113	1180,171967
0,000107	1183,152199
0,000102	1186,132431
0,0000976	1189,112663
0,0000942	1192,092896
0,0000914	1195,073128
0,0000899	1198,05336
0,0000885	1201,033592
0,0000876	1204,013824
0,000089	1206,994057
0,0000873	1209,974289
0,0000873	1212,954521
0,0000852	1215,934753
0,0000824	1218,914986
0,0000792	1221,895218
0,0000784	1224,87545
0,0000812	1227,855682
0,0000846	1230,835915
0,0000929	1233,816147
0,000101	1236,796379
0,00011	1239,776611
0,000116	1242,756844
0,000121	1245,737076
0,000126	1248,717308
0,000133	1251,69754
0,000137	1254,677773
0,000143	1257,658005
0,000146	1260,638237
0,00015	1263,618469
0,000152	1266,598701
0,000151	1269,578934
0,000149	1272,559166
0,000151	1275,539398
0,000154	1278,51963
0,000159	1281,499863
0,000165	1284,480095
0,000167	1287,460327
0,00017	1290,440559
0,000171	1293,420792
0,000172	1296,401024
0,000181	1299,381256
0,000192	1302,361488
0,0002	1305,341721
0,000206	1308,321953
0,000221	1311,302185
0,000235	1314,282417
0,000248	1317,26265
0,000264	1320,242882
0,000279	1323,223114
0,000295	1326,203346
0,00031	1329,183578
0,000327	1332,163811
0,000344	1335,144043
0,000364	1338,124275
0,000386	1341,104507
0,00041	1344,08474
0,000437	1347,064972
0,000466	1350,045204
0,000499	1353,025436
0,000531	1356,005669
0,000568	1358,985901
0,000605	1361,966133
0,000647	1364,946365
0,000691	1367,926598
0,000738	1370,90683
0,000786	1373,887062
0,000835	1376,867294
0,000883	1379,847527
0,000926	1382,827759
0,00096	1385,807991
0,000979	1388,788223
0,000979	1391,768456
0,000956	1394,748688
0,000912	1397,72892
0,000843	1400,709152
0,00076	1403,689384
0,000676	1406,669617
0,000603	1409,649849
0,000543	1412,630081
0,000497	1415,610313
0,000461	1418,590546
0,000437	1421,570778
0,000414	1424,55101
0,000395	1427,531242
0,000376	1430,511475
0,000356	1433,491707
0,000338	1436,471939
0,000322	1439,452171
0,000307	1442,432404
0,000296	1445,412636
0,000287	1448,392868
0,000277	1451,3731
0,000267	1454,353333
0,000256	1457,333565
0,000245	1460,313797
0,000236	1463,294029
0,00023	1466,274261
0,000221	1469,254494
0,000213	1472,234726
0,000204	1475,214958
0,000196	1478,19519
0,000187	1481,175423
0,000178	1484,155655
0,00017	1487,135887
0,000158	1490,116119
0,00015	1493,096352
0,00014	1496,076584
0,000132	1499,056816
0,000125	1502,037048
0,00012	1505,017281
0,000119	1507,997513
0,000122	1510,977745
0,000137	1513,957977
0,000157	1516,93821
0,000184	1519,918442
0,000214	1522,898674
0,000239	1525,878906
0,000256	1528,859138
0,000258	1531,839371
0,000246	1534,819603
0,00023	1537,799835
0,000225	1540,780067
0,000227	1543,7603
0,000227	1546,740532
0,000224	1549,720764
0,00022	1552,700996
0,000213	1555,681229
0,000204	1558,661461
0,000194	1561,641693
0,000187	1564,621925
0,000181	1567,602158
0,000179	1570,58239
0,000175	1573,562622
0,00017	1576,542854
0,000167	1579,523087
0,000165	1582,503319
0,000163	1585,483551
0,000162	1588,463783
0,000158	1591,444016
0,000157	1594,424248
0,000155	1597,40448
0,000153	1600,384712
0,000152	1603,364944
0,000152	1606,345177
0,000151	1609,325409
0,00015	1612,305641
0,000148	1615,285873
0,000149	1618,266106
0,000148	1621,246338
0,000147	1624,22657
0,000146	1627,206802
0,000146	1630,187035
0,000145	1633,167267
0,000144	1636,147499
0,000141	1639,127731
0,000137	1642,107964
0,000135	1645,088196
0,000131	1648,068428
0,000127	1651,04866
0,000125	1654,028893
0,000123	1657,009125
0,000122	1659,989357
0,000121	1662,969589
0,000121	1665,949821
0,00012	1668,930054
0,000118	1671,910286
0,000118	1674,890518
0,000117	1677,87075
0,000117	1680,850983
0,000116	1683,831215
0,000117	1686,811447
0,000115	1689,791679
0,000112	1692,771912
0,00011	1695,752144
0,000105	1698,732376
0,000101	1701,712608
0,0000947	1704,692841
0,000089	1707,673073
0,000086	1710,653305
0,0000848	1713,633537
0,0000883	1716,61377
0,0000905	1719,594002
0,0000937	1722,574234
0,0000962	1725,554466
0,0000931	1728,534698
0,0000921	1731,514931
0,000093	1734,495163
0,0000954	1737,475395
0,0000958	1740,455627
0,0000963	1743,43586
0,0000974	1746,416092
0,0000978	1749,396324
0,0000996	1752,376556
0,0000999	1755,356789
0,0000991	1758,337021
0,0000995	1761,317253
0,0000994	1764,297485
0,000101	1767,277718
0,000101	1770,25795
0,000102	1773,238182
0,000105	1776,218414
0,000107	1779,198647
0,000109	1782,178879
0,00011	1785,159111
0,000114	1788,139343
0,000115	1791,119576
0,000118	1794,099808
0,00012	1797,08004
0,000124	1800,060272
0,000128	1803,040504
0,000131	1806,020737
0,000138	1809,000969
0,000146	1811,981201
0,000153	1814,961433
0,000161	1817,941666
0,000172	1820,921898
0,000183	1823,90213
0,000197	1826,882362
0,000214	1829,862595
0,000231	1832,842827
0,000249	1835,823059
0,000266	1838,803291
0,000283	1841,783524
0,000297	1844,763756
0,000311	1847,743988
0,000323	1850,72422
0,00033	1853,704453
0,000331	1856,684685
0,000327	1859,664917
0,000314	1862,645149
0,000293	1865,625381
0,000268	1868,605614
0,000237	1871,585846
0,000206	1874,566078
0,000179	1877,54631
0,000164	1880,526543
0,000156	1883,506775
0,000153	1886,487007
0,000153	1889,467239
0,000154	1892,447472
0,000158	1895,427704
0,000164	1898,407936
0,000172	1901,388168
0,000181	1904,368401
0,000195	1907,348633
0,00021	1910,328865
0,000228	1913,309097
0,000248	1916,28933
0,00027	1919,269562
0,000293	1922,249794
0,000317	1925,230026
0,00034	1928,210258
0,000362	1931,190491
0,000383	1934,170723
0,000401	1937,150955
0,000415	1940,131187
0,000421	1943,11142
0,000421	1946,091652
0,000412	1949,071884
0,000396	1952,052116
0,000376	1955,032349
0,000353	1958,012581
0,000331	1960,992813
0,000313	1963,973045
0,000302	1966,953278
0,000294	1969,93351
0,000286	1972,913742
0,000282	1975,893974
0,000278	1978,874207
0,000275	1981,854439
0,000275	1984,834671
0,000273	1987,814903
0,000269	1990,795135
0,000265	1993,775368
0,000259	1996,7556
0,000253	1999,735832
0,000248	2002,716064
0,000246	2005,696297
0,000245	2008,676529
0,000244	2011,656761
0,000242	2014,636993
0,000242	2017,617226
0,000241	2020,597458
0,000241	2023,57769
0,000242	2026,557922
0,000243	2029,538155
0,000246	2032,518387
0,000249	2035,498619
0,000252	2038,478851
0,000256	2041,459084
0,000259	2044,439316
0,000261	2047,419548
0,000265	2050,39978
0,000269	2053,380013
0,000273	2056,360245
0,000277	2059,340477
0,000283	2062,320709
0,000288	2065,300941
0,000293	2068,281174
0,000301	2071,261406
0,000307	2074,241638
0,000316	2077,22187
0,000326	2080,202103
0,000335	2083,182335
0,000343	2086,162567
0,000352	2089,142799
0,000362	2092,123032
0,00037	2095,103264
0,00038	2098,083496
0,00039	2101,063728
0,000398	2104,043961
0,000408	2107,024193
0,000417	2110,004425
0,000426	2112,984657
0,000433	2115,96489
0,00044	2118,945122
0,000447	2121,925354
0,000452	2124,905586
0,000454	2127,885818
0,000454	2130,866051
0,000451	2133,846283
0,000445	2136,826515
0,000437	2139,806747
0,000426	2142,78698
0,000413	2145,767212
0,000398	2148,747444
0,000384	2151,727676
0,000371	2154,707909
0,000364	2157,688141
0,00036	2160,668373
0,00036	2163,648605
0,000362	2166,628838
0,000363	2169,60907
0,000365	2172,589302
0,000366	2175,569534
0,000367	2178,549767
0,00037	2181,529999
0,000373	2184,510231
0,000376	2187,490463
0,000381	2190,470695
0,000383	2193,450928
0,000389	2196,43116
0,000395	2199,411392
0,000401	2202,391624
0,000407	2205,371857
0,000414	2208,352089
0,000423	2211,332321
0,000431	2214,312553
0,00044	2217,292786
0,00045	2220,273018
0,000462	2223,25325
0,000475	2226,233482
0,000491	2229,213715
0,000507	2232,193947
0,000524	2235,174179
0,000543	2238,154411
0,000563	2241,134644
0,000584	2244,114876
0,000606	2247,095108
0,000628	2250,07534
0,000652	2253,055573
0,000676	2256,035805
0,000702	2259,016037
0,000729	2261,996269
0,000758	2264,976501
0,000786	2267,956734
0,000817	2270,936966
0,000846	2273,917198
0,000875	2276,89743
0,000905	2279,877663
0,000931	2282,857895
0,000953	2285,838127
0,000972	2288,818359
0,000986	2291,798592
0,000992	2294,778824
0,000991	2297,759056
0,00098	2300,739288
0,000959	2303,719521
0,00093	2306,699753
0,0009	2309,679985
0,000868	2312,660217
0,000847	2315,64045
0,000837	2318,620682
0,000839	2321,600914
0,000848	2324,581146
0,000857	2327,561378
0,000866	2330,541611
0,000874	2333,521843
0,00088	2336,502075
0,000882	2339,482307
0,00088	2342,46254
0,000871	2345,442772
0,000852	2348,423004
0,000825	2351,403236
0,000785	2354,383469
0,000737	2357,363701
0,000681	2360,343933
0,000622	2363,324165
0,000565	2366,304398
0,000516	2369,28463
0,000476	2372,264862
0,000446	2375,245094
0,000422	2378,225327
0,0004	2381,205559
0,00038	2384,185791
0,000362	2387,166023
0,000346	2390,146255
0,000333	2393,126488
0,00032	2396,10672
0,000307	2399,086952
0,000294	2402,067184
0,000283	2405,047417
0,000273	2408,027649
0,000262	2411,007881
0,000254	2413,988113
0,000246	2416,968346
0,000238	2419,948578
0,000232	2422,92881
0,000227	2425,909042
0,00022	2428,889275
0,000215	2431,869507
0,00021	2434,849739
0,000204	2437,829971
0,0002	2440,810204
0,000195	2443,790436
0,000192	2446,770668
0,000188	2449,7509
0,000184	2452,731133
0,00018	2455,711365
0,000178	2458,691597
0,000177	2461,671829
0,000177	2464,652061
0,000175	2467,632294
0,000173	2470,612526
0,000171	2473,592758
0,000172	2476,57299
0,000168	2479,553223
0,000166	2482,533455
0,000165	2485,513687
0,000163	2488,493919
0,00016	2491,474152
0,000158	2494,454384
0,000154	2497,434616
0,000152	2500,414848
0,000146	2503,395081
0,000142	2506,375313
0,000137	2509,355545
0,000132	2512,335777
0,000126	2515,31601
0,000119	2518,296242
0,000111	2521,276474
0,000103	2524,256706
0,0000949	2527,236938
0,0000868	2530,217171
0,0000781	2533,197403
0,0000678	2536,177635
0,0000586	2539,157867
0,0000481	2542,1381
0,0000382	2545,118332
0,0000273	2548,098564
0,0000204	2551,078796
0,0000154	2554,059029
0,0000132	2557,039261
0,000012	2560,019493
0,000014	2562,999725
0,0000142	2565,979958
0,0000142	2568,96019
0,0000111	2571,940422
0,00000965	2574,920654
0,00000891	2577,900887
0,00000987	2580,881119
0,0000114	2583,861351
0,0000115	2586,841583
0,0000123	2589,821815
0,0000135	2592,802048
0,0000146	2595,78228
0,0000171	2598,762512
0,0000179	2601,742744
0,0000189	2604,722977
0,0000198	2607,703209
0,0000214	2610,683441
0,0000235	2613,663673
0,0000256	2616,643906
0,0000279	2619,624138
0,0000297	2622,60437
0,0000314	2625,584602
0,0000338	2628,564835
0,0000358	2631,545067
0,0000376	2634,525299
0,0000393	2637,505531
0,0000404	2640,485764
0,000041	2643,465996
0,0000429	2646,446228
0,0000438	2649,42646
0,0000456	2652,406693
0,0000481	2655,386925
0,0000517	2658,367157
0,0000565	2661,347389
0,0000615	2664,327621
0,0000664	2667,307854
0,0000717	2670,288086
0,0000773	2673,268318
0,0000833	2676,24855
0,00009	2679,228783
0,0000949	2682,209015
0,0001	2685,189247
0,000105	2688,169479
0,000108	2691,149712
0,000112	2694,129944
0,000115	2697,110176
0,000118	2700,090408
0,000121	2703,070641
0,000121	2706,050873
0,000119	2709,031105
0,000117	2712,011337
0,000114	2714,99157
0,000112	2717,971802
0,000107	2720,952034
0,000104	2723,932266
0,000102	2726,912498
0,000102	2729,892731
0,000103	2732,872963
0,000105	2735,853195
0,000108	2738,833427
0,00011	2741,81366
0,000113	2744,793892
0,000115	2747,774124
0,000117	2750,754356
0,000119	2753,734589
0,000123	2756,714821
0,000127	2759,695053
0,000131	2762,675285
0,000135	2765,655518
0,00014	2768,63575
0,000144	2771,615982
0,000149	2774,596214
0,000153	2777,576447
0,000158	2780,556679
0,000161	2783,536911
0,000165	2786,517143
0,000167	2789,497375
0,000171	2792,477608
0,000172	2795,45784
0,000175	2798,438072
0,000175	2801,418304
0,000176	2804,398537
0,000179	2807,378769
0,00018	2810,359001
0,000184	2813,339233
0,000185	2816,319466
0,000188	2819,299698
0,000193	2822,27993
0,000194	2825,260162
0,000197	2828,240395
0,000197	2831,220627
0,000198	2834,200859
0,000198	2837,181091
0,000196	2840,161324
0,000193	2843,141556
0,00019	2846,121788
0,000187	2849,10202
0,000182	2852,082253
0,000175	2855,062485
0,000171	2858,042717
0,000164	2861,022949
0,000158	2864,003181
0,000152	2866,983414
0,000148	2869,963646
0,000147	2872,943878
0,00015	2875,92411
0,000156	2878,904343
0,000166	2881,884575
0,00018	2884,864807
0,000197	2887,845039
0,000216	2890,825272
0,000236	2893,805504
0,000259	2896,785736
0,000282	2899,765968
0,000305	2902,746201
0,00033	2905,726433
0,000351	2908,706665
0,000373	2911,686897
0,000392	2914,66713
0,000406	2917,647362
0,000418	2920,627594
0,000425	2923,607826
0,000429	2926,588058
0,000428	2929,568291
0,000426	2932,548523
0,000422	2935,528755
0,000418	2938,508987
0,000414	2941,48922
0,000411	2944,469452
0,000409	2947,449684
0,000406	2950,429916
0,000404	2953,410149
0,000402	2956,390381
0,0004	2959,370613
0,0004	2962,350845
0,000397	2965,331078
0,000398	2968,31131
0,000397	2971,291542
0,000396	2974,271774
0,000393	2977,252007
0,000391	2980,232239
0,000387	2983,212471
0,000386	2986,192703
0,000385	2989,172935
0,000386	2992,153168
0,000389	2995,1334
0,000395	2998,113632
0,000402	3001,093864
0,000409	3004,074097
0,000418	3007,054329
0,000428	3010,034561
0,000437	3013,014793
0,000447	3015,995026
0,000456	3018,975258
0,000463	3021,95549
0,00047	3024,935722
0,000474	3027,915955
0,000476	3030,896187
0,000478	3033,876419
0,000477	3036,856651
0,000474	3039,836884
0,000467	3042,817116
0,000457	3045,797348
0,000443	3048,77758
0,000427	3051,757813
0,000407	3054,738045
0,000387	3057,718277
0,000367	3060,698509
0,000345	3063,678741
0,000323	3066,658974
0,000303	3069,639206
0,000281	3072,619438
0,000259	3075,59967
0,00024	3078,579903
0,000219	3081,560135
0,000201	3084,540367
0,000182	3087,520599
0,000165	3090,500832
0,000149	3093,481064
0,000133	3096,461296
0,000121	3099,441528
0,000109	3102,421761
0,000099	3105,401993
0,0000908	3108,382225
0,0000855	3111,362457
0,0000821	3114,34269
0,0000821	3117,322922
0,0000833	3120,303154
0,0000865	3123,283386
0,0000901	3126,263618
0,0000962	3129,243851
0,0000995	3132,224083
0,000106	3135,204315
0,000114	3138,184547
0,000122	3141,16478
0,00013	3144,145012
0,000139	3147,125244
0,000147	3150,105476
0,000156	3153,085709
0,000165	3156,065941
0,000174	3159,046173
0,000185	3162,026405
0,000194	3165,006638
0,000203	3167,98687
0,000212	3170,967102
0,000221	3173,947334
0,000229	3176,927567
0,000235	3179,907799
0,00024	3182,888031
0,000243	3185,868263
0,000246	3188,848495
0,000247	3191,828728
0,000248	3194,80896
0,000247	3197,789192
0,000246	3200,769424
0,000243	3203,749657
0,00024	3206,729889
0,000235	3209,710121
0,000229	3212,690353
0,000222	3215,670586
0,000216	3218,650818
0,00021	3221,63105
0,000205	3224,611282
0,000202	3227,591515
0,000199	3230,571747
0,0002	3233,551979
0,0002	3236,532211
0,0002	3239,512444
0,000201	3242,492676
0,0002	3245,472908
0,0002	3248,45314
0,0002	3251,433372
0,000201	3254,413605
0,000202	3257,393837
0,000205	3260,374069
0,000206	3263,354301
0,000207	3266,334534
0,000206	3269,314766
0,000207	3272,294998
0,000206	3275,27523
0,000203	3278,255463
0,000201	3281,235695
0,000197	3284,215927
0,000194	3287,196159
0,00019	3290,176392
0,000186	3293,156624
0,000181	3296,136856
0,000176	3299,117088
0,000172	3302,097321
0,000167	3305,077553
0,000165	3308,057785
0,000161	3311,038017
0,000159	3314,01825
0,000158	3316,998482
0,000159	3319,978714
0,000158	3322,958946
0,000158	3325,939178
0,000159	3328,919411
0,000161	3331,899643
0,000163	3334,879875
0,000165	3337,860107
0,000167	3340,84034
0,000168	3343,820572
0,000169	3346,800804
0,000169	3349,781036
0,00017	3352,761269
0,00017	3355,741501
0,000169	3358,721733
0,000166	3361,701965
0,000165	3364,682198
0,000162	3367,66243
0,000161	3370,642662
0,000158	3373,622894
0,000156	3376,603127
0,000155	3379,583359
0,000155	3382,563591
0,000154	3385,543823
0,000154	3388,524055
0,000154	3391,504288
0,000152	3394,48452
0,000152	3397,464752
0,000151	3400,444984
0,00015	3403,425217
0,00015	3406,405449
0,00015	3409,385681
0,00015	3412,365913
0,000151	3415,346146
0,000151	3418,326378
0,000151	3421,30661
0,000152	3424,286842
0,000153	3427,267075
0,000153	3430,247307
0,000152	3433,227539
0,000152	3436,207771
0,000153	3439,188004
0,000151	3442,168236
0,000153	3445,148468
0,000153	3448,1287
0,000155	3451,108932
0,000156	3454,089165
0,000157	3457,069397
0,00016	3460,049629
0,000162	3463,029861
0,000164	3466,010094
0,000165	3468,990326
0,000168	3471,970558
0,000171	3474,95079
0,000175	3477,931023
0,000179	3480,911255
0,000185	3483,891487
0,00019	3486,871719
0,000196	3489,851952
0,000201	3492,832184
0,000208	3495,812416
0,000213	3498,792648
0,000219	3501,772881
0,000224	3504,753113
0,000229	3507,733345
0,000233	3510,713577
0,000239	3513,69381
0,000244	3516,674042
0,000248	3519,654274
0,000251	3522,634506
0,000257	3525,614738
0,00026	3528,594971
0,000264	3531,575203
0,000267	3534,555435
0,00027	3537,535667
0,000269	3540,5159
0,000268	3543,496132
0,000266	3546,476364
0,000261	3549,456596
0,000254	3552,436829
0,000247	3555,417061
0,000236	3558,397293
0,000224	3561,377525
0,000211	3564,357758
0,000198	3567,33799
0,000183	3570,318222
0,000168	3573,298454
0,000153	3576,278687
0,000137	3579,258919
0,000123	3582,239151
0,000109	3585,219383
0,000097	3588,199615
0,0000881	3591,179848
0,000082	3594,16008
0,0000815	3597,140312
0,0000846	3600,120544
0,0000906	3603,100777
0,0000992	3606,081009
0,000107	3609,061241
0,000113	3612,041473
0,000119	3615,021706
0,000122	3618,001938
0,000125	3620,98217
0,000126	3623,962402
0,000126	3626,942635
0,000126	3629,922867
0,000124	3632,903099
0,000122	3635,883331
0,000121	3638,863564
0,000118	3641,843796
0,000116	3644,824028
0,000115	3647,80426
0,000114	3650,784492
0,000112	3653,764725
0,000111	3656,744957
0,000111	3659,725189
0,000112	3662,705421
0,000112	3665,685654
0,000112	3668,665886
0,000114	3671,646118
0,000114	3674,62635
0,000116	3677,606583
0,000119	3680,586815
0,00012	3683,567047
0,000123	3686,547279
0,000126	3689,527512
0,000129	3692,507744
0,000132	3695,487976
0,000136	3698,468208
0,00014	3701,448441
0,000144	3704,428673
0,000149	3707,408905
0,000153	3710,389137
0,000158	3713,36937
0,000161	3716,349602
0,000164	3719,329834
0,000167	3722,310066
0,00017	3725,290298
0,000171	3728,270531
0,000174	3731,250763
0,000176	3734,230995
0,000176	3737,211227
0,000177	3740,19146
0,000177	3743,171692
0,000178	3746,151924
0,000178	3749,132156
0,000179	3752,112389
0,000178	3755,092621
0,000179	3758,072853
0,000179	3761,053085
0,000179	3764,033318
0,000179	3767,01355
0,00018	3769,993782
0,000181	3772,974014
0,00018	3775,954247
0,000181	3778,934479
0,000182	3781,914711
0,000182	3784,894943
0,000183	3787,875175
0,000185	3790,855408
0,000184	3793,83564
0,000186	3796,815872
0,000187	3799,796104
0,000186	3802,776337
0,000186	3805,756569
0,000183	3808,736801
0,000181	3811,717033
0,000176	3814,697266
0,00017	3817,677498
0,000162	3820,65773
0,000153	3823,637962
0,000142	3826,618195
0,00013	3829,598427
0,000119	3832,578659
0,000107	3835,558891
0,0000952	3838,539124
0,0000853	3841,519356
0,0000758	3844,499588
0,0000687	3847,47982
0,0000615	3850,460052
0,0000567	3853,440285
0,000052	3856,420517
0,0000488	3859,400749
0,000046	3862,380981
0,000044	3865,361214
0,0000412	3868,341446
0,0000391	3871,321678
0,0000352	3874,30191
0,0000336	3877,282143
0,0000308	3880,262375
0,0000291	3883,242607
0,0000283	3886,222839
0,000028	3889,203072
0,0000283	3892,183304
0,0000294	3895,163536
0,0000318	3898,143768
0,0000332	3901,124001
0,0000366	3904,104233
0,000039	3907,084465
0,0000429	3910,064697
0,0000449	3913,04493
0,0000482	3916,025162
0,0000507	3919,005394
0,0000523	3921,985626
0,0000555	3924,965858
0,0000581	3927,946091
0,000061	3930,926323
0,0000662	3933,906555
0,0000687	3936,886787
0,0000721	3939,86702
0,0000762	3942,847252
0,0000788	3945,827484
0,000082	3948,807716
0,0000859	3951,787949
0,0000889	3954,768181
0,0000933	3957,748413
0,0000957	3960,728645
0,0000999	3963,708878
0,000105	3966,68911
0,00011	3969,669342
0,000115	3972,649574
0,000121	3975,629807
0,000126	3978,610039
0,000131	3981,590271
0,000135	3984,570503
0,000142	3987,550735
0,000147	3990,530968
0,000153	3993,5112
0,000157	3996,491432
0,000162	3999,471664
0,000165	4002,451897
0,000168	4005,432129
0,000169	4008,412361
0,000171	4011,392593
0,000171	4014,372826
0,000171	4017,353058
0,000171	4020,33329
0,000171	4023,313522
0,000169	4026,293755
0,000167	4029,273987
0,000166	4032,254219
0,000164	4035,234451
0,00016	4038,214684
0,000157	4041,194916
0,000154	4044,175148
0,00015	4047,15538
0,000146	4050,135612
0,000143	4053,115845
0,000138	4056,096077
0,000135	4059,076309
0,000133	4062,056541
0,000131	4065,036774
0,000129	4068,017006
0,000129	4070,997238
0,000128	4073,97747
0,000128	4076,957703
0,000126	4079,937935
0,000126	4082,918167
0,000126	4085,898399
0,000125	4088,878632
0,000124	4091,858864
0,000123	4094,839096
0,000122	4097,819328
0,000123	4100,799561
0,000123	4103,779793
0,000125	4106,760025
0,000126	4109,740257
0,000127	4112,72049
0,000129	4115,700722
0,000132	4118,680954
0,000133	4121,661186
0,000137	4124,641418
0,000138	4127,621651
0,00014	4130,601883
0,000142	4133,582115
0,000144	4136,562347
0,000145	4139,54258
0,000146	4142,522812
0,000148	4145,503044
0,000148	4148,483276
0,000149	4151,463509
0,00015	4154,443741
0,000148	4157,423973
0,000147	4160,404205
0,000146	4163,384438
0,000144	4166,36467
0,00014	4169,344902
0,000135	4172,325134
0,000129	4175,305367
0,000125	4178,285599
0,00012	4181,265831
0,000114	4184,246063
0,000108	4187,226295
0,000102	4190,206528
0,0000966	4193,18676
0,0000931	4196,166992
0,0000907	4199,147224
0,0000892	4202,127457
0,0000899	4205,107689
0,0000908	4208,087921
0,0000916	4211,068153
0,0000961	4214,048386
0,0000998	4217,028618
0,000103	4220,00885
0,000108	4222,989082
0,000112	4225,969315
0,000117	4228,949547
0,000122	4231,929779
0,000126	4234,910011
0,000128	4237,890244
0,000132	4240,870476
0,000134	4243,850708
0,000137	4246,83094
0,000139	4249,811172
0,000141	4252,791405
0,000142	4255,771637
0,000142	4258,751869
0,000143	4261,732101
0,000142	4264,712334
0,000142	4267,692566
0,00014	4270,672798
0,00014	4273,65303
0,000138	4276,633263
0,000135	4279,613495
0,00013	4282,593727
0,000127	4285,573959
0,000122	4288,554192
0,000115	4291,534424
0,000111	4294,514656
0,000105	4297,494888
0,0001	4300,475121
0,0000951	4303,455353
0,0000889	4306,435585
0,0000834	4309,415817
0,0000752	4312,396049
0,0000675	4315,376282
0,0000611	4318,356514
0,0000532	4321,336746
0,0000459	4324,316978
0,00004	4327,297211
0,0000318	4330,277443
0,0000254	4333,257675
0,000021	4336,237907
0,0000188	4339,21814
0,0000174	4342,198372
0,0000205	4345,178604
0,0000252	4348,158836
0,000031	4351,139069
0,0000371	4354,119301
0,0000439	4357,099533
0,0000502	4360,079765
0,0000554	4363,059998
0,0000604	4366,04023
0,0000657	4369,020462
0,0000704	4372,000694
0,0000747	4374,980927
0,0000782	4377,961159
0,0000816	4380,941391
0,0000845	4383,921623
0,0000873	4386,901855
0,0000894	4389,882088
0,0000918	4392,86232
0,0000933	4395,842552
0,000095	4398,822784
0,0000972	4401,803017
0,0000979	4404,783249
0,0000978	4407,763481
0,0000989	4410,743713
0,0000977	4413,723946
0,0000976	4416,704178
0,0000969	4419,68441
0,0000943	4422,664642
0,0000916	4425,644875
0,0000902	4428,625107
0,0000869	4431,605339
0,000083	4434,585571
0,0000787	4437,565804
0,0000753	4440,546036
0,0000723	4443,526268
0,000069	4446,5065
0,0000667	4449,486732
0,0000647	4452,466965
0,0000637	4455,447197
0,0000645	4458,427429
0,0000648	4461,407661
0,0000665	4464,387894
0,0000669	4467,368126
0,0000685	4470,348358
0,0000691	4473,32859
0,0000693	4476,308823
0,0000691	4479,289055
0,0000683	4482,269287
0,000067	4485,249519
0,0000659	4488,229752
0,0000644	4491,209984
0,0000631	4494,190216
0,0000604	4497,170448
0,0000594	4500,150681
0,0000576	4503,130913
0,0000541	4506,111145
0,0000527	4509,091377
0,0000491	4512,071609
0,0000456	4515,051842
0,0000449	4518,032074
0,0000427	4521,012306
0,0000403	4523,992538
0,000039	4526,972771
0,0000378	4529,953003
0,0000359	4532,933235
0,0000349	4535,913467
0,0000315	4538,8937
0,000031	4541,873932
0,0000311	4544,854164
0,0000305	4547,834396
0,00003	4550,814629
0,00003	4553,794861
0,0000302	4556,775093
0,0000296	4559,755325
0,0000317	4562,735558
0,000031	4565,71579
0,0000322	4568,696022
0,0000326	4571,676254
0,0000318	4574,656487
0,0000319	4577,636719
0,0000315	4580,616951
0,000032	4583,597183
0,0000325	4586,577415
0,0000323	4589,557648
0,0000337	4592,53788
0,0000333	4595,518112
0,0000332	4598,498344
0,0000335	4601,478577
0,0000345	4604,458809
0,0000348	4607,439041
0,0000345	4610,419273
0,000035	4613,399506
0,0000351	4616,379738
0,0000346	4619,35997
0,0000344	4622,340202
0,0000362	4625,320435
0,0000355	4628,300667
0,0000361	4631,280899
0,0000364	4634,261131
0,0000372	4637,241364
0,0000361	4640,221596
0,0000371	4643,201828
0,0000374	4646,18206
0,0000365	4649,162292
0,0000366	4652,142525
0,0000381	4655,122757
0,0000368	4658,102989
0,0000361	4661,083221
0,0000367	4664,063454
0,0000347	4667,043686
0,0000346	4670,023918
0,0000333	4673,00415
0,000032	4675,984383
0,0000317	4678,964615
0,0000304	4681,944847
0,0000287	4684,925079
0,0000268	4687,905312
0,0000248	4690,885544
0,0000238	4693,865776
0,0000227	4696,846008
0,0000196	4699,826241
0,0000175	4702,806473
0,0000166	4705,786705
0,0000164	4708,766937
0,0000158	4711,747169
0,0000133	4714,727402
0,0000122	4717,707634
0,0000114	4720,687866
0,00000904	4723,668098
0,00000647	4726,648331
0,00000596	4729,628563
0,00000455	4732,608795
0,00000387	4735,589027
0,00000348	4738,56926
0,00000302	4741,549492
0,00000135	4744,529724
0,000000998	4747,509956
0,00000175	4750,490189
0,00000277	4753,470421
0,00000341	4756,450653
0,00000329	4759,430885
0,00000393	4762,411118
0,00000507	4765,39135
0,00000534	4768,371582
0,00000636	4771,351814
0,00000517	4774,332047
0,00000617	4777,312279
0,0000053	4780,292511
0,00000586	4783,272743
0,00000654	4786,252975
0,00000536	4789,233208
0,00000586	4792,21344
0,00000625	4795,193672
0,00000722	4798,173904
0,00000654	4801,154137
0,00000672	4804,134369
0,00000601	4807,114601
0,0000057	4810,094833
0,00000588	4813,075066
0,00000481	4816,055298
0,00000477	4819,03553
0,00000544	4822,015762
0,00000463	4824,995995
0,00000411	4827,976227
0,00000464	4830,956459
0,00000319	4833,936691
0,00000291	4836,916924
0,00000215	4839,897156
0,00000141	4842,877388
0,00000128	4845,85762
0,00000075	4848,837852
0,00000173	4851,818085
0,000000486	4854,798317
0,000000335	4857,778549
0,000000399	4860,758781
0,000000437	4863,739014
0,00000157	4866,719246
0,0000016	4869,699478
0,00000165	4872,67971
0,00000321	4875,659943
0,00000334	4878,640175
0,00000409	4881,620407
0,00000506	4884,600639
0,00000592	4887,580872
0,0000063	4890,561104
0,00000778	4893,541336
0,00000767	4896,521568
0,00000782	4899,501801
0,00000918	4902,482033
0,0000112	4905,462265
0,0000113	4908,442497
0,0000121	4911,422729
0,0000132	4914,402962
0,000013	4917,383194
0,0000134	4920,363426
0,0000142	4923,343658
0,0000152	4926,323891
0,0000149	4929,304123
0,0000154	4932,284355
0,0000164	4935,264587
0,0000169	4938,24482
0,0000169	4941,225052
0,0000182	4944,205284
0,0000185	4947,185516
0,0000188	4950,165749
0,0000204	4953,145981
0,000021	4956,126213
0,0000218	4959,106445
0,0000232	4962,086678
0,0000243	4965,06691
0,0000246	4968,047142
0,0000261	4971,027374
0,0000257	4974,007607
0,0000266	4976,987839
0,0000285	4979,968071
0,0000284	4982,948303
0,0000282	4985,928535
0,0000294	4988,908768
0,0000302	4991,889
0,0000308	4994,869232
0,0000315	4997,849464
0,0000319	5000,829697
0,0000317	5003,809929
0,0000332	5006,790161
0,0000343	5009,770393
0,0000342	5012,750626
0,000035	5015,730858
0,0000355	5018,71109
0,0000358	5021,691322
0,0000369	5024,671555
0,0000369	5027,651787
0,0000363	5030,632019
0,0000369	5033,612251
0,000038	5036,592484
0,0000375	5039,572716
0,0000376	5042,552948
0,0000379	5045,53318
0,0000377	5048,513412
0,0000386	5051,493645
0,0000376	5054,473877
0,000039	5057,454109
0,0000386	5060,434341
0,0000389	5063,414574
0,0000376	5066,394806
0,0000376	5069,375038
0,0000366	5072,35527
0,000036	5075,335503
0,0000341	5078,315735
0,0000339	5081,295967
0,0000333	5084,276199
0,0000318	5087,256432
0,0000303	5090,236664
0,0000296	5093,216896
0,0000277	5096,197128
0,0000275	5099,177361
0,0000275	5102,157593
0,0000268	5105,137825
0,0000253	5108,118057
0,0000258	5111,098289
0,000025	5114,078522
0,0000251	5117,058754
0,0000246	5120,038986
0,0000251	5123,019218
0,0000247	5125,999451
0,0000245	5128,979683
0,0000252	5131,959915
0,0000239	5134,940147
0,0000236	5137,92038
0,0000237	5140,900612
0,0000232	5143,880844
0,0000232	5146,861076
0,0000223	5149,841309
0,0000215	5152,821541
0,0000211	5155,801773
0,0000206	5158,782005
0,0000187	5161,762238
0,0000185	5164,74247
0,0000164	5167,722702
0,0000151	5170,702934
0,0000129	5173,683167
0,0000115	5176,663399
0,00000925	5179,643631
0,00000692	5182,623863
0,00000369	5185,604095
0,00000157	5188,584328
0,00000495	5191,56456
0,00000843	5194,544792
0,0000121	5197,525024
0,0000159	5200,505257
0,0000196	5203,485489
0,0000249	5206,465721
0,0000291	5209,445953
0,000033	5212,426186
0,0000366	5215,406418
0,0000397	5218,38665
0,0000425	5221,366882
0,0000463	5224,347115
0,0000485	5227,327347
0,00005	5230,307579
0,0000521	5233,287811
0,0000541	5236,268044
0,0000559	5239,248276
0,0000579	5242,228508
0,0000593	5245,20874
0,0000603	5248,188972
0,0000619	5251,169205
0,0000639	5254,149437
0,000065	5257,129669
0,0000653	5260,109901
0,0000661	5263,090134
0,0000672	5266,070366
0,0000681	5269,050598
0,0000693	5272,03083
0,0000706	5275,011063
0,0000719	5277,991295
0,0000729	5280,971527
0,0000741	5283,951759
0,0000744	5286,931992
0,0000756	5289,912224
0,0000766	5292,892456
0,0000767	5295,872688
0,0000755	5298,852921
0,0000756	5301,833153
0,0000747	5304,813385
0,0000747	5307,793617
0,0000735	5310,773849
0,0000732	5313,754082
0,0000708	5316,734314
0,0000712	5319,714546
0,0000704	5322,694778
0,0000693	5325,675011
0,0000691	5328,655243
0,000068	5331,635475
0,0000664	5334,615707
0,0000672	5337,59594
0,0000652	5340,576172
0,0000636	5343,556404
0,0000623	5346,536636
0,0000617	5349,516869
0,0000618	5352,497101
0,0000595	5355,477333
0,0000586	5358,457565
0,0000579	5361,437798
0,0000575	5364,41803
0,0000566	5367,398262
0,0000542	5370,378494
0,0000532	5373,358727
0,0000518	5376,338959
0,00005	5379,319191
0,0000486	5382,299423
0,0000474	5385,279655
0,0000457	5388,259888
0,0000456	5391,24012
0,0000449	5394,220352
0,0000421	5397,200584
0,0000396	5400,180817
0,000039	5403,161049
0,0000367	5406,141281
0,0000357	5409,121513
0,0000344	5412,101746
0,0000338	5415,081978
0,0000333	5418,06221
0,0000326	5421,042442
0,0000331	5424,022675
0,000033	5427,002907
0,0000331	5429,983139
0,0000323	5432,963371
0,0000331	5435,943604
0,0000334	5438,923836
0,000034	5441,904068
0,0000335	5444,8843
0,0000328	5447,864532
0,0000334	5450,844765
0,0000333	5453,824997
0,0000341	5456,805229
0,0000338	5459,785461
0,0000344	5462,765694
0,0000339	5465,745926
0,0000353	5468,726158
0,0000353	5471,70639
0,0000367	5474,686623
0,0000366	5477,666855
0,0000373	5480,647087
0,0000374	5483,627319
0,0000375	5486,607552
0,0000375	5489,587784
0,0000381	5492,568016
0,0000376	5495,548248
0,000037	5498,528481
0,0000369	5501,508713
0,0000374	5504,488945
0,0000367	5507,469177
0,0000361	5510,449409
0,0000356	5513,429642
0,0000359	5516,409874
0,0000356	5519,390106
0,000034	5522,370338
0,0000333	5525,350571
0,0000328	5528,330803
0,0000323	5531,311035
0,0000315	5534,291267
0,0000318	5537,2715
0,0000305	5540,251732
0,0000305	5543,231964
0,0000305	5546,212196
0,0000306	5549,192429
0,0000303	5552,172661
0,000032	5555,152893
0,0000309	5558,133125
0,0000304	5561,113358
0,0000312	5564,09359
0,000031	5567,073822
0,0000308	5570,054054
0,0000306	5573,034286
0,000031	5576,014519
0,0000316	5578,994751
0,0000307	5581,974983
0,0000321	5584,955215
0,0000314	5587,935448
0,0000313	5590,91568
0,0000327	5593,895912
0,0000329	5596,876144
0,000032	5599,856377
0,0000314	5602,836609
0,0000314	5605,816841
0,0000313	5608,797073
0,0000315	5611,777306
0,0000304	5614,757538
0,0000318	5617,73777
0,0000304	5620,718002
0,0000311	5623,698235
0,0000324	5626,678467
0,000032	5629,658699
0,0000322	5632,638931
0,0000322	5635,619164
0,0000322	5638,599396
0,0000326	5641,579628
0,0000325	5644,55986
0,0000328	5647,540092
0,0000329	5650,520325
0,0000334	5653,500557
0,0000323	5656,480789
0,0000333	5659,461021
0,0000326	5662,441254
0,0000324	5665,421486
0,0000314	5668,401718
0,0000316	5671,38195
0,0000316	5674,362183
0,0000311	5677,342415
0,0000308	5680,322647
0,00003	5683,302879
0,00003	5686,283112
0,0000294	5689,263344
0,0000275	5692,243576
0,0000269	5695,223808
0,0000265	5698,204041
0,0000255	5701,184273
0,0000244	5704,164505
0,0000247	5707,144737
0,0000236	5710,124969
0,0000238	5713,105202
0,0000236	5716,085434
0,0000235	5719,065666
0,0000226	5722,045898
0,0000219	5725,026131
0,0000229	5728,006363
0,0000226	5730,986595
0,0000226	5733,966827
0,0000222	5736,94706
0,0000212	5739,927292
0,0000215	5742,907524
0,0000223	5745,887756
0,0000219	5748,867989
0,0000231	5751,848221
0,0000239	5754,828453
0,0000241	5757,808685
0,0000253	5760,788918
0,0000257	5763,76915
0,0000253	5766,749382
0,0000257	5769,729614
0,0000243	5772,709846
0,0000256	5775,690079
0,0000253	5778,670311
0,0000244	5781,650543
0,0000253	5784,630775
0,0000247	5787,611008
0,0000254	5790,59124
0,0000259	5793,571472
0,0000259	5796,551704
0,000026	5799,531937
0,0000275	5802,512169
0,0000289	5805,492401
0,0000302	5808,472633
0,0000305	5811,452866
0,0000315	5814,433098
0,0000327	5817,41333
0,0000343	5820,393562
0,0000352	5823,373795
0,0000358	5826,354027
0,0000366	5829,334259
0,0000368	5832,314491
0,0000381	5835,294724
0,0000372	5838,274956
0,0000387	5841,255188
0,0000384	5844,23542
0,0000387	5847,215652
0,0000383	5850,195885
0,0000397	5853,176117
0,0000387	5856,156349
0,0000386	5859,136581
0,0000385	5862,116814
0,0000382	5865,097046
0,0000383	5868,077278
0,0000384	5871,05751
0,0000377	5874,037743
0,0000385	5877,017975
0,0000382	5879,998207
0,0000372	5882,978439
0,0000376	5885,958672
0,0000378	5888,938904
0,0000372	5891,919136
0,0000376	5894,899368
0,000037	5897,879601
0,0000369	5900,859833
0,0000371	5903,840065
0,0000366	5906,820297
0,0000355	5909,800529
0,000036	5912,780762
0,0000355	5915,760994
0,0000345	5918,741226
0,0000341	5921,721458
0,0000339	5924,701691
0,0000341	5927,681923
0,0000346	5930,662155
0,0000338	5933,642387
0,0000324	5936,62262
0,0000321	5939,602852
0,0000309	5942,583084
0,0000307	5945,563316
[truncated: 30,772 more rows]
