# Supplementary material for: Predicting the Durability of Solid Fired Bricks Using NDT Electroacoustic Methods
Source: Materials (Basel). 2022 Aug 25;15(17):5882. doi: 10.3390/ma15175882 (PMC9457344; doi:10.3390/ma15175882)
Supplement: Supplementary file 1 [file materials-15-05882-s001.zip › 33-NV0_FL.csv]

ASCII data file created with TiePie Multi Channel software. www.tiepie.com.
2021-02-24 09:15:45 704m
Frequency	FFT1
Hz	V
0,000625	0
0,00000184	2,980232239
0,0000217	5,960464478
0,0000187	8,940696716
0,00000747	11,92092896
0,000028	14,90116119
0,0000443	17,88139343
0,0000729	20,86162567
0,000137	23,84185791
0,000164	26,82209015
0,000108	29,80232239
0,000103	32,78255463
0,000102	35,76278687
0,0000726	38,7430191
0,000029	41,72325134
0,0000201	44,70348358
0,0000227	47,68371582
0,0000614	50,66394806
0,000035	53,6441803
0,0000284	56,62441254
0,0000314	59,60464478
0,0000302	62,58487701
0,0000286	65,56510925
0,0000269	68,54534149
0,000025	71,52557373
0,0000296	74,50580597
0,0000344	77,48603821
0,0000306	80,46627045
0,0000295	83,44650269
0,0000314	86,42673492
0,0000337	89,40696716
0,0000319	92,3871994
0,0000339	95,36743164
0,0000364	98,34766388
0,0000387	101,3278961
0,000037	104,3081284
0,0000413	107,2883606
0,0000429	110,2685928
0,0000481	113,2488251
0,0000493	116,2290573
0,0000513	119,2092896
0,0000567	122,1895218
0,0000558	125,169754
0,0000555	128,1499863
0,0000558	131,1302185
0,0000552	134,1104507
0,0000558	137,090683
0,0000538	140,0709152
0,000054	143,0511475
0,0000539	146,0313797
0,0000576	149,0116119
0,0000516	151,9918442
0,0000535	154,9720764
0,0000559	157,9523087
0,000052	160,9325409
0,0000562	163,9127731
0,0000546	166,8930054
0,0000589	169,8732376
0,0000608	172,8534698
0,0000604	175,8337021
0,0000583	178,8139343
0,0000581	181,7941666
0,0000617	184,7743988
0,0000607	187,754631
0,0000654	190,7348633
0,0000642	193,7150955
0,0000664	196,6953278
0,0000682	199,67556
0,0000683	202,6557922
0,0000723	205,6360245
0,0000747	208,6162567
0,0000761	211,596489
0,0000779	214,5767212
0,0000795	217,5569534
0,0000798	220,5371857
0,0000822	223,5174179
0,0000861	226,4976501
0,0000866	229,4778824
0,0000888	232,4581146
0,0000938	235,4383469
0,0000939	238,4185791
0,0001	241,3988113
0,000102	244,3790436
0,000108	247,3592758
0,000118	250,3395081
0,000114	253,3197403
0,000119	256,2999725
0,000123	259,2802048
0,000123	262,260437
0,000126	265,2406693
0,000135	268,2209015
0,000138	271,2011337
0,000141	274,181366
0,000151	277,1615982
0,000158	280,1418304
0,000165	283,1220627
0,000176	286,1022949
0,000185	289,0825272
0,000196	292,0627594
0,000205	295,0429916
0,000217	298,0232239
0,000227	301,0034561
0,000233	303,9836884
0,000236	306,9639206
0,000241	309,9441528
0,000241	312,9243851
0,000242	315,9046173
0,000241	318,8848495
0,000242	321,8650818
0,000236	324,845314
0,000235	327,8255463
0,000235	330,8057785
0,000229	333,7860107
0,000224	336,766243
0,000223	339,7464752
0,00022	342,7267075
0,000217	345,7069397
0,000213	348,6871719
0,000208	351,6674042
0,000206	354,6476364
0,000203	357,6278687
0,0002	360,6081009
0,000199	363,5883331
0,000196	366,5685654
0,000193	369,5487976
0,000191	372,5290298
0,000188	375,5092621
0,000188	378,4894943
0,000185	381,4697266
0,000183	384,4499588
0,000183	387,430191
0,00018	390,4104233
0,000182	393,3906555
0,00018	396,3708878
0,00018	399,35112
0,000176	402,3313522
0,000176	405,3115845
0,000175	408,2918167
0,000174	411,272049
0,000174	414,2522812
0,000174	417,2325134
0,000173	420,2127457
0,000173	423,1929779
0,000175	426,1732101
0,000174	429,1534424
0,000174	432,1336746
0,000173	435,1139069
0,000173	438,0941391
0,000174	441,0743713
0,000173	444,0546036
0,000173	447,0348358
0,000172	450,0150681
0,000171	452,9953003
0,00017	455,9755325
0,000169	458,9557648
0,000168	461,935997
0,000168	464,9162292
0,000166	467,8964615
0,000167	470,8766937
0,000164	473,856926
0,000164	476,8371582
0,000163	479,8173904
0,000164	482,7976227
0,000164	485,7778549
0,000164	488,7580872
0,000161	491,7383194
0,000163	494,7185516
0,000162	497,6987839
0,000162	500,6790161
0,000161	503,6592484
0,000162	506,6394806
0,000161	509,6197128
0,000162	512,5999451
0,000161	515,5801773
0,000162	518,5604095
0,000162	521,5406418
0,000161	524,520874
0,00016	527,5011063
0,00016	530,4813385
0,00016	533,4615707
0,000158	536,441803
0,000158	539,4220352
0,000158	542,4022675
0,000158	545,3824997
0,000158	548,3627319
0,000156	551,3429642
0,000157	554,3231964
0,000157	557,3034286
0,000156	560,2836609
0,000155	563,2638931
0,000151	566,2441254
0,000152	569,2243576
0,000152	572,2045898
0,00015	575,1848221
0,000151	578,1650543
0,000151	581,1452866
0,000149	584,1255188
0,000148	587,105751
0,000148	590,0859833
0,000147	593,0662155
0,000147	596,0464478
0,000147	599,02668
0,000146	602,0069122
0,000145	604,9871445
0,000145	607,9673767
0,000146	610,9476089
0,000147	613,9278412
0,000148	616,9080734
0,00015	619,8883057
0,000151	622,8685379
0,000153	625,8487701
0,000153	628,8290024
0,000156	631,8092346
0,000159	634,7894669
0,00016	637,7696991
0,000162	640,7499313
0,000164	643,7301636
0,000165	646,7103958
0,000166	649,6906281
0,000167	652,6708603
0,000167	655,6510925
0,000168	658,6313248
0,00017	661,611557
0,00017	664,5917892
0,00017	667,5720215
0,000171	670,5522537
0,000171	673,532486
0,000172	676,5127182
0,000173	679,4929504
0,000174	682,4731827
0,000173	685,4534149
0,000174	688,4336472
0,000175	691,4138794
0,000175	694,3941116
0,000174	697,3743439
0,000176	700,3545761
0,000176	703,3348083
0,000177	706,3150406
0,000176	709,2952728
0,000176	712,2755051
0,000179	715,2557373
0,000177	718,2359695
0,000178	721,2162018
0,000178	724,196434
0,000178	727,1766663
0,000178	730,1568985
0,000178	733,1371307
0,000179	736,117363
0,000179	739,0975952
0,000178	742,0778275
0,00018	745,0580597
0,00018	748,0382919
0,000179	751,0185242
0,00018	753,9987564
0,00018	756,9789886
0,00018	759,9592209
0,000181	762,9394531
0,00018	765,9196854
0,000182	768,8999176
0,000181	771,8801498
0,000181	774,8603821
0,000182	777,8406143
0,000183	780,8208466
0,000184	783,8010788
0,000184	786,781311
0,000184	789,7615433
0,000186	792,7417755
0,000188	795,7220078
0,000188	798,70224
0,000188	801,6824722
0,000191	804,6627045
0,000191	807,6429367
0,000192	810,6231689
0,000192	813,6034012
0,000193	816,5836334
0,000192	819,5638657
0,000192	822,5440979
0,000192	825,5243301
0,000191	828,5045624
0,00019	831,4847946
0,000189	834,4650269
0,000188	837,4452591
0,000187	840,4254913
0,000186	843,4057236
0,000185	846,3859558
0,000184	849,366188
0,000183	852,3464203
0,000183	855,3266525
0,000182	858,3068848
0,000182	861,287117
0,000182	864,2673492
0,000183	867,2475815
0,00018	870,2278137
0,00018	873,208046
0,000181	876,1882782
0,000181	879,1685104
0,000182	882,1487427
0,000181	885,1289749
0,000181	888,1092072
0,000182	891,0894394
0,000182	894,0696716
0,000182	897,0499039
0,000183	900,0301361
0,000183	903,0103683
0,000183	905,9906006
0,000185	908,9708328
0,000186	911,9510651
0,000185	914,9312973
0,000185	917,9115295
0,000185	920,8917618
0,000186	923,871994
0,000186	926,8522263
0,000186	929,8324585
0,000187	932,8126907
0,000187	935,792923
0,000188	938,7731552
0,000188	941,7533875
0,000188	944,7336197
0,000188	947,7138519
0,000188	950,6940842
0,000188	953,6743164
0,000189	956,6545486
0,00019	959,6347809
0,00019	962,6150131
0,00019	965,5952454
0,00019	968,5754776
0,00019	971,5557098
0,000189	974,5359421
0,00019	977,5161743
0,00019	980,4964066
0,00019	983,4766388
0,000189	986,456871
0,000189	989,4371033
0,000191	992,4173355
0,000188	995,3975677
0,000189	998,3778
0,000191	1001,358032
0,000191	1004,338264
0,000189	1007,318497
0,00019	1010,298729
0,00019	1013,278961
0,000191	1016,259193
0,000192	1019,239426
0,000194	1022,219658
0,000198	1025,19989
0,000206	1028,180122
0,000213	1031,160355
0,000219	1034,140587
0,000229	1037,120819
0,000234	1040,101051
0,000238	1043,081284
0,000239	1046,061516
0,000241	1049,041748
0,000237	1052,02198
0,000234	1055,002213
0,00023	1057,982445
0,000228	1060,962677
0,000225	1063,942909
0,000222	1066,923141
0,000219	1069,903374
0,000217	1072,883606
0,000216	1075,863838
0,000216	1078,84407
0,000216	1081,824303
0,000215	1084,804535
0,000215	1087,784767
0,000214	1090,764999
0,000214	1093,745232
0,000215	1096,725464
0,000216	1099,705696
0,000217	1102,685928
0,000216	1105,666161
0,000218	1108,646393
0,000218	1111,626625
0,000218	1114,606857
0,000217	1117,58709
0,000217	1120,567322
0,000219	1123,547554
0,000219	1126,527786
0,000218	1129,508018
0,000219	1132,488251
0,00022	1135,468483
0,000222	1138,448715
0,000224	1141,428947
0,000227	1144,40918
0,000228	1147,389412
0,00023	1150,369644
0,000231	1153,349876
0,000233	1156,330109
0,000235	1159,310341
0,000236	1162,290573
0,000238	1165,270805
0,000237	1168,251038
0,000241	1171,23127
0,000241	1174,211502
0,000242	1177,191734
0,000243	1180,171967
0,000244	1183,152199
0,000246	1186,132431
0,000247	1189,112663
0,00025	1192,092896
0,00025	1195,073128
0,00025	1198,05336
0,000253	1201,033592
0,000253	1204,013824
0,000256	1206,994057
0,000256	1209,974289
0,000259	1212,954521
0,000261	1215,934753
0,000262	1218,914986
0,000263	1221,895218
0,000265	1224,87545
0,000266	1227,855682
0,000268	1230,835915
0,00027	1233,816147
0,000271	1236,796379
0,000272	1239,776611
0,000274	1242,756844
0,000277	1245,737076
0,000278	1248,717308
0,000281	1251,69754
0,000284	1254,677773
0,000286	1257,658005
0,000289	1260,638237
0,000292	1263,618469
0,000295	1266,598701
0,000297	1269,578934
0,000302	1272,559166
0,000304	1275,539398
0,000308	1278,51963
0,00031	1281,499863
0,000314	1284,480095
0,000318	1287,460327
0,000323	1290,440559
0,000327	1293,420792
0,000332	1296,401024
0,000336	1299,381256
0,000341	1302,361488
0,000346	1305,341721
0,000351	1308,321953
0,000358	1311,302185
0,000364	1314,282417
0,00037	1317,26265
0,000377	1320,242882
0,000384	1323,223114
0,000391	1326,203346
0,000399	1329,183578
0,000409	1332,163811
0,000417	1335,144043
0,000425	1338,124275
0,000435	1341,104507
0,000444	1344,08474
0,000454	1347,064972
0,000465	1350,045204
0,000475	1353,025436
0,000485	1356,005669
0,000497	1358,985901
0,000508	1361,966133
0,000522	1364,946365
0,000536	1367,926598
0,000552	1370,90683
0,00057	1373,887062
0,000588	1376,867294
0,000608	1379,847527
0,000634	1382,827759
0,000661	1385,807991
0,000692	1388,788223
0,000726	1391,768456
0,00076	1394,748688
0,000801	1397,72892
0,000842	1400,709152
0,000891	1403,689384
0,000946	1406,669617
0,00101	1409,649849
0,00108	1412,630081
0,00115	1415,610313
0,00124	1418,590546
0,00135	1421,570778
0,00146	1424,55101
0,0016	1427,531242
0,00177	1430,511475
0,00196	1433,491707
0,00219	1436,471939
0,00245	1439,452171
0,00273	1442,432404
0,00299	1445,412636
0,00311	1448,392868
0,00292	1451,3731
0,00247	1454,353333
0,00203	1457,333565
0,0017	1460,313797
0,00146	1463,294029
0,00127	1466,274261
0,00112	1469,254494
0,001	1472,234726
0,000898	1475,214958
0,000809	1478,19519
0,000732	1481,175423
0,000667	1484,155655
0,000611	1487,135887
0,000562	1490,116119
0,000519	1493,096352
0,000479	1496,076584
0,000443	1499,056816
0,000413	1502,037048
0,000385	1505,017281
0,000362	1507,997513
0,00034	1510,977745
0,000321	1513,957977
0,0003	1516,93821
0,00028	1519,918442
0,000263	1522,898674
0,000247	1525,878906
0,000232	1528,859138
0,00022	1531,839371
0,000208	1534,819603
0,000199	1537,799835
0,000189	1540,780067
0,000181	1543,7603
0,000173	1546,740532
0,000166	1549,720764
0,00016	1552,700996
0,000154	1555,681229
0,000147	1558,661461
0,000141	1561,641693
0,000137	1564,621925
0,000133	1567,602158
0,000128	1570,58239
0,000125	1573,562622
0,000121	1576,542854
0,000118	1579,523087
0,000113	1582,503319
0,000112	1585,483551
0,00011	1588,463783
0,000108	1591,444016
0,000106	1594,424248
0,000105	1597,40448
0,000103	1600,384712
0,000103	1603,364944
0,000101	1606,345177
0,0001	1609,325409
0,0000992	1612,305641
0,0001	1615,285873
0,0000988	1618,266106
0,0000989	1621,246338
0,0000978	1624,22657
0,0000986	1627,206802
0,000098	1630,187035
0,0000989	1633,167267
0,0000997	1636,147499
0,0000996	1639,127731
0,0001	1642,107964
0,0000989	1645,088196
0,000101	1648,068428
0,000102	1651,04866
0,000102	1654,028893
0,000103	1657,009125
0,000103	1659,989357
0,000105	1662,969589
0,000106	1665,949821
0,000107	1668,930054
0,000108	1671,910286
0,000109	1674,890518
0,00011	1677,87075
0,000112	1680,850983
0,000114	1683,831215
0,000114	1686,811447
0,000116	1689,791679
0,000118	1692,771912
0,000118	1695,752144
0,000119	1698,732376
0,00012	1701,712608
0,000119	1704,692841
0,000119	1707,673073
0,000116	1710,653305
0,000112	1713,633537
0,000112	1716,61377
0,000116	1719,594002
0,000118	1722,574234
0,00012	1725,554466
0,000122	1728,534698
0,000123	1731,514931
0,000124	1734,495163
0,000125	1737,475395
0,000128	1740,455627
0,000129	1743,43586
0,00013	1746,416092
0,000131	1749,396324
0,000132	1752,376556
0,000134	1755,356789
0,000135	1758,337021
0,000136	1761,317253
0,000136	1764,297485
0,000136	1767,277718
0,000138	1770,25795
0,000139	1773,238182
0,000139	1776,218414
0,000139	1779,198647
0,00014	1782,178879
0,000141	1785,159111
0,000141	1788,139343
0,000142	1791,119576
0,000142	1794,099808
0,000144	1797,08004
0,000144	1800,060272
0,000143	1803,040504
0,000147	1806,020737
0,000146	1809,000969
0,000146	1811,981201
0,000147	1814,961433
0,000148	1817,941666
0,000149	1820,921898
0,000149	1823,90213
0,00015	1826,882362
0,00015	1829,862595
0,000152	1832,842827
0,000153	1835,823059
0,000152	1838,803291
0,000152	1841,783524
0,000152	1844,763756
0,000153	1847,743988
0,00015	1850,72422
0,000147	1853,704453
0,000143	1856,684685
0,000139	1859,664917
0,000135	1862,645149
0,000129	1865,625381
0,000128	1868,605614
0,000125	1871,585846
0,000124	1874,566078
0,000125	1877,54631
0,000125	1880,526543
0,000127	1883,506775
0,00013	1886,487007
0,00013	1889,467239
0,000133	1892,447472
0,000133	1895,427704
0,000137	1898,407936
0,000137	1901,388168
0,000139	1904,368401
0,000141	1907,348633
0,000142	1910,328865
0,000143	1913,309097
0,000145	1916,28933
0,000146	1919,269562
0,000147	1922,249794
0,000148	1925,230026
0,00015	1928,210258
0,00015	1931,190491
0,00015	1934,170723
0,000152	1937,150955
0,000153	1940,131187
0,000153	1943,11142
0,000154	1946,091652
0,000156	1949,071884
0,000156	1952,052116
0,000156	1955,032349
0,000158	1958,012581
0,000159	1960,992813
0,000159	1963,973045
0,000161	1966,953278
0,000161	1969,93351
0,000163	1972,913742
0,000164	1975,893974
0,000164	1978,874207
0,000167	1981,854439
0,000166	1984,834671
0,000168	1987,814903
0,000168	1990,795135
0,00017	1993,775368
0,00017	1996,7556
0,000173	1999,735832
0,000173	2002,716064
0,000174	2005,696297
0,000175	2008,676529
0,000175	2011,656761
0,000175	2014,636993
0,000175	2017,617226
0,000176	2020,597458
0,000176	2023,57769
0,000176	2026,557922
0,000178	2029,538155
0,000177	2032,518387
0,000176	2035,498619
0,000175	2038,478851
0,000175	2041,459084
0,000175	2044,439316
0,000176	2047,419548
0,000174	2050,39978
0,000174	2053,380013
0,000173	2056,360245
0,000171	2059,340477
0,00017	2062,320709
0,000168	2065,300941
0,00017	2068,281174
0,000169	2071,261406
0,000169	2074,241638
0,000169	2077,22187
0,000169	2080,202103
0,00017	2083,182335
0,000171	2086,162567
0,000172	2089,142799
0,000173	2092,123032
0,000173	2095,103264
0,000174	2098,083496
0,000174	2101,063728
0,000175	2104,043961
0,000175	2107,024193
0,000175	2110,004425
0,000176	2112,984657
0,000176	2115,96489
0,000175	2118,945122
0,000177	2121,925354
0,000177	2124,905586
0,000177	2127,885818
0,000177	2130,866051
0,000177	2133,846283
0,000179	2136,826515
0,000178	2139,806747
0,000178	2142,78698
0,000179	2145,767212
0,00018	2148,747444
0,000178	2151,727676
0,000178	2154,707909
0,00018	2157,688141
0,00018	2160,668373
0,00018	2163,648605
0,00018	2166,628838
0,000182	2169,60907
0,000182	2172,589302
0,000185	2175,569534
0,000185	2178,549767
0,000187	2181,529999
0,000189	2184,510231
0,000191	2187,490463
0,000192	2190,470695
0,000192	2193,450928
0,000193	2196,43116
0,000194	2199,411392
0,000194	2202,391624
0,000195	2205,371857
0,000196	2208,352089
0,000195	2211,332321
0,000196	2214,312553
0,000197	2217,292786
0,000195	2220,273018
0,000197	2223,25325
0,000197	2226,233482
0,000197	2229,213715
0,000198	2232,193947
0,000199	2235,174179
0,000199	2238,154411
0,000199	2241,134644
0,000201	2244,114876
0,0002	2247,095108
0,000201	2250,07534
0,000201	2253,055573
0,000202	2256,035805
0,000203	2259,016037
0,000203	2261,996269
0,000204	2264,976501
0,000204	2267,956734
0,000206	2270,936966
0,000206	2273,917198
0,000207	2276,89743
0,000209	2279,877663
0,000209	2282,857895
0,000211	2285,838127
0,00021	2288,818359
0,000211	2291,798592
0,000212	2294,778824
0,000212	2297,759056
0,000214	2300,739288
0,000215	2303,719521
0,000216	2306,699753
0,000218	2309,679985
0,000219	2312,660217
0,000219	2315,64045
0,000222	2318,620682
0,000223	2321,600914
0,000225	2324,581146
0,000226	2327,561378
0,000228	2330,541611
0,000228	2333,521843
0,00023	2336,502075
0,00023	2339,482307
0,000233	2342,46254
0,000234	2345,442772
0,000236	2348,423004
0,000237	2351,403236
0,000238	2354,383469
0,000239	2357,363701
0,000241	2360,343933
0,000242	2363,324165
0,000243	2366,304398
0,000245	2369,28463
0,000246	2372,264862
0,000249	2375,245094
0,00025	2378,225327
0,000252	2381,205559
0,000253	2384,185791
0,000254	2387,166023
0,000255	2390,146255
0,000258	2393,126488
0,000259	2396,10672
0,000261	2399,086952
0,000262	2402,067184
0,000264	2405,047417
0,000265	2408,027649
0,000268	2411,007881
0,00027	2413,988113
0,000272	2416,968346
0,000274	2419,948578
0,000277	2422,92881
0,000281	2425,909042
0,000282	2428,889275
0,000285	2431,869507
0,000288	2434,849739
0,00029	2437,829971
0,000292	2440,810204
0,000295	2443,790436
0,000296	2446,770668
0,000299	2449,7509
0,000299	2452,731133
0,0003	2455,711365
0,000299	2458,691597
0,000299	2461,671829
0,000296	2464,652061
0,000293	2467,632294
0,000288	2470,612526
0,000282	2473,592758
0,000275	2476,57299
0,000267	2479,553223
0,000261	2482,533455
0,000257	2485,513687
0,000256	2488,493919
0,000257	2491,474152
0,000261	2494,454384
0,00027	2497,434616
0,000279	2500,414848
0,000289	2503,395081
0,0003	2506,375313
0,000314	2509,355545
0,000326	2512,335777
0,000339	2515,31601
0,000354	2518,296242
0,000368	2521,276474
0,000382	2524,256706
0,000398	2527,236938
0,000415	2530,217171
0,000434	2533,197403
0,000455	2536,177635
0,000475	2539,157867
0,000498	2542,1381
0,000521	2545,118332
0,000549	2548,098564
0,000579	2551,078796
0,000611	2554,059029
0,000647	2557,039261
0,000685	2560,019493
0,000726	2562,999725
0,00077	2565,979958
0,000816	2568,96019
0,000859	2571,940422
0,000896	2574,920654
0,00092	2577,900887
0,000917	2580,881119
0,000877	2583,861351
0,000796	2586,841583
0,000693	2589,821815
0,000593	2592,802048
0,000508	2595,78228
0,000439	2598,762512
0,000382	2601,742744
0,000333	2604,722977
0,000294	2607,703209
0,000261	2610,683441
0,000231	2613,663673
0,000207	2616,643906
0,000184	2619,624138
0,000167	2622,60437
0,00015	2625,584602
0,000137	2628,564835
0,000124	2631,545067
0,000113	2634,525299
0,000105	2637,505531
0,0000957	2640,485764
0,0000902	2643,465996
0,0000857	2646,446228
0,0000806	2649,42646
0,0000776	2652,406693
0,0000755	2655,386925
0,0000751	2658,367157
0,0000735	2661,347389
0,0000733	2664,327621
0,0000733	2667,307854
0,000074	2670,288086
0,0000746	2673,268318
0,0000762	2676,24855
0,0000784	2679,228783
0,0000797	2682,209015
0,0000816	2685,189247
0,0000824	2688,169479
0,0000851	2691,149712
0,0000866	2694,129944
0,0000881	2697,110176
0,0000906	2700,090408
0,0000918	2703,070641
0,0000933	2706,050873
0,0000955	2709,031105
0,000098	2712,011337
0,0001	2714,99157
0,000101	2717,971802
0,000104	2720,952034
0,000105	2723,932266
0,000106	2726,912498
0,000109	2729,892731
0,00011	2732,872963
0,000112	2735,853195
0,000113	2738,833427
0,000116	2741,81366
0,000115	2744,793892
0,000119	2747,774124
0,000121	2750,754356
0,000123	2753,734589
0,000124	2756,714821
0,000126	2759,695053
0,000127	2762,675285
0,00013	2765,655518
0,000132	2768,63575
0,000132	2771,615982
0,000135	2774,596214
0,000137	2777,576447
0,000139	2780,556679
0,00014	2783,536911
0,000141	2786,517143
0,000143	2789,497375
0,000144	2792,477608
0,000144	2795,45784
0,000146	2798,438072
0,000147	2801,418304
0,000147	2804,398537
0,000149	2807,378769
0,000149	2810,359001
0,000149	2813,339233
0,000152	2816,319466
0,000153	2819,299698
0,000155	2822,27993
0,000157	2825,260162
0,00016	2828,240395
0,000164	2831,220627
0,000166	2834,200859
0,000168	2837,181091
0,000172	2840,161324
0,000175	2843,141556
0,000179	2846,121788
0,000182	2849,10202
0,000186	2852,082253
0,00019	2855,062485
0,000194	2858,042717
0,000198	2861,022949
0,000202	2864,003181
0,000206	2866,983414
0,000211	2869,963646
0,000215	2872,943878
0,000218	2875,92411
0,000222	2878,904343
0,000224	2881,884575
0,000225	2884,864807
0,000223	2887,845039
0,000218	2890,825272
0,000212	2893,805504
0,000201	2896,785736
0,000188	2899,765968
0,000175	2902,746201
0,000164	2905,726433
0,000153	2908,706665
0,000149	2911,686897
0,000146	2914,66713
0,000146	2917,647362
0,000147	2920,627594
0,000148	2923,607826
0,000152	2926,588058
0,000153	2929,568291
0,000158	2932,548523
0,00016	2935,528755
0,000163	2938,508987
0,000165	2941,48922
0,000169	2944,469452
0,000171	2947,449684
0,000172	2950,429916
0,000173	2953,410149
0,000175	2956,390381
0,000177	2959,370613
0,000178	2962,350845
0,00018	2965,331078
0,000181	2968,31131
0,000181	2971,291542
0,000183	2974,271774
0,000184	2977,252007
0,000184	2980,232239
0,000185	2983,212471
0,000186	2986,192703
0,000187	2989,172935
0,000188	2992,153168
0,00019	2995,1334
0,000191	2998,113632
0,000193	3001,093864
0,000195	3004,074097
0,000198	3007,054329
0,0002	3010,034561
0,000202	3013,014793
0,000204	3015,995026
0,000205	3018,975258
0,000207	3021,95549
0,000208	3024,935722
0,000211	3027,915955
0,000212	3030,896187
0,000213	3033,876419
0,000215	3036,856651
0,000216	3039,836884
0,000218	3042,817116
0,000219	3045,797348
0,00022	3048,77758
0,000222	3051,757813
0,000224	3054,738045
0,000225	3057,718277
0,000227	3060,698509
0,000229	3063,678741
0,000229	3066,658974
0,000231	3069,639206
0,000234	3072,619438
0,000236	3075,59967
0,000236	3078,579903
0,000239	3081,560135
0,00024	3084,540367
0,000242	3087,520599
0,000244	3090,500832
0,000245	3093,481064
0,000248	3096,461296
0,000248	3099,441528
0,00025	3102,421761
0,000251	3105,401993
0,000251	3108,382225
0,000252	3111,362457
0,000254	3114,34269
0,000256	3117,322922
0,000258	3120,303154
0,000259	3123,283386
0,000261	3126,263618
0,000263	3129,243851
0,000266	3132,224083
0,000269	3135,204315
0,000272	3138,184547
0,000274	3141,16478
0,000276	3144,145012
0,000279	3147,125244
0,000282	3150,105476
0,000285	3153,085709
0,000287	3156,065941
0,00029	3159,046173
0,000293	3162,026405
0,000296	3165,006638
0,0003	3167,98687
0,000304	3170,967102
0,000307	3173,947334
0,00031	3176,927567
0,000313	3179,907799
0,000317	3182,888031
0,000322	3185,868263
0,000325	3188,848495
0,000328	3191,828728
0,000334	3194,80896
0,000339	3197,789192
0,000344	3200,769424
0,00035	3203,749657
0,000356	3206,729889
0,000362	3209,710121
0,000367	3212,690353
0,000374	3215,670586
0,00038	3218,650818
0,000388	3221,63105
0,000396	3224,611282
0,000405	3227,591515
0,000413	3230,571747
0,000423	3233,551979
0,000432	3236,532211
0,000443	3239,512444
0,000453	3242,492676
0,000464	3245,472908
0,000475	3248,45314
0,000489	3251,433372
0,000502	3254,413605
0,000517	3257,393837
0,000532	3260,374069
0,000548	3263,354301
0,000566	3266,334534
0,000584	3269,314766
0,000604	3272,294998
0,000626	3275,27523
0,000648	3278,255463
0,000673	3281,235695
0,000698	3284,215927
0,000725	3287,196159
0,000755	3290,176392
0,000782	3293,156624
0,000812	3296,136856
0,000841	3299,117088
0,000866	3302,097321
0,000887	3305,077553
0,000902	3308,057785
0,000907	3311,038017
0,0009	3314,01825
0,00088	3316,998482
0,000847	3319,978714
0,000804	3322,958946
0,000756	3325,939178
0,000705	3328,919411
0,000658	3331,899643
0,000612	3334,879875
0,000573	3337,860107
0,000538	3340,84034
0,000506	3343,820572
0,00048	3346,800804
0,000457	3349,781036
0,000436	3352,761269
0,00042	3355,741501
0,000404	3358,721733
0,000392	3361,701965
0,000381	3364,682198
0,000372	3367,66243
0,000364	3370,642662
0,000358	3373,622894
0,000353	3376,603127
0,000348	3379,583359
0,000345	3382,563591
0,000343	3385,543823
0,00034	3388,524055
0,000339	3391,504288
0,000338	3394,48452
0,000338	3397,464752
0,000337	3400,444984
0,000337	3403,425217
0,000338	3406,405449
0,000339	3409,385681
0,000341	3412,365913
0,000342	3415,346146
0,000344	3418,326378
0,000345	3421,30661
0,000347	3424,286842
0,000349	3427,267075
0,000351	3430,247307
0,000353	3433,227539
0,000356	3436,207771
0,000359	3439,188004
0,000362	3442,168236
0,000365	3445,148468
0,000369	3448,1287
0,000372	3451,108932
0,000375	3454,089165
0,000378	3457,069397
0,000381	3460,049629
0,000385	3463,029861
0,000389	3466,010094
0,000392	3468,990326
0,000397	3471,970558
0,000402	3474,95079
0,000407	3477,931023
0,000411	3480,911255
0,000416	3483,891487
0,00042	3486,871719
0,000424	3489,851952
0,00043	3492,832184
0,000435	3495,812416
0,000439	3498,792648
0,000445	3501,772881
0,000449	3504,753113
0,000454	3507,733345
0,000457	3510,713577
0,000462	3513,69381
0,000467	3516,674042
0,000471	3519,654274
0,000477	3522,634506
0,000485	3525,614738
0,000492	3528,594971
0,0005	3531,575203
0,00051	3534,555435
0,000521	3537,535667
0,000533	3540,5159
0,000544	3543,496132
0,000556	3546,476364
0,000568	3549,456596
0,000579	3552,436829
0,000591	3555,417061
0,000604	3558,397293
0,000615	3561,377525
0,000627	3564,357758
0,00064	3567,33799
0,000652	3570,318222
0,000664	3573,298454
0,000676	3576,278687
0,000688	3579,258919
0,000701	3582,239151
0,000711	3585,219383
0,000721	3588,199615
0,000726	3591,179848
0,000729	3594,16008
0,000725	3597,140312
0,000716	3600,120544
0,000699	3603,100777
0,000675	3606,081009
0,000644	3609,061241
0,000612	3612,041473
0,000581	3615,021706
0,000552	3618,001938
0,00053	3620,98217
0,000512	3623,962402
0,000499	3626,942635
0,000491	3629,922867
0,000485	3632,903099
0,000483	3635,883331
0,000485	3638,863564
0,000488	3641,843796
0,000493	3644,824028
0,000501	3647,80426
0,000507	3650,784492
0,000515	3653,764725
0,000525	3656,744957
0,000536	3659,725189
0,000544	3662,705421
0,000555	3665,685654
0,000566	3668,665886
0,000578	3671,646118
0,000589	3674,62635
0,000599	3677,606583
0,000611	3680,586815
0,000623	3683,567047
0,000635	3686,547279
0,000646	3689,527512
0,000657	3692,507744
0,00067	3695,487976
0,000684	3698,468208
0,000695	3701,448441
0,000709	3704,428673
0,000723	3707,408905
0,000735	3710,389137
0,000749	3713,36937
0,000763	3716,349602
0,000778	3719,329834
0,000792	3722,310066
0,000806	3725,290298
0,000821	3728,270531
0,000837	3731,250763
0,000853	3734,230995
0,000868	3737,211227
0,000884	3740,19146
0,000901	3743,171692
0,000919	3746,151924
0,000937	3749,132156
0,000955	3752,112389
0,000975	3755,092621
0,000996	3758,072853
0,00102	3761,053085
0,00104	3764,033318
0,00106	3767,01355
0,00108	3769,993782
0,0011	3772,974014
0,00113	3775,954247
0,00115	3778,934479
0,00118	3781,914711
0,00121	3784,894943
0,00123	3787,875175
0,00126	3790,855408
0,00129	3793,83564
0,00132	3796,815872
0,00136	3799,796104
0,00139	3802,776337
0,00142	3805,756569
0,00146	3808,736801
0,0015	3811,717033
0,00154	3814,697266
0,00159	3817,677498
0,00163	3820,65773
0,00168	3823,637962
0,00173	3826,618195
0,00178	3829,598427
0,00184	3832,578659
0,0019	3835,558891
0,00196	3838,539124
0,00203	3841,519356
0,0021	3844,499588
0,00218	3847,47982
0,00226	3850,460052
0,00235	3853,440285
0,00245	3856,420517
0,00255	3859,400749
0,00266	3862,380981
0,00278	3865,361214
0,0029	3868,341446
0,00304	3871,321678
0,00319	3874,30191
0,00336	3877,282143
0,00354	3880,262375
0,00374	3883,242607
0,00396	3886,222839
0,0042	3889,203072
0,00447	3892,183304
0,00477	3895,163536
0,00511	3898,143768
0,00548	3901,124001
0,00589	3904,104233
0,00636	3907,084465
0,00687	3910,064697
0,00742	3913,04493
0,008	3916,025162
0,00859	3919,005394
0,00916	3921,985626
0,00963	3924,965858
0,00995	3927,946091
0,01	3930,926323
0,00978	3933,906555
0,00929	3936,886787
0,00864	3939,86702
0,00792	3942,847252
0,00723	3945,827484
0,0066	3948,807716
0,00605	3951,787949
0,00557	3954,768181
0,00515	3957,748413
0,00478	3960,728645
0,00446	3963,708878
0,00417	3966,68911
0,00392	3969,669342
0,0037	3972,649574
0,0035	3975,629807
0,00332	3978,610039
0,00315	3981,590271
0,003	3984,570503
0,00287	3987,550735
0,00275	3990,530968
0,00263	3993,5112
0,00253	3996,491432
0,00243	3999,471664
0,00234	4002,451897
0,00226	4005,432129
0,00218	4008,412361
0,00211	4011,392593
0,00204	4014,372826
0,00198	4017,353058
0,00192	4020,33329
0,00186	4023,313522
0,00181	4026,293755
0,00177	4029,273987
0,00172	4032,254219
0,00168	4035,234451
0,00163	4038,214684
0,00159	4041,194916
0,00155	4044,175148
0,00152	4047,15538
0,00148	4050,135612
0,00145	4053,115845
0,00141	4056,096077
0,00138	4059,076309
0,00135	4062,056541
0,00132	4065,036774
0,0013	4068,017006
0,00127	4070,997238
0,00124	4073,97747
0,00122	4076,957703
0,0012	4079,937935
0,00118	4082,918167
0,00115	4085,898399
0,00113	4088,878632
0,00111	4091,858864
0,00109	4094,839096
0,00107	4097,819328
0,00106	4100,799561
0,00104	4103,779793
0,00102	4106,760025
0,00101	4109,740257
0,000989	4112,72049
0,000974	4115,700722
0,000959	4118,680954
0,000945	4121,661186
0,000931	4124,641418
0,000918	4127,621651
0,000903	4130,601883
0,000891	4133,582115
0,000878	4136,562347
0,000865	4139,54258
0,000853	4142,522812
0,000842	4145,503044
0,000831	4148,483276
0,00082	4151,463509
0,00081	4154,443741
0,000801	4157,423973
0,00079	4160,404205
0,000781	4163,384438
0,000772	4166,36467
0,000764	4169,344902
0,000756	4172,325134
0,000747	4175,305367
0,000738	4178,285599
0,000731	4181,265831
0,000723	4184,246063
0,000714	4187,226295
0,000707	4190,206528
0,0007	4193,18676
0,000692	4196,166992
0,000685	4199,147224
0,000678	4202,127457
0,000671	4205,107689
0,000665	4208,087921
0,000658	4211,068153
0,000652	4214,048386
0,000645	4217,028618
0,00064	4220,00885
0,000632	4222,989082
0,000628	4225,969315
0,000622	4228,949547
0,000616	4231,929779
0,000611	4234,910011
0,000605	4237,890244
0,000599	4240,870476
0,000592	4243,850708
0,000586	4246,83094
0,000581	4249,811172
0,000575	4252,791405
0,00057	4255,771637
0,000564	4258,751869
0,000558	4261,732101
0,000553	4264,712334
0,000548	4267,692566
0,000542	4270,672798
0,000538	4273,65303
0,000533	4276,633263
0,000528	4279,613495
0,000523	4282,593727
0,000518	4285,573959
0,000513	4288,554192
0,00051	4291,534424
0,000506	4294,514656
0,000502	4297,494888
0,000498	4300,475121
0,000494	4303,455353
0,00049	4306,435585
0,000486	4309,415817
0,000482	4312,396049
0,00048	4315,376282
0,000477	4318,356514
0,000474	4321,336746
0,000471	4324,316978
0,00047	4327,297211
0,000467	4330,277443
0,000464	4333,257675
0,00046	4336,237907
0,000455	4339,21814
0,000448	4342,198372
0,000438	4345,178604
0,000427	4348,158836
0,000418	4351,139069
0,000412	4354,119301
0,000408	4357,099533
0,000407	4360,079765
0,000405	4363,059998
0,000404	4366,04023
0,0004	4369,020462
0,000396	4372,000694
0,000392	4374,980927
0,000385	4377,961159
0,00038	4380,941391
0,000372	4383,921623
0,000364	4386,901855
0,000357	4389,882088
0,000348	4392,86232
0,000339	4395,842552
0,000329	4398,822784
0,00032	4401,803017
0,000312	4404,783249
0,000305	4407,763481
0,0003	4410,743713
0,000297	4413,723946
0,000296	4416,704178
0,000299	4419,68441
0,000302	4422,664642
0,000308	4425,644875
0,000313	4428,625107
0,000318	4431,605339
0,000322	4434,585571
0,000326	4437,565804
0,000329	4440,546036
0,00033	4443,526268
0,000332	4446,5065
0,000333	4449,486732
0,000334	4452,466965
0,000334	4455,447197
0,000333	4458,427429
0,000335	4461,407661
0,000333	4464,387894
0,000334	4467,368126
0,000333	4470,348358
0,000331	4473,32859
0,000332	4476,308823
0,00033	4479,289055
0,00033	4482,269287
0,000328	4485,249519
0,000328	4488,229752
0,000328	4491,209984
0,000326	4494,190216
0,000325	4497,170448
0,000325	4500,150681
0,000325	4503,130913
0,000324	4506,111145
0,000324	4509,091377
0,000324	4512,071609
0,000323	4515,051842
0,000322	4518,032074
0,000323	4521,012306
0,000323	4523,992538
0,000323	4526,972771
0,000322	4529,953003
0,000323	4532,933235
0,000324	4535,913467
0,000324	4538,8937
0,000324	4541,873932
0,000324	4544,854164
0,000324	4547,834396
0,000324	4550,814629
0,000325	4553,794861
0,000324	4556,775093
0,000324	4559,755325
0,000324	4562,735558
0,000324	4565,71579
0,000323	4568,696022
0,000324	4571,676254
0,000323	4574,656487
0,000324	4577,636719
0,000324	4580,616951
0,000323	4583,597183
0,000324	4586,577415
0,000323	4589,557648
0,000323	4592,53788
0,000322	4595,518112
0,000321	4598,498344
0,000322	4601,478577
0,000321	4604,458809
0,00032	4607,439041
0,00032	4610,419273
0,00032	4613,399506
0,000318	4616,379738
0,000319	4619,35997
0,000319	4622,340202
0,000318	4625,320435
0,000317	4628,300667
0,000318	4631,280899
0,000318	4634,261131
0,000317	4637,241364
0,000317	4640,221596
0,000317	4643,201828
0,000316	4646,18206
0,000317	4649,162292
0,000317	4652,142525
0,000316	4655,122757
0,000316	4658,102989
0,000316	4661,083221
0,000317	4664,063454
0,000318	4667,043686
0,000319	4670,023918
0,00032	4673,00415
0,000321	4675,984383
0,000323	4678,964615
0,000324	4681,944847
0,000326	4684,925079
0,000327	4687,905312
0,000329	4690,885544
0,000329	4693,865776
0,000331	4696,846008
0,000332	4699,826241
0,000333	4702,806473
0,000334	4705,786705
0,000334	4708,766937
0,000334	4711,747169
0,000335	4714,727402
0,000334	4717,707634
0,000332	4720,687866
0,00033	4723,668098
0,000327	4726,648331
0,000323	4729,628563
0,000319	4732,608795
0,000313	4735,589027
0,000307	4738,56926
0,000301	4741,549492
0,000293	4744,529724
0,000284	4747,509956
0,000276	4750,490189
0,000265	4753,470421
0,000256	4756,450653
0,000246	4759,430885
0,000236	4762,411118
0,000227	4765,39135
0,000219	4768,371582
0,000211	4771,351814
0,000205	4774,332047
0,000199	4777,312279
0,000196	4780,292511
0,000194	4783,272743
0,000193	4786,252975
0,00019	4789,233208
0,000191	4792,21344
0,00019	4795,193672
0,000191	4798,173904
0,000192	4801,154137
0,000192	4804,134369
0,000192	4807,114601
0,000193	4810,094833
0,000194	4813,075066
0,000195	4816,055298
0,000195	4819,03553
0,000196	4822,015762
0,000196	4824,995995
0,000196	4827,976227
0,000197	4830,956459
0,000196	4833,936691
0,000198	4836,916924
0,000198	4839,897156
0,000198	4842,877388
0,000198	4845,85762
0,000198	4848,837852
0,000199	4851,818085
0,000199	4854,798317
0,0002	4857,778549
0,0002	4860,758781
0,0002	4863,739014
0,000201	4866,719246
0,000201	4869,699478
0,000202	4872,67971
0,000203	4875,659943
0,000203	4878,640175
0,000203	4881,620407
0,000204	4884,600639
0,000204	4887,580872
0,000204	4890,561104
0,000204	4893,541336
0,000204	4896,521568
0,000204	4899,501801
0,000204	4902,482033
0,000204	4905,462265
0,000205	4908,442497
0,000205	4911,422729
0,000206	4914,402962
0,000205	4917,383194
0,000206	4920,363426
0,000206	4923,343658
0,000206	4926,323891
0,000206	4929,304123
0,000206	4932,284355
0,000205	4935,264587
0,000206	4938,24482
0,000205	4941,225052
0,000205	4944,205284
0,000206	4947,185516
0,000206	4950,165749
0,000206	4953,145981
0,000208	4956,126213
0,000207	4959,106445
0,000208	4962,086678
0,00021	4965,06691
0,00021	4968,047142
0,000211	4971,027374
0,000211	4974,007607
0,000212	4976,987839
0,000211	4979,968071
0,00021	4982,948303
0,000211	4985,928535
0,000209	4988,908768
0,000208	4991,889
0,000207	4994,869232
0,000207	4997,849464
0,000206	5000,829697
0,000204	5003,809929
0,000203	5006,790161
0,000202	5009,770393
0,000202	5012,750626
0,000202	5015,730858
0,000201	5018,71109
0,000201	5021,691322
0,0002	5024,671555
0,0002	5027,651787
0,000198	5030,632019
0,000199	5033,612251
0,000198	5036,592484
0,000199	5039,572716
0,000199	5042,552948
0,0002	5045,53318
0,0002	5048,513412
0,000202	5051,493645
0,000203	5054,473877
0,000206	5057,454109
0,000209	5060,434341
0,000212	5063,414574
0,000214	5066,394806
0,000217	5069,375038
0,000219	5072,35527
0,000223	5075,335503
0,000224	5078,315735
0,000226	5081,295967
0,000228	5084,276199
0,000229	5087,256432
0,00023	5090,236664
0,00023	5093,216896
0,00023	5096,197128
0,000232	5099,177361
0,000232	5102,157593
0,000232	5105,137825
0,000232	5108,118057
0,000233	5111,098289
0,000233	5114,078522
0,000234	5117,058754
0,000234	5120,038986
0,000235	5123,019218
0,000236	5125,999451
0,000237	5128,979683
0,000238	5131,959915
0,000238	5134,940147
0,00024	5137,92038
0,000241	5140,900612
0,000242	5143,880844
0,000243	5146,861076
0,000243	5149,841309
0,000246	5152,821541
0,000246	5155,801773
0,000248	5158,782005
0,000249	5161,762238
0,00025	5164,74247
0,000251	5167,722702
0,000252	5170,702934
0,000253	5173,683167
0,000253	5176,663399
0,000253	5179,643631
0,000255	5182,623863
0,000256	5185,604095
0,000257	5188,584328
0,000258	5191,56456
0,000259	5194,544792
0,00026	5197,525024
0,000261	5200,505257
0,000262	5203,485489
0,000263	5206,465721
0,000266	5209,445953
0,000266	5212,426186
0,000267	5215,406418
0,000268	5218,38665
0,000269	5221,366882
0,00027	5224,347115
0,000273	5227,327347
0,000273	5230,307579
0,000274	5233,287811
0,000276	5236,268044
0,000277	5239,248276
0,000278	5242,228508
0,000279	5245,20874
0,000281	5248,188972
0,000282	5251,169205
0,000285	5254,149437
0,000286	5257,129669
0,000289	5260,109901
0,000291	5263,090134
0,000294	5266,070366
0,000296	5269,050598
0,000299	5272,03083
0,000302	5275,011063
0,000306	5277,991295
0,000309	5280,971527
0,000311	5283,951759
0,000314	5286,931992
0,000318	5289,912224
0,00032	5292,892456
0,000323	5295,872688
0,000325	5298,852921
0,000326	5301,833153
0,000328	5304,813385
0,00033	5307,793617
0,000333	5310,773849
0,000334	5313,754082
0,000336	5316,734314
0,000339	5319,714546
0,000341	5322,694778
0,000344	5325,675011
0,000346	5328,655243
0,000349	5331,635475
0,000351	5334,615707
0,000355	5337,59594
0,000356	5340,576172
0,000358	5343,556404
0,000361	5346,536636
0,000362	5349,516869
0,000364	5352,497101
0,000364	5355,477333
0,000364	5358,457565
0,000361	5361,437798
0,000361	5364,41803
0,000357	5367,398262
0,000352	5370,378494
0,000347	5373,358727
0,00034	5376,338959
0,000336	5379,319191
0,000331	5382,299423
0,000327	5385,279655
0,000325	5388,259888
0,000326	5391,24012
0,000329	5394,220352
0,000333	5397,200584
0,000339	5400,180817
0,000346	5403,161049
0,000354	5406,141281
0,000361	5409,121513
0,000368	5412,101746
0,000376	5415,081978
0,000386	5418,06221
0,000392	5421,042442
0,000399	5424,022675
0,000406	5427,002907
0,000412	5429,983139
0,000416	5432,963371
0,00042	5435,943604
0,000422	5438,923836
0,000423	5441,904068
0,000421	5444,8843
0,000417	5447,864532
0,000412	5450,844765
0,000404	5453,824997
0,000396	5456,805229
0,000388	5459,785461
0,000381	5462,765694
0,000377	5465,745926
0,000374	5468,726158
0,000377	5471,70639
0,000379	5474,686623
0,000383	5477,666855
0,000387	5480,647087
0,000393	5483,627319
0,000397	5486,607552
0,000401	5489,587784
0,000408	5492,568016
0,000415	5495,548248
0,000425	5498,528481
0,000433	5501,508713
0,000443	5504,488945
0,000452	5507,469177
0,000461	5510,449409
0,00047	5513,429642
0,00048	5516,409874
0,00049	5519,390106
0,0005	5522,370338
0,000508	5525,350571
0,000517	5528,330803
0,000527	5531,311035
0,000535	5534,291267
0,000544	5537,2715
0,000554	5540,251732
0,000563	5543,231964
0,000571	5546,212196
0,000579	5549,192429
0,000589	5552,172661
0,000597	5555,152893
0,000605	5558,133125
0,000613	5561,113358
0,000619	5564,09359
0,000625	5567,073822
0,000632	5570,054054
0,000638	5573,034286
0,000643	5576,014519
0,000648	5578,994751
0,000651	5581,974983
0,000655	5584,955215
0,000657	5587,935448
0,000658	5590,91568
0,000659	5593,895912
0,000659	5596,876144
0,000658	5599,856377
0,000656	5602,836609
0,000652	5605,816841
0,000648	5608,797073
0,000643	5611,777306
0,000636	5614,757538
0,00063	5617,73777
0,000621	5620,718002
0,000612	5623,698235
0,000603	5626,678467
0,000592	5629,658699
0,000582	5632,638931
0,000571	5635,619164
0,000559	5638,599396
0,000547	5641,579628
0,000535	5644,55986
0,000524	5647,540092
0,000512	5650,520325
0,0005	5653,500557
0,000489	5656,480789
0,000478	5659,461021
0,000468	5662,441254
0,000458	5665,421486
0,000447	5668,401718
0,000437	5671,38195
0,000428	5674,362183
0,000419	5677,342415
0,00041	5680,322647
0,000401	5683,302879
0,000392	5686,283112
0,000385	5689,263344
0,000376	5692,243576
0,000369	5695,223808
0,000361	5698,204041
0,000354	5701,184273
0,000346	5704,164505
0,000339	5707,144737
0,000331	5710,124969
0,000323	5713,105202
0,000316	5716,085434
0,000308	5719,065666
0,000302	5722,045898
0,000296	5725,026131
0,000289	5728,006363
0,000282	5730,986595
0,000277	5733,966827
0,00027	5736,94706
0,000264	5739,927292
0,000257	5742,907524
0,000251	5745,887756
0,000245	5748,867989
0,00024	5751,848221
0,000234	5754,828453
0,000228	5757,808685
0,000222	5760,788918
0,000217	5763,76915
0,000211	5766,749382
0,000206	5769,729614
0,000201	5772,709846
0,000195	5775,690079
0,00019	5778,670311
0,000185	5781,650543
0,00018	5784,630775
0,000175	5787,611008
0,00017	5790,59124
0,000166	5793,571472
0,000161	5796,551704
0,000158	5799,531937
0,000154	5802,512169
0,000151	5805,492401
0,000148	5808,472633
0,000144	5811,452866
0,000142	5814,433098
0,00014	5817,41333
0,000137	5820,393562
0,000135	5823,373795
0,000133	5826,354027
0,000131	5829,334259
0,000128	5832,314491
0,000128	5835,294724
0,000126	5838,274956
0,000125	5841,255188
0,000124	5844,23542
0,000124	5847,215652
0,000122	5850,195885
0,000121	5853,176117
0,00012	5856,156349
0,00012	5859,136581
0,000119	5862,116814
0,000119	5865,097046
0,000118	5868,077278
0,000118	5871,05751
0,000117	5874,037743
0,000116	5877,017975
0,000116	5879,998207
0,000117	5882,978439
0,000116	5885,958672
0,000116	5888,938904
0,000116	5891,919136
0,000116	5894,899368
0,000115	5897,879601
0,000116	5900,859833
0,000117	5903,840065
0,000116	5906,820297
0,000117	5909,800529
0,000117	5912,780762
0,000118	5915,760994
0,000117	5918,741226
0,000119	5921,721458
0,000119	5924,701691
0,000121	5927,681923
0,000121	5930,662155
0,000122	5933,642387
0,000123	5936,62262
0,000124	5939,602852
0,000125	5942,583084
0,000127	5945,563316
[truncated: 30,772 more rows]
