# Supplementary material for: Predicting the Durability of Solid Fired Bricks Using NDT Electroacoustic Methods
Source: Materials (Basel). 2022 Aug 25;15(17):5882. doi: 10.3390/ma15175882 (PMC9457344; doi:10.3390/ma15175882)
Supplement: Supplementary file 1 [file materials-15-05882-s001.zip › 33-NV0_FT.csv]

ASCII data file created with TiePie Multi Channel software. www.tiepie.com.
2021-02-24 09:15:45 704m
Frequency	FFT1
Hz	V
0,0000551	0
0,000433	2,980232239
0,000439	5,960464478
0,000451	8,940696716
0,000435	11,92092896
0,000448	14,90116119
0,000444	17,88139343
0,000432	20,86162567
0,000466	23,84185791
0,000484	26,82209015
0,000497	29,80232239
0,000496	32,78255463
0,000485	35,76278687
0,000474	38,7430191
0,000464	41,72325134
0,000457	44,70348358
0,000461	47,68371582
0,000424	50,66394806
0,00045	53,6441803
0,000451	56,62441254
0,000449	59,60464478
0,000452	62,58487701
0,00045	65,56510925
0,000449	68,54534149
0,000441	71,52557373
0,000438	74,50580597
0,000441	77,48603821
0,000439	80,46627045
0,000439	83,44650269
0,000439	86,42673492
0,000439	89,40696716
0,000438	92,3871994
0,000439	95,36743164
0,000436	98,34766388
0,000434	101,3278961
0,00043	104,3081284
0,000429	107,2883606
0,000427	110,2685928
0,000426	113,2488251
0,000421	116,2290573
0,000421	119,2092896
0,000424	122,1895218
0,000422	125,169754
0,000424	128,1499863
0,000419	131,1302185
0,00042	134,1104507
0,000414	137,090683
0,000415	140,0709152
0,00041	143,0511475
0,000406	146,0313797
0,000398	149,0116119
0,000413	151,9918442
0,000406	154,9720764
0,000407	157,9523087
0,000408	160,9325409
0,000408	163,9127731
0,000407	166,8930054
0,000404	169,8732376
0,000404	172,8534698
0,000405	175,8337021
0,000404	178,8139343
0,000402	181,7941666
0,000401	184,7743988
0,000398	187,754631
0,000396	190,7348633
0,000394	193,7150955
0,000395	196,6953278
0,000395	199,67556
0,000394	202,6557922
0,000394	205,6360245
0,000394	208,6162567
0,000395	211,596489
0,000395	214,5767212
0,000395	217,5569534
0,000396	220,5371857
0,000394	223,5174179
0,000395	226,4976501
0,000398	229,4778824
0,000398	232,4581146
0,000398	235,4383469
0,000396	238,4185791
0,000397	241,3988113
0,000398	244,3790436
0,000396	247,3592758
0,000406	250,3395081
0,000395	253,3197403
0,00039	256,2999725
0,000382	259,2802048
0,000371	262,260437
0,000361	265,2406693
0,000353	268,2209015
0,000349	271,2011337
0,00035	274,181366
0,000349	277,1615982
0,00035	280,1418304
0,000351	283,1220627
0,000352	286,1022949
0,000352	289,0825272
0,000353	292,0627594
0,00035	295,0429916
0,000351	298,0232239
0,000351	301,0034561
0,000352	303,9836884
0,00035	306,9639206
0,000349	309,9441528
0,000347	312,9243851
0,000348	315,9046173
0,000346	318,8848495
0,000345	321,8650818
0,000346	324,845314
0,000344	327,8255463
0,000344	330,8057785
0,000345	333,7860107
0,000343	336,766243
0,000342	339,7464752
0,000341	342,7267075
0,000341	345,7069397
0,00034	348,6871719
0,000339	351,6674042
0,000336	354,6476364
0,000338	357,6278687
0,000338	360,6081009
0,000336	363,5883331
0,000334	366,5685654
0,000334	369,5487976
0,000332	372,5290298
0,00033	375,5092621
0,00033	378,4894943
0,000331	381,4697266
0,00033	384,4499588
0,000328	387,430191
0,000329	390,4104233
0,000327	393,3906555
0,000327	396,3708878
0,000327	399,35112
0,000326	402,3313522
0,000325	405,3115845
0,000325	408,2918167
0,000323	411,272049
0,000323	414,2522812
0,000321	417,2325134
0,000321	420,2127457
0,000318	423,1929779
0,000318	426,1732101
0,000317	429,1534424
0,000317	432,1336746
0,000316	435,1139069
0,000314	438,0941391
0,000313	441,0743713
0,000314	444,0546036
0,000313	447,0348358
0,000314	450,0150681
0,00031	452,9953003
0,000311	455,9755325
0,000309	458,9557648
0,000307	461,935997
0,000308	464,9162292
0,000305	467,8964615
0,000304	470,8766937
0,000304	473,856926
0,000303	476,8371582
0,000303	479,8173904
0,000303	482,7976227
0,000302	485,7778549
0,0003	488,7580872
0,000301	491,7383194
0,000301	494,7185516
0,000301	497,6987839
0,0003	500,6790161
0,000301	503,6592484
0,000301	506,6394806
0,000303	509,6197128
0,000304	512,5999451
0,000302	515,5801773
0,000302	518,5604095
0,000301	521,5406418
0,0003	524,520874
0,000297	527,5011063
0,000296	530,4813385
0,000296	533,4615707
0,000295	536,441803
0,000295	539,4220352
0,000294	542,4022675
0,000293	545,3824997
0,000293	548,3627319
0,000292	551,3429642
0,000293	554,3231964
0,000292	557,3034286
0,000292	560,2836609
0,000292	563,2638931
0,000291	566,2441254
0,000292	569,2243576
0,00029	572,2045898
0,000293	575,1848221
0,000292	578,1650543
0,000292	581,1452866
0,000293	584,1255188
0,000291	587,105751
0,000293	590,0859833
0,000293	593,0662155
0,000293	596,0464478
0,000295	599,02668
0,000292	602,0069122
0,000294	604,9871445
0,000293	607,9673767
0,000294	610,9476089
0,000293	613,9278412
0,000293	616,9080734
0,000292	619,8883057
0,000293	622,8685379
0,000293	625,8487701
0,000292	628,8290024
0,000291	631,8092346
0,000293	634,7894669
0,000294	637,7696991
0,000292	640,7499313
0,000294	643,7301636
0,000292	646,7103958
0,000295	649,6906281
0,000294	652,6708603
0,000292	655,6510925
0,000293	658,6313248
0,000291	661,611557
0,000293	664,5917892
0,000293	667,5720215
0,000293	670,5522537
0,000292	673,532486
0,000294	676,5127182
0,000295	679,4929504
0,000296	682,4731827
0,000296	685,4534149
0,000298	688,4336472
0,000298	691,4138794
0,0003	694,3941116
0,000301	697,3743439
0,0003	700,3545761
0,000302	703,3348083
0,000302	706,3150406
0,000304	709,2952728
0,000304	712,2755051
0,000306	715,2557373
0,000305	718,2359695
0,000305	721,2162018
0,000306	724,196434
0,000307	727,1766663
0,000307	730,1568985
0,000309	733,1371307
0,00031	736,117363
0,00031	739,0975952
0,00031	742,0778275
0,00031	745,0580597
0,000314	748,0382919
0,000311	751,0185242
0,000313	753,9987564
0,000317	756,9789886
0,000314	759,9592209
0,000316	762,9394531
0,000315	765,9196854
0,000317	768,8999176
0,000318	771,8801498
0,000318	774,8603821
0,00032	777,8406143
0,000319	780,8208466
0,000321	783,8010788
0,000322	786,781311
0,000322	789,7615433
0,000324	792,7417755
0,000324	795,7220078
0,000325	798,70224
0,000326	801,6824722
0,000326	804,6627045
0,000327	807,6429367
0,000328	810,6231689
0,000327	813,6034012
0,000329	816,5836334
0,000326	819,5638657
0,000326	822,5440979
0,000325	825,5243301
0,000324	828,5045624
0,000324	831,4847946
0,000324	834,4650269
0,000326	837,4452591
0,000325	840,4254913
0,000325	843,4057236
0,000328	846,3859558
0,00033	849,366188
0,000332	852,3464203
0,000331	855,3266525
0,000336	858,3068848
0,000337	861,287117
0,000338	864,2673492
0,000341	867,2475815
0,000342	870,2278137
0,000344	873,208046
0,000346	876,1882782
0,000345	879,1685104
0,000346	882,1487427
0,000348	885,1289749
0,000348	888,1092072
0,000349	891,0894394
0,000348	894,0696716
0,000351	897,0499039
0,000351	900,0301361
0,000351	903,0103683
0,000354	905,9906006
0,000356	908,9708328
0,000358	911,9510651
0,000359	914,9312973
0,000361	917,9115295
0,000364	920,8917618
0,000365	923,871994
0,000368	926,8522263
0,000369	929,8324585
0,00037	932,8126907
0,00037	935,792923
0,00037	938,7731552
0,000369	941,7533875
0,000367	944,7336197
0,000368	947,7138519
0,000367	950,6940842
0,000367	953,6743164
0,000369	956,6545486
0,000371	959,6347809
0,000372	962,6150131
0,000374	965,5952454
0,000373	968,5754776
0,000377	971,5557098
0,000377	974,5359421
0,000379	977,5161743
0,000381	980,4964066
0,000381	983,4766388
0,000384	986,456871
0,000386	989,4371033
0,000387	992,4173355
0,000389	995,3975677
0,00039	998,3778
0,000393	1001,358032
0,000393	1004,338264
0,000395	1007,318497
0,000398	1010,298729
0,000398	1013,278961
0,000401	1016,259193
0,000403	1019,239426
0,000404	1022,219658
0,000406	1025,19989
0,000407	1028,180122
0,000411	1031,160355
0,000413	1034,140587
0,000414	1037,120819
0,000418	1040,101051
0,000418	1043,081284
0,000422	1046,061516
0,000425	1049,041748
0,000426	1052,02198
0,00043	1055,002213
0,000431	1057,982445
0,000436	1060,962677
0,000436	1063,942909
0,000438	1066,923141
0,000441	1069,903374
0,000442	1072,883606
0,000445	1075,863838
0,000447	1078,84407
0,000447	1081,824303
0,00045	1084,804535
0,000452	1087,784767
0,000453	1090,764999
0,000455	1093,745232
0,000459	1096,725464
0,00046	1099,705696
0,000463	1102,685928
0,000467	1105,666161
0,000468	1108,646393
0,00047	1111,626625
0,000472	1114,606857
0,000474	1117,58709
0,000476	1120,567322
0,000478	1123,547554
0,000481	1126,527786
0,000483	1129,508018
0,000488	1132,488251
0,00049	1135,468483
0,000494	1138,448715
0,000498	1141,428947
0,000503	1144,40918
0,000507	1147,389412
0,00051	1150,369644
0,000515	1153,349876
0,000518	1156,330109
0,000522	1159,310341
0,000526	1162,290573
0,000531	1165,270805
0,000533	1168,251038
0,000536	1171,23127
0,000538	1174,211502
0,00054	1177,191734
0,000542	1180,171967
0,000541	1183,152199
0,00054	1186,132431
0,000542	1189,112663
0,000544	1192,092896
0,000554	1195,073128
0,000566	1198,05336
0,000578	1201,033592
0,000589	1204,013824
0,000598	1206,994057
0,000608	1209,974289
0,000615	1212,954521
0,000621	1215,934753
0,000627	1218,914986
0,000634	1221,895218
0,000641	1224,87545
0,000647	1227,855682
0,000653	1230,835915
0,00066	1233,816147
0,000667	1236,796379
0,000675	1239,776611
0,000682	1242,756844
0,000688	1245,737076
0,000696	1248,717308
0,000704	1251,69754
0,000711	1254,677773
0,00072	1257,658005
0,000727	1260,638237
0,000736	1263,618469
0,000744	1266,598701
0,000753	1269,578934
0,000762	1272,559166
0,000771	1275,539398
0,00078	1278,51963
0,00079	1281,499863
0,000802	1284,480095
0,000812	1287,460327
0,000823	1290,440559
0,000834	1293,420792
0,000847	1296,401024
0,00086	1299,381256
0,00087	1302,361488
0,000884	1305,341721
0,000899	1308,321953
0,000913	1311,302185
0,000927	1314,282417
0,000943	1317,26265
0,00096	1320,242882
0,000977	1323,223114
0,000994	1326,203346
0,00101	1329,183578
0,00103	1332,163811
0,00105	1335,144043
0,00108	1338,124275
0,0011	1341,104507
0,00112	1344,08474
0,00114	1347,064972
0,00117	1350,045204
0,0012	1353,025436
0,00123	1356,005669
0,00126	1358,985901
0,00129	1361,966133
0,00133	1364,946365
0,00137	1367,926598
0,00141	1370,90683
0,00145	1373,887062
0,0015	1376,867294
0,00155	1379,847527
0,0016	1382,827759
0,00166	1385,807991
0,00173	1388,788223
0,0018	1391,768456
0,00187	1394,748688
0,00196	1397,72892
0,00206	1400,709152
0,00216	1403,689384
0,00228	1406,669617
0,00242	1409,649849
0,00257	1412,630081
0,00275	1415,610313
0,00295	1418,590546
0,00319	1421,570778
0,00346	1424,55101
0,00379	1427,531242
0,00417	1430,511475
0,00462	1433,491707
0,00514	1436,471939
0,00573	1439,452171
0,00637	1442,432404
0,00694	1445,412636
0,00724	1448,392868
0,00686	1451,3731
0,00581	1454,353333
0,00465	1457,333565
0,00376	1460,313797
0,0031	1463,294029
0,00261	1466,274261
0,00224	1469,254494
0,00194	1472,234726
0,0017	1475,214958
0,0015	1478,19519
0,00134	1481,175423
0,00119	1484,155655
0,00107	1487,135887
0,000963	1490,116119
0,000869	1493,096352
0,000786	1496,076584
0,000712	1499,056816
0,000644	1502,037048
0,000585	1505,017281
0,000532	1507,997513
0,000484	1510,977745
0,000446	1513,957977
0,000411	1516,93821
0,000382	1519,918442
0,000357	1522,898674
0,00034	1525,878906
0,000327	1528,859138
0,000319	1531,839371
0,000318	1534,819603
0,000322	1537,799835
0,000329	1540,780067
0,00034	1543,7603
0,000355	1546,740532
0,000372	1549,720764
0,000392	1552,700996
0,000411	1555,681229
0,000436	1558,661461
0,00046	1561,641693
0,000485	1564,621925
0,000513	1567,602158
0,000541	1570,58239
0,000569	1573,562622
0,000601	1576,542854
0,00063	1579,523087
0,000663	1582,503319
0,000697	1585,483551
0,000731	1588,463783
0,000767	1591,444016
0,000805	1594,424248
0,000844	1597,40448
0,000886	1600,384712
0,000927	1603,364944
0,000973	1606,345177
0,00102	1609,325409
0,00107	1612,305641
0,00112	1615,285873
0,00118	1618,266106
0,00124	1621,246338
0,0013	1624,22657
0,00136	1627,206802
0,00143	1630,187035
0,00151	1633,167267
0,00159	1636,147499
0,00168	1639,127731
0,00177	1642,107964
0,00188	1645,088196
0,00199	1648,068428
0,00211	1651,04866
0,00225	1654,028893
0,0024	1657,009125
0,00257	1659,989357
0,00277	1662,969589
0,00298	1665,949821
0,00323	1668,930054
0,00352	1671,910286
0,00385	1674,890518
0,00424	1677,87075
0,0047	1680,850983
0,00526	1683,831215
0,00593	1686,811447
0,00676	1689,791679
0,00778	1692,771912
0,00907	1695,752144
0,0107	1698,732376
0,0125	1701,712608
0,0143	1704,692841
0,0149	1707,673073
0,0133	1710,653305
0,0106	1713,633537
0,00856	1716,61377
0,00713	1719,594002
0,00614	1722,574234
0,00539	1725,554466
0,00481	1728,534698
0,00435	1731,514931
0,00397	1734,495163
0,00366	1737,475395
0,00339	1740,455627
0,00316	1743,43586
0,00296	1746,416092
0,00279	1749,396324
0,00263	1752,376556
0,0025	1755,356789
0,00237	1758,337021
0,00226	1761,317253
0,00216	1764,297485
0,00207	1767,277718
0,00199	1770,25795
0,00191	1773,238182
0,00184	1776,218414
0,00178	1779,198647
0,00172	1782,178879
0,00166	1785,159111
0,00161	1788,139343
0,00156	1791,119576
0,00152	1794,099808
0,00147	1797,08004
0,00143	1800,060272
0,0014	1803,040504
0,00136	1806,020737
0,00133	1809,000969
0,00129	1811,981201
0,00126	1814,961433
0,00124	1817,941666
0,00121	1820,921898
0,00118	1823,90213
0,00116	1826,882362
0,00113	1829,862595
0,00111	1832,842827
0,00109	1835,823059
0,00107	1838,803291
0,00105	1841,783524
0,00103	1844,763756
0,00101	1847,743988
0,000992	1850,72422
0,000975	1853,704453
0,000958	1856,684685
0,000943	1859,664917
0,000928	1862,645149
0,000911	1865,625381
0,000898	1868,605614
0,000883	1871,585846
0,00087	1874,566078
0,000859	1877,54631
0,000845	1880,526543
0,000833	1883,506775
0,00082	1886,487007
0,000809	1889,467239
0,000797	1892,447472
0,000786	1895,427704
0,000775	1898,407936
0,000765	1901,388168
0,000754	1904,368401
0,000744	1907,348633
0,000735	1910,328865
0,000725	1913,309097
0,000715	1916,28933
0,000705	1919,269562
0,000697	1922,249794
0,00069	1925,230026
0,000681	1928,210258
0,000672	1931,190491
0,000663	1934,170723
0,000653	1937,150955
0,000645	1940,131187
0,000635	1943,11142
0,000625	1946,091652
0,000615	1949,071884
0,000608	1952,052116
0,000602	1955,032349
0,0006	1958,012581
0,000595	1960,992813
0,000586	1963,973045
0,000572	1966,953278
0,000556	1969,93351
0,000542	1972,913742
0,000534	1975,893974
0,000528	1978,874207
0,000522	1981,854439
0,000517	1984,834671
0,000515	1987,814903
0,000512	1990,795135
0,000509	1993,775368
0,000504	1996,7556
0,0005	1999,735832
0,000496	2002,716064
0,000491	2005,696297
0,000488	2008,676529
0,000483	2011,656761
0,000478	2014,636993
0,000475	2017,617226
0,000471	2020,597458
0,000466	2023,57769
0,000462	2026,557922
0,000457	2029,538155
0,000454	2032,518387
0,00045	2035,498619
0,000445	2038,478851
0,000442	2041,459084
0,000438	2044,439316
0,000434	2047,419548
0,00043	2050,39978
0,000426	2053,380013
0,000423	2056,360245
0,00042	2059,340477
0,000416	2062,320709
0,000413	2065,300941
0,00041	2068,281174
0,000406	2071,261406
0,000402	2074,241638
0,0004	2077,22187
0,000396	2080,202103
0,000394	2083,182335
0,000389	2086,162567
0,000386	2089,142799
0,000384	2092,123032
0,000382	2095,103264
0,000379	2098,083496
0,000376	2101,063728
0,000374	2104,043961
0,000372	2107,024193
0,00037	2110,004425
0,000368	2112,984657
0,000364	2115,96489
0,000362	2118,945122
0,00036	2121,925354
0,000358	2124,905586
0,000356	2127,885818
0,000354	2130,866051
0,000352	2133,846283
0,000349	2136,826515
0,000346	2139,806747
0,000344	2142,78698
0,000343	2145,767212
0,000339	2148,747444
0,000338	2151,727676
0,000335	2154,707909
0,000333	2157,688141
0,000331	2160,668373
0,000329	2163,648605
0,000327	2166,628838
0,000326	2169,60907
0,000322	2172,589302
0,00032	2175,569534
0,000319	2178,549767
0,000317	2181,529999
0,000314	2184,510231
0,000313	2187,490463
0,000311	2190,470695
0,000309	2193,450928
0,000307	2196,43116
0,000304	2199,411392
0,000302	2202,391624
0,000299	2205,371857
0,000297	2208,352089
0,000292	2211,332321
0,000289	2214,312553
0,000285	2217,292786
0,000283	2220,273018
0,000282	2223,25325
0,000283	2226,233482
0,000284	2229,213715
0,000284	2232,193947
0,000284	2235,174179
0,000284	2238,154411
0,000282	2241,134644
0,000281	2244,114876
0,00028	2247,095108
0,000278	2250,07534
0,000277	2253,055573
0,000275	2256,035805
0,000276	2259,016037
0,000273	2261,996269
0,000273	2264,976501
0,000272	2267,956734
0,00027	2270,936966
0,00027	2273,917198
0,000269	2276,89743
0,000267	2279,877663
0,000267	2282,857895
0,000265	2285,838127
0,000262	2288,818359
0,000262	2291,798592
0,000261	2294,778824
0,000258	2297,759056
0,000258	2300,739288
0,000256	2303,719521
0,000255	2306,699753
0,000255	2309,679985
0,000254	2312,660217
0,000253	2315,64045
0,000252	2318,620682
0,000251	2321,600914
0,000249	2324,581146
0,000248	2327,561378
0,000248	2330,541611
0,000246	2333,521843
0,000245	2336,502075
0,000244	2339,482307
0,000244	2342,46254
0,000242	2345,442772
0,000242	2348,423004
0,000239	2351,403236
0,000239	2354,383469
0,000238	2357,363701
0,000237	2360,343933
0,000235	2363,324165
0,000234	2366,304398
0,000233	2369,28463
0,000232	2372,264862
0,00023	2375,245094
0,00023	2378,225327
0,000228	2381,205559
0,000229	2384,185791
0,000227	2387,166023
0,000226	2390,146255
0,000225	2393,126488
0,000226	2396,10672
0,000225	2399,086952
0,000224	2402,067184
0,000223	2405,047417
0,000223	2408,027649
0,000223	2411,007881
0,00022	2413,988113
0,000221	2416,968346
0,000219	2419,948578
0,000219	2422,92881
0,000218	2425,909042
0,000218	2428,889275
0,000217	2431,869507
0,000216	2434,849739
0,000216	2437,829971
0,000216	2440,810204
0,000215	2443,790436
0,000214	2446,770668
0,000214	2449,7509
0,000212	2452,731133
0,000213	2455,711365
0,000213	2458,691597
0,000212	2461,671829
0,000212	2464,652061
0,000212	2467,632294
0,000212	2470,612526
0,000212	2473,592758
0,000212	2476,57299
0,000211	2479,553223
0,00021	2482,533455
0,00021	2485,513687
0,000209	2488,493919
0,000209	2491,474152
0,000209	2494,454384
0,000209	2497,434616
0,000211	2500,414848
0,000211	2503,395081
0,000212	2506,375313
0,000212	2509,355545
0,000214	2512,335777
0,000215	2515,31601
0,000215	2518,296242
0,000216	2521,276474
0,000216	2524,256706
0,000216	2527,236938
0,000217	2530,217171
0,000216	2533,197403
0,000217	2536,177635
0,000218	2539,157867
0,000219	2542,1381
0,000218	2545,118332
0,000219	2548,098564
0,000219	2551,078796
0,000221	2554,059029
0,000221	2557,039261
0,000223	2560,019493
0,000224	2562,999725
0,000225	2565,979958
0,000226	2568,96019
0,000228	2571,940422
0,000228	2574,920654
0,000227	2577,900887
0,000222	2580,881119
0,000212	2583,861351
0,000199	2586,841583
0,000183	2589,821815
0,000171	2592,802048
0,000166	2595,78228
0,000166	2598,762512
0,000168	2601,742744
0,000169	2604,722977
0,000171	2607,703209
0,000171	2610,683441
0,000171	2613,663673
0,000171	2616,643906
0,00017	2619,624138
0,000168	2622,60437
0,000169	2625,584602
0,000166	2628,564835
0,000165	2631,545067
0,000166	2634,525299
0,000165	2637,505531
0,000165	2640,485764
0,000163	2643,465996
0,000165	2646,446228
0,000164	2649,42646
0,000164	2652,406693
0,000164	2655,386925
0,000164	2658,367157
0,000163	2661,347389
0,000164	2664,327621
0,000163	2667,307854
0,000163	2670,288086
0,000162	2673,268318
0,000163	2676,24855
0,000162	2679,228783
0,000161	2682,209015
0,000161	2685,189247
0,000162	2688,169479
0,000161	2691,149712
0,000161	2694,129944
0,00016	2697,110176
0,000159	2700,090408
0,000159	2703,070641
0,000158	2706,050873
0,000158	2709,031105
0,000158	2712,011337
0,000157	2714,99157
0,000156	2717,971802
0,000156	2720,952034
0,000156	2723,932266
0,000156	2726,912498
0,000155	2729,892731
0,000154	2732,872963
0,000153	2735,853195
0,000153	2738,833427
0,000151	2741,81366
0,000151	2744,793892
0,000151	2747,774124
0,00015	2750,754356
0,00015	2753,734589
0,00015	2756,714821
0,000149	2759,695053
0,000148	2762,675285
0,000148	2765,655518
0,000147	2768,63575
0,000147	2771,615982
0,000147	2774,596214
0,000147	2777,576447
0,000146	2780,556679
0,000145	2783,536911
0,000144	2786,517143
0,000144	2789,497375
0,000144	2792,477608
0,000142	2795,45784
0,000141	2798,438072
0,000141	2801,418304
0,000141	2804,398537
0,000139	2807,378769
0,000138	2810,359001
0,000137	2813,339233
0,000137	2816,319466
0,000136	2819,299698
0,000134	2822,27993
0,000135	2825,260162
0,000134	2828,240395
0,000132	2831,220627
0,00013	2834,200859
0,00013	2837,181091
0,000128	2840,161324
0,000126	2843,141556
0,000124	2846,121788
0,000122	2849,10202
0,000119	2852,082253
0,000117	2855,062485
0,000114	2858,042717
0,000111	2861,022949
0,000109	2864,003181
0,000107	2866,983414
0,000105	2869,963646
0,000103	2872,943878
0,000101	2875,92411
0,0000997	2878,904343
0,000098	2881,884575
0,0000974	2884,864807
0,0000968	2887,845039
0,0000963	2890,825272
0,0000985	2893,805504
0,000101	2896,785736
0,000105	2899,765968
0,000111	2902,746201
0,000115	2905,726433
0,00012	2908,706665
0,000123	2911,686897
0,000125	2914,66713
0,000127	2917,647362
0,000128	2920,627594
0,00013	2923,607826
0,000129	2926,588058
0,000131	2929,568291
0,000133	2932,548523
0,000132	2935,528755
0,000134	2938,508987
0,000134	2941,48922
0,000133	2944,469452
0,000133	2947,449684
0,000133	2950,429916
0,000134	2953,410149
0,000132	2956,390381
0,000133	2959,370613
0,000132	2962,350845
0,000133	2965,331078
0,000133	2968,31131
0,000132	2971,291542
0,000132	2974,271774
0,000131	2977,252007
0,000131	2980,232239
0,000131	2983,212471
0,00013	2986,192703
0,00013	2989,172935
0,00013	2992,153168
0,000128	2995,1334
0,000129	2998,113632
0,000129	3001,093864
0,000129	3004,074097
0,000128	3007,054329
0,000128	3010,034561
0,000127	3013,014793
0,000126	3015,995026
0,000125	3018,975258
0,000124	3021,95549
0,000124	3024,935722
0,000123	3027,915955
0,000123	3030,896187
0,000122	3033,876419
0,000122	3036,856651
0,000122	3039,836884
0,000122	3042,817116
0,000121	3045,797348
0,000121	3048,77758
0,00012	3051,757813
0,00012	3054,738045
0,00012	3057,718277
0,000118	3060,698509
0,000117	3063,678741
0,000118	3066,658974
0,000115	3069,639206
0,000115	3072,619438
0,000113	3075,59967
0,000112	3078,579903
0,00011	3081,560135
0,000109	3084,540367
0,000109	3087,520599
0,000106	3090,500832
0,000105	3093,481064
0,000103	3096,461296
0,000102	3099,441528
0,0000998	3102,421761
0,0000987	3105,401993
0,0000968	3108,382225
0,0000938	3111,362457
0,0000921	3114,34269
0,0000894	3117,322922
0,000091	3120,303154
0,0000904	3123,283386
0,0000931	3126,263618
0,000098	3129,243851
0,000106	3132,224083
0,000119	3135,204315
0,000135	3138,184547
0,000154	3141,16478
0,000178	3144,145012
0,000204	3147,125244
0,000229	3150,105476
0,000251	3153,085709
0,000267	3156,065941
0,000272	3159,046173
0,000269	3162,026405
0,000258	3165,006638
0,000245	3167,98687
0,000234	3170,967102
0,000227	3173,947334
0,000224	3176,927567
0,000222	3179,907799
0,000222	3182,888031
0,000224	3185,868263
0,000224	3188,848495
0,000225	3191,828728
0,000227	3194,80896
0,000229	3197,789192
0,000229	3200,769424
0,000232	3203,749657
0,000233	3206,729889
0,000235	3209,710121
0,000238	3212,690353
0,00024	3215,670586
0,000244	3218,650818
0,000246	3221,63105
0,00025	3224,611282
0,000255	3227,591515
0,000259	3230,571747
0,000264	3233,551979
0,000269	3236,532211
0,000274	3239,512444
0,00028	3242,492676
0,000287	3245,472908
0,000293	3248,45314
0,0003	3251,433372
0,000308	3254,413605
0,000316	3257,393837
0,000326	3260,374069
0,000336	3263,354301
0,000348	3266,334534
0,000358	3269,314766
0,000371	3272,294998
0,000384	3275,27523
0,000397	3278,255463
0,000413	3281,235695
0,000429	3284,215927
0,000445	3287,196159
0,000462	3290,176392
0,000479	3293,156624
0,000496	3296,136856
0,00051	3299,117088
0,000522	3302,097321
0,000531	3305,077553
0,000533	3308,057785
0,000529	3311,038017
0,000517	3314,01825
0,000497	3316,998482
0,00047	3319,978714
0,000439	3322,958946
0,000405	3325,939178
0,000371	3328,919411
0,00034	3331,899643
0,000312	3334,879875
0,000287	3337,860107
0,000265	3340,84034
0,000246	3343,820572
0,000229	3346,800804
0,000214	3349,781036
0,000202	3352,761269
0,000191	3355,741501
0,000183	3358,721733
0,000175	3361,701965
0,000171	3364,682198
0,000167	3367,66243
0,000166	3370,642662
0,000164	3373,622894
0,000164	3376,603127
0,000165	3379,583359
0,000166	3382,563591
0,000167	3385,543823
0,000169	3388,524055
0,000169	3391,504288
0,00017	3394,48452
0,000168	3397,464752
0,000164	3400,444984
0,000155	3403,425217
0,000143	3406,405449
0,000126	3409,385681
0,000113	3412,365913
0,000101	3415,346146
0,0000939	3418,326378
0,0000921	3421,30661
0,0000901	3424,286842
0,0000866	3427,267075
0,0000789	3430,247307
0,00007	3433,227539
0,0000626	3436,207771
0,0000567	3439,188004
0,0000505	3442,168236
0,000048	3445,148468
0,0000446	3448,1287
0,0000439	3451,108932
0,0000454	3454,089165
0,0000441	3457,069397
0,0000457	3460,049629
0,0000478	3463,029861
0,0000484	3466,010094
0,00005	3468,990326
0,000052	3471,970558
0,0000545	3474,95079
0,0000565	3477,931023
0,000059	3480,911255
0,0000608	3483,891487
0,0000624	3486,871719
0,0000657	3489,851952
0,0000678	3492,832184
0,0000705	3495,812416
0,0000732	3498,792648
0,0000758	3501,772881
0,0000784	3504,753113
0,000081	3507,733345
0,0000858	3510,713577
0,000089	3513,69381
0,0000927	3516,674042
0,000097	3519,654274
0,000101	3522,634506
0,000106	3525,614738
0,000112	3528,594971
0,000117	3531,575203
0,000123	3534,555435
0,000127	3537,535667
0,000134	3540,5159
0,000141	3543,496132
0,000148	3546,476364
0,000155	3549,456596
0,000164	3552,436829
0,000173	3555,417061
0,000183	3558,397293
0,000194	3561,377525
0,000206	3564,357758
0,000218	3567,33799
0,000232	3570,318222
0,000245	3573,298454
0,00026	3576,278687
0,000275	3579,258919
0,000289	3582,239151
0,000303	3585,219383
0,000315	3588,199615
0,000324	3591,179848
0,000331	3594,16008
0,000333	3597,140312
0,00033	3600,120544
0,000325	3603,100777
0,000315	3606,081009
0,000304	3609,061241
0,000291	3612,041473
0,000278	3615,021706
0,000266	3618,001938
0,000253	3620,98217
0,000243	3623,962402
0,000232	3626,942635
0,000222	3629,922867
0,000212	3632,903099
0,000203	3635,883331
0,000195	3638,863564
0,000188	3641,843796
0,000181	3644,824028
0,000174	3647,80426
0,000168	3650,784492
0,000162	3653,764725
0,000156	3656,744957
0,000151	3659,725189
0,000145	3662,705421
0,00014	3665,685654
0,000135	3668,665886
0,000131	3671,646118
0,000128	3674,62635
0,000125	3677,606583
0,000121	3680,586815
0,000117	3683,567047
0,000114	3686,547279
0,000112	3689,527512
0,000109	3692,507744
0,000108	3695,487976
0,000106	3698,468208
0,000103	3701,448441
0,000101	3704,428673
0,0000987	3707,408905
0,0000951	3710,389137
0,0000935	3713,36937
0,0000914	3716,349602
0,0000893	3719,329834
0,0000879	3722,310066
0,000085	3725,290298
0,000083	3728,270531
0,0000823	3731,250763
0,0000805	3734,230995
0,0000802	3737,211227
0,000079	3740,19146
0,000078	3743,171692
0,000077	3746,151924
0,000076	3749,132156
0,0000752	3752,112389
0,0000747	3755,092621
0,000073	3758,072853
0,0000733	3761,053085
0,0000724	3764,033318
0,0000722	3767,01355
0,0000712	3769,993782
0,0000704	3772,974014
0,0000708	3775,954247
0,0000693	3778,934479
0,0000697	3781,914711
0,0000686	3784,894943
0,0000676	3787,875175
0,0000676	3790,855408
0,0000672	3793,83564
0,000066	3796,815872
0,0000658	3799,796104
0,0000659	3802,776337
0,0000647	3805,756569
0,0000642	3808,736801
0,0000638	3811,717033
0,0000633	3814,697266
0,0000625	3817,677498
0,0000628	3820,65773
0,0000633	3823,637962
0,0000628	3826,618195
0,0000623	3829,598427
0,0000629	3832,578659
0,0000636	3835,558891
0,0000629	3838,539124
0,0000629	3841,519356
0,0000616	3844,499588
0,0000618	3847,47982
0,0000626	3850,460052
0,0000629	3853,440285
0,0000615	3856,420517
0,0000616	3859,400749
0,0000618	3862,380981
0,0000616	3865,361214
0,0000632	3868,341446
0,0000626	3871,321678
0,000062	3874,30191
0,0000615	3877,282143
0,0000628	3880,262375
0,0000643	3883,242607
0,0000649	3886,222839
0,0000655	3889,203072
0,0000672	3892,183304
0,00007	3895,163536
0,0000715	3898,143768
0,0000737	3901,124001
0,0000765	3904,104233
0,0000799	3907,084465
0,0000832	3910,064697
0,0000885	3913,04493
0,0000939	3916,025162
0,0000989	3919,005394
0,000106	3921,985626
0,000114	3924,965858
0,000121	3927,946091
0,000129	3930,926323
0,000135	3933,906555
0,00014	3936,886787
0,000141	3939,86702
0,000139	3942,847252
0,000135	3945,827484
0,000129	3948,807716
0,00012	3951,787949
0,000113	3954,768181
0,000105	3957,748413
0,0000983	3960,728645
0,0000917	3963,708878
0,0000882	3966,68911
0,0000838	3969,669342
0,0000809	3972,649574
0,000078	3975,629807
0,0000754	3978,610039
0,0000724	3981,590271
0,0000709	3984,570503
0,0000687	3987,550735
0,0000682	3990,530968
0,0000665	3993,5112
0,0000653	3996,491432
0,0000645	3999,471664
0,0000644	4002,451897
0,0000639	4005,432129
0,0000628	4008,412361
0,0000625	4011,392593
0,0000616	4014,372826
0,0000622	4017,353058
0,0000625	4020,33329
0,0000632	4023,313522
0,0000631	4026,293755
0,0000638	4029,273987
0,000063	4032,254219
0,0000653	4035,234451
0,0000631	4038,214684
0,0000635	4041,194916
0,0000636	4044,175148
0,0000632	4047,15538
0,0000635	4050,135612
0,0000631	4053,115845
0,0000638	4056,096077
0,0000623	4059,076309
0,0000634	4062,056541
0,0000632	4065,036774
0,000063	4068,017006
0,0000633	4070,997238
0,000063	4073,97747
0,000063	4076,957703
0,0000632	4079,937935
0,0000623	4082,918167
0,0000635	4085,898399
0,0000622	4088,878632
0,0000623	4091,858864
0,0000626	4094,839096
0,0000613	4097,819328
0,0000608	4100,799561
0,00006	4103,779793
0,0000599	4106,760025
0,000061	4109,740257
0,0000602	4112,72049
0,0000601	4115,700722
0,0000601	4118,680954
0,0000591	4121,661186
0,0000599	4124,641418
0,0000593	4127,621651
0,0000598	4130,601883
0,0000594	4133,582115
0,0000591	4136,562347
0,0000589	4139,54258
0,0000592	4142,522812
0,0000596	4145,503044
0,0000598	4148,483276
0,0000594	4151,463509
0,0000584	4154,443741
0,0000595	4157,423973
0,0000596	4160,404205
0,0000596	4163,384438
0,000059	4166,36467
0,0000589	4169,344902
0,0000593	4172,325134
0,0000585	4175,305367
0,0000573	4178,285599
0,0000575	4181,265831
0,0000576	4184,246063
0,000057	4187,226295
0,0000574	4190,206528
0,0000567	4193,18676
0,0000567	4196,166992
0,0000574	4199,147224
0,0000575	4202,127457
0,0000572	4205,107689
0,0000587	4208,087921
0,0000587	4211,068153
0,0000594	4214,048386
0,0000599	4217,028618
0,0000609	4220,00885
0,0000608	4222,989082
0,0000605	4225,969315
0,0000614	4228,949547
0,000061	4231,929779
0,0000615	4234,910011
0,0000611	4237,890244
0,000062	4240,870476
0,0000618	4243,850708
0,0000612	4246,83094
0,0000606	4249,811172
0,0000606	4252,791405
0,0000601	4255,771637
0,0000586	4258,751869
0,0000583	4261,732101
0,0000566	4264,712334
0,0000568	4267,692566
0,0000543	4270,672798
0,0000525	4273,65303
0,000051	4276,633263
0,00005	4279,613495
0,0000476	4282,593727
0,0000461	4285,573959
0,0000454	4288,554192
0,0000435	4291,534424
0,0000423	4294,514656
0,0000415	4297,494888
0,0000429	4300,475121
0,0000434	4303,455353
0,0000439	4306,435585
0,0000442	4309,415817
0,0000442	4312,396049
0,0000451	4315,376282
0,0000455	4318,356514
0,000045	4321,336746
0,0000438	4324,316978
0,000042	4327,297211
0,0000404	4330,277443
0,0000378	4333,257675
0,0000364	4336,237907
0,0000352	4339,21814
0,0000338	4342,198372
0,0000335	4345,178604
0,000035	4348,158836
0,0000359	4351,139069
0,0000373	4354,119301
0,0000397	4357,099533
0,0000407	4360,079765
0,0000403	4363,059998
0,0000411	4366,04023
0,0000421	4369,020462
0,0000432	4372,000694
0,0000429	4374,980927
0,000044	4377,961159
0,0000437	4380,941391
0,0000438	4383,921623
0,0000443	4386,901855
0,0000429	4389,882088
0,000042	4392,86232
0,0000397	4395,842552
0,0000362	4398,822784
0,0000334	4401,803017
0,0000308	4404,783249
0,0000269	4407,763481
0,0000209	4410,743713
0,0000183	4413,723946
0,0000135	4416,704178
0,00000982	4419,68441
0,0000085	4422,664642
0,0000085	4425,644875
0,0000109	4428,625107
0,0000129	4431,605339
0,0000146	4434,585571
0,0000176	4437,565804
0,0000192	4440,546036
0,0000205	4443,526268
0,0000216	4446,5065
0,0000241	4449,486732
0,0000255	4452,466965
0,0000265	4455,447197
0,0000281	4458,427429
0,000029	4461,407661
0,0000296	4464,387894
0,0000308	4467,368126
0,0000317	4470,348358
0,0000331	4473,32859
0,0000336	4476,308823
0,000035	4479,289055
0,0000353	4482,269287
0,0000375	4485,249519
0,0000383	4488,229752
0,0000397	4491,209984
0,000039	4494,190216
0,0000417	4497,170448
0,0000419	4500,150681
0,0000437	4503,130913
0,0000444	4506,111145
0,0000455	4509,091377
0,000047	4512,071609
0,0000473	4515,051842
0,0000474	4518,032074
0,0000487	4521,012306
0,0000491	4523,992538
0,0000504	4526,972771
0,0000523	4529,953003
0,0000524	4532,933235
0,0000537	4535,913467
0,0000546	4538,8937
0,0000558	4541,873932
0,0000565	4544,854164
0,0000575	4547,834396
0,0000569	4550,814629
0,0000576	4553,794861
0,0000583	4556,775093
0,0000587	4559,755325
0,0000581	4562,735558
0,0000573	4565,71579
0,0000575	4568,696022
0,0000573	4571,676254
0,0000554	4574,656487
0,000055	4577,636719
0,000054	4580,616951
0,0000503	4583,597183
0,0000482	4586,577415
0,000044	4589,557648
0,0000417	4592,53788
0,0000402	4595,518112
0,0000389	4598,498344
0,0000407	4601,478577
0,0000427	4604,458809
0,0000439	4607,439041
0,000045	4610,419273
0,0000428	4613,399506
0,0000414	4616,379738
0,000038	4619,35997
0,0000367	4622,340202
0,0000382	4625,320435
0,0000404	4628,300667
0,0000421	4631,280899
0,0000454	4634,261131
0,0000475	4637,241364
0,0000497	4640,221596
0,0000516	4643,201828
0,0000538	4646,18206
0,0000559	4649,162292
0,0000586	4652,142525
0,0000592	4655,122757
0,0000615	4658,102989
0,0000622	4661,083221
0,0000637	4664,063454
0,0000646	4667,043686
0,0000662	4670,023918
0,0000677	4673,00415
0,0000692	4675,984383
0,0000713	4678,964615
0,0000727	4681,944847
0,0000732	4684,925079
0,0000755	4687,905312
0,0000761	4690,885544
0,0000781	4693,865776
0,0000801	4696,846008
0,000081	4699,826241
0,0000827	4702,806473
0,0000835	4705,786705
0,0000841	4708,766937
0,0000843	4711,747169
0,0000853	4714,727402
0,0000852	4717,707634
0,0000846	4720,687866
0,0000846	4723,668098
0,000084	4726,648331
0,0000828	4729,628563
0,0000814	4732,608795
0,0000792	4735,589027
0,0000768	4738,56926
0,0000767	4741,549492
0,0000738	4744,529724
0,0000715	4747,509956
0,0000691	4750,490189
0,0000685	4753,470421
0,0000663	4756,450653
0,0000649	4759,430885
0,0000644	4762,411118
0,0000642	4765,39135
0,0000631	4768,371582
0,0000627	4771,351814
0,0000617	4774,332047
0,0000623	4777,312279
0,0000618	4780,292511
0,0000623	4783,272743
0,0000628	4786,252975
0,0000635	4789,233208
0,0000643	4792,21344
0,0000661	4795,193672
0,0000683	4798,173904
0,0000703	4801,154137
0,0000731	4804,134369
0,0000754	4807,114601
0,000078	4810,094833
0,0000825	4813,075066
0,0000867	4816,055298
0,0000896	4819,03553
0,0000935	4822,015762
0,000097	4824,995995
0,000102	4827,976227
0,000105	4830,956459
0,00011	4833,936691
0,000112	4836,916924
0,000114	4839,897156
0,000115	4842,877388
0,000116	4845,85762
0,000116	4848,837852
0,000115	4851,818085
0,000111	4854,798317
0,000105	4857,778549
0,000101	4860,758781
0,0000932	4863,739014
0,0000855	4866,719246
0,0000776	4869,699478
0,0000691	4872,67971
0,0000609	4875,659943
0,0000537	4878,640175
0,0000452	4881,620407
0,0000372	4884,600639
0,0000282	4887,580872
0,0000226	4890,561104
0,0000148	4893,541336
0,0000105	4896,521568
0,00000838	4899,501801
0,0000085	4902,482033
0,00000961	4905,462265
0,0000118	4908,442497
0,0000136	4911,422729
0,0000151	4914,402962
0,0000159	4917,383194
0,0000169	4920,363426
0,0000178	4923,343658
0,0000172	4926,323891
0,000018	4929,304123
0,000019	4932,284355
0,0000196	4935,264587
0,0000195	4938,24482
0,0000209	4941,225052
0,0000215	4944,205284
0,0000218	4947,185516
0,0000226	4950,165749
0,0000223	4953,145981
0,0000229	4956,126213
0,0000235	4959,106445
0,0000237	4962,086678
0,0000239	4965,06691
0,0000236	4968,047142
0,0000237	4971,027374
0,0000245	4974,007607
0,000024	4976,987839
0,0000238	4979,968071
0,0000233	4982,948303
0,0000247	4985,928535
0,0000243	4988,908768
0,0000241	4991,889
0,0000242	4994,869232
0,0000244	4997,849464
0,0000235	5000,829697
0,0000229	5003,809929
0,0000232	5006,790161
0,0000228	5009,770393
0,000021	5012,750626
0,0000204	5015,730858
0,000019	5018,71109
0,0000169	5021,691322
0,0000149	5024,671555
0,0000137	5027,651787
0,0000125	5030,632019
0,0000101	5033,612251
0,00000868	5036,592484
0,0000063	5039,572716
0,00000484	5042,552948
0,00000271	5045,53318
0,00000031	5048,513412
0,00000207	5051,493645
0,00000344	5054,473877
0,000007	5057,454109
0,00000851	5060,434341
0,0000115	5063,414574
0,0000143	5066,394806
0,0000177	5069,375038
0,0000194	5072,35527
0,0000244	5075,335503
0,0000293	5078,315735
0,0000336	5081,295967
0,0000403	5084,276199
0,0000462	5087,256432
0,0000543	5090,236664
0,0000615	5093,216896
0,0000692	5096,197128
0,0000784	5099,177361
0,0000877	5102,157593
0,0000986	5105,137825
0,000108	5108,118057
0,000118	5111,098289
0,000127	5114,078522
0,000133	5117,058754
0,000135	5120,038986
0,000131	5123,019218
0,000126	5125,999451
0,000118	5128,979683
0,00011	5131,959915
0,000103	5134,940147
0,0000948	5137,92038
0,0000884	5140,900612
0,0000824	5143,880844
0,0000759	5146,861076
0,0000713	5149,841309
0,0000658	5152,821541
0,0000628	5155,801773
0,0000591	5158,782005
0,0000551	5161,762238
0,0000516	5164,74247
0,0000507	5167,722702
0,0000491	5170,702934
0,0000474	5173,683167
0,0000468	5176,663399
0,000047	5179,643631
0,0000463	5182,623863
0,0000477	5185,604095
0,0000464	5188,584328
0,0000477	5191,56456
0,000048	5194,544792
0,0000485	5197,525024
0,000048	5200,505257
0,0000491	5203,485489
0,0000483	5206,465721
0,0000491	5209,445953
0,0000486	5212,426186
0,0000487	5215,406418
0,0000493	5218,38665
0,0000511	5221,366882
0,0000494	5224,347115
0,0000514	5227,327347
0,0000516	5230,307579
0,0000513	5233,287811
0,0000522	5236,268044
0,0000525	5239,248276
0,0000529	5242,228508
0,0000545	5245,20874
0,0000551	5248,188972
0,0000552	5251,169205
0,0000566	5254,149437
0,0000567	5257,129669
0,0000584	5260,109901
0,0000591	5263,090134
0,0000593	5266,070366
0,000061	5269,050598
0,0000617	5272,03083
0,0000629	5275,011063
0,0000626	5277,991295
0,0000641	5280,971527
0,0000646	5283,951759
0,000066	5286,931992
0,000066	5289,912224
0,000068	5292,892456
0,0000692	5295,872688
0,0000696	5298,852921
0,0000709	5301,833153
0,0000712	5304,813385
0,0000721	5307,793617
0,0000743	5310,773849
0,0000739	5313,754082
0,0000758	5316,734314
0,0000755	5319,714546
0,0000766	5322,694778
0,0000767	5325,675011
0,000079	5328,655243
0,0000788	5331,635475
0,0000794	5334,615707
0,0000803	5337,59594
0,0000804	5340,576172
0,0000815	5343,556404
0,0000828	5346,536636
0,0000857	5349,516869
0,000087	5352,497101
0,0000908	5355,477333
0,0000942	5358,457565
0,0000975	5361,437798
0,000101	5364,41803
0,000106	5367,398262
0,000111	5370,378494
0,000116	5373,358727
0,000121	5376,338959
0,000126	5379,319191
0,000132	5382,299423
0,000137	5385,279655
0,000141	5388,259888
0,000146	5391,24012
0,000152	5394,220352
0,000157	5397,200584
0,000161	5400,180817
0,000166	5403,161049
0,000172	5406,141281
0,000178	5409,121513
0,000183	5412,101746
0,000189	5415,081978
0,000196	5418,06221
0,000202	5421,042442
0,000206	5424,022675
0,00021	5427,002907
0,000214	5429,983139
0,000216	5432,963371
0,000216	5435,943604
0,000216	5438,923836
0,000214	5441,904068
0,000209	5444,8843
0,000205	5447,864532
0,000198	5450,844765
0,00019	5453,824997
0,000182	5456,805229
0,000174	5459,785461
0,000164	5462,765694
0,000155	5465,745926
0,000147	5468,726158
0,000138	5471,70639
0,00013	5474,686623
0,000122	5477,666855
0,000115	5480,647087
0,000109	5483,627319
0,000104	5486,607552
0,0001	5489,587784
0,0000967	5492,568016
0,0000932	5495,548248
0,000089	5498,528481
0,0000861	5501,508713
0,0000827	5504,488945
0,0000812	5507,469177
0,000078	5510,449409
0,000075	5513,429642
0,000073	5516,409874
0,0000707	5519,390106
0,0000683	5522,370338
0,0000666	5525,350571
0,0000645	5528,330803
0,0000621	5531,311035
0,0000614	5534,291267
0,0000596	5537,2715
0,0000577	5540,251732
0,0000564	5543,231964
0,0000549	5546,212196
0,0000537	5549,192429
0,0000515	5552,172661
0,000051	5555,152893
0,0000501	5558,133125
0,000048	5561,113358
0,0000476	5564,09359
0,0000456	5567,073822
0,0000447	5570,054054
0,0000445	5573,034286
0,0000413	5576,014519
0,0000431	5578,994751
0,000041	5581,974983
0,0000411	5584,955215
0,0000404	5587,935448
0,0000385	5590,91568
0,0000388	5593,895912
0,0000376	5596,876144
0,0000361	5599,856377
0,0000363	5602,836609
0,0000358	5605,816841
0,0000355	5608,797073
0,0000354	5611,777306
0,0000347	5614,757538
0,0000346	5617,73777
0,0000347	5620,718002
0,0000343	5623,698235
0,0000339	5626,678467
0,0000329	5629,658699
0,000033	5632,638931
0,0000324	5635,619164
0,0000324	5638,599396
0,0000317	5641,579628
0,0000329	5644,55986
0,0000328	5647,540092
0,0000331	5650,520325
0,0000331	5653,500557
0,0000325	5656,480789
0,0000329	5659,461021
0,0000322	5662,441254
0,0000326	5665,421486
0,0000323	5668,401718
0,0000333	5671,38195
0,0000328	5674,362183
0,0000334	5677,342415
0,0000341	5680,322647
0,0000336	5683,302879
0,0000335	5686,283112
0,0000342	5689,263344
0,0000352	5692,243576
0,000035	5695,223808
0,0000353	5698,204041
0,0000365	5701,184273
0,0000352	5704,164505
0,0000365	5707,144737
0,0000359	5710,124969
0,0000368	5713,105202
0,0000367	5716,085434
0,0000359	5719,065666
0,0000363	5722,045898
0,0000366	5725,026131
0,0000368	5728,006363
0,0000363	5730,986595
0,0000356	5733,966827
0,0000365	5736,94706
0,0000366	5739,927292
0,0000365	5742,907524
0,0000369	5745,887756
0,0000375	5748,867989
0,0000371	5751,848221
0,0000383	5754,828453
0,0000388	5757,808685
0,0000396	5760,788918
0,0000398	5763,76915
0,0000406	5766,749382
0,0000408	5769,729614
0,000042	5772,709846
0,0000421	5775,690079
0,0000411	5778,670311
0,0000424	5781,650543
0,0000416	5784,630775
0,0000416	5787,611008
0,0000428	5790,59124
0,0000422	5793,571472
0,0000418	5796,551704
0,0000426	5799,531937
0,0000421	5802,512169
0,0000418	5805,492401
0,0000402	5808,472633
0,0000398	5811,452866
0,0000385	5814,433098
0,0000376	5817,41333
0,0000357	5820,393562
0,0000349	5823,373795
0,0000336	5826,354027
0,0000321	5829,334259
0,0000304	5832,314491
0,0000306	5835,294724
0,0000293	5838,274956
0,0000287	5841,255188
0,0000277	5844,23542
0,000027	5847,215652
0,0000274	5850,195885
0,0000251	5853,176117
0,0000249	5856,156349
0,0000248	5859,136581
0,0000254	5862,116814
0,0000245	5865,097046
0,0000236	5868,077278
0,0000242	5871,05751
0,0000241	5874,037743
0,0000241	5877,017975
0,0000238	5879,998207
0,0000227	5882,978439
0,0000229	5885,958672
0,0000227	5888,938904
0,0000246	5891,919136
0,0000232	5894,899368
0,0000246	5897,879601
0,0000244	5900,859833
0,0000243	5903,840065
0,0000247	5906,820297
0,0000249	5909,800529
0,0000259	5912,780762
0,0000259	5915,760994
0,0000249	5918,741226
0,0000254	5921,721458
0,0000253	5924,701691
0,0000253	5927,681923
0,0000264	5930,662155
0,0000259	5933,642387
0,0000276	5936,62262
0,0000273	5939,602852
0,0000282	5942,583084
0,0000285	5945,563316
[truncated: 30,772 more rows]
