# Supplementary material for: Predicting the Durability of Solid Fired Bricks Using NDT Electroacoustic Methods
Source: Materials (Basel). 2022 Aug 25;15(17):5882. doi: 10.3390/ma15175882 (PMC9457344; doi:10.3390/ma15175882)
Supplement: Supplementary file 1 [file materials-15-05882-s001.zip › 33-S0_FL.csv]

ASCII data file created with TiePie Multi Channel software. www.tiepie.com.
2021-02-24 09:15:45 704m
Frequency	FFT1
Hz	V
0,000646	0
0,000559	2,980232239
0,000566	5,960464478
0,000574	8,940696716
0,000579	11,92092896
0,000608	14,90116119
0,000648	17,88139343
0,000592	20,86162567
0,000584	23,84185791
0,000586	26,82209015
0,000613	29,80232239
0,000616	32,78255463
0,000573	35,76278687
0,000581	38,7430191
0,000594	41,72325134
0,000615	44,70348358
0,000614	47,68371582
0,000653	50,66394806
0,000639	53,6441803
0,000637	56,62441254
0,000629	59,60464478
0,000617	62,58487701
0,000596	65,56510925
0,000574	68,54534149
0,000564	71,52557373
0,00056	74,50580597
0,000568	77,48603821
0,000563	80,46627045
0,00054	83,44650269
0,000513	86,42673492
0,000505	89,40696716
0,000507	92,3871994
0,000505	95,36743164
0,000495	98,34766388
0,00048	101,3278961
0,000465	104,3081284
0,000444	107,2883606
0,000423	110,2685928
0,000412	113,2488251
0,000399	116,2290573
0,000396	119,2092896
0,000397	122,1895218
0,000398	125,169754
0,000387	128,1499863
0,000357	131,1302185
0,00033	134,1104507
0,00031	137,090683
0,000313	140,0709152
0,000327	143,0511475
0,000331	146,0313797
0,000325	149,0116119
0,000308	151,9918442
0,000301	154,9720764
0,000306	157,9523087
0,000312	160,9325409
0,000321	163,9127731
0,000317	166,8930054
0,000305	169,8732376
0,000294	172,8534698
0,000288	175,8337021
0,000288	178,8139343
0,000299	181,7941666
0,000316	184,7743988
0,000329	187,754631
0,000334	190,7348633
0,000322	193,7150955
0,000302	196,6953278
0,000288	199,67556
0,000286	202,6557922
0,0003	205,6360245
0,000308	208,6162567
0,00031	211,596489
0,000307	214,5767212
0,000305	217,5569534
0,000302	220,5371857
0,000306	223,5174179
0,000307	226,4976501
0,000302	229,4778824
0,000297	232,4581146
0,000291	235,4383469
0,000289	238,4185791
0,000289	241,3988113
0,000295	244,3790436
0,000303	247,3592758
0,000311	250,3395081
0,000318	253,3197403
0,000321	256,2999725
0,000318	259,2802048
0,000314	262,260437
0,000314	265,2406693
0,000313	268,2209015
0,000325	271,2011337
0,000336	274,181366
0,000352	277,1615982
0,000369	280,1418304
0,000381	283,1220627
0,000395	286,1022949
0,000407	289,0825272
0,000421	292,0627594
0,000433	295,0429916
0,000441	298,0232239
0,000456	301,0034561
0,00047	303,9836884
0,000493	306,9639206
0,000517	309,9441528
0,000543	312,9243851
0,000565	315,9046173
0,000585	318,8848495
0,000596	321,8650818
0,000604	324,845314
0,000609	327,8255463
0,00061	330,8057785
0,000619	333,7860107
0,000625	336,766243
0,000641	339,7464752
0,000654	342,7267075
0,00067	345,7069397
0,000683	348,6871719
0,000693	351,6674042
0,000698	354,6476364
0,0007	357,6278687
0,000702	360,6081009
0,0007	363,5883331
0,000699	366,5685654
0,000703	369,5487976
0,000703	372,5290298
0,000708	375,5092621
0,000712	378,4894943
0,000712	381,4697266
0,000708	384,4499588
0,000702	387,430191
0,000692	390,4104233
0,000678	393,3906555
0,000665	396,3708878
0,000649	399,35112
0,000632	402,3313522
0,000621	405,3115845
0,000615	408,2918167
0,000613	411,272049
0,000618	414,2522812
0,000623	417,2325134
0,000626	420,2127457
0,000623	423,1929779
0,000615	426,1732101
0,000607	429,1534424
0,000601	432,1336746
0,0006	435,1139069
0,000604	438,0941391
0,000612	441,0743713
0,000623	444,0546036
0,000636	447,0348358
0,000648	450,0150681
0,000661	452,9953003
0,000671	455,9755325
0,00068	458,9557648
0,000686	461,935997
0,00069	464,9162292
0,000691	467,8964615
0,000689	470,8766937
0,000692	473,856926
0,000695	476,8371582
0,000698	479,8173904
0,000703	482,7976227
0,000701	485,7778549
0,000694	488,7580872
0,000684	491,7383194
0,000666	494,7185516
0,000651	497,6987839
0,000632	500,6790161
0,000617	503,6592484
0,000608	506,6394806
0,000604	509,6197128
0,000602	512,5999451
0,000599	515,5801773
0,000594	518,5604095
0,000588	521,5406418
0,00058	524,520874
0,000571	527,5011063
0,000562	530,4813385
0,000552	533,4615707
0,000542	536,441803
0,000532	539,4220352
0,000527	542,4022675
0,000523	545,3824997
0,000524	548,3627319
0,000526	551,3429642
0,000528	554,3231964
0,000524	557,3034286
0,000519	560,2836609
0,000507	563,2638931
0,000496	566,2441254
0,000485	569,2243576
0,000476	572,2045898
0,000475	575,1848221
0,000477	578,1650543
0,00048	581,1452866
0,00048	584,1255188
0,000477	587,105751
0,000472	590,0859833
0,000465	593,0662155
0,000457	596,0464478
0,000447	599,02668
0,000436	602,0069122
0,000427	604,9871445
0,000419	607,9673767
0,000416	610,9476089
0,000417	613,9278412
0,000417	616,9080734
0,000417	619,8883057
0,000413	622,8685379
0,000406	625,8487701
0,000394	628,8290024
0,000382	631,8092346
0,000368	634,7894669
0,00036	637,7696991
0,000356	640,7499313
0,000356	643,7301636
0,000358	646,7103958
0,000359	649,6906281
0,000358	652,6708603
0,000356	655,6510925
0,00035	658,6313248
0,000346	661,611557
0,000342	664,5917892
0,000337	667,5720215
0,000337	670,5522537
0,000338	673,532486
0,000344	676,5127182
0,000351	679,4929504
0,00036	682,4731827
0,000372	685,4534149
0,000378	688,4336472
0,000384	691,4138794
0,000383	694,3941116
0,000383	697,3743439
0,000387	700,3545761
0,000395	703,3348083
0,00041	706,3150406
0,000428	709,2952728
0,00045	712,2755051
0,000468	715,2557373
0,000485	718,2359695
0,000497	721,2162018
0,000508	724,196434
0,000519	727,1766663
0,000531	730,1568985
0,000546	733,1371307
0,000565	736,117363
0,000585	739,0975952
0,000607	742,0778275
0,000632	745,0580597
0,000658	748,0382919
0,000683	751,0185242
0,000707	753,9987564
0,000727	756,9789886
0,000743	759,9592209
0,000758	762,9394531
0,00077	765,9196854
0,000785	768,8999176
0,000804	771,8801498
0,000826	774,8603821
0,000852	777,8406143
0,000874	780,8208466
0,000891	783,8010788
0,000904	786,781311
0,000911	789,7615433
0,000916	792,7417755
0,000921	795,7220078
0,000927	798,70224
0,000932	801,6824722
0,000937	804,6627045
0,000942	807,6429367
0,000947	810,6231689
0,000951	813,6034012
0,000957	816,5836334
0,000962	819,5638657
0,000962	822,5440979
0,000961	825,5243301
0,000954	828,5045624
0,000942	831,4847946
0,000928	834,4650269
0,000917	837,4452591
0,000912	840,4254913
0,000908	843,4057236
0,000907	846,3859558
0,000908	849,366188
0,000902	852,3464203
0,000894	855,3266525
0,000881	858,3068848
0,000862	861,287117
0,000844	864,2673492
0,000822	867,2475815
0,000803	870,2278137
0,000781	873,208046
0,000762	876,1882782
0,000745	879,1685104
0,00073	882,1487427
0,000716	885,1289749
0,000701	888,1092072
0,000684	891,0894394
0,000663	894,0696716
0,000641	897,0499039
0,000619	900,0301361
0,000595	903,0103683
0,000578	905,9906006
0,000565	908,9708328
0,000556	911,9510651
0,000551	914,9312973
0,000548	917,9115295
0,000545	920,8917618
0,000542	923,871994
0,000536	926,8522263
0,000526	929,8324585
0,000515	932,8126907
0,000509	935,792923
0,000503	938,7731552
0,000505	941,7533875
0,00051	944,7336197
0,000521	947,7138519
0,00053	950,6940842
0,000538	953,6743164
0,000542	956,6545486
0,000545	959,6347809
0,000545	962,6150131
0,000545	965,5952454
0,000544	968,5754776
0,000545	971,5557098
0,00055	974,5359421
0,000557	977,5161743
0,000568	980,4964066
0,000579	983,4766388
0,000587	986,456871
0,000597	989,4371033
0,0006	992,4173355
0,000599	995,3975677
0,000595	998,3778
0,000591	1001,358032
0,000587	1004,338264
0,000588	1007,318497
0,000591	1010,298729
0,000597	1013,278961
0,000604	1016,259193
0,000609	1019,239426
0,000611	1022,219658
0,000608	1025,19989
0,000603	1028,180122
0,000596	1031,160355
0,000587	1034,140587
0,000579	1037,120819
0,000571	1040,101051
0,000567	1043,081284
0,000563	1046,061516
0,00056	1049,041748
0,000561	1052,02198
0,000558	1055,002213
0,000554	1057,982445
0,000546	1060,962677
0,000534	1063,942909
0,000518	1066,923141
0,000502	1069,903374
0,000484	1072,883606
0,000471	1075,863838
0,000461	1078,84407
0,000456	1081,824303
0,00045	1084,804535
0,000444	1087,784767
0,000437	1090,764999
0,000423	1093,745232
0,000406	1096,725464
0,000387	1099,705696
0,000364	1102,685928
0,000344	1105,666161
0,000325	1108,646393
0,00031	1111,626625
0,000299	1114,606857
0,000289	1117,58709
0,000281	1120,567322
0,000273	1123,547554
0,000261	1126,527786
0,000246	1129,508018
0,000232	1132,488251
0,000219	1135,468483
0,000207	1138,448715
0,000206	1141,428947
0,000213	1144,40918
0,000228	1147,389412
0,000249	1150,369644
0,00027	1153,349876
0,000288	1156,330109
0,000302	1159,310341
0,000315	1162,290573
0,000328	1165,270805
0,000338	1168,251038
0,000351	1171,23127
0,000368	1174,211502
0,000384	1177,191734
0,000403	1180,171967
0,000416	1183,152199
0,000427	1186,132431
0,000433	1189,112663
0,000435	1192,092896
0,000428	1195,073128
0,000417	1198,05336
0,000401	1201,033592
0,000382	1204,013824
0,00036	1206,994057
0,000338	1209,974289
0,000318	1212,954521
0,000304	1215,934753
0,000291	1218,914986
0,000281	1221,895218
0,000272	1224,87545
0,000262	1227,855682
0,00025	1230,835915
0,000236	1233,816147
0,000223	1236,796379
0,000211	1239,776611
0,000202	1242,756844
0,000199	1245,737076
0,000198	1248,717308
0,000199	1251,69754
0,000198	1254,677773
0,000195	1257,658005
0,000188	1260,638237
0,000177	1263,618469
0,000163	1266,598701
0,00015	1269,578934
0,000137	1272,559166
0,000126	1275,539398
0,000118	1278,51963
0,00011	1281,499863
0,000107	1284,480095
0,000105	1287,460327
0,000101	1290,440559
0,0000924	1293,420792
0,0000838	1296,401024
0,0000721	1299,381256
0,0000605	1302,361488
0,0000595	1305,341721
0,0000651	1308,321953
0,000081	1311,302185
0,0000986	1314,282417
0,000113	1317,26265
0,000124	1320,242882
0,000132	1323,223114
0,000136	1326,203346
0,000141	1329,183578
0,00015	1332,163811
0,000162	1335,144043
0,000178	1338,124275
0,000197	1341,104507
0,000217	1344,08474
0,000236	1347,064972
0,000255	1350,045204
0,00027	1353,025436
0,000281	1356,005669
0,00029	1358,985901
0,000298	1361,966133
0,000305	1364,946365
0,000315	1367,926598
0,000327	1370,90683
0,000345	1373,887062
0,000365	1376,867294
0,000386	1379,847527
0,000404	1382,827759
0,00042	1385,807991
0,00043	1388,788223
0,000438	1391,768456
0,000442	1394,748688
0,000448	1397,72892
0,000458	1400,709152
0,000471	1403,689384
0,000485	1406,669617
0,000503	1409,649849
0,000523	1412,630081
0,000541	1415,610313
0,000558	1418,590546
0,000574	1421,570778
0,000586	1424,55101
0,000594	1427,531242
0,000602	1430,511475
0,000608	1433,491707
0,000617	1436,471939
0,00063	1439,452171
0,00065	1442,432404
0,000674	1445,412636
0,000699	1448,392868
0,000721	1451,3731
0,00074	1454,353333
0,000756	1457,333565
0,000769	1460,313797
0,000781	1463,294029
0,000795	1466,274261
0,000814	1469,254494
0,000838	1472,234726
0,000864	1475,214958
0,000894	1478,19519
0,000928	1481,175423
0,000961	1484,155655
0,000997	1487,135887
0,00103	1490,116119
0,00106	1493,096352
0,00109	1496,076584
0,00112	1499,056816
0,00115	1502,037048
0,00119	1505,017281
0,00123	1507,997513
0,00129	1510,977745
0,00135	1513,957977
0,00142	1516,93821
0,00149	1519,918442
0,00156	1522,898674
0,00162	1525,878906
0,00169	1528,859138
0,00176	1531,839371
0,00184	1534,819603
0,00193	1537,799835
0,00204	1540,780067
0,00215	1543,7603
0,00228	1546,740532
0,00243	1549,720764
0,00258	1552,700996
0,00274	1555,681229
0,00292	1558,661461
0,00309	1561,641693
0,00327	1564,621925
0,00346	1567,602158
0,00366	1570,58239
0,0039	1573,562622
0,00416	1576,542854
0,00446	1579,523087
0,0048	1582,503319
0,00518	1585,483551
0,00558	1588,463783
0,00597	1591,444016
0,0063	1594,424248
0,00652	1597,40448
0,00649	1600,384712
0,00609	1603,364944
0,00536	1606,345177
0,00462	1609,325409
0,00403	1612,305641
0,00358	1615,285873
0,00321	1618,266106
0,00288	1621,246338
0,00257	1624,22657
0,00229	1627,206802
0,00202	1630,187035
0,00179	1633,167267
0,00158	1636,147499
0,00141	1639,127731
0,00126	1642,107964
0,00113	1645,088196
0,00102	1648,068428
0,000919	1651,04866
0,00084	1654,028893
0,000775	1657,009125
0,000723	1659,989357
0,000681	1662,969589
0,000644	1665,949821
0,000612	1668,930054
0,00059	1671,910286
0,000577	1674,890518
0,000571	1677,87075
0,00057	1680,850983
0,000572	1683,831215
0,000574	1686,811447
0,000576	1689,791679
0,000574	1692,771912
0,000573	1695,752144
0,000571	1698,732376
0,000572	1701,712608
0,000575	1704,692841
0,000581	1707,673073
0,000586	1710,653305
0,000592	1713,633537
0,000596	1716,61377
0,000598	1719,594002
0,000598	1722,574234
0,000597	1725,554466
0,000594	1728,534698
0,00059	1731,514931
0,000587	1734,495163
0,000583	1737,475395
0,000583	1740,455627
0,000583	1743,43586
0,000584	1746,416092
0,000585	1749,396324
0,000584	1752,376556
0,000583	1755,356789
0,000579	1758,337021
0,000574	1761,317253
0,000568	1764,297485
0,000562	1767,277718
0,000557	1770,25795
0,000553	1773,238182
0,000552	1776,218414
0,00055	1779,198647
0,000549	1782,178879
0,000546	1785,159111
0,000542	1788,139343
0,000537	1791,119576
0,000531	1794,099808
0,000524	1797,08004
0,000518	1800,060272
0,00051	1803,040504
0,000507	1806,020737
0,000504	1809,000969
0,000501	1811,981201
0,000498	1814,961433
0,000494	1817,941666
0,00049	1820,921898
0,000484	1823,90213
0,00048	1826,882362
0,000475	1829,862595
0,000471	1832,842827
0,000468	1835,823059
0,000462	1838,803291
0,000459	1841,783524
0,000456	1844,763756
0,000455	1847,743988
0,000454	1850,72422
0,000455	1853,704453
0,000453	1856,684685
0,00045	1859,664917
0,000448	1862,645149
0,000446	1865,625381
0,000445	1868,605614
0,000447	1871,585846
0,000449	1874,566078
0,000456	1877,54631
0,000465	1880,526543
0,000478	1883,506775
0,000493	1886,487007
0,000511	1889,467239
0,000529	1892,447472
0,000542	1895,427704
0,000546	1898,407936
0,000539	1901,388168
0,000514	1904,368401
0,000485	1907,348633
0,000457	1910,328865
0,000435	1913,309097
0,00042	1916,28933
0,00041	1919,269562
0,000403	1922,249794
0,000398	1925,230026
0,000391	1928,210258
0,000389	1931,190491
0,000384	1934,170723
0,000384	1937,150955
0,000389	1940,131187
0,0004	1943,11142
0,000414	1946,091652
0,000429	1949,071884
0,000445	1952,052116
0,00046	1955,032349
0,000474	1958,012581
0,000491	1960,992813
0,000509	1963,973045
0,000528	1966,953278
0,000549	1969,93351
0,000569	1972,913742
0,000583	1975,893974
0,000597	1978,874207
0,000605	1981,854439
0,000614	1984,834671
0,000621	1987,814903
0,000626	1990,795135
0,000632	1993,775368
0,000633	1996,7556
0,000632	1999,735832
0,000631	2002,716064
0,000626	2005,696297
0,000624	2008,676529
0,000621	2011,656761
0,000621	2014,636993
0,000622	2017,617226
0,000621	2020,597458
0,00062	2023,57769
0,000617	2026,557922
0,000612	2029,538155
0,000605	2032,518387
0,000601	2035,498619
0,000595	2038,478851
0,000591	2041,459084
0,000584	2044,439316
0,000576	2047,419548
0,000565	2050,39978
0,000551	2053,380013
0,000536	2056,360245
0,00052	2059,340477
0,000505	2062,320709
0,000491	2065,300941
0,000475	2068,281174
0,000458	2071,261406
0,00044	2074,241638
0,000419	2077,22187
0,000397	2080,202103
0,000377	2083,182335
0,00036	2086,162567
0,000345	2089,142799
0,000332	2092,123032
0,000318	2095,103264
0,000304	2098,083496
0,000288	2101,063728
0,00027	2104,043961
0,000255	2107,024193
0,000242	2110,004425
0,00023	2112,984657
0,000222	2115,96489
0,000213	2118,945122
0,000203	2121,925354
0,000194	2124,905586
0,000182	2127,885818
0,000171	2130,866051
0,000163	2133,846283
0,000157	2136,826515
0,000153	2139,806747
0,00015	2142,78698
0,000147	2145,767212
0,000144	2148,747444
0,00014	2151,727676
0,000137	2154,707909
0,000133	2157,688141
0,000131	2160,668373
0,000132	2163,648605
0,000134	2166,628838
0,000136	2169,60907
0,000139	2172,589302
0,00014	2175,569534
0,00014	2178,549767
0,000141	2181,529999
0,000141	2184,510231
0,000145	2187,490463
0,000151	2190,470695
0,000157	2193,450928
0,000161	2196,43116
0,000164	2199,411392
0,000166	2202,391624
0,000168	2205,371857
0,000173	2208,352089
0,000179	2211,332321
0,000186	2214,312553
0,000194	2217,292786
0,0002	2220,273018
0,000207	2223,25325
0,00021	2226,233482
0,000215	2229,213715
0,000222	2232,193947
0,00023	2235,174179
0,000239	2238,154411
0,00025	2241,134644
0,000258	2244,114876
0,000266	2247,095108
0,000272	2250,07534
0,000278	2253,055573
0,000287	2256,035805
0,000299	2259,016037
0,000312	2261,996269
0,000326	2264,976501
0,000335	2267,956734
0,000345	2270,936966
0,000353	2273,917198
0,000362	2276,89743
0,00037	2279,877663
0,000382	2282,857895
0,000396	2285,838127
0,000408	2288,818359
0,000419	2291,798592
0,000427	2294,778824
0,000434	2297,759056
0,000442	2300,739288
0,00045	2303,719521
0,000459	2306,699753
0,000469	2309,679985
0,000479	2312,660217
0,000488	2315,64045
0,000493	2318,620682
0,000497	2321,600914
0,000501	2324,581146
0,000507	2327,561378
0,000516	2330,541611
0,000524	2333,521843
0,000532	2336,502075
0,000539	2339,482307
0,000544	2342,46254
0,000548	2345,442772
0,000551	2348,423004
0,000558	2351,403236
0,000567	2354,383469
0,000574	2357,363701
0,000581	2360,343933
0,000589	2363,324165
0,000593	2366,304398
0,000597	2369,28463
0,000602	2372,264862
0,000608	2375,245094
0,000615	2378,225327
0,000621	2381,205559
0,000626	2384,185791
0,000629	2387,166023
0,00063	2390,146255
0,000629	2393,126488
0,000628	2396,10672
0,00063	2399,086952
0,00063	2402,067184
0,000631	2405,047417
0,000629	2408,027649
0,000624	2411,007881
0,00062	2413,988113
0,000614	2416,968346
0,000607	2419,948578
0,000602	2422,92881
0,0006	2425,909042
0,000597	2428,889275
0,000592	2431,869507
0,000587	2434,849739
0,000578	2437,829971
0,00057	2440,810204
0,000562	2443,790436
0,000552	2446,770668
0,000543	2449,7509
0,000532	2452,731133
0,000519	2455,711365
0,000503	2458,691597
0,000486	2461,671829
0,000469	2464,652061
0,000455	2467,632294
0,00044	2470,612526
0,000428	2473,592758
0,000415	2476,57299
0,000403	2479,553223
0,000392	2482,533455
0,000382	2485,513687
0,000374	2488,493919
0,000372	2491,474152
0,000372	2494,454384
0,000375	2497,434616
0,000377	2500,414848
0,00038	2503,395081
0,000383	2506,375313
0,000386	2509,355545
0,00039	2512,335777
0,000395	2515,31601
0,000401	2518,296242
0,000403	2521,276474
0,000406	2524,256706
0,000407	2527,236938
0,000411	2530,217171
0,000415	2533,197403
0,000422	2536,177635
0,000432	2539,157867
0,000441	2542,1381
0,000449	2545,118332
0,000459	2548,098564
0,000468	2551,078796
0,00048	2554,059029
0,000496	2557,039261
0,000513	2560,019493
0,000534	2562,999725
0,000552	2565,979958
0,00057	2568,96019
0,000589	2571,940422
0,000609	2574,920654
0,000628	2577,900887
0,000651	2580,881119
0,000675	2583,861351
0,0007	2586,841583
0,000726	2589,821815
0,000752	2592,802048
0,00078	2595,78228
0,00081	2598,762512
0,000843	2601,742744
0,000879	2604,722977
0,000915	2607,703209
0,000951	2610,683441
0,000987	2613,663673
0,00102	2616,643906
0,00106	2619,624138
0,00111	2622,60437
0,00115	2625,584602
0,0012	2628,564835
0,00126	2631,545067
0,00131	2634,525299
0,00137	2637,505531
0,00143	2640,485764
0,00149	2643,465996
0,00155	2646,446228
0,00162	2649,42646
0,00169	2652,406693
0,00177	2655,386925
0,00185	2658,367157
0,00194	2661,347389
0,00203	2664,327621
0,00212	2667,307854
0,00222	2670,288086
0,00232	2673,268318
0,00243	2676,24855
0,00254	2679,228783
0,00266	2682,209015
0,00278	2685,189247
0,0029	2688,169479
0,00304	2691,149712
0,00318	2694,129944
0,00333	2697,110176
0,00348	2700,090408
0,00365	2703,070641
0,00381	2706,050873
0,00398	2709,031105
0,00415	2712,011337
0,00433	2714,99157
0,00451	2717,971802
0,0047	2720,952034
0,00489	2723,932266
0,00509	2726,912498
0,00529	2729,892731
0,00548	2732,872963
0,00568	2735,853195
0,00588	2738,833427
0,00607	2741,81366
0,00625	2744,793892
0,00643	2747,774124
0,0066	2750,754356
0,00676	2753,734589
0,00691	2756,714821
0,00704	2759,695053
0,00716	2762,675285
0,00726	2765,655518
0,00734	2768,63575
0,00739	2771,615982
0,0074	2774,596214
0,00737	2777,576447
0,0073	2780,556679
0,00717	2783,536911
0,00699	2786,517143
0,00675	2789,497375
0,00646	2792,477608
0,00613	2795,45784
0,00575	2798,438072
0,00534	2801,418304
0,00491	2804,398537
0,00448	2807,378769
0,00404	2810,359001
0,00362	2813,339233
0,00325	2816,319466
0,00292	2819,299698
0,00267	2822,27993
0,00249	2825,260162
0,00237	2828,240395
0,0023	2831,220627
0,00226	2834,200859
0,00222	2837,181091
0,00218	2840,161324
0,00214	2843,141556
0,00207	2846,121788
0,00201	2849,10202
0,00194	2852,082253
0,00187	2855,062485
0,00181	2858,042717
0,00176	2861,022949
0,00172	2864,003181
0,00168	2866,983414
0,00165	2869,963646
0,00162	2872,943878
0,00158	2875,92411
0,00155	2878,904343
0,00151	2881,884575
0,00148	2884,864807
0,00144	2887,845039
0,00142	2890,825272
0,00139	2893,805504
0,00137	2896,785736
0,00136	2899,765968
0,00134	2902,746201
0,00131	2905,726433
0,00129	2908,706665
0,00126	2911,686897
0,00124	2914,66713
0,00121	2917,647362
0,00119	2920,627594
0,00117	2923,607826
0,00115	2926,588058
0,00113	2929,568291
0,00112	2932,548523
0,0011	2935,528755
0,00108	2938,508987
0,00106	2941,48922
0,00104	2944,469452
0,00102	2947,449684
0,001	2950,429916
0,000983	2953,410149
0,000969	2956,390381
0,000959	2959,370613
0,000951	2962,350845
0,000944	2965,331078
0,000936	2968,31131
0,000925	2971,291542
0,000914	2974,271774
0,000902	2977,252007
0,000891	2980,232239
0,000882	2983,212471
0,000876	2986,192703
0,00087	2989,172935
0,000866	2992,153168
0,000862	2995,1334
0,000857	2998,113632
0,000853	3001,093864
0,00085	3004,074097
0,000846	3007,054329
0,000842	3010,034561
0,000838	3013,014793
0,00083	3015,995026
0,000825	3018,975258
0,00082	3021,95549
0,000817	3024,935722
0,000815	3027,915955
0,000814	3030,896187
0,000813	3033,876419
0,00081	3036,856651
0,000802	3039,836884
0,000795	3042,817116
0,000788	3045,797348
0,000781	3048,77758
0,000776	3051,757813
0,00077	3054,738045
0,000763	3057,718277
0,000754	3060,698509
0,000743	3063,678741
0,00073	3066,658974
0,000716	3069,639206
0,0007	3072,619438
0,000682	3075,59967
0,000663	3078,579903
0,000641	3081,560135
0,000616	3084,540367
0,000589	3087,520599
0,000561	3090,500832
0,000533	3093,481064
0,000506	3096,461296
0,000476	3099,441528
0,000444	3102,421761
0,000409	3105,401993
0,000372	3108,382225
0,000333	3111,362457
0,000293	3114,34269
0,000254	3117,322922
0,000221	3120,303154
0,000193	3123,283386
0,000177	3126,263618
0,000173	3129,243851
0,00019	3132,224083
0,000223	3135,204315
0,00027	3138,184547
0,000327	3141,16478
0,000389	3144,145012
0,000455	3147,125244
0,000524	3150,105476
0,000594	3153,085709
0,000668	3156,065941
0,000743	3159,046173
0,000819	3162,026405
0,000895	3165,006638
0,000971	3167,98687
0,00105	3170,967102
0,00112	3173,947334
0,00119	3176,927567
0,00126	3179,907799
0,00132	3182,888031
0,00139	3185,868263
0,00144	3188,848495
0,00149	3191,828728
0,00152	3194,80896
0,00155	3197,789192
0,00156	3200,769424
0,00157	3203,749657
0,00156	3206,729889
0,00155	3209,710121
0,00153	3212,690353
0,0015	3215,670586
0,00147	3218,650818
0,00144	3221,63105
0,00141	3224,611282
0,00138	3227,591515
0,00135	3230,571747
0,00133	3233,551979
0,00131	3236,532211
0,00129	3239,512444
0,00127	3242,492676
0,00126	3245,472908
0,00124	3248,45314
0,00123	3251,433372
0,00122	3254,413605
0,00121	3257,393837
0,00121	3260,374069
0,0012	3263,354301
0,00119	3266,334534
0,00119	3269,314766
0,00118	3272,294998
0,00117	3275,27523
0,00117	3278,255463
0,00116	3281,235695
0,00115	3284,215927
0,00114	3287,196159
0,00114	3290,176392
0,00113	3293,156624
0,00112	3296,136856
0,00112	3299,117088
0,00111	3302,097321
0,00111	3305,077553
0,0011	3308,057785
0,00109	3311,038017
0,00109	3314,01825
0,00108	3316,998482
0,00107	3319,978714
0,00107	3322,958946
0,00106	3325,939178
0,00106	3328,919411
0,00105	3331,899643
0,00105	3334,879875
0,00104	3337,860107
0,00104	3340,84034
0,00104	3343,820572
0,00103	3346,800804
0,00103	3349,781036
0,00103	3352,761269
0,00103	3355,741501
0,00103	3358,721733
0,00103	3361,701965
0,00103	3364,682198
0,00104	3367,66243
0,00104	3370,642662
0,00105	3373,622894
0,00105	3376,603127
0,00105	3379,583359
0,00106	3382,563591
0,00106	3385,543823
0,00107	3388,524055
0,00108	3391,504288
0,00108	3394,48452
0,00109	3397,464752
0,0011	3400,444984
0,00111	3403,425217
0,00111	3406,405449
0,00112	3409,385681
0,00113	3412,365913
0,00113	3415,346146
0,00114	3418,326378
0,00115	3421,30661
0,00116	3424,286842
0,00117	3427,267075
0,00117	3430,247307
0,00118	3433,227539
0,00119	3436,207771
0,0012	3439,188004
0,0012	3442,168236
0,00121	3445,148468
0,00121	3448,1287
0,00122	3451,108932
0,00122	3454,089165
0,00123	3457,069397
0,00124	3460,049629
0,00125	3463,029861
0,00126	3466,010094
0,00126	3468,990326
0,00127	3471,970558
0,00127	3474,95079
0,00128	3477,931023
0,00128	3480,911255
0,00128	3483,891487
0,00129	3486,871719
0,0013	3489,851952
0,0013	3492,832184
0,0013	3495,812416
0,00131	3498,792648
0,00131	3501,772881
0,00131	3504,753113
0,00131	3507,733345
0,00131	3510,713577
0,00131	3513,69381
0,00132	3516,674042
0,00133	3519,654274
0,00133	3522,634506
0,00135	3525,614738
0,00136	3528,594971
0,00137	3531,575203
0,00139	3534,555435
0,00141	3537,535667
0,00142	3540,5159
0,00144	3543,496132
0,00146	3546,476364
0,00148	3549,456596
0,00151	3552,436829
0,00154	3555,417061
0,00157	3558,397293
0,00161	3561,377525
0,00165	3564,357758
0,00169	3567,33799
0,00173	3570,318222
0,00177	3573,298454
0,00181	3576,278687
0,00185	3579,258919
0,00189	3582,239151
0,00193	3585,219383
0,00198	3588,199615
0,00202	3591,179848
0,00207	3594,16008
0,00211	3597,140312
0,00215	3600,120544
0,00218	3603,100777
0,00221	3606,081009
0,00223	3609,061241
0,00225	3612,041473
0,00226	3615,021706
0,00227	3618,001938
0,00227	3620,98217
0,00227	3623,962402
0,00226	3626,942635
0,00224	3629,922867
0,00221	3632,903099
0,00216	3635,883331
0,00209	3638,863564
0,00199	3641,843796
0,00188	3644,824028
0,00175	3647,80426
0,00159	3650,784492
0,00143	3653,764725
0,00126	3656,744957
0,00108	3659,725189
0,000905	3662,705421
0,000733	3665,685654
0,000571	3668,665886
0,000419	3671,646118
0,000286	3674,62635
0,000179	3677,606583
0,000122	3680,586815
0,000131	3683,567047
0,000174	3686,547279
0,000214	3689,527512
0,00025	3692,507744
0,000279	3695,487976
0,000308	3698,468208
0,000333	3701,448441
0,000361	3704,428673
0,000391	3707,408905
0,000421	3710,389137
0,000448	3713,36937
0,000472	3716,349602
0,000492	3719,329834
0,000506	3722,310066
0,000517	3725,290298
0,000526	3728,270531
0,000537	3731,250763
0,000548	3734,230995
0,000563	3737,211227
0,000578	3740,19146
0,000594	3743,171692
0,000607	3746,151924
0,000619	3749,132156
0,000629	3752,112389
0,000634	3755,092621
0,000639	3758,072853
0,000646	3761,053085
0,000652	3764,033318
0,000661	3767,01355
0,000671	3769,993782
0,000682	3772,974014
0,000694	3775,954247
0,000705	3778,934479
0,000717	3781,914711
0,000727	3784,894943
0,000737	3787,875175
0,000744	3790,855408
0,000752	3793,83564
0,000761	3796,815872
0,00077	3799,796104
0,000781	3802,776337
0,000795	3805,756569
0,000808	3808,736801
0,000822	3811,717033
0,000832	3814,697266
0,000842	3817,677498
0,000849	3820,65773
0,000857	3823,637962
0,000864	3826,618195
0,000874	3829,598427
0,000883	3832,578659
0,000893	3835,558891
0,000903	3838,539124
0,000914	3841,519356
0,000923	3844,499588
0,000932	3847,47982
0,00094	3850,460052
0,000948	3853,440285
0,000953	3856,420517
0,000959	3859,400749
0,000965	3862,380981
0,00097	3865,361214
0,000975	3868,341446
0,000982	3871,321678
0,000991	3874,30191
0,000999	3877,282143
0,00101	3880,262375
0,00102	3883,242607
0,00102	3886,222839
0,00103	3889,203072
0,00103	3892,183304
0,00104	3895,163536
0,00105	3898,143768
0,00106	3901,124001
0,00107	3904,104233
0,00109	3907,084465
0,0011	3910,064697
0,00112	3913,04493
0,00113	3916,025162
0,00115	3919,005394
0,00117	3921,985626
0,00119	3924,965858
0,00121	3927,946091
0,00124	3930,926323
0,00126	3933,906555
0,00129	3936,886787
0,00132	3939,86702
0,00135	3942,847252
0,00138	3945,827484
0,00141	3948,807716
0,00144	3951,787949
0,00147	3954,768181
0,0015	3957,748413
0,00152	3960,728645
0,00154	3963,708878
0,00156	3966,68911
0,00158	3969,669342
0,0016	3972,649574
0,00161	3975,629807
0,00162	3978,610039
0,00162	3981,590271
0,00162	3984,570503
0,0016	3987,550735
0,00157	3990,530968
0,00152	3993,5112
0,00147	3996,491432
0,00139	3999,471664
0,0013	4002,451897
0,0012	4005,432129
0,00109	4008,412361
0,000971	4011,392593
0,000848	4014,372826
0,000728	4017,353058
0,000615	4020,33329
0,000519	4023,313522
0,000446	4026,293755
0,000404	4029,273987
0,000394	4032,254219
0,00041	4035,234451
0,00044	4038,214684
0,000476	4041,194916
0,000512	4044,175148
0,000547	4047,15538
0,000585	4050,135612
0,000622	4053,115845
0,000659	4056,096077
0,0007	4059,076309
0,000739	4062,056541
0,000776	4065,036774
0,000812	4068,017006
0,000846	4070,997238
0,000875	4073,97747
0,000903	4076,957703
0,000929	4079,937935
0,00095	4082,918167
0,000969	4085,898399
0,000989	4088,878632
0,00101	4091,858864
0,00102	4094,839096
0,00104	4097,819328
0,00106	4100,799561
0,00108	4103,779793
0,00109	4106,760025
0,00111	4109,740257
0,00112	4112,72049
0,00114	4115,700722
0,00115	4118,680954
0,00117	4121,661186
0,00118	4124,641418
0,0012	4127,621651
0,00122	4130,601883
0,00124	4133,582115
0,00126	4136,562347
0,00128	4139,54258
0,0013	4142,522812
0,00132	4145,503044
0,00134	4148,483276
0,00135	4151,463509
0,00138	4154,443741
0,0014	4157,423973
0,00142	4160,404205
0,00144	4163,384438
0,00147	4166,36467
0,00149	4169,344902
0,00152	4172,325134
0,00155	4175,305367
0,00158	4178,285599
0,0016	4181,265831
0,00163	4184,246063
0,00166	4187,226295
0,0017	4190,206528
0,00173	4193,18676
0,00177	4196,166992
0,00181	4199,147224
0,00185	4202,127457
0,0019	4205,107689
0,00194	4208,087921
0,00199	4211,068153
0,00203	4214,048386
0,00208	4217,028618
0,00214	4220,00885
0,00219	4222,989082
0,00225	4225,969315
0,00231	4228,949547
0,00238	4231,929779
0,00244	4234,910011
0,00251	4237,890244
0,00259	4240,870476
0,00266	4243,850708
0,00274	4246,83094
0,00282	4249,811172
0,0029	4252,791405
0,00299	4255,771637
0,00309	4258,751869
0,00318	4261,732101
0,00329	4264,712334
0,00339	4267,692566
0,0035	4270,672798
0,00362	4273,65303
0,00373	4276,633263
0,00386	4279,613495
0,00398	4282,593727
0,00412	4285,573959
0,00426	4288,554192
0,00441	4291,534424
0,00456	4294,514656
0,00472	4297,494888
0,00489	4300,475121
0,00506	4303,455353
0,00524	4306,435585
0,00543	4309,415817
0,00562	4312,396049
0,00582	4315,376282
0,00604	4318,356514
0,00626	4321,336746
0,00649	4324,316978
0,00673	4327,297211
0,00698	4330,277443
0,00725	4333,257675
0,00752	4336,237907
0,0078	4339,21814
0,00808	4342,198372
0,00839	4345,178604
0,0087	4348,158836
0,00903	4351,139069
0,00938	4354,119301
0,00975	4357,099533
0,0101	4360,079765
0,0105	4363,059998
0,011	4366,04023
0,0114	4369,020462
0,0119	4372,000694
0,0124	4374,980927
0,0129	4377,961159
0,0134	4380,941391
0,0139	4383,921623
0,0145	4386,901855
0,0151	4389,882088
0,0157	4392,86232
0,0163	4395,842552
0,0168	4398,822784
0,0173	4401,803017
0,0176	4404,783249
0,0178	4407,763481
0,0177	4410,743713
0,0175	4413,723946
0,0169	4416,704178
0,0162	4419,68441
0,0153	4422,664642
0,0142	4425,644875
0,0131	4428,625107
0,0121	4431,605339
0,011	4434,585571
0,0101	4437,565804
0,0092	4440,546036
0,00841	4443,526268
0,00772	4446,5065
0,00713	4449,486732
0,00662	4452,466965
0,00618	4455,447197
0,0058	4458,427429
0,00548	4461,407661
0,00519	4464,387894
0,00492	4467,368126
0,00468	4470,348358
0,00444	4473,32859
0,00422	4476,308823
0,00401	4479,289055
0,00382	4482,269287
0,00364	4485,249519
0,00348	4488,229752
0,00333	4491,209984
0,00319	4494,190216
0,00306	4497,170448
0,00294	4500,150681
0,00282	4503,130913
0,00271	4506,111145
0,0026	4509,091377
0,0025	4512,071609
0,00241	4515,051842
0,00234	4518,032074
0,00226	4521,012306
0,0022	4523,992538
0,00214	4526,972771
0,00208	4529,953003
0,00202	4532,933235
0,00197	4535,913467
0,00192	4538,8937
0,00187	4541,873932
0,00182	4544,854164
0,00178	4547,834396
0,00175	4550,814629
0,00171	4553,794861
0,00168	4556,775093
0,00166	4559,755325
0,00163	4562,735558
0,0016	4565,71579
0,00158	4568,696022
0,00155	4571,676254
0,00153	4574,656487
0,0015	4577,636719
0,00148	4580,616951
0,00146	4583,597183
0,00145	4586,577415
0,00144	4589,557648
0,00142	4592,53788
0,00141	4595,518112
0,0014	4598,498344
0,00139	4601,478577
0,00138	4604,458809
0,00136	4607,439041
0,00136	4610,419273
0,00135	4613,399506
0,00134	4616,379738
0,00134	4619,35997
0,00133	4622,340202
0,00133	4625,320435
0,00133	4628,300667
0,00132	4631,280899
0,00132	4634,261131
0,00132	4637,241364
0,00131	4640,221596
0,00131	4643,201828
0,00131	4646,18206
0,00131	4649,162292
0,00131	4652,142525
0,00131	4655,122757
0,00131	4658,102989
0,00131	4661,083221
0,00131	4664,063454
0,00132	4667,043686
0,00131	4670,023918
0,00132	4673,00415
0,00132	4675,984383
0,00132	4678,964615
0,00132	4681,944847
0,00133	4684,925079
0,00133	4687,905312
0,00134	4690,885544
0,00134	4693,865776
0,00134	4696,846008
0,00135	4699,826241
0,00135	4702,806473
0,00135	4705,786705
0,00135	4708,766937
0,00135	4711,747169
0,00136	4714,727402
0,00136	4717,707634
0,00136	4720,687866
0,00136	4723,668098
0,00137	4726,648331
0,00137	4729,628563
0,00137	4732,608795
0,00138	4735,589027
0,00138	4738,56926
0,00139	4741,549492
0,00139	4744,529724
0,0014	4747,509956
0,00141	4750,490189
0,00141	4753,470421
0,00142	4756,450653
0,00143	4759,430885
0,00144	4762,411118
0,00145	4765,39135
0,00146	4768,371582
0,00147	4771,351814
0,00149	4774,332047
0,0015	4777,312279
0,0015	4780,292511
0,0015	4783,272743
0,0015	4786,252975
0,00149	4789,233208
0,00147	4792,21344
0,00144	4795,193672
0,00142	4798,173904
0,00139	4801,154137
0,00137	4804,134369
0,00135	4807,114601
0,00134	4810,094833
0,00133	4813,075066
0,00131	4816,055298
0,0013	4819,03553
0,00129	4822,015762
0,00128	4824,995995
0,00128	4827,976227
0,00127	4830,956459
0,00127	4833,936691
0,00127	4836,916924
0,00127	4839,897156
0,00127	4842,877388
0,00127	4845,85762
0,00127	4848,837852
0,00127	4851,818085
0,00127	4854,798317
0,00127	4857,778549
0,00126	4860,758781
0,00125	4863,739014
0,00123	4866,719246
0,00121	4869,699478
0,00119	4872,67971
0,00115	4875,659943
0,00111	4878,640175
0,00107	4881,620407
0,00101	4884,600639
0,000952	4887,580872
0,000883	4890,561104
0,000812	4893,541336
0,000737	4896,521568
0,000664	4899,501801
0,000596	4902,482033
0,000538	4905,462265
0,000489	4908,442497
0,00045	4911,422729
0,000421	4914,402962
0,000396	4917,383194
0,000373	4920,363426
0,000352	4923,343658
0,000333	4926,323891
0,000313	4929,304123
0,000292	4932,284355
0,000276	4935,264587
0,00026	4938,24482
0,000244	4941,225052
0,00023	4944,205284
0,000218	4947,185516
0,000208	4950,165749
0,0002	4953,145981
0,000192	4956,126213
0,000185	4959,106445
0,00018	4962,086678
0,000174	4965,06691
0,00017	4968,047142
0,000165	4971,027374
0,000162	4974,007607
0,000157	4976,987839
0,000154	4979,968071
0,000152	4982,948303
0,000152	4985,928535
0,000151	4988,908768
0,000152	4991,889
0,000151	4994,869232
0,000151	4997,849464
0,000151	5000,829697
0,000152	5003,809929
0,000152	5006,790161
0,000151	5009,770393
0,000151	5012,750626
0,000152	5015,730858
0,000154	5018,71109
0,000155	5021,691322
0,000157	5024,671555
0,000158	5027,651787
0,000158	5030,632019
0,00016	5033,612251
0,000159	5036,592484
0,000159	5039,572716
0,000159	5042,552948
0,000157	5045,53318
0,000155	5048,513412
0,000154	5051,493645
0,000154	5054,473877
0,000152	5057,454109
0,000151	5060,434341
0,00015	5063,414574
0,000149	5066,394806
0,000147	5069,375038
0,000145	5072,35527
0,000142	5075,335503
0,00014	5078,315735
0,000138	5081,295967
0,000137	5084,276199
0,000137	5087,256432
0,00014	5090,236664
0,000141	5093,216896
0,000147	5096,197128
0,000152	5099,177361
0,000158	5102,157593
0,000168	5105,137825
0,000177	5108,118057
0,000189	5111,098289
0,000202	5114,078522
0,000215	5117,058754
0,00023	5120,038986
0,000247	5123,019218
0,000265	5125,999451
0,000284	5128,979683
0,000302	5131,959915
0,000321	5134,940147
0,00034	5137,92038
0,000359	5140,900612
0,000379	5143,880844
0,0004	5146,861076
0,000422	5149,841309
0,000447	5152,821541
0,000471	5155,801773
0,000496	5158,782005
0,000521	5161,762238
0,000546	5164,74247
0,000569	5167,722702
0,000596	5170,702934
0,00062	5173,683167
0,000646	5176,663399
0,000672	5179,643631
0,000698	5182,623863
0,000725	5185,604095
0,000753	5188,584328
0,000781	5191,56456
0,000809	5194,544792
0,000837	5197,525024
0,000864	5200,505257
0,000889	5203,485489
0,000913	5206,465721
0,000935	5209,445953
0,000956	5212,426186
0,000975	5215,406418
0,000992	5218,38665
0,00101	5221,366882
0,00102	5224,347115
0,00103	5227,327347
0,00104	5230,307579
0,00104	5233,287811
0,00104	5236,268044
0,00104	5239,248276
0,00103	5242,228508
0,00102	5245,20874
0,001	5248,188972
0,00098	5251,169205
0,000955	5254,149437
0,00093	5257,129669
0,000902	5260,109901
0,000873	5263,090134
0,000844	5266,070366
0,000816	5269,050598
0,000789	5272,03083
0,000764	5275,011063
0,000741	5277,991295
0,00072	5280,971527
0,000702	5283,951759
0,000687	5286,931992
0,000673	5289,912224
0,000661	5292,892456
0,000651	5295,872688
0,000641	5298,852921
0,000632	5301,833153
0,00062	5304,813385
0,000609	5307,793617
0,000598	5310,773849
0,000587	5313,754082
0,000575	5316,734314
0,000564	5319,714546
0,000552	5322,694778
0,000541	5325,675011
0,000532	5328,655243
0,00052	5331,635475
0,00051	5334,615707
0,000499	5337,59594
0,000488	5340,576172
0,000479	5343,556404
0,000469	5346,536636
0,000461	5349,516869
0,000454	5352,497101
0,000448	5355,477333
0,000443	5358,457565
0,000439	5361,437798
0,000437	5364,41803
0,000435	5367,398262
0,000434	5370,378494
0,000434	5373,358727
0,000434	5376,338959
0,000437	5379,319191
0,000441	5382,299423
0,000447	5385,279655
0,000454	5388,259888
0,000462	5391,24012
0,00047	5394,220352
0,000479	5397,200584
0,000489	5400,180817
0,0005	5403,161049
0,000511	5406,141281
0,000523	5409,121513
0,000537	5412,101746
0,00055	5415,081978
0,000563	5418,06221
0,000578	5421,042442
0,000592	5424,022675
0,000607	5427,002907
0,00062	5429,983139
0,000635	5432,963371
0,000647	5435,943604
0,000661	5438,923836
0,000673	5441,904068
0,000685	5444,8843
0,0007	5447,864532
0,000711	5450,844765
0,000723	5453,824997
0,000734	5456,805229
0,000744	5459,785461
0,000754	5462,765694
0,000763	5465,745926
0,000771	5468,726158
0,000777	5471,70639
0,000783	5474,686623
0,000788	5477,666855
0,000793	5480,647087
0,000796	5483,627319
0,000799	5486,607552
0,000801	5489,587784
0,000801	5492,568016
0,000798	5495,548248
0,000795	5498,528481
0,000791	5501,508713
0,000784	5504,488945
0,000777	5507,469177
0,000768	5510,449409
0,000757	5513,429642
0,000747	5516,409874
0,000734	5519,390106
0,00072	5522,370338
0,000706	5525,350571
0,000689	5528,330803
0,000671	5531,311035
0,00065	5534,291267
0,000629	5537,2715
0,000605	5540,251732
0,000581	5543,231964
0,000555	5546,212196
0,000527	5549,192429
0,000501	5552,172661
0,000473	5555,152893
0,000445	5558,133125
0,000417	5561,113358
0,000387	5564,09359
0,000359	5567,073822
0,00033	5570,054054
0,000301	5573,034286
0,000273	5576,014519
0,000245	5578,994751
0,000219	5581,974983
0,000195	5584,955215
0,000174	5587,935448
0,000154	5590,91568
0,000135	5593,895912
0,00012	5596,876144
0,000104	5599,856377
0,0000921	5602,836609
0,0000808	5605,816841
0,0000724	5608,797073
0,0000639	5611,777306
0,0000557	5614,757538
0,00005	5617,73777
0,0000446	5620,718002
0,0000406	5623,698235
0,0000384	5626,678467
0,0000371	5629,658699
0,0000374	5632,638931
0,0000375	5635,619164
0,0000389	5638,599396
0,0000415	5641,579628
0,0000443	5644,55986
0,0000485	5647,540092
0,0000501	5650,520325
0,0000541	5653,500557
0,0000574	5656,480789
0,0000597	5659,461021
0,0000623	5662,441254
0,0000655	5665,421486
0,0000681	5668,401718
0,0000707	5671,38195
0,0000728	5674,362183
0,0000752	5677,342415
0,0000768	5680,322647
0,0000784	5683,302879
0,000078	5686,283112
0,0000769	5689,263344
0,0000749	5692,243576
0,0000732	5695,223808
0,0000688	5698,204041
0,0000668	5701,184273
0,0000635	5704,164505
0,0000594	5707,144737
0,000054	5710,124969
0,0000493	5713,105202
0,0000449	5716,085434
0,0000384	5719,065666
0,0000321	5722,045898
0,0000263	5725,026131
0,0000215	5728,006363
0,0000197	5730,986595
0,0000221	5733,966827
0,0000276	5736,94706
0,0000342	5739,927292
0,0000415	5742,907524
0,0000509	5745,887756
0,0000597	5748,867989
0,0000674	5751,848221
0,0000772	5754,828453
0,0000882	5757,808685
0,0000973	5760,788918
0,000108	5763,76915
0,000118	5766,749382
0,000128	5769,729614
0,000139	5772,709846
0,000149	5775,690079
0,000156	5778,670311
0,000166	5781,650543
0,000174	5784,630775
0,000183	5787,611008
0,000191	5790,59124
0,000199	5793,571472
0,000209	5796,551704
0,000217	5799,531937
0,000226	5802,512169
0,000233	5805,492401
0,000241	5808,472633
0,000247	5811,452866
0,000253	5814,433098
0,00026	5817,41333
0,000266	5820,393562
0,000272	5823,373795
0,000278	5826,354027
0,000285	5829,334259
0,00029	5832,314491
0,000296	5835,294724
0,000302	5838,274956
0,000308	5841,255188
0,000313	5844,23542
0,000318	5847,215652
0,000321	5850,195885
0,000326	5853,176117
0,00033	5856,156349
0,000334	5859,136581
0,000338	5862,116814
0,000343	5865,097046
0,000348	5868,077278
0,000353	5871,05751
0,000357	5874,037743
0,000362	5877,017975
0,000366	5879,998207
0,00037	5882,978439
0,000374	5885,958672
0,000378	5888,938904
0,000383	5891,919136
0,000388	5894,899368
0,000392	5897,879601
0,000397	5900,859833
0,000402	5903,840065
0,000406	5906,820297
0,000411	5909,800529
0,000414	5912,780762
0,000416	5915,760994
0,000417	5918,741226
0,000419	5921,721458
0,000419	5924,701691
0,000418	5927,681923
0,000418	5930,662155
0,000416	5933,642387
0,000413	5936,62262
0,000411	5939,602852
0,000407	5942,583084
0,000401	5945,563316
[truncated: 30,772 more rows]
