# Supplementary material for: Predicting the Durability of Solid Fired Bricks Using NDT Electroacoustic Methods
Source: Materials (Basel). 2022 Aug 25;15(17):5882. doi: 10.3390/ma15175882 (PMC9457344; doi:10.3390/ma15175882)
Supplement: Supplementary file 1 [file materials-15-05882-s001.zip › 33-S0_FT.csv]

ASCII data file created with TiePie Multi Channel software. www.tiepie.com.
2021-02-24 09:15:45 704m
Frequency	FFT1
Hz	V
0,000764	0
0,000442	2,980232239
0,000444	5,960464478
0,000453	8,940696716
0,000453	11,92092896
0,000456	14,90116119
0,000477	17,88139343
0,000493	20,86162567
0,000476	23,84185791
0,00046	26,82209015
0,000451	29,80232239
0,000455	32,78255463
0,000445	35,76278687
0,000443	38,7430191
0,000445	41,72325134
0,000442	44,70348358
0,000438	47,68371582
0,000445	50,66394806
0,000445	53,6441803
0,000437	56,62441254
0,00044	59,60464478
0,000436	62,58487701
0,000434	65,56510925
0,000436	68,54534149
0,00043	71,52557373
0,000434	74,50580597
0,000435	77,48603821
0,000434	80,46627045
0,000433	83,44650269
0,000431	86,42673492
0,000432	89,40696716
0,000431	92,3871994
0,000429	95,36743164
0,000428	98,34766388
0,000427	101,3278961
0,00043	104,3081284
0,00043	107,2883606
0,000427	110,2685928
0,000424	113,2488251
0,00042	116,2290573
0,000425	119,2092896
0,000423	122,1895218
0,000422	125,169754
0,000425	128,1499863
0,000424	131,1302185
0,000421	134,1104507
0,000421	137,090683
0,000418	140,0709152
0,000421	143,0511475
0,00042	146,0313797
0,000419	149,0116119
0,000418	151,9918442
0,000416	154,9720764
0,000418	157,9523087
0,000416	160,9325409
0,000416	163,9127731
0,000414	166,8930054
0,000411	169,8732376
0,00041	172,8534698
0,000408	175,8337021
0,000409	178,8139343
0,000404	181,7941666
0,000406	184,7743988
0,0004	187,754631
0,000399	190,7348633
0,000398	193,7150955
0,000397	196,6953278
0,000398	199,67556
0,000395	202,6557922
0,000392	205,6360245
0,000393	208,6162567
0,000393	211,596489
0,00039	214,5767212
0,00039	217,5569534
0,00039	220,5371857
0,000391	223,5174179
0,000389	226,4976501
0,00039	229,4778824
0,000388	232,4581146
0,000389	235,4383469
0,000386	238,4185791
0,00039	241,3988113
0,000386	244,3790436
0,000387	247,3592758
0,000386	250,3395081
0,000386	253,3197403
0,000386	256,2999725
0,000386	259,2802048
0,000384	262,260437
0,000383	265,2406693
0,000382	268,2209015
0,000382	271,2011337
0,000382	274,181366
0,000383	277,1615982
0,000381	280,1418304
0,000383	283,1220627
0,00038	286,1022949
0,000378	289,0825272
0,000379	292,0627594
0,000376	295,0429916
0,000376	298,0232239
0,000375	301,0034561
0,00037	303,9836884
0,000371	306,9639206
0,00037	309,9441528
0,000365	312,9243851
0,000365	315,9046173
0,000365	318,8848495
0,000364	321,8650818
0,000362	324,845314
0,000363	327,8255463
0,000362	330,8057785
0,000362	333,7860107
0,000362	336,766243
0,000363	339,7464752
0,000363	342,7267075
0,000361	345,7069397
0,000361	348,6871719
0,000361	351,6674042
0,000361	354,6476364
0,000361	357,6278687
0,000361	360,6081009
0,000362	363,5883331
0,000361	366,5685654
0,000359	369,5487976
0,000362	372,5290298
0,000361	375,5092621
0,000362	378,4894943
0,00036	381,4697266
0,000362	384,4499588
0,00036	387,430191
0,000361	390,4104233
0,000361	393,3906555
0,00036	396,3708878
0,000362	399,35112
0,000362	402,3313522
0,000361	405,3115845
0,000362	408,2918167
0,000361	411,272049
0,00036	414,2522812
0,00036	417,2325134
0,000361	420,2127457
0,000361	423,1929779
0,000361	426,1732101
0,000361	429,1534424
0,000361	432,1336746
0,000362	435,1139069
0,000366	438,0941391
0,000367	441,0743713
0,000368	444,0546036
0,000369	447,0348358
0,000373	450,0150681
0,000374	452,9953003
0,000378	455,9755325
0,000379	458,9557648
0,000383	461,935997
0,000384	464,9162292
0,000385	467,8964615
0,000387	470,8766937
0,000388	473,856926
0,00039	476,8371582
0,00039	479,8173904
0,000391	482,7976227
0,00039	485,7778549
0,00039	488,7580872
0,000391	491,7383194
0,000392	494,7185516
0,000392	497,6987839
0,00039	500,6790161
0,000388	503,6592484
0,000389	506,6394806
0,000388	509,6197128
0,000386	512,5999451
0,000384	515,5801773
0,000384	518,5604095
0,000382	521,5406418
0,000383	524,520874
0,00038	527,5011063
0,000381	530,4813385
0,000379	533,4615707
0,000378	536,441803
0,000377	539,4220352
0,000377	542,4022675
0,000377	545,3824997
0,000375	548,3627319
0,000375	551,3429642
0,000375	554,3231964
0,000375	557,3034286
0,000374	560,2836609
0,000376	563,2638931
0,000375	566,2441254
0,000375	569,2243576
0,000373	572,2045898
0,000373	575,1848221
0,000373	578,1650543
0,000373	581,1452866
0,000373	584,1255188
0,000372	587,105751
0,000373	590,0859833
0,000372	593,0662155
0,000373	596,0464478
0,000372	599,02668
0,000371	602,0069122
0,00037	604,9871445
0,000371	607,9673767
0,00037	610,9476089
0,000369	613,9278412
0,000369	616,9080734
0,000369	619,8883057
0,000369	622,8685379
0,00037	625,8487701
0,000371	628,8290024
0,000371	631,8092346
0,000373	634,7894669
0,000372	637,7696991
0,000372	640,7499313
0,000373	643,7301636
0,000373	646,7103958
0,000375	649,6906281
0,000376	652,6708603
0,000376	655,6510925
0,000377	658,6313248
0,000378	661,611557
0,00038	664,5917892
0,000379	667,5720215
0,000381	670,5522537
0,00038	673,532486
0,000382	676,5127182
0,000382	679,4929504
0,000382	682,4731827
0,000383	685,4534149
0,000384	688,4336472
0,000384	691,4138794
0,000385	694,3941116
0,000386	697,3743439
0,000387	700,3545761
0,000389	703,3348083
0,00039	706,3150406
0,000391	709,2952728
0,000392	712,2755051
0,000394	715,2557373
0,000394	718,2359695
0,000395	721,2162018
0,000397	724,196434
0,000397	727,1766663
0,000398	730,1568985
0,0004	733,1371307
0,000401	736,117363
0,000401	739,0975952
0,000402	742,0778275
0,000403	745,0580597
0,000404	748,0382919
0,000406	751,0185242
0,000406	753,9987564
0,000407	756,9789886
0,000409	759,9592209
0,000408	762,9394531
0,00041	765,9196854
0,000411	768,8999176
0,00041	771,8801498
0,000413	774,8603821
0,000415	777,8406143
0,000415	780,8208466
0,000416	783,8010788
0,000418	786,781311
0,000419	789,7615433
0,00042	792,7417755
0,000423	795,7220078
0,000425	798,70224
0,000427	801,6824722
0,000429	804,6627045
0,000429	807,6429367
0,000433	810,6231689
0,000434	813,6034012
0,000435	816,5836334
0,000436	819,5638657
0,000437	822,5440979
0,000439	825,5243301
0,000441	828,5045624
0,000442	831,4847946
0,000443	834,4650269
0,000444	837,4452591
0,000445	840,4254913
0,000446	843,4057236
0,000448	846,3859558
0,000449	849,366188
0,00045	852,3464203
0,000453	855,3266525
0,000453	858,3068848
0,000455	861,287117
0,000456	864,2673492
0,000458	867,2475815
0,000458	870,2278137
0,000459	873,208046
0,000462	876,1882782
0,000462	879,1685104
0,000464	882,1487427
0,000465	885,1289749
0,000466	888,1092072
0,000467	891,0894394
0,000467	894,0696716
0,000469	897,0499039
0,000469	900,0301361
0,000471	903,0103683
0,000471	905,9906006
0,000472	908,9708328
0,000473	911,9510651
0,000473	914,9312973
0,000474	917,9115295
0,000477	920,8917618
0,000477	923,871994
0,000477	926,8522263
0,000479	929,8324585
0,000481	932,8126907
0,000483	935,792923
0,000483	938,7731552
0,000485	941,7533875
0,000486	944,7336197
0,000487	947,7138519
0,000489	950,6940842
0,000492	953,6743164
0,000493	956,6545486
0,000496	959,6347809
0,000495	962,6150131
0,000496	965,5952454
0,000497	968,5754776
0,000498	971,5557098
0,000497	974,5359421
0,000499	977,5161743
0,0005	980,4964066
0,000499	983,4766388
0,000499	986,456871
0,0005	989,4371033
0,0005	992,4173355
0,0005	995,3975677
0,0005	998,3778
0,000501	1001,358032
0,000502	1004,338264
0,000503	1007,318497
0,000505	1010,298729
0,000504	1013,278961
0,000505	1016,259193
0,000504	1019,239426
0,000505	1022,219658
0,000507	1025,19989
0,000508	1028,180122
0,000509	1031,160355
0,000509	1034,140587
0,000508	1037,120819
0,00051	1040,101051
0,000511	1043,081284
0,00051	1046,061516
0,00051	1049,041748
0,000511	1052,02198
0,000512	1055,002213
0,000511	1057,982445
0,000511	1060,962677
0,000512	1063,942909
0,000512	1066,923141
0,000512	1069,903374
0,000513	1072,883606
0,000514	1075,863838
0,000513	1078,84407
0,000515	1081,824303
0,000514	1084,804535
0,000516	1087,784767
0,000517	1090,764999
0,000517	1093,745232
0,000518	1096,725464
0,000518	1099,705696
0,000519	1102,685928
0,000522	1105,666161
0,000522	1108,646393
0,000523	1111,626625
0,000525	1114,606857
0,000528	1117,58709
0,000529	1120,567322
0,000531	1123,547554
0,000534	1126,527786
0,000535	1129,508018
0,000537	1132,488251
0,000538	1135,468483
0,00054	1138,448715
0,000543	1141,428947
0,000545	1144,40918
0,000547	1147,389412
0,00055	1150,369644
0,000552	1153,349876
0,000554	1156,330109
0,000556	1159,310341
0,000558	1162,290573
0,00056	1165,270805
0,000564	1168,251038
0,000566	1171,23127
0,000568	1174,211502
0,000571	1177,191734
0,000575	1180,171967
0,000577	1183,152199
0,000579	1186,132431
0,000582	1189,112663
0,000585	1192,092896
0,000588	1195,073128
0,000591	1198,05336
0,000594	1201,033592
0,000598	1204,013824
0,000602	1206,994057
0,000605	1209,974289
0,000609	1212,954521
0,000611	1215,934753
0,000614	1218,914986
0,000616	1221,895218
0,00062	1224,87545
0,000621	1227,855682
0,000624	1230,835915
0,000625	1233,816147
0,000627	1236,796379
0,00063	1239,776611
0,000629	1242,756844
0,000632	1245,737076
0,000633	1248,717308
0,000636	1251,69754
0,000638	1254,677773
0,000639	1257,658005
0,000642	1260,638237
0,000644	1263,618469
0,000648	1266,598701
0,000651	1269,578934
0,000654	1272,559166
0,000659	1275,539398
0,000662	1278,51963
0,000665	1281,499863
0,000669	1284,480095
0,000672	1287,460327
0,000676	1290,440559
0,00068	1293,420792
0,000684	1296,401024
0,000688	1299,381256
0,000694	1302,361488
0,000701	1305,341721
0,000707	1308,321953
0,000714	1311,302185
0,000722	1314,282417
0,00073	1317,26265
0,000736	1320,242882
0,000739	1323,223114
0,000745	1326,203346
0,000749	1329,183578
0,000754	1332,163811
0,000758	1335,144043
0,000762	1338,124275
0,000768	1341,104507
0,000772	1344,08474
0,000778	1347,064972
0,000784	1350,045204
0,000791	1353,025436
0,000798	1356,005669
0,000805	1358,985901
0,000812	1361,966133
0,000819	1364,946365
0,000826	1367,926598
0,000834	1370,90683
0,000841	1373,887062
0,000848	1376,867294
0,000857	1379,847527
0,000865	1382,827759
0,000872	1385,807991
0,000882	1388,788223
0,000891	1391,768456
0,0009	1394,748688
0,000907	1397,72892
0,000918	1400,709152
0,000928	1403,689384
0,000939	1406,669617
0,00095	1409,649849
0,000961	1412,630081
0,000972	1415,610313
0,000984	1418,590546
0,000997	1421,570778
0,00101	1424,55101
0,00102	1427,531242
0,00104	1430,511475
0,00105	1433,491707
0,00107	1436,471939
0,00109	1439,452171
0,0011	1442,432404
0,00112	1445,412636
0,00114	1448,392868
0,00116	1451,3731
0,00118	1454,353333
0,00119	1457,333565
0,00122	1460,313797
0,00124	1463,294029
0,00126	1466,274261
0,00129	1469,254494
0,00131	1472,234726
0,00134	1475,214958
0,00136	1478,19519
0,00139	1481,175423
0,00143	1484,155655
0,00146	1487,135887
0,00149	1490,116119
0,00153	1493,096352
0,00157	1496,076584
0,00161	1499,056816
0,00165	1502,037048
0,0017	1505,017281
0,00175	1507,997513
0,00181	1510,977745
0,00186	1513,957977
0,00192	1516,93821
0,00199	1519,918442
0,00206	1522,898674
0,00214	1525,878906
0,00222	1528,859138
0,00231	1531,839371
0,00241	1534,819603
0,00252	1537,799835
0,00264	1540,780067
0,00276	1543,7603
0,00291	1546,740532
0,00306	1549,720764
0,00323	1552,700996
0,00342	1555,681229
0,00364	1558,661461
0,00387	1561,641693
0,00413	1564,621925
0,00441	1567,602158
0,00473	1570,58239
0,00507	1573,562622
0,00544	1576,542854
0,00585	1579,523087
0,00629	1582,503319
0,00673	1585,483551
0,00718	1588,463783
0,00758	1591,444016
0,0079	1594,424248
0,00807	1597,40448
0,00796	1600,384712
0,00744	1603,364944
0,00646	1606,345177
0,00521	1609,325409
0,00417	1612,305641
0,00354	1615,285873
0,00314	1618,266106
0,00285	1621,246338
0,00261	1624,22657
0,0024	1627,206802
0,00222	1630,187035
0,00206	1633,167267
0,00191	1636,147499
0,00178	1639,127731
0,00167	1642,107964
0,00156	1645,088196
0,00146	1648,068428
0,00137	1651,04866
0,00129	1654,028893
0,00122	1657,009125
0,00115	1659,989357
0,00109	1662,969589
0,00103	1665,949821
0,000974	1668,930054
0,000923	1671,910286
0,000877	1674,890518
0,000831	1677,87075
0,000791	1680,850983
0,000753	1683,831215
0,000717	1686,811447
0,000682	1689,791679
0,000651	1692,771912
0,000622	1695,752144
0,000594	1698,732376
0,000568	1701,712608
0,000544	1704,692841
0,00052	1707,673073
0,000499	1710,653305
0,00048	1713,633537
0,000462	1716,61377
0,000445	1719,594002
0,00043	1722,574234
0,000417	1725,554466
0,000404	1728,534698
0,000395	1731,514931
0,000385	1734,495163
0,000379	1737,475395
0,000373	1740,455627
0,000368	1743,43586
0,000365	1746,416092
0,000364	1749,396324
0,000367	1752,376556
0,000368	1755,356789
0,000374	1758,337021
0,000379	1761,317253
0,000388	1764,297485
0,000396	1767,277718
0,000408	1770,25795
0,00042	1773,238182
0,000434	1776,218414
0,00045	1779,198647
0,000466	1782,178879
0,000485	1785,159111
0,000506	1788,139343
0,000528	1791,119576
0,000551	1794,099808
0,000578	1797,08004
0,000605	1800,060272
0,000636	1803,040504
0,000667	1806,020737
0,000702	1809,000969
0,000739	1811,981201
0,000778	1814,961433
0,00082	1817,941666
0,000867	1820,921898
0,000916	1823,90213
0,000971	1826,882362
0,00103	1829,862595
0,0011	1832,842827
0,00116	1835,823059
0,00124	1838,803291
0,00133	1841,783524
0,00142	1844,763756
0,00153	1847,743988
0,00165	1850,72422
0,00178	1853,704453
0,00192	1856,684685
0,00209	1859,664917
0,00227	1862,645149
0,00248	1865,625381
0,00271	1868,605614
0,00297	1871,585846
0,00325	1874,566078
0,00356	1877,54631
0,00389	1880,526543
0,00422	1883,506775
0,00455	1886,487007
0,0048	1889,467239
0,00493	1892,447472
0,00482	1895,427704
0,0044	1898,407936
0,00379	1901,388168
0,00321	1904,368401
0,00277	1907,348633
0,00246	1910,328865
0,00223	1913,309097
0,00205	1916,28933
0,00189	1919,269562
0,00176	1922,249794
0,00165	1925,230026
0,00155	1928,210258
0,00146	1931,190491
0,00138	1934,170723
0,00131	1937,150955
0,00124	1940,131187
0,00118	1943,11142
0,00113	1946,091652
0,00108	1949,071884
0,00104	1952,052116
0,000998	1955,032349
0,00096	1958,012581
0,000925	1960,992813
0,000893	1963,973045
0,000863	1966,953278
0,000834	1969,93351
0,000807	1972,913742
0,000782	1975,893974
0,000759	1978,874207
0,000736	1981,854439
0,000716	1984,834671
0,000696	1987,814903
0,000678	1990,795135
0,000658	1993,775368
0,000642	1996,7556
0,000626	1999,735832
0,000611	2002,716064
0,000597	2005,696297
0,000583	2008,676529
0,00057	2011,656761
0,000557	2014,636993
0,000547	2017,617226
0,000535	2020,597458
0,000525	2023,57769
0,000514	2026,557922
0,000505	2029,538155
0,000497	2032,518387
0,000488	2035,498619
0,000479	2038,478851
0,000471	2041,459084
0,000464	2044,439316
0,000456	2047,419548
0,000447	2050,39978
0,000439	2053,380013
0,000433	2056,360245
0,000425	2059,340477
0,000418	2062,320709
0,000411	2065,300941
0,000405	2068,281174
0,000396	2071,261406
0,00039	2074,241638
0,000385	2077,22187
0,000376	2080,202103
0,00037	2083,182335
0,000363	2086,162567
0,000355	2089,142799
0,000349	2092,123032
0,000343	2095,103264
0,000337	2098,083496
0,00033	2101,063728
0,000324	2104,043961
0,000317	2107,024193
0,000311	2110,004425
0,000305	2112,984657
0,0003	2115,96489
0,000295	2118,945122
0,000289	2121,925354
0,000285	2124,905586
0,00028	2127,885818
0,000277	2130,866051
0,000271	2133,846283
0,000267	2136,826515
0,000262	2139,806747
0,000259	2142,78698
0,000255	2145,767212
0,000251	2148,747444
0,000248	2151,727676
0,000245	2154,707909
0,000243	2157,688141
0,000241	2160,668373
0,000238	2163,648605
0,000235	2166,628838
0,000232	2169,60907
0,000228	2172,589302
0,000222	2175,569534
0,000218	2178,549767
0,000211	2181,529999
0,000203	2184,510231
0,000195	2187,490463
0,000186	2190,470695
0,000178	2193,450928
0,000171	2196,43116
0,000167	2199,411392
0,00016	2202,391624
0,000157	2205,371857
0,000154	2208,352089
0,000152	2211,332321
0,000151	2214,312553
0,000149	2217,292786
0,000146	2220,273018
0,000144	2223,25325
0,000143	2226,233482
0,000142	2229,213715
0,000141	2232,193947
0,000139	2235,174179
0,000138	2238,154411
0,000136	2241,134644
0,000135	2244,114876
0,000134	2247,095108
0,000133	2250,07534
0,000131	2253,055573
0,000129	2256,035805
0,000128	2259,016037
0,000127	2261,996269
0,000125	2264,976501
0,000123	2267,956734
0,000122	2270,936966
0,000122	2273,917198
0,00012	2276,89743
0,000118	2279,877663
0,000117	2282,857895
0,000114	2285,838127
0,000112	2288,818359
0,000111	2291,798592
0,00011	2294,778824
0,000108	2297,759056
0,000106	2300,739288
0,000104	2303,719521
0,000103	2306,699753
0,000101	2309,679985
0,000099	2312,660217
0,0000978	2315,64045
0,0000948	2318,620682
0,0000949	2321,600914
0,0000928	2324,581146
0,0000912	2327,561378
0,0000898	2330,541611
0,0000879	2333,521843
0,0000866	2336,502075
0,0000838	2339,482307
0,0000828	2342,46254
0,0000801	2345,442772
0,0000779	2348,423004
0,0000769	2351,403236
0,0000751	2354,383469
0,0000732	2357,363701
0,000071	2360,343933
0,0000703	2363,324165
0,0000679	2366,304398
0,0000666	2369,28463
0,0000648	2372,264862
0,0000631	2375,245094
0,0000624	2378,225327
0,0000612	2381,205559
0,0000602	2384,185791
0,0000591	2387,166023
0,0000573	2390,146255
0,0000563	2393,126488
0,0000559	2396,10672
0,0000547	2399,086952
0,0000534	2402,067184
0,000052	2405,047417
0,0000517	2408,027649
0,0000503	2411,007881
0,0000493	2413,988113
0,0000497	2416,968346
0,0000488	2419,948578
0,0000468	2422,92881
0,0000466	2425,909042
0,0000451	2428,889275
0,0000441	2431,869507
0,0000447	2434,849739
0,0000433	2437,829971
0,0000426	2440,810204
0,0000433	2443,790436
0,0000426	2446,770668
0,0000431	2449,7509
0,000042	2452,731133
0,0000418	2455,711365
0,0000409	2458,691597
0,0000405	2461,671829
0,0000411	2464,652061
0,0000404	2467,632294
0,0000405	2470,612526
0,000041	2473,592758
0,0000425	2476,57299
0,0000411	2479,553223
0,0000414	2482,533455
0,0000421	2485,513687
0,0000415	2488,493919
0,0000412	2491,474152
0,0000411	2494,454384
0,0000421	2497,434616
0,0000407	2500,414848
0,0000403	2503,395081
0,0000421	2506,375313
0,0000408	2509,355545
0,0000418	2512,335777
0,0000401	2515,31601
0,0000399	2518,296242
0,0000418	2521,276474
0,0000409	2524,256706
0,0000409	2527,236938
0,0000412	2530,217171
0,0000409	2533,197403
0,0000411	2536,177635
0,000042	2539,157867
0,0000413	2542,1381
0,0000421	2545,118332
0,0000421	2548,098564
0,0000429	2551,078796
0,0000429	2554,059029
0,0000439	2557,039261
0,0000444	2560,019493
0,0000451	2562,999725
0,0000457	2565,979958
0,000047	2568,96019
0,0000472	2571,940422
0,000048	2574,920654
0,0000475	2577,900887
0,0000487	2580,881119
0,0000488	2583,861351
0,0000505	2586,841583
0,0000511	2589,821815
0,0000526	2592,802048
0,0000535	2595,78228
0,0000542	2598,762512
0,0000547	2601,742744
0,0000549	2604,722977
0,0000568	2607,703209
0,0000588	2610,683441
0,0000596	2613,663673
0,0000601	2616,643906
0,0000615	2619,624138
0,0000626	2622,60437
0,0000632	2625,584602
0,0000636	2628,564835
0,000065	2631,545067
0,000065	2634,525299
0,0000667	2637,505531
0,0000668	2640,485764
0,0000686	2643,465996
0,0000694	2646,446228
0,0000702	2649,42646
0,00007	2652,406693
0,0000709	2655,386925
0,0000718	2658,367157
0,0000734	2661,347389
0,0000746	2664,327621
0,0000762	2667,307854
0,0000772	2670,288086
0,0000784	2673,268318
0,0000801	2676,24855
0,00008	2679,228783
0,0000813	2682,209015
0,0000838	2685,189247
0,0000847	2688,169479
0,0000869	2691,149712
0,0000887	2694,129944
0,0000896	2697,110176
0,000092	2700,090408
0,0000938	2703,070641
0,0000953	2706,050873
0,0000972	2709,031105
0,0001	2712,011337
0,000103	2714,99157
0,000105	2717,971802
0,000106	2720,952034
0,000108	2723,932266
0,00011	2726,912498
0,000112	2729,892731
0,000115	2732,872963
0,000118	2735,853195
0,00012	2738,833427
0,000122	2741,81366
0,000126	2744,793892
0,000128	2747,774124
0,00013	2750,754356
0,000135	2753,734589
0,000138	2756,714821
0,000143	2759,695053
0,000146	2762,675285
0,00015	2765,655518
0,000155	2768,63575
0,000157	2771,615982
0,000162	2774,596214
0,000167	2777,576447
0,00017	2780,556679
0,000173	2783,536911
0,000176	2786,517143
0,00018	2789,497375
0,000181	2792,477608
0,000182	2795,45784
0,000181	2798,438072
0,00018	2801,418304
0,000177	2804,398537
0,000173	2807,378769
0,000166	2810,359001
0,00016	2813,339233
0,000153	2816,319466
0,000145	2819,299698
0,000137	2822,27993
0,00013	2825,260162
0,000125	2828,240395
0,000119	2831,220627
0,000114	2834,200859
0,000111	2837,181091
0,000109	2840,161324
0,000107	2843,141556
0,000106	2846,121788
0,000106	2849,10202
0,000109	2852,082253
0,000111	2855,062485
0,000113	2858,042717
0,000116	2861,022949
0,000118	2864,003181
0,000122	2866,983414
0,000126	2869,963646
0,000129	2872,943878
0,000133	2875,92411
0,000136	2878,904343
0,000139	2881,884575
0,000141	2884,864807
0,000144	2887,845039
0,000145	2890,825272
0,000146	2893,805504
0,000146	2896,785736
0,000145	2899,765968
0,000145	2902,746201
0,000144	2905,726433
0,000142	2908,706665
0,00014	2911,686897
0,00014	2914,66713
0,000139	2917,647362
0,000139	2920,627594
0,000139	2923,607826
0,000139	2926,588058
0,00014	2929,568291
0,00014	2932,548523
0,000142	2935,528755
0,000142	2938,508987
0,000143	2941,48922
0,000144	2944,469452
0,000146	2947,449684
0,000147	2950,429916
0,000148	2953,410149
0,000148	2956,390381
0,000149	2959,370613
0,000151	2962,350845
0,000154	2965,331078
0,000156	2968,31131
0,000157	2971,291542
0,000158	2974,271774
0,000161	2977,252007
0,000163	2980,232239
0,000165	2983,212471
0,000166	2986,192703
0,000168	2989,172935
0,00017	2992,153168
0,000171	2995,1334
0,000173	2998,113632
0,000173	3001,093864
0,000175	3004,074097
0,000176	3007,054329
0,000178	3010,034561
0,000178	3013,014793
0,000179	3015,995026
0,00018	3018,975258
0,000181	3021,95549
0,000182	3024,935722
0,000181	3027,915955
0,000183	3030,896187
0,000183	3033,876419
0,000182	3036,856651
0,000183	3039,836884
0,000184	3042,817116
0,000183	3045,797348
0,000184	3048,77758
0,000185	3051,757813
0,000186	3054,738045
0,000187	3057,718277
0,000187	3060,698509
0,000187	3063,678741
0,000188	3066,658974
0,000188	3069,639206
0,000189	3072,619438
0,000189	3075,59967
0,000191	3078,579903
0,000191	3081,560135
0,000193	3084,540367
0,000193	3087,520599
0,000195	3090,500832
0,000196	3093,481064
0,000197	3096,461296
0,000199	3099,441528
0,0002	3102,421761
0,000203	3105,401993
0,000205	3108,382225
0,000207	3111,362457
0,000208	3114,34269
0,000211	3117,322922
0,000215	3120,303154
0,000217	3123,283386
0,00022	3126,263618
0,000223	3129,243851
0,000227	3132,224083
0,000231	3135,204315
0,000236	3138,184547
0,00024	3141,16478
0,000245	3144,145012
0,000251	3147,125244
0,000258	3150,105476
0,000266	3153,085709
0,000274	3156,065941
0,000284	3159,046173
0,000293	3162,026405
0,000303	3165,006638
0,000314	3167,98687
0,000327	3170,967102
0,000338	3173,947334
0,000352	3176,927567
0,000365	3179,907799
0,000378	3182,888031
0,00039	3185,868263
0,0004	3188,848495
0,000408	3191,828728
0,000415	3194,80896
0,000418	3197,789192
0,000417	3200,769424
0,000414	3203,749657
0,000406	3206,729889
0,000398	3209,710121
0,00039	3212,690353
0,000379	3215,670586
0,000372	3218,650818
0,000365	3221,63105
0,00036	3224,611282
0,000356	3227,591515
0,000354	3230,571747
0,000352	3233,551979
0,00035	3236,532211
0,00035	3239,512444
0,000349	3242,492676
0,000349	3245,472908
0,000348	3248,45314
0,000347	3251,433372
0,000345	3254,413605
0,000344	3257,393837
0,000343	3260,374069
0,000341	3263,354301
0,000341	3266,334534
0,00034	3269,314766
0,00034	3272,294998
0,00034	3275,27523
0,00034	3278,255463
0,000341	3281,235695
0,00034	3284,215927
0,00034	3287,196159
0,000341	3290,176392
0,000341	3293,156624
0,000342	3296,136856
0,000342	3299,117088
0,000341	3302,097321
0,000342	3305,077553
0,000341	3308,057785
0,000341	3311,038017
0,000343	3314,01825
0,000341	3316,998482
0,000341	3319,978714
0,000341	3322,958946
0,00034	3325,939178
0,000339	3328,919411
0,000339	3331,899643
0,000338	3334,879875
0,000336	3337,860107
0,000337	3340,84034
0,000335	3343,820572
0,000334	3346,800804
0,000335	3349,781036
0,000335	3352,761269
0,000337	3355,741501
0,000338	3358,721733
0,000339	3361,701965
0,000341	3364,682198
0,000344	3367,66243
0,000347	3370,642662
0,00035	3373,622894
0,000354	3376,603127
0,000357	3379,583359
0,00036	3382,563591
0,000362	3385,543823
0,000366	3388,524055
0,00037	3391,504288
0,000371	3394,48452
0,000375	3397,464752
0,000377	3400,444984
0,000379	3403,425217
0,000382	3406,405449
0,000383	3409,385681
0,000384	3412,365913
0,000387	3415,346146
0,000389	3418,326378
0,00039	3421,30661
0,000391	3424,286842
0,000391	3427,267075
0,000392	3430,247307
0,000394	3433,227539
0,000394	3436,207771
0,000394	3439,188004
0,000395	3442,168236
0,000396	3445,148468
0,000397	3448,1287
0,000399	3451,108932
0,000401	3454,089165
0,000403	3457,069397
0,000407	3460,049629
0,000414	3463,029861
0,000422	3466,010094
0,000433	3468,990326
0,000446	3471,970558
0,000464	3474,95079
0,000484	3477,931023
0,000506	3480,911255
0,000533	3483,891487
0,00056	3486,871719
0,000589	3489,851952
0,000615	3492,832184
0,000641	3495,812416
0,000664	3498,792648
0,000683	3501,772881
0,000697	3504,753113
0,000709	3507,733345
0,000719	3510,713577
0,000729	3513,69381
0,000738	3516,674042
0,000747	3519,654274
0,000758	3522,634506
0,000769	3525,614738
0,00078	3528,594971
0,000793	3531,575203
0,000807	3534,555435
0,000819	3537,535667
0,000834	3540,5159
0,000849	3543,496132
0,000865	3546,476364
0,00088	3549,456596
0,000898	3552,436829
0,000915	3555,417061
0,000935	3558,397293
0,000954	3561,377525
0,000973	3564,357758
0,000996	3567,33799
0,00102	3570,318222
0,00104	3573,298454
0,00107	3576,278687
0,00109	3579,258919
0,00112	3582,239151
0,00114	3585,219383
0,00117	3588,199615
0,0012	3591,179848
0,00123	3594,16008
0,00126	3597,140312
0,00129	3600,120544
0,00132	3603,100777
0,00136	3606,081009
0,00139	3609,061241
0,00142	3612,041473
0,00145	3615,021706
0,00148	3618,001938
0,0015	3620,98217
0,00152	3623,962402
0,00154	3626,942635
0,00155	3629,922867
0,00155	3632,903099
0,00154	3635,883331
0,00153	3638,863564
0,0015	3641,843796
0,00147	3644,824028
0,00142	3647,80426
0,00136	3650,784492
0,00129	3653,764725
0,00122	3656,744957
0,00113	3659,725189
0,00104	3662,705421
0,000954	3665,685654
0,000866	3668,665886
0,000783	3671,646118
0,000706	3674,62635
0,000635	3677,606583
0,000572	3680,586815
0,000518	3683,567047
0,000467	3686,547279
0,000422	3689,527512
0,000381	3692,507744
0,000344	3695,487976
0,000309	3698,468208
0,000277	3701,448441
0,000246	3704,428673
0,000218	3707,408905
0,000191	3710,389137
0,000166	3713,36937
0,000142	3716,349602
0,000117	3719,329834
0,000093	3722,310066
0,0000712	3725,290298
0,0000493	3728,270531
0,0000292	3731,250763
0,0000115	3734,230995
0,0000131	3737,211227
0,0000303	3740,19146
0,0000491	3743,171692
0,0000682	3746,151924
0,000087	3749,132156
0,000106	3752,112389
0,000123	3755,092621
0,00014	3758,072853
0,000158	3761,053085
0,000174	3764,033318
0,00019	3767,01355
0,000206	3769,993782
0,00022	3772,974014
0,000235	3775,954247
0,000247	3778,934479
0,000259	3781,914711
0,00027	3784,894943
0,000279	3787,875175
0,000289	3790,855408
0,000297	3793,83564
0,000306	3796,815872
0,000315	3799,796104
0,000325	3802,776337
0,000336	3805,756569
0,000348	3808,736801
0,000359	3811,717033
0,000372	3814,697266
0,000385	3817,677498
0,000398	3820,65773
0,000412	3823,637962
0,000426	3826,618195
0,000441	3829,598427
0,000455	3832,578659
0,000471	3835,558891
0,000486	3838,539124
0,000502	3841,519356
0,000518	3844,499588
0,000535	3847,47982
0,000553	3850,460052
0,000571	3853,440285
0,000589	3856,420517
0,000607	3859,400749
0,000628	3862,380981
0,000648	3865,361214
0,000668	3868,341446
0,00069	3871,321678
0,000712	3874,30191
0,000736	3877,282143
0,00076	3880,262375
0,000784	3883,242607
0,00081	3886,222839
0,000835	3889,203072
0,000863	3892,183304
0,000891	3895,163536
0,000921	3898,143768
0,000951	3901,124001
0,000983	3904,104233
0,00102	3907,084465
0,00105	3910,064697
0,00109	3913,04493
0,00113	3916,025162
0,00117	3919,005394
0,00121	3921,985626
0,00125	3924,965858
0,0013	3927,946091
0,00135	3930,926323
0,0014	3933,906555
0,00145	3936,886787
0,00151	3939,86702
0,00157	3942,847252
0,00163	3945,827484
0,00169	3948,807716
0,00176	3951,787949
0,00184	3954,768181
0,00191	3957,748413
0,00199	3960,728645
0,00207	3963,708878
0,00216	3966,68911
0,00224	3969,669342
0,00232	3972,649574
0,00241	3975,629807
0,00249	3978,610039
0,00256	3981,590271
0,00263	3984,570503
0,00269	3987,550735
0,00274	3990,530968
0,00278	3993,5112
0,00279	3996,491432
0,00279	3999,471664
0,00276	4002,451897
0,00272	4005,432129
0,00266	4008,412361
0,00258	4011,392593
0,00248	4014,372826
0,00238	4017,353058
0,00228	4020,33329
0,00218	4023,313522
0,00209	4026,293755
0,002	4029,273987
0,00191	4032,254219
0,00184	4035,234451
0,00177	4038,214684
0,00171	4041,194916
0,00165	4044,175148
0,00159	4047,15538
0,00154	4050,135612
0,00149	4053,115845
0,00145	4056,096077
0,00141	4059,076309
0,00137	4062,056541
0,00133	4065,036774
0,00129	4068,017006
0,00126	4070,997238
0,00123	4073,97747
0,0012	4076,957703
0,00117	4079,937935
0,00114	4082,918167
0,00111	4085,898399
0,00109	4088,878632
0,00106	4091,858864
0,00104	4094,839096
0,00102	4097,819328
0,000995	4100,799561
0,000974	4103,779793
0,000953	4106,760025
0,000933	4109,740257
0,000913	4112,72049
0,000894	4115,700722
0,000875	4118,680954
0,000858	4121,661186
0,000841	4124,641418
0,000825	4127,621651
0,00081	4130,601883
0,000797	4133,582115
0,000782	4136,562347
0,000769	4139,54258
0,000757	4142,522812
0,000745	4145,503044
0,000733	4148,483276
0,000723	4151,463509
0,000711	4154,443741
0,000701	4157,423973
0,000691	4160,404205
0,000681	4163,384438
0,000671	4166,36467
0,000662	4169,344902
0,000651	4172,325134
0,000642	4175,305367
0,000634	4178,285599
0,000625	4181,265831
0,000618	4184,246063
0,000609	4187,226295
0,0006	4190,206528
0,000594	4193,18676
0,000586	4196,166992
0,000578	4199,147224
0,00057	4202,127457
0,000562	4205,107689
0,000555	4208,087921
0,000547	4211,068153
0,000541	4214,048386
0,000532	4217,028618
0,000527	4220,00885
0,00052	4222,989082
0,000512	4225,969315
0,000508	4228,949547
0,000501	4231,929779
0,000495	4234,910011
0,000488	4237,890244
0,000483	4240,870476
0,000477	4243,850708
0,000471	4246,83094
0,000465	4249,811172
0,000459	4252,791405
0,000455	4255,771637
0,000448	4258,751869
0,000444	4261,732101
0,000439	4264,712334
0,000434	4267,692566
0,000429	4270,672798
0,000423	4273,65303
0,000419	4276,633263
0,000414	4279,613495
0,000411	4282,593727
0,000406	4285,573959
0,000401	4288,554192
0,000397	4291,534424
0,000392	4294,514656
0,000389	4297,494888
0,000385	4300,475121
0,000381	4303,455353
0,000377	4306,435585
0,000374	4309,415817
0,000371	4312,396049
0,000367	4315,376282
0,000366	4318,356514
0,000361	4321,336746
0,000359	4324,316978
0,000356	4327,297211
0,000353	4330,277443
0,000351	4333,257675
0,000349	4336,237907
0,000346	4339,21814
0,000345	4342,198372
0,000343	4345,178604
0,000339	4348,158836
0,000338	4351,139069
0,000336	4354,119301
0,000333	4357,099533
0,000332	4360,079765
0,000331	4363,059998
0,000329	4366,04023
0,000328	4369,020462
0,000325	4372,000694
0,000323	4374,980927
0,000322	4377,961159
0,000319	4380,941391
0,000317	4383,921623
0,000316	4386,901855
0,000312	4389,882088
0,000309	4392,86232
0,000305	4395,842552
0,0003	4398,822784
0,000294	4401,803017
0,000285	4404,783249
0,000275	4407,763481
0,000264	4410,743713
0,00025	4413,723946
0,000234	4416,704178
0,000215	4419,68441
0,000194	4422,664642
0,000172	4425,644875
0,000149	4428,625107
0,000127	4431,605339
0,000107	4434,585571
0,0000948	4437,565804
0,0000884	4440,546036
0,0000895	4443,526268
0,0000954	4446,5065
0,000103	4449,486732
0,000113	4452,466965
0,000123	4455,447197
0,000132	4458,427429
0,000139	4461,407661
0,000146	4464,387894
0,000151	4467,368126
0,000156	4470,348358
0,00016	4473,32859
0,000163	4476,308823
0,000163	4479,289055
0,000165	4482,269287
0,000166	4485,249519
0,000168	4488,229752
0,000168	4491,209984
0,000169	4494,190216
0,00017	4497,170448
0,000171	4500,150681
0,000171	4503,130913
0,000171	4506,111145
0,000172	4509,091377
0,000172	4512,071609
0,000171	4515,051842
0,000171	4518,032074
0,000171	4521,012306
0,00017	4523,992538
0,000167	4526,972771
0,000166	4529,953003
0,000166	4532,933235
0,000164	4535,913467
0,000163	4538,8937
0,000162	4541,873932
0,000162	4544,854164
0,00016	4547,834396
0,000158	4550,814629
0,000157	4553,794861
0,000156	4556,775093
0,000155	4559,755325
0,000153	4562,735558
0,000151	4565,71579
0,00015	4568,696022
0,000147	4571,676254
0,000147	4574,656487
0,000144	4577,636719
0,000144	4580,616951
0,000141	4583,597183
0,000139	4586,577415
0,000138	4589,557648
0,000137	4592,53788
0,000136	4595,518112
0,000136	4598,498344
0,000133	4601,478577
0,000134	4604,458809
0,000132	4607,439041
0,000131	4610,419273
0,00013	4613,399506
0,000129	4616,379738
0,000128	4619,35997
0,000127	4622,340202
0,000127	4625,320435
0,000127	4628,300667
0,000125	4631,280899
0,000125	4634,261131
0,000124	4637,241364
0,000123	4640,221596
0,000122	4643,201828
0,000122	4646,18206
0,000122	4649,162292
0,000121	4652,142525
0,00012	4655,122757
0,000118	4658,102989
0,000118	4661,083221
0,000117	4664,063454
0,000116	4667,043686
0,000115	4670,023918
0,000114	4673,00415
0,000113	4675,984383
0,000111	4678,964615
0,000109	4681,944847
0,000109	4684,925079
0,000105	4687,905312
0,000103	4690,885544
0,000102	4693,865776
0,0000987	4696,846008
0,0000961	4699,826241
0,0000922	4702,806473
0,0000897	4705,786705
0,0000865	4708,766937
0,0000828	4711,747169
0,0000808	4714,727402
0,0000789	4717,707634
0,0000773	4720,687866
0,0000759	4723,668098
0,0000749	4726,648331
0,0000756	4729,628563
0,0000769	4732,608795
0,0000777	4735,589027
0,0000798	4738,56926
0,0000848	4741,549492
0,0000903	4744,529724
0,0000959	4747,509956
0,000104	4750,490189
0,000115	4753,470421
0,000124	4756,450653
0,000135	4759,430885
0,000147	4762,411118
0,000159	4765,39135
0,000172	4768,371582
0,000184	4771,351814
0,000197	4774,332047
0,000208	4777,312279
0,00022	4780,292511
0,000231	4783,272743
0,000239	4786,252975
0,000247	4789,233208
0,000252	4792,21344
0,000255	4795,193672
0,000255	4798,173904
0,000254	4801,154137
0,000252	4804,134369
0,00025	4807,114601
0,000249	4810,094833
0,00025	4813,075066
0,000252	4816,055298
0,000255	4819,03553
0,000258	4822,015762
0,000259	4824,995995
0,00026	4827,976227
0,000264	4830,956459
0,000269	4833,936691
0,000276	4836,916924
0,000285	4839,897156
0,000294	4842,877388
0,000306	4845,85762
0,000319	4848,837852
0,000335	4851,818085
0,000351	4854,798317
0,000369	4857,778549
0,000387	4860,758781
0,000406	4863,739014
0,000427	4866,719246
0,000445	4869,699478
0,000462	4872,67971
0,000478	4875,659943
0,000492	4878,640175
0,000505	4881,620407
0,000516	4884,600639
0,000524	4887,580872
0,000526	4890,561104
0,000526	4893,541336
0,000521	4896,521568
0,000511	4899,501801
0,000498	4902,482033
0,000481	4905,462265
0,000461	4908,442497
0,000441	4911,422729
0,00042	4914,402962
0,000402	4917,383194
0,000385	4920,363426
0,000373	4923,343658
0,000361	4926,323891
0,000349	4929,304123
0,000338	4932,284355
0,000328	4935,264587
0,000318	4938,24482
0,000309	4941,225052
0,000301	4944,205284
0,000292	4947,185516
0,000286	4950,165749
0,000278	4953,145981
0,000272	4956,126213
0,000267	4959,106445
0,000261	4962,086678
0,000256	4965,06691
0,000251	4968,047142
0,000248	4971,027374
0,000244	4974,007607
0,00024	4976,987839
0,000238	4979,968071
0,000233	4982,948303
0,000231	4985,928535
0,000227	4988,908768
0,000224	4991,889
0,000222	4994,869232
0,000219	4997,849464
0,000216	5000,829697
0,000214	5003,809929
0,000212	5006,790161
0,000209	5009,770393
0,000207	5012,750626
0,000204	5015,730858
0,000203	5018,71109
0,000201	5021,691322
0,0002	5024,671555
0,000199	5027,651787
0,000198	5030,632019
0,000196	5033,612251
0,000197	5036,592484
0,000195	5039,572716
0,000195	5042,552948
0,000193	5045,53318
0,000193	5048,513412
0,000192	5051,493645
0,000189	5054,473877
0,000188	5057,454109
0,000188	5060,434341
0,000188	5063,414574
0,000188	5066,394806
0,000189	5069,375038
0,00019	5072,35527
0,000192	5075,335503
0,000195	5078,315735
0,000196	5081,295967
0,000197	5084,276199
0,000197	5087,256432
0,000199	5090,236664
0,000198	5093,216896
0,000196	5096,197128
0,000194	5099,177361
0,000194	5102,157593
0,000194	5105,137825
0,000193	5108,118057
0,000192	5111,098289
0,000191	5114,078522
0,000191	5117,058754
0,000192	5120,038986
0,000194	5123,019218
0,000195	5125,999451
0,000197	5128,979683
0,000198	5131,959915
0,0002	5134,940147
0,000201	5137,92038
0,000203	5140,900612
0,000204	5143,880844
0,000207	5146,861076
0,000207	5149,841309
0,000209	5152,821541
0,000211	5155,801773
0,000214	5158,782005
0,000216	5161,762238
0,000219	5164,74247
0,000222	5167,722702
0,000227	5170,702934
0,000228	5173,683167
0,000232	5176,663399
0,000237	5179,643631
0,000241	5182,623863
0,000245	5185,604095
0,00025	5188,584328
0,000256	5191,56456
0,000262	5194,544792
0,000268	5197,525024
0,000275	5200,505257
0,000281	5203,485489
0,000289	5206,465721
0,000296	5209,445953
0,000305	5212,426186
0,000312	5215,406418
0,000321	5218,38665
0,00033	5221,366882
0,000339	5224,347115
0,000349	5227,327347
0,000357	5230,307579
0,000369	5233,287811
0,000377	5236,268044
0,000388	5239,248276
0,000397	5242,228508
0,000406	5245,20874
0,000413	5248,188972
0,00042	5251,169205
0,000428	5254,149437
0,000433	5257,129669
0,000438	5260,109901
0,000444	5263,090134
0,000446	5266,070366
0,000449	5269,050598
0,00045	5272,03083
0,000451	5275,011063
0,000451	5277,991295
0,00045	5280,971527
0,000448	5283,951759
0,000447	5286,931992
0,000443	5289,912224
0,00044	5292,892456
0,000435	5295,872688
0,000429	5298,852921
0,000422	5301,833153
0,000416	5304,813385
0,000408	5307,793617
0,000401	5310,773849
0,000392	5313,754082
0,000382	5316,734314
0,000374	5319,714546
0,000365	5322,694778
0,000355	5325,675011
0,000346	5328,655243
0,000336	5331,635475
0,000327	5334,615707
0,000319	5337,59594
0,00031	5340,576172
0,000301	5343,556404
0,000295	5346,536636
0,000287	5349,516869
0,000281	5352,497101
0,000276	5355,477333
0,000271	5358,457565
0,000268	5361,437798
0,000264	5364,41803
0,000264	5367,398262
0,000263	5370,378494
0,000263	5373,358727
0,000262	5376,338959
0,000262	5379,319191
0,000259	5382,299423
0,000255	5385,279655
0,000252	5388,259888
0,000246	5391,24012
0,00024	5394,220352
0,000233	5397,200584
0,000228	5400,180817
0,000223	5403,161049
0,000218	5406,141281
0,000214	5409,121513
0,00021	5412,101746
0,000206	5415,081978
0,000203	5418,06221
0,000199	5421,042442
0,000196	5424,022675
0,000193	5427,002907
0,00019	5429,983139
0,000186	5432,963371
0,000184	5435,943604
0,000181	5438,923836
0,000179	5441,904068
0,000177	5444,8843
0,000174	5447,864532
0,000173	5450,844765
0,000169	5453,824997
0,000169	5456,805229
0,000165	5459,785461
0,000164	5462,765694
0,000162	5465,745926
0,00016	5468,726158
0,000159	5471,70639
0,000157	5474,686623
0,000156	5477,666855
0,000154	5480,647087
0,000154	5483,627319
0,000153	5486,607552
0,000152	5489,587784
0,000151	5492,568016
0,000151	5495,548248
0,00015	5498,528481
0,00015	5501,508713
0,000148	5504,488945
0,000147	5507,469177
0,000147	5510,449409
0,000147	5513,429642
0,000146	5516,409874
0,000147	5519,390106
0,000146	5522,370338
0,000145	5525,350571
0,000144	5528,330803
0,000143	5531,311035
0,000143	5534,291267
0,000144	5537,2715
0,000143	5540,251732
0,000142	5543,231964
0,000142	5546,212196
0,000141	5549,192429
0,00014	5552,172661
0,00014	5555,152893
0,000139	5558,133125
0,000139	5561,113358
0,000139	5564,09359
0,000139	5567,073822
0,000139	5570,054054
0,000138	5573,034286
0,000138	5576,014519
0,000137	5578,994751
0,000138	5581,974983
0,000137	5584,955215
0,000137	5587,935448
0,000138	5590,91568
0,000138	5593,895912
0,000136	5596,876144
0,000137	5599,856377
0,000136	5602,836609
0,000138	5605,816841
0,000136	5608,797073
0,000138	5611,777306
0,000137	5614,757538
0,000138	5617,73777
0,000138	5620,718002
0,000137	5623,698235
0,000138	5626,678467
0,000137	5629,658699
0,000137	5632,638931
0,000137	5635,619164
0,000137	5638,599396
0,000138	5641,579628
0,000139	5644,55986
0,000139	5647,540092
0,000141	5650,520325
0,000143	5653,500557
0,000146	5656,480789
0,000149	5659,461021
0,000154	5662,441254
0,000158	5665,421486
0,000164	5668,401718
0,000169	5671,38195
0,000172	5674,362183
0,000177	5677,342415
0,000178	5680,322647
0,00018	5683,302879
0,000181	5686,283112
0,000181	5689,263344
0,00018	5692,243576
0,000179	5695,223808
0,000178	5698,204041
0,000178	5701,184273
0,000177	5704,164505
0,000176	5707,144737
0,000177	5710,124969
0,000177	5713,105202
0,000177	5716,085434
0,000177	5719,065666
0,000178	5722,045898
0,000179	5725,026131
0,00018	5728,006363
0,000181	5730,986595
0,000183	5733,966827
0,000184	5736,94706
0,000186	5739,927292
0,000187	5742,907524
0,000189	5745,887756
0,000191	5748,867989
0,000193	5751,848221
0,000195	5754,828453
0,000198	5757,808685
0,000199	5760,788918
0,000202	5763,76915
0,000204	5766,749382
0,000207	5769,729614
0,000209	5772,709846
0,000213	5775,690079
0,000214	5778,670311
0,000217	5781,650543
0,00022	5784,630775
0,000223	5787,611008
0,000227	5790,59124
0,00023	5793,571472
0,000233	5796,551704
0,000235	5799,531937
0,000238	5802,512169
0,000241	5805,492401
0,000243	5808,472633
0,000246	5811,452866
0,00025	5814,433098
0,000253	5817,41333
0,000257	5820,393562
0,00026	5823,373795
0,000263	5826,354027
0,000266	5829,334259
0,000269	5832,314491
0,000273	5835,294724
0,000276	5838,274956
0,00028	5841,255188
0,000283	5844,23542
0,000287	5847,215652
0,000291	5850,195885
0,000295	5853,176117
0,0003	5856,156349
0,000304	5859,136581
0,000308	5862,116814
0,000313	5865,097046
0,000318	5868,077278
0,000323	5871,05751
0,000327	5874,037743
0,000333	5877,017975
0,000338	5879,998207
0,000343	5882,978439
0,000349	5885,958672
0,000355	5888,938904
0,00036	5891,919136
0,000367	5894,899368
0,000373	5897,879601
0,00038	5900,859833
0,000386	5903,840065
0,000393	5906,820297
0,0004	5909,800529
0,000407	5912,780762
0,000415	5915,760994
0,000423	5918,741226
0,000431	5921,721458
0,00044	5924,701691
0,000449	5927,681923
0,000458	5930,662155
0,000469	5933,642387
0,000479	5936,62262
0,000491	5939,602852
0,000502	5942,583084
0,000517	5945,563316
[truncated: 30,772 more rows]
