# Supplementary material for: Predicting the Durability of Solid Fired Bricks Using NDT Electroacoustic Methods
Source: Materials (Basel). 2022 Aug 25;15(17):5882. doi: 10.3390/ma15175882 (PMC9457344; doi:10.3390/ma15175882)
Supplement: Supplementary file 1 [file materials-15-05882-s001.zip › 34-NV0_FL.csv]

ASCII data file created with TiePie Multi Channel software. www.tiepie.com.
2021-02-24 09:15:45 704m
Frequency	FFT1
Hz	V
0,00122	0
0,000511	2,980232239
0,000516	5,960464478
0,000529	8,940696716
0,000539	11,92092896
0,000557	14,90116119
0,000478	17,88139343
0,000529	20,86162567
0,000551	23,84185791
0,000556	26,82209015
0,000547	29,80232239
0,000532	32,78255463
0,000525	35,76278687
0,000526	38,7430191
0,000528	41,72325134
0,000525	44,70348358
0,000521	47,68371582
0,000499	50,66394806
0,000508	53,6441803
0,000509	56,62441254
0,000511	59,60464478
0,000515	62,58487701
0,000504	65,56510925
0,000511	68,54534149
0,000509	71,52557373
0,000505	74,50580597
0,000505	77,48603821
0,000506	80,46627045
0,000506	83,44650269
0,000507	86,42673492
0,000508	89,40696716
0,000504	92,3871994
0,000503	95,36743164
0,000501	98,34766388
0,000499	101,3278961
0,000496	104,3081284
0,000503	107,2883606
0,000496	110,2685928
0,000496	113,2488251
0,000496	116,2290573
0,000494	119,2092896
0,000493	122,1895218
0,00049	125,169754
0,000491	128,1499863
0,000486	131,1302185
0,000488	134,1104507
0,000486	137,090683
0,000483	140,0709152
0,000476	143,0511475
0,00048	146,0313797
0,000476	149,0116119
0,000475	151,9918442
0,000476	154,9720764
0,000475	157,9523087
0,000469	160,9325409
0,000473	163,9127731
0,000471	166,8930054
0,000469	169,8732376
0,000467	172,8534698
0,000472	175,8337021
0,000464	178,8139343
0,000464	181,7941666
0,000465	184,7743988
0,000464	187,754631
0,000457	190,7348633
0,000464	193,7150955
0,000461	196,6953278
0,000455	199,67556
0,000455	202,6557922
0,00046	205,6360245
0,000452	208,6162567
0,000453	211,596489
0,000452	214,5767212
0,000452	217,5569534
0,000449	220,5371857
0,000456	223,5174179
0,000449	226,4976501
0,00045	229,4778824
0,00045	232,4581146
0,000451	235,4383469
0,000449	238,4185791
0,000449	241,3988113
0,000449	244,3790436
0,000447	247,3592758
0,000449	250,3395081
0,00045	253,3197403
0,000448	256,2999725
0,000447	259,2802048
0,000448	262,260437
0,000448	265,2406693
0,000446	268,2209015
0,000449	271,2011337
0,000448	274,181366
0,000446	277,1615982
0,000446	280,1418304
0,000445	283,1220627
0,000444	286,1022949
0,000444	289,0825272
0,000443	292,0627594
0,000443	295,0429916
0,00044	298,0232239
0,000443	301,0034561
0,000442	303,9836884
0,000438	306,9639206
0,000439	309,9441528
0,000442	312,9243851
0,000437	315,9046173
0,000437	318,8848495
0,000439	321,8650818
0,000437	324,845314
0,000437	327,8255463
0,00044	330,8057785
0,000438	333,7860107
0,000437	336,766243
0,000439	339,7464752
0,00044	342,7267075
0,000439	345,7069397
0,000441	348,6871719
0,000443	351,6674042
0,000442	354,6476364
0,00044	357,6278687
0,000444	360,6081009
0,000443	363,5883331
0,000444	366,5685654
0,000444	369,5487976
0,000445	372,5290298
0,000445	375,5092621
0,000444	378,4894943
0,000447	381,4697266
0,000444	384,4499588
0,000444	387,430191
0,000444	390,4104233
0,000446	393,3906555
0,000442	396,3708878
0,000443	399,35112
0,000444	402,3313522
0,000442	405,3115845
0,000442	408,2918167
0,000442	411,272049
0,000441	414,2522812
0,00044	417,2325134
0,000441	420,2127457
0,000441	423,1929779
0,000441	426,1732101
0,000441	429,1534424
0,000442	432,1336746
0,000443	435,1139069
0,000442	438,0941391
0,000445	441,0743713
0,000446	444,0546036
0,000448	447,0348358
0,000451	450,0150681
0,000452	452,9953003
0,000453	455,9755325
0,000456	458,9557648
0,00046	461,935997
0,000462	464,9162292
0,000465	467,8964615
0,000467	470,8766937
0,000472	473,856926
0,000474	476,8371582
0,000478	479,8173904
0,000482	482,7976227
0,000486	485,7778549
0,000488	488,7580872
0,000493	491,7383194
0,000495	494,7185516
0,0005	497,6987839
0,000502	500,6790161
0,000506	503,6592484
0,00051	506,6394806
0,000514	509,6197128
0,000517	512,5999451
0,000522	515,5801773
0,000524	518,5604095
0,000527	521,5406418
0,000532	524,520874
0,000536	527,5011063
0,000539	530,4813385
0,000542	533,4615707
0,000547	536,441803
0,000552	539,4220352
0,000555	542,4022675
0,000557	545,3824997
0,000564	548,3627319
0,000568	551,3429642
0,000571	554,3231964
0,000575	557,3034286
0,000578	560,2836609
0,000582	563,2638931
0,000588	566,2441254
0,000591	569,2243576
0,000595	572,2045898
0,000599	575,1848221
0,000602	578,1650543
0,000605	581,1452866
0,000607	584,1255188
0,000612	587,105751
0,000614	590,0859833
0,000617	593,0662155
0,00062	596,0464478
0,000623	599,02668
0,000625	602,0069122
0,000627	604,9871445
0,00063	607,9673767
0,000632	610,9476089
0,000633	613,9278412
0,000637	616,9080734
0,000639	619,8883057
0,000641	622,8685379
0,000645	625,8487701
0,000647	628,8290024
0,000649	631,8092346
0,000654	634,7894669
0,000656	637,7696991
0,00066	640,7499313
0,000662	643,7301636
0,000664	646,7103958
0,000667	649,6906281
0,00067	652,6708603
0,000673	655,6510925
0,000675	658,6313248
0,000678	661,611557
0,000678	664,5917892
0,000683	667,5720215
0,000684	670,5522537
0,000685	673,532486
0,000685	676,5127182
0,000688	679,4929504
0,000689	682,4731827
0,000691	685,4534149
0,000696	688,4336472
0,000696	691,4138794
0,000699	694,3941116
0,000704	697,3743439
0,000707	700,3545761
0,000711	703,3348083
0,000715	706,3150406
0,000721	709,2952728
0,000726	712,2755051
0,000732	715,2557373
0,000737	718,2359695
0,000744	721,2162018
0,00075	724,196434
0,000757	727,1766663
0,000764	730,1568985
0,000771	733,1371307
0,000779	736,117363
0,000787	739,0975952
0,000793	742,0778275
0,000802	745,0580597
0,000808	748,0382919
0,000817	751,0185242
0,000825	753,9987564
0,000833	756,9789886
0,000841	759,9592209
0,00085	762,9394531
0,000857	765,9196854
0,000865	768,8999176
0,000875	771,8801498
0,000883	774,8603821
0,000891	777,8406143
0,0009	780,8208466
0,00091	783,8010788
0,000919	786,781311
0,000928	789,7615433
0,00094	792,7417755
0,000949	795,7220078
0,000961	798,70224
0,000974	801,6824722
0,000985	804,6627045
0,000998	807,6429367
0,00101	810,6231689
0,00103	813,6034012
0,00104	816,5836334
0,00106	819,5638657
0,00108	822,5440979
0,0011	825,5243301
0,00112	828,5045624
0,00114	831,4847946
0,00116	834,4650269
0,00119	837,4452591
0,00121	840,4254913
0,00124	843,4057236
0,00127	846,3859558
0,0013	849,366188
0,00134	852,3464203
0,00137	855,3266525
0,00141	858,3068848
0,00145	861,287117
0,0015	864,2673492
0,00154	867,2475815
0,00159	870,2278137
0,00165	873,208046
0,00171	876,1882782
0,00177	879,1685104
0,00184	882,1487427
0,00191	885,1289749
0,00199	888,1092072
0,00208	891,0894394
0,00217	894,0696716
0,00227	897,0499039
0,00238	900,0301361
0,00249	903,0103683
0,00261	905,9906006
0,00273	908,9708328
0,00287	911,9510651
0,003	914,9312973
0,00314	917,9115295
0,00328	920,8917618
0,00343	923,871994
0,00357	926,8522263
0,0037	929,8324585
0,00383	932,8126907
0,00394	935,792923
0,00404	938,7731552
0,00412	941,7533875
0,00416	944,7336197
0,00417	947,7138519
0,00414	950,6940842
0,00406	953,6743164
0,00393	956,6545486
0,00374	959,6347809
0,00349	962,6150131
0,00319	965,5952454
0,00283	968,5754776
0,00243	971,5557098
0,002	974,5359421
0,00158	977,5161743
0,00122	980,4964066
0,000993	983,4766388
0,00094	986,456871
0,001	989,4371033
0,00107	992,4173355
0,00108	995,3975677
0,00103	998,3778
0,000944	1001,358032
0,000882	1004,338264
0,000847	1007,318497
0,000826	1010,298729
0,000808	1013,278961
0,000791	1016,259193
0,000777	1019,239426
0,000767	1022,219658
0,000758	1025,19989
0,000755	1028,180122
0,000755	1031,160355
0,000757	1034,140587
0,000759	1037,120819
0,000766	1040,101051
0,000773	1043,081284
0,000779	1046,061516
0,000788	1049,041748
0,000799	1052,02198
0,000809	1055,002213
0,000817	1057,982445
0,000829	1060,962677
0,000839	1063,942909
0,000848	1066,923141
0,000857	1069,903374
0,000865	1072,883606
0,000871	1075,863838
0,000876	1078,84407
0,000879	1081,824303
0,000881	1084,804535
0,000878	1087,784767
0,000876	1090,764999
0,000872	1093,745232
0,000864	1096,725464
0,000856	1099,705696
0,000845	1102,685928
0,000833	1105,666161
0,000818	1108,646393
0,000802	1111,626625
0,000785	1114,606857
0,000768	1117,58709
0,000749	1120,567322
0,000732	1123,547554
0,000714	1126,527786
0,000696	1129,508018
0,00068	1132,488251
0,000664	1135,468483
0,000651	1138,448715
0,000637	1141,428947
0,000626	1144,40918
0,000618	1147,389412
0,000609	1150,369644
0,000603	1153,349876
0,000598	1156,330109
0,000598	1159,310341
0,000597	1162,290573
0,000601	1165,270805
0,000607	1168,251038
0,000614	1171,23127
0,000626	1174,211502
0,000639	1177,191734
0,000656	1180,171967
0,000676	1183,152199
0,000699	1186,132431
0,000725	1189,112663
0,000753	1192,092896
0,000784	1195,073128
0,000821	1198,05336
0,000857	1201,033592
0,000898	1204,013824
0,000938	1206,994057
0,000984	1209,974289
0,00103	1212,954521
0,00107	1215,934753
0,00112	1218,914986
0,00117	1221,895218
0,00121	1224,87545
0,00126	1227,855682
0,0013	1230,835915
0,00134	1233,816147
0,00137	1236,796379
0,0014	1239,776611
0,00143	1242,756844
0,00144	1245,737076
0,00145	1248,717308
0,00145	1251,69754
0,00144	1254,677773
0,00142	1257,658005
0,00139	1260,638237
0,00136	1263,618469
0,00131	1266,598701
0,00126	1269,578934
0,0012	1272,559166
0,00115	1275,539398
0,00109	1278,51963
0,00104	1281,499863
0,000999	1284,480095
0,000962	1287,460327
0,000932	1290,440559
0,000908	1293,420792
0,000888	1296,401024
0,000869	1299,381256
0,00085	1302,361488
0,000831	1305,341721
0,000811	1308,321953
0,000792	1311,302185
0,000774	1314,282417
0,000756	1317,26265
0,00074	1320,242882
0,000725	1323,223114
0,000709	1326,203346
0,000696	1329,183578
0,000683	1332,163811
0,000669	1335,144043
0,000657	1338,124275
0,000647	1341,104507
0,000635	1344,08474
0,000624	1347,064972
0,000615	1350,045204
0,000606	1353,025436
0,000596	1356,005669
0,000587	1358,985901
0,000579	1361,966133
0,000571	1364,946365
0,000564	1367,926598
0,000557	1370,90683
0,00055	1373,887062
0,000544	1376,867294
0,000539	1379,847527
0,00053	1382,827759
0,000525	1385,807991
0,000521	1388,788223
0,000515	1391,768456
0,000509	1394,748688
0,000504	1397,72892
0,0005	1400,709152
0,000494	1403,689384
0,000489	1406,669617
0,000485	1409,649849
0,000481	1412,630081
0,000477	1415,610313
0,000473	1418,590546
0,000468	1421,570778
0,000466	1424,55101
0,000462	1427,531242
0,000458	1430,511475
0,000454	1433,491707
0,00045	1436,471939
0,000446	1439,452171
0,000444	1442,432404
0,000441	1445,412636
0,000437	1448,392868
0,000433	1451,3731
0,00043	1454,353333
0,000426	1457,333565
0,000423	1460,313797
0,00042	1463,294029
0,000416	1466,274261
0,000413	1469,254494
0,000411	1472,234726
0,000408	1475,214958
0,000405	1478,19519
0,000401	1481,175423
0,000399	1484,155655
0,000395	1487,135887
0,000394	1490,116119
0,00039	1493,096352
0,000388	1496,076584
0,000386	1499,056816
0,000381	1502,037048
0,000381	1505,017281
0,000378	1507,997513
0,000377	1510,977745
0,000375	1513,957977
0,000373	1516,93821
0,000372	1519,918442
0,000371	1522,898674
0,000368	1525,878906
0,000367	1528,859138
0,000366	1531,839371
0,000365	1534,819603
0,000364	1537,799835
0,000363	1540,780067
0,000363	1543,7603
0,000363	1546,740532
0,000363	1549,720764
0,000362	1552,700996
0,000362	1555,681229
0,000362	1558,661461
0,000363	1561,641693
0,000363	1564,621925
0,000365	1567,602158
0,000366	1570,58239
0,000368	1573,562622
0,000369	1576,542854
0,000372	1579,523087
0,000374	1582,503319
0,000377	1585,483551
0,000379	1588,463783
0,000382	1591,444016
0,000385	1594,424248
0,000388	1597,40448
0,000393	1600,384712
0,000396	1603,364944
0,000399	1606,345177
0,000402	1609,325409
0,000407	1612,305641
0,00041	1615,285873
0,000415	1618,266106
0,00042	1621,246338
0,000425	1624,22657
0,000429	1627,206802
0,000434	1630,187035
0,000439	1633,167267
0,000443	1636,147499
0,000449	1639,127731
0,000455	1642,107964
0,00046	1645,088196
0,000464	1648,068428
0,00047	1651,04866
0,000476	1654,028893
0,00048	1657,009125
0,000486	1659,989357
0,000492	1662,969589
0,000497	1665,949821
0,000504	1668,930054
0,00051	1671,910286
0,000516	1674,890518
0,000523	1677,87075
0,000529	1680,850983
0,000537	1683,831215
0,000543	1686,811447
0,000552	1689,791679
0,000559	1692,771912
0,000567	1695,752144
0,000576	1698,732376
0,000585	1701,712608
0,000594	1704,692841
0,000603	1707,673073
0,000613	1710,653305
0,000624	1713,633537
0,000633	1716,61377
0,000644	1719,594002
0,000657	1722,574234
0,000668	1725,554466
0,000678	1728,534698
0,00069	1731,514931
0,000704	1734,495163
0,000717	1737,475395
0,000729	1740,455627
0,000742	1743,43586
0,000756	1746,416092
0,000768	1749,396324
0,000779	1752,376556
0,000794	1755,356789
0,000806	1758,337021
0,000819	1761,317253
0,00083	1764,297485
0,000842	1767,277718
0,000854	1770,25795
0,000865	1773,238182
0,000875	1776,218414
0,000886	1779,198647
0,000894	1782,178879
0,000904	1785,159111
0,000912	1788,139343
0,000918	1791,119576
0,000924	1794,099808
0,000929	1797,08004
0,000934	1800,060272
0,000937	1803,040504
0,000938	1806,020737
0,00094	1809,000969
0,00094	1811,981201
0,000938	1814,961433
0,000934	1817,941666
0,000931	1820,921898
0,000926	1823,90213
0,000921	1826,882362
0,000913	1829,862595
0,000904	1832,842827
0,000895	1835,823059
0,000885	1838,803291
0,000875	1841,783524
0,000865	1844,763756
0,000854	1847,743988
0,000841	1850,72422
0,00083	1853,704453
0,000817	1856,684685
0,000804	1859,664917
0,00079	1862,645149
0,000776	1865,625381
0,000762	1868,605614
0,000747	1871,585846
0,000731	1874,566078
0,000715	1877,54631
0,000697	1880,526543
0,000681	1883,506775
0,000663	1886,487007
0,000645	1889,467239
0,000626	1892,447472
0,000607	1895,427704
0,00059	1898,407936
0,00057	1901,388168
0,000553	1904,368401
0,000536	1907,348633
0,000521	1910,328865
0,000507	1913,309097
0,000494	1916,28933
0,000485	1919,269562
0,000476	1922,249794
0,000472	1925,230026
0,000466	1928,210258
0,000463	1931,190491
0,000461	1934,170723
0,000461	1937,150955
0,000459	1940,131187
0,000457	1943,11142
0,000456	1946,091652
0,000452	1949,071884
0,000449	1952,052116
0,000446	1955,032349
0,000442	1958,012581
0,000439	1960,992813
0,000437	1963,973045
0,000433	1966,953278
0,00043	1969,93351
0,000431	1972,913742
0,000427	1975,893974
0,000427	1978,874207
0,000424	1981,854439
0,000423	1984,834671
0,00042	1987,814903
0,000419	1990,795135
0,000418	1993,775368
0,000417	1996,7556
0,000416	1999,735832
0,000414	2002,716064
0,000414	2005,696297
0,000414	2008,676529
0,000413	2011,656761
0,000413	2014,636993
0,000414	2017,617226
0,000414	2020,597458
0,000413	2023,57769
0,000414	2026,557922
0,000414	2029,538155
0,000414	2032,518387
0,000413	2035,498619
0,000415	2038,478851
0,000415	2041,459084
0,000415	2044,439316
0,000415	2047,419548
0,000416	2050,39978
0,000416	2053,380013
0,000415	2056,360245
0,000414	2059,340477
0,000414	2062,320709
0,000416	2065,300941
0,000413	2068,281174
0,000413	2071,261406
0,000412	2074,241638
0,000412	2077,22187
0,000409	2080,202103
0,000408	2083,182335
0,000407	2086,162567
0,000407	2089,142799
0,000405	2092,123032
0,000403	2095,103264
0,000402	2098,083496
0,0004	2101,063728
0,0004	2104,043961
0,000397	2107,024193
0,000395	2110,004425
0,000394	2112,984657
0,000392	2115,96489
0,00039	2118,945122
0,000389	2121,925354
0,000386	2124,905586
0,000385	2127,885818
0,000383	2130,866051
0,000382	2133,846283
0,00038	2136,826515
0,000378	2139,806747
0,000376	2142,78698
0,000376	2145,767212
0,000374	2148,747444
0,000371	2151,727676
0,00037	2154,707909
0,000369	2157,688141
0,000367	2160,668373
0,000366	2163,648605
0,000365	2166,628838
0,000363	2169,60907
0,000363	2172,589302
0,000362	2175,569534
0,00036	2178,549767
0,000361	2181,529999
0,00036	2184,510231
0,000359	2187,490463
0,000358	2190,470695
0,000358	2193,450928
0,000358	2196,43116
0,000357	2199,411392
0,000357	2202,391624
0,000356	2205,371857
0,000355	2208,352089
0,000355	2211,332321
0,000355	2214,312553
0,000353	2217,292786
0,000353	2220,273018
0,000352	2223,25325
0,000352	2226,233482
0,00035	2229,213715
0,00035	2232,193947
0,00035	2235,174179
0,000349	2238,154411
0,000348	2241,134644
0,000349	2244,114876
0,000348	2247,095108
0,000348	2250,07534
0,000348	2253,055573
0,000346	2256,035805
0,000346	2259,016037
0,000346	2261,996269
0,000347	2264,976501
0,000345	2267,956734
0,000344	2270,936966
0,000344	2273,917198
0,000344	2276,89743
0,000344	2279,877663
0,000342	2282,857895
0,000342	2285,838127
0,000341	2288,818359
0,00034	2291,798592
0,00034	2294,778824
0,000338	2297,759056
0,000338	2300,739288
0,000336	2303,719521
0,000336	2306,699753
0,000337	2309,679985
0,000336	2312,660217
0,000336	2315,64045
0,000335	2318,620682
0,000335	2321,600914
0,000334	2324,581146
0,000334	2327,561378
0,000334	2330,541611
0,000333	2333,521843
0,000333	2336,502075
0,000333	2339,482307
0,000332	2342,46254
0,000334	2345,442772
0,000333	2348,423004
0,000332	2351,403236
0,000332	2354,383469
0,000332	2357,363701
0,000331	2360,343933
0,000332	2363,324165
0,000331	2366,304398
0,000331	2369,28463
0,000331	2372,264862
0,000331	2375,245094
0,00033	2378,225327
0,000331	2381,205559
0,000331	2384,185791
0,000331	2387,166023
0,000331	2390,146255
0,000331	2393,126488
0,000331	2396,10672
0,000331	2399,086952
0,00033	2402,067184
0,00033	2405,047417
0,00033	2408,027649
0,000329	2411,007881
0,000329	2413,988113
0,000328	2416,968346
0,000326	2419,948578
0,000325	2422,92881
0,000323	2425,909042
0,000321	2428,889275
0,000318	2431,869507
0,000314	2434,849739
0,000312	2437,829971
0,000306	2440,810204
0,000303	2443,790436
0,000297	2446,770668
0,00029	2449,7509
0,000283	2452,731133
0,000276	2455,711365
0,000268	2458,691597
0,00026	2461,671829
0,00025	2464,652061
0,000242	2467,632294
0,000232	2470,612526
0,000222	2473,592758
0,000211	2476,57299
0,000201	2479,553223
0,00019	2482,533455
0,00018	2485,513687
0,00017	2488,493919
0,00016	2491,474152
0,000151	2494,454384
0,000142	2497,434616
0,000135	2500,414848
0,000125	2503,395081
0,000119	2506,375313
0,000111	2509,355545
0,000105	2512,335777
0,0000991	2515,31601
0,0000936	2518,296242
0,0000881	2521,276474
0,0000833	2524,256706
0,0000784	2527,236938
0,0000741	2530,217171
0,0000704	2533,197403
0,0000648	2536,177635
0,0000612	2539,157867
0,0000576	2542,1381
0,0000523	2545,118332
0,0000476	2548,098564
0,0000443	2551,078796
0,0000411	2554,059029
0,0000361	2557,039261
0,0000315	2560,019493
0,0000276	2562,999725
0,0000236	2565,979958
0,0000193	2568,96019
0,0000161	2571,940422
0,0000125	2574,920654
0,00000766	2577,900887
0,00000429	2580,881119
0,00000199	2583,861351
0,00000259	2586,841583
0,00000602	2589,821815
0,00000948	2592,802048
0,0000115	2595,78228
0,0000151	2598,762512
0,0000168	2601,742744
0,0000192	2604,722977
0,0000211	2607,703209
0,000024	2610,683441
0,0000254	2613,663673
0,0000271	2616,643906
0,0000303	2619,624138
0,0000316	2622,60437
0,000034	2625,584602
0,0000351	2628,564835
0,0000373	2631,545067
0,0000381	2634,525299
0,0000406	2637,505531
0,0000421	2640,485764
0,0000429	2643,465996
0,0000445	2646,446228
0,0000448	2649,42646
0,0000456	2652,406693
0,0000476	2655,386925
0,0000504	2658,367157
0,0000515	2661,347389
0,000052	2664,327621
0,0000542	2667,307854
0,0000545	2670,288086
0,0000565	2673,268318
0,0000579	2676,24855
0,0000589	2679,228783
0,0000606	2682,209015
0,000063	2685,189247
0,0000634	2688,169479
0,0000653	2691,149712
0,0000663	2694,129944
0,0000669	2697,110176
0,0000677	2700,090408
0,000069	2703,070641
0,0000704	2706,050873
0,0000711	2709,031105
0,0000707	2712,011337
0,0000722	2714,99157
0,0000723	2717,971802
0,0000729	2720,952034
0,0000731	2723,932266
0,0000729	2726,912498
0,0000731	2729,892731
0,0000732	2732,872963
0,0000731	2735,853195
0,0000729	2738,833427
0,000071	2741,81366
0,0000717	2744,793892
0,0000696	2747,774124
0,0000697	2750,754356
0,000069	2753,734589
0,0000686	2756,714821
0,0000665	2759,695053
0,0000653	2762,675285
0,0000642	2765,655518
0,0000641	2768,63575
0,0000632	2771,615982
0,000062	2774,596214
0,0000616	2777,576447
0,0000608	2780,556679
0,0000605	2783,536911
0,000061	2786,517143
0,0000631	2789,497375
0,0000645	2792,477608
0,0000644	2795,45784
0,0000683	2798,438072
0,0000719	2801,418304
0,0000751	2804,398537
0,0000793	2807,378769
0,0000827	2810,359001
0,0000883	2813,339233
0,0000945	2816,319466
0,0000991	2819,299698
0,000104	2822,27993
0,000112	2825,260162
0,000119	2828,240395
0,000125	2831,220627
0,000133	2834,200859
0,00014	2837,181091
0,000147	2840,161324
0,000154	2843,141556
0,00016	2846,121788
0,000167	2849,10202
0,000172	2852,082253
0,000177	2855,062485
0,000182	2858,042717
0,000186	2861,022949
0,000188	2864,003181
0,00019	2866,983414
0,000192	2869,963646
0,000193	2872,943878
0,000192	2875,92411
0,000192	2878,904343
0,000192	2881,884575
0,000191	2884,864807
0,000191	2887,845039
0,000189	2890,825272
0,00019	2893,805504
0,000191	2896,785736
0,000191	2899,765968
0,000192	2902,746201
0,000193	2905,726433
0,000195	2908,706665
0,000198	2911,686897
0,000199	2914,66713
0,000201	2917,647362
0,000203	2920,627594
0,000203	2923,607826
0,000204	2926,588058
0,000206	2929,568291
0,000205	2932,548523
0,000205	2935,528755
0,000205	2938,508987
0,000206	2941,48922
0,000206	2944,469452
0,000207	2947,449684
0,000207	2950,429916
0,000208	2953,410149
0,000208	2956,390381
0,00021	2959,370613
0,00021	2962,350845
0,000209	2965,331078
0,00021	2968,31131
0,00021	2971,291542
0,000211	2974,271774
0,000211	2977,252007
0,000211	2980,232239
0,000212	2983,212471
0,000211	2986,192703
0,000213	2989,172935
0,000214	2992,153168
0,000215	2995,1334
0,000217	2998,113632
0,000218	3001,093864
0,000219	3004,074097
0,000221	3007,054329
0,000221	3010,034561
0,000222	3013,014793
0,000224	3015,995026
0,000225	3018,975258
0,000228	3021,95549
0,000228	3024,935722
0,000229	3027,915955
0,000231	3030,896187
0,000232	3033,876419
0,000233	3036,856651
0,000234	3039,836884
0,000237	3042,817116
0,000238	3045,797348
0,000239	3048,77758
0,000241	3051,757813
0,000242	3054,738045
0,000245	3057,718277
0,000246	3060,698509
0,000249	3063,678741
0,000251	3066,658974
0,000254	3069,639206
0,000258	3072,619438
0,00026	3075,59967
0,000265	3078,579903
0,000269	3081,560135
0,000274	3084,540367
0,00028	3087,520599
0,000287	3090,500832
0,000293	3093,481064
0,000301	3096,461296
0,00031	3099,441528
0,000318	3102,421761
0,000329	3105,401993
0,00034	3108,382225
0,00035	3111,362457
0,000361	3114,34269
0,000375	3117,322922
0,000386	3120,303154
0,0004	3123,283386
0,000414	3126,263618
0,000428	3129,243851
0,000442	3132,224083
0,000457	3135,204315
0,00047	3138,184547
0,000485	3141,16478
0,000499	3144,145012
0,000513	3147,125244
0,000525	3150,105476
0,000536	3153,085709
0,000546	3156,065941
0,000556	3159,046173
0,000565	3162,026405
0,000571	3165,006638
0,000575	3167,98687
0,000579	3170,967102
0,00058	3173,947334
0,00058	3176,927567
0,000578	3179,907799
0,000575	3182,888031
0,000572	3185,868263
0,000566	3188,848495
0,00056	3191,828728
0,000554	3194,80896
0,000546	3197,789192
0,00054	3200,769424
0,000532	3203,749657
0,000525	3206,729889
0,000517	3209,710121
0,00051	3212,690353
0,000503	3215,670586
0,000496	3218,650818
0,000489	3221,63105
0,000483	3224,611282
0,000476	3227,591515
0,000469	3230,571747
0,000462	3233,551979
0,000455	3236,532211
0,000448	3239,512444
0,000442	3242,492676
0,000435	3245,472908
0,000428	3248,45314
0,000423	3251,433372
0,000416	3254,413605
0,000411	3257,393837
0,000404	3260,374069
0,000398	3263,354301
0,000393	3266,334534
0,000387	3269,314766
0,000381	3272,294998
0,000376	3275,27523
0,00037	3278,255463
0,000365	3281,235695
0,00036	3284,215927
0,000354	3287,196159
0,000349	3290,176392
0,000344	3293,156624
0,000339	3296,136856
0,000335	3299,117088
0,000328	3302,097321
0,000323	3305,077553
0,000318	3308,057785
0,000313	3311,038017
0,000308	3314,01825
0,000303	3316,998482
0,000298	3319,978714
0,000292	3322,958946
0,000288	3325,939178
0,000283	3328,919411
0,000279	3331,899643
0,000274	3334,879875
0,000271	3337,860107
0,000266	3340,84034
0,000263	3343,820572
0,00026	3346,800804
0,000256	3349,781036
0,000254	3352,761269
0,000252	3355,741501
0,000249	3358,721733
0,000247	3361,701965
0,000245	3364,682198
0,000245	3367,66243
0,000243	3370,642662
0,000242	3373,622894
0,000243	3376,603127
0,000242	3379,583359
0,000242	3382,563591
0,000242	3385,543823
0,000242	3388,524055
0,000243	3391,504288
0,000244	3394,48452
0,000245	3397,464752
0,000246	3400,444984
0,000247	3403,425217
0,000247	3406,405449
0,000248	3409,385681
0,000249	3412,365913
0,000251	3415,346146
0,000252	3418,326378
0,000254	3421,30661
0,000253	3424,286842
0,000255	3427,267075
0,000256	3430,247307
0,000257	3433,227539
0,000259	3436,207771
0,00026	3439,188004
0,00026	3442,168236
0,000263	3445,148468
0,000264	3448,1287
0,000266	3451,108932
0,000268	3454,089165
0,000269	3457,069397
0,00027	3460,049629
0,000273	3463,029861
0,000275	3466,010094
0,000278	3468,990326
0,000281	3471,970558
0,000283	3474,95079
0,000286	3477,931023
0,000289	3480,911255
0,000291	3483,891487
0,000295	3486,871719
0,000298	3489,851952
0,000301	3492,832184
0,000304	3495,812416
0,000308	3498,792648
0,000311	3501,772881
0,000314	3504,753113
0,000318	3507,733345
0,000322	3510,713577
0,000327	3513,69381
0,000329	3516,674042
0,000333	3519,654274
0,000337	3522,634506
0,00034	3525,614738
0,000343	3528,594971
0,000347	3531,575203
0,00035	3534,555435
0,000353	3537,535667
0,000355	3540,5159
0,000359	3543,496132
0,000361	3546,476364
0,000362	3549,456596
0,000364	3552,436829
0,000367	3555,417061
0,000366	3558,397293
0,000367	3561,377525
0,000367	3564,357758
0,000367	3567,33799
0,000367	3570,318222
0,000366	3573,298454
0,000365	3576,278687
0,000363	3579,258919
0,000361	3582,239151
0,000359	3585,219383
0,000357	3588,199615
0,000355	3591,179848
0,00035	3594,16008
0,000347	3597,140312
0,000344	3600,120544
0,000341	3603,100777
0,000338	3606,081009
0,000336	3609,061241
0,000333	3612,041473
0,000332	3615,021706
0,00033	3618,001938
0,000332	3620,98217
0,000333	3623,962402
0,000337	3626,942635
0,000343	3629,922867
0,000349	3632,903099
0,000358	3635,883331
0,000368	3638,863564
0,000381	3641,843796
0,000394	3644,824028
0,000405	3647,80426
0,000419	3650,784492
0,000434	3653,764725
0,000449	3656,744957
0,000463	3659,725189
0,000478	3662,705421
0,000492	3665,685654
0,000503	3668,665886
0,000515	3671,646118
0,000524	3674,62635
0,000533	3677,606583
0,00054	3680,586815
0,000545	3683,567047
0,000549	3686,547279
0,000551	3689,527512
0,000552	3692,507744
0,000551	3695,487976
0,000551	3698,468208
0,000549	3701,448441
0,000546	3704,428673
0,000542	3707,408905
0,000538	3710,389137
0,000532	3713,36937
0,000528	3716,349602
0,000522	3719,329834
0,000515	3722,310066
0,000509	3725,290298
0,000503	3728,270531
0,000497	3731,250763
0,00049	3734,230995
0,000483	3737,211227
0,000476	3740,19146
0,00047	3743,171692
0,000463	3746,151924
0,000457	3749,132156
0,000451	3752,112389
0,000444	3755,092621
0,000437	3758,072853
0,000432	3761,053085
0,000426	3764,033318
0,00042	3767,01355
0,000415	3769,993782
0,000409	3772,974014
0,000402	3775,954247
0,000397	3778,934479
0,000393	3781,914711
0,000389	3784,894943
0,000384	3787,875175
0,000379	3790,855408
0,000374	3793,83564
0,000371	3796,815872
0,000365	3799,796104
0,000363	3802,776337
0,000358	3805,756569
0,000354	3808,736801
0,00035	3811,717033
0,000345	3814,697266
0,000342	3817,677498
0,000337	3820,65773
0,000334	3823,637962
0,00033	3826,618195
0,000325	3829,598427
0,000321	3832,578659
0,000317	3835,558891
0,000314	3838,539124
0,000309	3841,519356
0,000304	3844,499588
0,0003	3847,47982
0,000296	3850,460052
0,000292	3853,440285
0,000289	3856,420517
0,000284	3859,400749
0,000281	3862,380981
0,000277	3865,361214
0,000273	3868,341446
0,00027	3871,321678
0,000266	3874,30191
0,000263	3877,282143
0,000258	3880,262375
0,000254	3883,242607
0,000251	3886,222839
0,000249	3889,203072
0,000244	3892,183304
0,00024	3895,163536
0,000238	3898,143768
0,000235	3901,124001
0,000232	3904,104233
0,000229	3907,084465
0,000226	3910,064697
0,000224	3913,04493
0,000221	3916,025162
0,000218	3919,005394
0,000216	3921,985626
0,000213	3924,965858
0,000211	3927,946091
0,000208	3930,926323
0,000205	3933,906555
0,000203	3936,886787
0,0002	3939,86702
0,000197	3942,847252
0,000195	3945,827484
0,000193	3948,807716
0,00019	3951,787949
0,000187	3954,768181
0,000185	3957,748413
0,000182	3960,728645
0,00018	3963,708878
0,000178	3966,68911
0,000174	3969,669342
0,000172	3972,649574
0,000169	3975,629807
0,000167	3978,610039
0,000165	3981,590271
0,000163	3984,570503
0,000161	3987,550735
0,000158	3990,530968
0,000157	3993,5112
0,000155	3996,491432
0,000154	3999,471664
0,000151	4002,451897
0,000151	4005,432129
0,000148	4008,412361
0,000148	4011,392593
0,000147	4014,372826
0,000145	4017,353058
0,000144	4020,33329
0,000143	4023,313522
0,000142	4026,293755
0,000141	4029,273987
0,000141	4032,254219
0,000139	4035,234451
0,000139	4038,214684
0,000139	4041,194916
0,000138	4044,175148
0,000137	4047,15538
0,000135	4050,135612
0,000136	4053,115845
0,000135	4056,096077
0,000135	4059,076309
0,000133	4062,056541
0,000132	4065,036774
0,000132	4068,017006
0,000132	4070,997238
0,00013	4073,97747
0,000129	4076,957703
0,000129	4079,937935
0,000128	4082,918167
0,000126	4085,898399
0,000126	4088,878632
0,000125	4091,858864
0,000123	4094,839096
0,000122	4097,819328
0,000121	4100,799561
0,00012	4103,779793
0,000118	4106,760025
0,000117	4109,740257
0,000116	4112,72049
0,000115	4115,700722
0,000113	4118,680954
0,000113	4121,661186
0,000112	4124,641418
0,000109	4127,621651
0,00011	4130,601883
0,000109	4133,582115
0,000109	4136,562347
0,000107	4139,54258
0,000106	4142,522812
0,000107	4145,503044
0,000107	4148,483276
0,000107	4151,463509
0,000108	4154,443741
0,000109	4157,423973
0,000111	4160,404205
0,000112	4163,384438
0,000114	4166,36467
0,000117	4169,344902
0,000119	4172,325134
0,000123	4175,305367
0,000127	4178,285599
0,000131	4181,265831
0,000136	4184,246063
0,00014	4187,226295
0,000146	4190,206528
0,000151	4193,18676
0,000158	4196,166992
0,000165	4199,147224
0,000172	4202,127457
0,000182	4205,107689
0,00019	4208,087921
0,000199	4211,068153
0,000207	4214,048386
0,000217	4217,028618
0,000228	4220,00885
0,000238	4222,989082
0,000249	4225,969315
0,000259	4228,949547
0,000271	4231,929779
0,00028	4234,910011
0,000292	4237,890244
0,000301	4240,870476
0,00031	4243,850708
0,000318	4246,83094
0,000325	4249,811172
0,000331	4252,791405
0,000335	4255,771637
0,000339	4258,751869
0,00034	4261,732101
0,000341	4264,712334
0,00034	4267,692566
0,000338	4270,672798
0,000334	4273,65303
0,000329	4276,633263
0,000325	4279,613495
0,000318	4282,593727
0,000312	4285,573959
0,000307	4288,554192
0,000301	4291,534424
0,000295	4294,514656
0,000288	4297,494888
0,000283	4300,475121
0,000278	4303,455353
0,000272	4306,435585
0,000266	4309,415817
0,000261	4312,396049
0,000256	4315,376282
0,000252	4318,356514
0,000247	4321,336746
0,000244	4324,316978
0,000239	4327,297211
0,000236	4330,277443
0,000232	4333,257675
0,000228	4336,237907
0,000225	4339,21814
0,000222	4342,198372
0,00022	4345,178604
0,000216	4348,158836
0,000215	4351,139069
0,000213	4354,119301
0,00021	4357,099533
0,000209	4360,079765
0,000207	4363,059998
0,000206	4366,04023
0,000204	4369,020462
0,000202	4372,000694
0,000202	4374,980927
0,000201	4377,961159
0,0002	4380,941391
0,0002	4383,921623
0,000199	4386,901855
0,000198	4389,882088
0,000198	4392,86232
0,000198	4395,842552
0,000198	4398,822784
0,000198	4401,803017
0,000198	4404,783249
0,000199	4407,763481
0,0002	4410,743713
0,0002	4413,723946
0,000202	4416,704178
0,000202	4419,68441
0,000204	4422,664642
0,000205	4425,644875
0,000206	4428,625107
0,000208	4431,605339
0,000209	4434,585571
0,000211	4437,565804
0,000213	4440,546036
0,000214	4443,526268
0,000216	4446,5065
0,000218	4449,486732
0,00022	4452,466965
0,000223	4455,447197
0,000224	4458,427429
0,000227	4461,407661
0,00023	4464,387894
0,000231	4467,368126
0,000234	4470,348358
0,000237	4473,32859
0,000239	4476,308823
0,000242	4479,289055
0,000244	4482,269287
0,000246	4485,249519
0,000247	4488,229752
0,00025	4491,209984
0,000251	4494,190216
0,000253	4497,170448
0,000255	4500,150681
0,000256	4503,130913
0,000257	4506,111145
0,000258	4509,091377
0,000258	4512,071609
0,000259	4515,051842
0,00026	4518,032074
0,000259	4521,012306
0,00026	4523,992538
0,000259	4526,972771
0,000259	4529,953003
0,000257	4532,933235
0,000257	4535,913467
0,000256	4538,8937
0,000256	4541,873932
0,000255	4544,854164
0,000255	4547,834396
0,000255	4550,814629
0,000254	4553,794861
0,000254	4556,775093
0,000254	4559,755325
0,000255	4562,735558
0,000257	4565,71579
0,000256	4568,696022
0,000259	4571,676254
0,000259	4574,656487
0,000261	4577,636719
0,000263	4580,616951
0,000264	4583,597183
0,000266	4586,577415
0,000268	4589,557648
0,000271	4592,53788
0,000273	4595,518112
0,000274	4598,498344
0,000277	4601,478577
0,00028	4604,458809
0,000281	4607,439041
0,000284	4610,419273
0,000285	4613,399506
0,000288	4616,379738
0,00029	4619,35997
0,000291	4622,340202
0,000293	4625,320435
0,000293	4628,300667
0,000295	4631,280899
0,000295	4634,261131
0,000295	4637,241364
0,000294	4640,221596
0,000296	4643,201828
0,000295	4646,18206
0,000295	4649,162292
0,000293	4652,142525
0,000292	4655,122757
0,00029	4658,102989
0,000287	4661,083221
0,000286	4664,063454
0,000283	4667,043686
0,00028	4670,023918
0,000275	4673,00415
0,000272	4675,984383
0,000269	4678,964615
0,000264	4681,944847
0,000261	4684,925079
0,000256	4687,905312
0,000251	4690,885544
0,000247	4693,865776
0,000241	4696,846008
0,000237	4699,826241
0,000232	4702,806473
0,000227	4705,786705
0,000223	4708,766937
0,000217	4711,747169
0,000214	4714,727402
0,00021	4717,707634
0,000207	4720,687866
0,000203	4723,668098
0,0002	4726,648331
0,000197	4729,628563
0,000195	4732,608795
0,000193	4735,589027
0,000191	4738,56926
0,000189	4741,549492
0,000188	4744,529724
0,000187	4747,509956
0,000186	4750,490189
0,000184	4753,470421
0,000184	4756,450653
0,000183	4759,430885
0,000182	4762,411118
0,000182	4765,39135
0,00018	4768,371582
0,00018	4771,351814
0,000179	4774,332047
0,000179	4777,312279
0,000179	4780,292511
0,00018	4783,272743
0,00018	4786,252975
0,00018	4789,233208
0,000181	4792,21344
0,000183	4795,193672
0,000184	4798,173904
0,000187	4801,154137
0,00019	4804,134369
0,000193	4807,114601
0,000197	4810,094833
0,000201	4813,075066
0,000207	4816,055298
0,000211	4819,03553
0,000218	4822,015762
0,000224	4824,995995
0,000232	4827,976227
0,000239	4830,956459
0,000247	4833,936691
0,000255	4836,916924
0,000264	4839,897156
0,000271	4842,877388
0,000278	4845,85762
0,000286	4848,837852
0,000292	4851,818085
0,000298	4854,798317
0,000304	4857,778549
0,000309	4860,758781
0,000314	4863,739014
0,000318	4866,719246
0,000321	4869,699478
0,000322	4872,67971
0,000323	4875,659943
0,000324	4878,640175
0,000323	4881,620407
0,00032	4884,600639
0,000319	4887,580872
0,000317	4890,561104
0,000313	4893,541336
0,000311	4896,521568
0,000309	4899,501801
0,000307	4902,482033
0,000304	4905,462265
0,000302	4908,442497
0,000299	4911,422729
0,000296	4914,402962
0,000294	4917,383194
0,000291	4920,363426
0,000289	4923,343658
0,000287	4926,323891
0,000285	4929,304123
0,000283	4932,284355
0,000281	4935,264587
0,000278	4938,24482
0,000276	4941,225052
0,000274	4944,205284
0,000273	4947,185516
0,000268	4950,165749
0,000266	4953,145981
0,000264	4956,126213
0,000262	4959,106445
0,000259	4962,086678
0,000257	4965,06691
0,000254	4968,047142
0,000252	4971,027374
0,000249	4974,007607
0,000246	4976,987839
0,000242	4979,968071
0,000241	4982,948303
0,000236	4985,928535
0,000234	4988,908768
0,00023	4991,889
0,000227	4994,869232
0,000224	4997,849464
0,00022	5000,829697
0,000217	5003,809929
0,000214	5006,790161
0,000209	5009,770393
0,000206	5012,750626
0,000202	5015,730858
0,000199	5018,71109
0,000195	5021,691322
0,000193	5024,671555
0,00019	5027,651787
0,000186	5030,632019
0,000184	5033,612251
0,000181	5036,592484
0,000178	5039,572716
0,000176	5042,552948
0,000175	5045,53318
0,000173	5048,513412
0,000171	5051,493645
0,00017	5054,473877
0,000169	5057,454109
0,000169	5060,434341
0,000168	5063,414574
0,000167	5066,394806
0,000167	5069,375038
0,000168	5072,35527
0,000167	5075,335503
0,000168	5078,315735
0,000168	5081,295967
0,000168	5084,276199
0,000169	5087,256432
0,000169	5090,236664
0,000171	5093,216896
0,000172	5096,197128
0,000173	5099,177361
0,000174	5102,157593
0,000175	5105,137825
0,000176	5108,118057
0,000177	5111,098289
0,000178	5114,078522
0,000179	5117,058754
0,00018	5120,038986
0,000182	5123,019218
0,000183	5125,999451
0,000185	5128,979683
0,000186	5131,959915
0,000187	5134,940147
0,000189	5137,92038
0,000191	5140,900612
0,000191	5143,880844
0,000194	5146,861076
0,000195	5149,841309
0,000196	5152,821541
0,000197	5155,801773
0,000199	5158,782005
0,000199	5161,762238
0,000201	5164,74247
0,000203	5167,722702
0,000203	5170,702934
0,000204	5173,683167
0,000205	5176,663399
0,000206	5179,643631
0,000206	5182,623863
0,000207	5185,604095
0,000207	5188,584328
0,000208	5191,56456
0,000209	5194,544792
0,000209	5197,525024
0,000209	5200,505257
0,000208	5203,485489
0,000209	5206,465721
0,000208	5209,445953
0,000208	5212,426186
0,000208	5215,406418
0,000207	5218,38665
0,000206	5221,366882
0,000206	5224,347115
0,000205	5227,327347
0,000204	5230,307579
0,000203	5233,287811
0,000203	5236,268044
0,000202	5239,248276
0,0002	5242,228508
0,000199	5245,20874
0,000198	5248,188972
0,000196	5251,169205
0,000196	5254,149437
0,000194	5257,129669
0,000193	5260,109901
0,000192	5263,090134
0,00019	5266,070366
0,000188	5269,050598
0,000186	5272,03083
0,000185	5275,011063
0,000184	5277,991295
0,000183	5280,971527
0,000181	5283,951759
0,000179	5286,931992
0,000177	5289,912224
0,000176	5292,892456
0,000173	5295,872688
0,000172	5298,852921
0,00017	5301,833153
0,000168	5304,813385
0,000167	5307,793617
0,000164	5310,773849
0,000163	5313,754082
0,000161	5316,734314
0,000159	5319,714546
0,000157	5322,694778
0,000154	5325,675011
0,000151	5328,655243
0,000148	5331,635475
0,000146	5334,615707
0,000144	5337,59594
0,000142	5340,576172
0,00014	5343,556404
0,000137	5346,536636
0,000134	5349,516869
0,000133	5352,497101
0,000129	5355,477333
0,000126	5358,457565
0,000124	5361,437798
0,00012	5364,41803
0,000118	5367,398262
0,000115	5370,378494
0,000112	5373,358727
0,000109	5376,338959
0,000106	5379,319191
0,000103	5382,299423
0,0000998	5385,279655
0,0000963	5388,259888
0,0000931	5391,24012
0,0000887	5394,220352
0,0000862	5397,200584
0,0000826	5400,180817
0,0000787	5403,161049
0,0000753	5406,141281
0,0000713	5409,121513
0,0000676	5412,101746
0,0000641	5415,081978
0,0000596	5418,06221
0,0000555	5421,042442
0,0000509	5424,022675
0,000047	5427,002907
0,0000427	5429,983139
0,0000381	5432,963371
0,0000344	5435,943604
0,0000293	5438,923836
0,0000248	5441,904068
0,0000204	5444,8843
0,0000181	5447,864532
0,0000142	5450,844765
0,0000122	5453,824997
0,0000144	5456,805229
0,0000167	5459,785461
0,0000207	5462,765694
0,0000254	5465,745926
0,00003	5468,726158
0,0000348	5471,70639
0,0000405	5474,686623
0,0000468	5477,666855
0,0000528	5480,647087
0,0000581	5483,627319
0,0000647	5486,607552
0,0000707	5489,587784
0,0000769	5492,568016
0,0000837	5495,548248
0,0000895	5498,528481
0,0000959	5501,508713
0,000102	5504,488945
0,000109	5507,469177
0,000114	5510,449409
0,000121	5513,429642
0,000127	5516,409874
0,000134	5519,390106
0,00014	5522,370338
0,000148	5525,350571
0,000153	5528,330803
0,00016	5531,311035
0,000165	5534,291267
0,000171	5537,2715
0,000177	5540,251732
0,000183	5543,231964
0,000188	5546,212196
0,000194	5549,192429
0,000198	5552,172661
0,000203	5555,152893
0,000208	5558,133125
0,000213	5561,113358
0,000218	5564,09359
0,000222	5567,073822
0,000225	5570,054054
0,000229	5573,034286
0,000233	5576,014519
0,000236	5578,994751
0,000238	5581,974983
0,000242	5584,955215
0,000244	5587,935448
0,000246	5590,91568
0,000249	5593,895912
0,000251	5596,876144
0,000252	5599,856377
0,000254	5602,836609
0,000255	5605,816841
0,000257	5608,797073
0,000258	5611,777306
0,000259	5614,757538
0,000261	5617,73777
0,000261	5620,718002
0,000263	5623,698235
0,000263	5626,678467
0,000265	5629,658699
0,000265	5632,638931
0,000265	5635,619164
0,000267	5638,599396
0,000268	5641,579628
0,000268	5644,55986
0,00027	5647,540092
0,000271	5650,520325
0,000272	5653,500557
0,000273	5656,480789
0,000275	5659,461021
0,000276	5662,441254
0,000278	5665,421486
0,00028	5668,401718
0,000282	5671,38195
0,000285	5674,362183
0,000286	5677,342415
0,000288	5680,322647
0,000292	5683,302879
0,000294	5686,283112
0,000297	5689,263344
0,0003	5692,243576
0,000303	5695,223808
0,000305	5698,204041
0,00031	5701,184273
0,000312	5704,164505
0,000316	5707,144737
0,000318	5710,124969
0,00032	5713,105202
0,000323	5716,085434
0,000326	5719,065666
0,000327	5722,045898
0,000329	5725,026131
0,000331	5728,006363
0,000333	5730,986595
0,000334	5733,966827
0,000334	5736,94706
0,000334	5739,927292
0,000333	5742,907524
0,000333	5745,887756
0,000333	5748,867989
0,000331	5751,848221
0,000329	5754,828453
0,000328	5757,808685
0,000326	5760,788918
0,000324	5763,76915
0,000321	5766,749382
0,000319	5769,729614
0,000317	5772,709846
0,000314	5775,690079
0,000311	5778,670311
0,000308	5781,650543
0,000305	5784,630775
0,000303	5787,611008
0,000299	5790,59124
0,000296	5793,571472
0,000293	5796,551704
0,00029	5799,531937
0,000285	5802,512169
0,000283	5805,492401
0,00028	5808,472633
0,000277	5811,452866
0,000273	5814,433098
0,00027	5817,41333
0,000267	5820,393562
0,000263	5823,373795
0,00026	5826,354027
0,000255	5829,334259
0,000253	5832,314491
0,000249	5835,294724
0,000245	5838,274956
0,000241	5841,255188
0,000238	5844,23542
0,000233	5847,215652
0,00023	5850,195885
0,000227	5853,176117
0,000223	5856,156349
0,000219	5859,136581
0,000215	5862,116814
0,000212	5865,097046
0,000207	5868,077278
0,000204	5871,05751
0,000201	5874,037743
0,000197	5877,017975
0,000193	5879,998207
0,000189	5882,978439
0,000186	5885,958672
0,00018	5888,938904
0,000178	5891,919136
0,000174	5894,899368
0,000171	5897,879601
0,000168	5900,859833
0,000163	5903,840065
0,00016	5906,820297
0,000157	5909,800529
0,000153	5912,780762
0,00015	5915,760994
0,000148	5918,741226
0,000146	5921,721458
0,000143	5924,701691
0,00014	5927,681923
0,000138	5930,662155
0,000136	5933,642387
0,000133	5936,62262
0,000132	5939,602852
0,00013	5942,583084
0,000129	5945,563316
[truncated: 30,772 more rows]
