# Supplementary material for: Predicting the Durability of Solid Fired Bricks Using NDT Electroacoustic Methods
Source: Materials (Basel). 2022 Aug 25;15(17):5882. doi: 10.3390/ma15175882 (PMC9457344; doi:10.3390/ma15175882)
Supplement: Supplementary file 1 [file materials-15-05882-s001.zip › 34-NV0_FT.csv]

ASCII data file created with TiePie Multi Channel software. www.tiepie.com.
2021-02-24 09:15:45 704m
Frequency	FFT1
Hz	V
0,00096	0
0,00046	2,980232239
0,000445	5,960464478
0,000409	8,940696716
0,000486	11,92092896
0,000463	14,90116119
0,000476	17,88139343
0,000496	20,86162567
0,000504	23,84185791
0,000444	26,82209015
0,000523	29,80232239
0,000514	32,78255463
0,000542	35,76278687
0,000553	38,7430191
0,000527	41,72325134
0,000512	44,70348358
0,00052	47,68371582
0,000466	50,66394806
0,000495	53,6441803
0,000493	56,62441254
0,000493	59,60464478
0,000475	62,58487701
0,000464	65,56510925
0,000483	68,54534149
0,000498	71,52557373
0,000495	74,50580597
0,000492	77,48603821
0,000483	80,46627045
0,000485	83,44650269
0,000489	86,42673492
0,000481	89,40696716
0,000493	92,3871994
0,000499	95,36743164
0,000481	98,34766388
0,000482	101,3278961
0,000483	104,3081284
0,000483	107,2883606
0,000483	110,2685928
0,000477	113,2488251
0,00048	116,2290573
0,000474	119,2092896
0,000478	122,1895218
0,000504	125,169754
0,000543	128,1499863
0,000591	131,1302185
0,00063	134,1104507
0,000655	137,090683
0,000661	140,0709152
0,000651	143,0511475
0,000638	146,0313797
0,000613	149,0116119
0,000621	151,9918442
0,000603	154,9720764
0,000589	157,9523087
0,00058	160,9325409
0,000574	163,9127731
0,000562	166,8930054
0,000555	169,8732376
0,000547	172,8534698
0,000539	175,8337021
0,000537	178,8139343
0,000534	181,7941666
0,000533	184,7743988
0,000534	187,754631
0,000531	190,7348633
0,000523	193,7150955
0,000525	196,6953278
0,000523	199,67556
0,000525	202,6557922
0,000524	205,6360245
0,000524	208,6162567
0,000523	211,596489
0,000522	214,5767212
0,000516	217,5569534
0,000518	220,5371857
0,000516	223,5174179
0,000515	226,4976501
0,000516	229,4778824
0,000514	232,4581146
0,000513	235,4383469
0,000514	238,4185791
0,000514	241,3988113
0,000512	244,3790436
0,000515	247,3592758
0,000503	250,3395081
0,00051	253,3197403
0,000513	256,2999725
0,000512	259,2802048
0,000512	262,260437
0,000516	265,2406693
0,000513	268,2209015
0,000517	271,2011337
0,000519	274,181366
0,000518	277,1615982
0,000518	280,1418304
0,000516	283,1220627
0,000513	286,1022949
0,000507	289,0825272
0,000503	292,0627594
0,000496	295,0429916
0,000492	298,0232239
0,000491	301,0034561
0,000487	303,9836884
0,000488	306,9639206
0,000488	309,9441528
0,000486	312,9243851
0,000483	315,9046173
0,000482	318,8848495
0,000483	321,8650818
0,000481	324,845314
0,000481	327,8255463
0,000481	330,8057785
0,000484	333,7860107
0,000482	336,766243
0,000478	339,7464752
0,000481	342,7267075
0,000479	345,7069397
0,000481	348,6871719
0,000478	351,6674042
0,000477	354,6476364
0,000481	357,6278687
0,000481	360,6081009
0,000479	363,5883331
0,000477	366,5685654
0,000478	369,5487976
0,000477	372,5290298
0,000478	375,5092621
0,000477	378,4894943
0,000481	381,4697266
0,000482	384,4499588
0,000482	387,430191
0,000482	390,4104233
0,000481	393,3906555
0,000482	396,3708878
0,00048	399,35112
0,000478	402,3313522
0,000478	405,3115845
0,00048	408,2918167
0,000482	411,272049
0,00048	414,2522812
0,000481	417,2325134
0,000485	420,2127457
0,000487	423,1929779
0,000486	426,1732101
0,000489	429,1534424
0,000492	432,1336746
0,000493	435,1139069
0,000495	438,0941391
0,000496	441,0743713
0,000498	444,0546036
0,000496	447,0348358
0,000499	450,0150681
0,000496	452,9953003
0,000499	455,9755325
0,000501	458,9557648
0,000501	461,935997
0,000503	464,9162292
0,000503	467,8964615
0,000504	470,8766937
0,000504	473,856926
0,000505	476,8371582
0,000509	479,8173904
0,000511	482,7976227
0,000511	485,7778549
0,000512	488,7580872
0,000513	491,7383194
0,000515	494,7185516
0,000515	497,6987839
0,000517	500,6790161
0,000518	503,6592484
0,000518	506,6394806
0,000519	509,6197128
0,00052	512,5999451
0,000522	515,5801773
0,000523	518,5604095
0,000523	521,5406418
0,000523	524,520874
0,000522	527,5011063
0,000524	530,4813385
0,000525	533,4615707
0,000527	536,441803
0,000528	539,4220352
0,000527	542,4022675
0,000529	545,3824997
0,000529	548,3627319
0,000529	551,3429642
0,000528	554,3231964
0,000529	557,3034286
0,000528	560,2836609
0,00053	563,2638931
0,00053	566,2441254
0,000531	569,2243576
0,000536	572,2045898
0,000539	575,1848221
0,000544	578,1650543
0,000544	581,1452866
0,000547	584,1255188
0,000546	587,105751
0,000548	590,0859833
0,000546	593,0662155
0,000548	596,0464478
0,00055	599,02668
0,000548	602,0069122
0,000547	604,9871445
0,000547	607,9673767
0,000546	610,9476089
0,000545	613,9278412
0,000548	616,9080734
0,000548	619,8883057
0,000549	622,8685379
0,000553	625,8487701
0,000556	628,8290024
0,000563	631,8092346
0,000566	634,7894669
0,000571	637,7696991
0,000577	640,7499313
0,000582	643,7301636
0,000587	646,7103958
0,000592	649,6906281
0,000595	652,6708603
0,000598	655,6510925
0,0006	658,6313248
0,000603	661,611557
0,000603	664,5917892
0,000605	667,5720215
0,000607	670,5522537
0,00061	673,532486
0,000612	676,5127182
0,000613	679,4929504
0,000614	682,4731827
0,000616	685,4534149
0,000617	688,4336472
0,000619	691,4138794
0,000621	694,3941116
0,000621	697,3743439
0,000623	700,3545761
0,000626	703,3348083
0,000626	706,3150406
0,000626	709,2952728
0,000627	712,2755051
0,000627	715,2557373
0,000627	718,2359695
0,000627	721,2162018
0,000626	724,196434
0,000626	727,1766663
0,000625	730,1568985
0,000624	733,1371307
0,000623	736,117363
0,000622	739,0975952
0,00062	742,0778275
0,000619	745,0580597
0,00062	748,0382919
0,000619	751,0185242
0,000621	753,9987564
0,000625	756,9789886
0,000627	759,9592209
0,000633	762,9394531
0,000635	765,9196854
0,000638	768,8999176
0,000638	771,8801498
0,000637	774,8603821
0,000637	777,8406143
0,000634	780,8208466
0,000633	783,8010788
0,000631	786,781311
0,000629	789,7615433
0,000628	792,7417755
0,00063	795,7220078
0,000635	798,70224
0,000641	801,6824722
0,000646	804,6627045
0,000651	807,6429367
0,000657	810,6231689
0,00066	813,6034012
0,000664	816,5836334
0,000669	819,5638657
0,000674	822,5440979
0,000679	825,5243301
0,000681	828,5045624
0,000685	831,4847946
0,000688	834,4650269
0,00069	837,4452591
0,000693	840,4254913
0,000697	843,4057236
0,000702	846,3859558
0,000706	849,366188
0,000713	852,3464203
0,000715	855,3266525
0,000718	858,3068848
0,000722	861,287117
0,000724	864,2673492
0,000725	867,2475815
0,000727	870,2278137
0,000727	873,208046
0,000728	876,1882782
0,000728	879,1685104
0,000731	882,1487427
0,000732	885,1289749
0,000732	888,1092072
0,00073	891,0894394
0,00073	894,0696716
0,00073	897,0499039
0,00073	900,0301361
0,00073	903,0103683
0,000731	905,9906006
0,000734	908,9708328
0,000738	911,9510651
0,000742	914,9312973
0,000749	917,9115295
0,000757	920,8917618
0,000772	923,871994
0,000788	926,8522263
0,000805	929,8324585
0,000823	932,8126907
0,00084	935,792923
0,000852	938,7731552
0,000861	941,7533875
0,00087	944,7336197
0,000877	947,7138519
0,000882	950,6940842
0,000888	953,6743164
0,000892	956,6545486
0,000897	959,6347809
0,000904	962,6150131
0,000915	965,5952454
0,000926	968,5754776
0,000936	971,5557098
0,000945	974,5359421
0,00095	977,5161743
0,000954	980,4964066
0,000957	983,4766388
0,000962	986,456871
0,000969	989,4371033
0,000977	992,4173355
0,000986	995,3975677
0,000994	998,3778
0,001	1001,358032
0,00101	1004,338264
0,00102	1007,318497
0,00103	1010,298729
0,00104	1013,278961
0,00105	1016,259193
0,00106	1019,239426
0,00108	1022,219658
0,00109	1025,19989
0,00111	1028,180122
0,00113	1031,160355
0,00115	1034,140587
0,00117	1037,120819
0,00118	1040,101051
0,00121	1043,081284
0,00123	1046,061516
0,00125	1049,041748
0,00128	1052,02198
0,0013	1055,002213
0,00133	1057,982445
0,00136	1060,962677
0,00139	1063,942909
0,00143	1066,923141
0,00147	1069,903374
0,00151	1072,883606
0,00155	1075,863838
0,00159	1078,84407
0,00164	1081,824303
0,00169	1084,804535
0,00174	1087,784767
0,00179	1090,764999
0,00182	1093,745232
0,00184	1096,725464
0,00181	1099,705696
0,00176	1102,685928
0,00168	1105,666161
0,00162	1108,646393
0,0016	1111,626625
0,00162	1114,606857
0,00166	1117,58709
0,00171	1120,567322
0,00176	1123,547554
0,0018	1126,527786
0,00184	1129,508018
0,00189	1132,488251
0,00194	1135,468483
0,002	1138,448715
0,00206	1141,428947
0,00213	1144,40918
0,00219	1147,389412
0,00225	1150,369644
0,00231	1153,349876
0,00238	1156,330109
0,00245	1159,310341
0,00253	1162,290573
0,00261	1165,270805
0,0027	1168,251038
0,00279	1171,23127
0,00289	1174,211502
0,003	1177,191734
0,00312	1180,171967
0,00325	1183,152199
0,0034	1186,132431
0,00357	1189,112663
0,00375	1192,092896
0,00394	1195,073128
0,00416	1198,05336
0,00439	1201,033592
0,00466	1204,013824
0,00498	1206,994057
0,00536	1209,974289
0,00584	1212,954521
0,00642	1215,934753
0,00714	1218,914986
0,00797	1221,895218
0,0089	1224,87545
0,00984	1227,855682
0,0106	1230,835915
0,0108	1233,816147
0,0102	1236,796379
0,00908	1239,776611
0,00772	1242,756844
0,00623	1245,737076
0,00477	1248,717308
0,0035	1251,69754
0,00255	1254,677773
0,00197	1257,658005
0,00166	1260,638237
0,00144	1263,618469
0,00124	1266,598701
0,00104	1269,578934
0,000892	1272,559166
0,000853	1275,539398
0,000914	1278,51963
0,00103	1281,499863
0,00116	1284,480095
0,00129	1287,460327
0,00143	1290,440559
0,00157	1293,420792
0,00172	1296,401024
0,00188	1299,381256
0,00204	1302,361488
0,00221	1305,341721
0,0024	1308,321953
0,00261	1311,302185
0,00285	1314,282417
0,0031	1317,26265
0,00337	1320,242882
0,00367	1323,223114
0,004	1326,203346
0,00437	1329,183578
0,00477	1332,163811
0,00523	1335,144043
0,00576	1338,124275
0,0064	1341,104507
0,00718	1344,08474
0,00818	1347,064972
0,00943	1350,045204
0,011	1353,025436
0,0129	1356,005669
0,0152	1358,985901
0,0177	1361,966133
0,0202	1364,946365
0,0216	1367,926598
0,021	1370,90683
0,0187	1373,887062
0,0159	1376,867294
0,013	1379,847527
0,0104	1382,827759
0,00843	1385,807991
0,00714	1388,788223
0,00642	1391,768456
0,00598	1394,748688
0,0056	1397,72892
0,0052	1400,709152
0,00476	1403,689384
0,00434	1406,669617
0,00399	1409,649849
0,00371	1412,630081
0,00348	1415,610313
0,00329	1418,590546
0,00312	1421,570778
0,00296	1424,55101
0,00281	1427,531242
0,00266	1430,511475
0,00253	1433,491707
0,0024	1436,471939
0,00229	1439,452171
0,00218	1442,432404
0,00209	1445,412636
0,00201	1448,392868
0,00193	1451,3731
0,00186	1454,353333
0,0018	1457,333565
0,00174	1460,313797
0,00167	1463,294029
0,00161	1466,274261
0,00156	1469,254494
0,00151	1472,234726
0,00146	1475,214958
0,00141	1478,19519
0,00137	1481,175423
0,00133	1484,155655
0,00129	1487,135887
0,00125	1490,116119
0,00122	1493,096352
0,00118	1496,076584
0,00114	1499,056816
0,00111	1502,037048
0,00106	1505,017281
0,001	1507,997513
0,000934	1510,977745
0,000894	1513,957977
0,000932	1516,93821
0,00103	1519,918442
0,00114	1522,898674
0,0012	1525,878906
0,0012	1528,859138
0,00118	1531,839371
0,00114	1534,819603
0,00112	1537,799835
0,0011	1540,780067
0,00109	1543,7603
0,00108	1546,740532
0,00105	1549,720764
0,00102	1552,700996
0,000984	1555,681229
0,000956	1558,661461
0,000932	1561,641693
0,000908	1564,621925
0,000887	1567,602158
0,000863	1570,58239
0,000839	1573,562622
0,000818	1576,542854
0,000797	1579,523087
0,000776	1582,503319
0,000757	1585,483551
0,000736	1588,463783
0,000717	1591,444016
0,000699	1594,424248
0,000683	1597,40448
0,000669	1600,384712
0,000657	1603,364944
0,000646	1606,345177
0,000637	1609,325409
0,000627	1612,305641
0,000617	1615,285873
0,00061	1618,266106
0,000604	1621,246338
0,000599	1624,22657
0,000588	1627,206802
0,000574	1630,187035
0,000557	1633,167267
0,000542	1636,147499
0,000535	1639,127731
0,000537	1642,107964
0,000547	1645,088196
0,000558	1648,068428
0,000561	1651,04866
0,000553	1654,028893
0,000534	1657,009125
0,000512	1659,989357
0,000492	1662,969589
0,00048	1665,949821
0,000472	1668,930054
0,000462	1671,910286
0,000449	1674,890518
0,000434	1677,87075
0,000419	1680,850983
0,000405	1683,831215
0,000393	1686,811447
0,000381	1689,791679
0,000368	1692,771912
0,000355	1695,752144
0,000342	1698,732376
0,000329	1701,712608
0,000316	1704,692841
0,000304	1707,673073
0,000292	1710,653305
0,000281	1713,633537
0,000267	1716,61377
0,000254	1719,594002
0,000244	1722,574234
0,000233	1725,554466
0,000223	1728,534698
0,000215	1731,514931
0,000207	1734,495163
0,000201	1737,475395
0,000195	1740,455627
0,000193	1743,43586
0,000189	1746,416092
0,000186	1749,396324
0,000185	1752,376556
0,000188	1755,356789
0,000192	1758,337021
0,000197	1761,317253
0,000204	1764,297485
0,000212	1767,277718
0,000217	1770,25795
0,000217	1773,238182
0,000215	1776,218414
0,000211	1779,198647
0,000207	1782,178879
0,000207	1785,159111
0,000208	1788,139343
0,000209	1791,119576
0,00021	1794,099808
0,000208	1797,08004
0,000203	1800,060272
0,000199	1803,040504
0,000194	1806,020737
0,000189	1809,000969
0,000185	1811,981201
0,000183	1814,961433
0,000177	1817,941666
0,000173	1820,921898
0,000166	1823,90213
0,000164	1826,882362
0,000162	1829,862595
0,00016	1832,842827
0,000159	1835,823059
0,000155	1838,803291
0,000151	1841,783524
0,000148	1844,763756
0,000144	1847,743988
0,00014	1850,72422
0,000139	1853,704453
0,000137	1856,684685
0,000135	1859,664917
0,000131	1862,645149
0,000127	1865,625381
0,000124	1868,605614
0,00012	1871,585846
0,00012	1874,566078
0,000124	1877,54631
0,000126	1880,526543
0,000129	1883,506775
0,000131	1886,487007
0,000135	1889,467239
0,000138	1892,447472
0,000142	1895,427704
0,000143	1898,407936
0,000148	1901,388168
0,000152	1904,368401
0,000156	1907,348633
0,000161	1910,328865
0,000164	1913,309097
0,000165	1916,28933
0,000167	1919,269562
0,000165	1922,249794
0,000166	1925,230026
0,000169	1928,210258
0,000173	1931,190491
0,00018	1934,170723
0,000187	1937,150955
0,000194	1940,131187
0,000205	1943,11142
0,000214	1946,091652
0,000227	1949,071884
0,00024	1952,052116
0,000254	1955,032349
0,000264	1958,012581
0,000276	1960,992813
0,000285	1963,973045
0,000292	1966,953278
0,000297	1969,93351
0,000301	1972,913742
0,000304	1975,893974
0,000306	1978,874207
0,000304	1981,854439
0,000301	1984,834671
0,000295	1987,814903
0,000287	1990,795135
0,00028	1993,775368
0,000275	1996,7556
0,000275	1999,735832
0,000277	2002,716064
0,000283	2005,696297
0,00029	2008,676529
0,000298	2011,656761
0,00031	2014,636993
0,000319	2017,617226
0,000328	2020,597458
0,000333	2023,57769
0,000333	2026,557922
0,000332	2029,538155
0,000332	2032,518387
0,000332	2035,498619
0,000331	2038,478851
0,000328	2041,459084
0,000326	2044,439316
0,000328	2047,419548
0,000334	2050,39978
0,000342	2053,380013
0,00035	2056,360245
0,000358	2059,340477
0,000365	2062,320709
0,000374	2065,300941
0,00038	2068,281174
0,000386	2071,261406
0,000393	2074,241638
0,000398	2077,22187
0,000404	2080,202103
0,000408	2083,182335
0,000412	2086,162567
0,000416	2089,142799
0,000418	2092,123032
0,00042	2095,103264
0,000421	2098,083496
0,000424	2101,063728
0,000426	2104,043961
0,000429	2107,024193
0,000432	2110,004425
0,00044	2112,984657
0,000448	2115,96489
0,000458	2118,945122
0,000468	2121,925354
0,000482	2124,905586
0,000496	2127,885818
0,000509	2130,866051
0,000522	2133,846283
0,000536	2136,826515
0,000552	2139,806747
0,00057	2142,78698
0,000595	2145,767212
0,000622	2148,747444
0,00065	2151,727676
0,000679	2154,707909
0,000705	2157,688141
0,000732	2160,668373
0,00074	2163,648605
0,000688	2166,628838
0,000581	2169,60907
0,000474	2172,589302
0,000411	2175,569534
0,000384	2178,549767
0,000376	2181,529999
0,000375	2184,510231
0,00038	2187,490463
0,000385	2190,470695
0,00039	2193,450928
0,000397	2196,43116
0,000405	2199,411392
0,000413	2202,391624
0,000421	2205,371857
0,000428	2208,352089
0,000434	2211,332321
0,000439	2214,312553
0,000441	2217,292786
0,000445	2220,273018
0,000448	2223,25325
0,000452	2226,233482
0,000457	2229,213715
0,00046	2232,193947
0,000464	2235,174179
0,000467	2238,154411
0,000469	2241,134644
0,00047	2244,114876
0,000471	2247,095108
0,000472	2250,07534
0,000473	2253,055573
0,000474	2256,035805
0,000476	2259,016037
0,000477	2261,996269
0,000478	2264,976501
0,00048	2267,956734
0,000483	2270,936966
0,000486	2273,917198
0,000491	2276,89743
0,000495	2279,877663
0,000499	2282,857895
0,000501	2285,838127
0,000504	2288,818359
0,000507	2291,798592
0,000511	2294,778824
0,00052	2297,759056
0,000531	2300,739288
0,000544	2303,719521
0,000552	2306,699753
0,000552	2309,679985
0,000549	2312,660217
0,000548	2315,64045
0,000554	2318,620682
0,000565	2321,600914
0,000584	2324,581146
0,000604	2327,561378
0,000624	2330,541611
0,000643	2333,521843
0,000659	2336,502075
0,000674	2339,482307
0,000686	2342,46254
0,000698	2345,442772
0,000707	2348,423004
0,000716	2351,403236
0,000723	2354,383469
0,000728	2357,363701
0,000731	2360,343933
0,000735	2363,324165
0,000742	2366,304398
0,000751	2369,28463
0,000762	2372,264862
0,000771	2375,245094
0,00078	2378,225327
0,000786	2381,205559
0,000794	2384,185791
0,000799	2387,166023
0,000805	2390,146255
0,000812	2393,126488
0,000822	2396,10672
0,000829	2399,086952
0,000837	2402,067184
0,000843	2405,047417
0,000848	2408,027649
0,000853	2411,007881
0,000856	2413,988113
0,00086	2416,968346
0,000862	2419,948578
0,000864	2422,92881
0,000865	2425,909042
0,000862	2428,889275
0,000855	2431,869507
0,000846	2434,849739
0,000835	2437,829971
0,000822	2440,810204
0,000812	2443,790436
0,000804	2446,770668
0,000796	2449,7509
0,000787	2452,731133
0,000775	2455,711365
0,000752	2458,691597
0,000715	2461,671829
0,000661	2464,652061
0,000596	2467,632294
0,000529	2470,612526
0,000494	2473,592758
0,000521	2476,57299
0,000611	2479,553223
0,00073	2482,533455
0,000847	2485,513687
0,000941	2488,493919
0,001	2491,474152
0,00103	2494,454384
0,00103	2497,434616
0,00102	2500,414848
0,00102	2503,395081
0,00103	2506,375313
0,00104	2509,355545
0,00106	2512,335777
0,00107	2515,31601
0,00108	2518,296242
0,00109	2521,276474
0,00109	2524,256706
0,0011	2527,236938
0,0011	2530,217171
0,00111	2533,197403
0,00113	2536,177635
0,00114	2539,157867
0,00114	2542,1381
0,00115	2545,118332
0,00116	2548,098564
0,00116	2551,078796
0,00116	2554,059029
0,00116	2557,039261
0,00116	2560,019493
0,00117	2562,999725
0,00117	2565,979958
0,00117	2568,96019
0,00117	2571,940422
0,00116	2574,920654
0,00115	2577,900887
0,00114	2580,881119
0,00113	2583,861351
0,00113	2586,841583
0,00115	2589,821815
0,00119	2592,802048
0,00127	2595,78228
0,00138	2598,762512
0,0015	2601,742744
0,00161	2604,722977
0,00167	2607,703209
0,00169	2610,683441
0,00171	2613,663673
0,00179	2616,643906
0,00192	2619,624138
0,00204	2622,60437
0,00212	2625,584602
0,00213	2628,564835
0,00212	2631,545067
0,00209	2634,525299
0,0021	2637,505531
0,00214	2640,485764
0,0022	2643,465996
0,00227	2646,446228
0,00233	2649,42646
0,00238	2652,406693
0,00244	2655,386925
0,0025	2658,367157
0,00257	2661,347389
0,00264	2664,327621
0,00272	2667,307854
0,00281	2670,288086
0,0029	2673,268318
0,00299	2676,24855
0,0031	2679,228783
0,00321	2682,209015
0,00333	2685,189247
0,00345	2688,169479
0,00359	2691,149712
0,00373	2694,129944
0,00389	2697,110176
0,00406	2700,090408
0,00427	2703,070641
0,00449	2706,050873
0,00475	2709,031105
0,00502	2712,011337
0,00532	2714,99157
0,00564	2717,971802
0,00601	2720,952034
0,00642	2723,932266
0,00687	2726,912498
0,00738	2729,892731
0,00792	2732,872963
0,00846	2735,853195
0,00895	2738,833427
0,00936	2741,81366
0,00965	2744,793892
0,00978	2747,774124
0,00972	2750,754356
0,00942	2753,734589
0,00889	2756,714821
0,00823	2759,695053
0,00751	2762,675285
0,0068	2765,655518
0,00614	2768,63575
0,00557	2771,615982
0,00508	2774,596214
0,00466	2777,576447
0,00432	2780,556679
0,00403	2783,536911
0,00378	2786,517143
0,00356	2789,497375
0,00336	2792,477608
0,00319	2795,45784
0,00303	2798,438072
0,00289	2801,418304
0,00276	2804,398537
0,00265	2807,378769
0,00255	2810,359001
0,00245	2813,339233
0,00236	2816,319466
0,00228	2819,299698
0,0022	2822,27993
0,00212	2825,260162
0,00205	2828,240395
0,00198	2831,220627
0,00191	2834,200859
0,00184	2837,181091
0,00177	2840,161324
0,0017	2843,141556
0,00163	2846,121788
0,00156	2849,10202
0,00148	2852,082253
0,0014	2855,062485
0,00133	2858,042717
0,00125	2861,022949
0,00117	2864,003181
0,00109	2866,983414
0,00102	2869,963646
0,000955	2872,943878
0,000896	2875,92411
0,000844	2878,904343
0,000797	2881,884575
0,000752	2884,864807
0,00071	2887,845039
0,000674	2890,825272
0,00065	2893,805504
0,000642	2896,785736
0,00065	2899,765968
0,00067	2902,746201
0,000693	2905,726433
0,000714	2908,706665
0,000729	2911,686897
0,000738	2914,66713
0,000743	2917,647362
0,00075	2920,627594
0,000757	2923,607826
0,000767	2926,588058
0,000775	2929,568291
0,000782	2932,548523
0,000788	2935,528755
0,000791	2938,508987
0,000795	2941,48922
0,000801	2944,469452
0,000808	2947,449684
0,000815	2950,429916
0,000821	2953,410149
0,000826	2956,390381
0,000828	2959,370613
0,000828	2962,350845
0,000824	2965,331078
0,000817	2968,31131
0,000811	2971,291542
0,000801	2974,271774
0,000791	2977,252007
0,000783	2980,232239
0,000773	2983,212471
0,000763	2986,192703
0,000755	2989,172935
0,000744	2992,153168
0,000736	2995,1334
0,000728	2998,113632
0,000719	3001,093864
0,000712	3004,074097
0,000707	3007,054329
0,0007	3010,034561
0,000693	3013,014793
0,000683	3015,995026
0,000672	3018,975258
0,000662	3021,95549
0,000654	3024,935722
0,000644	3027,915955
0,000634	3030,896187
0,000621	3033,876419
0,000606	3036,856651
0,00059	3039,836884
0,000576	3042,817116
0,000561	3045,797348
0,000551	3048,77758
0,000544	3051,757813
0,000541	3054,738045
0,000542	3057,718277
0,000542	3060,698509
0,000541	3063,678741
0,000536	3066,658974
0,00053	3069,639206
0,000522	3072,619438
0,000516	3075,59967
0,000512	3078,579903
0,00051	3081,560135
0,000505	3084,540367
0,000496	3087,520599
0,000485	3090,500832
0,000472	3093,481064
0,000461	3096,461296
0,000454	3099,441528
0,00045	3102,421761
0,000446	3105,401993
0,00044	3108,382225
0,000435	3111,362457
0,000429	3114,34269
0,000424	3117,322922
0,00042	3120,303154
0,000417	3123,283386
0,000413	3126,263618
0,000411	3129,243851
0,000408	3132,224083
0,000405	3135,204315
0,000403	3138,184547
0,0004	3141,16478
0,000398	3144,145012
0,000398	3147,125244
0,000395	3150,105476
0,000394	3153,085709
0,000394	3156,065941
0,000393	3159,046173
0,000394	3162,026405
0,000395	3165,006638
0,000398	3167,98687
0,0004	3170,967102
0,000402	3173,947334
0,000406	3176,927567
0,000409	3179,907799
0,000411	3182,888031
0,00041	3185,868263
0,000408	3188,848495
0,000407	3191,828728
0,000406	3194,80896
0,000405	3197,789192
0,000403	3200,769424
0,000401	3203,749657
0,000399	3206,729889
0,000394	3209,710121
0,00039	3212,690353
0,000386	3215,670586
0,00038	3218,650818
0,000381	3221,63105
0,000397	3224,611282
0,000418	3227,591515
0,000406	3230,571747
0,000343	3233,551979
0,000284	3236,532211
0,000278	3239,512444
0,000302	3242,492676
0,000323	3245,472908
0,000331	3248,45314
0,00033	3251,433372
0,000325	3254,413605
0,000322	3257,393837
0,00032	3260,374069
0,000316	3263,354301
0,000313	3266,334534
0,00031	3269,314766
0,000308	3272,294998
0,000307	3275,27523
0,000306	3278,255463
0,000306	3281,235695
0,000305	3284,215927
0,000304	3287,196159
0,000304	3290,176392
0,000303	3293,156624
0,000302	3296,136856
0,000301	3299,117088
0,000299	3302,097321
0,000297	3305,077553
0,000294	3308,057785
0,000292	3311,038017
0,000288	3314,01825
0,000285	3316,998482
0,000283	3319,978714
0,000281	3322,958946
0,00028	3325,939178
0,00028	3328,919411
0,00028	3331,899643
0,000277	3334,879875
0,000276	3337,860107
0,000275	3340,84034
0,000274	3343,820572
0,00027	3346,800804
0,000267	3349,781036
0,000264	3352,761269
0,000259	3355,741501
0,000253	3358,721733
0,000248	3361,701965
0,000247	3364,682198
0,000251	3367,66243
0,000255	3370,642662
0,000258	3373,622894
0,000257	3376,603127
0,000256	3379,583359
0,000257	3382,563591
0,000262	3385,543823
0,000269	3388,524055
0,000278	3391,504288
0,000286	3394,48452
0,000292	3397,464752
0,000293	3400,444984
0,000287	3403,425217
0,000279	3406,405449
0,000267	3409,385681
0,000257	3412,365913
0,000252	3415,346146
0,00025	3418,326378
0,000249	3421,30661
0,000248	3424,286842
0,000247	3427,267075
0,000246	3430,247307
0,000244	3433,227539
0,000243	3436,207771
0,000241	3439,188004
0,000241	3442,168236
0,000241	3445,148468
0,00024	3448,1287
0,00024	3451,108932
0,000238	3454,089165
0,000236	3457,069397
0,000234	3460,049629
0,000233	3463,029861
0,000231	3466,010094
0,000229	3468,990326
0,000229	3471,970558
0,000228	3474,95079
0,000228	3477,931023
0,000227	3480,911255
0,000224	3483,891487
0,000222	3486,871719
0,00022	3489,851952
0,000218	3492,832184
0,000214	3495,812416
0,000211	3498,792648
0,000206	3501,772881
0,0002	3504,753113
0,000195	3507,733345
0,000189	3510,713577
0,000184	3513,69381
0,000179	3516,674042
0,000175	3519,654274
0,000172	3522,634506
0,000172	3525,614738
0,000178	3528,594971
0,000195	3531,575203
0,000222	3534,555435
0,000256	3537,535667
0,00029	3540,5159
0,000319	3543,496132
0,00034	3546,476364
0,000354	3549,456596
0,000359	3552,436829
0,000353	3555,417061
0,000343	3558,397293
0,000331	3561,377525
0,000321	3564,357758
0,000313	3567,33799
0,000309	3570,318222
0,000306	3573,298454
0,000302	3576,278687
0,0003	3579,258919
0,000297	3582,239151
0,000293	3585,219383
0,00029	3588,199615
0,000287	3591,179848
0,000284	3594,16008
0,00028	3597,140312
0,000275	3600,120544
0,000267	3603,100777
0,000257	3606,081009
0,000243	3609,061241
0,000226	3612,041473
0,000203	3615,021706
0,000181	3618,001938
0,000158	3620,98217
0,000139	3623,962402
0,000123	3626,942635
0,000111	3629,922867
0,000103	3632,903099
0,0000959	3635,883331
0,0000912	3638,863564
0,0000869	3641,843796
0,0000828	3644,824028
0,0000789	3647,80426
0,0000752	3650,784492
0,0000714	3653,764725
0,0000659	3656,744957
0,00006	3659,725189
0,0000549	3662,705421
0,0000515	3665,685654
0,0000474	3668,665886
0,0000474	3671,646118
0,0000497	3674,62635
0,0000564	3677,606583
0,0000671	3680,586815
0,0000828	3683,567047
0,000103	3686,547279
0,000129	3689,527512
0,000155	3692,507744
0,000185	3695,487976
0,000214	3698,468208
0,000241	3701,448441
0,000265	3704,428673
0,000282	3707,408905
0,000287	3710,389137
0,000278	3713,36937
0,000256	3716,349602
0,000229	3719,329834
0,000198	3722,310066
0,000173	3725,290298
0,000156	3728,270531
0,00015	3731,250763
0,000147	3734,230995
0,000145	3737,211227
0,000141	3740,19146
0,000134	3743,171692
0,000127	3746,151924
0,000122	3749,132156
0,00012	3752,112389
0,00012	3755,092621
0,000122	3758,072853
0,000124	3761,053085
0,000126	3764,033318
0,000126	3767,01355
0,000129	3769,993782
0,00013	3772,974014
0,000134	3775,954247
0,000139	3778,934479
0,000143	3781,914711
0,000146	3784,894943
0,00015	3787,875175
0,000154	3790,855408
0,000158	3793,83564
0,000165	3796,815872
0,000175	3799,796104
0,000186	3802,776337
0,000201	3805,756569
0,000222	3808,736801
0,000244	3811,717033
0,000272	3814,697266
0,000302	3817,677498
0,000336	3820,65773
0,000372	3823,637962
0,00041	3826,618195
0,000449	3829,598427
0,000487	3832,578659
0,000525	3835,558891
0,000559	3838,539124
0,000582	3841,519356
0,000581	3844,499588
0,000547	3847,47982
0,000482	3850,460052
0,000394	3853,440285
0,000299	3856,420517
0,000215	3859,400749
0,000165	3862,380981
0,000161	3865,361214
0,00018	3868,341446
0,0002	3871,321678
0,000208	3874,30191
0,000204	3877,282143
0,000195	3880,262375
0,000184	3883,242607
0,000179	3886,222839
0,000181	3889,203072
0,000188	3892,183304
0,000197	3895,163536
0,000206	3898,143768
0,000212	3901,124001
0,000219	3904,104233
0,000226	3907,084465
0,000233	3910,064697
0,000241	3913,04493
0,000249	3916,025162
0,000257	3919,005394
0,000264	3921,985626
0,000271	3924,965858
0,000277	3927,946091
0,000284	3930,926323
0,000292	3933,906555
0,0003	3936,886787
0,000309	3939,86702
0,000319	3942,847252
0,000331	3945,827484
0,000344	3948,807716
0,000355	3951,787949
0,000363	3954,768181
0,000365	3957,748413
0,000359	3960,728645
0,000343	3963,708878
0,000317	3966,68911
0,000289	3969,669342
0,000258	3972,649574
0,000233	3975,629807
0,000229	3978,610039
0,000254	3981,590271
0,000294	3984,570503
0,00032	3987,550735
0,000313	3990,530968
0,000275	3993,5112
0,000218	3996,491432
0,00016	3999,471664
0,000134	4002,451897
0,000139	4005,432129
0,000161	4008,412361
0,000177	4011,392593
0,000187	4014,372826
0,000193	4017,353058
0,000197	4020,33329
0,000203	4023,313522
0,000213	4026,293755
0,000225	4029,273987
0,00024	4032,254219
0,000255	4035,234451
0,000273	4038,214684
0,000292	4041,194916
0,000311	4044,175148
0,000331	4047,15538
0,00035	4050,135612
0,000371	4053,115845
0,000392	4056,096077
0,000416	4059,076309
0,000445	4062,056541
0,000475	4065,036774
0,00051	4068,017006
0,000543	4070,997238
0,000579	4073,97747
0,000616	4076,957703
0,000653	4079,937935
0,000689	4082,918167
0,000721	4085,898399
0,00075	4088,878632
0,000773	4091,858864
0,000792	4094,839096
0,000804	4097,819328
0,000811	4100,799561
0,000815	4103,779793
0,000826	4106,760025
0,000863	4109,740257
0,00093	4112,72049
0,00101	4115,700722
0,00106	4118,680954
0,00107	4121,661186
0,00104	4124,641418
0,000985	4127,621651
0,000923	4130,601883
0,000865	4133,582115
0,000822	4136,562347
0,000794	4139,54258
0,000778	4142,522812
0,000769	4145,503044
0,000766	4148,483276
0,000764	4151,463509
0,000769	4154,443741
0,00078	4157,423973
0,000797	4160,404205
0,000819	4163,384438
0,000845	4166,36467
0,000874	4169,344902
0,000905	4172,325134
0,000939	4175,305367
0,000971	4178,285599
0,001	4181,265831
0,00103	4184,246063
0,00105	4187,226295
0,00106	4190,206528
0,00106	4193,18676
0,00104	4196,166992
0,00101	4199,147224
0,000977	4202,127457
0,000931	4205,107689
0,000883	4208,087921
0,000833	4211,068153
0,000783	4214,048386
0,000734	4217,028618
0,000687	4220,00885
0,000639	4222,989082
0,000591	4225,969315
0,000545	4228,949547
0,000501	4231,929779
0,00046	4234,910011
0,000426	4237,890244
0,000397	4240,870476
0,000375	4243,850708
0,000355	4246,83094
0,000336	4249,811172
0,000316	4252,791405
0,000293	4255,771637
0,000261	4258,751869
0,00023	4261,732101
0,000202	4264,712334
0,000183	4267,692566
0,000171	4270,672798
0,000164	4273,65303
0,000159	4276,633263
0,000153	4279,613495
0,000148	4282,593727
0,000146	4285,573959
0,000144	4288,554192
0,000143	4291,534424
0,000145	4294,514656
0,000148	4297,494888
0,000149	4300,475121
0,000151	4303,455353
0,000153	4306,435585
0,000155	4309,415817
0,000158	4312,396049
0,000162	4315,376282
0,000166	4318,356514
0,000168	4321,336746
0,000172	4324,316978
0,000176	4327,297211
0,000178	4330,277443
0,00018	4333,257675
0,000182	4336,237907
0,000181	4339,21814
0,000181	4342,198372
0,000179	4345,178604
0,000179	4348,158836
0,000177	4351,139069
0,000177	4354,119301
0,000176	4357,099533
0,000174	4360,079765
0,000173	4363,059998
0,00017	4366,04023
0,000166	4369,020462
0,000161	4372,000694
0,000155	4374,980927
0,000147	4377,961159
0,000137	4380,941391
0,000126	4383,921623
0,000116	4386,901855
0,000107	4389,882088
0,0000985	4392,86232
0,0000923	4395,842552
0,0000875	4398,822784
0,0000826	4401,803017
0,0000805	4404,783249
0,0000841	4407,763481
0,0000913	4410,743713
0,000102	4413,723946
0,000114	4416,704178
0,000124	4419,68441
0,000133	4422,664642
0,000141	4425,644875
0,000148	4428,625107
0,000154	4431,605339
0,000158	4434,585571
0,000159	4437,565804
0,000159	4440,546036
0,000158	4443,526268
0,000155	4446,5065
0,000151	4449,486732
0,000145	4452,466965
0,000136	4455,447197
0,000125	4458,427429
0,000113	4461,407661
0,000103	4464,387894
0,0000974	4467,368126
0,0000972	4470,348358
0,000103	4473,32859
0,000109	4476,308823
0,000113	4479,289055
0,000117	4482,269287
0,000117	4485,249519
0,000117	4488,229752
0,000117	4491,209984
0,000116	4494,190216
0,000116	4497,170448
0,000116	4500,150681
0,000115	4503,130913
0,000114	4506,111145
0,000114	4509,091377
0,000114	4512,071609
0,000114	4515,051842
0,000116	4518,032074
0,000116	4521,012306
0,000116	4523,992538
0,000116	4526,972771
0,000116	4529,953003
0,000118	4532,933235
0,000118	4535,913467
0,00012	4538,8937
0,00012	4541,873932
0,000123	4544,854164
0,000125	4547,834396
0,000127	4550,814629
0,000128	4553,794861
0,000131	4556,775093
0,000134	4559,755325
0,000135	4562,735558
0,000137	4565,71579
0,000138	4568,696022
0,000139	4571,676254
0,000139	4574,656487
0,00014	4577,636719
0,000141	4580,616951
0,000141	4583,597183
0,000141	4586,577415
0,00014	4589,557648
0,000138	4592,53788
0,000133	4595,518112
0,000127	4598,498344
0,00012	4601,478577
0,000115	4604,458809
0,000114	4607,439041
0,000116	4610,419273
0,000122	4613,399506
0,000125	4616,379738
0,000129	4619,35997
0,00013	4622,340202
0,00013	4625,320435
0,000129	4628,300667
0,000126	4631,280899
0,000121	4634,261131
0,000113	4637,241364
0,000108	4640,221596
0,000101	4643,201828
0,0000986	4646,18206
0,0000977	4649,162292
0,0000957	4652,142525
0,000094	4655,122757
0,0000929	4658,102989
0,0000921	4661,083221
0,000091	4664,063454
0,0000896	4667,043686
0,0000882	4670,023918
0,0000871	4673,00415
0,0000866	4675,984383
0,0000847	4678,964615
0,0000825	4681,944847
0,0000815	4684,925079
0,0000778	4687,905312
0,000077	4690,885544
0,0000752	4693,865776
0,0000728	4696,846008
0,000071	4699,826241
0,00007	4702,806473
0,0000679	4705,786705
0,0000664	4708,766937
0,0000659	4711,747169
0,0000646	4714,727402
0,0000636	4717,707634
0,0000627	4720,687866
0,0000608	4723,668098
0,0000613	4726,648331
0,0000611	4729,628563
0,0000624	4732,608795
0,0000642	4735,589027
0,0000666	4738,56926
0,0000684	4741,549492
0,0000713	4744,529724
0,0000747	4747,509956
0,0000765	4750,490189
0,0000808	4753,470421
0,0000845	4756,450653
0,0000859	4759,430885
0,0000877	4762,411118
0,0000876	4765,39135
0,000084	4768,371582
0,0000805	4771,351814
0,0000775	4774,332047
0,0000789	4777,312279
0,0000817	4780,292511
0,0000851	4783,272743
0,000086	4786,252975
0,0000846	4789,233208
0,0000836	4792,21344
0,000083	4795,193672
0,0000825	4798,173904
0,0000825	4801,154137
0,0000837	4804,134369
0,0000837	4807,114601
0,0000851	4810,094833
0,0000852	4813,075066
0,0000845	4816,055298
0,0000848	4819,03553
0,0000842	4822,015762
0,0000838	4824,995995
0,0000825	4827,976227
0,0000811	4830,956459
0,0000785	4833,936691
0,000076	4836,916924
0,0000722	4839,897156
0,0000691	4842,877388
0,0000654	4845,85762
0,00006	4848,837852
0,0000567	4851,818085
0,0000505	4854,798317
0,000048	4857,778549
0,0000446	4860,758781
0,000043	4863,739014
0,0000402	4866,719246
0,0000384	4869,699478
0,0000354	4872,67971
0,0000322	4875,659943
0,0000282	4878,640175
0,000024	4881,620407
0,0000193	4884,600639
0,0000186	4887,580872
0,0000207	4890,561104
0,0000276	4893,541336
0,0000384	4896,521568
0,0000488	4899,501801
0,0000587	4902,482033
0,0000666	4905,462265
0,0000721	4908,442497
0,0000769	4911,422729
0,0000766	4914,402962
0,0000773	4917,383194
0,0000742	4920,363426
0,0000725	4923,343658
0,0000708	4926,323891
0,0000688	4929,304123
0,000067	4932,284355
0,0000644	4935,264587
0,0000611	4938,24482
0,0000571	4941,225052
0,0000519	4944,205284
0,0000485	4947,185516
0,0000458	4950,165749
0,0000453	4953,145981
0,0000479	4956,126213
0,0000514	4959,106445
0,0000516	4962,086678
0,000052	4965,06691
0,0000507	4968,047142
0,0000493	4971,027374
0,0000495	4974,007607
0,0000492	4976,987839
0,0000506	4979,968071
0,000055	4982,948303
0,000057	4985,928535
0,0000594	4988,908768
0,0000623	4991,889
0,0000655	4994,869232
0,000069	4997,849464
0,0000721	5000,829697
0,000075	5003,809929
0,0000771	5006,790161
0,0000802	5009,770393
0,0000809	5012,750626
0,000082	5015,730858
0,0000826	5018,71109
0,0000836	5021,691322
0,0000856	5024,671555
0,0000871	5027,651787
0,0000905	5030,632019
0,000093	5033,612251
0,0000963	5036,592484
0,0000989	5039,572716
0,000105	5042,552948
0,000111	5045,53318
0,000119	5048,513412
0,000129	5051,493645
0,00014	5054,473877
0,000151	5057,454109
0,000161	5060,434341
0,000169	5063,414574
0,000175	5066,394806
0,000178	5069,375038
0,000178	5072,35527
0,000173	5075,335503
0,000164	5078,315735
0,00015	5081,295967
0,000138	5084,276199
0,000129	5087,256432
0,000127	5090,236664
0,000132	5093,216896
0,000138	5096,197128
0,000142	5099,177361
0,000142	5102,157593
0,000142	5105,137825
0,00014	5108,118057
0,000142	5111,098289
0,000145	5114,078522
0,000149	5117,058754
0,000154	5120,038986
0,000158	5123,019218
0,000161	5125,999451
0,000164	5128,979683
0,000164	5131,959915
0,000167	5134,940147
0,000169	5137,92038
0,000171	5140,900612
0,000172	5143,880844
0,000174	5146,861076
0,000175	5149,841309
0,000177	5152,821541
0,000177	5155,801773
0,000179	5158,782005
0,00018	5161,762238
0,000182	5164,74247
0,000183	5167,722702
0,000184	5170,702934
0,000186	5173,683167
0,000187	5176,663399
0,000187	5179,643631
0,000189	5182,623863
0,00019	5185,604095
0,00019	5188,584328
0,000193	5191,56456
0,000197	5194,544792
0,000202	5197,525024
0,000207	5200,505257
0,000211	5203,485489
0,000211	5206,465721
0,000207	5209,445953
0,000198	5212,426186
0,000182	5215,406418
0,000157	5218,38665
0,000128	5221,366882
0,0000937	5224,347115
0,0000605	5227,327347
0,0000387	5230,307579
0,0000393	5233,287811
0,0000516	5236,268044
0,0000666	5239,248276
0,0000784	5242,228508
0,0000898	5245,20874
0,000101	5248,188972
0,00011	5251,169205
0,000118	5254,149437
0,000124	5257,129669
0,00013	5260,109901
0,000136	5263,090134
0,000142	5266,070366
0,000147	5269,050598
0,000153	5272,03083
0,000159	5275,011063
0,000163	5277,991295
0,000169	5280,971527
0,000175	5283,951759
0,00018	5286,931992
0,000188	5289,912224
0,000194	5292,892456
0,0002	5295,872688
0,000207	5298,852921
0,000213	5301,833153
0,000219	5304,813385
0,000224	5307,793617
0,00023	5310,773849
0,000236	5313,754082
0,000243	5316,734314
0,000251	5319,714546
0,00026	5322,694778
0,000271	5325,675011
0,000282	5328,655243
0,000294	5331,635475
0,000302	5334,615707
0,000306	5337,59594
0,000304	5340,576172
0,000297	5343,556404
0,000282	5346,536636
0,000262	5349,516869
0,000234	5352,497101
0,000199	5355,477333
0,00016	5358,457565
0,000119	5361,437798
0,0000824	5364,41803
0,0000541	5367,398262
0,0000453	5370,378494
0,0000536	5373,358727
0,0000637	5376,338959
0,0000717	5379,319191
0,0000792	5382,299423
0,0000851	5385,279655
0,0000903	5388,259888
0,0000969	5391,24012
0,000105	5394,220352
0,000113	5397,200584
0,000121	5400,180817
0,000128	5403,161049
0,000135	5406,141281
0,000144	5409,121513
0,000152	5412,101746
0,00016	5415,081978
0,000169	5418,06221
0,000177	5421,042442
0,000185	5424,022675
0,000193	5427,002907
0,000201	5429,983139
0,000208	5432,963371
0,000214	5435,943604
0,000221	5438,923836
0,000228	5441,904068
0,000236	5444,8843
0,000243	5447,864532
0,00025	5450,844765
0,000257	5453,824997
0,000263	5456,805229
0,00027	5459,785461
0,000274	5462,765694
0,00028	5465,745926
0,000284	5468,726158
0,000289	5471,70639
0,000293	5474,686623
0,0003	5477,666855
0,000308	5480,647087
0,000317	5483,627319
0,000328	5486,607552
0,00034	5489,587784
0,000352	5492,568016
0,00036	5495,548248
0,000366	5498,528481
0,000366	5501,508713
0,000361	5504,488945
0,00035	5507,469177
0,000338	5510,449409
0,000322	5513,429642
0,000305	5516,409874
0,000289	5519,390106
0,000275	5522,370338
0,000262	5525,350571
0,000251	5528,330803
0,00024	5531,311035
0,000231	5534,291267
0,000224	5537,2715
0,00022	5540,251732
0,000217	5543,231964
0,000215	5546,212196
0,000215	5549,192429
0,000215	5552,172661
0,000216	5555,152893
0,000216	5558,133125
0,000218	5561,113358
0,000217	5564,09359
0,000217	5567,073822
0,000215	5570,054054
0,000213	5573,034286
0,000211	5576,014519
0,000207	5578,994751
0,000203	5581,974983
0,0002	5584,955215
0,000196	5587,935448
0,000191	5590,91568
0,000188	5593,895912
0,000184	5596,876144
0,00018	5599,856377
0,000175	5602,836609
0,000171	5605,816841
0,000168	5608,797073
0,000164	5611,777306
0,00016	5614,757538
0,000155	5617,73777
0,000151	5620,718002
0,000146	5623,698235
0,000139	5626,678467
0,000133	5629,658699
0,000124	5632,638931
0,000116	5635,619164
0,000108	5638,599396
0,0001	5641,579628
0,0000955	5644,55986
0,000092	5647,540092
0,0000905	5650,520325
0,0000874	5653,500557
0,0000857	5656,480789
0,0000854	5659,461021
0,0000836	5662,441254
0,0000817	5665,421486
0,0000808	5668,401718
0,0000804	5671,38195
0,0000803	5674,362183
0,0000799	5677,342415
0,0000786	5680,322647
0,0000771	5683,302879
0,000075	5686,283112
0,0000736	5689,263344
0,0000726	5692,243576
0,000073	5695,223808
0,0000747	5698,204041
0,0000762	5701,184273
0,0000806	5704,164505
0,0000849	5707,144737
0,0000891	5710,124969
0,0000932	5713,105202
0,0000955	5716,085434
0,000098	5719,065666
0,000101	5722,045898
0,000102	5725,026131
0,000103	5728,006363
0,000104	5730,986595
0,000106	5733,966827
0,000107	5736,94706
0,000107	5739,927292
0,000108	5742,907524
0,000109	5745,887756
0,000109	5748,867989
0,000108	5751,848221
0,000108	5754,828453
0,000107	5757,808685
0,000106	5760,788918
0,000105	5763,76915
0,000105	5766,749382
0,000104	5769,729614
0,000103	5772,709846
0,000104	5775,690079
0,000103	5778,670311
0,000102	5781,650543
0,000102	5784,630775
0,000102	5787,611008
0,000103	5790,59124
0,000103	5793,571472
0,000105	5796,551704
0,000106	5799,531937
0,000108	5802,512169
0,000108	5805,492401
0,000109	5808,472633
0,000111	5811,452866
0,00011	5814,433098
0,000109	5817,41333
0,000107	5820,393562
0,000104	5823,373795
0,0000975	5826,354027
0,000091	5829,334259
0,0000836	5832,314491
0,0000785	5835,294724
0,0000748	5838,274956
0,0000762	5841,255188
0,0000782	5844,23542
0,0000793	5847,215652
0,0000798	5850,195885
0,0000775	5853,176117
0,0000774	5856,156349
0,0000763	5859,136581
0,0000759	5862,116814
0,0000763	5865,097046
0,0000754	5868,077278
0,0000736	5871,05751
0,0000728	5874,037743
0,0000722	5877,017975
0,0000708	5879,998207
0,0000711	5882,978439
0,0000709	5885,958672
0,0000713	5888,938904
0,000071	5891,919136
0,0000717	5894,899368
0,0000711	5897,879601
0,0000714	5900,859833
0,0000718	5903,840065
0,0000715	5906,820297
0,0000707	5909,800529
0,0000725	5912,780762
0,0000734	5915,760994
0,0000736	5918,741226
0,0000746	5921,721458
0,0000758	5924,701691
0,0000763	5927,681923
0,0000777	5930,662155
0,0000775	5933,642387
0,000079	5936,62262
0,0000795	5939,602852
0,0000793	5942,583084
0,0000788	5945,563316
[truncated: 30,772 more rows]
