# Supplementary material for: Predicting the Durability of Solid Fired Bricks Using NDT Electroacoustic Methods
Source: Materials (Basel). 2022 Aug 25;15(17):5882. doi: 10.3390/ma15175882 (PMC9457344; doi:10.3390/ma15175882)
Supplement: Supplementary file 1 [file materials-15-05882-s001.zip › 34-S0_FL.csv]

ASCII data file created with TiePie Multi Channel software. www.tiepie.com.
2021-02-24 09:15:45 704m
Frequency	FFT1
Hz	V
0,00169	0
0,000421	2,980232239
0,000779	5,960464478
0,000395	8,940696716
0,000607	11,92092896
0,000325	14,90116119
0,000513	17,88139343
0,000706	20,86162567
0,000402	23,84185791
0,000318	26,82209015
0,000284	29,80232239
0,000224	32,78255463
0,000163	35,76278687
0,000231	38,7430191
0,00027	41,72325134
0,000271	44,70348358
0,000312	47,68371582
0,000266	50,66394806
0,000274	53,6441803
0,000293	56,62441254
0,000278	59,60464478
0,000278	62,58487701
0,000268	65,56510925
0,000231	68,54534149
0,000225	71,52557373
0,000219	74,50580597
0,000209	77,48603821
0,000235	80,46627045
0,000227	83,44650269
0,000227	86,42673492
0,000257	89,40696716
0,000263	92,3871994
0,000248	95,36743164
0,000277	98,34766388
0,000271	101,3278961
0,000281	104,3081284
0,000261	107,2883606
0,000244	110,2685928
0,000256	113,2488251
0,000242	116,2290573
0,000245	119,2092896
0,000212	122,1895218
0,000205	125,169754
0,000208	128,1499863
0,000201	131,1302185
0,000194	134,1104507
0,000184	137,090683
0,00017	140,0709152
0,000168	143,0511475
0,000161	146,0313797
0,000149	149,0116119
0,000138	151,9918442
0,000135	154,9720764
0,000127	157,9523087
0,000121	160,9325409
0,000114	163,9127731
0,000103	166,8930054
0,0000969	169,8732376
0,0000964	172,8534698
0,0000925	175,8337021
0,0000866	178,8139343
0,0000755	181,7941666
0,0000739	184,7743988
0,0000776	187,754631
0,0000712	190,7348633
0,0000647	193,7150955
0,0000625	196,6953278
0,0000587	199,67556
0,0000554	202,6557922
0,0000505	205,6360245
0,0000481	208,6162567
0,0000431	211,596489
0,000039	214,5767212
0,000038	217,5569534
0,0000371	220,5371857
0,0000329	223,5174179
0,0000289	226,4976501
0,0000242	229,4778824
0,0000215	232,4581146
0,0000185	235,4383469
0,0000146	238,4185791
0,0000122	241,3988113
0,0000114	244,3790436
0,00000886	247,3592758
0,00000869	250,3395081
0,00000672	253,3197403
0,00000613	256,2999725
0,00000718	259,2802048
0,00000893	262,260437
0,000013	265,2406693
0,0000122	268,2209015
0,0000126	271,2011337
0,0000121	274,181366
0,0000131	277,1615982
0,0000139	280,1418304
0,0000172	283,1220627
0,0000163	286,1022949
0,0000191	289,0825272
0,0000183	292,0627594
0,0000216	295,0429916
0,0000222	298,0232239
0,0000243	301,0034561
0,0000243	303,9836884
0,0000251	306,9639206
0,0000242	309,9441528
0,0000281	312,9243851
0,000028	315,9046173
0,0000281	318,8848495
0,0000287	321,8650818
0,0000318	324,845314
0,0000336	327,8255463
0,0000333	330,8057785
0,0000363	333,7860107
0,0000362	336,766243
0,0000372	339,7464752
0,0000347	342,7267075
0,0000359	345,7069397
0,0000359	348,6871719
0,0000341	351,6674042
0,0000372	354,6476364
0,0000377	357,6278687
0,0000369	360,6081009
0,0000381	363,5883331
0,0000395	366,5685654
0,0000414	369,5487976
0,0000421	372,5290298
0,0000404	375,5092621
0,0000424	378,4894943
0,000044	381,4697266
0,0000466	384,4499588
0,000046	387,430191
0,0000457	390,4104233
0,0000473	393,3906555
0,000049	396,3708878
0,0000502	399,35112
0,0000514	402,3313522
0,0000516	405,3115845
0,0000529	408,2918167
0,0000539	411,272049
0,0000558	414,2522812
0,000056	417,2325134
0,0000578	420,2127457
0,0000581	423,1929779
0,0000589	426,1732101
0,0000603	429,1534424
0,0000609	432,1336746
0,0000623	435,1139069
0,000062	438,0941391
0,0000622	441,0743713
0,0000656	444,0546036
0,0000631	447,0348358
0,0000673	450,0150681
0,0000673	452,9953003
0,0000668	455,9755325
0,0000687	458,9557648
0,0000693	461,935997
0,0000708	464,9162292
0,0000687	467,8964615
0,0000694	470,8766937
0,0000699	473,856926
0,0000701	476,8371582
0,0000722	479,8173904
0,000072	482,7976227
0,0000739	485,7778549
0,0000761	488,7580872
0,0000756	491,7383194
0,0000762	494,7185516
0,0000769	497,6987839
0,0000772	500,6790161
0,0000782	503,6592484
0,0000777	506,6394806
0,0000769	509,6197128
0,0000769	512,5999451
0,0000784	515,5801773
0,0000783	518,5604095
0,0000779	521,5406418
0,0000782	524,520874
0,0000787	527,5011063
0,0000789	530,4813385
0,0000804	533,4615707
0,000078	536,441803
0,0000795	539,4220352
0,0000785	542,4022675
0,0000791	545,3824997
0,000079	548,3627319
0,0000803	551,3429642
0,0000782	554,3231964
0,0000782	557,3034286
0,0000781	560,2836609
0,0000777	563,2638931
0,000077	566,2441254
0,0000773	569,2243576
0,000077	572,2045898
0,0000755	575,1848221
0,0000752	578,1650543
0,0000758	581,1452866
0,0000749	584,1255188
0,0000728	587,105751
0,0000726	590,0859833
0,0000709	593,0662155
0,0000728	596,0464478
0,0000725	599,02668
0,0000718	602,0069122
0,0000707	604,9871445
0,0000716	607,9673767
0,0000713	610,9476089
0,0000713	613,9278412
0,0000729	616,9080734
0,0000704	619,8883057
0,0000717	622,8685379
0,0000715	625,8487701
0,0000701	628,8290024
0,0000709	631,8092346
0,000072	634,7894669
0,000072	637,7696991
0,0000704	640,7499313
0,0000707	643,7301636
0,0000699	646,7103958
0,0000719	649,6906281
0,0000716	652,6708603
0,0000698	655,6510925
0,0000712	658,6313248
0,0000704	661,611557
0,000071	664,5917892
0,0000706	667,5720215
0,0000704	670,5522537
0,0000713	673,532486
0,0000694	676,5127182
0,0000691	679,4929504
0,0000703	682,4731827
0,0000695	685,4534149
0,000069	688,4336472
0,0000696	691,4138794
0,0000701	694,3941116
0,0000701	697,3743439
0,0000693	700,3545761
0,0000689	703,3348083
0,0000688	706,3150406
0,0000681	709,2952728
0,0000677	712,2755051
0,0000673	715,2557373
0,0000675	718,2359695
0,0000669	721,2162018
0,0000672	724,196434
0,0000667	727,1766663
0,0000666	730,1568985
0,0000657	733,1371307
0,0000674	736,117363
0,0000659	739,0975952
0,0000664	742,0778275
0,0000671	745,0580597
0,0000663	748,0382919
0,0000666	751,0185242
0,0000674	753,9987564
0,0000664	756,9789886
0,0000664	759,9592209
0,0000674	762,9394531
0,0000669	765,9196854
0,0000674	768,8999176
0,0000671	771,8801498
0,000067	774,8603821
0,000068	777,8406143
0,0000676	780,8208466
0,0000694	783,8010788
0,000071	786,781311
0,0000722	789,7615433
0,000074	792,7417755
0,000074	795,7220078
0,0000753	798,70224
0,0000764	801,6824722
0,0000756	804,6627045
0,0000773	807,6429367
0,0000756	810,6231689
0,0000749	813,6034012
0,0000738	816,5836334
0,0000709	819,5638657
0,0000713	822,5440979
0,0000709	825,5243301
0,0000728	828,5045624
0,0000737	831,4847946
0,000075	834,4650269
0,000076	837,4452591
0,0000759	840,4254913
0,0000738	843,4057236
0,0000733	846,3859558
0,0000713	849,366188
0,0000705	852,3464203
0,0000706	855,3266525
0,000069	858,3068848
0,0000687	861,287117
0,0000696	864,2673492
0,0000702	867,2475815
0,0000697	870,2278137
0,0000693	873,208046
0,000071	876,1882782
0,0000722	879,1685104
0,0000709	882,1487427
0,0000712	885,1289749
0,0000704	888,1092072
0,00007	891,0894394
0,0000707	894,0696716
0,00007	897,0499039
0,0000688	900,0301361
0,000069	903,0103683
0,0000683	905,9906006
0,0000686	908,9708328
0,0000676	911,9510651
0,0000685	914,9312973
0,0000673	917,9115295
0,0000677	920,8917618
0,000068	923,871994
0,0000674	926,8522263
0,0000675	929,8324585
0,0000692	932,8126907
0,0000699	935,792923
0,0000697	938,7731552
0,0000694	941,7533875
0,0000702	944,7336197
0,0000705	947,7138519
0,0000713	950,6940842
0,0000716	953,6743164
0,0000712	956,6545486
0,0000728	959,6347809
0,0000728	962,6150131
0,0000723	965,5952454
0,0000737	968,5754776
0,0000729	971,5557098
0,0000743	974,5359421
0,0000737	977,5161743
0,0000744	980,4964066
0,0000761	983,4766388
0,0000747	986,456871
0,0000752	989,4371033
0,0000748	992,4173355
0,0000755	995,3975677
0,0000749	998,3778
0,0000752	1001,358032
0,0000755	1004,338264
0,0000745	1007,318497
0,0000751	1010,298729
0,0000756	1013,278961
0,0000763	1016,259193
0,0000772	1019,239426
0,000076	1022,219658
0,0000755	1025,19989
0,0000768	1028,180122
0,0000759	1031,160355
0,0000765	1034,140587
0,0000757	1037,120819
0,0000768	1040,101051
0,0000759	1043,081284
0,0000763	1046,061516
0,0000784	1049,041748
0,0000761	1052,02198
0,0000752	1055,002213
0,0000763	1057,982445
0,0000756	1060,962677
0,000076	1063,942909
0,0000761	1066,923141
0,0000759	1069,903374
0,0000763	1072,883606
0,0000748	1075,863838
0,0000751	1078,84407
0,0000741	1081,824303
0,000076	1084,804535
0,0000748	1087,784767
0,0000741	1090,764999
0,0000761	1093,745232
0,0000749	1096,725464
0,0000763	1099,705696
0,0000746	1102,685928
0,0000763	1105,666161
0,0000748	1108,646393
0,0000761	1111,626625
0,0000763	1114,606857
0,0000754	1117,58709
0,0000767	1120,567322
0,0000762	1123,547554
0,0000767	1126,527786
0,0000768	1129,508018
0,0000758	1132,488251
0,0000758	1135,468483
0,0000766	1138,448715
0,0000767	1141,428947
0,0000762	1144,40918
0,000077	1147,389412
0,0000757	1150,369644
0,0000749	1153,349876
0,0000768	1156,330109
0,0000775	1159,310341
0,0000759	1162,290573
0,0000766	1165,270805
0,0000765	1168,251038
0,0000763	1171,23127
0,000078	1174,211502
0,0000772	1177,191734
0,0000764	1180,171967
0,0000764	1183,152199
0,0000771	1186,132431
0,0000774	1189,112663
0,0000776	1192,092896
0,0000772	1195,073128
0,000078	1198,05336
0,0000783	1201,033592
0,0000776	1204,013824
0,0000787	1206,994057
0,0000791	1209,974289
0,0000786	1212,954521
0,0000793	1215,934753
0,0000793	1218,914986
0,0000788	1221,895218
0,00008	1224,87545
0,0000802	1227,855682
0,00008	1230,835915
0,0000801	1233,816147
0,0000809	1236,796379
0,0000799	1239,776611
0,0000804	1242,756844
0,000081	1245,737076
0,0000813	1248,717308
0,0000813	1251,69754
0,0000807	1254,677773
0,0000814	1257,658005
0,0000807	1260,638237
0,000081	1263,618469
0,0000823	1266,598701
0,0000832	1269,578934
0,0000829	1272,559166
0,0000828	1275,539398
0,0000834	1278,51963
0,0000829	1281,499863
0,0000827	1284,480095
0,0000828	1287,460327
0,0000849	1290,440559
0,0000858	1293,420792
0,0000854	1296,401024
0,0000852	1299,381256
0,0000869	1302,361488
0,0000868	1305,341721
0,0000882	1308,321953
0,0000904	1311,302185
0,0000915	1314,282417
0,0000942	1317,26265
0,0000951	1320,242882
0,0000962	1323,223114
0,0000982	1326,203346
0,0001	1329,183578
0,000102	1332,163811
0,000106	1335,144043
0,000108	1338,124275
0,000113	1341,104507
0,000115	1344,08474
0,000119	1347,064972
0,000124	1350,045204
0,000135	1353,025436
0,000151	1356,005669
0,000178	1358,985901
0,000215	1361,966133
0,000258	1364,946365
0,000307	1367,926598
0,000371	1370,90683
0,000447	1373,887062
0,000472	1376,867294
0,000383	1379,847527
0,000262	1382,827759
0,00018	1385,807991
0,000136	1388,788223
0,000107	1391,768456
0,0000842	1394,748688
0,0000691	1397,72892
0,000058	1400,709152
0,0000504	1403,689384
0,0000484	1406,669617
0,0000488	1409,649849
0,0000485	1412,630081
0,00005	1415,610313
0,0000496	1418,590546
0,0000518	1421,570778
0,0000532	1424,55101
0,0000522	1427,531242
0,0000533	1430,511475
0,0000536	1433,491707
0,0000555	1436,471939
0,0000554	1439,452171
0,0000571	1442,432404
0,0000573	1445,412636
0,0000577	1448,392868
0,0000594	1451,3731
0,0000604	1454,353333
0,000061	1457,333565
0,0000611	1460,313797
0,0000618	1463,294029
0,0000616	1466,274261
0,0000613	1469,254494
0,0000611	1472,234726
0,0000631	1475,214958
0,0000621	1478,19519
0,0000618	1481,175423
0,0000624	1484,155655
0,0000629	1487,135887
0,0000619	1490,116119
0,0000633	1493,096352
0,0000623	1496,076584
0,0000637	1499,056816
0,0000619	1502,037048
0,0000633	1505,017281
0,0000622	1507,997513
0,0000619	1510,977745
0,0000616	1513,957977
0,0000612	1516,93821
0,0000619	1519,918442
0,0000614	1522,898674
0,0000609	1525,878906
0,0000603	1528,859138
0,00006	1531,839371
0,0000623	1534,819603
0,0000699	1537,799835
0,0000803	1540,780067
0,000088	1543,7603
0,000086	1546,740532
0,0000836	1549,720764
0,0000839	1552,700996
0,0000814	1555,681229
0,0000801	1558,661461
0,0000803	1561,641693
0,0000794	1564,621925
0,0000794	1567,602158
0,0000796	1570,58239
0,0000795	1573,562622
0,0000798	1576,542854
0,0000807	1579,523087
0,000079	1582,503319
0,0000798	1585,483551
0,0000799	1588,463783
0,0000804	1591,444016
0,0000802	1594,424248
0,0000816	1597,40448
0,0000813	1600,384712
0,0000837	1603,364944
0,0000822	1606,345177
0,0000833	1609,325409
0,0000837	1612,305641
0,000083	1615,285873
0,0000852	1618,266106
0,0000843	1621,246338
0,0000837	1624,22657
0,0000857	1627,206802
0,0000842	1630,187035
0,0000846	1633,167267
0,0000842	1636,147499
0,0000814	1639,127731
0,000082	1642,107964
0,0000788	1645,088196
0,0000776	1648,068428
0,0000769	1651,04866
0,0000749	1654,028893
0,0000739	1657,009125
0,000074	1659,989357
0,0000732	1662,969589
0,0000715	1665,949821
0,0000711	1668,930054
0,0000703	1671,910286
0,000071	1674,890518
0,0000705	1677,87075
0,0000712	1680,850983
0,0000715	1683,831215
0,000072	1686,811447
0,0000724	1689,791679
0,0000732	1692,771912
0,0000721	1695,752144
0,0000737	1698,732376
0,0000739	1701,712608
0,0000746	1704,692841
0,000074	1707,673073
0,0000742	1710,653305
0,0000725	1713,633537
0,0000737	1716,61377
0,0000724	1719,594002
0,0000739	1722,574234
0,0000721	1725,554466
0,0000733	1728,534698
0,0000723	1731,514931
0,0000735	1734,495163
0,0000725	1737,475395
0,0000724	1740,455627
0,0000734	1743,43586
0,0000738	1746,416092
0,0000735	1749,396324
0,0000741	1752,376556
0,0000732	1755,356789
0,0000741	1758,337021
0,0000737	1761,317253
0,0000738	1764,297485
0,0000743	1767,277718
0,0000753	1770,25795
0,0000752	1773,238182
0,0000755	1776,218414
0,0000749	1779,198647
0,0000756	1782,178879
0,0000757	1785,159111
0,0000767	1788,139343
0,0000762	1791,119576
0,0000758	1794,099808
0,000076	1797,08004
0,0000758	1800,060272
0,0000761	1803,040504
0,0000758	1806,020737
0,0000764	1809,000969
0,0000755	1811,981201
0,0000768	1814,961433
0,0000773	1817,941666
0,0000767	1820,921898
0,0000764	1823,90213
0,000076	1826,882362
0,0000771	1829,862595
0,0000772	1832,842827
0,0000771	1835,823059
0,0000765	1838,803291
0,0000769	1841,783524
0,0000765	1844,763756
0,0000765	1847,743988
0,0000778	1850,72422
0,000077	1853,704453
0,0000766	1856,684685
0,0000756	1859,664917
0,0000758	1862,645149
0,0000765	1865,625381
0,0000761	1868,605614
0,0000759	1871,585846
0,0000759	1874,566078
0,0000778	1877,54631
0,0000776	1880,526543
0,0000771	1883,506775
0,000078	1886,487007
0,0000785	1889,467239
0,0000784	1892,447472
0,0000783	1895,427704
0,0000772	1898,407936
0,0000763	1901,388168
0,0000775	1904,368401
0,0000774	1907,348633
0,0000773	1910,328865
0,0000771	1913,309097
0,0000764	1916,28933
0,0000746	1919,269562
0,0000749	1922,249794
0,0000735	1925,230026
0,0000717	1928,210258
0,0000713	1931,190491
0,0000707	1934,170723
0,0000707	1937,150955
0,0000695	1940,131187
0,0000703	1943,11142
0,0000708	1946,091652
0,0000704	1949,071884
0,0000726	1952,052116
0,0000726	1955,032349
0,0000749	1958,012581
0,0000757	1960,992813
0,0000771	1963,973045
0,0000777	1966,953278
0,0000797	1969,93351
0,0000789	1972,913742
0,0000809	1975,893974
0,000082	1978,874207
0,0000813	1981,854439
0,0000817	1984,834671
0,000082	1987,814903
0,0000837	1990,795135
0,0000845	1993,775368
0,0000841	1996,7556
0,0000851	1999,735832
0,0000862	2002,716064
0,0000859	2005,696297
0,0000864	2008,676529
0,0000856	2011,656761
0,0000879	2014,636993
0,0000868	2017,617226
0,0000879	2020,597458
0,000087	2023,57769
0,0000874	2026,557922
0,0000873	2029,538155
0,0000872	2032,518387
0,0000881	2035,498619
0,0000878	2038,478851
0,0000881	2041,459084
0,0000895	2044,439316
0,0000883	2047,419548
0,0000891	2050,39978
0,0000889	2053,380013
0,0000885	2056,360245
0,000089	2059,340477
0,0000884	2062,320709
0,0000889	2065,300941
0,0000898	2068,281174
0,0000902	2071,261406
0,0000888	2074,241638
0,0000896	2077,22187
0,0000881	2080,202103
0,0000892	2083,182335
0,0000887	2086,162567
0,0000887	2089,142799
0,0000899	2092,123032
0,0000903	2095,103264
0,0000908	2098,083496
0,0000892	2101,063728
0,0000893	2104,043961
0,0000894	2107,024193
0,0000899	2110,004425
0,0000894	2112,984657
0,0000896	2115,96489
0,0000892	2118,945122
0,0000902	2121,925354
0,0000902	2124,905586
0,0000894	2127,885818
0,0000889	2130,866051
0,0000902	2133,846283
0,0000896	2136,826515
0,000089	2139,806747
0,0000893	2142,78698
0,0000889	2145,767212
0,0000892	2148,747444
0,0000896	2151,727676
0,0000887	2154,707909
0,0000878	2157,688141
0,000089	2160,668373
0,0000882	2163,648605
0,0000886	2166,628838
0,0000881	2169,60907
0,0000886	2172,589302
0,0000884	2175,569534
0,0000882	2178,549767
0,0000899	2181,529999
0,0000874	2184,510231
0,0000865	2187,490463
0,0000866	2190,470695
0,0000859	2193,450928
0,000087	2196,43116
0,0000871	2199,411392
0,0000887	2202,391624
0,0000908	2205,371857
0,0000924	2208,352089
0,0000936	2211,332321
0,0000951	2214,312553
0,0000964	2217,292786
0,0000968	2220,273018
0,000098	2223,25325
0,0000965	2226,233482
0,0000975	2229,213715
0,0000976	2232,193947
0,0000963	2235,174179
0,0000961	2238,154411
0,0000954	2241,134644
0,0000949	2244,114876
0,000095	2247,095108
0,0000947	2250,07534
0,0000949	2253,055573
0,0000949	2256,035805
0,0000942	2259,016037
0,000095	2261,996269
0,0000936	2264,976501
0,0000931	2267,956734
0,0000933	2270,936966
0,0000932	2273,917198
0,0000927	2276,89743
0,000093	2279,877663
0,0000919	2282,857895
0,0000917	2285,838127
0,0000914	2288,818359
0,0000929	2291,798592
0,0000925	2294,778824
0,0000916	2297,759056
0,0000911	2300,739288
0,000091	2303,719521
0,0000902	2306,699753
0,0000897	2309,679985
0,0000895	2312,660217
0,0000895	2315,64045
0,0000885	2318,620682
0,0000876	2321,600914
0,0000883	2324,581146
0,0000869	2327,561378
0,0000866	2330,541611
0,0000856	2333,521843
0,0000853	2336,502075
0,0000847	2339,482307
0,0000854	2342,46254
0,0000843	2345,442772
0,0000844	2348,423004
0,0000842	2351,403236
0,0000836	2354,383469
0,0000831	2357,363701
0,0000843	2360,343933
0,000086	2363,324165
0,000089	2366,304398
0,0000925	2369,28463
0,0000979	2372,264862
0,000106	2375,245094
0,000116	2378,225327
0,00013	2381,205559
0,000141	2384,185791
0,000151	2387,166023
0,000153	2390,146255
0,000153	2393,126488
0,000149	2396,10672
0,000145	2399,086952
0,000141	2402,067184
0,000137	2405,047417
0,000134	2408,027649
0,000131	2411,007881
0,000128	2413,988113
0,000127	2416,968346
0,000124	2419,948578
0,000122	2422,92881
0,00012	2425,909042
0,00012	2428,889275
0,000118	2431,869507
0,000117	2434,849739
0,000117	2437,829971
0,000115	2440,810204
0,000114	2443,790436
0,000114	2446,770668
0,000114	2449,7509
0,000115	2452,731133
0,000115	2455,711365
0,000115	2458,691597
0,000115	2461,671829
0,000116	2464,652061
0,000115	2467,632294
0,000114	2470,612526
0,000115	2473,592758
0,000115	2476,57299
0,000113	2479,553223
0,000113	2482,533455
0,000115	2485,513687
0,000114	2488,493919
0,000114	2491,474152
0,000113	2494,454384
0,000113	2497,434616
0,000113	2500,414848
0,000114	2503,395081
0,000115	2506,375313
0,000115	2509,355545
0,000114	2512,335777
0,000115	2515,31601
0,000117	2518,296242
0,000116	2521,276474
0,000116	2524,256706
0,000116	2527,236938
0,000118	2530,217171
0,000118	2533,197403
0,000118	2536,177635
0,000118	2539,157867
0,000119	2542,1381
0,000119	2545,118332
0,000119	2548,098564
0,000118	2551,078796
0,000118	2554,059029
0,000118	2557,039261
0,000118	2560,019493
0,000119	2562,999725
0,000118	2565,979958
0,000118	2568,96019
0,000119	2571,940422
0,000118	2574,920654
0,000119	2577,900887
0,000119	2580,881119
0,000118	2583,861351
0,000118	2586,841583
0,000118	2589,821815
0,000118	2592,802048
0,000119	2595,78228
0,000119	2598,762512
0,000119	2601,742744
0,000119	2604,722977
0,000119	2607,703209
0,00012	2610,683441
0,00012	2613,663673
0,00012	2616,643906
0,000121	2619,624138
0,000121	2622,60437
0,000121	2625,584602
0,000121	2628,564835
0,000121	2631,545067
0,000121	2634,525299
0,000122	2637,505531
0,000122	2640,485764
0,000123	2643,465996
0,000123	2646,446228
0,000124	2649,42646
0,000124	2652,406693
0,000125	2655,386925
0,000125	2658,367157
0,000125	2661,347389
0,000125	2664,327621
0,000125	2667,307854
0,000126	2670,288086
0,000127	2673,268318
0,000126	2676,24855
0,000127	2679,228783
0,000127	2682,209015
0,000128	2685,189247
0,000128	2688,169479
0,000129	2691,149712
0,000129	2694,129944
0,000131	2697,110176
0,000131	2700,090408
0,000132	2703,070641
0,000133	2706,050873
0,000132	2709,031105
0,000134	2712,011337
0,000135	2714,99157
0,000135	2717,971802
0,000137	2720,952034
0,000138	2723,932266
0,000139	2726,912498
0,00014	2729,892731
0,000142	2732,872963
0,000144	2735,853195
0,000144	2738,833427
0,000147	2741,81366
0,000149	2744,793892
0,000149	2747,774124
0,00015	2750,754356
0,000149	2753,734589
0,000145	2756,714821
0,000142	2759,695053
0,000138	2762,675285
0,000138	2765,655518
0,000136	2768,63575
0,000135	2771,615982
0,000136	2774,596214
0,000136	2777,576447
0,000135	2780,556679
0,000137	2783,536911
0,000137	2786,517143
0,000138	2789,497375
0,000139	2792,477608
0,000138	2795,45784
0,000139	2798,438072
0,00014	2801,418304
0,000141	2804,398537
0,000141	2807,378769
0,000142	2810,359001
0,000142	2813,339233
0,000144	2816,319466
0,000144	2819,299698
0,000144	2822,27993
0,000146	2825,260162
0,000147	2828,240395
0,000147	2831,220627
0,000147	2834,200859
0,000148	2837,181091
0,00015	2840,161324
0,000151	2843,141556
0,000153	2846,121788
0,000153	2849,10202
0,000154	2852,082253
0,000155	2855,062485
0,000156	2858,042717
0,000158	2861,022949
0,000159	2864,003181
0,00016	2866,983414
0,000161	2869,963646
0,000164	2872,943878
0,000165	2875,92411
0,000167	2878,904343
0,000168	2881,884575
0,000169	2884,864807
0,000173	2887,845039
0,000173	2890,825272
0,000176	2893,805504
0,000178	2896,785736
0,000179	2899,765968
0,000181	2902,746201
0,000183	2905,726433
0,000185	2908,706665
0,000187	2911,686897
0,000189	2914,66713
0,000192	2917,647362
0,000194	2920,627594
0,000196	2923,607826
0,000199	2926,588058
0,000202	2929,568291
0,000203	2932,548523
0,000207	2935,528755
0,000211	2938,508987
0,000214	2941,48922
0,000217	2944,469452
0,000221	2947,449684
0,000225	2950,429916
0,000229	2953,410149
0,000235	2956,390381
0,000239	2959,370613
0,000244	2962,350845
0,000251	2965,331078
0,000259	2968,31131
0,000264	2971,291542
0,000271	2974,271774
0,000281	2977,252007
0,000289	2980,232239
0,000301	2983,212471
0,000312	2986,192703
0,000325	2989,172935
0,000339	2992,153168
0,000354	2995,1334
0,000371	2998,113632
0,00039	3001,093864
0,000408	3004,074097
0,000426	3007,054329
0,000439	3010,034561
0,000449	3013,014793
0,000449	3015,995026
0,000442	3018,975258
0,000428	3021,95549
0,000409	3024,935722
0,000385	3027,915955
0,000364	3030,896187
0,000342	3033,876419
0,000322	3036,856651
0,000305	3039,836884
0,000291	3042,817116
0,000281	3045,797348
0,000273	3048,77758
0,000268	3051,757813
0,000265	3054,738045
0,000266	3057,718277
0,000268	3060,698509
0,000271	3063,678741
0,000277	3066,658974
0,000288	3069,639206
0,000299	3072,619438
0,000311	3075,59967
0,000321	3078,579903
0,000325	3081,560135
0,000314	3084,540367
0,000289	3087,520599
0,000254	3090,500832
0,000222	3093,481064
0,000198	3096,461296
0,00018	3099,441528
0,000167	3102,421761
0,000156	3105,401993
0,000149	3108,382225
0,000146	3111,362457
0,000142	3114,34269
0,000139	3117,322922
0,000137	3120,303154
0,000136	3123,283386
0,000136	3126,263618
0,000137	3129,243851
0,000137	3132,224083
0,000137	3135,204315
0,000137	3138,184547
0,000139	3141,16478
0,000138	3144,145012
0,00014	3147,125244
0,000142	3150,105476
0,000142	3153,085709
0,000144	3156,065941
0,000145	3159,046173
0,000146	3162,026405
0,000147	3165,006638
0,000148	3167,98687
0,000151	3170,967102
0,000152	3173,947334
0,000154	3176,927567
0,000156	3179,907799
0,000156	3182,888031
0,000159	3185,868263
0,000159	3188,848495
0,000162	3191,828728
0,000163	3194,80896
0,000165	3197,789192
0,000167	3200,769424
0,000169	3203,749657
0,00017	3206,729889
0,000172	3209,710121
0,000174	3212,690353
0,000176	3215,670586
0,000177	3218,650818
0,00018	3221,63105
0,000182	3224,611282
0,000184	3227,591515
0,000187	3230,571747
0,000188	3233,551979
0,00019	3236,532211
0,000192	3239,512444
0,000194	3242,492676
0,000197	3245,472908
0,000199	3248,45314
0,000202	3251,433372
0,000203	3254,413605
0,000206	3257,393837
0,000207	3260,374069
0,000211	3263,354301
0,000213	3266,334534
0,000216	3269,314766
0,000217	3272,294998
0,000219	3275,27523
0,000222	3278,255463
0,000224	3281,235695
0,000227	3284,215927
0,00023	3287,196159
0,000233	3290,176392
0,000236	3293,156624
0,000238	3296,136856
0,000241	3299,117088
0,000244	3302,097321
0,000247	3305,077553
0,000251	3308,057785
0,000254	3311,038017
0,000258	3314,01825
0,000262	3316,998482
0,000265	3319,978714
0,00027	3322,958946
0,000274	3325,939178
0,000278	3328,919411
0,000282	3331,899643
0,000286	3334,879875
0,000291	3337,860107
0,000296	3340,84034
0,000299	3343,820572
0,000305	3346,800804
0,00031	3349,781036
0,000314	3352,761269
0,000319	3355,741501
0,000324	3358,721733
0,000331	3361,701965
0,000334	3364,682198
0,00034	3367,66243
0,000347	3370,642662
0,000352	3373,622894
0,000358	3376,603127
0,000364	3379,583359
0,000371	3382,563591
0,000378	3385,543823
0,000384	3388,524055
0,00039	3391,504288
0,000398	3394,48452
0,000405	3397,464752
0,000413	3400,444984
0,000421	3403,425217
0,00043	3406,405449
0,000438	3409,385681
0,000447	3412,365913
0,000457	3415,346146
0,000466	3418,326378
0,000475	3421,30661
0,000485	3424,286842
0,000496	3427,267075
0,000506	3430,247307
0,000519	3433,227539
0,00053	3436,207771
0,000543	3439,188004
0,000557	3442,168236
0,000571	3445,148468
0,000584	3448,1287
0,000599	3451,108932
0,000616	3454,089165
0,000632	3457,069397
0,000648	3460,049629
0,000666	3463,029861
0,000684	3466,010094
0,000704	3468,990326
0,000725	3471,970558
0,000749	3474,95079
0,000771	3477,931023
0,000795	3480,911255
0,000822	3483,891487
0,00085	3486,871719
0,000879	3489,851952
0,000911	3492,832184
0,000944	3495,812416
0,000981	3498,792648
0,00102	3501,772881
0,00106	3504,753113
0,00111	3507,733345
0,00116	3510,713577
0,00121	3513,69381
0,00127	3516,674042
0,00134	3519,654274
0,00141	3522,634506
0,00149	3525,614738
0,00157	3528,594971
0,00167	3531,575203
0,00178	3534,555435
0,0019	3537,535667
0,00204	3540,5159
0,0022	3543,496132
0,00238	3546,476364
0,00259	3549,456596
0,00284	3552,436829
0,00312	3555,417061
0,00346	3558,397293
0,00386	3561,377525
0,00434	3564,357758
0,0049	3567,33799
0,00556	3570,318222
0,00629	3573,298454
0,00703	3576,278687
0,00763	3579,258919
0,00775	3582,239151
0,00719	3585,219383
0,00618	3588,199615
0,0052	3591,179848
0,00441	3594,16008
0,00382	3597,140312
0,00336	3600,120544
0,00301	3603,100777
0,00273	3606,081009
0,00249	3609,061241
0,0023	3612,041473
0,00213	3615,021706
0,00198	3618,001938
0,00186	3620,98217
0,00175	3623,962402
0,00165	3626,942635
0,00156	3629,922867
0,00149	3632,903099
0,00141	3635,883331
0,00135	3638,863564
0,00129	3641,843796
0,00124	3644,824028
0,00119	3647,80426
0,00115	3650,784492
0,0011	3653,764725
0,00107	3656,744957
0,00103	3659,725189
0,000997	3662,705421
0,000966	3665,685654
0,000937	3668,665886
0,000909	3671,646118
0,000883	3674,62635
0,000859	3677,606583
0,000835	3680,586815
0,000814	3683,567047
0,000792	3686,547279
0,000773	3689,527512
0,000754	3692,507744
0,000737	3695,487976
0,00072	3698,468208
0,000705	3701,448441
0,000689	3704,428673
0,000675	3707,408905
0,000661	3710,389137
0,000647	3713,36937
0,000635	3716,349602
0,000623	3719,329834
0,000611	3722,310066
0,000599	3725,290298
0,000588	3728,270531
0,000577	3731,250763
0,000568	3734,230995
0,000558	3737,211227
0,000548	3740,19146
0,000539	3743,171692
0,00053	3746,151924
0,000523	3749,132156
0,000515	3752,112389
0,000507	3755,092621
0,000499	3758,072853
0,000493	3761,053085
0,000485	3764,033318
0,000479	3767,01355
0,000472	3769,993782
0,000465	3772,974014
0,000459	3775,954247
0,000453	3778,934479
0,000447	3781,914711
0,000441	3784,894943
0,000436	3787,875175
0,00043	3790,855408
0,000426	3793,83564
0,00042	3796,815872
0,000416	3799,796104
0,00041	3802,776337
0,000405	3805,756569
0,000401	3808,736801
0,000395	3811,717033
0,000392	3814,697266
0,000388	3817,677498
0,000383	3820,65773
0,000381	3823,637962
0,000376	3826,618195
0,000372	3829,598427
0,000368	3832,578659
0,000365	3835,558891
0,000362	3838,539124
0,000358	3841,519356
0,000356	3844,499588
0,000352	3847,47982
0,000349	3850,460052
0,000348	3853,440285
0,000344	3856,420517
0,000342	3859,400749
0,000339	3862,380981
0,000336	3865,361214
0,000334	3868,341446
0,000331	3871,321678
0,00033	3874,30191
0,000327	3877,282143
0,000326	3880,262375
0,000324	3883,242607
0,000322	3886,222839
0,000321	3889,203072
0,00032	3892,183304
0,00032	3895,163536
0,000318	3898,143768
0,000317	3901,124001
0,000318	3904,104233
0,000319	3907,084465
0,000319	3910,064697
0,00032	3913,04493
0,000322	3916,025162
0,000324	3919,005394
0,000327	3921,985626
0,00033	3924,965858
0,000335	3927,946091
0,00034	3930,926323
0,000347	3933,906555
0,000355	3936,886787
0,000363	3939,86702
0,000374	3942,847252
0,000384	3945,827484
0,000394	3948,807716
0,000405	3951,787949
0,000411	3954,768181
0,000411	3957,748413
0,000404	3960,728645
0,000384	3963,708878
0,000358	3966,68911
0,000329	3969,669342
0,000306	3972,649574
0,000287	3975,629807
0,000273	3978,610039
0,000263	3981,590271
0,000255	3984,570503
0,000249	3987,550735
0,000244	3990,530968
0,000239	3993,5112
0,000236	3996,491432
0,000233	3999,471664
0,000231	4002,451897
0,000229	4005,432129
0,000227	4008,412361
0,000225	4011,392593
0,000225	4014,372826
0,000224	4017,353058
0,000222	4020,33329
0,000223	4023,313522
0,000222	4026,293755
0,000222	4029,273987
0,000222	4032,254219
0,000223	4035,234451
0,000224	4038,214684
0,000225	4041,194916
0,000226	4044,175148
0,000228	4047,15538
0,000231	4050,135612
0,000234	4053,115845
0,000237	4056,096077
0,00024	4059,076309
0,000244	4062,056541
0,000247	4065,036774
0,000249	4068,017006
0,000247	4070,997238
0,000243	4073,97747
0,000231	4076,957703
0,000216	4079,937935
0,0002	4082,918167
0,000183	4085,898399
0,000171	4088,878632
0,000162	4091,858864
0,000156	4094,839096
0,000153	4097,819328
0,000152	4100,799561
0,000151	4103,779793
0,00015	4106,760025
0,00015	4109,740257
0,00015	4112,72049
0,000149	4115,700722
0,000149	4118,680954
0,00015	4121,661186
0,00015	4124,641418
0,000152	4127,621651
0,000153	4130,601883
0,000153	4133,582115
0,000154	4136,562347
0,000153	4139,54258
0,00015	4142,522812
0,00015	4145,503044
0,000148	4148,483276
0,000147	4151,463509
0,000145	4154,443741
0,000144	4157,423973
0,000142	4160,404205
0,000143	4163,384438
0,000141	4166,36467
0,00014	4169,344902
0,000138	4172,325134
0,000138	4175,305367
0,000138	4178,285599
0,000136	4181,265831
0,000136	4184,246063
0,000136	4187,226295
0,000136	4190,206528
0,000135	4193,18676
0,000135	4196,166992
0,000133	4199,147224
0,000133	4202,127457
0,000133	4205,107689
0,000132	4208,087921
0,000131	4211,068153
0,000131	4214,048386
0,00013	4217,028618
0,00013	4220,00885
0,000129	4222,989082
0,000129	4225,969315
0,000129	4228,949547
0,000128	4231,929779
0,000127	4234,910011
0,000128	4237,890244
0,000127	4240,870476
0,000127	4243,850708
0,000126	4246,83094
0,000126	4249,811172
0,000125	4252,791405
0,000125	4255,771637
0,000124	4258,751869
0,000124	4261,732101
0,000123	4264,712334
0,000124	4267,692566
0,000123	4270,672798
0,000123	4273,65303
0,000123	4276,633263
0,00012	4279,613495
0,000122	4282,593727
0,000121	4285,573959
0,000121	4288,554192
0,00012	4291,534424
0,00012	4294,514656
0,00012	4297,494888
0,000119	4300,475121
0,000119	4303,455353
0,000118	4306,435585
0,000118	4309,415817
0,000118	4312,396049
0,000117	4315,376282
0,000118	4318,356514
0,000118	4321,336746
0,000118	4324,316978
0,000118	4327,297211
0,000117	4330,277443
0,000117	4333,257675
0,000116	4336,237907
0,000117	4339,21814
0,000117	4342,198372
0,000116	4345,178604
0,000116	4348,158836
0,000116	4351,139069
0,000115	4354,119301
0,000114	4357,099533
0,000114	4360,079765
0,000113	4363,059998
0,000113	4366,04023
0,000111	4369,020462
0,00011	4372,000694
0,000108	4374,980927
0,000107	4377,961159
0,000105	4380,941391
0,000103	4383,921623
0,0001	4386,901855
0,0000981	4389,882088
0,0000947	4392,86232
0,0000918	4395,842552
0,0000891	4398,822784
0,0000871	4401,803017
0,0000862	4404,783249
0,0000852	4407,763481
0,0000841	4410,743713
0,0000841	4413,723946
0,0000847	4416,704178
0,0000831	4419,68441
0,0000831	4422,664642
0,0000829	4425,644875
0,0000821	4428,625107
0,0000823	4431,605339
0,0000823	4434,585571
0,000082	4437,565804
0,0000815	4440,546036
0,0000809	4443,526268
0,0000807	4446,5065
0,0000793	4449,486732
0,0000789	4452,466965
0,0000769	4455,447197
0,0000765	4458,427429
0,0000746	4461,407661
0,0000735	4464,387894
0,0000732	4467,368126
0,0000732	4470,348358
0,0000725	4473,32859
0,000073	4476,308823
0,0000725	4479,289055
0,0000734	4482,269287
0,0000735	4485,249519
0,0000726	4488,229752
0,0000731	4491,209984
0,0000732	4494,190216
0,0000729	4497,170448
0,0000728	4500,150681
0,0000721	4503,130913
0,0000721	4506,111145
0,0000723	4509,091377
0,0000716	4512,071609
0,0000724	4515,051842
0,0000728	4518,032074
0,0000716	4521,012306
0,0000719	4523,992538
0,0000725	4526,972771
0,0000712	4529,953003
0,0000703	4532,933235
0,0000706	4535,913467
0,0000707	4538,8937
0,0000706	4541,873932
0,0000687	4544,854164
0,0000704	4547,834396
0,0000696	4550,814629
0,0000695	4553,794861
0,0000692	4556,775093
0,0000676	4559,755325
0,0000676	4562,735558
0,0000672	4565,71579
0,0000675	4568,696022
0,0000674	4571,676254
0,0000668	4574,656487
0,0000664	4577,636719
0,0000663	4580,616951
0,0000656	4583,597183
0,0000655	4586,577415
0,0000658	4589,557648
0,0000651	4592,53788
0,0000647	4595,518112
0,000064	4598,498344
0,0000628	4601,478577
0,0000619	4604,458809
0,0000624	4607,439041
0,0000618	4610,419273
0,0000607	4613,399506
0,0000595	4616,379738
0,0000592	4619,35997
0,0000585	4622,340202
0,0000584	4625,320435
0,0000568	4628,300667
0,0000543	4631,280899
0,0000554	4634,261131
0,0000541	4637,241364
0,0000535	4640,221596
0,0000526	4643,201828
0,0000524	4646,18206
0,0000527	4649,162292
0,0000532	4652,142525
0,0000529	4655,122757
0,0000529	4658,102989
0,0000545	4661,083221
0,0000555	4664,063454
0,0000561	4667,043686
0,0000565	4670,023918
0,0000569	4673,00415
0,0000574	4675,984383
0,0000586	4678,964615
0,0000596	4681,944847
0,0000597	4684,925079
0,00006	4687,905312
0,0000599	4690,885544
0,0000613	4693,865776
0,0000614	4696,846008
0,0000614	4699,826241
0,0000622	4702,806473
0,000062	4705,786705
0,0000639	4708,766937
0,0000637	4711,747169
0,0000627	4714,727402
0,0000625	4717,707634
0,0000616	4720,687866
0,0000619	4723,668098
0,0000629	4726,648331
0,0000621	4729,628563
0,0000618	4732,608795
0,0000616	4735,589027
0,0000615	4738,56926
0,0000613	4741,549492
0,0000618	4744,529724
0,0000616	4747,509956
0,0000613	4750,490189
0,0000625	4753,470421
0,0000623	4756,450653
0,0000617	4759,430885
0,0000623	4762,411118
0,000062	4765,39135
0,0000622	4768,371582
0,0000629	4771,351814
0,0000631	4774,332047
0,0000644	4777,312279
0,0000661	4780,292511
0,000067	4783,272743
0,0000694	4786,252975
0,0000722	4789,233208
0,0000752	4792,21344
0,000079	4795,193672
0,0000802	4798,173904
0,0000854	4801,154137
0,000088	4804,134369
0,000089	4807,114601
0,0000906	4810,094833
0,0000922	4813,075066
0,0000921	4816,055298
0,0000914	4819,03553
0,000091	4822,015762
0,00009	4824,995995
0,0000891	4827,976227
0,0000882	4830,956459
0,0000873	4833,936691
0,0000876	4836,916924
0,000088	4839,897156
0,0000867	4842,877388
0,0000871	4845,85762
0,0000869	4848,837852
0,0000877	4851,818085
0,0000876	4854,798317
0,0000883	4857,778549
0,000089	4860,758781
0,0000902	4863,739014
0,0000906	4866,719246
0,0000906	4869,699478
0,0000925	4872,67971
0,0000934	4875,659943
0,0000942	4878,640175
0,0000956	4881,620407
0,0000979	4884,600639
0,0000983	4887,580872
0,0000994	4890,561104
0,000102	4893,541336
0,000104	4896,521568
0,000107	4899,501801
0,00011	4902,482033
0,000112	4905,462265
0,000113	4908,442497
0,000116	4911,422729
0,000118	4914,402962
0,000119	4917,383194
0,000121	4920,363426
0,000121	4923,343658
0,00012	4926,323891
0,000116	4929,304123
0,000111	4932,284355
0,000104	4935,264587
0,0000945	4938,24482
0,0000836	4941,225052
0,0000724	4944,205284
0,0000618	4947,185516
0,0000523	4950,165749
0,0000457	4953,145981
0,0000387	4956,126213
0,000033	4959,106445
0,0000274	4962,086678
0,0000226	4965,06691
0,0000173	4968,047142
0,0000136	4971,027374
0,0000113	4974,007607
0,0000104	4976,987839
0,00000899	4979,968071
0,00000995	4982,948303
0,0000103	4985,928535
0,0000109	4988,908768
0,0000125	4991,889
0,0000132	4994,869232
0,0000135	4997,849464
0,0000142	5000,829697
0,0000156	5003,809929
0,0000165	5006,790161
0,0000175	5009,770393
0,0000184	5012,750626
0,0000187	5015,730858
0,0000199	5018,71109
0,0000209	5021,691322
0,00002	5024,671555
0,000021	5027,651787
0,0000223	5030,632019
0,0000223	5033,612251
0,0000222	5036,592484
0,0000229	5039,572716
0,0000236	5042,552948
0,0000229	5045,53318
0,000023	5048,513412
0,0000229	5051,493645
0,0000231	5054,473877
0,0000236	5057,454109
0,0000232	5060,434341
0,0000245	5063,414574
0,0000243	5066,394806
0,0000231	5069,375038
0,0000246	5072,35527
0,0000252	5075,335503
0,0000239	5078,315735
0,0000243	5081,295967
0,0000246	5084,276199
0,0000249	5087,256432
0,0000247	5090,236664
0,0000252	5093,216896
0,0000255	5096,197128
0,0000263	5099,177361
0,000026	5102,157593
0,0000265	5105,137825
0,0000257	5108,118057
0,0000263	5111,098289
0,0000262	5114,078522
0,0000269	5117,058754
0,0000258	5120,038986
0,0000264	5123,019218
0,0000261	5125,999451
0,000026	5128,979683
0,0000258	5131,959915
0,000026	5134,940147
0,0000267	5137,92038
0,0000258	5140,900612
0,0000254	5143,880844
0,0000248	5146,861076
0,0000253	5149,841309
0,0000253	5152,821541
0,0000252	5155,801773
0,0000256	5158,782005
0,000026	5161,762238
0,0000269	5164,74247
0,0000262	5167,722702
0,0000266	5170,702934
0,0000267	5173,683167
0,0000277	5176,663399
0,0000278	5179,643631
0,0000272	5182,623863
0,0000277	5185,604095
0,0000282	5188,584328
0,0000278	5191,56456
0,0000285	5194,544792
0,0000277	5197,525024
0,0000276	5200,505257
0,000026	5203,485489
0,0000256	5206,465721
0,0000247	5209,445953
0,0000247	5212,426186
0,0000231	5215,406418
0,0000208	5218,38665
0,0000203	5221,366882
0,0000194	5224,347115
0,0000173	5227,327347
0,0000166	5230,307579
0,0000153	5233,287811
0,0000153	5236,268044
0,0000154	5239,248276
0,0000153	5242,228508
0,0000154	5245,20874
0,0000168	5248,188972
0,0000169	5251,169205
0,0000163	5254,149437
0,0000184	5257,129669
0,0000183	5260,109901
0,0000192	5263,090134
0,0000199	5266,070366
0,0000196	5269,050598
0,0000197	5272,03083
0,0000198	5275,011063
0,0000202	5277,991295
0,0000202	5280,971527
0,0000191	5283,951759
0,0000198	5286,931992
0,0000199	5289,912224
0,0000194	5292,892456
0,0000201	5295,872688
0,0000196	5298,852921
0,0000196	5301,833153
0,0000193	5304,813385
0,0000194	5307,793617
0,0000195	5310,773849
0,0000192	5313,754082
0,0000206	5316,734314
0,0000191	5319,714546
0,0000194	5322,694778
0,0000202	5325,675011
0,0000192	5328,655243
0,0000203	5331,635475
0,0000212	5334,615707
0,0000205	5337,59594
0,0000201	5340,576172
0,0000206	5343,556404
0,0000199	5346,536636
0,0000204	5349,516869
0,0000207	5352,497101
0,0000195	5355,477333
0,0000206	5358,457565
0,0000199	5361,437798
0,0000194	5364,41803
0,0000204	5367,398262
0,0000206	5370,378494
0,0000194	5373,358727
0,0000202	5376,338959
0,0000201	5379,319191
0,0000181	5382,299423
0,000018	5385,279655
0,0000183	5388,259888
0,0000185	5391,24012
0,000018	5394,220352
0,000018	5397,200584
0,0000172	5400,180817
0,0000172	5403,161049
0,0000182	5406,141281
0,0000173	5409,121513
0,0000171	5412,101746
0,0000172	5415,081978
0,0000172	5418,06221
0,0000174	5421,042442
0,0000171	5424,022675
0,0000166	5427,002907
0,0000161	5429,983139
0,0000169	5432,963371
0,0000177	5435,943604
0,0000167	5438,923836
0,0000165	5441,904068
0,0000159	5444,8843
0,0000167	5447,864532
0,0000164	5450,844765
0,0000164	5453,824997
0,0000157	5456,805229
0,000015	5459,785461
0,0000149	5462,765694
0,0000144	5465,745926
0,0000138	5468,726158
0,000013	5471,70639
0,0000125	5474,686623
0,0000121	5477,666855
0,0000119	5480,647087
0,0000117	5483,627319
0,0000114	5486,607552
0,0000104	5489,587784
0,0000104	5492,568016
0,0000121	5495,548248
0,0000108	5498,528481
0,00000994	5501,508713
0,00000976	5504,488945
0,00000974	5507,469177
0,0000101	5510,449409
0,00000928	5513,429642
0,0000106	5516,409874
0,00000979	5519,390106
0,0000105	5522,370338
0,0000103	5525,350571
0,0000104	5528,330803
0,0000114	5531,311035
0,000012	5534,291267
0,0000119	5537,2715
0,000013	5540,251732
0,0000137	5543,231964
0,0000155	5546,212196
0,0000148	5549,192429
0,0000168	5552,172661
0,0000174	5555,152893
0,0000182	5558,133125
0,0000187	5561,113358
0,0000194	5564,09359
0,0000196	5567,073822
0,0000192	5570,054054
0,0000191	5573,034286
0,0000188	5576,014519
0,0000187	5578,994751
0,0000192	5581,974983
0,0000193	5584,955215
0,0000193	5587,935448
0,0000183	5590,91568
0,0000181	5593,895912
0,0000187	5596,876144
0,0000192	5599,856377
0,0000188	5602,836609
0,0000191	5605,816841
0,0000194	5608,797073
0,0000191	5611,777306
0,0000207	5614,757538
0,000021	5617,73777
0,0000212	5620,718002
0,0000213	5623,698235
0,0000238	5626,678467
0,0000236	5629,658699
0,0000243	5632,638931
0,0000255	5635,619164
0,0000255	5638,599396
0,0000262	5641,579628
0,0000284	5644,55986
0,0000288	5647,540092
0,0000302	5650,520325
0,0000307	5653,500557
0,0000331	5656,480789
0,0000347	5659,461021
0,0000358	5662,441254
0,0000383	5665,421486
0,0000415	5668,401718
0,0000429	5671,38195
0,0000461	5674,362183
0,0000486	5677,342415
0,0000512	5680,322647
0,0000549	5683,302879
0,0000583	5686,283112
0,0000624	5689,263344
0,0000666	5692,243576
0,0000718	5695,223808
0,0000765	5698,204041
0,0000838	5701,184273
0,0000902	5704,164505
0,0000979	5707,144737
0,000106	5710,124969
0,000114	5713,105202
0,000122	5716,085434
0,000129	5719,065666
0,000136	5722,045898
0,000139	5725,026131
0,000141	5728,006363
0,000138	5730,986595
0,000133	5733,966827
0,000125	5736,94706
0,000117	5739,927292
0,000108	5742,907524
0,000101	5745,887756
0,0000951	5748,867989
0,0000904	5751,848221
0,0000864	5754,828453
0,0000823	5757,808685
0,000079	5760,788918
0,000076	5763,76915
0,0000731	5766,749382
0,0000712	5769,729614
0,000069	5772,709846
0,0000675	5775,690079
0,000066	5778,670311
0,0000638	5781,650543
0,0000624	5784,630775
0,0000609	5787,611008
0,0000605	5790,59124
0,0000588	5793,571472
0,0000574	5796,551704
0,0000566	5799,531937
0,0000551	5802,512169
0,0000563	5805,492401
0,0000556	5808,472633
0,000056	5811,452866
0,0000554	5814,433098
0,0000561	5817,41333
0,0000565	5820,393562
0,0000566	5823,373795
0,0000572	5826,354027
0,0000574	5829,334259
0,0000579	5832,314491
0,0000573	5835,294724
0,0000562	5838,274956
0,0000557	5841,255188
0,0000535	5844,23542
0,0000515	5847,215652
0,0000506	5850,195885
0,0000491	5853,176117
0,0000484	5856,156349
0,0000467	5859,136581
0,0000454	5862,116814
0,0000448	5865,097046
0,0000441	5868,077278
0,0000439	5871,05751
0,0000423	5874,037743
0,0000418	5877,017975
0,0000421	5879,998207
0,0000405	5882,978439
0,0000402	5885,958672
0,0000394	5888,938904
0,0000392	5891,919136
0,0000387	5894,899368
0,0000384	5897,879601
0,000038	5900,859833
0,000038	5903,840065
0,0000378	5906,820297
0,0000374	5909,800529
0,0000368	5912,780762
0,0000367	5915,760994
0,0000372	5918,741226
0,000037	5921,721458
0,0000373	5924,701691
0,0000369	5927,681923
0,0000364	5930,662155
0,0000375	5933,642387
0,0000369	5936,62262
0,0000371	5939,602852
0,0000374	5942,583084
0,0000363	5945,563316
[truncated: 30,772 more rows]
