# Supplementary material for: Predicting the Durability of Solid Fired Bricks Using NDT Electroacoustic Methods
Source: Materials (Basel). 2022 Aug 25;15(17):5882. doi: 10.3390/ma15175882 (PMC9457344; doi:10.3390/ma15175882)
Supplement: Supplementary file 1 [file materials-15-05882-s001.zip › 34-S0_FT.csv]

ASCII data file created with TiePie Multi Channel software. www.tiepie.com.
2021-02-24 09:15:45 704m
Frequency	FFT1
Hz	V
0,00132	0
0,000421	2,980232239
0,000413	5,960464478
0,000494	8,940696716
0,000428	11,92092896
0,000405	14,90116119
0,000411	17,88139343
0,00045	20,86162567
0,00049	23,84185791
0,000512	26,82209015
0,000492	29,80232239
0,000463	32,78255463
0,00046	35,76278687
0,000454	38,7430191
0,000436	41,72325134
0,000441	44,70348358
0,000447	47,68371582
0,000443	50,66394806
0,000462	53,6441803
0,000456	56,62441254
0,000462	59,60464478
0,000449	62,58487701
0,000475	65,56510925
0,000469	68,54534149
0,000486	71,52557373
0,000479	74,50580597
0,000482	77,48603821
0,000493	80,46627045
0,000502	83,44650269
0,000503	86,42673492
0,000468	89,40696716
0,000468	92,3871994
0,00047	95,36743164
0,000461	98,34766388
0,000446	101,3278961
0,000456	104,3081284
0,000464	107,2883606
0,000465	110,2685928
0,000454	113,2488251
0,000452	116,2290573
0,000464	119,2092896
0,000465	122,1895218
0,000462	125,169754
0,000464	128,1499863
0,000479	131,1302185
0,000469	134,1104507
0,000466	137,090683
0,000461	140,0709152
0,000458	143,0511475
0,000464	146,0313797
0,000454	149,0116119
0,000426	151,9918442
0,000408	154,9720764
0,000414	157,9523087
0,000438	160,9325409
0,000476	163,9127731
0,000497	166,8930054
0,000502	169,8732376
0,000504	172,8534698
0,000514	175,8337021
0,000517	178,8139343
0,000527	181,7941666
0,00053	184,7743988
0,000534	187,754631
0,000542	190,7348633
0,000522	193,7150955
0,000523	196,6953278
0,000535	199,67556
0,000532	202,6557922
0,00051	205,6360245
0,000521	208,6162567
0,000534	211,596489
0,000518	214,5767212
0,000516	217,5569534
0,000522	220,5371857
0,000528	223,5174179
0,000522	226,4976501
0,000517	229,4778824
0,00052	232,4581146
0,000527	235,4383469
0,000526	238,4185791
0,000522	241,3988113
0,00052	244,3790436
0,00053	247,3592758
0,000533	250,3395081
0,000525	253,3197403
0,000523	256,2999725
0,000533	259,2802048
0,000532	262,260437
0,000532	265,2406693
0,000536	268,2209015
0,000537	271,2011337
0,00054	274,181366
0,000542	277,1615982
0,000541	280,1418304
0,000541	283,1220627
0,000548	286,1022949
0,000552	289,0825272
0,000554	292,0627594
0,000557	295,0429916
0,000556	298,0232239
0,00056	301,0034561
0,000563	303,9836884
0,000558	306,9639206
0,000556	309,9441528
0,00056	312,9243851
0,000554	315,9046173
0,00056	318,8848495
0,000575	321,8650818
0,000584	324,845314
0,000589	327,8255463
0,000593	330,8057785
0,000589	333,7860107
0,000595	336,766243
0,000594	339,7464752
0,000594	342,7267075
0,000592	345,7069397
0,000593	348,6871719
0,000596	351,6674042
0,000599	354,6476364
0,000601	357,6278687
0,000599	360,6081009
0,000601	363,5883331
0,000601	366,5685654
0,000602	369,5487976
0,000602	372,5290298
0,0006	375,5092621
0,000599	378,4894943
0,000596	381,4697266
0,000596	384,4499588
0,000595	387,430191
0,000594	390,4104233
0,000594	393,3906555
0,000597	396,3708878
0,000599	399,35112
0,000598	402,3313522
0,000598	405,3115845
0,000599	408,2918167
0,000602	411,272049
0,000603	414,2522812
0,000604	417,2325134
0,000605	420,2127457
0,000609	423,1929779
0,000609	426,1732101
0,00061	429,1534424
0,000613	432,1336746
0,000615	435,1139069
0,000618	438,0941391
0,000615	441,0743713
0,000615	444,0546036
0,000617	447,0348358
0,000615	450,0150681
0,000616	452,9953003
0,000617	455,9755325
0,000618	458,9557648
0,000619	461,935997
0,00062	464,9162292
0,000622	467,8964615
0,000629	470,8766937
0,000636	473,856926
0,00063	476,8371582
0,000624	479,8173904
0,000614	482,7976227
0,000608	485,7778549
0,000604	488,7580872
0,000601	491,7383194
0,000598	494,7185516
0,000596	497,6987839
0,000597	500,6790161
0,000603	503,6592484
0,000608	506,6394806
0,000612	509,6197128
0,000614	512,5999451
0,000616	515,5801773
0,000613	518,5604095
0,000607	521,5406418
0,0006	524,520874
0,000595	527,5011063
0,000592	530,4813385
0,000594	533,4615707
0,000598	536,441803
0,000599	539,4220352
0,000605	542,4022675
0,000605	545,3824997
0,000602	548,3627319
0,000599	551,3429642
0,000596	554,3231964
0,000591	557,3034286
0,000587	560,2836609
0,000584	563,2638931
0,000583	566,2441254
0,000582	569,2243576
0,00058	572,2045898
0,000577	575,1848221
0,000575	578,1650543
0,000573	581,1452866
0,000571	584,1255188
0,00057	587,105751
0,000565	590,0859833
0,000562	593,0662155
0,000562	596,0464478
0,000561	599,02668
0,000561	602,0069122
0,000559	604,9871445
0,000554	607,9673767
0,000549	610,9476089
0,000544	613,9278412
0,00054	616,9080734
0,00053	619,8883057
0,000521	622,8685379
0,000511	625,8487701
0,000501	628,8290024
0,000499	631,8092346
0,0005	634,7894669
0,000502	637,7696991
0,000502	640,7499313
0,000497	643,7301636
0,000488	646,7103958
0,000482	649,6906281
0,000475	652,6708603
0,000468	655,6510925
0,000464	658,6313248
0,000457	661,611557
0,000453	664,5917892
0,00045	667,5720215
0,000447	670,5522537
0,000448	673,532486
0,000455	676,5127182
0,000464	679,4929504
0,00048	682,4731827
0,000499	685,4534149
0,000514	688,4336472
0,000527	691,4138794
0,000531	694,3941116
0,000535	697,3743439
0,000538	700,3545761
0,000545	703,3348083
0,000546	706,3150406
0,000549	709,2952728
0,00055	712,2755051
0,00055	715,2557373
0,000551	718,2359695
0,000551	721,2162018
0,000548	724,196434
0,000548	727,1766663
0,000543	730,1568985
0,000541	733,1371307
0,00054	736,117363
0,000539	739,0975952
0,00054	742,0778275
0,000541	745,0580597
0,000541	748,0382919
0,000541	751,0185242
0,000533	753,9987564
0,000521	756,9789886
0,000512	759,9592209
0,000511	762,9394531
0,000515	765,9196854
0,000516	768,8999176
0,000515	771,8801498
0,000514	774,8603821
0,000514	777,8406143
0,000515	780,8208466
0,000517	783,8010788
0,000513	786,781311
0,000508	789,7615433
0,000499	792,7417755
0,000496	795,7220078
0,000496	798,70224
0,000496	801,6824722
0,000496	804,6627045
0,000494	807,6429367
0,000493	810,6231689
0,000492	813,6034012
0,000493	816,5836334
0,000495	819,5638657
0,000494	822,5440979
0,000488	825,5243301
0,000472	828,5045624
0,000452	831,4847946
0,000434	834,4650269
0,00042	837,4452591
0,000417	840,4254913
0,000418	843,4057236
0,000422	846,3859558
0,00043	849,366188
0,00044	852,3464203
0,000446	855,3266525
0,000448	858,3068848
0,000444	861,287117
0,000437	864,2673492
0,000432	867,2475815
0,000432	870,2278137
0,000436	873,208046
0,000445	876,1882782
0,000453	879,1685104
0,000459	882,1487427
0,000468	885,1289749
0,000474	888,1092072
0,000478	891,0894394
0,00048	894,0696716
0,000481	897,0499039
0,000477	900,0301361
0,000475	903,0103683
0,000477	905,9906006
0,000487	908,9708328
0,000503	911,9510651
0,000509	914,9312973
0,000496	917,9115295
0,000476	920,8917618
0,000468	923,871994
0,000473	926,8522263
0,000479	929,8324585
0,000474	932,8126907
0,000468	935,792923
0,000461	938,7731552
0,000459	941,7533875
0,000459	944,7336197
0,000463	947,7138519
0,000463	950,6940842
0,000462	953,6743164
0,000462	956,6545486
0,000459	959,6347809
0,000456	962,6150131
0,000454	965,5952454
0,000453	968,5754776
0,000446	971,5557098
0,000442	974,5359421
0,000436	977,5161743
0,000435	980,4964066
0,000436	983,4766388
0,000436	986,456871
0,000437	989,4371033
0,000438	992,4173355
0,000436	995,3975677
0,000433	998,3778
0,000425	1001,358032
0,000411	1004,338264
0,000393	1007,318497
0,000385	1010,298729
0,00039	1013,278961
0,000401	1016,259193
0,000412	1019,239426
0,000421	1022,219658
0,000425	1025,19989
0,00043	1028,180122
0,000434	1031,160355
0,000437	1034,140587
0,00044	1037,120819
0,000442	1040,101051
0,000447	1043,081284
0,000451	1046,061516
0,000461	1049,041748
0,000475	1052,02198
0,000492	1055,002213
0,000512	1057,982445
0,000523	1060,962677
0,000514	1063,942909
0,000464	1066,923141
0,000386	1069,903374
0,000364	1072,883606
0,000414	1075,863838
0,000455	1078,84407
0,000467	1081,824303
0,000469	1084,804535
0,000469	1087,784767
0,000466	1090,764999
0,000465	1093,745232
0,000467	1096,725464
0,000467	1099,705696
0,000466	1102,685928
0,000466	1105,666161
0,000462	1108,646393
0,000462	1111,626625
0,000461	1114,606857
0,000463	1117,58709
0,000463	1120,567322
0,000461	1123,547554
0,000462	1126,527786
0,000462	1129,508018
0,000462	1132,488251
0,000461	1135,468483
0,000458	1138,448715
0,000457	1141,428947
0,000453	1144,40918
0,000447	1147,389412
0,000443	1150,369644
0,000441	1153,349876
0,000438	1156,330109
0,000434	1159,310341
0,000432	1162,290573
0,000432	1165,270805
0,000431	1168,251038
0,000427	1171,23127
0,000422	1174,211502
0,000421	1177,191734
0,000417	1180,171967
0,000411	1183,152199
0,000403	1186,132431
0,000396	1189,112663
0,000389	1192,092896
0,000383	1195,073128
0,000381	1198,05336
0,00038	1201,033592
0,000376	1204,013824
0,000372	1206,994057
0,000366	1209,974289
0,000356	1212,954521
0,000351	1215,934753
0,000378	1218,914986
0,000517	1221,895218
0,00069	1224,87545
0,000723	1227,855682
0,000629	1230,835915
0,000599	1233,816147
0,000665	1236,796379
0,000696	1239,776611
0,000688	1242,756844
0,000684	1245,737076
0,000679	1248,717308
0,000675	1251,69754
0,000683	1254,677773
0,000687	1257,658005
0,000683	1260,638237
0,000684	1263,618469
0,000694	1266,598701
0,000706	1269,578934
0,000712	1272,559166
0,000717	1275,539398
0,000727	1278,51963
0,000739	1281,499863
0,000751	1284,480095
0,00076	1287,460327
0,000772	1290,440559
0,000785	1293,420792
0,000797	1296,401024
0,000807	1299,381256
0,000819	1302,361488
0,000835	1305,341721
0,000851	1308,321953
0,000867	1311,302185
0,000885	1314,282417
0,000904	1317,26265
0,000927	1320,242882
0,000953	1323,223114
0,000984	1326,203346
0,00103	1329,183578
0,00107	1332,163811
0,00113	1335,144043
0,00118	1338,124275
0,00125	1341,104507
0,00133	1344,08474
0,00144	1347,064972
0,00155	1350,045204
0,00166	1353,025436
0,00182	1356,005669
0,00207	1358,985901
0,00243	1361,966133
0,00285	1364,946365
0,0034	1367,926598
0,00423	1370,90683
0,00555	1373,887062
0,0075	1376,867294
0,00851	1379,847527
0,00726	1382,827759
0,00462	1385,807991
0,00233	1388,788223
0,00151	1391,768456
0,00136	1394,748688
0,00121	1397,72892
0,00102	1400,709152
0,000807	1403,689384
0,000646	1406,669617
0,000591	1409,649849
0,000561	1412,630081
0,000518	1415,610313
0,000458	1418,590546
0,000411	1421,570778
0,000384	1424,55101
0,000367	1427,531242
0,000351	1430,511475
0,000333	1433,491707
0,000321	1436,471939
0,000315	1439,452171
0,000313	1442,432404
0,000314	1445,412636
0,000317	1448,392868
0,000321	1451,3731
0,00033	1454,353333
0,000342	1457,333565
0,000357	1460,313797
0,000373	1463,294029
0,000391	1466,274261
0,000418	1469,254494
0,000444	1472,234726
0,000468	1475,214958
0,000496	1478,19519
0,000533	1481,175423
0,000571	1484,155655
0,000618	1487,135887
0,000668	1490,116119
0,000726	1493,096352
0,000798	1496,076584
0,000885	1499,056816
0,000984	1502,037048
0,00109	1505,017281
0,00122	1507,997513
0,00138	1510,977745
0,00157	1513,957977
0,00177	1516,93821
0,00203	1519,918442
0,00236	1522,898674
0,00277	1525,878906
0,00331	1528,859138
0,00388	1531,839371
0,00403	1534,819603
0,0031	1537,799835
0,00152	1540,780067
0,00101	1543,7603
0,00115	1546,740532
0,000928	1549,720764
0,000821	1552,700996
0,000848	1555,681229
0,0008	1558,661461
0,000754	1561,641693
0,00073	1564,621925
0,000698	1567,602158
0,000666	1570,58239
0,000641	1573,562622
0,000616	1576,542854
0,000587	1579,523087
0,000551	1582,503319
0,000524	1585,483551
0,000501	1588,463783
0,000476	1591,444016
0,000453	1594,424248
0,000431	1597,40448
0,00041	1600,384712
0,000389	1603,364944
0,000371	1606,345177
0,000352	1609,325409
0,000332	1612,305641
0,000315	1615,285873
0,0003	1618,266106
0,000285	1621,246338
0,000268	1624,22657
0,000252	1627,206802
0,000239	1630,187035
0,000226	1633,167267
0,000208	1636,147499
0,000193	1639,127731
0,000183	1642,107964
0,000176	1645,088196
0,00017	1648,068428
0,000166	1651,04866
0,000163	1654,028893
0,000162	1657,009125
0,000159	1659,989357
0,000155	1662,969589
0,000157	1665,949821
0,000159	1668,930054
0,000163	1671,910286
0,000169	1674,890518
0,000179	1677,87075
0,000187	1680,850983
0,000195	1683,831215
0,000189	1686,811447
0,000138	1689,791679
0,0000689	1692,771912
0,000164	1695,752144
0,000248	1698,732376
0,00026	1701,712608
0,00025	1704,692841
0,000253	1707,673073
0,000252	1710,653305
0,000243	1713,633537
0,000238	1716,61377
0,000232	1719,594002
0,000226	1722,574234
0,00022	1725,554466
0,000214	1728,534698
0,000208	1731,514931
0,000203	1734,495163
0,000198	1737,475395
0,000193	1740,455627
0,000186	1743,43586
0,000183	1746,416092
0,000177	1749,396324
0,000171	1752,376556
0,000167	1755,356789
0,000163	1758,337021
0,000158	1761,317253
0,000153	1764,297485
0,00015	1767,277718
0,000148	1770,25795
0,000145	1773,238182
0,00014	1776,218414
0,000135	1779,198647
0,00013	1782,178879
0,000124	1785,159111
0,000118	1788,139343
0,000113	1791,119576
0,000108	1794,099808
0,000104	1797,08004
0,0000988	1800,060272
0,000095	1803,040504
0,0000909	1806,020737
0,0000879	1809,000969
0,0000849	1811,981201
0,0000826	1814,961433
0,0000795	1817,941666
0,0000774	1820,921898
0,0000731	1823,90213
0,0000677	1826,882362
0,0000644	1829,862595
0,0000604	1832,842827
0,0000555	1835,823059
0,0000535	1838,803291
0,0000506	1841,783524
0,0000523	1844,763756
0,0000687	1847,743988
0,000092	1850,72422
0,000101	1853,704453
0,0000933	1856,684685
0,0000811	1859,664917
0,0000738	1862,645149
0,0000685	1865,625381
0,0000626	1868,605614
0,000059	1871,585846
0,0000533	1874,566078
0,0000476	1877,54631
0,000041	1880,526543
0,000036	1883,506775
0,0000293	1886,487007
0,000021	1889,467239
0,0000126	1892,447472
0,0000063	1895,427704
0,00000749	1898,407936
0,0000143	1901,388168
0,0000215	1904,368401
0,0000255	1907,348633
0,0000318	1910,328865
0,0000347	1913,309097
0,0000374	1916,28933
0,0000381	1919,269562
0,0000405	1922,249794
0,0000427	1925,230026
0,0000418	1928,210258
0,0000424	1931,190491
0,0000421	1934,170723
0,0000414	1937,150955
0,0000428	1940,131187
0,000042	1943,11142
0,0000442	1946,091652
0,0000454	1949,071884
0,000046	1952,052116
0,0000459	1955,032349
0,0000464	1958,012581
0,0000469	1960,992813
0,0000469	1963,973045
0,000049	1966,953278
0,0000505	1969,93351
0,0000493	1972,913742
0,0000487	1975,893974
0,0000473	1978,874207
0,0000463	1981,854439
0,0000483	1984,834671
0,0000497	1987,814903
0,0000526	1990,795135
0,0000533	1993,775368
0,0000579	1996,7556
0,0000634	1999,735832
0,0000755	2002,716064
0,000081	2005,696297
0,0000826	2008,676529
0,0000797	2011,656761
0,0000806	2014,636993
0,0000832	2017,617226
0,0000884	2020,597458
0,0000941	2023,57769
0,0000986	2026,557922
0,000103	2029,538155
0,000107	2032,518387
0,000111	2035,498619
0,000115	2038,478851
0,000118	2041,459084
0,00012	2044,439316
0,000118	2047,419548
0,000114	2050,39978
0,000105	2053,380013
0,0000944	2056,360245
0,0000834	2059,340477
0,0000732	2062,320709
0,0000637	2065,300941
0,0000562	2068,281174
0,000052	2071,261406
0,0000521	2074,241638
0,0000554	2077,22187
0,00006	2080,202103
0,0000653	2083,182335
0,0000692	2086,162567
0,0000699	2089,142799
0,0000703	2092,123032
0,0000693	2095,103264
0,000067	2098,083496
0,0000684	2101,063728
0,0000694	2104,043961
0,0000704	2107,024193
0,0000716	2110,004425
0,0000737	2112,984657
0,0000748	2115,96489
0,0000763	2118,945122
0,0000757	2121,925354
0,0000733	2124,905586
0,0000726	2127,885818
0,0000684	2130,866051
0,0000683	2133,846283
0,0000711	2136,826515
0,0000723	2139,806747
0,0000752	2142,78698
0,0000761	2145,767212
0,0000776	2148,747444
0,0000782	2151,727676
0,0000807	2154,707909
0,0000822	2157,688141
0,0000797	2160,668373
0,0000766	2163,648605
0,000077	2166,628838
0,0000797	2169,60907
0,0000838	2172,589302
0,0000885	2175,569534
0,0000922	2178,549767
0,0000949	2181,529999
0,0000948	2184,510231
0,0000948	2187,490463
0,0000954	2190,470695
0,0000924	2193,450928
0,0000864	2196,43116
0,0000759	2199,411392
0,0000607	2202,391624
0,000048	2205,371857
0,0000446	2208,352089
0,0000521	2211,332321
0,0000632	2214,312553
0,000073	2217,292786
0,0000787	2220,273018
0,0000799	2223,25325
0,0000796	2226,233482
0,0000772	2229,213715
0,0000745	2232,193947
0,0000712	2235,174179
0,0000667	2238,154411
0,000061	2241,134644
0,0000537	2244,114876
0,0000447	2247,095108
0,0000375	2250,07534
0,0000308	2253,055573
0,0000252	2256,035805
0,0000226	2259,016037
0,0000223	2261,996269
0,0000209	2264,976501
0,0000196	2267,956734
0,0000173	2270,936966
0,0000147	2273,917198
0,000014	2276,89743
0,000015	2279,877663
0,000017	2282,857895
0,0000193	2285,838127
0,0000217	2288,818359
0,0000192	2291,798592
0,0000129	2294,778824
0,0000057	2297,759056
0,00000711	2300,739288
0,0000124	2303,719521
0,0000155	2306,699753
0,0000153	2309,679985
0,0000139	2312,660217
0,0000147	2315,64045
0,0000154	2318,620682
0,0000154	2321,600914
0,000015	2324,581146
0,0000152	2327,561378
0,0000164	2330,541611
0,0000188	2333,521843
0,0000228	2336,502075
0,0000269	2339,482307
0,0000323	2342,46254
0,0000398	2345,442772
0,0000469	2348,423004
0,0000567	2351,403236
0,0000649	2354,383469
0,0000753	2357,363701
0,0000835	2360,343933
0,0000918	2363,324165
0,000104	2366,304398
0,000124	2369,28463
0,000149	2372,264862
0,000183	2375,245094
0,000227	2378,225327
0,000276	2381,205559
0,000326	2384,185791
0,00036	2387,166023
0,000351	2390,146255
0,000298	2393,126488
0,000238	2396,10672
0,000202	2399,086952
0,000177	2402,067184
0,00016	2405,047417
0,00015	2408,027649
0,000142	2411,007881
0,000139	2413,988113
0,000136	2416,968346
0,000136	2419,948578
0,000136	2422,92881
0,000137	2425,909042
0,000137	2428,889275
0,000134	2431,869507
0,000129	2434,849739
0,000122	2437,829971
0,000113	2440,810204
0,000102	2443,790436
0,0000972	2446,770668
0,0001	2449,7509
0,000109	2452,731133
0,000118	2455,711365
0,000123	2458,691597
0,000125	2461,671829
0,000125	2464,652061
0,000123	2467,632294
0,00012	2470,612526
0,000116	2473,592758
0,000113	2476,57299
0,000111	2479,553223
0,000112	2482,533455
0,000112	2485,513687
0,000112	2488,493919
0,000113	2491,474152
0,000114	2494,454384
0,000113	2497,434616
0,000113	2500,414848
0,000113	2503,395081
0,000112	2506,375313
0,00011	2509,355545
0,000108	2512,335777
0,000106	2515,31601
0,000105	2518,296242
0,000103	2521,276474
0,000101	2524,256706
0,0000986	2527,236938
0,0000979	2530,217171
0,0000968	2533,197403
0,0000969	2536,177635
0,0000982	2539,157867
0,000101	2542,1381
0,000106	2545,118332
0,000111	2548,098564
0,000116	2551,078796
0,000117	2554,059029
0,000116	2557,039261
0,000115	2560,019493
0,000117	2562,999725
0,00012	2565,979958
0,000124	2568,96019
0,000128	2571,940422
0,000132	2574,920654
0,000136	2577,900887
0,000141	2580,881119
0,00014	2583,861351
0,000139	2586,841583
0,000136	2589,821815
0,000132	2592,802048
0,000129	2595,78228
0,000126	2598,762512
0,000124	2601,742744
0,000113	2604,722977
0,000103	2607,703209
0,000109	2610,683441
0,000133	2613,663673
0,000155	2616,643906
0,000163	2619,624138
0,000158	2622,60437
0,000148	2625,584602
0,000141	2628,564835
0,000138	2631,545067
0,000139	2634,525299
0,000137	2637,505531
0,000135	2640,485764
0,000135	2643,465996
0,000134	2646,446228
0,000137	2649,42646
0,00014	2652,406693
0,000141	2655,386925
0,000143	2658,367157
0,000145	2661,347389
0,000148	2664,327621
0,000151	2667,307854
0,000156	2670,288086
0,000161	2673,268318
0,000164	2676,24855
0,000166	2679,228783
0,00017	2682,209015
0,000169	2685,189247
0,000168	2688,169479
0,000166	2691,149712
0,000163	2694,129944
0,000163	2697,110176
0,000166	2700,090408
0,000171	2703,070641
0,000178	2706,050873
0,000182	2709,031105
0,000186	2712,011337
0,000188	2714,99157
0,000193	2717,971802
0,000203	2720,952034
0,000223	2723,932266
0,00025	2726,912498
0,000286	2729,892731
0,000328	2732,872963
0,000371	2735,853195
0,000411	2738,833427
0,000445	2741,81366
0,00047	2744,793892
0,000498	2747,774124
0,00052	2750,754356
0,000526	2753,734589
0,000488	2756,714821
0,000386	2759,695053
0,000241	2762,675285
0,000136	2765,655518
0,000158	2768,63575
0,0002	2771,615982
0,000199	2774,596214
0,000167	2777,576447
0,00013	2780,556679
0,000103	2783,536911
0,0000884	2786,517143
0,0000676	2789,497375
0,0000391	2792,477608
0,0000109	2795,45784
0,0000258	2798,438072
0,0000453	2801,418304
0,0000597	2804,398537
0,0000661	2807,378769
0,0000741	2810,359001
0,0000809	2813,339233
0,0000851	2816,319466
0,0000891	2819,299698
0,0000918	2822,27993
0,0000962	2825,260162
0,000102	2828,240395
0,000109	2831,220627
0,000113	2834,200859
0,000119	2837,181091
0,000124	2840,161324
0,000126	2843,141556
0,000129	2846,121788
0,000133	2849,10202
0,000137	2852,082253
0,000141	2855,062485
0,000144	2858,042717
0,000145	2861,022949
0,000145	2864,003181
0,000144	2866,983414
0,00014	2869,963646
0,000138	2872,943878
0,000139	2875,92411
0,000147	2878,904343
0,000161	2881,884575
0,00018	2884,864807
0,000206	2887,845039
0,000234	2890,825272
0,000254	2893,805504
0,000266	2896,785736
0,000281	2899,765968
0,000317	2902,746201
0,000375	2905,726433
0,000435	2908,706665
0,000485	2911,686897
0,000537	2914,66713
0,000606	2917,647362
0,000673	2920,627594
0,000674	2923,607826
0,000578	2926,588058
0,000412	2929,568291
0,00025	2932,548523
0,000164	2935,528755
0,000148	2938,508987
0,000136	2941,48922
0,000105	2944,469452
0,0000701	2947,449684
0,0000508	2950,429916
0,0000522	2953,410149
0,0000589	2956,390381
0,0000632	2959,370613
0,0000674	2962,350845
0,0000739	2965,331078
0,0000801	2968,31131
0,0000836	2971,291542
0,000088	2974,271774
0,0000929	2977,252007
0,0000999	2980,232239
0,000105	2983,212471
0,000112	2986,192703
0,000118	2989,172935
0,000124	2992,153168
0,00013	2995,1334
0,000135	2998,113632
0,000143	3001,093864
0,000149	3004,074097
0,000156	3007,054329
0,000162	3010,034561
0,000164	3013,014793
0,000163	3015,995026
0,000152	3018,975258
0,000129	3021,95549
0,000104	3024,935722
0,0000959	3027,915955
0,000109	3030,896187
0,000131	3033,876419
0,000155	3036,856651
0,000176	3039,836884
0,000197	3042,817116
0,00022	3045,797348
0,000247	3048,77758
0,000273	3051,757813
0,000297	3054,738045
0,000317	3057,718277
0,000339	3060,698509
0,000362	3063,678741
0,000376	3066,658974
0,000371	3069,639206
0,00035	3072,619438
0,000294	3075,59967
0,000209	3078,579903
0,000115	3081,560135
0,0000394	3084,540367
0,0000553	3087,520599
0,0000881	3090,500832
0,0000992	3093,481064
0,000101	3096,461296
0,000102	3099,441528
0,0000966	3102,421761
0,000094	3105,401993
0,0000923	3108,382225
0,0000913	3111,362457
0,0000923	3114,34269
0,0000924	3117,322922
0,0000931	3120,303154
0,0000931	3123,283386
0,0000915	3126,263618
0,0000905	3129,243851
0,0000887	3132,224083
0,0000871	3135,204315
0,0000826	3138,184547
0,0000776	3141,16478
0,0000711	3144,145012
0,0000646	3147,125244
0,0000604	3150,105476
0,0000554	3153,085709
0,0000522	3156,065941
0,0000463	3159,046173
0,0000425	3162,026405
0,0000397	3165,006638
0,0000385	3167,98687
0,0000373	3170,967102
0,0000368	3173,947334
0,0000335	3176,927567
0,0000329	3179,907799
0,0000306	3182,888031
0,0000288	3185,868263
0,0000306	3188,848495
0,0000323	3191,828728
0,0000356	3194,80896
0,0000416	3197,789192
0,0000473	3200,769424
0,0000535	3203,749657
0,0000587	3206,729889
0,0000658	3209,710121
0,0000711	3212,690353
0,000075	3215,670586
0,000076	3218,650818
0,0000757	3221,63105
0,000074	3224,611282
0,0000714	3227,591515
0,0000655	3230,571747
0,0000618	3233,551979
0,000061	3236,532211
0,000067	3239,512444
0,0000757	3242,492676
0,0000817	3245,472908
0,0000853	3248,45314
0,0000889	3251,433372
0,0000922	3254,413605
0,0000936	3257,393837
0,000095	3260,374069
0,0000958	3263,354301
0,0000955	3266,334534
0,0000949	3269,314766
0,000094	3272,294998
0,0000922	3275,27523
0,0000904	3278,255463
0,0000859	3281,235695
0,0000823	3284,215927
0,0000777	3287,196159
0,0000737	3290,176392
0,0000707	3293,156624
0,0000653	3296,136856
0,000064	3299,117088
0,000065	3302,097321
0,0000651	3305,077553
0,0000643	3308,057785
0,000063	3311,038017
0,000062	3314,01825
0,0000588	3316,998482
0,0000581	3319,978714
0,0000551	3322,958946
0,0000542	3325,939178
0,0000528	3328,919411
0,0000534	3331,899643
0,000053	3334,879875
0,000053	3337,860107
0,0000527	3340,84034
0,0000517	3343,820572
0,000051	3346,800804
0,0000508	3349,781036
0,0000492	3352,761269
0,0000496	3355,741501
0,0000478	3358,721733
0,0000475	3361,701965
0,0000467	3364,682198
0,0000474	3367,66243
0,0000494	3370,642662
0,0000501	3373,622894
0,0000508	3376,603127
0,0000542	3379,583359
0,0000597	3382,563591
0,000065	3385,543823
0,000069	3388,524055
0,0000705	3391,504288
0,0000682	3394,48452
0,0000663	3397,464752
0,0000628	3400,444984
0,0000619	3403,425217
0,0000605	3406,405449
0,0000605	3409,385681
0,0000592	3412,365913
0,0000577	3415,346146
0,0000568	3418,326378
0,0000537	3421,30661
0,0000511	3424,286842
0,0000478	3427,267075
0,0000423	3430,247307
0,0000352	3433,227539
0,0000273	3436,207771
0,0000233	3439,188004
0,0000221	3442,168236
0,0000247	3445,148468
0,000027	3448,1287
0,0000296	3451,108932
0,0000305	3454,089165
0,0000316	3457,069397
0,0000321	3460,049629
0,0000334	3463,029861
0,000035	3466,010094
0,0000354	3468,990326
0,0000383	3471,970558
0,0000401	3474,95079
0,0000411	3477,931023
0,0000421	3480,911255
0,0000435	3483,891487
0,0000454	3486,871719
0,0000476	3489,851952
0,0000512	3492,832184
0,0000542	3495,812416
0,0000579	3498,792648
0,0000616	3501,772881
0,0000648	3504,753113
0,0000683	3507,733345
0,0000714	3510,713577
0,0000741	3513,69381
0,0000771	3516,674042
0,0000828	3519,654274
0,0000877	3522,634506
0,0000924	3525,614738
0,0000974	3528,594971
0,000102	3531,575203
0,000109	3534,555435
0,000117	3537,535667
0,000126	3540,5159
0,000133	3543,496132
0,000142	3546,476364
0,000152	3549,456596
0,000165	3552,436829
0,000182	3555,417061
0,000206	3558,397293
0,000236	3561,377525
0,000273	3564,357758
0,000318	3567,33799
0,000373	3570,318222
0,000437	3573,298454
0,000505	3576,278687
0,000568	3579,258919
0,000605	3582,239151
0,000595	3585,219383
0,000532	3588,199615
0,000434	3591,179848
0,000333	3594,16008
0,000255	3597,140312
0,000208	3600,120544
0,000183	3603,100777
0,000167	3606,081009
0,000154	3609,061241
0,000142	3612,041473
0,000134	3615,021706
0,000128	3618,001938
0,000122	3620,98217
0,000117	3623,962402
0,000114	3626,942635
0,000112	3629,922867
0,000111	3632,903099
0,00011	3635,883331
0,000109	3638,863564
0,000107	3641,843796
0,000106	3644,824028
0,000105	3647,80426
0,000103	3650,784492
0,000101	3653,764725
0,000101	3656,744957
0,0000999	3659,725189
0,0000983	3662,705421
0,0000966	3665,685654
0,0000956	3668,665886
0,0000938	3671,646118
0,000096	3674,62635
0,0000987	3677,606583
0,0001	3680,586815
0,0001	3683,567047
0,000101	3686,547279
0,000101	3689,527512
0,000101	3692,507744
0,000101	3695,487976
0,0001	3698,468208
0,0000982	3701,448441
0,0000978	3704,428673
0,0000972	3707,408905
0,0000969	3710,389137
0,0000959	3713,36937
0,0000949	3716,349602
0,0000929	3719,329834
0,0000933	3722,310066
0,0000936	3725,290298
0,000096	3728,270531
0,000101	3731,250763
0,000107	3734,230995
0,000113	3737,211227
0,000118	3740,19146
0,000119	3743,171692
0,000116	3746,151924
0,000109	3749,132156
0,000099	3752,112389
0,000087	3755,092621
0,0000718	3758,072853
0,0000593	3761,053085
0,0000554	3764,033318
0,0000578	3767,01355
0,0000652	3769,993782
0,0000678	3772,974014
0,00006	3775,954247
0,0000534	3778,934479
0,0000493	3781,914711
0,0000491	3784,894943
0,0000511	3787,875175
0,0000518	3790,855408
0,0000545	3793,83564
0,0000568	3796,815872
0,0000601	3799,796104
0,0000615	3802,776337
0,0000636	3805,756569
0,0000616	3808,736801
0,0000583	3811,717033
0,0000553	3814,697266
0,0000528	3817,677498
0,0000509	3820,65773
0,0000529	3823,637962
0,0000581	3826,618195
0,0000642	3829,598427
0,0000657	3832,578659
0,0000632	3835,558891
0,0000624	3838,539124
0,000064	3841,519356
0,000066	3844,499588
0,0000652	3847,47982
0,0000624	3850,460052
0,0000608	3853,440285
0,0000605	3856,420517
0,0000624	3859,400749
0,0000636	3862,380981
0,0000635	3865,361214
0,000066	3868,341446
0,0000658	3871,321678
0,0000667	3874,30191
0,0000669	3877,282143
0,0000674	3880,262375
0,0000666	3883,242607
0,0000659	3886,222839
0,0000647	3889,203072
0,0000649	3892,183304
0,0000634	3895,163536
0,0000647	3898,143768
0,0000663	3901,124001
0,0000695	3904,104233
0,0000714	3907,084465
0,0000723	3910,064697
0,0000725	3913,04493
0,0000721	3916,025162
0,0000699	3919,005394
0,0000676	3921,985626
0,0000644	3924,965858
0,0000602	3927,946091
0,0000562	3930,926323
0,0000505	3933,906555
0,0000497	3936,886787
0,0000507	3939,86702
0,0000556	3942,847252
0,0000615	3945,827484
0,0000679	3948,807716
0,0000742	3951,787949
0,0000768	3954,768181
0,0000762	3957,748413
0,0000694	3960,728645
0,0000596	3963,708878
0,0000507	3966,68911
0,0000431	3969,669342
0,0000415	3972,649574
0,0000387	3975,629807
0,0000352	3978,610039
0,0000271	3981,590271
0,0000209	3984,570503
0,0000264	3987,550735
0,0000351	3990,530968
0,0000402	3993,5112
0,0000357	3996,491432
0,0000308	3999,471664
0,0000268	4002,451897
0,0000254	4005,432129
0,000026	4008,412361
0,000026	4011,392593
0,0000246	4014,372826
0,0000245	4017,353058
0,0000251	4020,33329
0,0000258	4023,313522
0,000026	4026,293755
0,0000263	4029,273987
0,0000261	4032,254219
0,0000243	4035,234451
0,0000243	4038,214684
0,0000249	4041,194916
0,0000241	4044,175148
0,0000235	4047,15538
0,0000218	4050,135612
0,0000214	4053,115845
0,0000196	4056,096077
0,0000159	4059,076309
0,0000144	4062,056541
0,0000134	4065,036774
0,0000154	4068,017006
0,0000192	4070,997238
0,0000232	4073,97747
0,0000247	4076,957703
0,0000222	4079,937935
0,0000191	4082,918167
0,0000158	4085,898399
0,0000145	4088,878632
0,0000142	4091,858864
0,0000154	4094,839096
0,0000173	4097,819328
0,0000206	4100,799561
0,0000234	4103,779793
0,0000264	4106,760025
0,0000318	4109,740257
0,0000378	4112,72049
0,0000455	4115,700722
0,0000604	4118,680954
0,0000797	4121,661186
0,000104	4124,641418
0,000133	4127,621651
0,000166	4130,601883
0,000201	4133,582115
0,000228	4136,562347
0,000236	4139,54258
0,000214	4142,522812
0,000165	4145,503044
0,000108	4148,483276
0,0000654	4151,463509
0,0000456	4154,443741
0,0000422	4157,423973
0,0000441	4160,404205
0,0000437	4163,384438
0,000047	4166,36467
0,0000528	4169,344902
0,00006	4172,325134
0,000065	4175,305367
0,000066	4178,285599
0,0000646	4181,265831
0,0000625	4184,246063
0,0000618	4187,226295
0,0000598	4190,206528
0,0000586	4193,18676
0,0000568	4196,166992
0,0000561	4199,147224
0,0000554	4202,127457
0,0000555	4205,107689
0,0000561	4208,087921
0,0000571	4211,068153
0,0000574	4214,048386
0,0000591	4217,028618
0,0000595	4220,00885
0,0000601	4222,989082
0,0000621	4225,969315
0,0000641	4228,949547
0,0000659	4231,929779
0,0000666	4234,910011
0,0000675	4237,890244
0,0000686	4240,870476
0,0000704	4243,850708
0,0000725	4246,83094
0,0000755	4249,811172
0,0000785	4252,791405
0,0000866	4255,771637
0,000094	4258,751869
0,000105	4261,732101
0,000116	4264,712334
0,00013	4267,692566
0,000148	4270,672798
0,000167	4273,65303
0,000187	4276,633263
0,000207	4279,613495
0,000228	4282,593727
0,000249	4285,573959
0,000265	4288,554192
0,000262	4291,534424
0,000223	4294,514656
0,00014	4297,494888
0,0000613	4300,475121
0,000112	4303,455353
0,000164	4306,435585
0,000172	4309,415817
0,000156	4312,396049
0,000137	4315,376282
0,000123	4318,356514
0,000113	4321,336746
0,000107	4324,316978
0,000103	4327,297211
0,0000951	4330,277443
0,0000866	4333,257675
0,000082	4336,237907
0,000082	4339,21814
0,0000815	4342,198372
0,000081	4345,178604
0,0000812	4348,158836
0,0000812	4351,139069
0,0000836	4354,119301
0,0000853	4357,099533
0,0000874	4360,079765
0,0000892	4363,059998
0,0000913	4366,04023
0,0000947	4369,020462
0,0000978	4372,000694
0,000102	4374,980927
0,000107	4377,961159
0,00011	4380,941391
0,000116	4383,921623
0,000118	4386,901855
0,000124	4389,882088
0,000128	4392,86232
0,000131	4395,842552
0,000135	4398,822784
0,000139	4401,803017
0,000143	4404,783249
0,000148	4407,763481
0,000149	4410,743713
0,00015	4413,723946
0,00015	4416,704178
0,000148	4419,68441
0,000145	4422,664642
0,000139	4425,644875
0,000129	4428,625107
0,000116	4431,605339
0,0001	4434,585571
0,000087	4437,565804
0,00009	4440,546036
0,00012	4443,526268
0,000176	4446,5065
0,000239	4449,486732
0,000284	4452,466965
0,000291	4455,447197
0,000268	4458,427429
0,000239	4461,407661
0,00022	4464,387894
0,000194	4467,368126
0,000162	4470,348358
0,000134	4473,32859
0,000113	4476,308823
0,000102	4479,289055
0,0000933	4482,269287
0,0000879	4485,249519
0,0000848	4488,229752
0,0000829	4491,209984
0,0000836	4494,190216
0,000084	4497,170448
0,0000861	4500,150681
0,0000874	4503,130913
0,0000888	4506,111145
0,0000913	4509,091377
0,000095	4512,071609
0,0000982	4515,051842
0,000102	4518,032074
0,000108	4521,012306
0,000113	4523,992538
0,000119	4526,972771
0,000124	4529,953003
0,00013	4532,933235
0,000136	4535,913467
0,000141	4538,8937
0,000146	4541,873932
0,000153	4544,854164
0,000158	4547,834396
0,000164	4550,814629
0,000168	4553,794861
0,000172	4556,775093
0,000173	4559,755325
0,000172	4562,735558
0,000171	4565,71579
0,000172	4568,696022
0,000172	4571,676254
0,000175	4574,656487
0,00018	4577,636719
0,000184	4580,616951
0,00019	4583,597183
0,000196	4586,577415
0,000204	4589,557648
0,000213	4592,53788
0,000218	4595,518112
0,000224	4598,498344
0,000225	4601,478577
0,000223	4604,458809
0,000217	4607,439041
0,000208	4610,419273
0,000196	4613,399506
0,000179	4616,379738
0,000159	4619,35997
0,000138	4622,340202
0,000118	4625,320435
0,000104	4628,300667
0,0000914	4631,280899
0,0000815	4634,261131
0,0000722	4637,241364
0,000063	4640,221596
0,0000559	4643,201828
0,0000474	4646,18206
0,0000417	4649,162292
0,0000355	4652,142525
0,0000308	4655,122757
0,000028	4658,102989
0,000026	4661,083221
0,0000261	4664,063454
0,0000262	4667,043686
0,0000291	4670,023918
0,0000309	4673,00415
0,0000334	4675,984383
0,0000365	4678,964615
0,0000397	4681,944847
0,0000426	4684,925079
0,0000463	4687,905312
0,0000502	4690,885544
0,0000544	4693,865776
0,0000585	4696,846008
0,0000604	4699,826241
0,000063	4702,806473
0,0000641	4705,786705
0,0000648	4708,766937
0,000065	4711,747169
0,0000645	4714,727402
0,0000631	4717,707634
0,0000625	4720,687866
0,000061	4723,668098
0,0000584	4726,648331
0,0000572	4729,628563
0,0000564	4732,608795
0,0000566	4735,589027
0,0000569	4738,56926
0,0000571	4741,549492
0,0000589	4744,529724
0,0000599	4747,509956
0,0000599	4750,490189
0,0000597	4753,470421
0,0000597	4756,450653
0,0000597	4759,430885
0,0000584	4762,411118
0,0000563	4765,39135
0,0000538	4768,371582
0,0000535	4771,351814
0,0000525	4774,332047
0,0000542	4777,312279
0,0000551	4780,292511
0,0000568	4783,272743
0,000058	4786,252975
0,0000589	4789,233208
0,0000588	4792,21344
0,0000605	4795,193672
0,0000602	4798,173904
0,0000589	4801,154137
0,0000587	4804,134369
0,0000578	4807,114601
0,0000571	4810,094833
0,0000556	4813,075066
0,0000535	4816,055298
0,0000527	4819,03553
0,0000524	4822,015762
0,0000526	4824,995995
0,0000539	4827,976227
0,0000545	4830,956459
0,0000572	4833,936691
0,0000577	4836,916924
0,0000586	4839,897156
0,0000597	4842,877388
0,0000597	4845,85762
0,0000596	4848,837852
0,0000597	4851,818085
0,0000594	4854,798317
0,0000597	4857,778549
0,0000607	4860,758781
0,00006	4863,739014
0,0000591	4866,719246
0,0000579	4869,699478
0,0000568	4872,67971
0,0000576	4875,659943
0,0000562	4878,640175
0,0000555	4881,620407
0,0000564	4884,600639
0,000057	4887,580872
0,0000578	4890,561104
0,0000591	4893,541336
0,0000597	4896,521568
0,0000598	4899,501801
0,0000611	4902,482033
0,0000621	4905,462265
0,0000645	4908,442497
0,0000646	4911,422729
0,0000676	4914,402962
0,0000698	4917,383194
0,0000722	4920,363426
0,0000754	4923,343658
0,0000777	4926,323891
0,000079	4929,304123
0,0000783	4932,284355
0,0000778	4935,264587
0,0000768	4938,24482
0,0000776	4941,225052
0,00008	4944,205284
0,0000812	4947,185516
0,0000825	4950,165749
0,000086	4953,145981
0,0000887	4956,126213
0,0000907	4959,106445
0,0000896	4962,086678
0,0000863	4965,06691
0,0000767	4968,047142
0,0000615	4971,027374
0,0000424	4974,007607
0,0000255	4976,987839
0,0000165	4979,968071
0,0000208	4982,948303
0,0000288	4985,928535
0,0000351	4988,908768
0,0000392	4991,889
0,0000446	4994,869232
0,0000464	4997,849464
0,000047	5000,829697
0,0000479	5003,809929
0,0000487	5006,790161
0,0000507	5009,770393
0,0000527	5012,750626
0,000055	5015,730858
0,0000551	5018,71109
0,0000582	5021,691322
0,0000584	5024,671555
0,0000597	5027,651787
0,0000607	5030,632019
0,0000615	5033,612251
0,0000624	5036,592484
0,0000618	5039,572716
0,0000625	5042,552948
0,0000622	5045,53318
0,0000623	5048,513412
0,0000639	5051,493645
0,0000656	5054,473877
0,0000674	5057,454109
0,0000704	5060,434341
0,0000712	5063,414574
0,0000716	5066,394806
0,0000729	5069,375038
0,0000738	5072,35527
0,0000761	5075,335503
0,0000769	5078,315735
0,000079	5081,295967
0,0000819	5084,276199
0,000084	5087,256432
0,0000872	5090,236664
0,0000898	5093,216896
0,0000929	5096,197128
0,0000953	5099,177361
0,0000982	5102,157593
0,000101	5105,137825
0,000104	5108,118057
0,000105	5111,098289
0,000104	5114,078522
0,0000999	5117,058754
0,0000938	5120,038986
0,0000835	5123,019218
0,0000707	5125,999451
0,0000586	5128,979683
0,000047	5131,959915
0,0000386	5134,940147
0,0000342	5137,92038
0,0000293	5140,900612
0,0000252	5143,880844
0,0000221	5146,861076
0,0000205	5149,841309
0,0000217	5152,821541
0,0000244	5155,801773
0,0000253	5158,782005
0,0000265	5161,762238
0,0000262	5164,74247
0,0000263	5167,722702
0,000026	5170,702934
0,0000271	5173,683167
0,0000251	5176,663399
0,0000241	5179,643631
0,0000229	5182,623863
0,0000213	5185,604095
0,0000198	5188,584328
0,0000185	5191,56456
0,0000191	5194,544792
0,00002	5197,525024
0,0000222	5200,505257
0,0000242	5203,485489
0,0000255	5206,465721
0,0000258	5209,445953
0,0000246	5212,426186
0,000023	5215,406418
0,0000215	5218,38665
0,0000214	5221,366882
0,0000196	5224,347115
0,0000191	5227,327347
0,0000189	5230,307579
0,0000184	5233,287811
0,0000179	5236,268044
0,0000179	5239,248276
0,0000166	5242,228508
0,0000173	5245,20874
0,0000156	5248,188972
0,0000152	5251,169205
0,0000138	5254,149437
0,0000128	5257,129669
0,0000122	5260,109901
0,0000109	5263,090134
0,0000109	5266,070366
0,0000121	5269,050598
0,0000165	5272,03083
0,0000201	5275,011063
0,0000245	5277,991295
0,0000296	5280,971527
0,0000344	5283,951759
0,0000384	5286,931992
0,0000435	5289,912224
0,0000452	5292,892456
0,0000482	5295,872688
0,0000492	5298,852921
0,0000507	5301,833153
0,0000523	5304,813385
0,0000547	5307,793617
0,0000577	5310,773849
0,0000583	5313,754082
0,0000578	5316,734314
0,0000565	5319,714546
0,0000568	5322,694778
0,0000557	5325,675011
0,0000553	5328,655243
0,0000539	5331,635475
0,0000491	5334,615707
0,0000462	5337,59594
0,0000423	5340,576172
0,0000391	5343,556404
0,0000351	5346,536636
0,0000336	5349,516869
0,0000324	5352,497101
0,0000319	5355,477333
0,0000334	5358,457565
0,0000349	5361,437798
0,0000388	5364,41803
0,0000426	5367,398262
0,0000444	5370,378494
0,0000435	5373,358727
0,0000417	5376,338959
0,0000395	5379,319191
0,0000402	5382,299423
0,0000416	5385,279655
0,0000438	5388,259888
0,0000464	5391,24012
0,0000471	5394,220352
0,0000481	5397,200584
0,000051	5400,180817
0,0000525	5403,161049
0,000054	5406,141281
0,0000552	5409,121513
0,0000555	5412,101746
0,0000548	5415,081978
0,0000556	5418,06221
0,0000557	5421,042442
0,0000549	5424,022675
0,0000551	5427,002907
0,0000532	5429,983139
0,0000522	5432,963371
0,0000503	5435,943604
0,0000486	5438,923836
0,0000464	5441,904068
0,0000464	5444,8843
0,0000451	5447,864532
0,0000438	5450,844765
0,0000451	5453,824997
0,0000447	5456,805229
0,000044	5459,785461
0,0000431	5462,765694
0,0000404	5465,745926
0,0000411	5468,726158
0,0000394	5471,70639
0,0000398	5474,686623
0,0000398	5477,666855
0,0000387	5480,647087
0,0000394	5483,627319
0,000037	5486,607552
0,0000327	5489,587784
0,0000265	5492,568016
0,0000181	5495,548248
0,0000105	5498,528481
0,0000048	5501,508713
0,0000141	5504,488945
0,0000259	5507,469177
0,0000382	5510,449409
0,0000492	5513,429642
0,0000572	5516,409874
0,0000619	5519,390106
0,0000597	5522,370338
0,0000503	5525,350571
0,0000362	5528,330803
0,000022	5531,311035
0,0000183	5534,291267
0,0000249	5537,2715
0,0000286	5540,251732
0,0000297	5543,231964
0,0000303	5546,212196
0,0000329	5549,192429
0,000036	5552,172661
0,0000366	5555,152893
0,0000368	5558,133125
0,0000357	5561,113358
0,0000349	5564,09359
0,0000337	5567,073822
0,0000338	5570,054054
0,0000355	5573,034286
0,0000362	5576,014519
0,0000354	5578,994751
0,0000373	5581,974983
0,0000377	5584,955215
0,0000379	5587,935448
0,0000375	5590,91568
0,0000368	5593,895912
0,0000382	5596,876144
0,000038	5599,856377
0,0000371	5602,836609
0,0000384	5605,816841
0,0000386	5608,797073
0,0000393	5611,777306
0,0000388	5614,757538
0,0000395	5617,73777
0,0000388	5620,718002
0,0000382	5623,698235
0,0000383	5626,678467
0,0000394	5629,658699
0,0000402	5632,638931
0,0000412	5635,619164
0,0000434	5638,599396
0,0000435	5641,579628
0,0000437	5644,55986
0,0000427	5647,540092
0,0000403	5650,520325
0,000038	5653,500557
0,0000338	5656,480789
0,0000286	5659,461021
0,0000245	5662,441254
0,00002	5665,421486
0,0000161	5668,401718
0,0000155	5671,38195
0,000013	5674,362183
0,0000136	5677,342415
0,0000207	5680,322647
0,0000311	5683,302879
0,0000369	5686,283112
0,0000379	5689,263344
0,0000331	5692,243576
0,0000287	5695,223808
0,0000235	5698,204041
0,0000214	5701,184273
0,0000228	5704,164505
0,0000229	5707,144737
0,0000213	5710,124969
0,0000205	5713,105202
0,0000208	5716,085434
0,0000224	5719,065666
0,0000243	5722,045898
0,0000256	5725,026131
0,0000274	5728,006363
0,000028	5730,986595
0,0000297	5733,966827
0,000031	5736,94706
0,0000321	5739,927292
0,0000333	5742,907524
0,000035	5745,887756
0,0000372	5748,867989
0,0000393	5751,848221
0,0000425	5754,828453
0,0000438	5757,808685
0,0000458	5760,788918
0,000048	5763,76915
0,0000493	5766,749382
0,000051	5769,729614
0,0000533	5772,709846
0,0000557	5775,690079
0,0000583	5778,670311
0,0000615	5781,650543
0,0000636	5784,630775
0,0000661	5787,611008
0,0000675	5790,59124
0,0000683	5793,571472
0,0000686	5796,551704
0,0000671	5799,531937
0,0000653	5802,512169
0,0000626	5805,492401
0,0000589	5808,472633
0,0000531	5811,452866
0,0000458	5814,433098
0,0000367	5817,41333
0,0000308	5820,393562
0,0000289	5823,373795
0,0000335	5826,354027
0,0000411	5829,334259
0,0000457	5832,314491
0,0000473	5835,294724
0,0000426	5838,274956
0,0000379	5841,255188
0,0000333	5844,23542
0,0000234	5847,215652
0,0000137	5850,195885
0,00000639	5853,176117
0,00000896	5856,156349
0,0000141	5859,136581
0,0000185	5862,116814
0,0000225	5865,097046
0,000025	5868,077278
0,0000279	5871,05751
0,0000297	5874,037743
0,0000304	5877,017975
0,000032	5879,998207
0,0000341	5882,978439
0,0000351	5885,958672
0,0000364	5888,938904
0,0000379	5891,919136
0,0000397	5894,899368
0,0000402	5897,879601
0,0000418	5900,859833
0,0000419	5903,840065
0,0000412	5906,820297
0,0000419	5909,800529
0,0000425	5912,780762
0,0000417	5915,760994
0,0000399	5918,741226
0,000041	5921,721458
0,0000412	5924,701691
0,0000405	5927,681923
0,0000404	5930,662155
0,00004	5933,642387
0,0000392	5936,62262
0,0000392	5939,602852
0,0000391	5942,583084
0,0000396	5945,563316
[truncated: 30,772 more rows]
