# Supplementary material for: Predicting the Durability of Solid Fired Bricks Using NDT Electroacoustic Methods
Source: Materials (Basel). 2022 Aug 25;15(17):5882. doi: 10.3390/ma15175882 (PMC9457344; doi:10.3390/ma15175882)
Supplement: Supplementary file 1 [file materials-15-05882-s001.zip › 35-NV0_FL.csv]

ASCII data file created with TiePie Multi Channel software. www.tiepie.com.
2021-02-24 09:15:45 704m
Frequency	FFT1
Hz	V
0,00259	0
0,000304	2,980232239
0,000759	5,960464478
0,000404	8,940696716
0,000392	11,92092896
0,000468	14,90116119
0,000892	17,88139343
0,000864	20,86162567
0,00119	23,84185791
0,000897	26,82209015
0,00028	29,80232239
0,000304	32,78255463
0,000329	35,76278687
0,000174	38,7430191
0,000107	41,72325134
0,0000768	44,70348358
0,000187	47,68371582
0,000162	50,66394806
0,0000873	53,6441803
0,000118	56,62441254
0,000204	59,60464478
0,0000662	62,58487701
0,00013	65,56510925
0,0000809	68,54534149
0,000155	71,52557373
0,0000791	74,50580597
0,00016	77,48603821
0,0000696	80,46627045
0,000199	83,44650269
0,0000601	86,42673492
0,000162	89,40696716
0,0000887	92,3871994
0,000189	95,36743164
0,000173	98,34766388
0,000165	101,3278961
0,000185	104,3081284
0,0000698	107,2883606
0,000229	110,2685928
0,00019	113,2488251
0,000232	116,2290573
0,000163	119,2092896
0,000218	122,1895218
0,00028	125,169754
0,000241	128,1499863
0,000277	131,1302185
0,000297	134,1104507
0,000328	137,090683
0,000409	140,0709152
0,000366	143,0511475
0,000369	146,0313797
0,000358	149,0116119
0,000439	151,9918442
0,000365	154,9720764
0,000454	157,9523087
0,000374	160,9325409
0,00037	163,9127731
0,000438	166,8930054
0,000365	169,8732376
0,000406	172,8534698
0,000383	175,8337021
0,000373	178,8139343
0,000435	181,7941666
0,000399	184,7743988
0,000431	187,754631
0,000402	190,7348633
0,000415	193,7150955
0,000427	196,6953278
0,000415	199,67556
0,000393	202,6557922
0,000382	205,6360245
0,000398	208,6162567
0,000371	211,596489
0,000414	214,5767212
0,000377	217,5569534
0,000395	220,5371857
0,000414	223,5174179
0,000412	226,4976501
0,000449	229,4778824
0,000414	232,4581146
0,000455	235,4383469
0,00047	238,4185791
0,000457	241,3988113
0,000499	244,3790436
0,000462	247,3592758
0,000483	250,3395081
0,000482	253,3197403
0,000499	256,2999725
0,00048	259,2802048
0,000472	262,260437
0,000481	265,2406693
0,000468	268,2209015
0,000484	271,2011337
0,000461	274,181366
0,000459	277,1615982
0,00046	280,1418304
0,000455	283,1220627
0,000482	286,1022949
0,000451	289,0825272
0,000473	292,0627594
0,000465	295,0429916
0,000475	298,0232239
0,000485	301,0034561
0,000483	303,9836884
0,000482	306,9639206
0,000488	309,9441528
0,000499	312,9243851
0,000496	315,9046173
0,000499	318,8848495
0,000502	321,8650818
0,000498	324,845314
0,000518	327,8255463
0,000506	330,8057785
0,000525	333,7860107
0,000509	336,766243
0,000531	339,7464752
0,000528	342,7267075
0,00053	345,7069397
0,000544	348,6871719
0,000532	351,6674042
0,000541	354,6476364
0,000547	357,6278687
0,000538	360,6081009
0,00055	363,5883331
0,000535	366,5685654
0,000548	369,5487976
0,000533	372,5290298
0,000542	375,5092621
0,000532	378,4894943
0,000536	381,4697266
0,000537	384,4499588
0,000538	387,430191
0,00054	390,4104233
0,000546	393,3906555
0,000548	396,3708878
0,000557	399,35112
0,000557	402,3313522
0,000573	405,3115845
0,000567	408,2918167
0,000586	411,272049
0,000578	414,2522812
0,00059	417,2325134
0,000592	420,2127457
0,000596	423,1929779
0,000598	426,1732101
0,000603	429,1534424
0,000604	432,1336746
0,000607	435,1139069
0,000606	438,0941391
0,000609	441,0743713
0,000608	444,0546036
0,000614	447,0348358
0,000608	450,0150681
0,000622	452,9953003
0,000611	455,9755325
0,00062	458,9557648
0,000614	461,935997
0,000615	464,9162292
0,000618	467,8964615
0,000613	470,8766937
0,000613	473,856926
0,000614	476,8371582
0,000607	479,8173904
0,000615	482,7976227
0,000605	485,7778549
0,000611	488,7580872
0,000604	491,7383194
0,000609	494,7185516
0,000607	497,6987839
0,000609	500,6790161
0,000607	503,6592484
0,000609	506,6394806
0,000611	509,6197128
0,000609	512,5999451
0,000612	515,5801773
0,000611	518,5604095
0,000609	521,5406418
0,000615	524,520874
0,000604	527,5011063
0,000612	530,4813385
0,000602	533,4615707
0,000604	536,441803
0,000602	539,4220352
0,000599	542,4022675
0,000595	545,3824997
0,000595	548,3627319
0,000591	551,3429642
0,000591	554,3231964
0,000586	557,3034286
0,000586	560,2836609
0,000585	563,2638931
0,000589	566,2441254
0,000584	569,2243576
0,000589	572,2045898
0,00058	575,1848221
0,000587	578,1650543
0,000589	581,1452866
0,000591	584,1255188
0,000596	587,105751
0,000593	590,0859833
0,000598	593,0662155
0,000607	596,0464478
0,00061	599,02668
0,000625	602,0069122
0,00063	604,9871445
0,000642	607,9673767
0,000642	610,9476089
0,000644	613,9278412
0,000636	616,9080734
0,000632	619,8883057
0,00062	622,8685379
0,000605	625,8487701
0,000583	628,8290024
0,000553	631,8092346
0,000527	634,7894669
0,000502	637,7696991
0,000475	640,7499313
0,000442	643,7301636
0,000394	646,7103958
0,000359	649,6906281
0,000351	652,6708603
0,000393	655,6510925
0,000442	658,6313248
0,000454	661,611557
0,000449	664,5917892
0,000454	667,5720215
0,000452	670,5522537
0,000444	673,532486
0,000439	676,5127182
0,000443	679,4929504
0,000448	682,4731827
0,00046	685,4534149
0,000467	688,4336472
0,000477	691,4138794
0,00048	694,3941116
0,000484	697,3743439
0,000489	700,3545761
0,000491	703,3348083
0,000499	706,3150406
0,000504	709,2952728
0,000512	712,2755051
0,00052	715,2557373
0,000521	718,2359695
0,000529	721,2162018
0,000533	724,196434
0,000537	727,1766663
0,00054	730,1568985
0,000541	733,1371307
0,000544	736,117363
0,000547	739,0975952
0,000549	742,0778275
0,000548	745,0580597
0,000549	748,0382919
0,00055	751,0185242
0,00055	753,9987564
0,000551	756,9789886
0,00055	759,9592209
0,000552	762,9394531
0,000549	765,9196854
0,000549	768,8999176
0,000547	771,8801498
0,000544	774,8603821
0,000544	777,8406143
0,000544	780,8208466
0,000545	783,8010788
0,000547	786,781311
0,000549	789,7615433
0,000551	792,7417755
0,000551	795,7220078
0,000551	798,70224
0,000549	801,6824722
0,000552	804,6627045
0,000552	807,6429367
0,000555	810,6231689
0,000557	813,6034012
0,000558	816,5836334
0,00056	819,5638657
0,000563	822,5440979
0,000565	825,5243301
0,000566	828,5045624
0,000568	831,4847946
0,000569	834,4650269
0,000569	837,4452591
0,000571	840,4254913
0,000571	843,4057236
0,000572	846,3859558
0,000573	849,366188
0,000575	852,3464203
0,000578	855,3266525
0,000579	858,3068848
0,000581	861,287117
0,000581	864,2673492
0,000584	867,2475815
0,000586	870,2278137
0,000589	873,208046
0,00059	876,1882782
0,000592	879,1685104
0,000596	882,1487427
0,000599	885,1289749
0,000601	888,1092072
0,000603	891,0894394
0,000606	894,0696716
0,000607	897,0499039
0,000609	900,0301361
0,000611	903,0103683
0,000611	905,9906006
0,000614	908,9708328
0,000615	911,9510651
0,000615	914,9312973
0,000616	917,9115295
0,000617	920,8917618
0,000615	923,871994
0,000617	926,8522263
0,000615	929,8324585
0,000615	932,8126907
0,000612	935,792923
0,000611	938,7731552
0,000608	941,7533875
0,000607	944,7336197
0,000601	947,7138519
0,000598	950,6940842
0,000589	953,6743164
0,000582	956,6545486
0,000571	959,6347809
0,000559	962,6150131
0,000542	965,5952454
0,000524	968,5754776
0,000501	971,5557098
0,000477	974,5359421
0,000448	977,5161743
0,000417	980,4964066
0,000381	983,4766388
0,000342	986,456871
0,000297	989,4371033
0,00025	992,4173355
0,000196	995,3975677
0,000142	998,3778
0,0000822	1001,358032
0,0000244	1004,338264
0,0000463	1007,318497
0,000112	1010,298729
0,000179	1013,278961
0,000244	1016,259193
0,000303	1019,239426
0,000352	1022,219658
0,000386	1025,19989
0,000401	1028,180122
0,000402	1031,160355
0,000396	1034,140587
0,000394	1037,120819
0,0004	1040,101051
0,000412	1043,081284
0,000423	1046,061516
0,000433	1049,041748
0,00044	1052,02198
0,000447	1055,002213
0,000454	1057,982445
0,000462	1060,962677
0,000471	1063,942909
0,000481	1066,923141
0,00049	1069,903374
0,000501	1072,883606
0,000511	1075,863838
0,000521	1078,84407
0,00053	1081,824303
0,000542	1084,804535
0,000552	1087,784767
0,000561	1090,764999
0,000571	1093,745232
0,000582	1096,725464
0,000591	1099,705696
0,000599	1102,685928
0,000609	1105,666161
0,000615	1108,646393
0,000623	1111,626625
0,000632	1114,606857
0,000639	1117,58709
0,000648	1120,567322
0,000654	1123,547554
0,000663	1126,527786
0,000668	1129,508018
0,000676	1132,488251
0,000683	1135,468483
0,00069	1138,448715
0,000697	1141,428947
0,000703	1144,40918
0,00071	1147,389412
0,000716	1150,369644
0,000723	1153,349876
0,000729	1156,330109
0,000735	1159,310341
0,000743	1162,290573
0,000748	1165,270805
0,000754	1168,251038
0,00076	1171,23127
0,000767	1174,211502
0,000772	1177,191734
0,000778	1180,171967
0,000785	1183,152199
0,000791	1186,132431
0,000797	1189,112663
0,000804	1192,092896
0,000809	1195,073128
0,000816	1198,05336
0,000821	1201,033592
0,000827	1204,013824
0,000835	1206,994057
0,00084	1209,974289
0,000846	1212,954521
0,000855	1215,934753
0,000858	1218,914986
0,000866	1221,895218
0,000874	1224,87545
0,00088	1227,855682
0,000888	1230,835915
0,000895	1233,816147
0,000903	1236,796379
0,000908	1239,776611
0,000916	1242,756844
0,000921	1245,737076
0,000927	1248,717308
0,000934	1251,69754
0,00094	1254,677773
0,000943	1257,658005
0,000949	1260,638237
0,000953	1263,618469
0,000957	1266,598701
0,000959	1269,578934
0,000964	1272,559166
0,000967	1275,539398
0,000971	1278,51963
0,000974	1281,499863
0,00098	1284,480095
0,000986	1287,460327
0,000991	1290,440559
0,001	1293,420792
0,00101	1296,401024
0,00103	1299,381256
0,00104	1302,361488
0,00106	1305,341721
0,00107	1308,321953
0,00108	1311,302185
0,00109	1314,282417
0,0011	1317,26265
0,00111	1320,242882
0,00112	1323,223114
0,00113	1326,203346
0,00113	1329,183578
0,00114	1332,163811
0,00115	1335,144043
0,00116	1338,124275
0,00116	1341,104507
0,00117	1344,08474
0,00118	1347,064972
0,00118	1350,045204
0,00119	1353,025436
0,0012	1356,005669
0,00121	1358,985901
0,00121	1361,966133
0,00122	1364,946365
0,00123	1367,926598
0,00124	1370,90683
0,00126	1373,887062
0,00127	1376,867294
0,00129	1379,847527
0,00132	1382,827759
0,00135	1385,807991
0,00138	1388,788223
0,00142	1391,768456
0,00147	1394,748688
0,00153	1397,72892
0,00159	1400,709152
0,00166	1403,689384
0,00174	1406,669617
0,00181	1409,649849
0,0019	1412,630081
0,00198	1415,610313
0,00206	1418,590546
0,00214	1421,570778
0,00222	1424,55101
0,00229	1427,531242
0,00236	1430,511475
0,00242	1433,491707
0,00247	1436,471939
0,00252	1439,452171
0,00255	1442,432404
0,00259	1445,412636
0,00263	1448,392868
0,00267	1451,3731
0,00272	1454,353333
0,00277	1457,333565
0,00282	1460,313797
0,00288	1463,294029
0,00293	1466,274261
0,00299	1469,254494
0,00305	1472,234726
0,0031	1475,214958
0,00316	1478,19519
0,00322	1481,175423
0,00329	1484,155655
0,00335	1487,135887
0,00342	1490,116119
0,00349	1493,096352
0,00356	1496,076584
0,00363	1499,056816
0,00371	1502,037048
0,00379	1505,017281
0,00386	1507,997513
0,00395	1510,977745
0,00403	1513,957977
0,00411	1516,93821
0,0042	1519,918442
0,00429	1522,898674
0,00437	1525,878906
0,00446	1528,859138
0,00455	1531,839371
0,00464	1534,819603
0,00473	1537,799835
0,00481	1540,780067
0,00489	1543,7603
0,00497	1546,740532
0,00504	1549,720764
0,00511	1552,700996
0,00517	1555,681229
0,00521	1558,661461
0,00525	1561,641693
0,00527	1564,621925
0,00527	1567,602158
0,00524	1570,58239
0,0052	1573,562622
0,00512	1576,542854
0,00501	1579,523087
0,00486	1582,503319
0,00467	1585,483551
0,00443	1588,463783
0,00415	1591,444016
0,00382	1594,424248
0,00343	1597,40448
0,00301	1600,384712
0,00256	1603,364944
0,00209	1606,345177
0,00165	1609,325409
0,0013	1612,305641
0,00111	1615,285873
0,00111	1618,266106
0,00123	1621,246338
0,00136	1624,22657
0,00147	1627,206802
0,00156	1630,187035
0,00164	1633,167267
0,00172	1636,147499
0,00183	1639,127731
0,00193	1642,107964
0,00206	1645,088196
0,00219	1648,068428
0,00234	1651,04866
0,00249	1654,028893
0,00266	1657,009125
0,00283	1659,989357
0,00301	1662,969589
0,00319	1665,949821
0,00338	1668,930054
0,00356	1671,910286
0,00375	1674,890518
0,00393	1677,87075
0,00411	1680,850983
0,00428	1683,831215
0,00445	1686,811447
0,00461	1689,791679
0,00477	1692,771912
0,0049	1695,752144
0,00501	1698,732376
0,00509	1701,712608
0,00514	1704,692841
0,00513	1707,673073
0,00507	1710,653305
0,00495	1713,633537
0,00475	1716,61377
0,00448	1719,594002
0,00413	1722,574234
0,00372	1725,554466
0,00328	1728,534698
0,00285	1731,514931
0,00249	1734,495163
0,00226	1737,475395
0,00215	1740,455627
0,00209	1743,43586
0,00205	1746,416092
0,002	1749,396324
0,00194	1752,376556
0,00189	1755,356789
0,00183	1758,337021
0,00178	1761,317253
0,00172	1764,297485
0,00166	1767,277718
0,00161	1770,25795
0,00156	1773,238182
0,0015	1776,218414
0,00145	1779,198647
0,00141	1782,178879
0,00136	1785,159111
0,00131	1788,139343
0,00127	1791,119576
0,00122	1794,099808
0,00118	1797,08004
0,00114	1800,060272
0,0011	1803,040504
0,00106	1806,020737
0,00102	1809,000969
0,000986	1811,981201
0,00095	1814,961433
0,000915	1817,941666
0,000881	1820,921898
0,000848	1823,90213
0,000814	1826,882362
0,000783	1829,862595
0,00075	1832,842827
0,000719	1835,823059
0,000689	1838,803291
0,000661	1841,783524
0,000632	1844,763756
0,000603	1847,743988
0,000577	1850,72422
0,00055	1853,704453
0,000523	1856,684685
0,000497	1859,664917
0,000472	1862,645149
0,000449	1865,625381
0,000426	1868,605614
0,000404	1871,585846
0,000386	1874,566078
0,000369	1877,54631
0,000352	1880,526543
0,00034	1883,506775
0,000329	1886,487007
0,000321	1889,467239
0,000315	1892,447472
0,000312	1895,427704
0,00031	1898,407936
0,000313	1901,388168
0,000317	1904,368401
0,000322	1907,348633
0,000328	1910,328865
0,000337	1913,309097
0,000347	1916,28933
0,000356	1919,269562
0,000369	1922,249794
0,00038	1925,230026
0,000393	1928,210258
0,000405	1931,190491
0,000419	1934,170723
0,000433	1937,150955
0,000445	1940,131187
0,00046	1943,11142
0,000471	1946,091652
0,000484	1949,071884
0,000494	1952,052116
0,000505	1955,032349
0,000516	1958,012581
0,000521	1960,992813
0,000526	1963,973045
0,000529	1966,953278
0,000527	1969,93351
0,000524	1972,913742
0,000517	1975,893974
0,000508	1978,874207
0,000493	1981,854439
0,000477	1984,834671
0,000459	1987,814903
0,000437	1990,795135
0,000415	1993,775368
0,000391	1996,7556
0,000369	1999,735832
0,000348	2002,716064
0,000333	2005,696297
0,000319	2008,676529
0,000308	2011,656761
0,000299	2014,636993
0,000291	2017,617226
0,000284	2020,597458
0,000277	2023,57769
0,000272	2026,557922
0,000268	2029,538155
0,000265	2032,518387
0,000264	2035,498619
0,000263	2038,478851
0,000264	2041,459084
0,000264	2044,439316
0,000265	2047,419548
0,000269	2050,39978
0,00027	2053,380013
0,000275	2056,360245
0,000279	2059,340477
0,000284	2062,320709
0,000291	2065,300941
0,000299	2068,281174
0,000307	2071,261406
0,000316	2074,241638
0,000327	2077,22187
0,000336	2080,202103
0,000345	2083,182335
0,000355	2086,162567
0,000363	2089,142799
0,000371	2092,123032
0,000379	2095,103264
0,000387	2098,083496
0,000394	2101,063728
0,000401	2104,043961
0,000409	2107,024193
0,000417	2110,004425
0,000424	2112,984657
0,000433	2115,96489
0,000441	2118,945122
0,000448	2121,925354
0,000456	2124,905586
0,000463	2127,885818
0,000472	2130,866051
0,00048	2133,846283
0,000486	2136,826515
0,000495	2139,806747
0,000502	2142,78698
0,00051	2145,767212
0,000516	2148,747444
0,000525	2151,727676
0,000532	2154,707909
0,000539	2157,688141
0,000547	2160,668373
0,000555	2163,648605
0,000562	2166,628838
0,000571	2169,60907
0,000578	2172,589302
0,000587	2175,569534
0,000597	2178,549767
0,000607	2181,529999
0,000619	2184,510231
0,000634	2187,490463
0,000647	2190,470695
0,000663	2193,450928
0,000682	2196,43116
0,0007	2199,411392
0,000721	2202,391624
0,000742	2205,371857
0,000764	2208,352089
0,000786	2211,332321
0,000809	2214,312553
0,000831	2217,292786
0,000855	2220,273018
0,000875	2223,25325
0,000897	2226,233482
0,000916	2229,213715
0,000935	2232,193947
0,000952	2235,174179
0,000965	2238,154411
0,000976	2241,134644
0,000986	2244,114876
0,000993	2247,095108
0,000997	2250,07534
0,001	2253,055573
0,00101	2256,035805
0,00101	2259,016037
0,00102	2261,996269
0,00103	2264,976501
0,00104	2267,956734
0,00105	2270,936966
0,00106	2273,917198
0,00108	2276,89743
0,00109	2279,877663
0,0011	2282,857895
0,00111	2285,838127
0,00113	2288,818359
0,00114	2291,798592
0,00115	2294,778824
0,00116	2297,759056
0,00117	2300,739288
0,00118	2303,719521
0,00119	2306,699753
0,0012	2309,679985
0,00121	2312,660217
0,00122	2315,64045
0,00124	2318,620682
0,00125	2321,600914
0,00126	2324,581146
0,00127	2327,561378
0,00128	2330,541611
0,0013	2333,521843
0,00131	2336,502075
0,00133	2339,482307
0,00135	2342,46254
0,00137	2345,442772
0,00138	2348,423004
0,0014	2351,403236
0,00142	2354,383469
0,00144	2357,363701
0,00146	2360,343933
0,00148	2363,324165
0,0015	2366,304398
0,00152	2369,28463
0,00154	2372,264862
0,00156	2375,245094
0,00158	2378,225327
0,0016	2381,205559
0,00162	2384,185791
0,00164	2387,166023
0,00166	2390,146255
0,00168	2393,126488
0,0017	2396,10672
0,00172	2399,086952
0,00174	2402,067184
0,00177	2405,047417
0,00179	2408,027649
0,00181	2411,007881
0,00184	2413,988113
0,00186	2416,968346
0,00188	2419,948578
0,00191	2422,92881
0,00193	2425,909042
0,00195	2428,889275
0,00197	2431,869507
0,002	2434,849739
0,00202	2437,829971
0,00204	2440,810204
0,00205	2443,790436
0,00207	2446,770668
0,00209	2449,7509
0,0021	2452,731133
0,00212	2455,711365
0,00213	2458,691597
0,00214	2461,671829
0,00215	2464,652061
0,00216	2467,632294
0,00217	2470,612526
0,00217	2473,592758
0,00217	2476,57299
0,00218	2479,553223
0,00218	2482,533455
0,00218	2485,513687
0,00217	2488,493919
0,00217	2491,474152
0,00216	2494,454384
0,00215	2497,434616
0,00214	2500,414848
0,00213	2503,395081
0,00211	2506,375313
0,0021	2509,355545
0,00208	2512,335777
0,00205	2515,31601
0,00203	2518,296242
0,00199	2521,276474
0,00196	2524,256706
0,00192	2527,236938
0,00188	2530,217171
0,00183	2533,197403
0,00178	2536,177635
0,00173	2539,157867
0,00168	2542,1381
0,00163	2545,118332
0,00157	2548,098564
0,00152	2551,078796
0,00148	2554,059029
0,00143	2557,039261
0,00139	2560,019493
0,00135	2562,999725
0,00131	2565,979958
0,00127	2568,96019
0,00124	2571,940422
0,00121	2574,920654
0,00118	2577,900887
0,00115	2580,881119
0,00113	2583,861351
0,00111	2586,841583
0,00109	2589,821815
0,00107	2592,802048
0,00105	2595,78228
0,00104	2598,762512
0,00102	2601,742744
0,001	2604,722977
0,000987	2607,703209
0,000973	2610,683441
0,000956	2613,663673
0,000943	2616,643906
0,000928	2619,624138
0,000914	2622,60437
0,000902	2625,584602
0,000888	2628,564835
0,000874	2631,545067
0,000861	2634,525299
0,000848	2637,505531
0,000837	2640,485764
0,000827	2643,465996
0,000817	2646,446228
0,000808	2649,42646
0,0008	2652,406693
0,000793	2655,386925
0,000787	2658,367157
0,000782	2661,347389
0,000776	2664,327621
0,000772	2667,307854
0,000766	2670,288086
0,00076	2673,268318
0,000755	2676,24855
0,00075	2679,228783
0,000746	2682,209015
0,00074	2685,189247
0,000737	2688,169479
0,000734	2691,149712
0,000734	2694,129944
0,000735	2697,110176
0,000738	2700,090408
0,000741	2703,070641
0,000748	2706,050873
0,000756	2709,031105
0,000767	2712,011337
0,000779	2714,99157
0,000793	2717,971802
0,000808	2720,952034
0,000823	2723,932266
0,000839	2726,912498
0,000855	2729,892731
0,000869	2732,872963
0,000883	2735,853195
0,000896	2738,833427
0,000908	2741,81366
0,000917	2744,793892
0,000926	2747,774124
0,000932	2750,754356
0,000938	2753,734589
0,000942	2756,714821
0,000946	2759,695053
0,000947	2762,675285
0,000948	2765,655518
0,000948	2768,63575
0,000946	2771,615982
0,000943	2774,596214
0,000938	2777,576447
0,000932	2780,556679
0,000924	2783,536911
0,000915	2786,517143
0,000903	2789,497375
0,00089	2792,477608
0,000875	2795,45784
0,000858	2798,438072
0,00084	2801,418304
0,000818	2804,398537
0,000796	2807,378769
0,000772	2810,359001
0,000748	2813,339233
0,000721	2816,319466
0,000691	2819,299698
0,000663	2822,27993
0,000634	2825,260162
0,000606	2828,240395
0,000577	2831,220627
0,000551	2834,200859
0,000527	2837,181091
0,000505	2840,161324
0,00049	2843,141556
0,000478	2846,121788
0,000473	2849,10202
0,000472	2852,082253
0,000478	2855,062485
0,000486	2858,042717
0,000498	2861,022949
0,000514	2864,003181
0,000532	2866,983414
0,000549	2869,963646
0,000569	2872,943878
0,000588	2875,92411
0,000606	2878,904343
0,000625	2881,884575
0,000643	2884,864807
0,000661	2887,845039
0,000678	2890,825272
0,000695	2893,805504
0,000713	2896,785736
0,000729	2899,765968
0,000747	2902,746201
0,000763	2905,726433
0,000781	2908,706665
0,000798	2911,686897
0,000816	2914,66713
0,000832	2917,647362
0,000849	2920,627594
0,000865	2923,607826
0,00088	2926,588058
0,000895	2929,568291
0,000909	2932,548523
0,000923	2935,528755
0,000938	2938,508987
0,000953	2941,48922
0,000968	2944,469452
0,000984	2947,449684
0,001	2950,429916
0,00102	2953,410149
0,00103	2956,390381
0,00105	2959,370613
0,00107	2962,350845
0,00109	2965,331078
0,00111	2968,31131
0,00114	2971,291542
0,00117	2974,271774
0,0012	2977,252007
0,00123	2980,232239
0,00127	2983,212471
0,0013	2986,192703
0,00134	2989,172935
0,00139	2992,153168
0,00143	2995,1334
0,00148	2998,113632
0,00152	3001,093864
0,00157	3004,074097
0,00162	3007,054329
0,00167	3010,034561
0,00171	3013,014793
0,00176	3015,995026
0,00181	3018,975258
0,00185	3021,95549
0,0019	3024,935722
0,00194	3027,915955
0,00199	3030,896187
0,00203	3033,876419
0,00207	3036,856651
0,0021	3039,836884
0,00214	3042,817116
0,00217	3045,797348
0,0022	3048,77758
0,00223	3051,757813
0,00226	3054,738045
0,00228	3057,718277
0,00231	3060,698509
0,00234	3063,678741
0,00236	3066,658974
0,00239	3069,639206
0,00241	3072,619438
0,00243	3075,59967
0,00244	3078,579903
0,00246	3081,560135
0,00247	3084,540367
0,00248	3087,520599
0,00249	3090,500832
0,0025	3093,481064
0,0025	3096,461296
0,0025	3099,441528
0,00249	3102,421761
0,00249	3105,401993
0,00248	3108,382225
0,00247	3111,362457
0,00246	3114,34269
0,00244	3117,322922
0,00242	3120,303154
0,00241	3123,283386
0,00239	3126,263618
0,00237	3129,243851
0,00235	3132,224083
0,00234	3135,204315
0,00232	3138,184547
0,0023	3141,16478
0,00228	3144,145012
0,00227	3147,125244
0,00225	3150,105476
0,00223	3153,085709
0,00221	3156,065941
0,0022	3159,046173
0,00217	3162,026405
0,00215	3165,006638
0,00213	3167,98687
0,0021	3170,967102
0,00207	3173,947334
0,00204	3176,927567
0,002	3179,907799
0,00196	3182,888031
0,00193	3185,868263
0,00189	3188,848495
0,00185	3191,828728
0,00181	3194,80896
0,00176	3197,789192
0,00173	3200,769424
0,00169	3203,749657
0,00166	3206,729889
0,00163	3209,710121
0,0016	3212,690353
0,00158	3215,670586
0,00156	3218,650818
0,00155	3221,63105
0,00155	3224,611282
0,00155	3227,591515
0,00155	3230,571747
0,00156	3233,551979
0,00157	3236,532211
0,00159	3239,512444
0,00162	3242,492676
0,00165	3245,472908
0,00168	3248,45314
0,00172	3251,433372
0,00176	3254,413605
0,0018	3257,393837
0,00185	3260,374069
0,00189	3263,354301
0,00194	3266,334534
0,00199	3269,314766
0,00203	3272,294998
0,00207	3275,27523
0,00211	3278,255463
0,00215	3281,235695
0,00219	3284,215927
0,00222	3287,196159
0,00224	3290,176392
0,00226	3293,156624
0,00227	3296,136856
0,00228	3299,117088
0,00228	3302,097321
0,00227	3305,077553
0,00226	3308,057785
0,00225	3311,038017
0,00224	3314,01825
0,00223	3316,998482
0,00222	3319,978714
0,00222	3322,958946
0,00222	3325,939178
0,00224	3328,919411
0,00226	3331,899643
0,00229	3334,879875
0,00233	3337,860107
0,00237	3340,84034
0,00242	3343,820572
0,00247	3346,800804
0,00253	3349,781036
0,00258	3352,761269
0,00263	3355,741501
0,00269	3358,721733
0,00274	3361,701965
0,0028	3364,682198
0,00285	3367,66243
0,00291	3370,642662
0,00297	3373,622894
0,00302	3376,603127
0,00308	3379,583359
0,00314	3382,563591
0,00319	3385,543823
0,00324	3388,524055
0,00329	3391,504288
0,00334	3394,48452
0,00339	3397,464752
0,00343	3400,444984
0,00346	3403,425217
0,0035	3406,405449
0,00353	3409,385681
0,00355	3412,365913
0,00357	3415,346146
0,00359	3418,326378
0,0036	3421,30661
0,0036	3424,286842
0,0036	3427,267075
0,00359	3430,247307
0,00358	3433,227539
0,00356	3436,207771
0,00354	3439,188004
0,00352	3442,168236
0,00349	3445,148468
0,00347	3448,1287
0,00344	3451,108932
0,00341	3454,089165
0,00338	3457,069397
0,00335	3460,049629
0,00333	3463,029861
0,0033	3466,010094
0,00327	3468,990326
0,00325	3471,970558
0,00322	3474,95079
0,0032	3477,931023
0,00317	3480,911255
0,00314	3483,891487
0,00311	3486,871719
0,00308	3489,851952
0,00304	3492,832184
0,00301	3495,812416
0,00298	3498,792648
0,00294	3501,772881
0,00291	3504,753113
0,00287	3507,733345
0,00283	3510,713577
0,0028	3513,69381
0,00276	3516,674042
0,00272	3519,654274
0,00269	3522,634506
0,00265	3525,614738
0,00262	3528,594971
0,00258	3531,575203
0,00255	3534,555435
0,00251	3537,535667
0,00248	3540,5159
0,00245	3543,496132
0,00242	3546,476364
0,0024	3549,456596
0,00237	3552,436829
0,00234	3555,417061
0,00232	3558,397293
0,0023	3561,377525
0,00227	3564,357758
0,00225	3567,33799
0,00223	3570,318222
0,00221	3573,298454
0,0022	3576,278687
0,00218	3579,258919
0,00216	3582,239151
0,00215	3585,219383
0,00214	3588,199615
0,00213	3591,179848
0,00212	3594,16008
0,00211	3597,140312
0,00211	3600,120544
0,00211	3603,100777
0,00211	3606,081009
0,00211	3609,061241
0,00211	3612,041473
0,00211	3615,021706
0,00212	3618,001938
0,00212	3620,98217
0,00213	3623,962402
0,00213	3626,942635
0,00214	3629,922867
0,00214	3632,903099
0,00215	3635,883331
0,00216	3638,863564
0,00216	3641,843796
0,00216	3644,824028
0,00217	3647,80426
0,00217	3650,784492
0,00218	3653,764725
0,00218	3656,744957
0,00218	3659,725189
0,00218	3662,705421
0,00218	3665,685654
0,00218	3668,665886
0,00218	3671,646118
0,00217	3674,62635
0,00217	3677,606583
0,00216	3680,586815
0,00215	3683,567047
0,00214	3686,547279
0,00212	3689,527512
0,00211	3692,507744
0,00209	3695,487976
0,00207	3698,468208
0,00205	3701,448441
0,00203	3704,428673
0,002	3707,408905
0,00197	3710,389137
0,00195	3713,36937
0,00192	3716,349602
0,00189	3719,329834
0,00186	3722,310066
0,00183	3725,290298
0,0018	3728,270531
0,00178	3731,250763
0,00175	3734,230995
0,00173	3737,211227
0,00171	3740,19146
0,00169	3743,171692
0,00166	3746,151924
0,00164	3749,132156
0,00162	3752,112389
0,0016	3755,092621
0,00158	3758,072853
0,00156	3761,053085
0,00155	3764,033318
0,00153	3767,01355
0,00151	3769,993782
0,0015	3772,974014
0,00149	3775,954247
0,00148	3778,934479
0,00147	3781,914711
0,00146	3784,894943
0,00145	3787,875175
0,00144	3790,855408
0,00143	3793,83564
0,00143	3796,815872
0,00142	3799,796104
0,00141	3802,776337
0,00141	3805,756569
0,0014	3808,736801
0,00139	3811,717033
0,00138	3814,697266
0,00138	3817,677498
0,00137	3820,65773
0,00136	3823,637962
0,00135	3826,618195
0,00134	3829,598427
0,00133	3832,578659
0,00131	3835,558891
0,0013	3838,539124
0,00129	3841,519356
0,00128	3844,499588
0,00126	3847,47982
0,00125	3850,460052
0,00124	3853,440285
0,00122	3856,420517
0,0012	3859,400749
0,00119	3862,380981
0,00117	3865,361214
0,00115	3868,341446
0,00113	3871,321678
0,00111	3874,30191
0,0011	3877,282143
0,00108	3880,262375
0,00107	3883,242607
0,00106	3886,222839
0,00105	3889,203072
0,00104	3892,183304
0,00103	3895,163536
0,00103	3898,143768
0,00102	3901,124001
0,00102	3904,104233
0,00102	3907,084465
0,00102	3910,064697
0,00102	3913,04493
0,00102	3916,025162
0,00102	3919,005394
0,00101	3921,985626
0,00101	3924,965858
0,000998	3927,946091
0,000986	3930,926323
0,000969	3933,906555
0,000951	3936,886787
0,000929	3939,86702
0,000906	3942,847252
0,000881	3945,827484
0,000855	3948,807716
0,000829	3951,787949
0,000806	3954,768181
0,000785	3957,748413
0,000768	3960,728645
0,000753	3963,708878
0,000745	3966,68911
0,000741	3969,669342
0,000741	3972,649574
0,000744	3975,629807
0,000751	3978,610039
0,000761	3981,590271
0,00077	3984,570503
0,000782	3987,550735
0,000794	3990,530968
0,000808	3993,5112
0,000823	3996,491432
0,00084	3999,471664
0,000858	4002,451897
0,000877	4005,432129
0,000896	4008,412361
0,000915	4011,392593
0,000935	4014,372826
0,000954	4017,353058
0,000975	4020,33329
0,000995	4023,313522
0,00101	4026,293755
0,00103	4029,273987
0,00105	4032,254219
0,00106	4035,234451
0,00107	4038,214684
0,00109	4041,194916
0,0011	4044,175148
0,0011	4047,15538
0,00111	4050,135612
0,00111	4053,115845
0,00111	4056,096077
0,00111	4059,076309
0,00111	4062,056541
0,0011	4065,036774
0,0011	4068,017006
0,00109	4070,997238
0,00108	4073,97747
0,00107	4076,957703
0,00105	4079,937935
0,00104	4082,918167
0,00103	4085,898399
0,00101	4088,878632
0,000995	4091,858864
0,000979	4094,839096
0,000962	4097,819328
0,000946	4100,799561
0,00093	4103,779793
0,000914	4106,760025
0,000898	4109,740257
0,000882	4112,72049
0,000866	4115,700722
0,00085	4118,680954
0,000834	4121,661186
0,000818	4124,641418
0,000804	4127,621651
0,00079	4130,601883
0,000776	4133,582115
0,000762	4136,562347
0,00075	4139,54258
0,000737	4142,522812
0,000725	4145,503044
0,000712	4148,483276
0,000698	4151,463509
0,000686	4154,443741
0,000671	4157,423973
0,000656	4160,404205
0,000642	4163,384438
0,000627	4166,36467
0,000611	4169,344902
0,000596	4172,325134
0,00058	4175,305367
0,000566	4178,285599
0,000553	4181,265831
0,00054	4184,246063
0,000528	4187,226295
0,000517	4190,206528
0,000507	4193,18676
0,000498	4196,166992
0,000492	4199,147224
0,000486	4202,127457
0,00048	4205,107689
0,000479	4208,087921
0,000476	4211,068153
0,000475	4214,048386
0,000474	4217,028618
0,000475	4220,00885
0,000475	4222,989082
0,000477	4225,969315
0,000477	4228,949547
0,000478	4231,929779
0,000479	4234,910011
0,000479	4237,890244
0,000479	4240,870476
0,000479	4243,850708
0,00048	4246,83094
0,00048	4249,811172
0,00048	4252,791405
0,000479	4255,771637
0,00048	4258,751869
0,000479	4261,732101
0,00048	4264,712334
0,00048	4267,692566
0,000479	4270,672798
0,00048	4273,65303
0,00048	4276,633263
0,000481	4279,613495
0,000482	4282,593727
0,000485	4285,573959
0,000486	4288,554192
0,00049	4291,534424
0,000493	4294,514656
0,000497	4297,494888
0,000501	4300,475121
0,000506	4303,455353
0,000512	4306,435585
0,000519	4309,415817
0,000525	4312,396049
0,000532	4315,376282
0,00054	4318,356514
0,000548	4321,336746
0,000557	4324,316978
0,000566	4327,297211
0,000576	4330,277443
0,000585	4333,257675
0,000595	4336,237907
0,000604	4339,21814
0,000613	4342,198372
0,000622	4345,178604
0,00063	4348,158836
0,000637	4351,139069
0,000643	4354,119301
0,000649	4357,099533
0,000655	4360,079765
0,00066	4363,059998
0,000663	4366,04023
0,000667	4369,020462
0,000668	4372,000694
0,00067	4374,980927
0,000671	4377,961159
0,000671	4380,941391
0,000669	4383,921623
0,000666	4386,901855
0,000661	4389,882088
0,000656	4392,86232
0,000649	4395,842552
0,000641	4398,822784
0,000631	4401,803017
0,00062	4404,783249
0,000609	4407,763481
0,000596	4410,743713
0,000582	4413,723946
0,000566	4416,704178
0,000551	4419,68441
0,000535	4422,664642
0,000519	4425,644875
0,000501	4428,625107
0,000486	4431,605339
0,000471	4434,585571
0,000456	4437,565804
0,000441	4440,546036
0,000429	4443,526268
0,000418	4446,5065
0,000409	4449,486732
0,0004	4452,466965
0,000393	4455,447197
0,000387	4458,427429
0,000382	4461,407661
0,000378	4464,387894
0,000374	4467,368126
0,000371	4470,348358
0,00037	4473,32859
0,000367	4476,308823
0,000363	4479,289055
0,00036	4482,269287
0,000357	4485,249519
0,000351	4488,229752
0,000348	4491,209984
0,000343	4494,190216
0,000337	4497,170448
0,000332	4500,150681
0,000327	4503,130913
0,000319	4506,111145
0,000311	4509,091377
0,000302	4512,071609
0,000292	4515,051842
0,000282	4518,032074
0,000269	4521,012306
0,000257	4523,992538
0,000243	4526,972771
0,00023	4529,953003
0,000215	4532,933235
0,000201	4535,913467
0,000187	4538,8937
0,000172	4541,873932
0,000157	4544,854164
0,000144	4547,834396
0,000131	4550,814629
0,000118	4553,794861
0,000107	4556,775093
0,0000966	4559,755325
0,0000879	4562,735558
0,0000808	4565,71579
0,0000745	4568,696022
0,0000717	4571,676254
0,0000705	4574,656487
0,000072	4577,636719
0,0000761	4580,616951
0,0000819	4583,597183
0,0000897	4586,577415
0,000097	4589,557648
0,000106	4592,53788
0,000116	4595,518112
0,000125	4598,498344
0,000135	4601,478577
0,000146	4604,458809
0,000153	4607,439041
0,000163	4610,419273
0,000173	4613,399506
0,000181	4616,379738
0,000188	4619,35997
0,000195	4622,340202
0,000202	4625,320435
0,000207	4628,300667
0,000212	4631,280899
0,000216	4634,261131
0,00022	4637,241364
0,000223	4640,221596
0,000223	4643,201828
0,000225	4646,18206
0,000227	4649,162292
0,000227	4652,142525
0,000229	4655,122757
0,00023	4658,102989
0,000231	4661,083221
0,000234	4664,063454
0,000237	4667,043686
0,000242	4670,023918
0,000247	4673,00415
0,000253	4675,984383
0,00026	4678,964615
0,000268	4681,944847
0,000277	4684,925079
0,000287	4687,905312
0,000298	4690,885544
0,00031	4693,865776
0,000322	4696,846008
0,000335	4699,826241
0,000349	4702,806473
0,000362	4705,786705
0,000376	4708,766937
0,00039	4711,747169
0,000404	4714,727402
0,000418	4717,707634
0,000433	4720,687866
0,000447	4723,668098
0,000463	4726,648331
0,000478	4729,628563
0,000495	4732,608795
0,000513	4735,589027
0,000531	4738,56926
0,000551	4741,549492
0,000573	4744,529724
0,000594	4747,509956
0,000619	4750,490189
0,000643	4753,470421
0,000667	4756,450653
0,000693	4759,430885
0,000721	4762,411118
0,000746	4765,39135
0,000773	4768,371582
0,000797	4771,351814
0,000822	4774,332047
0,000845	4777,312279
0,000867	4780,292511
0,000888	4783,272743
0,000907	4786,252975
0,000925	4789,233208
0,000942	4792,21344
0,000959	4795,193672
0,000974	4798,173904
0,000988	4801,154137
0,001	4804,134369
0,00102	4807,114601
0,00103	4810,094833
0,00104	4813,075066
0,00105	4816,055298
0,00107	4819,03553
0,00108	4822,015762
0,00109	4824,995995
0,0011	4827,976227
0,00111	4830,956459
0,00112	4833,936691
0,00113	4836,916924
0,00114	4839,897156
0,00115	4842,877388
0,00116	4845,85762
0,00116	4848,837852
0,00117	4851,818085
0,00118	4854,798317
0,00118	4857,778549
0,00119	4860,758781
0,00119	4863,739014
0,0012	4866,719246
0,0012	4869,699478
0,0012	4872,67971
0,00121	4875,659943
0,00121	4878,640175
0,00121	4881,620407
0,00122	4884,600639
0,00122	4887,580872
0,00122	4890,561104
0,00123	4893,541336
0,00123	4896,521568
0,00124	4899,501801
0,00124	4902,482033
0,00125	4905,462265
0,00126	4908,442497
0,00127	4911,422729
0,00127	4914,402962
0,00128	4917,383194
0,00129	4920,363426
0,0013	4923,343658
0,00131	4926,323891
0,00131	4929,304123
0,00132	4932,284355
0,00133	4935,264587
0,00133	4938,24482
0,00133	4941,225052
0,00133	4944,205284
0,00133	4947,185516
0,00133	4950,165749
0,00133	4953,145981
0,00132	4956,126213
0,00132	4959,106445
0,00131	4962,086678
0,0013	4965,06691
0,00129	4968,047142
0,00127	4971,027374
0,00126	4974,007607
0,00124	4976,987839
0,00123	4979,968071
0,00121	4982,948303
0,00118	4985,928535
0,00116	4988,908768
0,00114	4991,889
0,00112	4994,869232
0,00109	4997,849464
0,00106	5000,829697
0,00104	5003,809929
0,00101	5006,790161
0,00098	5009,770393
0,000952	5012,750626
0,000922	5015,730858
0,000891	5018,71109
0,000861	5021,691322
0,00083	5024,671555
0,000799	5027,651787
0,000768	5030,632019
0,000739	5033,612251
0,000707	5036,592484
0,000675	5039,572716
0,000646	5042,552948
0,000614	5045,53318
0,000581	5048,513412
0,000551	5051,493645
0,000518	5054,473877
0,000486	5057,454109
0,000454	5060,434341
0,000421	5063,414574
0,000389	5066,394806
0,000358	5069,375038
0,000326	5072,35527
0,000294	5075,335503
0,000262	5078,315735
0,000231	5081,295967
0,000201	5084,276199
0,000169	5087,256432
0,000139	5090,236664
0,000111	5093,216896
0,0000843	5096,197128
0,0000626	5099,177361
0,0000509	5102,157593
0,0000561	5105,137825
0,0000729	5108,118057
0,0000944	5111,098289
0,000117	5114,078522
0,000141	5117,058754
0,000164	5120,038986
0,000186	5123,019218
0,000207	5125,999451
0,000226	5128,979683
0,000244	5131,959915
0,000261	5134,940147
0,000275	5137,92038
0,000289	5140,900612
0,000301	5143,880844
0,000311	5146,861076
0,00032	5149,841309
0,000329	5152,821541
0,000335	5155,801773
0,000343	5158,782005
0,000348	5161,762238
0,000353	5164,74247
0,000359	5167,722702
0,000363	5170,702934
0,000367	5173,683167
0,00037	5176,663399
0,000374	5179,643631
0,000376	5182,623863
0,000378	5185,604095
0,000381	5188,584328
0,000382	5191,56456
0,000381	5194,544792
0,000381	5197,525024
0,000381	5200,505257
0,000381	5203,485489
0,000381	5206,465721
0,000379	5209,445953
0,000378	5212,426186
0,000377	5215,406418
0,000374	5218,38665
0,000372	5221,366882
0,000369	5224,347115
0,000367	5227,327347
0,000363	5230,307579
0,000361	5233,287811
0,000358	5236,268044
0,000355	5239,248276
0,000353	5242,228508
0,00035	5245,20874
0,000347	5248,188972
0,000344	5251,169205
0,000341	5254,149437
0,000339	5257,129669
0,000337	5260,109901
0,000335	5263,090134
0,000334	5266,070366
0,000334	5269,050598
0,000335	5272,03083
0,000337	5275,011063
0,000341	5277,991295
0,000346	5280,971527
0,000353	5283,951759
0,000361	5286,931992
0,000372	5289,912224
0,000383	5292,892456
0,000396	5295,872688
0,000409	5298,852921
0,000425	5301,833153
0,000442	5304,813385
0,000459	5307,793617
0,000477	5310,773849
0,000497	5313,754082
0,000517	5316,734314
0,000538	5319,714546
0,000558	5322,694778
0,000581	5325,675011
0,000604	5328,655243
0,000626	5331,635475
0,000649	5334,615707
0,000672	5337,59594
0,000695	5340,576172
0,000718	5343,556404
0,00074	5346,536636
0,000761	5349,516869
0,000782	5352,497101
0,000802	5355,477333
0,00082	5358,457565
0,000839	5361,437798
0,000855	5364,41803
0,000872	5367,398262
0,000886	5370,378494
0,000899	5373,358727
0,00091	5376,338959
0,000922	5379,319191
0,00093	5382,299423
0,000937	5385,279655
0,000943	5388,259888
0,000948	5391,24012
0,000951	5394,220352
0,000951	5397,200584
0,000953	5400,180817
0,000953	5403,161049
0,000951	5406,141281
0,000949	5409,121513
0,000945	5412,101746
0,00094	5415,081978
0,000934	5418,06221
0,000927	5421,042442
0,000919	5424,022675
0,000911	5427,002907
0,000901	5429,983139
0,000891	5432,963371
0,000878	5435,943604
0,000868	5438,923836
0,000855	5441,904068
0,000842	5444,8843
0,000828	5447,864532
0,000816	5450,844765
0,000803	5453,824997
0,000789	5456,805229
0,000776	5459,785461
0,000763	5462,765694
0,000748	5465,745926
0,000735	5468,726158
0,000721	5471,70639
0,000709	5474,686623
0,000696	5477,666855
0,000681	5480,647087
0,000669	5483,627319
0,000656	5486,607552
0,000643	5489,587784
0,000631	5492,568016
0,000619	5495,548248
0,000605	5498,528481
0,000594	5501,508713
0,000582	5504,488945
0,00057	5507,469177
0,000559	5510,449409
0,000546	5513,429642
0,000536	5516,409874
0,000525	5519,390106
0,000515	5522,370338
0,000504	5525,350571
0,000496	5528,330803
0,000487	5531,311035
0,000479	5534,291267
0,000472	5537,2715
0,000467	5540,251732
0,000462	5543,231964
0,000458	5546,212196
0,000456	5549,192429
0,000455	5552,172661
0,000453	5555,152893
0,000452	5558,133125
0,000452	5561,113358
0,00045	5564,09359
0,00045	5567,073822
0,000448	5570,054054
0,000448	5573,034286
0,000446	5576,014519
0,000446	5578,994751
0,000445	5581,974983
0,000444	5584,955215
0,000443	5587,935448
0,000443	5590,91568
0,000441	5593,895912
0,00044	5596,876144
0,00044	5599,856377
0,000438	5602,836609
0,000438	5605,816841
0,000437	5608,797073
0,000438	5611,777306
0,000437	5614,757538
0,000438	5617,73777
0,000438	5620,718002
0,000439	5623,698235
0,00044	5626,678467
0,000442	5629,658699
0,000443	5632,638931
0,000446	5635,619164
0,000448	5638,599396
0,000452	5641,579628
0,000456	5644,55986
0,000461	5647,540092
0,000463	5650,520325
0,000468	5653,500557
0,000474	5656,480789
0,00048	5659,461021
0,000486	5662,441254
0,000492	5665,421486
0,000496	5668,401718
0,000503	5671,38195
0,00051	5674,362183
0,000515	5677,342415
0,000522	5680,322647
0,000526	5683,302879
0,000532	5686,283112
0,000537	5689,263344
0,000542	5692,243576
0,000546	5695,223808
0,00055	5698,204041
0,000555	5701,184273
0,000558	5704,164505
0,000561	5707,144737
0,000564	5710,124969
0,000566	5713,105202
0,000568	5716,085434
0,000569	5719,065666
0,000571	5722,045898
0,000572	5725,026131
0,000572	5728,006363
0,000572	5730,986595
0,000573	5733,966827
0,000573	5736,94706
0,000572	5739,927292
0,000572	5742,907524
0,000572	5745,887756
0,000571	5748,867989
0,00057	5751,848221
0,000569	5754,828453
0,000568	5757,808685
0,000567	5760,788918
0,000564	5763,76915
0,000562	5766,749382
0,000558	5769,729614
0,000557	5772,709846
0,000554	5775,690079
0,000552	5778,670311
0,000548	5781,650543
0,000546	5784,630775
0,000544	5787,611008
0,000541	5790,59124
0,000538	5793,571472
0,000536	5796,551704
0,000533	5799,531937
0,00053	5802,512169
0,000527	5805,492401
0,000526	5808,472633
0,000524	5811,452866
0,000523	5814,433098
0,000521	5817,41333
0,00052	5820,393562
0,000519	5823,373795
0,000519	5826,354027
0,000518	5829,334259
0,000519	5832,314491
0,000519	5835,294724
0,00052	5838,274956
0,000521	5841,255188
0,000522	5844,23542
0,000523	5847,215652
0,000525	5850,195885
0,000527	5853,176117
0,000527	5856,156349
0,000528	5859,136581
0,000529	5862,116814
0,000529	5865,097046
0,000529	5868,077278
0,000528	5871,05751
0,000528	5874,037743
0,000528	5877,017975
0,000524	5879,998207
0,000522	5882,978439
0,000516	5885,958672
0,000512	5888,938904
0,000505	5891,919136
0,0005	5894,899368
0,000491	5897,879601
0,000482	5900,859833
0,000471	5903,840065
0,000461	5906,820297
0,000447	5909,800529
0,000434	5912,780762
0,000419	5915,760994
0,000404	5918,741226
0,000387	5921,721458
0,000369	5924,701691
0,000351	5927,681923
0,000332	5930,662155
0,000313	5933,642387
0,000293	5936,62262
0,000275	5939,602852
0,000255	5942,583084
0,000236	5945,563316
[truncated: 30,772 more rows]
