# Supplementary material for: Predicting the Durability of Solid Fired Bricks Using NDT Electroacoustic Methods
Source: Materials (Basel). 2022 Aug 25;15(17):5882. doi: 10.3390/ma15175882 (PMC9457344; doi:10.3390/ma15175882)
Supplement: Supplementary file 1 [file materials-15-05882-s001.zip › 35-NV0_FT.csv]

ASCII data file created with TiePie Multi Channel software. www.tiepie.com.
2021-02-24 09:15:45 704m
Frequency	FFT1
Hz	V
0,000107	0
0,000739	2,980232239
0,000717	5,960464478
0,00079	8,940696716
0,000745	11,92092896
0,000756	14,90116119
0,000736	17,88139343
0,000748	20,86162567
0,000769	23,84185791
0,000827	26,82209015
0,000897	29,80232239
0,000804	32,78255463
0,000791	35,76278687
0,000782	38,7430191
0,000774	41,72325134
0,000778	44,70348358
0,000776	47,68371582
0,000777	50,66394806
0,000783	53,6441803
0,000785	56,62441254
0,00079	59,60464478
0,000785	62,58487701
0,000778	65,56510925
0,000775	68,54534149
0,000775	71,52557373
0,000779	74,50580597
0,000778	77,48603821
0,000783	80,46627045
0,000788	83,44650269
0,000786	86,42673492
0,00079	89,40696716
0,000795	92,3871994
0,00079	95,36743164
0,000796	98,34766388
0,000794	101,3278961
0,000792	104,3081284
0,000785	107,2883606
0,000778	110,2685928
0,000779	113,2488251
0,000773	116,2290573
0,000771	119,2092896
0,000772	122,1895218
0,000773	125,169754
0,000774	128,1499863
0,000777	131,1302185
0,000781	134,1104507
0,000787	137,090683
0,00079	140,0709152
0,000792	143,0511475
0,000796	146,0313797
0,000777	149,0116119
0,000823	151,9918442
0,000819	154,9720764
0,000818	157,9523087
0,000822	160,9325409
0,000822	163,9127731
0,000824	166,8930054
0,000831	169,8732376
0,000831	172,8534698
0,000834	175,8337021
0,000838	178,8139343
0,000839	181,7941666
0,000844	184,7743988
0,000847	187,754631
0,000849	190,7348633
0,00085	193,7150955
0,000853	196,6953278
0,000854	199,67556
0,000858	202,6557922
0,00086	205,6360245
0,00086	208,6162567
0,000861	211,596489
0,000866	214,5767212
0,000867	217,5569534
0,000868	220,5371857
0,000871	223,5174179
0,000872	226,4976501
0,000874	229,4778824
0,000876	232,4581146
0,000876	235,4383469
0,000881	238,4185791
0,000881	241,3988113
0,000882	244,3790436
0,000882	247,3592758
0,000901	250,3395081
0,00089	253,3197403
0,00089	256,2999725
0,000889	259,2802048
0,000891	262,260437
0,000894	265,2406693
0,000895	268,2209015
0,000898	271,2011337
0,000898	274,181366
0,000904	277,1615982
0,000905	280,1418304
0,00091	283,1220627
0,000911	286,1022949
0,000913	289,0825272
0,000917	292,0627594
0,000924	295,0429916
0,000928	298,0232239
0,000932	301,0034561
0,000935	303,9836884
0,00094	306,9639206
0,000943	309,9441528
0,000947	312,9243851
0,00095	315,9046173
0,000953	318,8848495
0,000958	321,8650818
0,000961	324,845314
0,000965	327,8255463
0,000969	330,8057785
0,000972	333,7860107
0,000975	336,766243
0,000979	339,7464752
0,000982	342,7267075
0,000984	345,7069397
0,000987	348,6871719
0,000989	351,6674042
0,000991	354,6476364
0,000994	357,6278687
0,000997	360,6081009
0,001	363,5883331
0,001	366,5685654
0,00101	369,5487976
0,00101	372,5290298
0,00102	375,5092621
0,00102	378,4894943
0,00103	381,4697266
0,00104	384,4499588
0,00104	387,430191
0,00105	390,4104233
0,00106	393,3906555
0,00106	396,3708878
0,00107	399,35112
0,00108	402,3313522
0,00109	405,3115845
0,0011	408,2918167
0,00111	411,272049
0,00112	414,2522812
0,00113	417,2325134
0,00114	420,2127457
0,00115	423,1929779
0,00116	426,1732101
0,00117	429,1534424
0,00119	432,1336746
0,0012	435,1139069
0,00122	438,0941391
0,00123	441,0743713
0,00124	444,0546036
0,00126	447,0348358
0,00128	450,0150681
0,00129	452,9953003
0,0013	455,9755325
0,00132	458,9557648
0,00133	461,935997
0,00135	464,9162292
0,00136	467,8964615
0,00138	470,8766937
0,00139	473,856926
0,00141	476,8371582
0,00142	479,8173904
0,00144	482,7976227
0,00146	485,7778549
0,00147	488,7580872
0,00149	491,7383194
0,00151	494,7185516
0,00153	497,6987839
0,00154	500,6790161
0,00156	503,6592484
0,00158	506,6394806
0,0016	509,6197128
0,00162	512,5999451
0,00164	515,5801773
0,00166	518,5604095
0,00169	521,5406418
0,00172	524,520874
0,00175	527,5011063
0,00179	530,4813385
0,00181	533,4615707
0,00185	536,441803
0,00188	539,4220352
0,00192	542,4022675
0,00195	545,3824997
0,00199	548,3627319
0,00203	551,3429642
0,00207	554,3231964
0,00211	557,3034286
0,00216	560,2836609
0,0022	563,2638931
0,00225	566,2441254
0,0023	569,2243576
0,00235	572,2045898
0,00241	575,1848221
0,00247	578,1650543
0,00253	581,1452866
0,00259	584,1255188
0,00266	587,105751
0,00273	590,0859833
0,00281	593,0662155
0,00289	596,0464478
0,00297	599,02668
0,00306	602,0069122
0,00315	604,9871445
0,00324	607,9673767
0,00334	610,9476089
0,00344	613,9278412
0,00354	616,9080734
0,00364	619,8883057
0,00373	622,8685379
0,00381	625,8487701
0,00387	628,8290024
0,0039	631,8092346
0,0039	634,7894669
0,00383	637,7696991
0,00369	640,7499313
0,00345	643,7301636
0,00311	646,7103958
0,00265	649,6906281
0,00212	652,6708603
0,00159	655,6510925
0,00118	658,6313248
0,000878	661,611557
0,000663	664,5917892
0,000734	667,5720215
0,000881	670,5522537
0,00101	673,532486
0,00115	676,5127182
0,00128	679,4929504
0,0014	682,4731827
0,00153	685,4534149
0,00165	688,4336472
0,00178	691,4138794
0,00192	694,3941116
0,00205	697,3743439
0,00219	700,3545761
0,00233	703,3348083
0,00248	706,3150406
0,00263	709,2952728
0,0028	712,2755051
0,00297	715,2557373
0,00316	718,2359695
0,00336	721,2162018
0,00357	724,196434
0,00381	727,1766663
0,00405	730,1568985
0,00432	733,1371307
0,00462	736,117363
0,00493	739,0975952
0,00527	742,0778275
0,00564	745,0580597
0,00603	748,0382919
0,00645	751,0185242
0,00689	753,9987564
0,00734	756,9789886
0,00778	759,9592209
0,00821	762,9394531
0,00858	765,9196854
0,00886	768,8999176
0,00899	771,8801498
0,0089	774,8603821
0,00849	777,8406143
0,0077	780,8208466
0,00646	783,8010788
0,00489	786,781311
0,00343	789,7615433
0,00288	792,7417755
0,00295	795,7220078
0,00279	798,70224
0,00256	801,6824722
0,00238	804,6627045
0,00223	807,6429367
0,00209	810,6231689
0,00197	813,6034012
0,00186	816,5836334
0,00176	819,5638657
0,00167	822,5440979
0,00159	825,5243301
0,00152	828,5045624
0,00145	831,4847946
0,00138	834,4650269
0,00132	837,4452591
0,00126	840,4254913
0,00121	843,4057236
0,00115	846,3859558
0,0011	849,366188
0,00105	852,3464203
0,001	855,3266525
0,000958	858,3068848
0,000915	861,287117
0,000874	864,2673492
0,000834	867,2475815
0,000798	870,2278137
0,000762	873,208046
0,000727	876,1882782
0,000693	879,1685104
0,00066	882,1487427
0,000628	885,1289749
0,000593	888,1092072
0,00056	891,0894394
0,000528	894,0696716
0,000494	897,0499039
0,00046	900,0301361
0,000427	903,0103683
0,000395	905,9906006
0,000364	908,9708328
0,000335	911,9510651
0,000309	914,9312973
0,000285	917,9115295
0,000264	920,8917618
0,000246	923,871994
0,000229	926,8522263
0,000213	929,8324585
0,000199	932,8126907
0,000189	935,792923
0,000181	938,7731552
0,000175	941,7533875
0,000172	944,7336197
0,000173	947,7138519
0,000179	950,6940842
0,000183	953,6743164
0,000192	956,6545486
0,000203	959,6347809
0,000215	962,6150131
0,000229	965,5952454
0,000243	968,5754776
0,000258	971,5557098
0,000271	974,5359421
0,000285	977,5161743
0,000299	980,4964066
0,000311	983,4766388
0,00032	986,456871
0,000329	989,4371033
0,000336	992,4173355
0,000339	995,3975677
0,00034	998,3778
0,000336	1001,358032
0,000331	1004,338264
0,00032	1007,318497
0,000307	1010,298729
0,000288	1013,278961
0,000268	1016,259193
0,000243	1019,239426
0,000218	1022,219658
0,000192	1025,19989
0,000168	1028,180122
0,000149	1031,160355
0,000138	1034,140587
0,000131	1037,120819
0,000127	1040,101051
0,000124	1043,081284
0,000123	1046,061516
0,000121	1049,041748
0,000123	1052,02198
0,000123	1055,002213
0,000124	1057,982445
0,000127	1060,962677
0,000131	1063,942909
0,000138	1066,923141
0,000145	1069,903374
0,000155	1072,883606
0,000168	1075,863838
0,000183	1078,84407
0,000198	1081,824303
0,000216	1084,804535
0,000235	1087,784767
0,00025	1090,764999
0,000267	1093,745232
0,000286	1096,725464
0,000304	1099,705696
0,000321	1102,685928
0,00034	1105,666161
0,000357	1108,646393
0,000375	1111,626625
0,000394	1114,606857
0,00041	1117,58709
0,000425	1120,567322
0,00044	1123,547554
0,000456	1126,527786
0,00047	1129,508018
0,000485	1132,488251
0,000497	1135,468483
0,000509	1138,448715
0,00052	1141,428947
0,000533	1144,40918
0,000542	1147,389412
0,000556	1150,369644
0,000569	1153,349876
0,000583	1156,330109
0,000598	1159,310341
0,000612	1162,290573
0,000628	1165,270805
0,000643	1168,251038
0,000658	1171,23127
0,000675	1174,211502
0,000691	1177,191734
0,000706	1180,171967
0,000722	1183,152199
0,000738	1186,132431
0,000754	1189,112663
0,00077	1192,092896
0,000788	1195,073128
0,000806	1198,05336
0,000821	1201,033592
0,000838	1204,013824
0,000855	1206,994057
0,000873	1209,974289
0,00089	1212,954521
0,000909	1215,934753
0,000928	1218,914986
0,000947	1221,895218
0,000969	1224,87545
0,000988	1227,855682
0,00101	1230,835915
0,00103	1233,816147
0,00105	1236,796379
0,00107	1239,776611
0,00109	1242,756844
0,00112	1245,737076
0,00114	1248,717308
0,00116	1251,69754
0,00119	1254,677773
0,00122	1257,658005
0,00124	1260,638237
0,00127	1263,618469
0,0013	1266,598701
0,00132	1269,578934
0,00134	1272,559166
0,00137	1275,539398
0,00139	1278,51963
0,00141	1281,499863
0,00143	1284,480095
0,00144	1287,460327
0,00145	1290,440559
0,00146	1293,420792
0,00146	1296,401024
0,00147	1299,381256
0,00147	1302,361488
0,00148	1305,341721
0,00149	1308,321953
0,00151	1311,302185
0,00153	1314,282417
0,00156	1317,26265
0,00158	1320,242882
0,0016	1323,223114
0,00163	1326,203346
0,00166	1329,183578
0,00168	1332,163811
0,00171	1335,144043
0,00174	1338,124275
0,00177	1341,104507
0,0018	1344,08474
0,00182	1347,064972
0,00185	1350,045204
0,00188	1353,025436
0,00191	1356,005669
0,00194	1358,985901
0,00197	1361,966133
0,00199	1364,946365
0,00202	1367,926598
0,00204	1370,90683
0,00207	1373,887062
0,00209	1376,867294
0,00211	1379,847527
0,00212	1382,827759
0,00214	1385,807991
0,00215	1388,788223
0,00215	1391,768456
0,00214	1394,748688
0,00213	1397,72892
0,00212	1400,709152
0,00209	1403,689384
0,00206	1406,669617
0,00201	1409,649849
0,00196	1412,630081
0,00189	1415,610313
0,0018	1418,590546
0,00171	1421,570778
0,0016	1424,55101
0,00148	1427,531242
0,00135	1430,511475
0,00121	1433,491707
0,00109	1436,471939
0,000975	1439,452171
0,00089	1442,432404
0,000842	1445,412636
0,000831	1448,392868
0,000848	1451,3731
0,000885	1454,353333
0,000934	1457,333565
0,000992	1460,313797
0,00105	1463,294029
0,00112	1466,274261
0,00118	1469,254494
0,00124	1472,234726
0,00131	1475,214958
0,00137	1478,19519
0,00143	1481,175423
0,0015	1484,155655
0,00156	1487,135887
0,00163	1490,116119
0,00169	1493,096352
0,00176	1496,076584
0,00183	1499,056816
0,0019	1502,037048
0,00197	1505,017281
0,00204	1507,997513
0,00212	1510,977745
0,00219	1513,957977
0,00226	1516,93821
0,00233	1519,918442
0,0024	1522,898674
0,00247	1525,878906
0,00252	1528,859138
0,00258	1531,839371
0,00262	1534,819603
0,00266	1537,799835
0,00269	1540,780067
0,0027	1543,7603
0,00271	1546,740532
0,0027	1549,720764
0,00269	1552,700996
0,00267	1555,681229
0,00265	1558,661461
0,00263	1561,641693
0,00262	1564,621925
0,0026	1567,602158
0,00258	1570,58239
0,00255	1573,562622
0,00251	1576,542854
0,00245	1579,523087
0,00237	1582,503319
0,00227	1585,483551
0,00215	1588,463783
0,00202	1591,444016
0,00186	1594,424248
0,00171	1597,40448
0,00155	1600,384712
0,00142	1603,364944
0,00133	1606,345177
0,00129	1609,325409
0,00131	1612,305641
0,00138	1615,285873
0,00147	1618,266106
0,00157	1621,246338
0,00167	1624,22657
0,00177	1627,206802
0,00186	1630,187035
0,00196	1633,167267
0,00206	1636,147499
0,00215	1639,127731
0,00225	1642,107964
0,00235	1645,088196
0,00246	1648,068428
0,00258	1651,04866
0,0027	1654,028893
0,00283	1657,009125
0,00298	1659,989357
0,00314	1662,969589
0,00331	1665,949821
0,00349	1668,930054
0,00368	1671,910286
0,00388	1674,890518
0,00408	1677,87075
0,00429	1680,850983
0,0045	1683,831215
0,00471	1686,811447
0,00492	1689,791679
0,00511	1692,771912
0,00528	1695,752144
0,00543	1698,732376
0,00555	1701,712608
0,00562	1704,692841
0,00564	1707,673073
0,0056	1710,653305
0,00548	1713,633537
0,00529	1716,61377
0,00502	1719,594002
0,00468	1722,574234
0,0043	1725,554466
0,00392	1728,534698
0,00359	1731,514931
0,00334	1734,495163
0,00316	1737,475395
0,00303	1740,455627
0,00292	1743,43586
0,00281	1746,416092
0,0027	1749,396324
0,0026	1752,376556
0,0025	1755,356789
0,00241	1758,337021
0,00232	1761,317253
0,00224	1764,297485
0,00216	1767,277718
0,00209	1770,25795
0,00202	1773,238182
0,00196	1776,218414
0,0019	1779,198647
0,00185	1782,178879
0,0018	1785,159111
0,00176	1788,139343
0,00171	1791,119576
0,00167	1794,099808
0,00163	1797,08004
0,0016	1800,060272
0,00156	1803,040504
0,00153	1806,020737
0,00149	1809,000969
0,00146	1811,981201
0,00142	1814,961433
0,00139	1817,941666
0,00136	1820,921898
0,00134	1823,90213
0,00131	1826,882362
0,00129	1829,862595
0,00127	1832,842827
0,00125	1835,823059
0,00123	1838,803291
0,00121	1841,783524
0,00119	1844,763756
0,00118	1847,743988
0,00116	1850,72422
0,00114	1853,704453
0,00112	1856,684685
0,0011	1859,664917
0,00107	1862,645149
0,00105	1865,625381
0,00103	1868,605614
0,00101	1871,585846
0,000994	1874,566078
0,000975	1877,54631
0,000955	1880,526543
0,000937	1883,506775
0,000917	1886,487007
0,000898	1889,467239
0,000878	1892,447472
0,000858	1895,427704
0,000838	1898,407936
0,000819	1901,388168
0,0008	1904,368401
0,000781	1907,348633
0,000763	1910,328865
0,000745	1913,309097
0,000728	1916,28933
0,000712	1919,269562
0,000697	1922,249794
0,000683	1925,230026
0,000668	1928,210258
0,000653	1931,190491
0,000637	1934,170723
0,00062	1937,150955
0,000602	1940,131187
0,000582	1943,11142
0,000564	1946,091652
0,000546	1949,071884
0,000532	1952,052116
0,000523	1955,032349
0,000518	1958,012581
0,000517	1960,992813
0,000518	1963,973045
0,000519	1966,953278
0,000523	1969,93351
0,000533	1972,913742
0,000548	1975,893974
0,000572	1978,874207
0,000598	1981,854439
0,000627	1984,834671
0,00066	1987,814903
0,000695	1990,795135
0,000732	1993,775368
0,000769	1996,7556
0,000806	1999,735832
0,000843	2002,716064
0,000878	2005,696297
0,000911	2008,676529
0,000945	2011,656761
0,000975	2014,636993
0,00101	2017,617226
0,00104	2020,597458
0,00107	2023,57769
0,00109	2026,557922
0,00112	2029,538155
0,00115	2032,518387
0,00117	2035,498619
0,00119	2038,478851
0,00121	2041,459084
0,00122	2044,439316
0,00123	2047,419548
0,00124	2050,39978
0,00124	2053,380013
0,00123	2056,360245
0,00122	2059,340477
0,0012	2062,320709
0,00118	2065,300941
0,00116	2068,281174
0,00114	2071,261406
0,00112	2074,241638
0,0011	2077,22187
0,00109	2080,202103
0,00108	2083,182335
0,00108	2086,162567
0,00108	2089,142799
0,00108	2092,123032
0,00108	2095,103264
0,00108	2098,083496
0,00107	2101,063728
0,00107	2104,043961
0,00107	2107,024193
0,00107	2110,004425
0,00106	2112,984657
0,00106	2115,96489
0,00105	2118,945122
0,00104	2121,925354
0,00102	2124,905586
0,001	2127,885818
0,000982	2130,866051
0,000956	2133,846283
0,000927	2136,826515
0,000893	2139,806747
0,000853	2142,78698
0,000809	2145,767212
0,000759	2148,747444
0,000702	2151,727676
0,00064	2154,707909
0,000572	2157,688141
0,000501	2160,668373
0,000424	2163,648605
0,000344	2166,628838
0,000266	2169,60907
0,0002	2172,589302
0,000173	2175,569534
0,000205	2178,549767
0,000277	2181,529999
0,000367	2184,510231
0,000463	2187,490463
0,00056	2190,470695
0,000651	2193,450928
0,000738	2196,43116
0,000818	2199,411392
0,000892	2202,391624
0,000958	2205,371857
0,00102	2208,352089
0,00108	2211,332321
0,00113	2214,312553
0,00118	2217,292786
0,00123	2220,273018
0,00128	2223,25325
0,00133	2226,233482
0,00138	2229,213715
0,00143	2232,193947
0,00148	2235,174179
0,00153	2238,154411
0,00158	2241,134644
0,00162	2244,114876
0,00166	2247,095108
0,0017	2250,07534
0,00173	2253,055573
0,00176	2256,035805
0,00179	2259,016037
0,00182	2261,996269
0,00186	2264,976501
0,00189	2267,956734
0,00192	2270,936966
0,00196	2273,917198
0,00201	2276,89743
0,00206	2279,877663
0,00211	2282,857895
0,00216	2285,838127
0,00222	2288,818359
0,00228	2291,798592
0,00233	2294,778824
0,00239	2297,759056
0,00244	2300,739288
0,00248	2303,719521
0,00251	2306,699753
0,00253	2309,679985
0,00254	2312,660217
0,00253	2315,64045
0,00251	2318,620682
0,00248	2321,600914
0,00243	2324,581146
0,00238	2327,561378
0,00232	2330,541611
0,00226	2333,521843
0,00221	2336,502075
0,00216	2339,482307
0,00212	2342,46254
0,00209	2345,442772
0,00207	2348,423004
0,00204	2351,403236
0,00201	2354,383469
0,00198	2357,363701
0,00196	2360,343933
0,00193	2363,324165
0,00191	2366,304398
0,00189	2369,28463
0,00188	2372,264862
0,00186	2375,245094
0,00185	2378,225327
0,00184	2381,205559
0,00185	2384,185791
0,00186	2387,166023
0,00187	2390,146255
0,00189	2393,126488
0,00191	2396,10672
0,00193	2399,086952
0,00196	2402,067184
0,00199	2405,047417
0,00202	2408,027649
0,00205	2411,007881
0,00208	2413,988113
0,0021	2416,968346
0,00213	2419,948578
0,00215	2422,92881
0,00217	2425,909042
0,00219	2428,889275
0,00221	2431,869507
0,00222	2434,849739
0,00223	2437,829971
0,00224	2440,810204
0,00224	2443,790436
0,00224	2446,770668
0,00224	2449,7509
0,00224	2452,731133
0,00223	2455,711365
0,00223	2458,691597
0,00221	2461,671829
0,0022	2464,652061
0,00218	2467,632294
0,00216	2470,612526
0,00213	2473,592758
0,0021	2476,57299
0,00207	2479,553223
0,00203	2482,533455
0,002	2485,513687
0,00196	2488,493919
0,00193	2491,474152
0,00189	2494,454384
0,00187	2497,434616
0,00184	2500,414848
0,00182	2503,395081
0,00181	2506,375313
0,00179	2509,355545
0,00178	2512,335777
0,00178	2515,31601
0,00177	2518,296242
0,00176	2521,276474
0,00176	2524,256706
0,00175	2527,236938
0,00175	2530,217171
0,00174	2533,197403
0,00174	2536,177635
0,00174	2539,157867
0,00174	2542,1381
0,00175	2545,118332
0,00175	2548,098564
0,00176	2551,078796
0,00177	2554,059029
0,00177	2557,039261
0,00178	2560,019493
0,00179	2562,999725
0,0018	2565,979958
0,00181	2568,96019
0,00182	2571,940422
0,00183	2574,920654
0,00185	2577,900887
0,00185	2580,881119
0,00186	2583,861351
0,00187	2586,841583
0,00187	2589,821815
0,00188	2592,802048
0,00188	2595,78228
0,00188	2598,762512
0,00187	2601,742744
0,00187	2604,722977
0,00186	2607,703209
0,00185	2610,683441
0,00183	2613,663673
0,00181	2616,643906
0,00179	2619,624138
0,00176	2622,60437
0,00173	2625,584602
0,0017	2628,564835
0,00166	2631,545067
0,00163	2634,525299
0,00159	2637,505531
0,00155	2640,485764
0,00151	2643,465996
0,00147	2646,446228
0,00143	2649,42646
0,00139	2652,406693
0,00135	2655,386925
0,00131	2658,367157
0,00127	2661,347389
0,00123	2664,327621
0,0012	2667,307854
0,00116	2670,288086
0,00113	2673,268318
0,0011	2676,24855
0,00107	2679,228783
0,00104	2682,209015
0,00101	2685,189247
0,000989	2688,169479
0,000966	2691,149712
0,000946	2694,129944
0,000925	2697,110176
0,000907	2700,090408
0,000891	2703,070641
0,000873	2706,050873
0,000859	2709,031105
0,000845	2712,011337
0,00083	2714,99157
0,000818	2717,971802
0,000803	2720,952034
0,00079	2723,932266
0,000777	2726,912498
0,000762	2729,892731
0,000748	2732,872963
0,000732	2735,853195
0,000715	2738,833427
0,000697	2741,81366
0,00068	2744,793892
0,000661	2747,774124
0,000643	2750,754356
0,000626	2753,734589
0,000606	2756,714821
0,000586	2759,695053
0,000568	2762,675285
0,000548	2765,655518
0,000528	2768,63575
0,000508	2771,615982
0,000487	2774,596214
0,000465	2777,576447
0,000442	2780,556679
0,00042	2783,536911
0,000394	2786,517143
0,00037	2789,497375
0,000343	2792,477608
0,000315	2795,45784
0,000289	2798,438072
0,000261	2801,418304
0,000236	2804,398537
0,000211	2807,378769
0,00019	2810,359001
0,000174	2813,339233
0,000167	2816,319466
0,000168	2819,299698
0,000177	2822,27993
0,000194	2825,260162
0,000214	2828,240395
0,000237	2831,220627
0,000261	2834,200859
0,000284	2837,181091
0,000307	2840,161324
0,00033	2843,141556
0,000348	2846,121788
0,000364	2849,10202
0,000378	2852,082253
0,00039	2855,062485
0,000399	2858,042717
0,000405	2861,022949
0,000409	2864,003181
0,000412	2866,983414
0,000414	2869,963646
0,000413	2872,943878
0,000413	2875,92411
0,00041	2878,904343
0,000408	2881,884575
0,000403	2884,864807
0,000399	2887,845039
0,000392	2890,825272
0,000385	2893,805504
0,000377	2896,785736
0,000368	2899,765968
0,000357	2902,746201
0,000345	2905,726433
0,000333	2908,706665
0,000319	2911,686897
0,000305	2914,66713
0,000292	2917,647362
0,000279	2920,627594
0,000265	2923,607826
0,000254	2926,588058
0,000242	2929,568291
0,00023	2932,548523
0,000221	2935,528755
0,000213	2938,508987
0,000205	2941,48922
0,000197	2944,469452
0,000192	2947,449684
0,000186	2950,429916
0,000181	2953,410149
0,000175	2956,390381
0,00017	2959,370613
0,000165	2962,350845
0,00016	2965,331078
0,000154	2968,31131
0,000149	2971,291542
0,000143	2974,271774
0,000137	2977,252007
0,000131	2980,232239
0,000126	2983,212471
0,000121	2986,192703
0,000116	2989,172935
0,000111	2992,153168
0,000109	2995,1334
0,000106	2998,113632
0,000103	3001,093864
0,000104	3004,074097
0,000102	3007,054329
0,000103	3010,034561
0,000101	3013,014793
0,000103	3015,995026
0,000103	3018,975258
0,000101	3021,95549
0,0001	3024,935722
0,0000991	3027,915955
0,0000969	3030,896187
0,0000943	3033,876419
0,0000906	3036,856651
0,000087	3039,836884
0,0000854	3042,817116
0,0000812	3045,797348
0,0000775	3048,77758
0,0000719	3051,757813
0,0000674	3054,738045
0,0000641	3057,718277
0,0000586	3060,698509
0,0000543	3063,678741
0,0000498	3066,658974
0,000045	3069,639206
0,0000419	3072,619438
0,0000392	3075,59967
0,0000363	3078,579903
0,0000346	3081,560135
0,0000343	3084,540367
0,0000336	3087,520599
0,0000335	3090,500832
0,0000351	3093,481064
0,0000361	3096,461296
0,0000383	3099,441528
0,0000413	3102,421761
0,0000428	3105,401993
0,0000457	3108,382225
0,0000474	3111,362457
0,0000498	3114,34269
0,0000513	3117,322922
0,0000525	3120,303154
0,0000538	3123,283386
0,0000546	3126,263618
0,0000549	3129,243851
0,0000561	3132,224083
0,0000554	3135,204315
0,0000549	3138,184547
0,0000555	3141,16478
0,0000526	3144,145012
0,0000516	3147,125244
0,0000493	3150,105476
0,0000467	3153,085709
0,0000443	3156,065941
0,0000414	3159,046173
0,0000385	3162,026405
0,0000369	3165,006638
0,0000384	3167,98687
0,0000379	3170,967102
0,0000389	3173,947334
0,0000395	3176,927567
0,0000427	3179,907799
0,0000454	3182,888031
0,0000462	3185,868263
0,0000491	3188,848495
0,0000527	3191,828728
0,0000547	3194,80896
0,0000564	3197,789192
0,0000596	3200,769424
0,000061	3203,749657
0,0000625	3206,729889
0,0000636	3209,710121
0,0000657	3212,690353
0,0000679	3215,670586
0,0000701	3218,650818
0,0000718	3221,63105
0,0000737	3224,611282
0,0000761	3227,591515
0,0000777	3230,571747
0,0000801	3233,551979
0,0000831	3236,532211
0,0000865	3239,512444
0,0000897	3242,492676
0,0000926	3245,472908
0,0000979	3248,45314
0,000101	3251,433372
0,000106	3254,413605
0,00011	3257,393837
0,000115	3260,374069
0,00012	3263,354301
0,000123	3266,334534
0,000127	3269,314766
0,00013	3272,294998
0,000132	3275,27523
0,000134	3278,255463
0,000134	3281,235695
0,000132	3284,215927
0,000131	3287,196159
0,000128	3290,176392
0,000124	3293,156624
0,000118	3296,136856
0,000113	3299,117088
0,000106	3302,097321
0,0000993	3305,077553
0,0000934	3308,057785
0,0000836	3311,038017
0,0000759	3314,01825
0,0000671	3316,998482
0,0000581	3319,978714
0,0000498	3322,958946
0,0000409	3325,939178
0,0000329	3328,919411
0,000025	3331,899643
0,0000171	3334,879875
0,0000126	3337,860107
0,00000982	3340,84034
0,0000109	3343,820572
0,0000149	3346,800804
0,0000195	3349,781036
0,0000253	3352,761269
0,0000299	3355,741501
0,0000347	3358,721733
0,0000405	3361,701965
0,0000461	3364,682198
0,0000515	3367,66243
0,0000566	3370,642662
0,0000626	3373,622894
0,0000692	3376,603127
0,0000761	3379,583359
0,0000833	3382,563591
0,0000911	3385,543823
0,0000984	3388,524055
0,000106	3391,504288
0,000113	3394,48452
0,000121	3397,464752
0,000129	3400,444984
0,000135	3403,425217
0,000142	3406,405449
0,000147	3409,385681
0,000152	3412,365913
0,000156	3415,346146
0,000161	3418,326378
0,000163	3421,30661
0,000165	3424,286842
0,000164	3427,267075
0,000164	3430,247307
0,000163	3433,227539
0,00016	3436,207771
0,000155	3439,188004
0,000149	3442,168236
0,000144	3445,148468
0,000134	3448,1287
0,000125	3451,108932
0,000117	3454,089165
0,000108	3457,069397
0,000102	3460,049629
0,0000966	3463,029861
0,0000959	3466,010094
0,000098	3468,990326
0,000105	3471,970558
0,000114	3474,95079
0,000129	3477,931023
0,000145	3480,911255
0,000162	3483,891487
0,000182	3486,871719
0,000202	3489,851952
0,000223	3492,832184
0,000243	3495,812416
0,000264	3498,792648
0,000283	3501,772881
0,0003	3504,753113
0,000319	3507,733345
0,000336	3510,713577
0,000353	3513,69381
0,000366	3516,674042
0,000378	3519,654274
0,000389	3522,634506
0,000396	3525,614738
0,000402	3528,594971
0,000406	3531,575203
0,000409	3534,555435
0,000409	3537,535667
0,000408	3540,5159
0,000406	3543,496132
0,000404	3546,476364
0,000399	3549,456596
0,000395	3552,436829
0,00039	3555,417061
0,000384	3558,397293
0,000379	3561,377525
0,000376	3564,357758
0,000371	3567,33799
0,000367	3570,318222
0,000363	3573,298454
0,00036	3576,278687
0,000356	3579,258919
0,000352	3582,239151
0,000349	3585,219383
0,000347	3588,199615
0,000343	3591,179848
0,000341	3594,16008
0,000338	3597,140312
0,000336	3600,120544
0,000335	3603,100777
0,000334	3606,081009
0,000333	3609,061241
0,000334	3612,041473
0,000335	3615,021706
0,000337	3618,001938
0,000341	3620,98217
0,000344	3623,962402
0,00035	3626,942635
0,000356	3629,922867
0,000361	3632,903099
0,000369	3635,883331
0,000377	3638,863564
0,000385	3641,843796
0,000395	3644,824028
0,000405	3647,80426
0,000415	3650,784492
0,000426	3653,764725
0,000437	3656,744957
0,000446	3659,725189
0,000457	3662,705421
0,000467	3665,685654
0,000477	3668,665886
0,000486	3671,646118
0,000497	3674,62635
0,000508	3677,606583
0,000516	3680,586815
0,000527	3683,567047
0,000536	3686,547279
0,000544	3689,527512
0,000553	3692,507744
0,000558	3695,487976
0,000564	3698,468208
0,000569	3701,448441
0,000573	3704,428673
0,000575	3707,408905
0,000576	3710,389137
0,000577	3713,36937
0,000576	3716,349602
0,000574	3719,329834
0,000571	3722,310066
0,000566	3725,290298
0,000562	3728,270531
0,000556	3731,250763
0,000551	3734,230995
0,000544	3737,211227
0,000537	3740,19146
0,000529	3743,171692
0,000521	3746,151924
0,000512	3749,132156
0,000503	3752,112389
0,000494	3755,092621
0,000483	3758,072853
0,000474	3761,053085
0,000465	3764,033318
0,000459	3767,01355
0,000451	3769,993782
0,000444	3772,974014
0,000439	3775,954247
0,000434	3778,934479
0,00043	3781,914711
0,000427	3784,894943
0,000424	3787,875175
0,000422	3790,855408
0,000419	3793,83564
0,000417	3796,815872
0,000415	3799,796104
0,000413	3802,776337
0,000411	3805,756569
0,000409	3808,736801
0,000406	3811,717033
0,000403	3814,697266
0,0004	3817,677498
0,000397	3820,65773
0,000392	3823,637962
0,000387	3826,618195
0,000382	3829,598427
0,000374	3832,578659
0,000366	3835,558891
0,000357	3838,539124
0,000347	3841,519356
0,000335	3844,499588
0,000322	3847,47982
0,000309	3850,460052
0,000295	3853,440285
0,00028	3856,420517
0,000265	3859,400749
0,000251	3862,380981
0,000238	3865,361214
0,000225	3868,341446
0,000213	3871,321678
0,000204	3874,30191
0,000195	3877,282143
0,000186	3880,262375
0,00018	3883,242607
0,000175	3886,222839
0,000169	3889,203072
0,000164	3892,183304
0,000161	3895,163536
0,000159	3898,143768
0,000158	3901,124001
0,000158	3904,104233
0,00016	3907,084465
0,000162	3910,064697
0,000164	3913,04493
0,000166	3916,025162
0,000166	3919,005394
0,000166	3921,985626
0,000165	3924,965858
0,000165	3927,946091
0,000163	3930,926323
0,000161	3933,906555
0,000159	3936,886787
0,000156	3939,86702
0,000153	3942,847252
0,000151	3945,827484
0,000147	3948,807716
0,000144	3951,787949
0,00014	3954,768181
0,000136	3957,748413
0,000132	3960,728645
0,000127	3963,708878
0,000124	3966,68911
0,000119	3969,669342
0,000115	3972,649574
0,000111	3975,629807
0,000107	3978,610039
0,000103	3981,590271
0,0000994	3984,570503
0,0000965	3987,550735
0,0000942	3990,530968
0,0000944	3993,5112
0,0000935	3996,491432
0,0000945	3999,471664
0,0000969	4002,451897
0,0000988	4005,432129
0,000103	4008,412361
0,000106	4011,392593
0,000111	4014,372826
0,000116	4017,353058
0,000121	4020,33329
0,000128	4023,313522
0,000134	4026,293755
0,00014	4029,273987
0,000148	4032,254219
0,000154	4035,234451
0,000161	4038,214684
0,000168	4041,194916
0,000176	4044,175148
0,000183	4047,15538
0,000189	4050,135612
0,000196	4053,115845
0,000202	4056,096077
0,000209	4059,076309
0,000215	4062,056541
0,00022	4065,036774
0,000228	4068,017006
0,000233	4070,997238
0,000238	4073,97747
0,000243	4076,957703
0,000247	4079,937935
0,000252	4082,918167
0,000256	4085,898399
0,00026	4088,878632
0,000264	4091,858864
0,000267	4094,839096
0,00027	4097,819328
0,000273	4100,799561
0,000276	4103,779793
0,000279	4106,760025
0,000282	4109,740257
0,000284	4112,72049
0,000286	4115,700722
0,000287	4118,680954
0,000289	4121,661186
0,000291	4124,641418
0,000292	4127,621651
0,000293	4130,601883
0,000294	4133,582115
0,000295	4136,562347
0,000294	4139,54258
0,000294	4142,522812
0,000294	4145,503044
0,000293	4148,483276
0,000291	4151,463509
0,000289	4154,443741
0,000286	4157,423973
0,000284	4160,404205
0,000279	4163,384438
0,000276	4166,36467
0,000274	4169,344902
0,000268	4172,325134
0,000265	4175,305367
0,00026	4178,285599
0,000255	4181,265831
0,00025	4184,246063
0,000245	4187,226295
0,000241	4190,206528
0,000235	4193,18676
0,000232	4196,166992
0,000228	4199,147224
0,000223	4202,127457
0,000219	4205,107689
0,000215	4208,087921
0,000212	4211,068153
0,000208	4214,048386
0,000205	4217,028618
0,000203	4220,00885
0,000199	4222,989082
0,000197	4225,969315
0,000196	4228,949547
0,000193	4231,929779
0,000193	4234,910011
0,00019	4237,890244
0,000188	4240,870476
0,000187	4243,850708
0,000186	4246,83094
0,000184	4249,811172
0,000183	4252,791405
0,000181	4255,771637
0,000179	4258,751869
0,000178	4261,732101
0,000176	4264,712334
0,000174	4267,692566
0,000171	4270,672798
0,000169	4273,65303
0,000166	4276,633263
0,000164	4279,613495
0,000162	4282,593727
0,000158	4285,573959
0,000154	4288,554192
0,000151	4291,534424
0,000147	4294,514656
0,000144	4297,494888
0,000141	4300,475121
0,000135	4303,455353
0,000131	4306,435585
0,000127	4309,415817
0,00012	4312,396049
0,000114	4315,376282
0,000108	4318,356514
0,000102	4321,336746
0,0000952	4324,316978
0,0000873	4327,297211
0,0000802	4330,277443
0,0000721	4333,257675
0,000063	4336,237907
0,0000544	4339,21814
0,0000456	4342,198372
0,0000361	4345,178604
0,0000273	4348,158836
0,0000175	4351,139069
0,00000736	4354,119301
0,00000461	4357,099533
0,0000138	4360,079765
0,0000239	4363,059998
0,0000338	4366,04023
0,0000431	4369,020462
0,0000525	4372,000694
0,0000605	4374,980927
0,0000708	4377,961159
0,0000794	4380,941391
0,0000884	4383,921623
0,0000953	4386,901855
0,000103	4389,882088
0,000109	4392,86232
0,000116	4395,842552
0,000123	4398,822784
0,000128	4401,803017
0,000133	4404,783249
0,00014	4407,763481
0,000146	4410,743713
0,000151	4413,723946
0,000157	4416,704178
0,000162	4419,68441
0,000169	4422,664642
0,000175	4425,644875
0,000181	4428,625107
0,000188	4431,605339
0,000194	4434,585571
0,000202	4437,565804
0,000206	4440,546036
0,000212	4443,526268
0,000218	4446,5065
0,000222	4449,486732
0,000227	4452,466965
0,000232	4455,447197
0,000236	4458,427429
0,000241	4461,407661
0,000245	4464,387894
0,000249	4467,368126
0,000255	4470,348358
0,000258	4473,32859
0,000261	4476,308823
0,000266	4479,289055
0,00027	4482,269287
0,000272	4485,249519
0,000277	4488,229752
0,00028	4491,209984
0,000284	4494,190216
0,000287	4497,170448
0,000289	4500,150681
0,000293	4503,130913
0,000297	4506,111145
0,0003	4509,091377
0,000302	4512,071609
0,000305	4515,051842
0,000309	4518,032074
0,000313	4521,012306
0,000317	4523,992538
0,00032	4526,972771
0,000324	4529,953003
0,000327	4532,933235
0,000331	4535,913467
0,000335	4538,8937
0,000337	4541,873932
0,000341	4544,854164
0,000343	4547,834396
0,000346	4550,814629
0,000348	4553,794861
0,00035	4556,775093
0,000352	4559,755325
0,000352	4562,735558
0,000353	4565,71579
0,000353	4568,696022
0,000352	4571,676254
0,000352	4574,656487
0,000351	4577,636719
0,000348	4580,616951
0,000345	4583,597183
0,000342	4586,577415
0,000339	4589,557648
0,000334	4592,53788
0,000329	4595,518112
0,000322	4598,498344
0,000316	4601,478577
0,000308	4604,458809
0,000301	4607,439041
0,000293	4610,419273
0,000284	4613,399506
0,000275	4616,379738
0,000267	4619,35997
0,000257	4622,340202
0,000246	4625,320435
0,000236	4628,300667
0,000225	4631,280899
0,000213	4634,261131
0,000201	4637,241364
0,00019	4640,221596
0,000178	4643,201828
0,000166	4646,18206
0,000154	4649,162292
0,000143	4652,142525
0,000132	4655,122757
0,00012	4658,102989
0,000109	4661,083221
0,0000994	4664,063454
0,0000894	4667,043686
0,0000804	4670,023918
0,0000731	4673,00415
0,0000659	4675,984383
0,0000597	4678,964615
0,0000558	4681,944847
0,0000543	4684,925079
0,0000546	4687,905312
0,0000577	4690,885544
0,0000625	4693,865776
0,000068	4696,846008
0,0000753	4699,826241
0,0000835	4702,806473
0,000093	4705,786705
0,000102	4708,766937
0,000112	4711,747169
0,000121	4714,727402
0,000131	4717,707634
0,00014	4720,687866
0,00015	4723,668098
0,00016	4726,648331
0,00017	4729,628563
0,000179	4732,608795
0,000189	4735,589027
0,000198	4738,56926
0,000209	4741,549492
0,000218	4744,529724
0,000229	4747,509956
0,000238	4750,490189
0,000247	4753,470421
0,000257	4756,450653
0,000266	4759,430885
0,000276	4762,411118
0,000286	4765,39135
0,000296	4768,371582
0,000305	4771,351814
0,000315	4774,332047
0,000324	4777,312279
0,000333	4780,292511
0,000341	4783,272743
0,000348	4786,252975
0,000355	4789,233208
0,000361	4792,21344
0,000367	4795,193672
0,000373	4798,173904
0,000377	4801,154137
0,000381	4804,134369
0,000385	4807,114601
0,000389	4810,094833
0,000392	4813,075066
0,000393	4816,055298
0,000396	4819,03553
0,000397	4822,015762
0,000399	4824,995995
0,0004	4827,976227
0,0004	4830,956459
0,000399	4833,936691
0,000398	4836,916924
0,000397	4839,897156
0,000395	4842,877388
0,000394	4845,85762
0,000389	4848,837852
0,000386	4851,818085
0,000382	4854,798317
0,000378	4857,778549
0,000373	4860,758781
0,000368	4863,739014
0,000361	4866,719246
0,000357	4869,699478
0,000351	4872,67971
0,000346	4875,659943
0,000341	4878,640175
0,000334	4881,620407
0,000328	4884,600639
0,000321	4887,580872
0,000314	4890,561104
0,000309	4893,541336
0,000302	4896,521568
0,000297	4899,501801
0,00029	4902,482033
0,000285	4905,462265
0,000278	4908,442497
0,000273	4911,422729
0,000269	4914,402962
0,000264	4917,383194
0,000261	4920,363426
0,000257	4923,343658
0,000254	4926,323891
0,000252	4929,304123
0,000249	4932,284355
0,000247	4935,264587
0,000245	4938,24482
0,000244	4941,225052
0,000243	4944,205284
0,000243	4947,185516
0,000242	4950,165749
0,00024	4953,145981
0,00024	4956,126213
0,00024	4959,106445
0,00024	4962,086678
0,000237	4965,06691
0,000237	4968,047142
0,000235	4971,027374
0,000234	4974,007607
0,000232	4976,987839
0,000231	4979,968071
0,000227	4982,948303
0,000225	4985,928535
0,000224	4988,908768
0,000222	4991,889
0,000219	4994,869232
0,000217	4997,849464
0,000214	5000,829697
0,000213	5003,809929
0,00021	5006,790161
0,000208	5009,770393
0,000206	5012,750626
0,000203	5015,730858
0,000201	5018,71109
0,000198	5021,691322
0,000195	5024,671555
0,000192	5027,651787
0,00019	5030,632019
0,000187	5033,612251
0,000184	5036,592484
0,000182	5039,572716
0,000179	5042,552948
0,000177	5045,53318
0,000173	5048,513412
0,00017	5051,493645
0,000166	5054,473877
0,000164	5057,454109
0,00016	5060,434341
0,000156	5063,414574
0,000152	5066,394806
0,000149	5069,375038
0,000145	5072,35527
0,00014	5075,335503
0,000136	5078,315735
0,000132	5081,295967
0,000127	5084,276199
0,000122	5087,256432
0,000117	5090,236664
0,000112	5093,216896
0,000108	5096,197128
0,000105	5099,177361
0,0001	5102,157593
0,0000956	5105,137825
0,0000929	5108,118057
0,0000895	5111,098289
0,000085	5114,078522
0,0000851	5117,058754
0,0000815	5120,038986
0,000079	5123,019218
0,0000769	5125,999451
0,0000764	5128,979683
0,0000744	5131,959915
0,0000758	5134,940147
0,0000752	5137,92038
0,0000756	5140,900612
0,0000775	5143,880844
0,0000783	5146,861076
0,0000793	5149,841309
0,0000805	5152,821541
0,0000829	5155,801773
0,0000844	5158,782005
0,0000865	5161,762238
0,0000885	5164,74247
0,0000911	5167,722702
0,0000935	5170,702934
0,0000954	5173,683167
0,000096	5176,663399
0,0000984	5179,643631
0,0000996	5182,623863
0,000101	5185,604095
0,000103	5188,584328
0,000103	5191,56456
0,000104	5194,544792
0,000105	5197,525024
0,000105	5200,505257
0,000107	5203,485489
0,000108	5206,465721
0,00011	5209,445953
0,000109	5212,426186
0,000109	5215,406418
0,00011	5218,38665
0,000109	5221,366882
0,000109	5224,347115
0,000108	5227,327347
0,000106	5230,307579
0,000105	5233,287811
0,000103	5236,268044
0,0001	5239,248276
0,0000994	5242,228508
0,0000966	5245,20874
0,0000947	5248,188972
0,0000923	5251,169205
0,0000908	5254,149437
0,0000901	5257,129669
0,0000886	5260,109901
0,0000879	5263,090134
0,0000866	5266,070366
0,0000867	5269,050598
0,0000869	5272,03083
0,0000861	5275,011063
0,0000857	5277,991295
0,0000858	5280,971527
0,0000859	5283,951759
0,0000859	5286,931992
0,0000855	5289,912224
0,000087	5292,892456
0,0000878	5295,872688
0,0000879	5298,852921
0,0000886	5301,833153
0,0000887	5304,813385
0,0000904	5307,793617
0,0000907	5310,773849
0,0000922	5313,754082
0,0000917	5316,734314
0,0000921	5319,714546
0,000093	5322,694778
0,0000929	5325,675011
0,0000918	5328,655243
0,0000926	5331,635475
0,0000918	5334,615707
0,0000906	5337,59594
0,0000899	5340,576172
0,0000877	5343,556404
0,0000864	5346,536636
0,0000856	5349,516869
0,000084	5352,497101
0,0000821	5355,477333
0,0000803	5358,457565
0,0000786	5361,437798
0,0000763	5364,41803
0,0000735	5367,398262
0,0000713	5370,378494
0,0000694	5373,358727
0,0000657	5376,338959
0,0000636	5379,319191
0,0000608	5382,299423
0,0000581	5385,279655
0,0000541	5388,259888
0,0000515	5391,24012
0,000047	5394,220352
0,0000429	5397,200584
0,0000403	5400,180817
0,000037	5403,161049
0,0000329	5406,141281
0,0000294	5409,121513
0,0000263	5412,101746
0,0000244	5415,081978
0,0000204	5418,06221
0,0000193	5421,042442
0,000018	5424,022675
0,0000173	5427,002907
0,0000177	5429,983139
0,0000192	5432,963371
0,0000211	5435,943604
0,0000245	5438,923836
0,000028	5441,904068
0,0000321	5444,8843
0,0000369	5447,864532
0,0000409	5450,844765
0,0000457	5453,824997
0,0000494	5456,805229
0,0000536	5459,785461
0,0000583	5462,765694
0,000063	5465,745926
0,0000671	5468,726158
0,0000707	5471,70639
0,000074	5474,686623
0,0000779	5477,666855
0,0000806	5480,647087
0,0000843	5483,627319
0,0000855	5486,607552
0,0000888	5489,587784
0,0000919	5492,568016
0,0000939	5495,548248
0,0000967	5498,528481
0,0000976	5501,508713
0,0000999	5504,488945
0,000102	5507,469177
0,000107	5510,449409
0,000108	5513,429642
0,00011	5516,409874
0,000112	5519,390106
0,000113	5522,370338
0,000114	5525,350571
0,000115	5528,330803
0,000116	5531,311035
0,000118	5534,291267
0,000117	5537,2715
0,000116	5540,251732
0,000117	5543,231964
0,000116	5546,212196
0,000117	5549,192429
0,000116	5552,172661
0,000116	5555,152893
0,000115	5558,133125
0,000114	5561,113358
0,000115	5564,09359
0,000115	5567,073822
0,000115	5570,054054
0,000116	5573,034286
0,000116	5576,014519
0,000117	5578,994751
0,000119	5581,974983
0,00012	5584,955215
0,000121	5587,935448
0,000122	5590,91568
0,000124	5593,895912
0,000127	5596,876144
0,000128	5599,856377
0,000131	5602,836609
0,000133	5605,816841
0,000136	5608,797073
0,000138	5611,777306
0,00014	5614,757538
0,000144	5617,73777
0,000147	5620,718002
0,00015	5623,698235
0,000153	5626,678467
0,000157	5629,658699
0,00016	5632,638931
0,000164	5635,619164
0,000169	5638,599396
0,000172	5641,579628
0,000176	5644,55986
0,000181	5647,540092
0,000185	5650,520325
0,000188	5653,500557
0,000192	5656,480789
0,000198	5659,461021
0,000201	5662,441254
0,000205	5665,421486
0,000208	5668,401718
0,000212	5671,38195
0,000216	5674,362183
0,000219	5677,342415
0,000222	5680,322647
0,000224	5683,302879
0,000227	5686,283112
0,000229	5689,263344
0,000233	5692,243576
0,000235	5695,223808
0,000238	5698,204041
0,000239	5701,184273
0,000242	5704,164505
0,000244	5707,144737
0,000246	5710,124969
0,000248	5713,105202
0,000251	5716,085434
0,000253	5719,065666
0,000255	5722,045898
0,000256	5725,026131
0,000258	5728,006363
0,00026	5730,986595
0,000261	5733,966827
0,000262	5736,94706
0,000263	5739,927292
0,000264	5742,907524
0,000264	5745,887756
0,000266	5748,867989
0,000266	5751,848221
0,000266	5754,828453
0,000268	5757,808685
0,000269	5760,788918
0,000269	5763,76915
0,00027	5766,749382
0,000271	5769,729614
0,000272	5772,709846
0,000274	5775,690079
0,000276	5778,670311
0,000276	5781,650543
0,000277	5784,630775
0,00028	5787,611008
0,00028	5790,59124
0,000281	5793,571472
0,000284	5796,551704
0,000284	5799,531937
0,000286	5802,512169
0,000288	5805,492401
0,000289	5808,472633
0,00029	5811,452866
0,000291	5814,433098
0,000294	5817,41333
0,000295	5820,393562
0,000296	5823,373795
0,000297	5826,354027
0,000297	5829,334259
0,000297	5832,314491
0,000296	5835,294724
0,000297	5838,274956
0,000296	5841,255188
0,000294	5844,23542
0,000293	5847,215652
0,000292	5850,195885
0,000289	5853,176117
0,000287	5856,156349
0,000285	5859,136581
0,000283	5862,116814
0,000279	5865,097046
0,000274	5868,077278
0,000271	5871,05751
0,000265	5874,037743
0,000262	5877,017975
0,000256	5879,998207
0,000252	5882,978439
0,000247	5885,958672
0,000242	5888,938904
0,000237	5891,919136
0,000232	5894,899368
0,000227	5897,879601
0,000224	5900,859833
0,000219	5903,840065
0,000216	5906,820297
0,000213	5909,800529
0,00021	5912,780762
0,000207	5915,760994
0,000206	5918,741226
0,000205	5921,721458
0,000203	5924,701691
0,000202	5927,681923
0,000203	5930,662155
0,000204	5933,642387
0,000203	5936,62262
0,000205	5939,602852
0,000207	5942,583084
0,000208	5945,563316
[truncated: 30,772 more rows]
