# Supplementary material for: Predicting the Durability of Solid Fired Bricks Using NDT Electroacoustic Methods
Source: Materials (Basel). 2022 Aug 25;15(17):5882. doi: 10.3390/ma15175882 (PMC9457344; doi:10.3390/ma15175882)
Supplement: Supplementary file 1 [file materials-15-05882-s001.zip › 35-S0_FL.csv]

ASCII data file created with TiePie Multi Channel software. www.tiepie.com.
2021-02-24 09:15:45 704m
Frequency	FFT1
Hz	V
0,00172	0
0,00112	2,980232239
0,00125	5,960464478
0,000579	8,940696716
0,00068	11,92092896
0,000742	14,90116119
0,000562	17,88139343
0,00075	20,86162567
0,000701	23,84185791
0,000657	26,82209015
0,000573	29,80232239
0,000613	32,78255463
0,000755	35,76278687
0,000636	38,7430191
0,000603	41,72325134
0,000624	44,70348358
0,000614	47,68371582
0,00072	50,66394806
0,000644	53,6441803
0,000666	56,62441254
0,000717	59,60464478
0,000684	62,58487701
0,000716	65,56510925
0,000686	68,54534149
0,00068	71,52557373
0,000695	74,50580597
0,000668	77,48603821
0,000703	80,46627045
0,000665	83,44650269
0,000689	86,42673492
0,00072	89,40696716
0,000675	92,3871994
0,000729	95,36743164
0,000701	98,34766388
0,000699	101,3278961
0,000747	104,3081284
0,000682	107,2883606
0,000718	110,2685928
0,000724	113,2488251
0,000692	116,2290573
0,00075	119,2092896
0,000698	122,1895218
0,000701	125,169754
0,000735	128,1499863
0,000692	131,1302185
0,00074	134,1104507
0,000715	137,090683
0,000697	140,0709152
0,000733	143,0511475
0,000692	146,0313797
0,000716	149,0116119
0,000718	151,9918442
0,000693	154,9720764
0,000724	157,9523087
0,0007	160,9325409
0,000707	163,9127731
0,000709	166,8930054
0,000694	169,8732376
0,000717	172,8534698
0,000696	175,8337021
0,000702	178,8139343
0,000715	181,7941666
0,000688	184,7743988
0,000703	187,754631
0,000697	190,7348633
0,000695	193,7150955
0,000695	196,6953278
0,000683	199,67556
0,000708	202,6557922
0,000689	205,6360245
0,000689	208,6162567
0,000706	211,596489
0,00068	214,5767212
0,000695	217,5569534
0,000695	220,5371857
0,000687	223,5174179
0,000695	226,4976501
0,000683	229,4778824
0,000695	232,4581146
0,000695	235,4383469
0,000684	238,4185791
0,000692	241,3988113
0,000689	244,3790436
0,000698	247,3592758
0,000689	250,3395081
0,000688	253,3197403
0,000702	256,2999725
0,000678	259,2802048
0,000692	262,260437
0,0007	265,2406693
0,000679	268,2209015
0,000695	271,2011337
0,000686	274,181366
0,000685	277,1615982
0,0007	280,1418304
0,000684	283,1220627
0,000691	286,1022949
0,00069	289,0825272
0,000687	292,0627594
0,000692	295,0429916
0,000681	298,0232239
0,000689	301,0034561
0,000679	303,9836884
0,00068	306,9639206
0,000691	309,9441528
0,000663	312,9243851
0,000675	315,9046173
0,000682	318,8848495
0,000658	321,8650818
0,000667	324,845314
0,000665	327,8255463
0,000656	330,8057785
0,000653	333,7860107
0,000651	336,766243
0,000654	339,7464752
0,000634	342,7267075
0,000637	345,7069397
0,000641	348,6871719
0,000623	351,6674042
0,000632	354,6476364
0,00062	357,6278687
0,000607	360,6081009
0,000617	363,5883331
0,000599	366,5685654
0,000592	369,5487976
0,000591	372,5290298
0,000578	375,5092621
0,000582	378,4894943
0,000576	381,4697266
0,000572	384,4499588
0,000566	387,430191
0,000567	390,4104233
0,00057	393,3906555
0,000556	396,3708878
0,000558	399,35112
0,000558	402,3313522
0,00055	405,3115845
0,000556	408,2918167
0,000552	411,272049
0,000549	414,2522812
0,000553	417,2325134
0,000547	420,2127457
0,000558	423,1929779
0,000556	426,1732101
0,000549	429,1534424
0,000556	432,1336746
0,000551	435,1139069
0,00055	438,0941391
0,000556	441,0743713
0,000554	444,0546036
0,000553	447,0348358
0,000556	450,0150681
0,000559	452,9953003
0,000552	455,9755325
0,000557	458,9557648
0,000562	461,935997
0,000554	464,9162292
0,000562	467,8964615
0,000562	470,8766937
0,000554	473,856926
0,000564	476,8371582
0,00056	479,8173904
0,00056	482,7976227
0,000565	485,7778549
0,000558	488,7580872
0,000564	491,7383194
0,000565	494,7185516
0,000557	497,6987839
0,000562	500,6790161
0,000564	503,6592484
0,000558	506,6394806
0,000555	509,6197128
0,00056	512,5999451
0,000555	515,5801773
0,000554	518,5604095
0,000559	521,5406418
0,000548	524,520874
0,000553	527,5011063
0,000553	530,4813385
0,000542	533,4615707
0,000551	536,441803
0,000544	539,4220352
0,000535	542,4022675
0,000544	545,3824997
0,000533	548,3627319
0,000532	551,3429642
0,000533	554,3231964
0,000526	557,3034286
0,000528	560,2836609
0,000521	563,2638931
0,000521	566,2441254
0,000519	569,2243576
0,000516	572,2045898
0,000521	575,1848221
0,000509	578,1650543
0,000509	581,1452866
0,000516	584,1255188
0,000501	587,105751
0,000506	590,0859833
0,000509	593,0662155
0,000501	596,0464478
0,000505	599,02668
0,000501	602,0069122
0,0005	604,9871445
0,000504	607,9673767
0,000499	610,9476089
0,000503	613,9278412
0,0005	616,9080734
0,000502	619,8883057
0,000506	622,8685379
0,0005	625,8487701
0,000504	628,8290024
0,00051	631,8092346
0,000512	634,7894669
0,000514	637,7696991
0,000519	640,7499313
0,000522	643,7301636
0,00052	646,7103958
0,000526	649,6906281
0,000531	652,6708603
0,00053	655,6510925
0,000542	658,6313248
0,000544	661,611557
0,000543	664,5917892
0,000555	667,5720215
0,000549	670,5522537
0,000549	673,532486
0,000563	676,5127182
0,000558	679,4929504
0,000553	682,4731827
0,000556	685,4534149
0,000555	688,4336472
0,000547	691,4138794
0,000545	694,3941116
0,000539	697,3743439
0,000522	700,3545761
0,000516	703,3348083
0,000508	706,3150406
0,000486	709,2952728
0,000476	712,2755051
0,000467	715,2557373
0,000456	718,2359695
0,000461	721,2162018
0,000472	724,196434
0,000471	727,1766663
0,000469	730,1568985
0,000475	733,1371307
0,00047	736,117363
0,000469	739,0975952
0,000478	742,0778275
0,000468	745,0580597
0,000467	748,0382919
0,000478	751,0185242
0,00047	753,9987564
0,000465	756,9789886
0,000472	759,9592209
0,000472	762,9394531
0,000469	765,9196854
0,000471	768,8999176
0,000471	771,8801498
0,000467	774,8603821
0,000471	777,8406143
0,000473	780,8208466
0,000467	783,8010788
0,000472	786,781311
0,000471	789,7615433
0,000466	792,7417755
0,000471	795,7220078
0,000469	798,70224
0,000467	801,6824722
0,000473	804,6627045
0,000471	807,6429367
0,000469	810,6231689
0,000472	813,6034012
0,000472	816,5836334
0,000474	819,5638657
0,000477	822,5440979
0,000475	825,5243301
0,000473	828,5045624
0,000477	831,4847946
0,000478	834,4650269
0,00048	837,4452591
0,000481	840,4254913
0,000481	843,4057236
0,000482	846,3859558
0,000485	849,366188
0,000485	852,3464203
0,000487	855,3266525
0,000487	858,3068848
0,000489	861,287117
0,000491	864,2673492
0,000488	867,2475815
0,000495	870,2278137
0,000495	873,208046
0,00049	876,1882782
0,000499	879,1685104
0,000501	882,1487427
0,000496	885,1289749
0,000503	888,1092072
0,000507	891,0894394
0,000508	894,0696716
0,00051	897,0499039
0,000515	900,0301361
0,000515	903,0103683
0,000516	905,9906006
0,000523	908,9708328
0,000518	911,9510651
0,000518	914,9312973
0,000524	917,9115295
0,000517	920,8917618
0,000514	923,871994
0,000519	926,8522263
0,000514	929,8324585
0,000512	932,8126907
0,000512	935,792923
0,000512	938,7731552
0,000507	941,7533875
0,000504	944,7336197
0,000505	947,7138519
0,000502	950,6940842
0,000497	953,6743164
0,000502	956,6545486
0,000499	959,6347809
0,000496	962,6150131
0,000499	965,5952454
0,000494	968,5754776
0,000491	971,5557098
0,000494	974,5359421
0,000494	977,5161743
0,000489	980,4964066
0,000493	983,4766388
0,000498	986,456871
0,000494	989,4371033
0,0005	992,4173355
0,000502	995,3975677
0,0005	998,3778
0,000509	1001,358032
0,000512	1004,338264
0,000515	1007,318497
0,000523	1010,298729
0,000528	1013,278961
0,000534	1016,259193
0,000536	1019,239426
0,000545	1022,219658
0,000552	1025,19989
0,000554	1028,180122
0,000563	1031,160355
0,000566	1034,140587
0,000567	1037,120819
0,000574	1040,101051
0,000575	1043,081284
0,000576	1046,061516
0,000575	1049,041748
0,000573	1052,02198
0,000575	1055,002213
0,00057	1057,982445
0,000569	1060,962677
0,00057	1063,942909
0,000567	1066,923141
0,000568	1069,903374
0,000568	1072,883606
0,000566	1075,863838
0,000571	1078,84407
0,000575	1081,824303
0,000572	1084,804535
0,000576	1087,784767
0,000578	1090,764999
0,000576	1093,745232
0,000583	1096,725464
0,000585	1099,705696
0,000581	1102,685928
0,000593	1105,666161
0,000595	1108,646393
0,000593	1111,626625
0,000605	1114,606857
0,000605	1117,58709
0,000607	1120,567322
0,000618	1123,547554
0,000617	1126,527786
0,000624	1129,508018
0,000635	1132,488251
0,000635	1135,468483
0,000644	1138,448715
0,00065	1141,428947
0,000655	1144,40918
0,000662	1147,389412
0,000669	1150,369644
0,000675	1153,349876
0,000682	1156,330109
0,000689	1159,310341
0,000693	1162,290573
0,000701	1165,270805
0,000712	1168,251038
0,000714	1171,23127
0,00072	1174,211502
0,000731	1177,191734
0,000735	1180,171967
0,000739	1183,152199
0,000749	1186,132431
0,000756	1189,112663
0,000761	1192,092896
0,000766	1195,073128
0,000774	1198,05336
0,000777	1201,033592
0,000786	1204,013824
0,000794	1206,994057
0,000796	1209,974289
0,000808	1212,954521
0,000812	1215,934753
0,000815	1218,914986
0,000827	1221,895218
0,00083	1224,87545
0,000836	1227,855682
0,000848	1230,835915
0,000851	1233,816147
0,000859	1236,796379
0,000867	1239,776611
0,000873	1242,756844
0,000883	1245,737076
0,000886	1248,717308
0,000895	1251,69754
0,000903	1254,677773
0,000906	1257,658005
0,000916	1260,638237
0,000926	1263,618469
0,00093	1266,598701
0,000939	1269,578934
0,00095	1272,559166
0,000955	1275,539398
0,000961	1278,51963
0,000972	1281,499863
0,000979	1284,480095
0,000985	1287,460327
0,000995	1290,440559
0,001	1293,420792
0,00101	1296,401024
0,00102	1299,381256
0,00103	1302,361488
0,00104	1305,341721
0,00104	1308,321953
0,00105	1311,302185
0,00106	1314,282417
0,00107	1317,26265
0,00108	1320,242882
0,00109	1323,223114
0,0011	1326,203346
0,00111	1329,183578
0,00111	1332,163811
0,00113	1335,144043
0,00114	1338,124275
0,00114	1341,104507
0,00116	1344,08474
0,00117	1347,064972
0,00117	1350,045204
0,00118	1353,025436
0,00119	1356,005669
0,00121	1358,985901
0,00121	1361,966133
0,00122	1364,946365
0,00124	1367,926598
0,00125	1370,90683
0,00126	1373,887062
0,00127	1376,867294
0,00128	1379,847527
0,00129	1382,827759
0,00131	1385,807991
0,00132	1388,788223
0,00133	1391,768456
0,00135	1394,748688
0,00136	1397,72892
0,00137	1400,709152
0,00139	1403,689384
0,00141	1406,669617
0,00142	1409,649849
0,00144	1412,630081
0,00145	1415,610313
0,00147	1418,590546
0,00148	1421,570778
0,0015	1424,55101
0,00151	1427,531242
0,00153	1430,511475
0,00155	1433,491707
0,00156	1436,471939
0,00157	1439,452171
0,00159	1442,432404
0,0016	1445,412636
0,00162	1448,392868
0,00164	1451,3731
0,00165	1454,353333
0,00167	1457,333565
0,00168	1460,313797
0,0017	1463,294029
0,00171	1466,274261
0,00173	1469,254494
0,00175	1472,234726
0,00177	1475,214958
0,00179	1478,19519
0,00181	1481,175423
0,00182	1484,155655
0,00185	1487,135887
0,00187	1490,116119
0,00189	1493,096352
0,00192	1496,076584
0,00194	1499,056816
0,00196	1502,037048
0,00199	1505,017281
0,00201	1507,997513
0,00204	1510,977745
0,00206	1513,957977
0,00209	1516,93821
0,00212	1519,918442
0,00215	1522,898674
0,00217	1525,878906
0,0022	1528,859138
0,00223	1531,839371
0,00226	1534,819603
0,00229	1537,799835
0,00232	1540,780067
0,00235	1543,7603
0,00239	1546,740532
0,00242	1549,720764
0,00245	1552,700996
0,00248	1555,681229
0,00252	1558,661461
0,00255	1561,641693
0,00259	1564,621925
0,00262	1567,602158
0,00266	1570,58239
0,0027	1573,562622
0,00273	1576,542854
0,00277	1579,523087
0,0028	1582,503319
0,00284	1585,483551
0,00288	1588,463783
0,00292	1591,444016
0,00296	1594,424248
0,003	1597,40448
0,00304	1600,384712
0,00308	1603,364944
0,00312	1606,345177
0,00317	1609,325409
0,00322	1612,305641
0,00327	1615,285873
0,00332	1618,266106
0,00337	1621,246338
0,00343	1624,22657
0,00348	1627,206802
0,00354	1630,187035
0,0036	1633,167267
0,00365	1636,147499
0,00372	1639,127731
0,00378	1642,107964
0,00384	1645,088196
0,0039	1648,068428
0,00397	1651,04866
0,00404	1654,028893
0,0041	1657,009125
0,00417	1659,989357
0,00424	1662,969589
0,00431	1665,949821
0,00438	1668,930054
0,00446	1671,910286
0,00453	1674,890518
0,0046	1677,87075
0,00468	1680,850983
0,00475	1683,831215
0,00482	1686,811447
0,00489	1689,791679
0,00496	1692,771912
0,00503	1695,752144
0,00509	1698,732376
0,00516	1701,712608
0,00522	1704,692841
0,00527	1707,673073
0,00532	1710,653305
0,00537	1713,633537
0,00541	1716,61377
0,00544	1719,594002
0,00547	1722,574234
0,00549	1725,554466
0,0055	1728,534698
0,00551	1731,514931
0,0055	1734,495163
0,00548	1737,475395
0,00545	1740,455627
0,0054	1743,43586
0,00535	1746,416092
0,00528	1749,396324
0,0052	1752,376556
0,0051	1755,356789
0,00498	1758,337021
0,00485	1761,317253
0,0047	1764,297485
0,00454	1767,277718
0,00436	1770,25795
0,00416	1773,238182
0,00394	1776,218414
0,00371	1779,198647
0,00347	1782,178879
0,0032	1785,159111
0,00293	1788,139343
0,00265	1791,119576
0,00236	1794,099808
0,00207	1797,08004
0,00178	1800,060272
0,00151	1803,040504
0,00126	1806,020737
0,00106	1809,000969
0,000916	1811,981201
0,000848	1814,961433
0,000853	1817,941666
0,000908	1820,921898
0,000978	1823,90213
0,00104	1826,882362
0,00109	1829,862595
0,00112	1832,842827
0,00113	1835,823059
0,00114	1838,803291
0,00115	1841,783524
0,00117	1844,763756
0,00119	1847,743988
0,00123	1850,72422
0,00127	1853,704453
0,00133	1856,684685
0,00139	1859,664917
0,00145	1862,645149
0,00152	1865,625381
0,00159	1868,605614
0,00167	1871,585846
0,00176	1874,566078
0,00184	1877,54631
0,00193	1880,526543
0,00202	1883,506775
0,00212	1886,487007
0,00221	1889,467239
0,00231	1892,447472
0,00241	1895,427704
0,00251	1898,407936
0,00261	1901,388168
0,00272	1904,368401
0,00281	1907,348633
0,00292	1910,328865
0,00301	1913,309097
0,0031	1916,28933
0,0032	1919,269562
0,00328	1922,249794
0,00336	1925,230026
0,00344	1928,210258
0,0035	1931,190491
0,00355	1934,170723
0,00359	1937,150955
0,00361	1940,131187
0,00362	1943,11142
0,0036	1946,091652
0,00356	1949,071884
0,0035	1952,052116
0,0034	1955,032349
0,00328	1958,012581
0,00312	1960,992813
0,00296	1963,973045
0,00279	1966,953278
0,00262	1969,93351
0,00248	1972,913742
0,00237	1975,893974
0,00229	1978,874207
0,00222	1981,854439
0,00218	1984,834671
0,00213	1987,814903
0,00209	1990,795135
0,00205	1993,775368
0,00201	1996,7556
0,00196	1999,735832
0,00193	2002,716064
0,00189	2005,696297
0,00185	2008,676529
0,00181	2011,656761
0,00177	2014,636993
0,00173	2017,617226
0,00169	2020,597458
0,00165	2023,57769
0,00162	2026,557922
0,00158	2029,538155
0,00154	2032,518387
0,00151	2035,498619
0,00147	2038,478851
0,00144	2041,459084
0,00141	2044,439316
0,00138	2047,419548
0,00135	2050,39978
0,00132	2053,380013
0,0013	2056,360245
0,00128	2059,340477
0,00125	2062,320709
0,00123	2065,300941
0,00121	2068,281174
0,00119	2071,261406
0,00117	2074,241638
0,00115	2077,22187
0,00113	2080,202103
0,00112	2083,182335
0,0011	2086,162567
0,00109	2089,142799
0,00107	2092,123032
0,00105	2095,103264
0,00104	2098,083496
0,00103	2101,063728
0,00101	2104,043961
0,000997	2107,024193
0,000983	2110,004425
0,000968	2112,984657
0,000958	2115,96489
0,000939	2118,945122
0,000929	2121,925354
0,00092	2124,905586
0,000903	2127,885818
0,000894	2130,866051
0,000884	2133,846283
0,000868	2136,826515
0,00086	2139,806747
0,000853	2142,78698
0,00084	2145,767212
0,000835	2148,747444
0,00083	2151,727676
0,000819	2154,707909
0,000814	2157,688141
0,000811	2160,668373
0,000803	2163,648605
0,000797	2166,628838
0,000792	2169,60907
0,000785	2172,589302
0,00078	2175,569534
0,000776	2178,549767
0,00077	2181,529999
0,000763	2184,510231
0,000761	2187,490463
0,000758	2190,470695
0,000755	2193,450928
0,00075	2196,43116
0,000746	2199,411392
0,000743	2202,391624
0,000741	2205,371857
0,000738	2208,352089
0,000735	2211,332321
0,000733	2214,312553
0,000731	2217,292786
0,00073	2220,273018
0,000726	2223,25325
0,000722	2226,233482
0,000721	2229,213715
0,000718	2232,193947
0,000715	2235,174179
0,00071	2238,154411
0,000702	2241,134644
0,000698	2244,114876
0,000695	2247,095108
0,000687	2250,07534
0,000681	2253,055573
0,000673	2256,035805
0,000664	2259,016037
0,000655	2261,996269
0,000647	2264,976501
0,000637	2267,956734
0,000626	2270,936966
0,000616	2273,917198
0,000605	2276,89743
0,000593	2279,877663
0,00058	2282,857895
0,00057	2285,838127
0,000562	2288,818359
0,000552	2291,798592
0,000542	2294,778824
0,000536	2297,759056
0,000527	2300,739288
0,000521	2303,719521
0,000514	2306,699753
0,000508	2309,679985
0,000501	2312,660217
0,000497	2315,64045
0,000494	2318,620682
0,00049	2321,600914
0,000487	2324,581146
0,000483	2327,561378
0,000482	2330,541611
0,00048	2333,521843
0,000477	2336,502075
0,000475	2339,482307
0,000477	2342,46254
0,000473	2345,442772
0,000472	2348,423004
0,000475	2351,403236
0,000473	2354,383469
0,000472	2357,363701
0,000473	2360,343933
0,000469	2363,324165
0,000471	2366,304398
0,000474	2369,28463
0,000474	2372,264862
0,000475	2375,245094
0,000476	2378,225327
0,000478	2381,205559
0,000479	2384,185791
0,000481	2387,166023
0,000481	2390,146255
0,000484	2393,126488
0,000485	2396,10672
0,000487	2399,086952
0,000489	2402,067184
0,00049	2405,047417
0,00049	2408,027649
0,000495	2411,007881
0,000497	2413,988113
0,000496	2416,968346
0,000498	2419,948578
0,000501	2422,92881
0,000499	2425,909042
0,0005	2428,889275
0,000502	2431,869507
0,000501	2434,849739
0,000502	2437,829971
0,000501	2440,810204
0,0005	2443,790436
0,000502	2446,770668
0,000499	2449,7509
0,000495	2452,731133
0,000496	2455,711365
0,000493	2458,691597
0,000489	2461,671829
0,000486	2464,652061
0,000482	2467,632294
0,000478	2470,612526
0,000475	2473,592758
0,00047	2476,57299
0,000464	2479,553223
0,000458	2482,533455
0,000453	2485,513687
0,000446	2488,493919
0,000436	2491,474152
0,000429	2494,454384
0,000417	2497,434616
0,000411	2500,414848
0,000403	2503,395081
0,000388	2506,375313
0,000375	2509,355545
0,000363	2512,335777
0,000349	2515,31601
0,000332	2518,296242
0,000318	2521,276474
0,000302	2524,256706
0,000285	2527,236938
0,000268	2530,217171
0,000248	2533,197403
0,000229	2536,177635
0,000214	2539,157867
0,000192	2542,1381
0,000176	2545,118332
0,000158	2548,098564
0,000136	2551,078796
0,000123	2554,059029
0,000105	2557,039261
0,0000855	2560,019493
0,0000696	2562,999725
0,0000509	2565,979958
0,0000379	2568,96019
0,0000255	2571,940422
0,0000227	2574,920654
0,0000336	2577,900887
0,000045	2580,881119
0,0000603	2583,861351
0,0000726	2586,841583
0,0000891	2589,821815
0,000108	2592,802048
0,000117	2595,78228
0,000129	2598,762512
0,000144	2601,742744
0,000154	2604,722977
0,000161	2607,703209
0,000172	2610,683441
0,000179	2613,663673
0,000186	2616,643906
0,000192	2619,624138
0,000196	2622,60437
0,000198	2625,584602
0,000204	2628,564835
0,000206	2631,545067
0,000207	2634,525299
0,000209	2637,505531
0,000211	2640,485764
0,000214	2643,465996
0,000216	2646,446228
0,000216	2649,42646
0,000215	2652,406693
0,000215	2655,386925
0,000215	2658,367157
0,000216	2661,347389
0,000213	2664,327621
0,000214	2667,307854
0,000215	2670,288086
0,000215	2673,268318
0,000215	2676,24855
0,000217	2679,228783
0,000218	2682,209015
0,000221	2685,189247
0,000225	2688,169479
0,000226	2691,149712
0,000228	2694,129944
0,000233	2697,110176
0,000235	2700,090408
0,000237	2703,070641
0,000241	2706,050873
0,000243	2709,031105
0,00025	2712,011337
0,000252	2714,99157
0,000253	2717,971802
0,000259	2720,952034
0,000264	2723,932266
0,000265	2726,912498
0,000273	2729,892731
0,000276	2732,872963
0,000279	2735,853195
0,000285	2738,833427
0,000286	2741,81366
0,000292	2744,793892
0,000297	2747,774124
0,000298	2750,754356
0,000303	2753,734589
0,000307	2756,714821
0,000313	2759,695053
0,000317	2762,675285
0,00032	2765,655518
0,000324	2768,63575
0,000328	2771,615982
0,000333	2774,596214
0,000339	2777,576447
0,000343	2780,556679
0,000349	2783,536911
0,000357	2786,517143
0,000357	2789,497375
0,000364	2792,477608
0,000374	2795,45784
0,000377	2798,438072
0,000383	2801,418304
0,000391	2804,398537
0,000397	2807,378769
0,000405	2810,359001
0,000411	2813,339233
0,000417	2816,319466
0,000425	2819,299698
0,000433	2822,27993
0,000443	2825,260162
0,000448	2828,240395
0,000455	2831,220627
0,000462	2834,200859
0,000469	2837,181091
0,000476	2840,161324
0,000483	2843,141556
0,000489	2846,121788
0,000495	2849,10202
0,0005	2852,082253
0,000503	2855,062485
0,000506	2858,042717
0,000509	2861,022949
0,000511	2864,003181
0,000512	2866,983414
0,00051	2869,963646
0,000507	2872,943878
0,000504	2875,92411
0,0005	2878,904343
0,000491	2881,884575
0,000481	2884,864807
0,000473	2887,845039
0,000462	2890,825272
0,000448	2893,805504
0,000434	2896,785736
0,000417	2899,765968
0,000402	2902,746201
0,000387	2905,726433
0,000374	2908,706665
0,00036	2911,686897
0,000346	2914,66713
0,000337	2917,647362
0,000332	2920,627594
0,000329	2923,607826
0,000334	2926,588058
0,000339	2929,568291
0,000349	2932,548523
0,000363	2935,528755
0,00038	2938,508987
0,000402	2941,48922
0,000423	2944,469452
0,000445	2947,449684
0,00047	2950,429916
0,000495	2953,410149
0,000521	2956,390381
0,00055	2959,370613
0,000573	2962,350845
0,000597	2965,331078
0,000627	2968,31131
0,000652	2971,291542
0,000676	2974,271774
0,000697	2977,252007
0,000718	2980,232239
0,000741	2983,212471
0,000761	2986,192703
0,00078	2989,172935
0,000799	2992,153168
0,000817	2995,1334
0,000832	2998,113632
0,000847	3001,093864
0,000862	3004,074097
0,000875	3007,054329
0,000889	3010,034561
0,000904	3013,014793
0,00092	3015,995026
0,000936	3018,975258
0,000948	3021,95549
0,00096	3024,935722
0,000977	3027,915955
0,00099	3030,896187
0,00101	3033,876419
0,00102	3036,856651
0,00103	3039,836884
0,00105	3042,817116
0,00107	3045,797348
0,00108	3048,77758
0,00109	3051,757813
0,0011	3054,738045
0,00112	3057,718277
0,00113	3060,698509
0,00114	3063,678741
0,00116	3066,658974
0,00117	3069,639206
0,00118	3072,619438
0,00119	3075,59967
0,00121	3078,579903
0,00122	3081,560135
0,00123	3084,540367
0,00124	3087,520599
0,00125	3090,500832
0,00126	3093,481064
0,00127	3096,461296
0,00128	3099,441528
0,00129	3102,421761
0,0013	3105,401993
0,00131	3108,382225
0,00131	3111,362457
0,00132	3114,34269
0,00132	3117,322922
0,00132	3120,303154
0,00132	3123,283386
0,00133	3126,263618
0,00133	3129,243851
0,00133	3132,224083
0,00133	3135,204315
0,00132	3138,184547
0,00131	3141,16478
0,00131	3144,145012
0,0013	3147,125244
0,00128	3150,105476
0,00127	3153,085709
0,00126	3156,065941
0,00124	3159,046173
0,00122	3162,026405
0,0012	3165,006638
0,00118	3167,98687
0,00115	3170,967102
0,00113	3173,947334
0,00109	3176,927567
0,00106	3179,907799
0,00103	3182,888031
0,000992	3185,868263
0,000954	3188,848495
0,000918	3191,828728
0,000878	3194,80896
0,000838	3197,789192
0,000795	3200,769424
0,000757	3203,749657
0,000717	3206,729889
0,00068	3209,710121
0,000643	3212,690353
0,000608	3215,670586
0,000578	3218,650818
0,000548	3221,63105
0,000517	3224,611282
0,00049	3227,591515
0,000467	3230,571747
0,000441	3233,551979
0,000419	3236,532211
0,000398	3239,512444
0,000377	3242,492676
0,000358	3245,472908
0,000338	3248,45314
0,000319	3251,433372
0,000301	3254,413605
0,000284	3257,393837
0,000268	3260,374069
0,000252	3263,354301
0,000237	3266,334534
0,000222	3269,314766
0,000207	3272,294998
0,000194	3275,27523
0,000179	3278,255463
0,000168	3281,235695
0,000158	3284,215927
0,000147	3287,196159
0,000139	3290,176392
0,00013	3293,156624
0,000126	3296,136856
0,00012	3299,117088
0,000114	3302,097321
0,000114	3305,077553
0,000109	3308,057785
0,000104	3311,038017
0,000108	3314,01825
0,000108	3316,998482
0,000108	3319,978714
0,000109	3322,958946
0,000106	3325,939178
0,000109	3328,919411
0,000116	3331,899643
0,000114	3334,879875
0,000117	3337,860107
0,000121	3340,84034
0,00012	3343,820572
0,000129	3346,800804
0,000132	3349,781036
0,000131	3352,761269
0,000141	3355,741501
0,000142	3358,721733
0,000142	3361,701965
0,000152	3364,682198
0,000152	3367,66243
0,00015	3370,642662
0,000158	3373,622894
0,00016	3376,603127
0,00016	3379,583359
0,000167	3382,563591
0,000169	3385,543823
0,000172	3388,524055
0,000176	3391,504288
0,00018	3394,48452
0,000181	3397,464752
0,000188	3400,444984
0,0002	3403,425217
0,000205	3406,405449
0,000218	3409,385681
0,000232	3412,365913
0,000244	3415,346146
0,000263	3418,326378
0,000286	3421,30661
0,000303	3424,286842
0,000328	3427,267075
0,000356	3430,247307
0,000381	3433,227539
0,000413	3436,207771
0,000444	3439,188004
0,000472	3442,168236
0,000508	3445,148468
0,000539	3448,1287
0,000569	3451,108932
0,000605	3454,089165
0,000637	3457,069397
0,00067	3460,049629
0,000704	3463,029861
0,000733	3466,010094
0,000761	3468,990326
0,000788	3471,970558
0,000811	3474,95079
0,000837	3477,931023
0,00086	3480,911255
0,000876	3483,891487
0,000892	3486,871719
0,000906	3489,851952
0,000913	3492,832184
0,000918	3495,812416
0,000916	3498,792648
0,000912	3501,772881
0,000905	3504,753113
0,000893	3507,733345
0,000876	3510,713577
0,000854	3513,69381
0,000829	3516,674042
0,000801	3519,654274
0,000767	3522,634506
0,000729	3525,614738
0,000695	3528,594971
0,000652	3531,575203
0,000606	3534,555435
0,000568	3537,535667
0,000524	3540,5159
0,000477	3543,496132
0,000433	3546,476364
0,000388	3549,456596
0,000344	3552,436829
0,000302	3555,417061
0,000257	3558,397293
0,000216	3561,377525
0,00018	3564,357758
0,000147	3567,33799
0,000115	3570,318222
0,0000969	3573,298454
0,0000928	3576,278687
0,000101	3579,258919
0,000115	3582,239151
0,000132	3585,219383
0,000153	3588,199615
0,000175	3591,179848
0,000191	3594,16008
0,000205	3597,140312
0,000219	3600,120544
0,000235	3603,100777
0,00025	3606,081009
0,000256	3609,061241
0,000267	3612,041473
0,000278	3615,021706
0,000285	3618,001938
0,000295	3620,98217
0,000308	3623,962402
0,000315	3626,942635
0,000331	3629,922867
0,000344	3632,903099
0,000355	3635,883331
0,000375	3638,863564
0,000393	3641,843796
0,000408	3644,824028
0,000432	3647,80426
0,000455	3650,784492
0,000478	3653,764725
0,000504	3656,744957
0,000529	3659,725189
0,000552	3662,705421
0,000581	3665,685654
0,000611	3668,665886
0,000636	3671,646118
0,000661	3674,62635
0,000688	3677,606583
0,000717	3680,586815
0,000746	3683,567047
0,000771	3686,547279
0,0008	3689,527512
0,000826	3692,507744
0,000849	3695,487976
0,000879	3698,468208
0,000904	3701,448441
0,000927	3704,428673
0,000955	3707,408905
0,000976	3710,389137
0,000997	3713,36937
0,00103	3716,349602
0,00105	3719,329834
0,00107	3722,310066
0,00109	3725,290298
0,00111	3728,270531
0,00113	3731,250763
0,00115	3734,230995
0,00117	3737,211227
0,00119	3740,19146
0,0012	3743,171692
0,00122	3746,151924
0,00123	3749,132156
0,00124	3752,112389
0,00126	3755,092621
0,00127	3758,072853
0,00128	3761,053085
0,00129	3764,033318
0,0013	3767,01355
0,0013	3769,993782
0,00131	3772,974014
0,00132	3775,954247
0,00132	3778,934479
0,00132	3781,914711
0,00132	3784,894943
0,00132	3787,875175
0,00132	3790,855408
0,00132	3793,83564
0,00131	3796,815872
0,00131	3799,796104
0,00131	3802,776337
0,0013	3805,756569
0,00129	3808,736801
0,00129	3811,717033
0,00128	3814,697266
0,00128	3817,677498
0,00127	3820,65773
0,00127	3823,637962
0,00127	3826,618195
0,00126	3829,598427
0,00126	3832,578659
0,00126	3835,558891
0,00126	3838,539124
0,00126	3841,519356
0,00126	3844,499588
0,00126	3847,47982
0,00126	3850,460052
0,00126	3853,440285
0,00126	3856,420517
0,00126	3859,400749
0,00127	3862,380981
0,00127	3865,361214
0,00127	3868,341446
0,00128	3871,321678
0,00129	3874,30191
0,00129	3877,282143
0,0013	3880,262375
0,00131	3883,242607
0,00132	3886,222839
0,00134	3889,203072
0,00134	3892,183304
0,00135	3895,163536
0,00137	3898,143768
0,00138	3901,124001
0,00139	3904,104233
0,0014	3907,084465
0,00141	3910,064697
0,00142	3913,04493
0,00142	3916,025162
0,00143	3919,005394
0,00143	3921,985626
0,00144	3924,965858
0,00144	3927,946091
0,00144	3930,926323
0,00144	3933,906555
0,00143	3936,886787
0,00143	3939,86702
0,00142	3942,847252
0,00141	3945,827484
0,00141	3948,807716
0,00139	3951,787949
0,00138	3954,768181
0,00136	3957,748413
0,00134	3960,728645
0,00132	3963,708878
0,0013	3966,68911
0,00127	3969,669342
0,00124	3972,649574
0,00122	3975,629807
0,00119	3978,610039
0,00116	3981,590271
0,00113	3984,570503
0,0011	3987,550735
0,00106	3990,530968
0,00104	3993,5112
0,00101	3996,491432
0,000983	3999,471664
0,000961	4002,451897
0,00094	4005,432129
0,000926	4008,412361
0,000917	4011,392593
0,000911	4014,372826
0,000908	4017,353058
0,000909	4020,33329
0,000909	4023,313522
0,000913	4026,293755
0,000918	4029,273987
0,000921	4032,254219
0,000925	4035,234451
0,000931	4038,214684
0,000935	4041,194916
0,000939	4044,175148
0,000946	4047,15538
0,000953	4050,135612
0,000958	4053,115845
0,000964	4056,096077
0,00097	4059,076309
0,000981	4062,056541
0,000991	4065,036774
0,000999	4068,017006
0,00101	4070,997238
0,00102	4073,97747
0,00103	4076,957703
0,00104	4079,937935
0,00106	4082,918167
0,00106	4085,898399
0,00108	4088,878632
0,00109	4091,858864
0,0011	4094,839096
0,00111	4097,819328
0,00112	4100,799561
0,00113	4103,779793
0,00114	4106,760025
0,00114	4109,740257
0,00115	4112,72049
0,00115	4115,700722
0,00115	4118,680954
0,00115	4121,661186
0,00115	4124,641418
0,00115	4127,621651
0,00115	4130,601883
0,00114	4133,582115
0,00113	4136,562347
0,00112	4139,54258
0,00112	4142,522812
0,0011	4145,503044
0,00109	4148,483276
0,00108	4151,463509
0,00106	4154,443741
0,00104	4157,423973
0,00103	4160,404205
0,00101	4163,384438
0,000997	4166,36467
0,000983	4169,344902
0,000967	4172,325134
0,000954	4175,305367
0,00094	4178,285599
0,000925	4181,265831
0,000914	4184,246063
0,000906	4187,226295
0,000898	4190,206528
0,00089	4193,18676
0,000885	4196,166992
0,000881	4199,147224
0,000873	4202,127457
0,00087	4205,107689
0,000868	4208,087921
0,000863	4211,068153
0,000859	4214,048386
0,000858	4217,028618
0,000851	4220,00885
0,000847	4222,989082
0,000845	4225,969315
0,00084	4228,949547
0,000837	4231,929779
0,000837	4234,910011
0,000834	4237,890244
0,000833	4240,870476
0,000836	4243,850708
0,000836	4246,83094
0,000841	4249,811172
0,000848	4252,791405
0,000849	4255,771637
0,000854	4258,751869
0,000863	4261,732101
0,000871	4264,712334
0,000878	4267,692566
0,000888	4270,672798
0,000898	4273,65303
0,00091	4276,633263
0,00092	4279,613495
0,000931	4282,593727
0,000944	4285,573959
0,000956	4288,554192
0,000966	4291,534424
0,000981	4294,514656
0,000991	4297,494888
0,001	4300,475121
0,00102	4303,455353
0,00103	4306,435585
0,00104	4309,415817
0,00105	4312,396049
0,00106	4315,376282
0,00107	4318,356514
0,00108	4321,336746
0,00108	4324,316978
0,00109	4327,297211
0,00109	4330,277443
0,00109	4333,257675
0,0011	4336,237907
0,0011	4339,21814
0,0011	4342,198372
0,0011	4345,178604
0,0011	4348,158836
0,0011	4351,139069
0,00109	4354,119301
0,00109	4357,099533
0,00108	4360,079765
0,00108	4363,059998
0,00107	4366,04023
0,00107	4369,020462
0,00106	4372,000694
0,00105	4374,980927
0,00104	4377,961159
0,00103	4380,941391
0,00102	4383,921623
0,00101	4386,901855
0,00101	4389,882088
0,000992	4392,86232
0,000981	4395,842552
0,000969	4398,822784
0,000957	4401,803017
0,000945	4404,783249
0,000931	4407,763481
0,000916	4410,743713
0,000905	4413,723946
0,00089	4416,704178
0,000877	4419,68441
0,000863	4422,664642
0,000851	4425,644875
0,000839	4428,625107
0,000826	4431,605339
0,000816	4434,585571
0,000808	4437,565804
0,000801	4440,546036
0,000795	4443,526268
0,000791	4446,5065
0,000789	4449,486732
0,00079	4452,466965
0,000792	4455,447197
0,000793	4458,427429
0,000796	4461,407661
0,000803	4464,387894
0,000807	4467,368126
0,000812	4470,348358
0,000819	4473,32859
0,000825	4476,308823
0,000829	4479,289055
0,000835	4482,269287
0,00084	4485,249519
0,000844	4488,229752
0,000847	4491,209984
0,000852	4494,190216
0,000852	4497,170448
0,000855	4500,150681
0,000857	4503,130913
0,000856	4506,111145
0,000858	4509,091377
0,000859	4512,071609
0,000854	4515,051842
0,000854	4518,032074
0,000853	4521,012306
0,000849	4523,992538
0,000844	4526,972771
0,00084	4529,953003
0,000833	4532,933235
0,000827	4535,913467
0,000819	4538,8937
0,000808	4541,873932
0,000797	4544,854164
0,000787	4547,834396
0,000773	4550,814629
0,00076	4553,794861
0,000745	4556,775093
0,000729	4559,755325
0,000713	4562,735558
0,000694	4565,71579
0,000677	4568,696022
0,00066	4571,676254
0,00064	4574,656487
0,000621	4577,636719
0,000605	4580,616951
0,000588	4583,597183
0,000571	4586,577415
0,000555	4589,557648
0,000542	4592,53788
0,000527	4595,518112
0,000515	4598,498344
0,000503	4601,478577
0,000492	4604,458809
0,000484	4607,439041
0,000475	4610,419273
0,000467	4613,399506
0,00046	4616,379738
0,000452	4619,35997
0,000444	4622,340202
0,000438	4625,320435
0,00043	4628,300667
0,000422	4631,280899
0,000414	4634,261131
0,000407	4637,241364
0,000399	4640,221596
0,000391	4643,201828
0,000383	4646,18206
0,000374	4649,162292
0,000367	4652,142525
0,000359	4655,122757
0,00035	4658,102989
0,000342	4661,083221
0,000333	4664,063454
0,000325	4667,043686
0,000318	4670,023918
0,000311	4673,00415
0,000304	4675,984383
0,000297	4678,964615
0,000291	4681,944847
0,000284	4684,925079
0,000278	4687,905312
0,000273	4690,885544
0,000268	4693,865776
0,000264	4696,846008
0,000259	4699,826241
0,000257	4702,806473
0,000254	4705,786705
0,000252	4708,766937
0,000251	4711,747169
0,000251	4714,727402
0,00025	4717,707634
0,000252	4720,687866
0,000252	4723,668098
0,000253	4726,648331
0,000255	4729,628563
0,000256	4732,608795
0,000259	4735,589027
0,000263	4738,56926
0,000267	4741,549492
0,000271	4744,529724
0,000273	4747,509956
0,000277	4750,490189
0,000282	4753,470421
0,000287	4756,450653
0,000291	4759,430885
0,000296	4762,411118
0,000301	4765,39135
0,000307	4768,371582
0,000312	4771,351814
0,000318	4774,332047
0,000324	4777,312279
0,000329	4780,292511
0,000335	4783,272743
0,000342	4786,252975
0,000346	4789,233208
0,000354	4792,21344
0,000359	4795,193672
0,000363	4798,173904
0,000368	4801,154137
0,000375	4804,134369
0,000378	4807,114601
0,000383	4810,094833
0,000389	4813,075066
0,000391	4816,055298
0,000396	4819,03553
0,000402	4822,015762
0,000404	4824,995995
0,000407	4827,976227
0,000411	4830,956459
0,000416	4833,936691
0,000417	4836,916924
0,000421	4839,897156
0,000424	4842,877388
0,000427	4845,85762
0,000429	4848,837852
0,00043	4851,818085
0,000432	4854,798317
0,000434	4857,778549
0,000434	4860,758781
0,000434	4863,739014
0,000435	4866,719246
0,000434	4869,699478
0,000434	4872,67971
0,000433	4875,659943
0,000433	4878,640175
0,00043	4881,620407
0,000429	4884,600639
0,000426	4887,580872
0,000422	4890,561104
0,00042	4893,541336
0,000416	4896,521568
0,000412	4899,501801
0,000408	4902,482033
0,000404	4905,462265
0,000399	4908,442497
0,000394	4911,422729
0,00039	4914,402962
0,000382	4917,383194
0,000377	4920,363426
0,000372	4923,343658
0,000365	4926,323891
0,000362	4929,304123
0,000356	4932,284355
0,000351	4935,264587
0,000347	4938,24482
0,000341	4941,225052
0,000336	4944,205284
0,000332	4947,185516
0,000326	4950,165749
0,000322	4953,145981
0,000317	4956,126213
0,000311	4959,106445
0,000306	4962,086678
0,000303	4965,06691
0,000298	4968,047142
0,000294	4971,027374
0,00029	4974,007607
0,000287	4976,987839
0,000283	4979,968071
0,00028	4982,948303
0,000278	4985,928535
0,000278	4988,908768
0,000275	4991,889
0,000276	4994,869232
0,000276	4997,849464
0,000276	5000,829697
0,000279	5003,809929
0,000282	5006,790161
0,000285	5009,770393
0,000291	5012,750626
0,000296	5015,730858
0,000303	5018,71109
0,000311	5021,691322
0,000319	5024,671555
0,000331	5027,651787
0,00034	5030,632019
0,000353	5033,612251
0,000368	5036,592484
0,000381	5039,572716
0,000396	5042,552948
0,000412	5045,53318
0,000428	5048,513412
0,000446	5051,493645
0,000466	5054,473877
0,000483	5057,454109
0,000502	5060,434341
0,000521	5063,414574
0,000538	5066,394806
0,000556	5069,375038
0,000574	5072,35527
0,00059	5075,335503
0,000607	5078,315735
0,000621	5081,295967
0,000633	5084,276199
0,000643	5087,256432
0,000655	5090,236664
0,000663	5093,216896
0,000671	5096,197128
0,000675	5099,177361
0,000679	5102,157593
0,000681	5105,137825
0,000683	5108,118057
0,000683	5111,098289
0,000682	5114,078522
0,000678	5117,058754
0,000675	5120,038986
0,000672	5123,019218
0,00067	5125,999451
0,000667	5128,979683
0,000663	5131,959915
0,000661	5134,940147
0,000657	5137,92038
0,000654	5140,900612
0,000652	5143,880844
0,00065	5146,861076
0,000647	5149,841309
0,000646	5152,821541
0,000644	5155,801773
0,000641	5158,782005
0,000638	5161,762238
0,000636	5164,74247
0,000633	5167,722702
0,00063	5170,702934
0,000629	5173,683167
0,000626	5176,663399
0,000623	5179,643631
0,000619	5182,623863
0,000616	5185,604095
0,000613	5188,584328
0,00061	5191,56456
0,000605	5194,544792
0,000601	5197,525024
0,000598	5200,505257
0,000595	5203,485489
0,00059	5206,465721
0,000587	5209,445953
0,000582	5212,426186
0,000578	5215,406418
0,000574	5218,38665
0,00057	5221,366882
0,000565	5224,347115
0,000561	5227,327347
0,000556	5230,307579
0,000552	5233,287811
0,000548	5236,268044
0,000545	5239,248276
0,000539	5242,228508
0,000535	5245,20874
0,00053	5248,188972
0,000526	5251,169205
0,000522	5254,149437
0,000516	5257,129669
0,000511	5260,109901
0,000509	5263,090134
0,000504	5266,070366
0,000499	5269,050598
0,000494	5272,03083
0,00049	5275,011063
0,000487	5277,991295
0,000485	5280,971527
0,000481	5283,951759
0,000479	5286,931992
0,000477	5289,912224
0,000474	5292,892456
0,000472	5295,872688
0,000471	5298,852921
0,00047	5301,833153
0,000468	5304,813385
0,000466	5307,793617
0,000464	5310,773849
0,000462	5313,754082
0,000458	5316,734314
0,000456	5319,714546
0,000452	5322,694778
0,000449	5325,675011
0,000443	5328,655243
0,000438	5331,635475
0,000432	5334,615707
0,000427	5337,59594
0,000421	5340,576172
0,000415	5343,556404
0,000408	5346,536636
0,000399	5349,516869
0,000392	5352,497101
0,000383	5355,477333
0,000373	5358,457565
0,000364	5361,437798
0,000354	5364,41803
0,000346	5367,398262
0,000333	5370,378494
0,000325	5373,358727
0,000315	5376,338959
0,000303	5379,319191
0,000291	5382,299423
0,000281	5385,279655
0,000273	5388,259888
0,000264	5391,24012
0,000253	5394,220352
0,000243	5397,200584
0,000238	5400,180817
0,000232	5403,161049
0,000225	5406,141281
0,000221	5409,121513
0,000218	5412,101746
0,000215	5415,081978
0,000215	5418,06221
0,000214	5421,042442
0,000214	5424,022675
0,000216	5427,002907
0,000219	5429,983139
0,00022	5432,963371
0,000224	5435,943604
0,000228	5438,923836
0,000231	5441,904068
0,000237	5444,8843
0,00024	5447,864532
0,000244	5450,844765
0,00025	5453,824997
0,000255	5456,805229
0,00026	5459,785461
0,000266	5462,765694
0,00027	5465,745926
0,000278	5468,726158
0,000284	5471,70639
0,000289	5474,686623
0,000296	5477,666855
0,000304	5480,647087
0,000308	5483,627319
0,000315	5486,607552
0,000319	5489,587784
0,000325	5492,568016
0,000331	5495,548248
0,000336	5498,528481
0,000341	5501,508713
0,000346	5504,488945
0,000351	5507,469177
0,000355	5510,449409
0,000358	5513,429642
0,000362	5516,409874
0,000365	5519,390106
0,000368	5522,370338
0,00037	5525,350571
0,000374	5528,330803
0,000375	5531,311035
0,000376	5534,291267
0,000378	5537,2715
0,000381	5540,251732
0,000383	5543,231964
0,000383	5546,212196
0,000384	5549,192429
0,000386	5552,172661
0,000386	5555,152893
0,000389	5558,133125
0,000391	5561,113358
0,000393	5564,09359
0,000396	5567,073822
0,000398	5570,054054
0,0004	5573,034286
0,000404	5576,014519
0,000407	5578,994751
0,000412	5581,974983
0,000415	5584,955215
0,000418	5587,935448
0,000422	5590,91568
0,000425	5593,895912
0,000428	5596,876144
0,000431	5599,856377
0,000435	5602,836609
0,000438	5605,816841
0,000439	5608,797073
0,000444	5611,777306
0,000447	5614,757538
0,000449	5617,73777
0,000452	5620,718002
0,000453	5623,698235
0,000456	5626,678467
0,000459	5629,658699
0,00046	5632,638931
0,000462	5635,619164
0,000463	5638,599396
0,000465	5641,579628
0,000468	5644,55986
0,000468	5647,540092
0,000468	5650,520325
0,00047	5653,500557
0,00047	5656,480789
0,000469	5659,461021
0,00047	5662,441254
0,000469	5665,421486
0,000467	5668,401718
0,000466	5671,38195
0,000464	5674,362183
0,000461	5677,342415
0,000457	5680,322647
0,000452	5683,302879
0,000448	5686,283112
0,000444	5689,263344
0,000437	5692,243576
0,000431	5695,223808
0,000425	5698,204041
0,000416	5701,184273
0,000408	5704,164505
0,000399	5707,144737
0,000389	5710,124969
0,00038	5713,105202
0,000369	5716,085434
0,000357	5719,065666
0,000345	5722,045898
0,000333	5725,026131
0,00032	5728,006363
0,000307	5730,986595
0,000293	5733,966827
0,000278	5736,94706
0,000262	5739,927292
0,000247	5742,907524
0,000233	5745,887756
0,000218	5748,867989
0,000204	5751,848221
0,00019	5754,828453
0,000176	5757,808685
0,000163	5760,788918
0,000151	5763,76915
0,000143	5766,749382
0,000135	5769,729614
0,000128	5772,709846
0,000125	5775,690079
0,000123	5778,670311
0,000123	5781,650543
0,000127	5784,630775
0,000131	5787,611008
0,000139	5790,59124
0,000148	5793,571472
0,000157	5796,551704
0,000167	5799,531937
0,000177	5802,512169
0,000187	5805,492401
0,000197	5808,472633
0,000208	5811,452866
0,000216	5814,433098
0,000225	5817,41333
0,000233	5820,393562
0,00024	5823,373795
0,000247	5826,354027
0,000254	5829,334259
0,000259	5832,314491
0,000264	5835,294724
0,00027	5838,274956
0,000275	5841,255188
0,00028	5844,23542
0,000285	5847,215652
0,00029	5850,195885
0,000294	5853,176117
0,000299	5856,156349
0,000304	5859,136581
0,000308	5862,116814
0,000313	5865,097046
0,000316	5868,077278
0,000321	5871,05751
0,000324	5874,037743
0,000329	5877,017975
0,000333	5879,998207
0,000337	5882,978439
0,000342	5885,958672
0,000346	5888,938904
0,00035	5891,919136
0,000354	5894,899368
0,000358	5897,879601
0,000363	5900,859833
0,000365	5903,840065
0,000369	5906,820297
0,000374	5909,800529
0,000377	5912,780762
0,000382	5915,760994
0,000385	5918,741226
0,000388	5921,721458
0,000393	5924,701691
0,000395	5927,681923
0,000398	5930,662155
0,000401	5933,642387
0,000403	5936,62262
0,000406	5939,602852
0,00041	5942,583084
0,000411	5945,563316
[truncated: 30,772 more rows]
