# Supplementary material for: Predicting the Durability of Solid Fired Bricks Using NDT Electroacoustic Methods
Source: Materials (Basel). 2022 Aug 25;15(17):5882. doi: 10.3390/ma15175882 (PMC9457344; doi:10.3390/ma15175882)
Supplement: Supplementary file 1 [file materials-15-05882-s001.zip › 35-S0_FT.csv]

ASCII data file created with TiePie Multi Channel software. www.tiepie.com.
2021-02-24 09:15:45 704m
Frequency	FFT1
Hz	V
0,000761	0
0,000235	2,980232239
0,000237	5,960464478
0,00024	8,940696716
0,000246	11,92092896
0,000231	14,90116119
0,000251	17,88139343
0,000271	20,86162567
0,000266	23,84185791
0,000274	26,82209015
0,000253	29,80232239
0,000239	32,78255463
0,000239	35,76278687
0,000238	38,7430191
0,000236	41,72325134
0,000244	44,70348358
0,000245	47,68371582
0,000211	50,66394806
0,000228	53,6441803
0,000229	56,62441254
0,000225	59,60464478
0,00023	62,58487701
0,000231	65,56510925
0,000229	68,54534149
0,000229	71,52557373
0,000229	74,50580597
0,000233	77,48603821
0,000231	80,46627045
0,000231	83,44650269
0,000229	86,42673492
0,000231	89,40696716
0,000229	92,3871994
0,000232	95,36743164
0,00023	98,34766388
0,000233	101,3278961
0,000232	104,3081284
0,000228	107,2883606
0,00023	110,2685928
0,000227	113,2488251
0,000229	116,2290573
0,000228	119,2092896
0,00023	122,1895218
0,000229	125,169754
0,000228	128,1499863
0,000229	131,1302185
0,00023	134,1104507
0,000226	137,090683
0,000228	140,0709152
0,000228	143,0511475
0,000229	146,0313797
0,000226	149,0116119
0,000227	151,9918442
0,000227	154,9720764
0,000228	157,9523087
0,000225	160,9325409
0,000225	163,9127731
0,000223	166,8930054
0,000222	169,8732376
0,000222	172,8534698
0,000221	175,8337021
0,000223	178,8139343
0,000223	181,7941666
0,000223	184,7743988
0,000224	187,754631
0,000222	190,7348633
0,000222	193,7150955
0,000222	196,6953278
0,000222	199,67556
0,000222	202,6557922
0,000222	205,6360245
0,000223	208,6162567
0,000223	211,596489
0,000223	214,5767212
0,000225	217,5569534
0,000222	220,5371857
0,000222	223,5174179
0,000225	226,4976501
0,000223	229,4778824
0,000224	232,4581146
0,000226	235,4383469
0,000223	238,4185791
0,000224	241,3988113
0,000225	244,3790436
0,000224	247,3592758
0,000224	250,3395081
0,000223	253,3197403
0,000223	256,2999725
0,000224	259,2802048
0,000224	262,260437
0,000225	265,2406693
0,000224	268,2209015
0,000224	271,2011337
0,000225	274,181366
0,000224	277,1615982
0,000227	280,1418304
0,000227	283,1220627
0,000227	286,1022949
0,000225	289,0825272
0,000226	292,0627594
0,000227	295,0429916
0,000227	298,0232239
0,000225	301,0034561
0,000229	303,9836884
0,000228	306,9639206
0,000228	309,9441528
0,00023	312,9243851
0,000229	315,9046173
0,000228	318,8848495
0,00023	321,8650818
0,000231	324,845314
0,00023	327,8255463
0,000231	330,8057785
0,000234	333,7860107
0,000234	336,766243
0,000234	339,7464752
0,000233	342,7267075
0,000233	345,7069397
0,000235	348,6871719
0,000235	351,6674042
0,000238	354,6476364
0,000238	357,6278687
0,000238	360,6081009
0,000237	363,5883331
0,00024	366,5685654
0,00024	369,5487976
0,000242	372,5290298
0,000241	375,5092621
0,000243	378,4894943
0,000245	381,4697266
0,000245	384,4499588
0,000249	387,430191
0,000246	390,4104233
0,000246	393,3906555
0,000248	396,3708878
0,000249	399,35112
0,00025	402,3313522
0,000254	405,3115845
0,000252	408,2918167
0,000253	411,272049
0,000255	414,2522812
0,000256	417,2325134
0,000258	420,2127457
0,000257	423,1929779
0,00026	426,1732101
0,000261	429,1534424
0,000262	432,1336746
0,000263	435,1139069
0,000264	438,0941391
0,000265	441,0743713
0,000268	444,0546036
0,000269	447,0348358
0,000271	450,0150681
0,000272	452,9953003
0,000271	455,9755325
0,000273	458,9557648
0,000276	461,935997
0,000276	464,9162292
0,000279	467,8964615
0,000282	470,8766937
0,000283	473,856926
0,000285	476,8371582
0,000286	479,8173904
0,000287	482,7976227
0,000289	485,7778549
0,000292	488,7580872
0,000292	491,7383194
0,000297	494,7185516
0,000297	497,6987839
0,000297	500,6790161
0,000301	503,6592484
0,000304	506,6394806
0,000307	509,6197128
0,000309	512,5999451
0,00031	515,5801773
0,000314	518,5604095
0,000317	521,5406418
0,000322	524,520874
0,000324	527,5011063
0,000329	530,4813385
0,000333	533,4615707
0,000335	536,441803
0,00034	539,4220352
0,000343	542,4022675
0,000347	545,3824997
0,000351	548,3627319
0,000356	551,3429642
0,000361	554,3231964
0,000365	557,3034286
0,00037	560,2836609
0,000375	563,2638931
0,00038	566,2441254
0,000385	569,2243576
0,000389	572,2045898
0,000394	575,1848221
0,0004	578,1650543
0,000406	581,1452866
0,000413	584,1255188
0,00042	587,105751
0,000427	590,0859833
0,000433	593,0662155
0,000442	596,0464478
0,00045	599,02668
0,000458	602,0069122
0,000466	604,9871445
0,000476	607,9673767
0,000486	610,9476089
0,000496	613,9278412
0,000507	616,9080734
0,000519	619,8883057
0,000531	622,8685379
0,000543	625,8487701
0,000555	628,8290024
0,000569	631,8092346
0,000584	634,7894669
0,000599	637,7696991
0,000615	640,7499313
0,000632	643,7301636
0,000647	646,7103958
0,000664	649,6906281
0,000681	652,6708603
0,000698	655,6510925
0,000715	658,6313248
0,000731	661,611557
0,000745	664,5917892
0,000759	667,5720215
0,00077	670,5522537
0,000778	673,532486
0,000781	676,5127182
0,000782	679,4929504
0,000775	682,4731827
0,000762	685,4534149
0,000736	688,4336472
0,000701	691,4138794
0,000652	694,3941116
0,000589	697,3743439
0,000511	700,3545761
0,000414	703,3348083
0,000305	706,3150406
0,000202	709,2952728
0,000161	712,2755051
0,000218	715,2557373
0,000281	718,2359695
0,000294	721,2162018
0,000279	724,196434
0,000278	727,1766663
0,000294	730,1568985
0,000315	733,1371307
0,000335	736,117363
0,000356	739,0975952
0,000376	742,0778275
0,000397	745,0580597
0,000416	748,0382919
0,000437	751,0185242
0,000457	753,9987564
0,00048	756,9789886
0,000499	759,9592209
0,000522	762,9394531
0,000545	765,9196854
0,000567	768,8999176
0,000592	771,8801498
0,000617	774,8603821
0,000641	777,8406143
0,000669	780,8208466
0,000696	783,8010788
0,000727	786,781311
0,000756	789,7615433
0,000788	792,7417755
0,000821	795,7220078
0,000858	798,70224
0,000895	801,6824722
0,000933	804,6627045
0,000975	807,6429367
0,00102	810,6231689
0,00106	813,6034012
0,00111	816,5836334
0,00116	819,5638657
0,00122	822,5440979
0,00127	825,5243301
0,00133	828,5045624
0,00139	831,4847946
0,00146	834,4650269
0,00152	837,4452591
0,00159	840,4254913
0,00167	843,4057236
0,00174	846,3859558
0,00181	849,366188
0,00189	852,3464203
0,00197	855,3266525
0,00204	858,3068848
0,00211	861,287117
0,00218	864,2673492
0,00224	867,2475815
0,00229	870,2278137
0,00233	873,208046
0,00235	876,1882782
0,00235	879,1685104
0,00233	882,1487427
0,00228	885,1289749
0,00219	888,1092072
0,00206	891,0894394
0,00188	894,0696716
0,00166	897,0499039
0,0014	900,0301361
0,00113	903,0103683
0,000898	905,9906006
0,000785	908,9708328
0,000782	911,9510651
0,000798	914,9312973
0,00079	917,9115295
0,000765	920,8917618
0,000736	923,871994
0,000708	926,8522263
0,000683	929,8324585
0,00066	932,8126907
0,000638	935,792923
0,000616	938,7731552
0,000596	941,7533875
0,000579	944,7336197
0,000562	947,7138519
0,000545	950,6940842
0,000532	953,6743164
0,000516	956,6545486
0,000503	959,6347809
0,000491	962,6150131
0,000479	965,5952454
0,000468	968,5754776
0,000457	971,5557098
0,000446	974,5359421
0,000436	977,5161743
0,000427	980,4964066
0,000418	983,4766388
0,00041	986,456871
0,0004	989,4371033
0,000394	992,4173355
0,000386	995,3975677
0,000378	998,3778
0,000371	1001,358032
0,000364	1004,338264
0,000358	1007,318497
0,000351	1010,298729
0,000344	1013,278961
0,000336	1016,259193
0,000332	1019,239426
0,000326	1022,219658
0,000321	1025,19989
0,000315	1028,180122
0,00031	1031,160355
0,000304	1034,140587
0,0003	1037,120819
0,000295	1040,101051
0,00029	1043,081284
0,000285	1046,061516
0,00028	1049,041748
0,000276	1052,02198
0,000271	1055,002213
0,000267	1057,982445
0,000262	1060,962677
0,000258	1063,942909
0,000255	1066,923141
0,000251	1069,903374
0,000247	1072,883606
0,000243	1075,863838
0,00024	1078,84407
0,000235	1081,824303
0,000234	1084,804535
0,000229	1087,784767
0,000228	1090,764999
0,000225	1093,745232
0,000223	1096,725464
0,000221	1099,705696
0,000218	1102,685928
0,000216	1105,666161
0,000212	1108,646393
0,000209	1111,626625
0,000207	1114,606857
0,000205	1117,58709
0,000203	1120,567322
0,000199	1123,547554
0,000198	1126,527786
0,000194	1129,508018
0,000192	1132,488251
0,000188	1135,468483
0,000185	1138,448715
0,000185	1141,428947
0,000182	1144,40918
0,00018	1147,389412
0,000177	1150,369644
0,000176	1153,349876
0,000174	1156,330109
0,00017	1159,310341
0,000169	1162,290573
0,000167	1165,270805
0,000166	1168,251038
0,000164	1171,23127
0,000163	1174,211502
0,000161	1177,191734
0,000159	1180,171967
0,000157	1183,152199
0,000155	1186,132431
0,000155	1189,112663
0,000153	1192,092896
0,000151	1195,073128
0,000152	1198,05336
0,000149	1201,033592
0,000149	1204,013824
0,000149	1206,994057
0,000148	1209,974289
0,000147	1212,954521
0,000146	1215,934753
0,000146	1218,914986
0,000146	1221,895218
0,000145	1224,87545
0,000145	1227,855682
0,000146	1230,835915
0,000145	1233,816147
0,000145	1236,796379
0,000145	1239,776611
0,000146	1242,756844
0,000145	1245,737076
0,000146	1248,717308
0,000145	1251,69754
0,000144	1254,677773
0,000145	1257,658005
0,000144	1260,638237
0,000144	1263,618469
0,000143	1266,598701
0,000143	1269,578934
0,000141	1272,559166
0,000141	1275,539398
0,00014	1278,51963
0,000139	1281,499863
0,000138	1284,480095
0,000138	1287,460327
0,000139	1290,440559
0,000138	1293,420792
0,000137	1296,401024
0,000136	1299,381256
0,000136	1302,361488
0,000136	1305,341721
0,000135	1308,321953
0,000135	1311,302185
0,000133	1314,282417
0,000133	1317,26265
0,000134	1320,242882
0,000133	1323,223114
0,000132	1326,203346
0,000132	1329,183578
0,000131	1332,163811
0,000131	1335,144043
0,000131	1338,124275
0,000129	1341,104507
0,000131	1344,08474
0,000129	1347,064972
0,000128	1350,045204
0,00013	1353,025436
0,000129	1356,005669
0,000128	1358,985901
0,000128	1361,966133
0,000129	1364,946365
0,000128	1367,926598
0,000128	1370,90683
0,000128	1373,887062
0,00013	1376,867294
0,00013	1379,847527
0,000131	1382,827759
0,000132	1385,807991
0,000133	1388,788223
0,000134	1391,768456
0,000136	1394,748688
0,000138	1397,72892
0,00014	1400,709152
0,000142	1403,689384
0,000144	1406,669617
0,000145	1409,649849
0,000145	1412,630081
0,000148	1415,610313
0,000149	1418,590546
0,00015	1421,570778
0,00015	1424,55101
0,000152	1427,531242
0,000152	1430,511475
0,000152	1433,491707
0,000153	1436,471939
0,000155	1439,452171
0,000155	1442,432404
0,000155	1445,412636
0,000157	1448,392868
0,000158	1451,3731
0,00016	1454,353333
0,000161	1457,333565
0,000161	1460,313797
0,000162	1463,294029
0,000164	1466,274261
0,000166	1469,254494
0,000168	1472,234726
0,000168	1475,214958
0,00017	1478,19519
0,000171	1481,175423
0,000174	1484,155655
0,000174	1487,135887
0,000175	1490,116119
0,000176	1493,096352
0,000179	1496,076584
0,000179	1499,056816
0,000181	1502,037048
0,000182	1505,017281
0,000184	1507,997513
0,000184	1510,977745
0,000186	1513,957977
0,000187	1516,93821
0,000188	1519,918442
0,000188	1522,898674
0,00019	1525,878906
0,00019	1528,859138
0,000191	1531,839371
0,000191	1534,819603
0,000192	1537,799835
0,000191	1540,780067
0,000191	1543,7603
0,000189	1546,740532
0,000188	1549,720764
0,000187	1552,700996
0,000185	1555,681229
0,000182	1558,661461
0,00018	1561,641693
0,000175	1564,621925
0,000171	1567,602158
0,000167	1570,58239
0,000162	1573,562622
0,000156	1576,542854
0,00015	1579,523087
0,000144	1582,503319
0,000137	1585,483551
0,00013	1588,463783
0,000123	1591,444016
0,000116	1594,424248
0,000108	1597,40448
0,000102	1600,384712
0,0000965	1603,364944
0,0000905	1606,345177
0,0000861	1609,325409
0,0000827	1612,305641
0,0000794	1615,285873
0,0000768	1618,266106
0,000075	1621,246338
0,0000739	1624,22657
0,0000714	1627,206802
0,0000702	1630,187035
0,0000707	1633,167267
0,0000679	1636,147499
0,0000681	1639,127731
0,0000664	1642,107964
0,0000663	1645,088196
0,0000641	1648,068428
0,0000645	1651,04866
0,0000645	1654,028893
0,0000639	1657,009125
0,0000629	1659,989357
0,0000645	1662,969589
0,0000648	1665,949821
0,0000661	1668,930054
0,0000663	1671,910286
0,0000679	1674,890518
0,000069	1677,87075
0,0000708	1680,850983
0,0000725	1683,831215
0,0000729	1686,811447
0,0000755	1689,791679
0,0000778	1692,771912
0,0000796	1695,752144
0,0000804	1698,732376
0,0000829	1701,712608
0,000085	1704,692841
0,000088	1707,673073
0,0000904	1710,653305
0,0000921	1713,633537
0,0000952	1716,61377
0,0000967	1719,594002
0,0000991	1722,574234
0,000101	1725,554466
0,000103	1728,534698
0,000106	1731,514931
0,000108	1734,495163
0,000109	1737,475395
0,00011	1740,455627
0,000112	1743,43586
0,000111	1746,416092
0,000114	1749,396324
0,000112	1752,376556
0,000114	1755,356789
0,000115	1758,337021
0,000113	1761,317253
0,000114	1764,297485
0,000113	1767,277718
0,000113	1770,25795
0,000113	1773,238182
0,000111	1776,218414
0,000109	1779,198647
0,00011	1782,178879
0,00011	1785,159111
0,000109	1788,139343
0,000107	1791,119576
0,000106	1794,099808
0,000105	1797,08004
0,000104	1800,060272
0,000104	1803,040504
0,000103	1806,020737
0,000105	1809,000969
0,000106	1811,981201
0,000106	1814,961433
0,000111	1817,941666
0,000113	1820,921898
0,000117	1823,90213
0,000121	1826,882362
0,000127	1829,862595
0,000132	1832,842827
0,000138	1835,823059
0,000144	1838,803291
0,000152	1841,783524
0,000159	1844,763756
0,000167	1847,743988
0,000177	1850,72422
0,000185	1853,704453
0,000195	1856,684685
0,000204	1859,664917
0,000215	1862,645149
0,000226	1865,625381
0,000239	1868,605614
0,000252	1871,585846
0,000265	1874,566078
0,000278	1877,54631
0,000292	1880,526543
0,000307	1883,506775
0,000324	1886,487007
0,000338	1889,467239
0,000356	1892,447472
0,000374	1895,427704
0,000392	1898,407936
0,00041	1901,388168
0,000429	1904,368401
0,000448	1907,348633
0,000468	1910,328865
0,000485	1913,309097
0,000504	1916,28933
0,00052	1919,269562
0,000536	1922,249794
0,000549	1925,230026
0,000561	1928,210258
0,00057	1931,190491
0,000576	1934,170723
0,000577	1937,150955
0,000574	1940,131187
0,000566	1943,11142
0,000552	1946,091652
0,00053	1949,071884
0,000506	1952,052116
0,000473	1955,032349
0,00044	1958,012581
0,000406	1960,992813
0,000374	1963,973045
0,000348	1966,953278
0,000327	1969,93351
0,000313	1972,913742
0,000303	1975,893974
0,000294	1978,874207
0,000286	1981,854439
0,000279	1984,834671
0,000271	1987,814903
0,000265	1990,795135
0,000259	1993,775368
0,000253	1996,7556
0,000248	1999,735832
0,000243	2002,716064
0,000238	2005,696297
0,000233	2008,676529
0,00023	2011,656761
0,000225	2014,636993
0,000221	2017,617226
0,000217	2020,597458
0,000213	2023,57769
0,00021	2026,557922
0,000205	2029,538155
0,000203	2032,518387
0,0002	2035,498619
0,000196	2038,478851
0,000194	2041,459084
0,00019	2044,439316
0,000187	2047,419548
0,000184	2050,39978
0,000182	2053,380013
0,000178	2056,360245
0,000177	2059,340477
0,000174	2062,320709
0,000172	2065,300941
0,000169	2068,281174
0,000168	2071,261406
0,000166	2074,241638
0,000163	2077,22187
0,000162	2080,202103
0,00016	2083,182335
0,000159	2086,162567
0,000158	2089,142799
0,000157	2092,123032
0,000156	2095,103264
0,000155	2098,083496
0,000155	2101,063728
0,000154	2104,043961
0,000155	2107,024193
0,000155	2110,004425
0,000154	2112,984657
0,000154	2115,96489
0,000153	2118,945122
0,000154	2121,925354
0,000154	2124,905586
0,000155	2127,885818
0,000155	2130,866051
0,000154	2133,846283
0,000155	2136,826515
0,000155	2139,806747
0,000157	2142,78698
0,000159	2145,767212
0,00016	2148,747444
0,000163	2151,727676
0,000164	2154,707909
0,000166	2157,688141
0,000167	2160,668373
0,00017	2163,648605
0,000173	2166,628838
0,000176	2169,60907
0,000179	2172,589302
0,000183	2175,569534
0,000186	2178,549767
0,00019	2181,529999
0,000194	2184,510231
0,000197	2187,490463
0,000202	2190,470695
0,000206	2193,450928
0,00021	2196,43116
0,000213	2199,411392
0,000216	2202,391624
0,00022	2205,371857
0,000224	2208,352089
0,000227	2211,332321
0,000231	2214,312553
0,000233	2217,292786
0,000235	2220,273018
0,000237	2223,25325
0,000239	2226,233482
0,00024	2229,213715
0,000241	2232,193947
0,00024	2235,174179
0,00024	2238,154411
0,000238	2241,134644
0,000236	2244,114876
0,000232	2247,095108
0,00023	2250,07534
0,000227	2253,055573
0,000225	2256,035805
0,00022	2259,016037
0,000219	2261,996269
0,000216	2264,976501
0,000216	2267,956734
0,000214	2270,936966
0,000216	2273,917198
0,000216	2276,89743
0,00022	2279,877663
0,000223	2282,857895
0,000227	2285,838127
0,000231	2288,818359
0,000234	2291,798592
0,000239	2294,778824
0,000242	2297,759056
0,000246	2300,739288
0,00025	2303,719521
0,000253	2306,699753
0,000256	2309,679985
0,00026	2312,660217
0,000263	2315,64045
0,000267	2318,620682
0,00027	2321,600914
0,000274	2324,581146
0,00028	2327,561378
0,000284	2330,541611
0,00029	2333,521843
0,000295	2336,502075
0,000301	2339,482307
0,000308	2342,46254
0,000315	2345,442772
0,000321	2348,423004
0,000329	2351,403236
0,000336	2354,383469
0,000344	2357,363701
0,000352	2360,343933
0,00036	2363,324165
0,00037	2366,304398
0,000379	2369,28463
0,000387	2372,264862
0,000397	2375,245094
0,000406	2378,225327
0,000415	2381,205559
0,000426	2384,185791
0,000435	2387,166023
0,000446	2390,146255
0,000456	2393,126488
0,000467	2396,10672
0,000475	2399,086952
0,000487	2402,067184
0,000497	2405,047417
0,000507	2408,027649
0,000516	2411,007881
0,000526	2413,988113
0,000535	2416,968346
0,000543	2419,948578
0,000552	2422,92881
0,000559	2425,909042
0,000565	2428,889275
0,00057	2431,869507
0,000577	2434,849739
0,00058	2437,829971
0,000582	2440,810204
0,000583	2443,790436
0,000583	2446,770668
0,00058	2449,7509
0,000578	2452,731133
0,000571	2455,711365
0,000565	2458,691597
0,000557	2461,671829
0,000545	2464,652061
0,000534	2467,632294
0,000521	2470,612526
0,000505	2473,592758
0,000489	2476,57299
0,000472	2479,553223
0,000454	2482,533455
0,000437	2485,513687
0,00042	2488,493919
0,000404	2491,474152
0,000389	2494,454384
0,000375	2497,434616
0,000365	2500,414848
0,000357	2503,395081
0,000352	2506,375313
0,000348	2509,355545
0,000345	2512,335777
0,000346	2515,31601
0,000346	2518,296242
0,000346	2521,276474
0,000345	2524,256706
0,000345	2527,236938
0,000345	2530,217171
0,000343	2533,197403
0,000341	2536,177635
0,00034	2539,157867
0,000337	2542,1381
0,000334	2545,118332
0,000331	2548,098564
0,000329	2551,078796
0,000325	2554,059029
0,00032	2557,039261
0,000316	2560,019493
0,000311	2562,999725
0,000305	2565,979958
0,000297	2568,96019
0,000289	2571,940422
0,00028	2574,920654
0,000272	2577,900887
0,000262	2580,881119
0,000251	2583,861351
0,000239	2586,841583
0,000227	2589,821815
0,000213	2592,802048
0,000199	2595,78228
0,000185	2598,762512
0,00017	2601,742744
0,000154	2604,722977
0,000139	2607,703209
0,000124	2610,683441
0,00011	2613,663673
0,0000958	2616,643906
0,0000829	2619,624138
0,0000722	2622,60437
0,0000627	2625,584602
0,0000567	2628,564835
0,000052	2631,545067
0,0000478	2634,525299
0,0000461	2637,505531
0,0000466	2640,485764
0,0000445	2643,465996
0,0000449	2646,446228
0,0000423	2649,42646
0,0000435	2652,406693
0,0000423	2655,386925
0,0000415	2658,367157
0,0000403	2661,347389
0,0000401	2664,327621
0,0000392	2667,307854
0,000037	2670,288086
0,0000361	2673,268318
0,0000348	2676,24855
0,0000337	2679,228783
0,0000324	2682,209015
0,0000341	2685,189247
0,0000323	2688,169479
0,0000321	2691,149712
0,0000321	2694,129944
0,0000317	2697,110176
0,0000323	2700,090408
0,0000324	2703,070641
0,000032	2706,050873
0,0000318	2709,031105
0,0000308	2712,011337
0,0000302	2714,99157
0,000029	2717,971802
0,0000309	2720,952034
0,0000299	2723,932266
0,0000312	2726,912498
0,0000287	2729,892731
0,0000305	2732,872963
0,0000312	2735,853195
0,0000301	2738,833427
0,0000304	2741,81366
0,0000306	2744,793892
0,00003	2747,774124
0,0000318	2750,754356
0,0000305	2753,734589
0,0000306	2756,714821
0,000031	2759,695053
0,0000305	2762,675285
0,0000307	2765,655518
0,0000317	2768,63575
0,000031	2771,615982
0,0000304	2774,596214
0,0000308	2777,576447
0,0000294	2780,556679
0,0000296	2783,536911
0,0000278	2786,517143
0,0000276	2789,497375
0,0000275	2792,477608
0,0000253	2795,45784
0,0000249	2798,438072
0,0000231	2801,418304
0,0000212	2804,398537
0,0000202	2807,378769
0,0000178	2810,359001
0,0000169	2813,339233
0,0000156	2816,319466
0,0000124	2819,299698
0,0000104	2822,27993
0,00000848	2825,260162
0,00000681	2828,240395
0,00000495	2831,220627
0,0000048	2834,200859
0,00000629	2837,181091
0,00000829	2840,161324
0,0000107	2843,141556
0,0000132	2846,121788
0,0000158	2849,10202
0,0000176	2852,082253
0,0000202	2855,062485
0,0000223	2858,042717
0,0000252	2861,022949
0,0000279	2864,003181
0,0000311	2866,983414
0,0000335	2869,963646
0,0000369	2872,943878
0,0000393	2875,92411
0,0000425	2878,904343
0,0000455	2881,884575
0,0000478	2884,864807
0,0000508	2887,845039
0,0000532	2890,825272
0,0000551	2893,805504
0,0000581	2896,785736
0,0000621	2899,765968
0,0000645	2902,746201
0,0000671	2905,726433
0,0000696	2908,706665
0,0000724	2911,686897
0,0000757	2914,66713
0,0000775	2917,647362
0,0000785	2920,627594
0,0000821	2923,607826
0,0000837	2926,588058
0,0000858	2929,568291
0,0000881	2932,548523
0,0000896	2935,528755
0,0000907	2938,508987
0,0000923	2941,48922
0,0000938	2944,469452
0,0000949	2947,449684
0,000096	2950,429916
0,000098	2953,410149
0,0000971	2956,390381
0,0000989	2959,370613
0,0000995	2962,350845
0,0000995	2965,331078
0,000101	2968,31131
0,000101	2971,291542
0,000101	2974,271774
0,000103	2977,252007
0,000104	2980,232239
0,000104	2983,212471
0,000106	2986,192703
0,000105	2989,172935
0,000107	2992,153168
0,000108	2995,1334
0,000109	2998,113632
0,00011	3001,093864
0,000113	3004,074097
0,000112	3007,054329
0,000114	3010,034561
0,000115	3013,014793
0,000116	3015,995026
0,000117	3018,975258
0,000119	3021,95549
0,00012	3024,935722
0,000123	3027,915955
0,000124	3030,896187
0,000126	3033,876419
0,000127	3036,856651
0,000128	3039,836884
0,00013	3042,817116
0,000132	3045,797348
0,000134	3048,77758
0,000136	3051,757813
0,000138	3054,738045
0,00014	3057,718277
0,000142	3060,698509
0,000145	3063,678741
0,000146	3066,658974
0,000149	3069,639206
0,00015	3072,619438
0,000152	3075,59967
0,000153	3078,579903
0,000155	3081,560135
0,000158	3084,540367
0,00016	3087,520599
0,000161	3090,500832
0,000163	3093,481064
0,000164	3096,461296
0,000165	3099,441528
0,000165	3102,421761
0,000167	3105,401993
0,000167	3108,382225
0,000168	3111,362457
0,000169	3114,34269
0,000169	3117,322922
0,000169	3120,303154
0,000169	3123,283386
0,000168	3126,263618
0,000167	3129,243851
0,000166	3132,224083
0,000165	3135,204315
0,000164	3138,184547
0,000162	3141,16478
0,00016	3144,145012
0,000159	3147,125244
0,000156	3150,105476
0,000154	3153,085709
0,000151	3156,065941
0,000149	3159,046173
0,000147	3162,026405
0,000144	3165,006638
0,000142	3167,98687
0,000141	3170,967102
0,000138	3173,947334
0,000137	3176,927567
0,000136	3179,907799
0,000136	3182,888031
0,000135	3185,868263
0,000134	3188,848495
0,000135	3191,828728
0,000135	3194,80896
0,000135	3197,789192
0,000135	3200,769424
0,000136	3203,749657
0,000137	3206,729889
0,000138	3209,710121
0,000138	3212,690353
0,000138	3215,670586
0,000139	3218,650818
0,00014	3221,63105
0,000141	3224,611282
0,000141	3227,591515
0,000141	3230,571747
0,000141	3233,551979
0,00014	3236,532211
0,000142	3239,512444
0,00014	3242,492676
0,00014	3245,472908
0,000139	3248,45314
0,000139	3251,433372
0,000137	3254,413605
0,000136	3257,393837
0,000133	3260,374069
0,000133	3263,354301
0,000129	3266,334534
0,000126	3269,314766
0,000123	3272,294998
0,00012	3275,27523
0,000115	3278,255463
0,000112	3281,235695
0,000108	3284,215927
0,000103	3287,196159
0,0000982	3290,176392
0,000093	3293,156624
0,0000897	3296,136856
0,0000839	3299,117088
0,0000809	3302,097321
0,0000761	3305,077553
0,0000728	3308,057785
0,0000699	3311,038017
0,0000677	3314,01825
0,0000658	3316,998482
0,0000661	3319,978714
0,000066	3322,958946
0,0000654	3325,939178
0,0000669	3328,919411
0,0000682	3331,899643
0,0000707	3334,879875
0,0000721	3337,860107
0,0000748	3340,84034
0,0000768	3343,820572
0,0000797	3346,800804
0,0000829	3349,781036
0,0000849	3352,761269
0,0000886	3355,741501
0,0000912	3358,721733
0,0000944	3361,701965
0,0000976	3364,682198
0,0000998	3367,66243
0,000104	3370,642662
0,000105	3373,622894
0,000107	3376,603127
0,000108	3379,583359
0,000111	3382,563591
0,000112	3385,543823
0,000114	3388,524055
0,000115	3391,504288
0,000116	3394,48452
0,000117	3397,464752
0,000117	3400,444984
0,000117	3403,425217
0,000117	3406,405449
0,000116	3409,385681
0,000117	3412,365913
0,000116	3415,346146
0,000114	3418,326378
0,000114	3421,30661
0,000114	3424,286842
0,000112	3427,267075
0,000111	3430,247307
0,000109	3433,227539
0,000108	3436,207771
0,000106	3439,188004
0,000104	3442,168236
0,000102	3445,148468
0,0001	3448,1287
0,0000965	3451,108932
0,0000956	3454,089165
0,0000923	3457,069397
0,0000905	3460,049629
0,0000878	3463,029861
0,0000853	3466,010094
0,000083	3468,990326
0,0000798	3471,970558
0,0000778	3474,95079
0,0000756	3477,931023
0,0000732	3480,911255
0,0000712	3483,891487
0,0000684	3486,871719
0,0000669	3489,851952
0,0000653	3492,832184
0,0000632	3495,812416
0,0000612	3498,792648
0,0000602	3501,772881
0,0000572	3504,753113
0,0000575	3507,733345
0,0000549	3510,713577
0,0000524	3513,69381
0,0000514	3516,674042
0,0000494	3519,654274
0,0000464	3522,634506
0,0000457	3525,614738
0,0000442	3528,594971
0,0000418	3531,575203
0,0000403	3534,555435
0,0000397	3537,535667
0,000037	3540,5159
0,0000352	3543,496132
0,0000336	3546,476364
0,0000316	3549,456596
0,0000299	3552,436829
0,0000265	3555,417061
0,0000259	3558,397293
0,000024	3561,377525
0,000023	3564,357758
0,0000217	3567,33799
0,0000189	3570,318222
0,000017	3573,298454
0,0000159	3576,278687
0,0000145	3579,258919
0,0000137	3582,239151
0,0000121	3585,219383
0,000011	3588,199615
0,0000112	3591,179848
0,00000995	3594,16008
0,00000924	3597,140312
0,00000904	3600,120544
0,00000776	3603,100777
0,00000718	3606,081009
0,00000717	3609,061241
0,00000719	3612,041473
0,00000662	3615,021706
0,00000756	3618,001938
0,00000699	3620,98217
0,00000719	3623,962402
0,00000704	3626,942635
0,00000683	3629,922867
0,00000829	3632,903099
0,00000991	3635,883331
0,00000967	3638,863564
0,0000105	3641,843796
0,0000109	3644,824028
0,0000126	3647,80426
0,0000133	3650,784492
0,0000139	3653,764725
0,0000152	3656,744957
0,0000161	3659,725189
0,0000175	3662,705421
0,0000183	3665,685654
0,0000193	3668,665886
0,0000205	3671,646118
0,0000224	3674,62635
0,0000234	3677,606583
0,000025	3680,586815
0,0000255	3683,567047
0,0000268	3686,547279
0,0000277	3689,527512
0,000029	3692,507744
0,0000298	3695,487976
0,0000314	3698,468208
0,0000326	3701,448441
0,0000346	3704,428673
0,0000354	3707,408905
0,0000357	3710,389137
0,0000363	3713,36937
0,0000392	3716,349602
0,0000403	3719,329834
0,0000422	3722,310066
0,0000427	3725,290298
0,0000458	3728,270531
0,0000463	3731,250763
0,0000478	3734,230995
0,0000501	3737,211227
0,00005	3740,19146
0,0000537	3743,171692
0,0000556	3746,151924
0,0000575	3749,132156
0,0000582	3752,112389
0,0000614	3755,092621
0,0000625	3758,072853
0,0000649	3761,053085
0,0000667	3764,033318
0,0000678	3767,01355
0,0000695	3769,993782
0,0000719	3772,974014
0,0000738	3775,954247
0,0000757	3778,934479
0,0000768	3781,914711
0,0000788	3784,894943
0,0000799	3787,875175
0,000082	3790,855408
0,000083	3793,83564
0,0000838	3796,815872
0,0000861	3799,796104
0,0000861	3802,776337
0,0000873	3805,756569
0,0000889	3808,736801
0,0000878	3811,717033
0,0000894	3814,697266
0,0000893	3817,677498
0,0000892	3820,65773
0,0000892	3823,637962
0,0000886	3826,618195
0,0000889	3829,598427
0,000089	3832,578659
0,0000882	3835,558891
0,0000888	3838,539124
0,000088	3841,519356
0,0000883	3844,499588
0,0000891	3847,47982
0,0000888	3850,460052
0,0000892	3853,440285
0,0000911	3856,420517
0,0000901	3859,400749
0,0000913	3862,380981
0,0000908	3865,361214
0,000091	3868,341446
0,0000916	3871,321678
0,0000911	3874,30191
0,0000923	3877,282143
0,0000927	3880,262375
0,0000922	3883,242607
0,0000916	3886,222839
0,0000925	3889,203072
0,0000928	3892,183304
0,0000931	3895,163536
0,0000936	3898,143768
0,0000952	3901,124001
0,000095	3904,104233
0,0000958	3907,084465
0,0000971	3910,064697
0,0000977	3913,04493
0,0000987	3916,025162
0,0001	3919,005394
0,000102	3921,985626
0,000104	3924,965858
0,000105	3927,946091
0,000108	3930,926323
0,00011	3933,906555
0,000112	3936,886787
0,000115	3939,86702
0,000118	3942,847252
0,00012	3945,827484
0,000124	3948,807716
0,000126	3951,787949
0,00013	3954,768181
0,000133	3957,748413
0,000135	3960,728645
0,000138	3963,708878
0,000141	3966,68911
0,000144	3969,669342
0,000146	3972,649574
0,000148	3975,629807
0,00015	3978,610039
0,000153	3981,590271
0,000153	3984,570503
0,000155	3987,550735
0,000155	3990,530968
0,000158	3993,5112
0,000156	3996,491432
0,000157	3999,471664
0,000158	4002,451897
0,000157	4005,432129
0,000157	4008,412361
0,000157	4011,392593
0,000158	4014,372826
0,000157	4017,353058
0,000156	4020,33329
0,000156	4023,313522
0,000154	4026,293755
0,000153	4029,273987
0,000152	4032,254219
0,000151	4035,234451
0,000148	4038,214684
0,000147	4041,194916
0,000145	4044,175148
0,000142	4047,15538
0,000141	4050,135612
0,000139	4053,115845
0,000137	4056,096077
0,000135	4059,076309
0,000132	4062,056541
0,00013	4065,036774
0,000128	4068,017006
0,000126	4070,997238
0,000125	4073,97747
0,000123	4076,957703
0,00012	4079,937935
0,00012	4082,918167
0,000118	4085,898399
0,000115	4088,878632
0,000114	4091,858864
0,000113	4094,839096
0,000112	4097,819328
0,00011	4100,799561
0,00011	4103,779793
0,000108	4106,760025
0,000107	4109,740257
0,000106	4112,72049
0,000105	4115,700722
0,000104	4118,680954
0,000104	4121,661186
0,000102	4124,641418
0,000102	4127,621651
0,0000994	4130,601883
0,0000992	4133,582115
0,0000986	4136,562347
0,0000975	4139,54258
0,0000962	4142,522812
0,0000954	4145,503044
0,0000957	4148,483276
0,0000945	4151,463509
0,0000941	4154,443741
0,0000936	4157,423973
0,0000925	4160,404205
0,0000925	4163,384438
0,0000908	4166,36467
0,0000909	4169,344902
0,0000899	4172,325134
0,0000893	4175,305367
0,000089	4178,285599
0,0000887	4181,265831
0,000087	4184,246063
0,0000862	4187,226295
0,0000847	4190,206528
0,0000841	4193,18676
0,0000826	4196,166992
0,0000822	4199,147224
0,0000801	4202,127457
0,0000793	4205,107689
0,0000777	4208,087921
0,0000755	4211,068153
0,0000743	4214,048386
0,0000735	4217,028618
0,0000712	4220,00885
0,0000701	4222,989082
0,0000685	4225,969315
0,0000666	4228,949547
0,0000648	4231,929779
0,0000626	4234,910011
0,0000603	4237,890244
0,0000589	4240,870476
0,000057	4243,850708
0,0000546	4246,83094
0,0000518	4249,811172
0,0000505	4252,791405
0,0000467	4255,771637
0,0000454	4258,751869
0,0000432	4261,732101
0,0000406	4264,712334
0,0000393	4267,692566
0,0000367	4270,672798
0,0000348	4273,65303
0,0000339	4276,633263
0,0000318	4279,613495
0,0000298	4282,593727
0,0000294	4285,573959
0,0000277	4288,554192
0,0000262	4291,534424
0,0000255	4294,514656
0,0000242	4297,494888
0,0000236	4300,475121
0,0000218	4303,455353
0,0000211	4306,435585
0,0000205	4309,415817
0,0000197	4312,396049
0,000019	4315,376282
0,0000185	4318,356514
0,0000171	4321,336746
0,0000166	4324,316978
0,0000171	4327,297211
0,0000174	4330,277443
0,0000181	4333,257675
0,000017	4336,237907
0,0000176	4339,21814
0,0000178	4342,198372
0,0000176	4345,178604
0,0000186	4348,158836
0,0000188	4351,139069
0,0000199	4354,119301
0,0000211	4357,099533
0,0000219	4360,079765
0,0000239	4363,059998
0,0000247	4366,04023
0,0000269	4369,020462
0,0000291	4372,000694
0,0000303	4374,980927
0,0000328	4377,961159
0,0000338	4380,941391
0,0000356	4383,921623
0,000039	4386,901855
0,0000406	4389,882088
0,000043	4392,86232
0,0000451	4395,842552
0,0000486	4398,822784
0,000051	4401,803017
0,0000531	4404,783249
0,0000553	4407,763481
0,000058	4410,743713
0,0000601	4413,723946
0,0000627	4416,704178
0,0000641	4419,68441
0,0000679	4422,664642
0,0000688	4425,644875
0,0000715	4428,625107
0,0000733	4431,605339
0,0000766	4434,585571
0,000079	4437,565804
0,0000798	4440,546036
0,0000834	4443,526268
0,0000862	4446,5065
0,0000873	4449,486732
0,0000895	4452,466965
0,0000918	4455,447197
0,0000933	4458,427429
0,0000955	4461,407661
0,000097	4464,387894
0,000098	4467,368126
0,0000997	4470,348358
0,000101	4473,32859
0,000101	4476,308823
0,000102	4479,289055
0,000104	4482,269287
0,000103	4485,249519
0,000104	4488,229752
0,000104	4491,209984
0,000106	4494,190216
0,000105	4497,170448
0,000106	4500,150681
0,000107	4503,130913
0,000107	4506,111145
0,000108	4509,091377
0,000107	4512,071609
0,000107	4515,051842
0,000107	4518,032074
0,000107	4521,012306
0,000107	4523,992538
0,000106	4526,972771
0,000106	4529,953003
0,000105	4532,933235
0,000105	4535,913467
0,000105	4538,8937
0,000104	4541,873932
0,000103	4544,854164
0,000103	4547,834396
0,000102	4550,814629
0,000102	4553,794861
0,000102	4556,775093
0,000101	4559,755325
0,0001	4562,735558
0,0001	4565,71579
0,0000995	4568,696022
0,0000996	4571,676254
0,0000986	4574,656487
0,0000989	4577,636719
0,0000986	4580,616951
0,0000988	4583,597183
0,0000986	4586,577415
0,0000988	4589,557648
0,0000987	4592,53788
0,0000989	4595,518112
0,0000994	4598,498344
0,0001	4601,478577
0,0001	4604,458809
0,000101	4607,439041
0,000103	4610,419273
0,000103	4613,399506
0,000103	4616,379738
0,000106	4619,35997
0,000106	4622,340202
0,000107	4625,320435
0,000108	4628,300667
0,000109	4631,280899
0,00011	4634,261131
0,000111	4637,241364
0,000112	4640,221596
0,000113	4643,201828
0,000114	4646,18206
0,000114	4649,162292
0,000115	4652,142525
0,000117	4655,122757
0,000118	4658,102989
0,000119	4661,083221
0,000119	4664,063454
0,000119	4667,043686
0,000119	4670,023918
0,00012	4673,00415
0,00012	4675,984383
0,000119	4678,964615
0,000119	4681,944847
0,000118	4684,925079
0,000118	4687,905312
0,000117	4690,885544
0,000115	4693,865776
0,000114	4696,846008
0,000113	4699,826241
0,000111	4702,806473
0,000109	4705,786705
0,000107	4708,766937
0,000105	4711,747169
0,000104	4714,727402
0,000101	4717,707634
0,0000993	4720,687866
0,0000983	4723,668098
0,0000967	4726,648331
0,0000952	4729,628563
0,0000935	4732,608795
0,0000919	4735,589027
0,0000919	4738,56926
0,0000911	4741,549492
0,0000909	4744,529724
0,000091	4747,509956
0,0000909	4750,490189
0,0000903	4753,470421
0,0000912	4756,450653
0,0000901	4759,430885
0,00009	4762,411118
0,0000896	4765,39135
0,0000902	4768,371582
0,0000886	4771,351814
0,0000879	4774,332047
0,000087	4777,312279
0,0000852	4780,292511
0,0000844	4783,272743
0,0000826	4786,252975
0,0000805	4789,233208
0,0000792	4792,21344
0,000077	4795,193672
0,0000754	4798,173904
0,0000738	4801,154137
0,0000709	4804,134369
0,0000692	4807,114601
0,0000674	4810,094833
0,0000648	4813,075066
0,0000618	4816,055298
0,0000591	4819,03553
0,0000558	4822,015762
0,0000544	4824,995995
0,0000526	4827,976227
0,0000492	4830,956459
0,0000469	4833,936691
0,0000448	4836,916924
0,0000415	4839,897156
0,0000397	4842,877388
0,0000365	4845,85762
0,0000337	4848,837852
0,000032	4851,818085
0,000029	4854,798317
0,0000278	4857,778549
0,0000249	4860,758781
0,0000239	4863,739014
0,0000209	4866,719246
0,0000209	4869,699478
0,0000195	4872,67971
0,0000187	4875,659943
0,000019	4878,640175
0,0000191	4881,620407
0,0000205	4884,600639
0,0000211	4887,580872
0,0000229	4890,561104
0,0000236	4893,541336
0,0000266	4896,521568
0,0000276	4899,501801
0,0000297	4902,482033
0,0000316	4905,462265
0,0000338	4908,442497
0,0000365	4911,422729
0,0000392	4914,402962
0,0000412	4917,383194
0,0000417	4920,363426
0,0000448	4923,343658
0,0000463	4926,323891
0,0000482	4929,304123
0,0000498	4932,284355
0,0000512	4935,264587
0,000053	4938,24482
0,0000532	4941,225052
0,0000547	4944,205284
0,0000558	4947,185516
0,0000574	4950,165749
0,000058	4953,145981
0,0000602	4956,126213
0,0000606	4959,106445
0,0000604	4962,086678
0,0000621	4965,06691
0,0000623	4968,047142
0,0000624	4971,027374
0,0000632	4974,007607
0,0000628	4976,987839
0,000063	4979,968071
0,0000635	4982,948303
0,0000636	4985,928535
0,0000636	4988,908768
0,0000631	4991,889
0,0000631	4994,869232
0,0000621	4997,849464
0,0000615	5000,829697
0,0000602	5003,809929
0,0000603	5006,790161
0,0000578	5009,770393
0,0000581	5012,750626
0,0000573	5015,730858
0,0000568	5018,71109
0,0000551	5021,691322
0,0000534	5024,671555
0,0000539	5027,651787
0,0000531	5030,632019
0,0000525	5033,612251
0,0000505	5036,592484
0,0000501	5039,572716
0,0000486	5042,552948
0,0000486	5045,53318
0,0000474	5048,513412
0,0000471	5051,493645
0,000047	5054,473877
0,0000456	5057,454109
0,0000461	5060,434341
0,0000453	5063,414574
0,0000444	5066,394806
0,0000443	5069,375038
0,0000446	5072,35527
0,0000438	5075,335503
0,0000435	5078,315735
0,0000432	5081,295967
0,0000435	5084,276199
0,0000422	5087,256432
0,0000411	5090,236664
0,0000418	5093,216896
0,0000419	5096,197128
0,0000416	5099,177361
0,0000414	5102,157593
0,0000419	5105,137825
0,0000411	5108,118057
0,0000406	5111,098289
0,0000406	5114,078522
0,0000401	5117,058754
0,0000403	5120,038986
0,0000403	5123,019218
0,0000403	5125,999451
0,0000398	5128,979683
0,00004	5131,959915
0,0000391	5134,940147
0,0000398	5137,92038
0,0000383	5140,900612
0,0000383	5143,880844
0,0000381	5146,861076
0,000038	5149,841309
0,0000381	5152,821541
0,0000376	5155,801773
0,0000383	5158,782005
0,0000374	5161,762238
0,0000376	5164,74247
0,0000373	5167,722702
0,0000368	5170,702934
0,0000371	5173,683167
0,0000366	5176,663399
0,000038	5179,643631
0,0000368	5182,623863
0,0000378	5185,604095
0,0000371	5188,584328
0,000037	5191,56456
0,0000371	5194,544792
0,0000373	5197,525024
0,0000363	5200,505257
0,0000373	5203,485489
0,0000366	5206,465721
0,000036	5209,445953
0,0000354	5212,426186
0,0000357	5215,406418
0,0000348	5218,38665
0,0000347	5221,366882
0,0000345	5224,347115
0,0000343	5227,327347
0,0000327	5230,307579
0,0000325	5233,287811
0,0000315	5236,268044
0,0000305	5239,248276
0,0000313	5242,228508
0,0000312	5245,20874
0,0000302	5248,188972
0,0000291	5251,169205
0,0000298	5254,149437
0,0000285	5257,129669
0,0000302	5260,109901
0,0000306	5263,090134
0,0000304	5266,070366
0,0000314	5269,050598
0,0000308	5272,03083
0,0000324	5275,011063
0,0000336	5277,991295
0,0000336	5280,971527
0,0000355	5283,951759
0,0000366	5286,931992
0,0000378	5289,912224
0,000039	5292,892456
0,0000411	5295,872688
0,0000422	5298,852921
0,0000441	5301,833153
0,000046	5304,813385
0,000048	5307,793617
0,000049	5310,773849
0,000051	5313,754082
0,0000518	5316,734314
0,0000534	5319,714546
0,0000548	5322,694778
0,0000564	5325,675011
0,0000576	5328,655243
0,0000592	5331,635475
0,000062	5334,615707
0,0000626	5337,59594
0,0000642	5340,576172
0,0000655	5343,556404
0,0000666	5346,536636
0,0000681	5349,516869
0,0000698	5352,497101
0,0000714	5355,477333
0,0000719	5358,457565
0,0000732	5361,437798
0,0000746	5364,41803
0,000077	5367,398262
0,0000785	5370,378494
0,0000798	5373,358727
0,0000807	5376,338959
0,0000815	5379,319191
0,000083	5382,299423
0,0000837	5385,279655
0,0000845	5388,259888
0,0000863	5391,24012
0,0000867	5394,220352
0,0000874	5397,200584
0,0000894	5400,180817
0,0000894	5403,161049
0,0000893	5406,141281
0,0000908	5409,121513
0,0000916	5412,101746
0,0000918	5415,081978
0,0000931	5418,06221
0,0000928	5421,042442
0,0000923	5424,022675
0,0000927	5427,002907
0,0000932	5429,983139
0,0000929	5432,963371
0,0000924	5435,943604
0,000093	5438,923836
0,0000934	5441,904068
0,0000941	5444,8843
0,0000928	5447,864532
0,0000927	5450,844765
0,0000926	5453,824997
0,000093	5456,805229
0,0000928	5459,785461
0,0000926	5462,765694
0,0000932	5465,745926
0,0000926	5468,726158
0,0000925	5471,70639
0,0000927	5474,686623
0,0000923	5477,666855
0,0000918	5480,647087
0,0000908	5483,627319
0,0000909	5486,607552
0,00009	5489,587784
0,0000897	5492,568016
0,0000896	5495,548248
0,0000885	5498,528481
0,0000865	5501,508713
0,0000862	5504,488945
0,0000852	5507,469177
0,0000835	5510,449409
0,0000826	5513,429642
0,0000815	5516,409874
0,000081	5519,390106
0,0000792	5522,370338
0,0000781	5525,350571
0,0000771	5528,330803
0,0000747	5531,311035
0,0000755	5534,291267
0,0000735	5537,2715
0,0000715	5540,251732
0,0000698	5543,231964
0,000068	5546,212196
0,0000673	5549,192429
0,0000647	5552,172661
0,000064	5555,152893
0,0000614	5558,133125
0,0000594	5561,113358
0,0000572	5564,09359
0,0000557	5567,073822
0,0000533	5570,054054
0,0000511	5573,034286
0,0000489	5576,014519
0,000046	5578,994751
0,0000432	5581,974983
0,0000407	5584,955215
0,0000388	5587,935448
0,0000375	5590,91568
0,0000337	5593,895912
0,0000318	5596,876144
0,0000292	5599,856377
0,0000256	5602,836609
0,0000233	5605,816841
0,0000204	5608,797073
0,0000177	5611,777306
0,0000152	5614,757538
0,0000124	5617,73777
0,0000105	5620,718002
0,00000697	5623,698235
0,00000472	5626,678467
0,00000281	5629,658699
0,00000261	5632,638931
0,00000404	5635,619164
0,00000584	5638,599396
0,00000835	5641,579628
0,00000976	5644,55986
0,0000127	5647,540092
0,0000144	5650,520325
0,0000165	5653,500557
0,0000182	5656,480789
0,0000199	5659,461021
0,0000216	5662,441254
0,0000233	5665,421486
0,0000253	5668,401718
0,0000268	5671,38195
0,0000284	5674,362183
0,0000294	5677,342415
0,0000315	5680,322647
0,0000316	5683,302879
0,0000332	5686,283112
0,0000346	5689,263344
0,0000356	5692,243576
0,0000384	5695,223808
0,0000379	5698,204041
0,0000392	5701,184273
0,000041	5704,164505
0,0000412	5707,144737
0,0000413	5710,124969
0,0000435	5713,105202
0,0000443	5716,085434
0,0000445	5719,065666
0,0000451	5722,045898
0,000047	5725,026131
0,0000476	5728,006363
0,0000481	5730,986595
0,0000486	5733,966827
0,0000492	5736,94706
0,0000496	5739,927292
0,0000512	5742,907524
0,0000523	5745,887756
0,000053	5748,867989
0,0000529	5751,848221
0,0000536	5754,828453
0,0000546	5757,808685
0,0000542	5760,788918
0,000055	5763,76915
0,0000554	5766,749382
0,0000564	5769,729614
0,0000571	5772,709846
0,000057	5775,690079
0,0000563	5778,670311
0,0000575	5781,650543
0,0000576	5784,630775
0,0000572	5787,611008
0,000058	5790,59124
0,000058	5793,571472
0,0000586	5796,551704
0,0000576	5799,531937
0,0000577	5802,512169
0,0000576	5805,492401
0,0000591	5808,472633
0,0000584	5811,452866
0,0000587	5814,433098
0,0000595	5817,41333
0,0000591	5820,393562
0,0000608	5823,373795
0,0000621	5826,354027
0,0000623	5829,334259
0,0000627	5832,314491
0,0000654	5835,294724
0,0000655	5838,274956
0,000067	5841,255188
0,0000685	5844,23542
0,0000693	5847,215652
0,0000715	5850,195885
0,0000726	5853,176117
0,0000745	5856,156349
0,0000757	5859,136581
0,0000781	5862,116814
0,0000792	5865,097046
0,0000812	5868,077278
0,0000843	5871,05751
0,0000855	5874,037743
0,0000875	5877,017975
0,0000896	5879,998207
0,0000913	5882,978439
0,0000926	5885,958672
0,0000943	5888,938904
0,0000966	5891,919136
0,0000993	5894,899368
0,000099	5897,879601
0,000101	5900,859833
0,000103	5903,840065
0,000103	5906,820297
0,000104	5909,800529
0,000104	5912,780762
0,000106	5915,760994
0,000105	5918,741226
0,000106	5921,721458
0,000105	5924,701691
0,000106	5927,681923
0,000105	5930,662155
0,000104	5933,642387
0,000104	5936,62262
0,000104	5939,602852
0,000102	5942,583084
0,000102	5945,563316
[truncated: 30,772 more rows]
