# Supplementary material for: Predicting the Durability of Solid Fired Bricks Using NDT Electroacoustic Methods
Source: Materials (Basel). 2022 Aug 25;15(17):5882. doi: 10.3390/ma15175882 (PMC9457344; doi:10.3390/ma15175882)
Supplement: Supplementary file 1 [file materials-15-05882-s001.zip › 36-NV0_FL.csv]

ASCII data file created with TiePie Multi Channel software. www.tiepie.com.
2021-02-24 09:15:45 704m
Frequency	FFT1
Hz	V
0,00092	0
0,000352	2,980232239
0,000384	5,960464478
0,000421	8,940696716
0,000338	11,92092896
0,0003	14,90116119
0,000245	17,88139343
0,000459	20,86162567
0,000665	23,84185791
0,000765	26,82209015
0,000707	29,80232239
0,000441	32,78255463
0,000431	35,76278687
0,000469	38,7430191
0,000451	41,72325134
0,000389	44,70348358
0,000302	47,68371582
0,000355	50,66394806
0,000409	53,6441803
0,000358	56,62441254
0,000345	59,60464478
0,000379	62,58487701
0,000418	65,56510925
0,000451	68,54534149
0,000477	71,52557373
0,000492	74,50580597
0,000489	77,48603821
0,000494	80,46627045
0,000486	83,44650269
0,000478	86,42673492
0,00043	89,40696716
0,000378	92,3871994
0,000368	95,36743164
0,000378	98,34766388
0,000376	101,3278961
0,000369	104,3081284
0,000358	107,2883606
0,00037	110,2685928
0,00039	113,2488251
0,000399	116,2290573
0,000396	119,2092896
0,000391	122,1895218
0,000378	125,169754
0,000369	128,1499863
0,000386	131,1302185
0,000397	134,1104507
0,000382	137,090683
0,000367	140,0709152
0,000377	143,0511475
0,00039	146,0313797
0,000408	149,0116119
0,000379	151,9918442
0,000377	154,9720764
0,00038	157,9523087
0,000398	160,9325409
0,0004	163,9127731
0,000391	166,8930054
0,000371	169,8732376
0,000363	172,8534698
0,000356	175,8337021
0,000347	178,8139343
0,000346	181,7941666
0,000332	184,7743988
0,000318	187,754631
0,000318	190,7348633
0,00032	193,7150955
0,000312	196,6953278
0,000307	199,67556
0,000306	202,6557922
0,000304	205,6360245
0,000302	208,6162567
0,000299	211,596489
0,000296	214,5767212
0,000297	217,5569534
0,000298	220,5371857
0,000295	223,5174179
0,000293	226,4976501
0,000292	229,4778824
0,000292	232,4581146
0,00029	235,4383469
0,000287	238,4185791
0,000285	241,3988113
0,00028	244,3790436
0,000282	247,3592758
0,000279	250,3395081
0,000278	253,3197403
0,000274	256,2999725
0,000269	259,2802048
0,000267	262,260437
0,000266	265,2406693
0,000265	268,2209015
0,000261	271,2011337
0,000259	274,181366
0,000256	277,1615982
0,000256	280,1418304
0,000252	283,1220627
0,000249	286,1022949
0,000248	289,0825272
0,000246	292,0627594
0,000243	295,0429916
0,00024	298,0232239
0,000239	301,0034561
0,000237	303,9836884
0,000234	306,9639206
0,000231	309,9441528
0,000227	312,9243851
0,000225	315,9046173
0,000223	318,8848495
0,000219	321,8650818
0,000218	324,845314
0,000215	327,8255463
0,000214	330,8057785
0,000212	333,7860107
0,000209	336,766243
0,000205	339,7464752
0,000204	342,7267075
0,000201	345,7069397
0,000201	348,6871719
0,000197	351,6674042
0,000197	354,6476364
0,000194	357,6278687
0,000193	360,6081009
0,000189	363,5883331
0,00019	366,5685654
0,000189	369,5487976
0,000188	372,5290298
0,000187	375,5092621
0,000185	378,4894943
0,000184	381,4697266
0,000182	384,4499588
0,000181	387,430191
0,00018	390,4104233
0,00018	393,3906555
0,000177	396,3708878
0,000175	399,35112
0,000175	402,3313522
0,000175	405,3115845
0,000175	408,2918167
0,000172	411,272049
0,00017	414,2522812
0,00017	417,2325134
0,00017	420,2127457
0,00017	423,1929779
0,000167	426,1732101
0,000165	429,1534424
0,000164	432,1336746
0,000162	435,1139069
0,00016	438,0941391
0,000159	441,0743713
0,000154	444,0546036
0,000152	447,0348358
0,000152	450,0150681
0,000148	452,9953003
0,000148	455,9755325
0,000145	458,9557648
0,000142	461,935997
0,000139	464,9162292
0,000139	467,8964615
0,000138	470,8766937
0,000137	473,856926
0,000134	476,8371582
0,000131	479,8173904
0,000133	482,7976227
0,00013	485,7778549
0,000129	488,7580872
0,000128	491,7383194
0,000125	494,7185516
0,000125	497,6987839
0,000124	500,6790161
0,000122	503,6592484
0,000121	506,6394806
0,00012	509,6197128
0,000117	512,5999451
0,000116	515,5801773
0,000118	518,5604095
0,000117	521,5406418
0,000114	524,520874
0,000111	527,5011063
0,000112	530,4813385
0,000112	533,4615707
0,000111	536,441803
0,00011	539,4220352
0,00011	542,4022675
0,000109	545,3824997
0,000109	548,3627319
0,000107	551,3429642
0,000109	554,3231964
0,000108	557,3034286
0,000108	560,2836609
0,000106	563,2638931
0,000106	566,2441254
0,000106	569,2243576
0,000106	572,2045898
0,000105	575,1848221
0,000103	578,1650543
0,000102	581,1452866
0,000101	584,1255188
0,0001	587,105751
0,000099	590,0859833
0,0000992	593,0662155
0,0000979	596,0464478
0,0000967	599,02668
0,0000963	602,0069122
0,0000963	604,9871445
0,0000948	607,9673767
0,0000942	610,9476089
0,0000941	613,9278412
0,0000938	616,9080734
0,0000924	619,8883057
0,0000918	622,8685379
0,0000921	625,8487701
0,0000908	628,8290024
0,0000899	631,8092346
0,0000905	634,7894669
0,0000904	637,7696991
0,0000879	640,7499313
0,0000891	643,7301636
0,0000878	646,7103958
0,0000864	649,6906281
0,0000861	652,6708603
0,0000869	655,6510925
0,0000846	658,6313248
0,0000849	661,611557
0,0000841	664,5917892
0,0000854	667,5720215
0,0000834	670,5522537
0,0000839	673,532486
0,0000836	676,5127182
0,0000821	679,4929504
0,0000817	682,4731827
0,0000826	685,4534149
0,000083	688,4336472
0,0000821	691,4138794
0,0000828	694,3941116
0,0000824	697,3743439
0,0000811	700,3545761
0,0000818	703,3348083
0,0000815	706,3150406
0,0000811	709,2952728
0,0000813	712,2755051
0,0000819	715,2557373
0,0000819	718,2359695
0,0000829	721,2162018
0,0000819	724,196434
0,0000821	727,1766663
0,0000811	730,1568985
0,0000811	733,1371307
0,0000832	736,117363
0,0000832	739,0975952
0,0000823	742,0778275
0,0000826	745,0580597
0,0000829	748,0382919
0,0000848	751,0185242
0,0000832	753,9987564
0,0000835	756,9789886
0,000084	759,9592209
0,0000844	762,9394531
0,0000833	765,9196854
0,0000834	768,8999176
0,0000841	771,8801498
0,0000842	774,8603821
0,0000835	777,8406143
0,0000842	780,8208466
0,0000842	783,8010788
0,0000845	786,781311
0,0000839	789,7615433
0,0000848	792,7417755
0,0000851	795,7220078
0,0000859	798,70224
0,0000858	801,6824722
0,0000856	804,6627045
0,0000857	807,6429367
0,0000845	810,6231689
0,000085	813,6034012
0,0000862	816,5836334
0,0000862	819,5638657
0,0000865	822,5440979
0,0000862	825,5243301
0,0000884	828,5045624
0,0000875	831,4847946
0,0000878	834,4650269
0,0000881	837,4452591
0,0000892	840,4254913
0,0000892	843,4057236
0,0000899	846,3859558
0,000091	849,366188
0,0000909	852,3464203
0,0000917	855,3266525
0,0000925	858,3068848
0,0000937	861,287117
0,0000946	864,2673492
0,0000952	867,2475815
0,0000958	870,2278137
0,0000975	873,208046
0,0000984	876,1882782
0,0000996	879,1685104
0,0001	882,1487427
0,0001	885,1289749
0,000102	888,1092072
0,000102	891,0894394
0,000106	894,0696716
0,000105	897,0499039
0,000105	900,0301361
0,000106	903,0103683
0,000107	905,9906006
0,000108	908,9708328
0,00011	911,9510651
0,00011	914,9312973
0,000112	917,9115295
0,000111	920,8917618
0,000114	923,871994
0,000114	926,8522263
0,000114	929,8324585
0,000115	932,8126907
0,000116	935,792923
0,000116	938,7731552
0,000116	941,7533875
0,000117	944,7336197
0,000118	947,7138519
0,000119	950,6940842
0,000119	953,6743164
0,000119	956,6545486
0,00012	959,6347809
0,000121	962,6150131
0,000121	965,5952454
0,000121	968,5754776
0,000123	971,5557098
0,000123	974,5359421
0,000123	977,5161743
0,000124	980,4964066
0,000124	983,4766388
0,000125	986,456871
0,000125	989,4371033
0,000125	992,4173355
0,000125	995,3975677
0,000124	998,3778
0,000127	1001,358032
0,000128	1004,338264
0,000127	1007,318497
0,000127	1010,298729
0,000128	1013,278961
0,000128	1016,259193
0,000128	1019,239426
0,000129	1022,219658
0,00013	1025,19989
0,000128	1028,180122
0,000129	1031,160355
0,00013	1034,140587
0,00013	1037,120819
0,000129	1040,101051
0,00013	1043,081284
0,000132	1046,061516
0,000132	1049,041748
0,000131	1052,02198
0,000132	1055,002213
0,000132	1057,982445
0,000132	1060,962677
0,000133	1063,942909
0,000134	1066,923141
0,000134	1069,903374
0,000134	1072,883606
0,000134	1075,863838
0,000135	1078,84407
0,000135	1081,824303
0,000136	1084,804535
0,000135	1087,784767
0,000136	1090,764999
0,000136	1093,745232
0,000136	1096,725464
0,000137	1099,705696
0,000138	1102,685928
0,000137	1105,666161
0,000137	1108,646393
0,000138	1111,626625
0,000137	1114,606857
0,000138	1117,58709
0,000139	1120,567322
0,000138	1123,547554
0,000138	1126,527786
0,000138	1129,508018
0,000138	1132,488251
0,000139	1135,468483
0,000138	1138,448715
0,000139	1141,428947
0,000138	1144,40918
0,000139	1147,389412
0,000138	1150,369644
0,000139	1153,349876
0,00014	1156,330109
0,00014	1159,310341
0,00014	1162,290573
0,000139	1165,270805
0,00014	1168,251038
0,000139	1171,23127
0,000139	1174,211502
0,000139	1177,191734
0,00014	1180,171967
0,00014	1183,152199
0,00014	1186,132431
0,00014	1189,112663
0,000139	1192,092896
0,000141	1195,073128
0,000141	1198,05336
0,000141	1201,033592
0,000142	1204,013824
0,000141	1206,994057
0,000141	1209,974289
0,00014	1212,954521
0,00014	1215,934753
0,000141	1218,914986
0,000141	1221,895218
0,000141	1224,87545
0,000142	1227,855682
0,000142	1230,835915
0,000142	1233,816147
0,000142	1236,796379
0,000142	1239,776611
0,000142	1242,756844
0,000141	1245,737076
0,000143	1248,717308
0,000142	1251,69754
0,000143	1254,677773
0,000141	1257,658005
0,000142	1260,638237
0,000143	1263,618469
0,000142	1266,598701
0,000142	1269,578934
0,000142	1272,559166
0,000142	1275,539398
0,000143	1278,51963
0,000143	1281,499863
0,000143	1284,480095
0,000143	1287,460327
0,000144	1290,440559
0,000143	1293,420792
0,000142	1296,401024
0,000144	1299,381256
0,000144	1302,361488
0,000145	1305,341721
0,000143	1308,321953
0,000143	1311,302185
0,000145	1314,282417
0,000145	1317,26265
0,000144	1320,242882
0,000145	1323,223114
0,000145	1326,203346
0,000145	1329,183578
0,000147	1332,163811
0,000147	1335,144043
0,000146	1338,124275
0,000146	1341,104507
0,000148	1344,08474
0,000147	1347,064972
0,000148	1350,045204
0,000148	1353,025436
0,000147	1356,005669
0,000147	1358,985901
0,000148	1361,966133
0,000149	1364,946365
0,000149	1367,926598
0,000149	1370,90683
0,000148	1373,887062
0,000148	1376,867294
0,00015	1379,847527
0,000149	1382,827759
0,000148	1385,807991
0,000148	1388,788223
0,000149	1391,768456
0,000148	1394,748688
0,000149	1397,72892
0,000148	1400,709152
0,000148	1403,689384
0,000147	1406,669617
0,000148	1409,649849
0,000148	1412,630081
0,000147	1415,610313
0,000148	1418,590546
0,000148	1421,570778
0,000148	1424,55101
0,000147	1427,531242
0,000146	1430,511475
0,000147	1433,491707
0,000147	1436,471939
0,000146	1439,452171
0,000146	1442,432404
0,000146	1445,412636
0,000146	1448,392868
0,000145	1451,3731
0,000145	1454,353333
0,000145	1457,333565
0,000145	1460,313797
0,000144	1463,294029
0,000144	1466,274261
0,000145	1469,254494
0,000144	1472,234726
0,000144	1475,214958
0,000143	1478,19519
0,000143	1481,175423
0,000143	1484,155655
0,000143	1487,135887
0,000142	1490,116119
0,000143	1493,096352
0,000142	1496,076584
0,000142	1499,056816
0,000142	1502,037048
0,000141	1505,017281
0,000142	1507,997513
0,000142	1510,977745
0,000141	1513,957977
0,000141	1516,93821
0,000141	1519,918442
0,000141	1522,898674
0,000141	1525,878906
0,000141	1528,859138
0,000141	1531,839371
0,000142	1534,819603
0,000141	1537,799835
0,000141	1540,780067
0,000142	1543,7603
0,000142	1546,740532
0,000143	1549,720764
0,000144	1552,700996
0,000144	1555,681229
0,000144	1558,661461
0,000146	1561,641693
0,000145	1564,621925
0,000146	1567,602158
0,000146	1570,58239
0,000146	1573,562622
0,000147	1576,542854
0,000147	1579,523087
0,000148	1582,503319
0,00015	1585,483551
0,00015	1588,463783
0,00015	1591,444016
0,000152	1594,424248
0,000152	1597,40448
0,000152	1600,384712
0,000153	1603,364944
0,000154	1606,345177
0,000153	1609,325409
0,000156	1612,305641
0,000154	1615,285873
0,000156	1618,266106
0,000157	1621,246338
0,000157	1624,22657
0,000159	1627,206802
0,000159	1630,187035
0,000159	1633,167267
0,00016	1636,147499
0,000162	1639,127731
0,00016	1642,107964
0,000161	1645,088196
0,000161	1648,068428
0,000164	1651,04866
0,000164	1654,028893
0,000166	1657,009125
0,000166	1659,989357
0,000166	1662,969589
0,000166	1665,949821
0,000168	1668,930054
0,000169	1671,910286
0,000168	1674,890518
0,00017	1677,87075
0,000171	1680,850983
0,000171	1683,831215
0,000173	1686,811447
0,000173	1689,791679
0,000173	1692,771912
0,000174	1695,752144
0,000175	1698,732376
0,000176	1701,712608
0,000176	1704,692841
0,000176	1707,673073
0,000178	1710,653305
0,000178	1713,633537
0,000179	1716,61377
0,000181	1719,594002
0,000182	1722,574234
0,000182	1725,554466
0,000183	1728,534698
0,000184	1731,514931
0,000184	1734,495163
0,000185	1737,475395
0,000186	1740,455627
0,000187	1743,43586
0,000188	1746,416092
0,000188	1749,396324
0,000189	1752,376556
0,00019	1755,356789
0,000191	1758,337021
0,000191	1761,317253
0,000193	1764,297485
0,000193	1767,277718
0,000193	1770,25795
0,000194	1773,238182
0,000196	1776,218414
0,000196	1779,198647
0,000197	1782,178879
0,000197	1785,159111
0,000198	1788,139343
0,0002	1791,119576
0,000198	1794,099808
0,000202	1797,08004
0,000201	1800,060272
0,000201	1803,040504
0,000203	1806,020737
0,000203	1809,000969
0,000205	1811,981201
0,000204	1814,961433
0,000206	1817,941666
0,000207	1820,921898
0,000208	1823,90213
0,000206	1826,882362
0,000208	1829,862595
0,000209	1832,842827
0,00021	1835,823059
0,000209	1838,803291
0,000211	1841,783524
0,00021	1844,763756
0,000211	1847,743988
0,000211	1850,72422
0,000212	1853,704453
0,000213	1856,684685
0,000213	1859,664917
0,000213	1862,645149
0,000214	1865,625381
0,000215	1868,605614
0,000215	1871,585846
0,000215	1874,566078
0,000216	1877,54631
0,000216	1880,526543
0,000218	1883,506775
0,000217	1886,487007
0,000219	1889,467239
0,00022	1892,447472
0,000218	1895,427704
0,000219	1898,407936
0,00022	1901,388168
0,00022	1904,368401
0,000221	1907,348633
0,000222	1910,328865
0,000222	1913,309097
0,000223	1916,28933
0,000223	1919,269562
0,000223	1922,249794
0,000224	1925,230026
0,000224	1928,210258
0,000224	1931,190491
0,000225	1934,170723
0,000225	1937,150955
0,000226	1940,131187
0,000227	1943,11142
0,000229	1946,091652
0,000227	1949,071884
0,000228	1952,052116
0,000229	1955,032349
0,000229	1958,012581
0,000229	1960,992813
0,000231	1963,973045
0,00023	1966,953278
0,00023	1969,93351
0,000232	1972,913742
0,000231	1975,893974
0,000232	1978,874207
0,000232	1981,854439
0,000232	1984,834671
0,000232	1987,814903
0,000233	1990,795135
0,000234	1993,775368
0,000233	1996,7556
0,000233	1999,735832
0,000234	2002,716064
0,000234	2005,696297
0,000234	2008,676529
0,000236	2011,656761
0,000235	2014,636993
0,000236	2017,617226
0,000235	2020,597458
0,000235	2023,57769
0,000236	2026,557922
0,000237	2029,538155
0,000237	2032,518387
0,000236	2035,498619
0,000237	2038,478851
0,000237	2041,459084
0,000236	2044,439316
0,000235	2047,419548
0,000236	2050,39978
0,000236	2053,380013
0,000236	2056,360245
0,000236	2059,340477
0,000235	2062,320709
0,000236	2065,300941
0,000235	2068,281174
0,000235	2071,261406
0,000234	2074,241638
0,000235	2077,22187
0,000235	2080,202103
0,000235	2083,182335
0,000234	2086,162567
0,000234	2089,142799
0,000233	2092,123032
0,000234	2095,103264
0,000232	2098,083496
0,000233	2101,063728
0,000233	2104,043961
0,000233	2107,024193
0,000232	2110,004425
0,000232	2112,984657
0,000231	2115,96489
0,000231	2118,945122
0,00023	2121,925354
0,00023	2124,905586
0,00023	2127,885818
0,000229	2130,866051
0,000228	2133,846283
0,000227	2136,826515
0,000227	2139,806747
0,000227	2142,78698
0,000227	2145,767212
0,000226	2148,747444
0,000224	2151,727676
0,000224	2154,707909
0,000224	2157,688141
0,000223	2160,668373
0,000222	2163,648605
0,000222	2166,628838
0,00022	2169,60907
0,000219	2172,589302
0,000219	2175,569534
0,000217	2178,549767
0,000217	2181,529999
0,000216	2184,510231
0,000215	2187,490463
0,000213	2190,470695
0,000213	2193,450928
0,000211	2196,43116
0,00021	2199,411392
0,000209	2202,391624
0,000206	2205,371857
0,000205	2208,352089
0,000204	2211,332321
0,000203	2214,312553
0,000201	2217,292786
0,0002	2220,273018
0,000199	2223,25325
0,000196	2226,233482
0,000194	2229,213715
0,000194	2232,193947
0,000192	2235,174179
0,000191	2238,154411
0,000188	2241,134644
0,000186	2244,114876
0,000185	2247,095108
0,000182	2250,07534
0,000182	2253,055573
0,00018	2256,035805
0,000178	2259,016037
0,000176	2261,996269
0,000175	2264,976501
0,000173	2267,956734
0,000171	2270,936966
0,000169	2273,917198
0,000167	2276,89743
0,000167	2279,877663
0,000163	2282,857895
0,000161	2285,838127
0,000159	2288,818359
0,000156	2291,798592
0,000153	2294,778824
0,000152	2297,759056
0,00015	2300,739288
0,000148	2303,719521
0,000146	2306,699753
0,000143	2309,679985
0,000141	2312,660217
0,000139	2315,64045
0,000137	2318,620682
0,000135	2321,600914
0,000135	2324,581146
0,000134	2327,561378
0,000131	2330,541611
0,000131	2333,521843
0,00013	2336,502075
0,000129	2339,482307
0,00013	2342,46254
0,000129	2345,442772
0,00013	2348,423004
0,000132	2351,403236
0,000135	2354,383469
0,000138	2357,363701
0,000142	2360,343933
0,000146	2363,324165
0,000149	2366,304398
0,000157	2369,28463
0,000163	2372,264862
0,00017	2375,245094
0,00018	2378,225327
0,000189	2381,205559
0,0002	2384,185791
0,000213	2387,166023
0,000226	2390,146255
0,00024	2393,126488
0,000256	2396,10672
0,000273	2399,086952
0,000291	2402,067184
0,00031	2405,047417
0,000332	2408,027649
0,000356	2411,007881
0,000382	2413,988113
0,00041	2416,968346
0,000438	2419,948578
0,000471	2422,92881
0,000506	2425,909042
0,000542	2428,889275
0,000581	2431,869507
0,000624	2434,849739
0,000666	2437,829971
0,000711	2440,810204
0,000754	2443,790436
0,000799	2446,770668
0,000838	2449,7509
0,000878	2452,731133
0,000911	2455,711365
0,000939	2458,691597
0,00096	2461,671829
0,000975	2464,652061
0,000983	2467,632294
0,000984	2470,612526
0,000982	2473,592758
0,000973	2476,57299
0,000963	2479,553223
0,000949	2482,533455
0,000934	2485,513687
0,000916	2488,493919
0,000898	2491,474152
0,00088	2494,454384
0,000862	2497,434616
0,000844	2500,414848
0,000825	2503,395081
0,000808	2506,375313
0,000792	2509,355545
0,000776	2512,335777
0,000759	2515,31601
0,000744	2518,296242
0,00073	2521,276474
0,000716	2524,256706
0,000703	2527,236938
0,00069	2530,217171
0,000677	2533,197403
0,000665	2536,177635
0,000654	2539,157867
0,000643	2542,1381
0,000632	2545,118332
0,000622	2548,098564
0,000613	2551,078796
0,000604	2554,059029
0,000594	2557,039261
0,000585	2560,019493
0,000577	2562,999725
0,000569	2565,979958
0,000562	2568,96019
0,000553	2571,940422
0,000546	2574,920654
0,00054	2577,900887
0,000532	2580,881119
0,000526	2583,861351
0,00052	2586,841583
0,000514	2589,821815
0,000508	2592,802048
0,000503	2595,78228
0,000497	2598,762512
0,000491	2601,742744
0,000485	2604,722977
0,00048	2607,703209
0,000475	2610,683441
0,000471	2613,663673
0,000466	2616,643906
0,000462	2619,624138
0,000457	2622,60437
0,000453	2625,584602
0,000449	2628,564835
0,000444	2631,545067
0,00044	2634,525299
0,000437	2637,505531
0,000432	2640,485764
0,000429	2643,465996
0,000426	2646,446228
0,000422	2649,42646
0,000418	2652,406693
0,000415	2655,386925
0,000411	2658,367157
0,000409	2661,347389
0,000405	2664,327621
0,000403	2667,307854
0,000399	2670,288086
0,000396	2673,268318
0,000394	2676,24855
0,000391	2679,228783
0,000388	2682,209015
0,000384	2685,189247
0,000382	2688,169479
0,000378	2691,149712
0,000376	2694,129944
0,000373	2697,110176
0,00037	2700,090408
0,000369	2703,070641
0,000366	2706,050873
0,000363	2709,031105
0,000361	2712,011337
0,000359	2714,99157
0,000355	2717,971802
0,000353	2720,952034
0,000351	2723,932266
0,000348	2726,912498
0,000346	2729,892731
0,000344	2732,872963
0,000341	2735,853195
0,000339	2738,833427
0,000337	2741,81366
0,000334	2744,793892
0,000332	2747,774124
0,00033	2750,754356
0,000328	2753,734589
0,000325	2756,714821
0,000324	2759,695053
0,000321	2762,675285
0,000319	2765,655518
0,000317	2768,63575
0,000315	2771,615982
0,000313	2774,596214
0,000311	2777,576447
0,000308	2780,556679
0,000306	2783,536911
0,000305	2786,517143
0,000302	2789,497375
0,0003	2792,477608
0,000298	2795,45784
0,000296	2798,438072
0,000294	2801,418304
0,000292	2804,398537
0,00029	2807,378769
0,000288	2810,359001
0,000287	2813,339233
0,000287	2816,319466
0,000288	2819,299698
0,00029	2822,27993
0,000293	2825,260162
0,000296	2828,240395
0,000299	2831,220627
0,000302	2834,200859
0,000304	2837,181091
0,000307	2840,161324
0,000307	2843,141556
0,000307	2846,121788
0,000307	2849,10202
0,000308	2852,082253
0,000306	2855,062485
0,000305	2858,042717
0,000303	2861,022949
0,000302	2864,003181
0,0003	2866,983414
0,000299	2869,963646
0,000297	2872,943878
0,000296	2875,92411
0,000293	2878,904343
0,000293	2881,884575
0,000291	2884,864807
0,000289	2887,845039
0,000288	2890,825272
0,000286	2893,805504
0,000286	2896,785736
0,000283	2899,765968
0,000283	2902,746201
0,000282	2905,726433
0,00028	2908,706665
0,00028	2911,686897
0,000278	2914,66713
0,000277	2917,647362
0,000277	2920,627594
0,000275	2923,607826
0,000274	2926,588058
0,000273	2929,568291
0,000273	2932,548523
0,000271	2935,528755
0,000271	2938,508987
0,000269	2941,48922
0,000268	2944,469452
0,000269	2947,449684
0,000267	2950,429916
0,000266	2953,410149
0,000265	2956,390381
0,000265	2959,370613
0,000264	2962,350845
0,000263	2965,331078
0,000263	2968,31131
0,000262	2971,291542
0,000262	2974,271774
0,000262	2977,252007
0,00026	2980,232239
0,000259	2983,212471
0,000259	2986,192703
0,000259	2989,172935
0,000258	2992,153168
0,000257	2995,1334
0,000256	2998,113632
0,000255	3001,093864
0,000256	3004,074097
0,000256	3007,054329
0,000254	3010,034561
0,000254	3013,014793
0,000253	3015,995026
0,000253	3018,975258
0,000253	3021,95549
0,000251	3024,935722
0,00025	3027,915955
0,00025	3030,896187
0,000251	3033,876419
0,00025	3036,856651
0,000249	3039,836884
0,00025	3042,817116
0,000248	3045,797348
0,000248	3048,77758
0,00025	3051,757813
0,000248	3054,738045
0,000248	3057,718277
0,000248	3060,698509
0,000247	3063,678741
0,000248	3066,658974
0,000247	3069,639206
0,000247	3072,619438
0,000246	3075,59967
0,000246	3078,579903
0,000246	3081,560135
0,000246	3084,540367
0,000246	3087,520599
0,000245	3090,500832
0,000246	3093,481064
0,000246	3096,461296
0,000245	3099,441528
0,000246	3102,421761
0,000244	3105,401993
0,000246	3108,382225
0,000246	3111,362457
0,000246	3114,34269
0,000245	3117,322922
0,000246	3120,303154
0,000246	3123,283386
0,000246	3126,263618
0,000246	3129,243851
0,000245	3132,224083
0,000246	3135,204315
0,000246	3138,184547
0,000247	3141,16478
0,000246	3144,145012
0,000247	3147,125244
0,000248	3150,105476
0,000248	3153,085709
0,000247	3156,065941
0,000248	3159,046173
0,000248	3162,026405
0,000248	3165,006638
0,000249	3167,98687
0,000249	3170,967102
0,000249	3173,947334
0,000249	3176,927567
0,00025	3179,907799
0,000251	3182,888031
0,00025	3185,868263
0,000251	3188,848495
0,000251	3191,828728
0,000252	3194,80896
0,000252	3197,789192
0,000252	3200,769424
0,000252	3203,749657
0,000254	3206,729889
0,000254	3209,710121
0,000253	3212,690353
0,000254	3215,670586
0,000254	3218,650818
0,000255	3221,63105
0,000256	3224,611282
0,000257	3227,591515
0,000256	3230,571747
0,000257	3233,551979
0,000258	3236,532211
0,000259	3239,512444
0,000259	3242,492676
0,00026	3245,472908
0,000259	3248,45314
0,00026	3251,433372
0,00026	3254,413605
0,000262	3257,393837
0,000262	3260,374069
0,000261	3263,354301
0,000263	3266,334534
0,000263	3269,314766
0,000264	3272,294998
0,000264	3275,27523
0,000265	3278,255463
0,000265	3281,235695
0,000265	3284,215927
0,000264	3287,196159
0,000265	3290,176392
0,000265	3293,156624
0,000266	3296,136856
0,000266	3299,117088
0,000265	3302,097321
0,000266	3305,077553
0,000267	3308,057785
0,000266	3311,038017
0,000267	3314,01825
0,000267	3316,998482
0,000266	3319,978714
0,000267	3322,958946
0,000267	3325,939178
0,000268	3328,919411
0,000267	3331,899643
0,000268	3334,879875
0,000267	3337,860107
0,000268	3340,84034
0,000268	3343,820572
0,000268	3346,800804
0,000269	3349,781036
0,000269	3352,761269
0,000269	3355,741501
0,000269	3358,721733
0,000269	3361,701965
0,00027	3364,682198
0,00027	3367,66243
0,00027	3370,642662
0,000271	3373,622894
0,00027	3376,603127
0,000271	3379,583359
0,000272	3382,563591
0,000272	3385,543823
0,000272	3388,524055
0,000272	3391,504288
0,000274	3394,48452
0,000274	3397,464752
0,000274	3400,444984
0,000275	3403,425217
0,000274	3406,405449
0,000275	3409,385681
0,000275	3412,365913
0,000275	3415,346146
0,000276	3418,326378
0,000277	3421,30661
0,000277	3424,286842
0,000278	3427,267075
0,000278	3430,247307
0,00028	3433,227539
0,000279	3436,207771
0,00028	3439,188004
0,000281	3442,168236
0,00028	3445,148468
0,000281	3448,1287
0,000282	3451,108932
0,000282	3454,089165
0,000282	3457,069397
0,000284	3460,049629
0,000284	3463,029861
0,000285	3466,010094
0,000285	3468,990326
0,000286	3471,970558
0,000287	3474,95079
0,000288	3477,931023
0,000288	3480,911255
0,000289	3483,891487
0,00029	3486,871719
0,00029	3489,851952
0,000291	3492,832184
0,000293	3495,812416
0,000292	3498,792648
0,000294	3501,772881
0,000294	3504,753113
0,000295	3507,733345
0,000296	3510,713577
0,000297	3513,69381
0,000298	3516,674042
0,000299	3519,654274
0,000301	3522,634506
0,000301	3525,614738
0,000302	3528,594971
0,000302	3531,575203
0,000305	3534,555435
0,000306	3537,535667
0,000306	3540,5159
0,000308	3543,496132
0,000309	3546,476364
0,000311	3549,456596
0,000311	3552,436829
0,000313	3555,417061
0,000315	3558,397293
0,000315	3561,377525
0,000316	3564,357758
0,000317	3567,33799
0,000319	3570,318222
0,00032	3573,298454
0,00032	3576,278687
0,000323	3579,258919
0,000324	3582,239151
0,000325	3585,219383
0,000327	3588,199615
0,000328	3591,179848
0,00033	3594,16008
0,000331	3597,140312
0,000332	3600,120544
0,000333	3603,100777
0,000334	3606,081009
0,000336	3609,061241
0,000337	3612,041473
0,000339	3615,021706
0,00034	3618,001938
0,000341	3620,98217
0,000343	3623,962402
0,000344	3626,942635
0,000345	3629,922867
0,000348	3632,903099
0,000348	3635,883331
0,00035	3638,863564
0,000352	3641,843796
0,000353	3644,824028
0,000355	3647,80426
0,000356	3650,784492
0,000358	3653,764725
0,00036	3656,744957
0,000361	3659,725189
0,000362	3662,705421
0,000365	3665,685654
0,000367	3668,665886
0,000367	3671,646118
0,000369	3674,62635
0,000371	3677,606583
0,000373	3680,586815
0,000375	3683,567047
0,000376	3686,547279
0,000379	3689,527512
0,00038	3692,507744
0,000382	3695,487976
0,000384	3698,468208
0,000386	3701,448441
0,000388	3704,428673
0,000389	3707,408905
0,000391	3710,389137
0,000393	3713,36937
0,000396	3716,349602
0,000398	3719,329834
0,0004	3722,310066
0,000402	3725,290298
0,000404	3728,270531
0,000406	3731,250763
0,000408	3734,230995
0,00041	3737,211227
0,000411	3740,19146
0,000415	3743,171692
0,000418	3746,151924
0,00042	3749,132156
0,000421	3752,112389
0,000423	3755,092621
0,000426	3758,072853
0,000428	3761,053085
0,000431	3764,033318
0,000434	3767,01355
0,000436	3769,993782
0,000439	3772,974014
0,00044	3775,954247
0,000443	3778,934479
0,000446	3781,914711
0,000449	3784,894943
0,000452	3787,875175
0,000454	3790,855408
0,000457	3793,83564
0,00046	3796,815872
0,000461	3799,796104
0,000464	3802,776337
0,000467	3805,756569
0,00047	3808,736801
0,000473	3811,717033
0,000475	3814,697266
0,000478	3817,677498
0,000481	3820,65773
0,000485	3823,637962
0,000487	3826,618195
0,00049	3829,598427
0,000492	3832,578659
0,000495	3835,558891
0,000499	3838,539124
0,000502	3841,519356
0,000505	3844,499588
0,000508	3847,47982
0,000511	3850,460052
0,000514	3853,440285
0,000517	3856,420517
0,000519	3859,400749
0,000523	3862,380981
0,000526	3865,361214
0,000529	3868,341446
0,000532	3871,321678
0,000534	3874,30191
0,000538	3877,282143
0,000541	3880,262375
0,000544	3883,242607
0,000547	3886,222839
0,000551	3889,203072
0,000553	3892,183304
0,000557	3895,163536
0,000561	3898,143768
0,000564	3901,124001
0,000567	3904,104233
0,00057	3907,084465
0,000574	3910,064697
0,000576	3913,04493
0,00058	3916,025162
0,000583	3919,005394
0,000586	3921,985626
0,00059	3924,965858
0,000593	3927,946091
0,000596	3930,926323
0,000599	3933,906555
0,000602	3936,886787
0,000605	3939,86702
0,000607	3942,847252
0,000609	3945,827484
0,000612	3948,807716
0,000614	3951,787949
0,000615	3954,768181
0,000617	3957,748413
0,000618	3960,728645
0,000617	3963,708878
0,000617	3966,68911
0,000616	3969,669342
0,000615	3972,649574
0,000612	3975,629807
0,000608	3978,610039
0,000604	3981,590271
0,000599	3984,570503
0,000592	3987,550735
0,000584	3990,530968
0,000575	3993,5112
0,000565	3996,491432
0,000553	3999,471664
0,00054	4002,451897
0,000526	4005,432129
0,00051	4008,412361
0,000494	4011,392593
0,000476	4014,372826
0,000458	4017,353058
0,000438	4020,33329
0,000418	4023,313522
0,000398	4026,293755
0,000376	4029,273987
0,000354	4032,254219
0,000332	4035,234451
0,00031	4038,214684
0,000289	4041,194916
0,000268	4044,175148
0,000247	4047,15538
0,000226	4050,135612
0,000207	4053,115845
0,000188	4056,096077
0,00017	4059,076309
0,000153	4062,056541
0,000137	4065,036774
0,000123	4068,017006
0,000109	4070,997238
0,0000983	4073,97747
0,0000881	4076,957703
0,0000806	4079,937935
0,000077	4082,918167
0,0000756	4085,898399
0,0000739	4088,878632
0,0000779	4091,858864
0,0000822	4094,839096
0,0000866	4097,819328
0,0000919	4100,799561
0,0000979	4103,779793
0,000104	4106,760025
0,00011	4109,740257
0,000118	4112,72049
0,000124	4115,700722
0,00013	4118,680954
0,000137	4121,661186
0,000141	4124,641418
0,000148	4127,621651
0,000153	4130,601883
0,000159	4133,582115
0,000164	4136,562347
0,000169	4139,54258
0,000173	4142,522812
0,000179	4145,503044
0,000184	4148,483276
0,000187	4151,463509
0,000191	4154,443741
0,000196	4157,423973
0,000199	4160,404205
0,000204	4163,384438
0,000207	4166,36467
0,00021	4169,344902
0,000215	4172,325134
0,000217	4175,305367
0,00022	4178,285599
0,000224	4181,265831
0,000227	4184,246063
0,000229	4187,226295
0,000232	4190,206528
0,000235	4193,18676
0,000238	4196,166992
0,000241	4199,147224
0,000244	4202,127457
0,000246	4205,107689
0,000249	4208,087921
0,000251	4211,068153
0,000254	4214,048386
0,000255	4217,028618
0,000258	4220,00885
0,00026	4222,989082
0,000263	4225,969315
0,000265	4228,949547
0,000267	4231,929779
0,000268	4234,910011
0,00027	4237,890244
0,000273	4240,870476
0,000274	4243,850708
0,000275	4246,83094
0,000278	4249,811172
0,00028	4252,791405
0,000281	4255,771637
0,000282	4258,751869
0,000285	4261,732101
0,000286	4264,712334
0,000287	4267,692566
0,000289	4270,672798
0,00029	4273,65303
0,000291	4276,633263
0,000293	4279,613495
0,000293	4282,593727
0,000295	4285,573959
0,000296	4288,554192
0,000297	4291,534424
0,000298	4294,514656
0,000299	4297,494888
0,0003	4300,475121
0,000301	4303,455353
0,000303	4306,435585
0,000303	4309,415817
0,000304	4312,396049
0,000304	4315,376282
0,000304	4318,356514
0,000306	4321,336746
0,000306	4324,316978
0,000307	4327,297211
0,000307	4330,277443
0,000308	4333,257675
0,000308	4336,237907
0,000308	4339,21814
0,000309	4342,198372
0,00031	4345,178604
0,00031	4348,158836
0,000311	4351,139069
0,00031	4354,119301
0,00031	4357,099533
0,00031	4360,079765
0,000311	4363,059998
0,000311	4366,04023
0,000311	4369,020462
0,000312	4372,000694
0,000312	4374,980927
0,000313	4377,961159
0,000313	4380,941391
0,000313	4383,921623
0,000313	4386,901855
0,000314	4389,882088
0,000314	4392,86232
0,000313	4395,842552
0,000313	4398,822784
0,000313	4401,803017
0,000315	4404,783249
0,000314	4407,763481
0,000314	4410,743713
0,000315	4413,723946
0,000314	4416,704178
0,000314	4419,68441
0,000314	4422,664642
0,000314	4425,644875
0,000315	4428,625107
0,000315	4431,605339
0,000314	4434,585571
0,000314	4437,565804
0,000314	4440,546036
0,000315	4443,526268
0,000315	4446,5065
0,000315	4449,486732
0,000315	4452,466965
0,000314	4455,447197
0,000315	4458,427429
0,000314	4461,407661
0,000314	4464,387894
0,000315	4467,368126
0,000314	4470,348358
0,000315	4473,32859
0,000314	4476,308823
0,000314	4479,289055
0,000315	4482,269287
0,000314	4485,249519
0,000314	4488,229752
0,000314	4491,209984
0,000315	4494,190216
0,000313	4497,170448
0,000313	4500,150681
0,000313	4503,130913
0,000313	4506,111145
0,000314	4509,091377
0,000313	4512,071609
0,000313	4515,051842
0,000313	4518,032074
0,000313	4521,012306
0,000313	4523,992538
0,000313	4526,972771
0,000312	4529,953003
0,000312	4532,933235
0,000312	4535,913467
0,000312	4538,8937
0,000311	4541,873932
0,000312	4544,854164
0,000311	4547,834396
0,000311	4550,814629
0,000311	4553,794861
0,000311	4556,775093
0,000311	4559,755325
0,000309	4562,735558
0,000311	4565,71579
0,00031	4568,696022
0,000311	4571,676254
0,00031	4574,656487
0,000309	4577,636719
0,00031	4580,616951
0,00031	4583,597183
0,000309	4586,577415
0,000309	4589,557648
0,00031	4592,53788
0,000309	4595,518112
0,000309	4598,498344
0,000309	4601,478577
0,00031	4604,458809
0,000311	4607,439041
0,000309	4610,419273
0,00031	4613,399506
0,00031	4616,379738
0,00031	4619,35997
0,00031	4622,340202
0,000309	4625,320435
0,00031	4628,300667
0,00031	4631,280899
0,00031	4634,261131
0,00031	4637,241364
0,00031	4640,221596
0,000311	4643,201828
0,00031	4646,18206
0,00031	4649,162292
0,00031	4652,142525
0,000311	4655,122757
0,000311	4658,102989
0,000311	4661,083221
0,000312	4664,063454
0,000312	4667,043686
0,000312	4670,023918
0,000312	4673,00415
0,000312	4675,984383
0,000313	4678,964615
0,000312	4681,944847
0,000313	4684,925079
0,000313	4687,905312
0,000313	4690,885544
0,000314	4693,865776
0,000314	4696,846008
0,000315	4699,826241
0,000313	4702,806473
0,000315	4705,786705
0,000315	4708,766937
0,000316	4711,747169
0,000315	4714,727402
0,000316	4717,707634
0,000316	4720,687866
0,000317	4723,668098
0,000317	4726,648331
0,000318	4729,628563
0,000319	4732,608795
0,000319	4735,589027
0,000318	4738,56926
0,000319	4741,549492
0,00032	4744,529724
0,000319	4747,509956
0,00032	4750,490189
0,000322	4753,470421
0,000322	4756,450653
0,000323	4759,430885
0,000321	4762,411118
0,000324	4765,39135
0,000323	4768,371582
0,000324	4771,351814
0,000323	4774,332047
0,000325	4777,312279
0,000327	4780,292511
0,000327	4783,272743
0,000327	4786,252975
0,000328	4789,233208
0,000326	4792,21344
0,000326	4795,193672
0,000329	4798,173904
0,000331	4801,154137
0,00033	4804,134369
0,000331	4807,114601
0,000331	4810,094833
0,000332	4813,075066
0,000332	4816,055298
0,000333	4819,03553
0,000332	4822,015762
0,000333	4824,995995
0,000334	4827,976227
0,000335	4830,956459
0,000336	4833,936691
0,000336	4836,916924
0,000336	4839,897156
0,000335	4842,877388
0,000337	4845,85762
0,000336	4848,837852
0,000338	4851,818085
0,000334	4854,798317
0,000336	4857,778549
0,000335	4860,758781
0,000337	4863,739014
0,000341	4866,719246
0,000345	4869,699478
0,000347	4872,67971
0,000354	4875,659943
0,000353	4878,640175
0,000346	4881,620407
0,000346	4884,600639
0,000346	4887,580872
0,000344	4890,561104
0,000345	4893,541336
0,000343	4896,521568
0,000344	4899,501801
0,000341	4902,482033
0,000338	4905,462265
0,000338	4908,442497
0,000338	4911,422729
0,000337	4914,402962
0,000335	4917,383194
0,000335	4920,363426
0,000335	4923,343658
0,000336	4926,323891
0,000337	4929,304123
0,000336	4932,284355
0,000336	4935,264587
0,000337	4938,24482
0,000338	4941,225052
0,000338	4944,205284
0,000338	4947,185516
0,00034	4950,165749
0,000342	4953,145981
0,000342	4956,126213
0,000344	4959,106445
0,000345	4962,086678
0,000346	4965,06691
0,000349	4968,047142
0,000352	4971,027374
0,000353	4974,007607
0,000355	4976,987839
0,000357	4979,968071
0,00036	4982,948303
0,000361	4985,928535
0,000363	4988,908768
0,000365	4991,889
0,000367	4994,869232
0,000369	4997,849464
0,000371	5000,829697
0,000374	5003,809929
0,000375	5006,790161
0,000377	5009,770393
0,000379	5012,750626
0,00038	5015,730858
0,000381	5018,71109
0,000383	5021,691322
0,000385	5024,671555
0,000386	5027,651787
0,000387	5030,632019
0,000389	5033,612251
0,00039	5036,592484
0,000391	5039,572716
0,000394	5042,552948
0,000395	5045,53318
0,000396	5048,513412
0,000396	5051,493645
0,000399	5054,473877
0,0004	5057,454109
0,000401	5060,434341
0,000401	5063,414574
0,000404	5066,394806
0,000404	5069,375038
0,000406	5072,35527
0,000407	5075,335503
0,000408	5078,315735
0,000409	5081,295967
0,000411	5084,276199
0,000412	5087,256432
0,000413	5090,236664
0,000415	5093,216896
0,000417	5096,197128
0,000417	5099,177361
0,000418	5102,157593
0,00042	5105,137825
0,000421	5108,118057
0,000423	5111,098289
0,000424	5114,078522
0,000425	5117,058754
0,000426	5120,038986
0,000428	5123,019218
0,00043	5125,999451
0,00043	5128,979683
0,000431	5131,959915
0,000434	5134,940147
0,000435	5137,92038
0,000435	5140,900612
0,000439	5143,880844
0,000439	5146,861076
0,00044	5149,841309
0,000442	5152,821541
0,000444	5155,801773
0,000444	5158,782005
0,000446	5161,762238
0,000447	5164,74247
0,00045	5167,722702
0,000451	5170,702934
0,000453	5173,683167
0,000454	5176,663399
0,000456	5179,643631
0,000456	5182,623863
0,000459	5185,604095
0,00046	5188,584328
0,000462	5191,56456
0,000463	5194,544792
0,000465	5197,525024
0,000466	5200,505257
0,000467	5203,485489
0,000469	5206,465721
0,000471	5209,445953
0,000474	5212,426186
0,000474	5215,406418
0,000475	5218,38665
0,000478	5221,366882
0,000479	5224,347115
0,000481	5227,327347
0,000483	5230,307579
0,000485	5233,287811
0,000486	5236,268044
0,000488	5239,248276
0,000489	5242,228508
0,000492	5245,20874
0,000493	5248,188972
0,000495	5251,169205
0,000496	5254,149437
0,000498	5257,129669
0,0005	5260,109901
0,000502	5263,090134
0,000503	5266,070366
0,000505	5269,050598
0,000507	5272,03083
0,000508	5275,011063
0,00051	5277,991295
0,000511	5280,971527
0,000513	5283,951759
0,000515	5286,931992
0,000517	5289,912224
0,000519	5292,892456
0,000521	5295,872688
0,000522	5298,852921
0,000523	5301,833153
0,000525	5304,813385
0,000529	5307,793617
0,00053	5310,773849
0,000534	5313,754082
0,000535	5316,734314
0,000537	5319,714546
0,000539	5322,694778
0,000541	5325,675011
0,000544	5328,655243
0,000546	5331,635475
0,000548	5334,615707
0,000549	5337,59594
0,000552	5340,576172
0,000554	5343,556404
0,000556	5346,536636
0,000558	5349,516869
0,000561	5352,497101
0,000563	5355,477333
0,000566	5358,457565
0,000568	5361,437798
0,00057	5364,41803
0,000573	5367,398262
0,000575	5370,378494
0,000577	5373,358727
0,000579	5376,338959
0,000583	5379,319191
0,000585	5382,299423
0,000587	5385,279655
0,00059	5388,259888
0,000592	5391,24012
0,000595	5394,220352
0,000598	5397,200584
0,000599	5400,180817
0,000603	5403,161049
0,000606	5406,141281
0,000608	5409,121513
0,000612	5412,101746
0,000614	5415,081978
0,000617	5418,06221
0,00062	5421,042442
0,000622	5424,022675
0,000625	5427,002907
0,000629	5429,983139
0,000631	5432,963371
0,000634	5435,943604
0,000637	5438,923836
0,000641	5441,904068
0,000644	5444,8843
0,000647	5447,864532
0,00065	5450,844765
0,000653	5453,824997
0,000657	5456,805229
0,00066	5459,785461
0,000663	5462,765694
0,000667	5465,745926
0,000671	5468,726158
0,000674	5471,70639
0,000678	5474,686623
0,000681	5477,666855
0,000684	5480,647087
0,000688	5483,627319
0,000692	5486,607552
0,000695	5489,587784
0,000699	5492,568016
0,000703	5495,548248
0,000706	5498,528481
0,00071	5501,508713
0,000714	5504,488945
0,000718	5507,469177
0,000722	5510,449409
0,000725	5513,429642
0,00073	5516,409874
0,000734	5519,390106
0,000738	5522,370338
0,000742	5525,350571
0,000745	5528,330803
0,000751	5531,311035
0,000754	5534,291267
0,000759	5537,2715
0,000763	5540,251732
0,000768	5543,231964
0,000773	5546,212196
0,000777	5549,192429
0,000783	5552,172661
0,000787	5555,152893
0,000791	5558,133125
0,000796	5561,113358
0,000801	5564,09359
0,000806	5567,073822
0,000812	5570,054054
0,000817	5573,034286
0,000822	5576,014519
0,000827	5578,994751
0,000833	5581,974983
0,000838	5584,955215
0,000843	5587,935448
0,000849	5590,91568
0,000854	5593,895912
0,00086	5596,876144
0,000866	5599,856377
0,000872	5602,836609
0,000877	5605,816841
0,000884	5608,797073
0,000889	5611,777306
0,000894	5614,757538
0,0009	5617,73777
0,000907	5620,718002
0,000912	5623,698235
0,000917	5626,678467
0,000923	5629,658699
0,000929	5632,638931
0,000935	5635,619164
0,000941	5638,599396
0,000946	5641,579628
0,000952	5644,55986
0,000958	5647,540092
0,000963	5650,520325
0,000969	5653,500557
0,000974	5656,480789
0,000979	5659,461021
0,000984	5662,441254
0,000989	5665,421486
0,000993	5668,401718
0,000998	5671,38195
0,001	5674,362183
0,00101	5677,342415
0,00101	5680,322647
0,00101	5683,302879
0,00102	5686,283112
0,00102	5689,263344
0,00102	5692,243576
0,00102	5695,223808
0,00103	5698,204041
0,00103	5701,184273
0,00103	5704,164505
0,00103	5707,144737
0,00103	5710,124969
0,00103	5713,105202
0,00103	5716,085434
0,00102	5719,065666
0,00102	5722,045898
0,00102	5725,026131
0,00101	5728,006363
0,00101	5730,986595
0,001	5733,966827
0,000996	5736,94706
0,000988	5739,927292
0,00098	5742,907524
0,000971	5745,887756
0,000961	5748,867989
0,00095	5751,848221
0,00094	5754,828453
0,000929	5757,808685
0,000916	5760,788918
0,000903	5763,76915
0,00089	5766,749382
0,000876	5769,729614
0,000862	5772,709846
0,000847	5775,690079
0,000833	5778,670311
0,00082	5781,650543
0,000806	5784,630775
0,000792	5787,611008
0,00078	5790,59124
0,000768	5793,571472
0,000757	5796,551704
0,000746	5799,531937
0,000736	5802,512169
0,000728	5805,492401
0,000721	5808,472633
0,000715	5811,452866
0,000712	5814,433098
0,000709	5817,41333
0,000707	5820,393562
0,000707	5823,373795
0,000709	5826,354027
0,000713	5829,334259
0,000716	5832,314491
0,000723	5835,294724
0,000731	5838,274956
0,000739	5841,255188
0,000747	5844,23542
0,000759	5847,215652
0,000772	5850,195885
0,000784	5853,176117
0,000797	5856,156349
0,000812	5859,136581
0,000826	5862,116814
0,000841	5865,097046
0,000857	5868,077278
0,000874	5871,05751
0,00089	5874,037743
0,000908	5877,017975
0,000926	5879,998207
0,000942	5882,978439
0,000961	5885,958672
0,00098	5888,938904
0,000999	5891,919136
0,00102	5894,899368
0,00104	5897,879601
0,00106	5900,859833
0,00108	5903,840065
0,0011	5906,820297
0,00112	5909,800529
0,00114	5912,780762
0,00116	5915,760994
0,00118	5918,741226
0,00121	5921,721458
0,00123	5924,701691
0,00125	5927,681923
0,00127	5930,662155
0,0013	5933,642387
0,00132	5936,62262
0,00134	5939,602852
0,00137	5942,583084
0,00139	5945,563316
[truncated: 30,772 more rows]
