# Supplementary material for: Predicting the Durability of Solid Fired Bricks Using NDT Electroacoustic Methods
Source: Materials (Basel). 2022 Aug 25;15(17):5882. doi: 10.3390/ma15175882 (PMC9457344; doi:10.3390/ma15175882)
Supplement: Supplementary file 1 [file materials-15-05882-s001.zip › 36-NV0_FT.csv]

ASCII data file created with TiePie Multi Channel software. www.tiepie.com.
2021-02-24 09:15:45 704m
Frequency	FFT1
Hz	V
0,000244	0
0,000703	2,980232239
0,000705	5,960464478
0,000695	8,940696716
0,000706	11,92092896
0,000718	14,90116119
0,000711	17,88139343
0,000724	20,86162567
0,0007	23,84185791
0,000703	26,82209015
0,000776	29,80232239
0,000907	32,78255463
0,00102	35,76278687
0,000961	38,7430191
0,00084	41,72325134
0,000792	44,70348358
0,000801	47,68371582
0,000823	50,66394806
0,000779	53,6441803
0,000764	56,62441254
0,000752	59,60464478
0,00076	62,58487701
0,00075	65,56510925
0,000743	68,54534149
0,00077	71,52557373
0,00079	74,50580597
0,000815	77,48603821
0,000832	80,46627045
0,000799	83,44650269
0,000754	86,42673492
0,000749	89,40696716
0,000739	92,3871994
0,000729	95,36743164
0,000766	98,34766388
0,000743	101,3278961
0,000715	104,3081284
0,000734	107,2883606
0,000746	110,2685928
0,000735	113,2488251
0,000751	116,2290573
0,000768	119,2092896
0,000754	122,1895218
0,000746	125,169754
0,000754	128,1499863
0,000748	131,1302185
0,000735	134,1104507
0,00074	137,090683
0,000737	140,0709152
0,000725	143,0511475
0,000736	146,0313797
0,000748	149,0116119
0,000711	151,9918442
0,000711	154,9720764
0,000723	157,9523087
0,000717	160,9325409
0,000706	163,9127731
0,000709	166,8930054
0,000704	169,8732376
0,000692	172,8534698
0,000707	175,8337021
0,000714	178,8139343
0,000698	181,7941666
0,000691	184,7743988
0,000687	187,754631
0,000676	190,7348633
0,000686	193,7150955
0,000697	196,6953278
0,000684	199,67556
0,000667	202,6557922
0,000684	205,6360245
0,000676	208,6162567
0,000677	211,596489
0,00068	214,5767212
0,000676	217,5569534
0,000664	220,5371857
0,000671	223,5174179
0,000668	226,4976501
0,000659	229,4778824
0,000653	232,4581146
0,000652	235,4383469
0,00065	238,4185791
0,000653	241,3988113
0,000652	244,3790436
0,00064	247,3592758
0,000641	250,3395081
0,000636	253,3197403
0,00063	256,2999725
0,00063	259,2802048
0,000632	262,260437
0,000629	265,2406693
0,000626	268,2209015
0,00063	271,2011337
0,000622	274,181366
0,000616	277,1615982
0,000619	280,1418304
0,000621	283,1220627
0,000617	286,1022949
0,000618	289,0825272
0,000617	292,0627594
0,000608	295,0429916
0,000611	298,0232239
0,000608	301,0034561
0,000606	303,9836884
0,000607	306,9639206
0,000617	309,9441528
0,000611	312,9243851
0,000605	315,9046173
0,000602	318,8848495
0,000599	321,8650818
0,000595	324,845314
0,000593	327,8255463
0,000588	330,8057785
0,000586	333,7860107
0,000582	336,766243
0,000581	339,7464752
0,000576	342,7267075
0,000574	345,7069397
0,000569	348,6871719
0,000566	351,6674042
0,000568	354,6476364
0,000567	357,6278687
0,000566	360,6081009
0,000571	363,5883331
0,000572	366,5685654
0,000566	369,5487976
0,000568	372,5290298
0,000568	375,5092621
0,000568	378,4894943
0,000567	381,4697266
0,00057	384,4499588
0,000569	387,430191
0,000567	390,4104233
0,000567	393,3906555
0,000567	396,3708878
0,000565	399,35112
0,000565	402,3313522
0,000567	405,3115845
0,000564	408,2918167
0,000564	411,272049
0,000564	414,2522812
0,000565	417,2325134
0,000562	420,2127457
0,000559	423,1929779
0,000561	426,1732101
0,00056	429,1534424
0,000563	432,1336746
0,000563	435,1139069
0,000561	438,0941391
0,000559	441,0743713
0,000557	444,0546036
0,000557	447,0348358
0,000554	450,0150681
0,000555	452,9953003
0,000553	455,9755325
0,000555	458,9557648
0,000553	461,935997
0,000552	464,9162292
0,000549	467,8964615
0,000549	470,8766937
0,000547	473,856926
0,000548	476,8371582
0,00055	479,8173904
0,000549	482,7976227
0,000547	485,7778549
0,000547	488,7580872
0,000547	491,7383194
0,000543	494,7185516
0,000545	497,6987839
0,000545	500,6790161
0,000545	503,6592484
0,000543	506,6394806
0,000541	509,6197128
0,00054	512,5999451
0,00054	515,5801773
0,000539	518,5604095
0,000538	521,5406418
0,000537	524,520874
0,000536	527,5011063
0,000537	530,4813385
0,000535	533,4615707
0,000535	536,441803
0,000535	539,4220352
0,000534	542,4022675
0,000534	545,3824997
0,000535	548,3627319
0,000532	551,3429642
0,000533	554,3231964
0,000533	557,3034286
0,00053	560,2836609
0,000532	563,2638931
0,000531	566,2441254
0,00053	569,2243576
0,000531	572,2045898
0,000529	575,1848221
0,00053	578,1650543
0,000528	581,1452866
0,000529	584,1255188
0,000528	587,105751
0,000527	590,0859833
0,000526	593,0662155
0,000528	596,0464478
0,000525	599,02668
0,000526	602,0069122
0,000524	604,9871445
0,000525	607,9673767
0,000524	610,9476089
0,000524	613,9278412
0,000524	616,9080734
0,000524	619,8883057
0,000523	622,8685379
0,000525	625,8487701
0,000523	628,8290024
0,000523	631,8092346
0,000523	634,7894669
0,000523	637,7696991
0,000522	640,7499313
0,000523	643,7301636
0,000521	646,7103958
0,000523	649,6906281
0,00052	652,6708603
0,000521	655,6510925
0,000521	658,6313248
0,000521	661,611557
0,00052	664,5917892
0,000521	667,5720215
0,000522	670,5522537
0,00052	673,532486
0,000523	676,5127182
0,000523	679,4929504
0,000522	682,4731827
0,000523	685,4534149
0,000523	688,4336472
0,000522	691,4138794
0,000523	694,3941116
0,000524	697,3743439
0,000526	700,3545761
0,000525	703,3348083
0,000524	706,3150406
0,000525	709,2952728
0,000525	712,2755051
0,000526	715,2557373
0,000524	718,2359695
0,000525	721,2162018
0,000525	724,196434
0,000525	727,1766663
0,000525	730,1568985
0,000525	733,1371307
0,000525	736,117363
0,000524	739,0975952
0,000525	742,0778275
0,000524	745,0580597
0,000524	748,0382919
0,000524	751,0185242
0,000523	753,9987564
0,000525	756,9789886
0,000523	759,9592209
0,000524	762,9394531
0,000525	765,9196854
0,000524	768,8999176
0,000525	771,8801498
0,000525	774,8603821
0,000524	777,8406143
0,000525	780,8208466
0,000525	783,8010788
0,000525	786,781311
0,000524	789,7615433
0,000525	792,7417755
0,000524	795,7220078
0,000526	798,70224
0,000526	801,6824722
0,000526	804,6627045
0,000527	807,6429367
0,000526	810,6231689
0,000527	813,6034012
0,000526	816,5836334
0,000528	819,5638657
0,000527	822,5440979
0,000527	825,5243301
0,000527	828,5045624
0,000525	831,4847946
0,000528	834,4650269
0,000528	837,4452591
0,000526	840,4254913
0,000528	843,4057236
0,000528	846,3859558
0,000527	849,366188
0,000528	852,3464203
0,00053	855,3266525
0,000529	858,3068848
0,000529	861,287117
0,000529	864,2673492
0,000531	867,2475815
0,00053	870,2278137
0,000532	873,208046
0,000531	876,1882782
0,000532	879,1685104
0,000532	882,1487427
0,000532	885,1289749
0,000533	888,1092072
0,000533	891,0894394
0,000532	894,0696716
0,000533	897,0499039
0,000535	900,0301361
0,000534	903,0103683
0,000535	905,9906006
0,000536	908,9708328
0,000536	911,9510651
0,000538	914,9312973
0,000537	917,9115295
0,000537	920,8917618
0,000539	923,871994
0,000539	926,8522263
0,000539	929,8324585
0,000541	932,8126907
0,000539	935,792923
0,000541	938,7731552
0,00054	941,7533875
0,00054	944,7336197
0,00054	947,7138519
0,000542	950,6940842
0,000541	953,6743164
0,000542	956,6545486
0,000544	959,6347809
0,000545	962,6150131
0,000543	965,5952454
0,000546	968,5754776
0,000544	971,5557098
0,000545	974,5359421
0,000545	977,5161743
0,000545	980,4964066
0,000546	983,4766388
0,000546	986,456871
0,000547	989,4371033
0,000548	992,4173355
0,000548	995,3975677
0,000548	998,3778
0,000548	1001,358032
0,000548	1004,338264
0,000549	1007,318497
0,000551	1010,298729
0,00055	1013,278961
0,000552	1016,259193
0,000552	1019,239426
0,000553	1022,219658
0,000552	1025,19989
0,000553	1028,180122
0,000554	1031,160355
0,000555	1034,140587
0,000554	1037,120819
0,000556	1040,101051
0,000557	1043,081284
0,000555	1046,061516
0,000557	1049,041748
0,000557	1052,02198
0,000559	1055,002213
0,000558	1057,982445
0,00056	1060,962677
0,00056	1063,942909
0,000562	1066,923141
0,000559	1069,903374
0,000561	1072,883606
0,000562	1075,863838
0,000563	1078,84407
0,000562	1081,824303
0,000564	1084,804535
0,000565	1087,784767
0,000565	1090,764999
0,000566	1093,745232
0,000567	1096,725464
0,000567	1099,705696
0,000566	1102,685928
0,000566	1105,666161
0,000568	1108,646393
0,000569	1111,626625
0,00057	1114,606857
0,00057	1117,58709
0,000571	1120,567322
0,000571	1123,547554
0,000571	1126,527786
0,000572	1129,508018
0,000573	1132,488251
0,000573	1135,468483
0,000573	1138,448715
0,000574	1141,428947
0,000575	1144,40918
0,000575	1147,389412
0,000574	1150,369644
0,000576	1153,349876
0,000575	1156,330109
0,000577	1159,310341
0,000577	1162,290573
0,000578	1165,270805
0,000578	1168,251038
0,000578	1171,23127
0,00058	1174,211502
0,00058	1177,191734
0,00058	1180,171967
0,00058	1183,152199
0,000582	1186,132431
0,000582	1189,112663
0,000583	1192,092896
0,000583	1195,073128
0,000583	1198,05336
0,000585	1201,033592
0,000584	1204,013824
0,000585	1206,994057
0,000586	1209,974289
0,000586	1212,954521
0,000587	1215,934753
0,00059	1218,914986
0,000588	1221,895218
0,000589	1224,87545
0,00059	1227,855682
0,000591	1230,835915
0,000591	1233,816147
0,000592	1236,796379
0,000592	1239,776611
0,000593	1242,756844
0,000593	1245,737076
0,000595	1248,717308
0,000596	1251,69754
0,000597	1254,677773
0,000597	1257,658005
0,000598	1260,638237
0,000599	1263,618469
0,0006	1266,598701
0,0006	1269,578934
0,000601	1272,559166
0,000601	1275,539398
0,000603	1278,51963
0,000602	1281,499863
0,000605	1284,480095
0,000605	1287,460327
0,000606	1290,440559
0,000607	1293,420792
0,000607	1296,401024
0,000608	1299,381256
0,00061	1302,361488
0,000611	1305,341721
0,000611	1308,321953
0,000612	1311,302185
0,000613	1314,282417
0,000614	1317,26265
0,000615	1320,242882
0,000616	1323,223114
0,000617	1326,203346
0,000618	1329,183578
0,000619	1332,163811
0,000619	1335,144043
0,000622	1338,124275
0,000624	1341,104507
0,000622	1344,08474
0,000624	1347,064972
0,000625	1350,045204
0,000626	1353,025436
0,000627	1356,005669
0,000629	1358,985901
0,00063	1361,966133
0,000631	1364,946365
0,000632	1367,926598
0,000633	1370,90683
0,000634	1373,887062
0,000634	1376,867294
0,000635	1379,847527
0,000636	1382,827759
0,000638	1385,807991
0,00064	1388,788223
0,00064	1391,768456
0,000641	1394,748688
0,000642	1397,72892
0,000644	1400,709152
0,000645	1403,689384
0,000647	1406,669617
0,000646	1409,649849
0,000648	1412,630081
0,000649	1415,610313
0,000651	1418,590546
0,000651	1421,570778
0,000652	1424,55101
0,000653	1427,531242
0,000655	1430,511475
0,000657	1433,491707
0,000656	1436,471939
0,000658	1439,452171
0,000659	1442,432404
0,000661	1445,412636
0,000661	1448,392868
0,000662	1451,3731
0,000665	1454,353333
0,000664	1457,333565
0,000666	1460,313797
0,000668	1463,294029
0,000668	1466,274261
0,00067	1469,254494
0,000672	1472,234726
0,000671	1475,214958
0,000673	1478,19519
0,000675	1481,175423
0,000676	1484,155655
0,000677	1487,135887
0,000678	1490,116119
0,000679	1493,096352
0,000682	1496,076584
0,000682	1499,056816
0,000683	1502,037048
0,000685	1505,017281
0,000684	1507,997513
0,000686	1510,977745
0,000688	1513,957977
0,000688	1516,93821
0,00069	1519,918442
0,000691	1522,898674
0,000692	1525,878906
0,000692	1528,859138
0,000694	1531,839371
0,000695	1534,819603
0,000696	1537,799835
0,000698	1540,780067
0,000698	1543,7603
0,0007	1546,740532
0,000701	1549,720764
0,000702	1552,700996
0,000701	1555,681229
0,000702	1558,661461
0,000703	1561,641693
0,000705	1564,621925
0,000707	1567,602158
0,000706	1570,58239
0,000709	1573,562622
0,000709	1576,542854
0,00071	1579,523087
0,000711	1582,503319
0,000712	1585,483551
0,000713	1588,463783
0,000714	1591,444016
0,000714	1594,424248
0,000715	1597,40448
0,000715	1600,384712
0,000717	1603,364944
0,000716	1606,345177
0,000719	1609,325409
0,000719	1612,305641
0,000719	1615,285873
0,000722	1618,266106
0,000721	1621,246338
0,000722	1624,22657
0,000723	1627,206802
0,000724	1630,187035
0,000724	1633,167267
0,000725	1636,147499
0,000726	1639,127731
0,000726	1642,107964
0,000727	1645,088196
0,000728	1648,068428
0,000728	1651,04866
0,00073	1654,028893
0,00073	1657,009125
0,000731	1659,989357
0,000733	1662,969589
0,000733	1665,949821
0,000734	1668,930054
0,000735	1671,910286
0,000734	1674,890518
0,000736	1677,87075
0,000737	1680,850983
0,000736	1683,831215
0,000737	1686,811447
0,000738	1689,791679
0,000739	1692,771912
0,00074	1695,752144
0,00074	1698,732376
0,000742	1701,712608
0,000742	1704,692841
0,000742	1707,673073
0,000743	1710,653305
0,000743	1713,633537
0,000744	1716,61377
0,000744	1719,594002
0,000744	1722,574234
0,000745	1725,554466
0,000745	1728,534698
0,000746	1731,514931
0,000745	1734,495163
0,000747	1737,475395
0,000747	1740,455627
0,000747	1743,43586
0,000747	1746,416092
0,000748	1749,396324
0,000749	1752,376556
0,000749	1755,356789
0,000749	1758,337021
0,000749	1761,317253
0,00075	1764,297485
0,00075	1767,277718
0,000751	1770,25795
0,000752	1773,238182
0,000753	1776,218414
0,000753	1779,198647
0,000756	1782,178879
0,000755	1785,159111
0,000757	1788,139343
0,000757	1791,119576
0,000758	1794,099808
0,000758	1797,08004
0,00076	1800,060272
0,000761	1803,040504
0,000761	1806,020737
0,000763	1809,000969
0,000763	1811,981201
0,000765	1814,961433
0,000764	1817,941666
0,000766	1820,921898
0,000767	1823,90213
0,000769	1826,882362
0,000769	1829,862595
0,00077	1832,842827
0,00077	1835,823059
0,000772	1838,803291
0,000771	1841,783524
0,000773	1844,763756
0,000774	1847,743988
0,000775	1850,72422
0,000774	1853,704453
0,000775	1856,684685
0,000777	1859,664917
0,000778	1862,645149
0,000779	1865,625381
0,000779	1868,605614
0,00078	1871,585846
0,000781	1874,566078
0,000782	1877,54631
0,000783	1880,526543
0,000783	1883,506775
0,000785	1886,487007
0,000786	1889,467239
0,000785	1892,447472
0,000787	1895,427704
0,000787	1898,407936
0,000787	1901,388168
0,000787	1904,368401
0,000789	1907,348633
0,000791	1910,328865
0,000789	1913,309097
0,000791	1916,28933
0,00079	1919,269562
0,000792	1922,249794
0,000792	1925,230026
0,000793	1928,210258
0,000794	1931,190491
0,000796	1934,170723
0,000795	1937,150955
0,000796	1940,131187
0,000796	1943,11142
0,000796	1946,091652
0,000798	1949,071884
0,000798	1952,052116
0,000798	1955,032349
0,000798	1958,012581
0,0008	1960,992813
0,0008	1963,973045
0,0008	1966,953278
0,000802	1969,93351
0,000801	1972,913742
0,000802	1975,893974
0,000803	1978,874207
0,000803	1981,854439
0,000803	1984,834671
0,000805	1987,814903
0,000804	1990,795135
0,000806	1993,775368
0,000806	1996,7556
0,000807	1999,735832
0,000806	2002,716064
0,000807	2005,696297
0,000807	2008,676529
0,000809	2011,656761
0,000808	2014,636993
0,000808	2017,617226
0,000809	2020,597458
0,000809	2023,57769
0,000809	2026,557922
0,00081	2029,538155
0,00081	2032,518387
0,00081	2035,498619
0,00081	2038,478851
0,000811	2041,459084
0,000811	2044,439316
0,000811	2047,419548
0,000813	2050,39978
0,000813	2053,380013
0,000814	2056,360245
0,000815	2059,340477
0,000817	2062,320709
0,000817	2065,300941
0,00082	2068,281174
0,000822	2071,261406
0,000824	2074,241638
0,000827	2077,22187
0,000831	2080,202103
0,000835	2083,182335
0,00084	2086,162567
0,000847	2089,142799
0,000854	2092,123032
0,000862	2095,103264
0,000869	2098,083496
0,000879	2101,063728
0,000888	2104,043961
0,000898	2107,024193
0,000908	2110,004425
0,000918	2112,984657
0,000929	2115,96489
0,000939	2118,945122
0,000947	2121,925354
0,000957	2124,905586
0,000964	2127,885818
0,000972	2130,866051
0,000979	2133,846283
0,000985	2136,826515
0,000992	2139,806747
0,000998	2142,78698
0,001	2145,767212
0,00101	2148,747444
0,00101	2151,727676
0,00102	2154,707909
0,00102	2157,688141
0,00103	2160,668373
0,00103	2163,648605
0,00104	2166,628838
0,00105	2169,60907
0,00105	2172,589302
0,00106	2175,569534
0,00106	2178,549767
0,00107	2181,529999
0,00107	2184,510231
0,00108	2187,490463
0,00108	2190,470695
0,00109	2193,450928
0,00109	2196,43116
0,0011	2199,411392
0,00111	2202,391624
0,00111	2205,371857
0,00112	2208,352089
0,00112	2211,332321
0,00113	2214,312553
0,00113	2217,292786
0,00114	2220,273018
0,00115	2223,25325
0,00115	2226,233482
0,00116	2229,213715
0,00117	2232,193947
0,00118	2235,174179
0,00118	2238,154411
0,00119	2241,134644
0,0012	2244,114876
0,0012	2247,095108
0,00121	2250,07534
0,00122	2253,055573
0,00123	2256,035805
0,00124	2259,016037
0,00125	2261,996269
0,00126	2264,976501
0,00127	2267,956734
0,00128	2270,936966
0,00129	2273,917198
0,0013	2276,89743
0,00131	2279,877663
0,00132	2282,857895
0,00133	2285,838127
0,00134	2288,818359
0,00135	2291,798592
0,00137	2294,778824
0,00138	2297,759056
0,00139	2300,739288
0,00141	2303,719521
0,00142	2306,699753
0,00144	2309,679985
0,00145	2312,660217
0,00147	2315,64045
0,00149	2318,620682
0,0015	2321,600914
0,00152	2324,581146
0,00154	2327,561378
0,00156	2330,541611
0,00158	2333,521843
0,00161	2336,502075
0,00163	2339,482307
0,00165	2342,46254
0,00168	2345,442772
0,00171	2348,423004
0,00173	2351,403236
0,00176	2354,383469
0,0018	2357,363701
0,00183	2360,343933
0,00186	2363,324165
0,0019	2366,304398
0,00194	2369,28463
0,00198	2372,264862
0,00202	2375,245094
0,00207	2378,225327
0,00212	2381,205559
0,00216	2384,185791
0,00222	2387,166023
0,00228	2390,146255
0,00234	2393,126488
0,0024	2396,10672
0,00247	2399,086952
0,00254	2402,067184
0,00262	2405,047417
0,0027	2408,027649
0,00279	2411,007881
0,00288	2413,988113
0,00298	2416,968346
0,00308	2419,948578
0,00319	2422,92881
0,00331	2425,909042
0,00343	2428,889275
0,00355	2431,869507
0,00368	2434,849739
0,00381	2437,829971
0,00393	2440,810204
0,00405	2443,790436
0,00416	2446,770668
0,00425	2449,7509
0,00433	2452,731133
0,00437	2455,711365
0,00438	2458,691597
0,00436	2461,671829
0,0043	2464,652061
0,0042	2467,632294
0,00407	2470,612526
0,00392	2473,592758
0,00375	2476,57299
0,00357	2479,553223
0,00338	2482,533455
0,0032	2485,513687
0,00302	2488,493919
0,00285	2491,474152
0,0027	2494,454384
0,00255	2497,434616
0,00241	2500,414848
0,00229	2503,395081
0,00217	2506,375313
0,00206	2509,355545
0,00196	2512,335777
0,00187	2515,31601
0,00177	2518,296242
0,00169	2521,276474
0,0016	2524,256706
0,00152	2527,236938
0,00145	2530,217171
0,00138	2533,197403
0,00131	2536,177635
0,00124	2539,157867
0,00118	2542,1381
0,00112	2545,118332
0,00107	2548,098564
0,00101	2551,078796
0,00096	2554,059029
0,000914	2557,039261
0,000869	2560,019493
0,000827	2562,999725
0,000786	2565,979958
0,00075	2568,96019
0,000715	2571,940422
0,000684	2574,920654
0,000655	2577,900887
0,000629	2580,881119
0,000604	2583,861351
0,000584	2586,841583
0,000565	2589,821815
0,000548	2592,802048
0,000536	2595,78228
0,000525	2598,762512
0,000517	2601,742744
0,000512	2604,722977
0,000508	2607,703209
0,000508	2610,683441
0,000511	2613,663673
0,000516	2616,643906
0,000523	2619,624138
0,000533	2622,60437
0,000545	2625,584602
0,00056	2628,564835
0,000576	2631,545067
0,000593	2634,525299
0,000612	2637,505531
0,000633	2640,485764
0,000656	2643,465996
0,00068	2646,446228
0,000704	2649,42646
0,000733	2652,406693
0,00076	2655,386925
0,00079	2658,367157
0,000822	2661,347389
0,000853	2664,327621
0,000886	2667,307854
0,00092	2670,288086
0,000958	2673,268318
0,000996	2676,24855
0,00104	2679,228783
0,00108	2682,209015
0,00112	2685,189247
0,00116	2688,169479
0,00121	2691,149712
0,00126	2694,129944
0,00131	2697,110176
0,00136	2700,090408
0,00142	2703,070641
0,00148	2706,050873
0,00154	2709,031105
0,00161	2712,011337
0,00167	2714,99157
0,00174	2717,971802
0,00182	2720,952034
0,0019	2723,932266
0,00198	2726,912498
0,00207	2729,892731
0,00217	2732,872963
0,00227	2735,853195
0,00237	2738,833427
0,00248	2741,81366
0,0026	2744,793892
0,00273	2747,774124
0,00287	2750,754356
0,00301	2753,734589
0,00317	2756,714821
0,00334	2759,695053
0,00352	2762,675285
0,00371	2765,655518
0,00393	2768,63575
0,00416	2771,615982
0,00441	2774,596214
0,00468	2777,576447
0,00497	2780,556679
0,00529	2783,536911
0,00564	2786,517143
0,00602	2789,497375
0,00643	2792,477608
0,00686	2795,45784
0,00733	2798,438072
0,00781	2801,418304
0,0083	2804,398537
0,00878	2807,378769
0,00922	2810,359001
0,00959	2813,339233
0,00986	2816,319466
0,01	2819,299698
0,01	2822,27993
0,00991	2825,260162
0,00969	2828,240395
0,0094	2831,220627
0,00906	2834,200859
0,0087	2837,181091
0,00834	2840,161324
0,00798	2843,141556
0,00764	2846,121788
0,00732	2849,10202
0,00701	2852,082253
0,00671	2855,062485
0,00642	2858,042717
0,00615	2861,022949
0,00589	2864,003181
0,00564	2866,983414
0,0054	2869,963646
0,00517	2872,943878
0,00496	2875,92411
0,00476	2878,904343
0,00457	2881,884575
0,00439	2884,864807
0,00422	2887,845039
0,00406	2890,825272
0,00391	2893,805504
0,00378	2896,785736
0,00365	2899,765968
0,00353	2902,746201
0,00342	2905,726433
0,00331	2908,706665
0,00321	2911,686897
0,00312	2914,66713
0,00303	2917,647362
0,00295	2920,627594
0,00288	2923,607826
0,0028	2926,588058
0,00274	2929,568291
0,00267	2932,548523
0,00261	2935,528755
0,00255	2938,508987
0,00249	2941,48922
0,00244	2944,469452
0,00239	2947,449684
0,00234	2950,429916
0,00229	2953,410149
0,00225	2956,390381
0,0022	2959,370613
0,00216	2962,350845
0,00212	2965,331078
0,00208	2968,31131
0,00204	2971,291542
0,00201	2974,271774
0,00197	2977,252007
0,00194	2980,232239
0,00191	2983,212471
0,00188	2986,192703
0,00185	2989,172935
0,00182	2992,153168
0,00179	2995,1334
0,00176	2998,113632
0,00174	3001,093864
0,00171	3004,074097
0,00169	3007,054329
0,00166	3010,034561
0,00164	3013,014793
0,00162	3015,995026
0,0016	3018,975258
0,00158	3021,95549
0,00156	3024,935722
0,00154	3027,915955
0,00152	3030,896187
0,0015	3033,876419
0,00148	3036,856651
0,00147	3039,836884
0,00145	3042,817116
0,00143	3045,797348
0,00142	3048,77758
0,0014	3051,757813
0,00139	3054,738045
0,00137	3057,718277
0,00136	3060,698509
0,00134	3063,678741
0,00133	3066,658974
0,00132	3069,639206
0,0013	3072,619438
0,00129	3075,59967
0,00128	3078,579903
0,00127	3081,560135
0,00126	3084,540367
0,00125	3087,520599
0,00123	3090,500832
0,00122	3093,481064
0,00121	3096,461296
0,0012	3099,441528
0,00119	3102,421761
0,00118	3105,401993
0,00117	3108,382225
0,00116	3111,362457
0,00115	3114,34269
0,00114	3117,322922
0,00114	3120,303154
0,00113	3123,283386
0,00112	3126,263618
0,00111	3129,243851
0,0011	3132,224083
0,00109	3135,204315
0,00109	3138,184547
0,00108	3141,16478
0,00107	3144,145012
0,00106	3147,125244
0,00105	3150,105476
0,00104	3153,085709
0,00104	3156,065941
0,00103	3159,046173
0,00102	3162,026405
0,00101	3165,006638
0,000997	3167,98687
0,000986	3170,967102
0,000976	3173,947334
0,000965	3176,927567
0,000956	3179,907799
0,000946	3182,888031
0,000936	3185,868263
0,000928	3188,848495
0,000921	3191,828728
0,000913	3194,80896
0,000904	3197,789192
0,000897	3200,769424
0,00089	3203,749657
0,000882	3206,729889
0,000873	3209,710121
0,000866	3212,690353
0,000857	3215,670586
0,000849	3218,650818
0,00084	3221,63105
0,000832	3224,611282
0,000825	3227,591515
0,000816	3230,571747
0,000808	3233,551979
0,000799	3236,532211
0,000792	3239,512444
0,000783	3242,492676
0,000777	3245,472908
0,00077	3248,45314
0,000763	3251,433372
0,000756	3254,413605
0,000748	3257,393837
0,000742	3260,374069
0,000735	3263,354301
0,000729	3266,334534
0,000723	3269,314766
0,000717	3272,294998
0,000712	3275,27523
0,000705	3278,255463
0,000702	3281,235695
0,000697	3284,215927
0,00069	3287,196159
0,000685	3290,176392
0,00068	3293,156624
0,000676	3296,136856
0,00067	3299,117088
0,000666	3302,097321
0,000662	3305,077553
0,000657	3308,057785
0,000651	3311,038017
0,000647	3314,01825
0,000642	3316,998482
0,000638	3319,978714
0,000633	3322,958946
0,000629	3325,939178
0,000625	3328,919411
0,000621	3331,899643
0,000616	3334,879875
0,000612	3337,860107
0,000607	3340,84034
0,000603	3343,820572
0,0006	3346,800804
0,000595	3349,781036
0,000592	3352,761269
0,000588	3355,741501
0,000584	3358,721733
0,00058	3361,701965
0,000576	3364,682198
0,000573	3367,66243
0,000569	3370,642662
0,000565	3373,622894
0,000561	3376,603127
0,000557	3379,583359
0,000554	3382,563591
0,00055	3385,543823
0,000546	3388,524055
0,000544	3391,504288
0,00054	3394,48452
0,000537	3397,464752
0,000534	3400,444984
0,000531	3403,425217
0,000527	3406,405449
0,000524	3409,385681
0,00052	3412,365913
0,000518	3415,346146
0,000515	3418,326378
0,000511	3421,30661
0,000509	3424,286842
0,000506	3427,267075
0,000503	3430,247307
0,0005	3433,227539
0,000498	3436,207771
0,000495	3439,188004
0,000493	3442,168236
0,000489	3445,148468
0,000487	3448,1287
0,000485	3451,108932
0,000481	3454,089165
0,000478	3457,069397
0,000478	3460,049629
0,000475	3463,029861
0,000473	3466,010094
0,00047	3468,990326
0,000468	3471,970558
0,000466	3474,95079
0,000464	3477,931023
0,000463	3480,911255
0,00046	3483,891487
0,000459	3486,871719
0,000456	3489,851952
0,000455	3492,832184
0,000452	3495,812416
0,000451	3498,792648
0,000449	3501,772881
0,000447	3504,753113
0,000445	3507,733345
0,000444	3510,713577
0,000443	3513,69381
0,000441	3516,674042
0,00044	3519,654274
0,000439	3522,634506
0,000436	3525,614738
0,000436	3528,594971
0,000434	3531,575203
0,000432	3534,555435
0,000431	3537,535667
0,00043	3540,5159
0,000428	3543,496132
0,000426	3546,476364
0,000424	3549,456596
0,000423	3552,436829
0,00042	3555,417061
0,000419	3558,397293
0,000416	3561,377525
0,000413	3564,357758
0,000411	3567,33799
0,000409	3570,318222
0,000406	3573,298454
0,000403	3576,278687
0,000401	3579,258919
0,000398	3582,239151
0,000395	3585,219383
0,000393	3588,199615
0,00039	3591,179848
0,000387	3594,16008
0,000385	3597,140312
0,000382	3600,120544
0,00038	3603,100777
0,000376	3606,081009
0,000375	3609,061241
0,000374	3612,041473
0,000371	3615,021706
0,000369	3618,001938
0,000367	3620,98217
0,000364	3623,962402
0,000363	3626,942635
0,000359	3629,922867
0,000358	3632,903099
0,000356	3635,883331
0,000354	3638,863564
0,000352	3641,843796
0,00035	3644,824028
0,000349	3647,80426
0,000347	3650,784492
0,000344	3653,764725
0,000341	3656,744957
0,00034	3659,725189
0,000338	3662,705421
0,000336	3665,685654
0,000334	3668,665886
0,000332	3671,646118
0,000329	3674,62635
0,000329	3677,606583
0,000326	3680,586815
0,000325	3683,567047
0,000323	3686,547279
0,000321	3689,527512
0,00032	3692,507744
0,000318	3695,487976
0,000317	3698,468208
0,000315	3701,448441
0,000313	3704,428673
0,000312	3707,408905
0,00031	3710,389137
0,000308	3713,36937
0,000306	3716,349602
0,000305	3719,329834
0,000303	3722,310066
0,000302	3725,290298
0,0003	3728,270531
0,000299	3731,250763
0,000297	3734,230995
0,000296	3737,211227
0,000295	3740,19146
0,000293	3743,171692
0,000291	3746,151924
0,000289	3749,132156
0,000289	3752,112389
0,000287	3755,092621
0,000286	3758,072853
0,000283	3761,053085
0,000283	3764,033318
0,000281	3767,01355
0,000279	3769,993782
0,000277	3772,974014
0,000276	3775,954247
0,000275	3778,934479
0,000274	3781,914711
0,000272	3784,894943
0,00027	3787,875175
0,000269	3790,855408
0,000268	3793,83564
0,000266	3796,815872
0,000265	3799,796104
0,000264	3802,776337
0,000263	3805,756569
0,000262	3808,736801
0,00026	3811,717033
0,000259	3814,697266
0,000258	3817,677498
0,000256	3820,65773
0,000255	3823,637962
0,000254	3826,618195
0,000252	3829,598427
0,000251	3832,578659
0,000249	3835,558891
0,000248	3838,539124
0,000247	3841,519356
0,000245	3844,499588
0,000244	3847,47982
0,000243	3850,460052
0,000241	3853,440285
0,000241	3856,420517
0,000239	3859,400749
0,000237	3862,380981
0,000235	3865,361214
0,000234	3868,341446
0,000233	3871,321678
0,000232	3874,30191
0,00023	3877,282143
0,00023	3880,262375
0,000228	3883,242607
0,000226	3886,222839
0,000225	3889,203072
0,000223	3892,183304
0,000222	3895,163536
0,000221	3898,143768
0,000219	3901,124001
0,000218	3904,104233
0,000216	3907,084465
0,000214	3910,064697
0,000213	3913,04493
0,000212	3916,025162
0,000209	3919,005394
0,000208	3921,985626
0,000208	3924,965858
0,000206	3927,946091
0,000204	3930,926323
0,000203	3933,906555
0,000202	3936,886787
0,000201	3939,86702
0,0002	3942,847252
0,000199	3945,827484
0,000198	3948,807716
0,000197	3951,787949
0,000196	3954,768181
0,000194	3957,748413
0,000193	3960,728645
0,000192	3963,708878
0,000191	3966,68911
0,000191	3969,669342
0,00019	3972,649574
0,000189	3975,629807
0,000188	3978,610039
0,000188	3981,590271
0,000188	3984,570503
0,000187	3987,550735
0,000188	3990,530968
0,000187	3993,5112
0,000186	3996,491432
0,000186	3999,471664
0,000187	4002,451897
0,000185	4005,432129
0,000186	4008,412361
0,000186	4011,392593
0,000187	4014,372826
0,000187	4017,353058
0,000187	4020,33329
0,000186	4023,313522
0,000186	4026,293755
0,000187	4029,273987
0,000186	4032,254219
0,000185	4035,234451
0,000186	4038,214684
0,000185	4041,194916
0,000185	4044,175148
0,000184	4047,15538
0,000183	4050,135612
0,000183	4053,115845
0,000182	4056,096077
0,000181	4059,076309
0,000181	4062,056541
0,00018	4065,036774
0,000178	4068,017006
0,000179	4070,997238
0,000177	4073,97747
0,000176	4076,957703
0,000176	4079,937935
0,000174	4082,918167
0,000174	4085,898399
0,000173	4088,878632
0,000172	4091,858864
0,00017	4094,839096
0,00017	4097,819328
0,000169	4100,799561
0,000168	4103,779793
0,000167	4106,760025
0,000167	4109,740257
0,000165	4112,72049
0,000164	4115,700722
0,000163	4118,680954
0,000162	4121,661186
0,000161	4124,641418
0,00016	4127,621651
0,000159	4130,601883
0,000159	4133,582115
0,000156	4136,562347
0,000156	4139,54258
0,000155	4142,522812
0,000153	4145,503044
0,000153	4148,483276
0,000151	4151,463509
0,000151	4154,443741
0,00015	4157,423973
0,000147	4160,404205
0,000147	4163,384438
0,000147	4166,36467
0,000146	4169,344902
0,000144	4172,325134
0,000143	4175,305367
0,000141	4178,285599
0,000141	4181,265831
0,00014	4184,246063
0,000139	4187,226295
0,000137	4190,206528
0,000136	4193,18676
0,000136	4196,166992
0,000135	4199,147224
0,000134	4202,127457
0,000132	4205,107689
0,000132	4208,087921
0,000131	4211,068153
0,00013	4214,048386
0,000129	4217,028618
0,000127	4220,00885
0,000127	4222,989082
0,000127	4225,969315
0,000125	4228,949547
0,000125	4231,929779
0,000124	4234,910011
0,000122	4237,890244
0,000122	4240,870476
0,00012	4243,850708
0,000119	4246,83094
0,000119	4249,811172
0,000118	4252,791405
0,000118	4255,771637
0,000116	4258,751869
0,000116	4261,732101
0,000115	4264,712334
0,000114	4267,692566
0,000115	4270,672798
0,000113	4273,65303
0,000112	4276,633263
0,000112	4279,613495
0,000112	4282,593727
0,00011	4285,573959
0,000109	4288,554192
0,00011	4291,534424
0,000109	4294,514656
0,000109	4297,494888
0,000107	4300,475121
0,000107	4303,455353
0,000106	4306,435585
0,000106	4309,415817
0,000105	4312,396049
0,000104	4315,376282
0,000105	4318,356514
0,000103	4321,336746
0,000102	4324,316978
0,000103	4327,297211
0,000102	4330,277443
0,000101	4333,257675
0,0000996	4336,237907
0,0000991	4339,21814
0,0000991	4342,198372
0,0000987	4345,178604
0,0000981	4348,158836
0,0000981	4351,139069
0,000097	4354,119301
0,000097	4357,099533
0,0000957	4360,079765
0,0000956	4363,059998
0,0000945	4366,04023
0,0000947	4369,020462
0,0000937	4372,000694
0,0000937	4374,980927
0,0000937	4377,961159
0,0000913	4380,941391
0,0000916	4383,921623
0,0000917	4386,901855
0,0000915	4389,882088
0,0000913	4392,86232
0,0000897	4395,842552
0,0000899	4398,822784
0,0000901	4401,803017
0,0000882	4404,783249
0,0000889	4407,763481
0,0000875	4410,743713
0,0000869	4413,723946
0,0000866	4416,704178
0,0000863	4419,68441
0,0000868	4422,664642
0,0000853	4425,644875
0,0000858	4428,625107
0,0000847	4431,605339
0,0000843	4434,585571
0,0000835	4437,565804
0,000084	4440,546036
0,0000839	4443,526268
0,0000829	4446,5065
0,0000813	4449,486732
0,0000827	4452,466965
0,0000814	4455,447197
0,000082	4458,427429
0,0000822	4461,407661
0,0000814	4464,387894
0,000081	4467,368126
0,0000807	4470,348358
0,000079	4473,32859
0,0000793	4476,308823
0,0000805	4479,289055
0,0000788	4482,269287
0,0000791	4485,249519
0,0000791	4488,229752
0,0000791	4491,209984
0,0000786	4494,190216
0,0000773	4497,170448
0,0000784	4500,150681
0,0000773	4503,130913
0,0000774	4506,111145
0,000077	4509,091377
0,0000775	4512,071609
0,0000778	4515,051842
0,0000779	4518,032074
0,0000779	4521,012306
0,0000775	4523,992538
0,0000763	4526,972771
0,0000772	4529,953003
0,0000772	4532,933235
0,0000768	4535,913467
0,0000774	4538,8937
0,000078	4541,873932
0,0000768	4544,854164
0,0000777	4547,834396
0,0000779	4550,814629
0,0000782	4553,794861
0,0000783	4556,775093
0,0000791	4559,755325
0,0000781	4562,735558
0,0000782	4565,71579
0,0000788	4568,696022
0,0000797	4571,676254
0,0000798	4574,656487
0,0000805	4577,636719
0,0000792	4580,616951
0,0000809	4583,597183
0,0000804	4586,577415
0,0000807	4589,557648
0,0000807	4592,53788
0,0000823	4595,518112
0,0000821	4598,498344
0,0000818	4601,478577
0,0000825	4604,458809
0,000082	4607,439041
0,000082	4610,419273
0,0000826	4613,399506
0,0000836	4616,379738
0,0000834	4619,35997
0,0000843	4622,340202
0,0000845	4625,320435
0,0000846	4628,300667
0,0000848	4631,280899
0,000085	4634,261131
0,0000851	4637,241364
0,0000865	4640,221596
0,0000864	4643,201828
0,0000865	4646,18206
0,000087	4649,162292
0,0000868	4652,142525
0,0000879	4655,122757
0,0000886	4658,102989
0,0000886	4661,083221
0,0000891	4664,063454
0,0000901	4667,043686
0,0000901	4670,023918
0,0000915	4673,00415
0,0000922	4675,984383
0,0000924	4678,964615
0,000093	4681,944847
0,0000933	4684,925079
0,0000942	4687,905312
0,0000947	4690,885544
0,000096	4693,865776
0,0000966	4696,846008
0,000097	4699,826241
0,0000984	4702,806473
0,0000978	4705,786705
0,0000993	4708,766937
0,0001	4711,747169
0,0001	4714,727402
0,000101	4717,707634
0,000102	4720,687866
0,000102	4723,668098
0,000103	4726,648331
0,000104	4729,628563
0,000106	4732,608795
0,000106	4735,589027
0,000106	4738,56926
0,000108	4741,549492
0,000109	4744,529724
0,00011	4747,509956
0,00011	4750,490189
0,000112	4753,470421
0,000113	4756,450653
0,000113	4759,430885
0,000114	4762,411118
0,000115	4765,39135
0,000117	4768,371582
0,000118	4771,351814
0,000119	4774,332047
0,00012	4777,312279
0,000121	4780,292511
0,000122	4783,272743
0,000124	4786,252975
0,000125	4789,233208
0,000125	4792,21344
0,000128	4795,193672
0,000129	4798,173904
0,00013	4801,154137
0,000132	4804,134369
0,000133	4807,114601
0,000135	4810,094833
0,000136	4813,075066
0,000137	4816,055298
0,000138	4819,03553
0,000141	4822,015762
0,000141	4824,995995
0,000143	4827,976227
0,000144	4830,956459
0,000146	4833,936691
0,000147	4836,916924
0,000149	4839,897156
0,000151	4842,877388
0,000152	4845,85762
0,000154	4848,837852
0,000155	4851,818085
0,000156	4854,798317
0,000159	4857,778549
0,000161	4860,758781
0,000162	4863,739014
0,000166	4866,719246
0,000166	4869,699478
0,000168	4872,67971
0,000169	4875,659943
0,000172	4878,640175
0,000173	4881,620407
0,000176	4884,600639
0,000177	4887,580872
0,000179	4890,561104
0,000181	4893,541336
0,000183	4896,521568
0,000184	4899,501801
0,000186	4902,482033
0,000187	4905,462265
0,000188	4908,442497
0,000189	4911,422729
0,000191	4914,402962
0,00019	4917,383194
0,000191	4920,363426
0,000191	4923,343658
0,000191	4926,323891
0,000189	4929,304123
0,000188	4932,284355
0,000187	4935,264587
0,000185	4938,24482
0,000183	4941,225052
0,00018	4944,205284
0,000177	4947,185516
0,000174	4950,165749
0,00017	4953,145981
0,000165	4956,126213
0,000161	4959,106445
0,000157	4962,086678
0,000152	4965,06691
0,000146	4968,047142
0,000141	4971,027374
0,000137	4974,007607
0,000132	4976,987839
0,000128	4979,968071
0,000123	4982,948303
0,000117	4985,928535
0,000114	4988,908768
0,000109	4991,889
0,000106	4994,869232
0,000104	4997,849464
0,0000992	5000,829697
0,0000972	5003,809929
0,0000952	5006,790161
0,0000939	5009,770393
0,0000922	5012,750626
0,0000897	5015,730858
0,0000877	5018,71109
0,0000876	5021,691322
0,0000871	5024,671555
0,0000859	5027,651787
0,0000849	5030,632019
0,0000848	5033,612251
0,0000846	5036,592484
0,0000832	5039,572716
0,0000831	5042,552948
0,0000837	5045,53318
0,0000831	5048,513412
0,0000844	5051,493645
0,0000837	5054,473877
0,0000844	5057,454109
0,0000836	5060,434341
0,0000846	5063,414574
0,0000845	5066,394806
0,0000868	5069,375038
0,0000866	5072,35527
0,0000877	5075,335503
0,0000873	5078,315735
0,0000892	5081,295967
0,0000895	5084,276199
0,000091	5087,256432
0,0000926	5090,236664
0,0000931	5093,216896
0,0000936	5096,197128
0,0000945	5099,177361
0,0000961	5102,157593
0,0000976	5105,137825
0,0000996	5108,118057
0,000101	5111,098289
0,000101	5114,078522
0,000103	5117,058754
0,000105	5120,038986
0,000106	5123,019218
0,000108	5125,999451
0,000109	5128,979683
0,000111	5131,959915
0,000113	5134,940147
0,000114	5137,92038
0,000117	5140,900612
0,000117	5143,880844
0,000119	5146,861076
0,00012	5149,841309
0,000122	5152,821541
0,000124	5155,801773
0,000126	5158,782005
0,000127	5161,762238
0,000129	5164,74247
0,000131	5167,722702
0,000132	5170,702934
0,000135	5173,683167
0,000137	5176,663399
0,000137	5179,643631
0,00014	5182,623863
0,000142	5185,604095
0,000144	5188,584328
0,000146	5191,56456
0,000147	5194,544792
0,00015	5197,525024
0,000151	5200,505257
0,000153	5203,485489
0,000156	5206,465721
0,000158	5209,445953
0,00016	5212,426186
0,000162	5215,406418
0,000165	5218,38665
0,000167	5221,366882
0,000171	5224,347115
0,000172	5227,327347
0,000174	5230,307579
0,000177	5233,287811
0,00018	5236,268044
0,000182	5239,248276
0,000185	5242,228508
0,000187	5245,20874
0,000191	5248,188972
0,000193	5251,169205
0,000196	5254,149437
0,000199	5257,129669
0,000203	5260,109901
0,000206	5263,090134
0,000209	5266,070366
0,000214	5269,050598
0,000218	5272,03083
0,000223	5275,011063
0,000228	5277,991295
0,000234	5280,971527
0,000241	5283,951759
0,000248	5286,931992
0,000255	5289,912224
0,000263	5292,892456
0,000271	5295,872688
0,000279	5298,852921
0,000287	5301,833153
0,000294	5304,813385
0,000301	5307,793617
0,000307	5310,773849
0,000313	5313,754082
0,000317	5316,734314
0,00032	5319,714546
0,000321	5322,694778
0,000321	5325,675011
0,00032	5328,655243
0,000318	5331,635475
0,000313	5334,615707
0,000309	5337,59594
0,000304	5340,576172
0,000297	5343,556404
0,00029	5346,536636
0,000283	5349,516869
0,000275	5352,497101
0,000268	5355,477333
0,000261	5358,457565
0,000254	5361,437798
0,000248	5364,41803
0,000243	5367,398262
0,000236	5370,378494
0,000232	5373,358727
0,000227	5376,338959
0,000222	5379,319191
0,000219	5382,299423
0,000214	5385,279655
0,00021	5388,259888
0,000207	5391,24012
0,000203	5394,220352
0,000199	5397,200584
0,000196	5400,180817
0,000194	5403,161049
0,00019	5406,141281
0,000186	5409,121513
0,000184	5412,101746
0,000181	5415,081978
0,000179	5418,06221
0,000175	5421,042442
0,000173	5424,022675
0,000171	5427,002907
0,000168	5429,983139
0,000167	5432,963371
0,000165	5435,943604
0,000162	5438,923836
0,000159	5441,904068
0,000158	5444,8843
0,000157	5447,864532
0,000155	5450,844765
0,000151	5453,824997
0,00015	5456,805229
0,000149	5459,785461
0,000147	5462,765694
0,000146	5465,745926
0,000144	5468,726158
0,000143	5471,70639
0,000141	5474,686623
0,00014	5477,666855
0,000139	5480,647087
0,000138	5483,627319
0,000137	5486,607552
0,000137	5489,587784
0,000135	5492,568016
0,000135	5495,548248
0,000133	5498,528481
0,000134	5501,508713
0,000133	5504,488945
0,000132	5507,469177
0,000132	5510,449409
0,000131	5513,429642
0,000129	5516,409874
0,000131	5519,390106
0,00013	5522,370338
0,00013	5525,350571
0,000129	5528,330803
0,000128	5531,311035
0,000128	5534,291267
0,000128	5537,2715
0,000127	5540,251732
0,000126	5543,231964
0,000125	5546,212196
0,000124	5549,192429
0,000122	5552,172661
0,000123	5555,152893
0,000121	5558,133125
0,000121	5561,113358
0,000119	5564,09359
0,000118	5567,073822
0,000117	5570,054054
0,000116	5573,034286
0,000114	5576,014519
0,000114	5578,994751
0,000113	5581,974983
0,000112	5584,955215
0,000111	5587,935448
0,000109	5590,91568
0,000106	5593,895912
0,000106	5596,876144
0,000103	5599,856377
0,0001	5602,836609
0,0000971	5605,816841
0,0000938	5608,797073
0,0000901	5611,777306
0,000085	5614,757538
0,0000793	5617,73777
0,0000716	5620,718002
0,0000625	5623,698235
0,000053	5626,678467
0,0000419	5629,658699
0,000031	5632,638931
0,0000232	5635,619164
0,0000297	5638,599396
0,0000453	5641,579628
0,0000644	5644,55986
0,0000867	5647,540092
0,00011	5650,520325
0,000135	5653,500557
0,000159	5656,480789
0,000183	5659,461021
0,000206	5662,441254
0,000228	5665,421486
0,000246	5668,401718
0,000261	5671,38195
0,000274	5674,362183
0,000285	5677,342415
0,000292	5680,322647
0,000295	5683,302879
0,000296	5686,283112
0,000294	5689,263344
0,00029	5692,243576
0,000286	5695,223808
0,000279	5698,204041
0,000272	5701,184273
0,000267	5704,164505
0,000261	5707,144737
0,000255	5710,124969
0,000252	5713,105202
0,000248	5716,085434
0,000247	5719,065666
0,000246	5722,045898
0,000245	5725,026131
0,000244	5728,006363
0,000244	5730,986595
0,000244	5733,966827
0,000244	5736,94706
0,000244	5739,927292
0,000244	5742,907524
0,000245	5745,887756
0,000245	5748,867989
0,000245	5751,848221
0,000245	5754,828453
0,000245	5757,808685
0,000246	5760,788918
0,000246	5763,76915
0,000247	5766,749382
0,000247	5769,729614
0,000248	5772,709846
0,000249	5775,690079
0,000249	5778,670311
0,000252	5781,650543
0,000252	5784,630775
0,000255	5787,611008
0,000255	5790,59124
0,000257	5793,571472
0,00026	5796,551704
0,000262	5799,531937
0,000264	5802,512169
0,000268	5805,492401
0,000272	5808,472633
0,000275	5811,452866
0,000279	5814,433098
0,000284	5817,41333
0,000288	5820,393562
0,000292	5823,373795
0,000298	5826,354027
0,000303	5829,334259
0,000309	5832,314491
0,000314	5835,294724
0,00032	5838,274956
0,000326	5841,255188
0,000332	5844,23542
0,000337	5847,215652
0,000343	5850,195885
0,000349	5853,176117
0,000355	5856,156349
0,00036	5859,136581
0,000365	5862,116814
0,000369	5865,097046
0,000373	5868,077278
0,000377	5871,05751
0,000381	5874,037743
0,000382	5877,017975
0,000384	5879,998207
0,000384	5882,978439
0,000385	5885,958672
0,000386	5888,938904
0,000384	5891,919136
0,000384	5894,899368
0,000382	5897,879601
0,000379	5900,859833
0,000377	5903,840065
0,000374	5906,820297
0,00037	5909,800529
0,000367	5912,780762
0,000362	5915,760994
0,000357	5918,741226
0,000354	5921,721458
0,000349	5924,701691
0,000344	5927,681923
0,000339	5930,662155
0,000335	5933,642387
0,000332	5936,62262
0,000326	5939,602852
0,000322	5942,583084
0,000318	5945,563316
[truncated: 30,772 more rows]
