# Supplementary material for: Predicting the Durability of Solid Fired Bricks Using NDT Electroacoustic Methods
Source: Materials (Basel). 2022 Aug 25;15(17):5882. doi: 10.3390/ma15175882 (PMC9457344; doi:10.3390/ma15175882)
Supplement: Supplementary file 1 [file materials-15-05882-s001.zip › 36-S0_FL.csv]

ASCII data file created with TiePie Multi Channel software. www.tiepie.com.
2021-02-24 09:15:45 704m
Frequency	FFT1
Hz	V
0,00144	0
0,000379	2,980232239
0,000274	5,960464478
0,000256	8,940696716
0,000183	11,92092896
0,000129	14,90116119
0,000113	17,88139343
0,000129	20,86162567
0,000218	23,84185791
0,000292	26,82209015
0,000273	29,80232239
0,000174	32,78255463
0,000144	35,76278687
0,000146	38,7430191
0,000128	41,72325134
0,000073	44,70348358
0,0000316	47,68371582
0,0000454	50,66394806
0,0000697	53,6441803
0,000103	56,62441254
0,0000645	59,60464478
0,0000708	62,58487701
0,0000822	65,56510925
0,0000821	68,54534149
0,000091	71,52557373
0,0000805	74,50580597
0,000105	77,48603821
0,0000825	80,46627045
0,0000785	83,44650269
0,0000838	86,42673492
0,0000758	89,40696716
0,0000965	92,3871994
0,0000942	95,36743164
0,0000932	98,34766388
0,000101	101,3278961
0,0000949	104,3081284
0,000101	107,2883606
0,0000917	110,2685928
0,0000879	113,2488251
0,000102	116,2290573
0,0000962	119,2092896
0,000101	122,1895218
0,00012	125,169754
0,000129	128,1499863
0,000127	131,1302185
0,000122	134,1104507
0,000132	137,090683
0,000123	140,0709152
0,00012	143,0511475
0,000118	146,0313797
0,000112	149,0116119
0,000114	151,9918442
0,000111	154,9720764
0,000113	157,9523087
0,000108	160,9325409
0,000114	163,9127731
0,000114	166,8930054
0,000114	169,8732376
0,000112	172,8534698
0,00011	175,8337021
0,000113	178,8139343
0,000112	181,7941666
0,000115	184,7743988
0,000115	187,754631
0,000112	190,7348633
0,000116	193,7150955
0,000113	196,6953278
0,000113	199,67556
0,000112	202,6557922
0,000112	205,6360245
0,000113	208,6162567
0,000113	211,596489
0,000111	214,5767212
0,000112	217,5569534
0,000111	220,5371857
0,00011	223,5174179
0,000108	226,4976501
0,000105	229,4778824
0,000105	232,4581146
0,000102	235,4383469
0,000102	238,4185791
0,0000966	241,3988113
0,0000937	244,3790436
0,0000911	247,3592758
0,0000862	250,3395081
0,000085	253,3197403
0,0000825	256,2999725
0,0000792	259,2802048
0,0000788	262,260437
0,0000742	265,2406693
0,0000713	268,2209015
0,0000741	271,2011337
0,0000699	274,181366
0,0000711	277,1615982
0,0000701	280,1418304
0,0000704	283,1220627
0,0000694	286,1022949
0,0000667	289,0825272
0,0000679	292,0627594
0,0000666	295,0429916
0,0000653	298,0232239
0,0000679	301,0034561
0,0000668	303,9836884
0,0000673	306,9639206
0,0000666	309,9441528
0,0000656	312,9243851
0,0000663	315,9046173
0,0000648	318,8848495
0,0000652	321,8650818
0,0000646	324,845314
0,0000658	327,8255463
0,0000654	330,8057785
0,0000646	333,7860107
0,0000663	336,766243
0,0000644	339,7464752
0,0000634	342,7267075
0,0000628	345,7069397
0,000063	348,6871719
0,0000632	351,6674042
0,0000624	354,6476364
0,0000611	357,6278687
0,000062	360,6081009
0,0000614	363,5883331
0,0000611	366,5685654
0,0000609	369,5487976
0,0000581	372,5290298
0,0000591	375,5092621
0,000057	378,4894943
0,000056	381,4697266
0,0000561	384,4499588
0,0000562	387,430191
0,000056	390,4104233
0,0000549	393,3906555
0,0000556	396,3708878
0,0000541	399,35112
0,0000547	402,3313522
0,0000538	405,3115845
0,0000531	408,2918167
0,0000535	411,272049
0,0000539	414,2522812
0,0000534	417,2325134
0,0000523	420,2127457
0,0000535	423,1929779
0,000053	426,1732101
0,0000543	429,1534424
0,000053	432,1336746
0,0000524	435,1139069
0,0000535	438,0941391
0,0000536	441,0743713
0,000054	444,0546036
0,0000525	447,0348358
0,0000536	450,0150681
0,0000526	452,9953003
0,0000543	455,9755325
0,0000542	458,9557648
0,0000532	461,935997
0,0000532	464,9162292
0,0000531	467,8964615
0,0000536	470,8766937
0,0000546	473,856926
0,0000521	476,8371582
0,0000512	479,8173904
0,0000521	482,7976227
0,0000519	485,7778549
0,0000522	488,7580872
0,0000523	491,7383194
0,0000511	494,7185516
0,0000509	497,6987839
0,0000501	500,6790161
0,00005	503,6592484
0,0000514	506,6394806
0,0000497	509,6197128
0,0000492	512,5999451
0,0000481	515,5801773
0,000048	518,5604095
0,0000485	521,5406418
0,0000466	524,520874
0,0000468	527,5011063
0,0000445	530,4813385
0,0000453	533,4615707
0,0000453	536,441803
0,0000435	539,4220352
0,0000441	542,4022675
0,0000432	545,3824997
0,0000426	548,3627319
0,0000414	551,3429642
0,0000413	554,3231964
0,0000408	557,3034286
0,0000391	560,2836609
0,0000399	563,2638931
0,0000401	566,2441254
0,0000402	569,2243576
0,0000398	572,2045898
0,0000378	575,1848221
0,0000382	578,1650543
0,0000372	581,1452866
0,0000389	584,1255188
0,0000386	587,105751
0,0000375	590,0859833
0,000038	593,0662155
0,0000383	596,0464478
0,0000369	599,02668
0,0000378	602,0069122
0,0000369	604,9871445
0,0000375	607,9673767
0,0000365	610,9476089
0,0000393	613,9278412
0,0000385	616,9080734
0,0000377	619,8883057
0,0000371	622,8685379
0,0000373	625,8487701
0,000037	628,8290024
0,0000387	631,8092346
0,000037	634,7894669
0,000037	637,7696991
0,0000374	640,7499313
0,0000375	643,7301636
0,0000384	646,7103958
0,0000371	649,6906281
0,0000355	652,6708603
0,0000374	655,6510925
0,0000365	658,6313248
0,0000363	661,611557
0,0000368	664,5917892
0,0000357	667,5720215
0,0000366	670,5522537
0,0000372	673,532486
0,0000345	676,5127182
0,0000347	679,4929504
0,0000343	682,4731827
0,0000342	685,4534149
0,0000353	688,4336472
0,0000325	691,4138794
0,0000339	694,3941116
0,0000325	697,3743439
0,0000326	700,3545761
0,0000324	703,3348083
0,0000312	706,3150406
0,0000322	709,2952728
0,0000318	712,2755051
0,0000316	715,2557373
0,0000298	718,2359695
0,0000301	721,2162018
0,0000306	724,196434
0,0000298	727,1766663
0,0000294	730,1568985
0,0000297	733,1371307
0,0000296	736,117363
0,0000293	739,0975952
0,0000293	742,0778275
0,0000302	745,0580597
0,0000298	748,0382919
0,0000296	751,0185242
0,000029	753,9987564
0,0000294	756,9789886
0,0000299	759,9592209
0,0000308	762,9394531
0,0000286	765,9196854
0,0000294	768,8999176
0,0000296	771,8801498
0,0000292	774,8603821
0,0000293	777,8406143
0,0000306	780,8208466
0,000029	783,8010788
0,00003	786,781311
0,0000287	789,7615433
0,0000304	792,7417755
0,0000299	795,7220078
0,0000301	798,70224
0,0000298	801,6824722
0,0000297	804,6627045
0,0000301	807,6429367
0,0000292	810,6231689
0,0000283	813,6034012
0,00003	816,5836334
0,0000292	819,5638657
0,0000288	822,5440979
0,0000293	825,5243301
0,0000286	828,5045624
0,000029	831,4847946
0,0000306	834,4650269
0,0000292	837,4452591
0,0000285	840,4254913
0,0000287	843,4057236
0,0000294	846,3859558
0,0000297	849,366188
0,0000299	852,3464203
0,000028	855,3266525
0,0000298	858,3068848
0,000029	861,287117
0,0000304	864,2673492
0,0000292	867,2475815
0,0000291	870,2278137
0,0000298	873,208046
0,0000301	876,1882782
0,0000314	879,1685104
0,0000301	882,1487427
0,0000305	885,1289749
0,0000296	888,1092072
0,0000313	891,0894394
0,00003	894,0696716
0,0000308	897,0499039
0,0000312	900,0301361
0,000032	903,0103683
0,0000313	905,9906006
0,0000315	908,9708328
0,0000311	911,9510651
0,0000312	914,9312973
0,0000301	917,9115295
0,0000326	920,8917618
0,0000318	923,871994
0,0000321	926,8522263
0,0000322	929,8324585
0,0000318	932,8126907
0,0000312	935,792923
0,000032	938,7731552
0,0000315	941,7533875
0,0000321	944,7336197
0,0000323	947,7138519
0,0000316	950,6940842
0,0000318	953,6743164
0,0000319	956,6545486
0,0000312	959,6347809
0,000032	962,6150131
0,0000326	965,5952454
0,0000317	968,5754776
0,0000315	971,5557098
0,0000311	974,5359421
0,0000322	977,5161743
0,0000325	980,4964066
0,0000321	983,4766388
0,0000315	986,456871
0,0000327	989,4371033
0,0000325	992,4173355
0,0000316	995,3975677
0,0000331	998,3778
0,0000318	1001,358032
0,0000339	1004,338264
0,0000339	1007,318497
0,0000336	1010,298729
0,0000348	1013,278961
0,0000346	1016,259193
0,0000337	1019,239426
0,0000336	1022,219658
0,0000341	1025,19989
0,0000336	1028,180122
0,0000343	1031,160355
0,0000344	1034,140587
0,0000351	1037,120819
0,0000339	1040,101051
0,0000351	1043,081284
0,0000346	1046,061516
0,0000352	1049,041748
0,0000354	1052,02198
0,0000347	1055,002213
0,0000342	1057,982445
0,0000342	1060,962677
0,0000345	1063,942909
0,0000332	1066,923141
0,0000338	1069,903374
0,0000334	1072,883606
0,0000337	1075,863838
0,0000337	1078,84407
0,0000331	1081,824303
0,0000331	1084,804535
0,0000321	1087,784767
0,0000335	1090,764999
0,0000331	1093,745232
0,000033	1096,725464
0,0000333	1099,705696
0,0000328	1102,685928
0,0000332	1105,666161
0,0000338	1108,646393
0,0000326	1111,626625
0,0000339	1114,606857
0,0000337	1117,58709
0,000033	1120,567322
0,000034	1123,547554
0,000033	1126,527786
0,0000326	1129,508018
0,0000328	1132,488251
0,0000336	1135,468483
0,0000337	1138,448715
0,0000338	1141,428947
0,0000337	1144,40918
0,0000332	1147,389412
0,0000328	1150,369644
0,0000322	1153,349876
0,0000343	1156,330109
0,0000326	1159,310341
0,000034	1162,290573
0,0000338	1165,270805
0,0000337	1168,251038
0,0000337	1171,23127
0,0000335	1174,211502
0,0000331	1177,191734
0,0000339	1180,171967
0,0000333	1183,152199
0,0000332	1186,132431
0,0000334	1189,112663
0,0000334	1192,092896
0,0000344	1195,073128
0,000032	1198,05336
0,0000337	1201,033592
0,0000329	1204,013824
0,0000336	1206,994057
0,0000325	1209,974289
0,0000332	1212,954521
0,0000332	1215,934753
0,0000336	1218,914986
0,0000334	1221,895218
0,0000322	1224,87545
0,0000324	1227,855682
0,0000331	1230,835915
0,0000323	1233,816147
0,0000334	1236,796379
0,0000326	1239,776611
0,0000333	1242,756844
0,0000341	1245,737076
0,0000325	1248,717308
0,0000339	1251,69754
0,0000331	1254,677773
0,0000344	1257,658005
0,0000335	1260,638237
0,0000327	1263,618469
0,000033	1266,598701
0,0000319	1269,578934
0,0000333	1272,559166
0,0000331	1275,539398
0,0000321	1278,51963
0,000033	1281,499863
0,0000333	1284,480095
0,0000329	1287,460327
0,0000354	1290,440559
0,0000339	1293,420792
0,0000334	1296,401024
0,0000326	1299,381256
0,0000333	1302,361488
0,0000341	1305,341721
0,0000342	1308,321953
0,0000342	1311,302185
0,0000339	1314,282417
0,0000343	1317,26265
0,0000353	1320,242882
0,000035	1323,223114
0,0000357	1326,203346
0,0000345	1329,183578
0,0000355	1332,163811
0,0000352	1335,144043
0,0000366	1338,124275
0,0000361	1341,104507
0,0000374	1344,08474
0,0000376	1347,064972
0,0000374	1350,045204
0,000037	1353,025436
0,0000379	1356,005669
0,0000365	1358,985901
0,000037	1361,966133
0,0000379	1364,946365
0,0000385	1367,926598
0,0000382	1370,90683
0,0000386	1373,887062
0,0000384	1376,867294
0,0000396	1379,847527
0,0000397	1382,827759
0,0000399	1385,807991
0,0000397	1388,788223
0,0000402	1391,768456
0,0000414	1394,748688
0,0000402	1397,72892
0,0000408	1400,709152
0,0000401	1403,689384
0,0000406	1406,669617
0,0000409	1409,649849
0,0000412	1412,630081
0,0000408	1415,610313
0,0000401	1418,590546
0,0000409	1421,570778
0,0000398	1424,55101
0,0000403	1427,531242
0,0000414	1430,511475
0,0000406	1433,491707
0,0000402	1436,471939
0,0000398	1439,452171
0,0000402	1442,432404
0,0000393	1445,412636
0,0000404	1448,392868
0,0000392	1451,3731
0,0000392	1454,353333
0,0000407	1457,333565
0,0000389	1460,313797
0,0000405	1463,294029
0,0000392	1466,274261
0,0000385	1469,254494
0,0000396	1472,234726
0,0000391	1475,214958
0,0000401	1478,19519
0,0000392	1481,175423
0,0000388	1484,155655
0,0000395	1487,135887
0,0000386	1490,116119
0,0000391	1493,096352
0,000039	1496,076584
0,0000386	1499,056816
0,0000393	1502,037048
0,0000392	1505,017281
0,0000387	1507,997513
0,0000377	1510,977745
0,0000375	1513,957977
0,0000382	1516,93821
0,0000387	1519,918442
0,0000381	1522,898674
0,0000382	1525,878906
0,0000391	1528,859138
0,0000378	1531,839371
0,0000395	1534,819603
0,0000376	1537,799835
0,0000387	1540,780067
0,0000384	1543,7603
0,0000377	1546,740532
0,0000389	1549,720764
0,0000388	1552,700996
0,0000377	1555,681229
0,0000383	1558,661461
0,0000381	1561,641693
0,0000382	1564,621925
0,0000394	1567,602158
0,0000379	1570,58239
0,0000376	1573,562622
0,0000389	1576,542854
0,000038	1579,523087
0,0000388	1582,503319
0,0000381	1585,483551
0,0000385	1588,463783
0,0000375	1591,444016
0,0000376	1594,424248
0,000038	1597,40448
0,0000388	1600,384712
0,000038	1603,364944
0,0000376	1606,345177
0,0000369	1609,325409
0,0000372	1612,305641
0,0000369	1615,285873
0,0000373	1618,266106
0,0000367	1621,246338
0,0000371	1624,22657
0,0000371	1627,206802
0,0000377	1630,187035
0,0000369	1633,167267
0,0000372	1636,147499
0,000037	1639,127731
0,0000365	1642,107964
0,0000363	1645,088196
0,0000361	1648,068428
0,0000366	1651,04866
0,000036	1654,028893
0,000037	1657,009125
0,0000358	1659,989357
0,0000367	1662,969589
0,0000361	1665,949821
0,0000358	1668,930054
0,0000363	1671,910286
0,0000373	1674,890518
0,0000369	1677,87075
0,0000363	1680,850983
0,0000371	1683,831215
0,000037	1686,811447
0,0000364	1689,791679
0,0000362	1692,771912
0,0000353	1695,752144
0,0000364	1698,732376
0,0000364	1701,712608
0,000037	1704,692841
0,0000358	1707,673073
0,0000357	1710,653305
0,0000375	1713,633537
0,0000377	1716,61377
0,000036	1719,594002
0,0000371	1722,574234
0,0000372	1725,554466
0,0000362	1728,534698
0,0000379	1731,514931
0,0000369	1734,495163
0,0000378	1737,475395
0,0000364	1740,455627
0,0000379	1743,43586
0,0000385	1746,416092
0,0000369	1749,396324
0,0000374	1752,376556
0,0000376	1755,356789
0,0000376	1758,337021
0,0000383	1761,317253
0,0000374	1764,297485
0,0000372	1767,277718
0,0000373	1770,25795
0,0000365	1773,238182
0,000039	1776,218414
0,0000375	1779,198647
0,0000367	1782,178879
0,0000373	1785,159111
0,0000384	1788,139343
0,0000377	1791,119576
0,0000377	1794,099808
0,0000384	1797,08004
0,0000374	1800,060272
0,0000372	1803,040504
0,0000371	1806,020737
0,0000385	1809,000969
0,0000379	1811,981201
0,0000377	1814,961433
0,0000382	1817,941666
0,0000375	1820,921898
0,000037	1823,90213
0,0000376	1826,882362
0,0000374	1829,862595
0,0000377	1832,842827
0,0000376	1835,823059
0,0000379	1838,803291
0,0000385	1841,783524
0,0000368	1844,763756
0,0000385	1847,743988
0,0000379	1850,72422
0,0000379	1853,704453
0,0000379	1856,684685
0,0000377	1859,664917
0,0000383	1862,645149
0,0000381	1865,625381
0,0000369	1868,605614
0,000038	1871,585846
0,000038	1874,566078
0,0000378	1877,54631
0,0000376	1880,526543
0,0000374	1883,506775
0,0000365	1886,487007
0,0000377	1889,467239
0,0000375	1892,447472
0,0000362	1895,427704
0,0000368	1898,407936
0,0000368	1901,388168
0,0000367	1904,368401
0,0000373	1907,348633
0,0000369	1910,328865
0,0000377	1913,309097
0,0000365	1916,28933
0,0000366	1919,269562
0,0000367	1922,249794
0,0000366	1925,230026
0,0000368	1928,210258
0,0000369	1931,190491
0,0000364	1934,170723
0,0000361	1937,150955
0,000037	1940,131187
0,0000372	1943,11142
0,000036	1946,091652
0,0000369	1949,071884
0,0000367	1952,052116
0,0000367	1955,032349
0,000036	1958,012581
0,0000363	1960,992813
0,0000367	1963,973045
0,0000361	1966,953278
0,0000363	1969,93351
0,000037	1972,913742
0,0000365	1975,893974
0,0000364	1978,874207
0,0000372	1981,854439
0,0000367	1984,834671
0,0000364	1987,814903
0,0000354	1990,795135
0,000036	1993,775368
0,0000363	1996,7556
0,0000373	1999,735832
0,0000373	2002,716064
0,0000356	2005,696297
0,0000361	2008,676529
0,0000351	2011,656761
0,0000361	2014,636993
0,0000373	2017,617226
0,0000363	2020,597458
0,0000361	2023,57769
0,0000374	2026,557922
0,0000361	2029,538155
0,0000359	2032,518387
0,0000363	2035,498619
0,0000365	2038,478851
0,0000359	2041,459084
0,0000359	2044,439316
0,0000371	2047,419548
0,0000364	2050,39978
0,0000369	2053,380013
0,0000349	2056,360245
0,000036	2059,340477
0,0000361	2062,320709
0,0000366	2065,300941
0,0000364	2068,281174
0,0000371	2071,261406
0,000036	2074,241638
0,0000368	2077,22187
0,0000357	2080,202103
0,0000369	2083,182335
0,000037	2086,162567
0,0000366	2089,142799
0,0000376	2092,123032
0,0000382	2095,103264
0,0000367	2098,083496
0,0000369	2101,063728
0,0000366	2104,043961
0,0000379	2107,024193
0,000038	2110,004425
0,0000367	2112,984657
0,0000378	2115,96489
0,0000383	2118,945122
0,0000377	2121,925354
0,0000383	2124,905586
0,0000381	2127,885818
0,000039	2130,866051
0,0000389	2133,846283
0,0000382	2136,826515
0,0000401	2139,806747
0,0000391	2142,78698
0,00004	2145,767212
0,0000391	2148,747444
0,0000402	2151,727676
0,0000398	2154,707909
0,0000395	2157,688141
0,0000391	2160,668373
0,0000393	2163,648605
0,000039	2166,628838
0,0000407	2169,60907
0,0000404	2172,589302
0,0000404	2175,569534
0,00004	2178,549767
0,0000406	2181,529999
0,0000408	2184,510231
0,0000403	2187,490463
0,0000402	2190,470695
0,0000401	2193,450928
0,0000396	2196,43116
0,0000399	2199,411392
0,0000405	2202,391624
0,0000398	2205,371857
0,0000404	2208,352089
0,0000409	2211,332321
0,0000395	2214,312553
0,0000405	2217,292786
0,0000409	2220,273018
0,0000397	2223,25325
0,0000396	2226,233482
0,0000399	2229,213715
0,00004	2232,193947
0,0000399	2235,174179
0,0000414	2238,154411
0,0000413	2241,134644
0,0000402	2244,114876
0,00004	2247,095108
0,0000409	2250,07534
0,0000401	2253,055573
0,0000409	2256,035805
0,000041	2259,016037
0,0000401	2261,996269
0,0000402	2264,976501
0,0000418	2267,956734
0,0000409	2270,936966
0,0000403	2273,917198
0,0000405	2276,89743
0,0000404	2279,877663
0,0000407	2282,857895
0,0000407	2285,838127
0,0000411	2288,818359
0,0000411	2291,798592
0,0000415	2294,778824
0,0000406	2297,759056
0,0000416	2300,739288
0,0000413	2303,719521
0,0000414	2306,699753
0,0000411	2309,679985
0,0000427	2312,660217
0,0000424	2315,64045
0,000042	2318,620682
0,0000415	2321,600914
0,0000408	2324,581146
0,0000411	2327,561378
0,0000425	2330,541611
0,0000414	2333,521843
0,0000424	2336,502075
0,0000416	2339,482307
0,0000412	2342,46254
0,0000422	2345,442772
0,0000426	2348,423004
0,0000421	2351,403236
0,0000417	2354,383469
0,0000433	2357,363701
0,0000433	2360,343933
0,0000427	2363,324165
0,0000424	2366,304398
0,0000433	2369,28463
0,0000428	2372,264862
0,0000439	2375,245094
0,0000432	2378,225327
0,0000434	2381,205559
0,0000441	2384,185791
0,0000433	2387,166023
0,0000426	2390,146255
0,0000434	2393,126488
0,0000434	2396,10672
0,0000449	2399,086952
0,0000445	2402,067184
0,0000439	2405,047417
0,0000441	2408,027649
0,0000436	2411,007881
0,0000441	2413,988113
0,0000436	2416,968346
0,0000435	2419,948578
0,0000442	2422,92881
0,0000443	2425,909042
0,0000447	2428,889275
0,0000451	2431,869507
0,0000443	2434,849739
0,0000451	2437,829971
0,0000443	2440,810204
0,000045	2443,790436
0,0000445	2446,770668
0,0000445	2449,7509
0,000045	2452,731133
0,0000446	2455,711365
0,0000443	2458,691597
0,0000449	2461,671829
0,0000449	2464,652061
0,0000456	2467,632294
0,0000454	2470,612526
0,0000451	2473,592758
0,0000459	2476,57299
0,0000458	2479,553223
0,0000462	2482,533455
0,0000469	2485,513687
0,0000461	2488,493919
0,0000468	2491,474152
0,0000482	2494,454384
0,0000467	2497,434616
0,0000486	2500,414848
0,0000469	2503,395081
0,0000483	2506,375313
0,0000473	2509,355545
0,0000479	2512,335777
0,0000497	2515,31601
0,0000498	2518,296242
0,0000496	2521,276474
0,0000504	2524,256706
0,0000508	2527,236938
0,0000511	2530,217171
0,0000506	2533,197403
0,000051	2536,177635
0,0000518	2539,157867
0,0000519	2542,1381
0,0000528	2545,118332
0,000053	2548,098564
0,000055	2551,078796
0,0000539	2554,059029
0,0000539	2557,039261
0,0000553	2560,019493
0,0000553	2562,999725
0,0000567	2565,979958
0,0000567	2568,96019
0,0000585	2571,940422
0,0000588	2574,920654
0,0000595	2577,900887
0,0000599	2580,881119
0,0000608	2583,861351
0,0000636	2586,841583
0,0000627	2589,821815
0,0000641	2592,802048
0,0000658	2595,78228
0,0000664	2598,762512
0,0000667	2601,742744
0,000068	2604,722977
0,0000696	2607,703209
0,0000709	2610,683441
0,0000731	2613,663673
0,0000745	2616,643906
0,0000772	2619,624138
0,0000786	2622,60437
0,0000807	2625,584602
0,0000827	2628,564835
0,0000847	2631,545067
0,0000866	2634,525299
0,0000878	2637,505531
0,0000909	2640,485764
0,0000927	2643,465996
0,000096	2646,446228
0,0000966	2649,42646
0,0000994	2652,406693
0,000101	2655,386925
0,000101	2658,367157
0,0000988	2661,347389
0,0000962	2664,327621
0,0000918	2667,307854
0,0000866	2670,288086
0,0000815	2673,268318
0,0000763	2676,24855
0,0000703	2679,228783
0,0000657	2682,209015
0,0000609	2685,189247
0,0000558	2688,169479
0,0000503	2691,149712
0,0000475	2694,129944
0,0000429	2697,110176
0,0000395	2700,090408
0,0000374	2703,070641
0,0000346	2706,050873
0,0000328	2709,031105
0,0000319	2712,011337
0,0000306	2714,99157
0,0000294	2717,971802
0,0000298	2720,952034
0,0000282	2723,932266
0,0000272	2726,912498
0,0000268	2729,892731
0,0000268	2732,872963
0,0000271	2735,853195
0,0000263	2738,833427
0,0000269	2741,81366
0,0000265	2744,793892
0,0000268	2747,774124
0,0000264	2750,754356
0,0000273	2753,734589
0,0000278	2756,714821
0,0000266	2759,695053
0,0000274	2762,675285
0,0000276	2765,655518
0,0000278	2768,63575
0,0000281	2771,615982
0,0000287	2774,596214
0,0000283	2777,576447
0,000028	2780,556679
0,0000282	2783,536911
0,0000284	2786,517143
0,0000292	2789,497375
0,0000291	2792,477608
0,0000296	2795,45784
0,0000298	2798,438072
0,0000302	2801,418304
0,0000307	2804,398537
0,0000301	2807,378769
0,0000293	2810,359001
0,0000296	2813,339233
0,00003	2816,319466
0,00003	2819,299698
0,0000293	2822,27993
0,0000307	2825,260162
0,0000305	2828,240395
0,0000307	2831,220627
0,0000302	2834,200859
0,0000305	2837,181091
0,0000294	2840,161324
0,000031	2843,141556
0,000031	2846,121788
0,0000296	2849,10202
0,0000308	2852,082253
0,0000306	2855,062485
0,0000305	2858,042717
0,0000307	2861,022949
0,0000317	2864,003181
0,0000308	2866,983414
0,000031	2869,963646
0,0000308	2872,943878
0,000031	2875,92411
0,0000303	2878,904343
0,0000308	2881,884575
0,0000313	2884,864807
0,0000311	2887,845039
0,0000306	2890,825272
0,0000307	2893,805504
0,0000304	2896,785736
0,0000302	2899,765968
0,0000309	2902,746201
0,0000304	2905,726433
0,0000302	2908,706665
0,0000304	2911,686897
0,00003	2914,66713
0,0000305	2917,647362
0,000031	2920,627594
0,0000303	2923,607826
0,0000299	2926,588058
0,0000293	2929,568291
0,0000298	2932,548523
0,0000297	2935,528755
0,000029	2938,508987
0,0000289	2941,48922
0,0000276	2944,469452
0,0000292	2947,449684
0,0000289	2950,429916
0,0000282	2953,410149
0,0000285	2956,390381
0,0000279	2959,370613
0,0000276	2962,350845
0,0000272	2965,331078
0,0000271	2968,31131
0,0000262	2971,291542
0,0000261	2974,271774
0,0000258	2977,252007
0,0000256	2980,232239
0,0000245	2983,212471
0,0000249	2986,192703
0,0000248	2989,172935
0,0000232	2992,153168
0,0000232	2995,1334
0,0000226	2998,113632
0,000023	3001,093864
0,0000217	3004,074097
0,000021	3007,054329
0,0000209	3010,034561
0,0000195	3013,014793
0,0000198	3015,995026
0,0000202	3018,975258
0,0000205	3021,95549
0,0000207	3024,935722
0,000023	3027,915955
0,0000242	3030,896187
0,0000267	3033,876419
0,0000307	3036,856651
0,0000347	3039,836884
0,0000395	3042,817116
0,0000459	3045,797348
0,0000519	3048,77758
0,0000579	3051,757813
0,0000644	3054,738045
0,0000682	3057,718277
0,0000714	3060,698509
0,0000743	3063,678741
0,0000751	3066,658974
0,0000751	3069,639206
0,0000747	3072,619438
0,0000742	3075,59967
0,0000742	3078,579903
0,0000719	3081,560135
0,0000725	3084,540367
0,00007	3087,520599
0,0000687	3090,500832
0,0000688	3093,481064
0,0000668	3096,461296
0,0000668	3099,441528
0,0000644	3102,421761
0,0000646	3105,401993
0,0000632	3108,382225
0,0000629	3111,362457
0,0000621	3114,34269
0,0000612	3117,322922
0,0000614	3120,303154
0,0000593	3123,283386
0,000059	3126,263618
0,0000585	3129,243851
0,0000593	3132,224083
0,000059	3135,204315
0,0000578	3138,184547
0,0000577	3141,16478
0,0000578	3144,145012
0,0000569	3147,125244
0,0000576	3150,105476
0,0000572	3153,085709
0,0000568	3156,065941
0,0000564	3159,046173
0,0000561	3162,026405
0,0000557	3165,006638
0,0000562	3167,98687
0,0000558	3170,967102
0,0000562	3173,947334
0,0000562	3176,927567
0,0000555	3179,907799
0,0000554	3182,888031
0,0000563	3185,868263
0,0000566	3188,848495
0,0000556	3191,828728
0,0000566	3194,80896
0,0000564	3197,789192
0,0000558	3200,769424
0,0000558	3203,749657
0,0000556	3206,729889
0,0000557	3209,710121
0,0000561	3212,690353
0,0000566	3215,670586
0,0000563	3218,650818
0,0000569	3221,63105
0,0000567	3224,611282
0,0000568	3227,591515
0,0000566	3230,571747
0,0000563	3233,551979
0,0000565	3236,532211
0,0000567	3239,512444
0,0000564	3242,492676
0,0000567	3245,472908
0,0000565	3248,45314
0,0000565	3251,433372
0,0000565	3254,413605
0,0000574	3257,393837
0,0000567	3260,374069
0,0000568	3263,354301
0,000057	3266,334534
0,0000567	3269,314766
0,000057	3272,294998
0,000057	3275,27523
0,0000571	3278,255463
0,0000563	3281,235695
0,0000566	3284,215927
0,0000571	3287,196159
0,0000583	3290,176392
0,000057	3293,156624
0,0000565	3296,136856
0,0000571	3299,117088
0,0000578	3302,097321
0,0000565	3305,077553
0,0000573	3308,057785
0,000057	3311,038017
0,000057	3314,01825
0,000057	3316,998482
0,0000573	3319,978714
0,0000567	3322,958946
0,0000571	3325,939178
0,0000569	3328,919411
0,0000576	3331,899643
0,0000577	3334,879875
0,0000567	3337,860107
0,0000572	3340,84034
0,0000578	3343,820572
0,0000572	3346,800804
0,0000577	3349,781036
0,0000577	3352,761269
0,000058	3355,741501
0,0000565	3358,721733
0,0000576	3361,701965
0,000057	3364,682198
0,0000574	3367,66243
0,0000575	3370,642662
0,0000585	3373,622894
0,0000581	3376,603127
0,0000582	3379,583359
0,000057	3382,563591
0,0000574	3385,543823
0,0000574	3388,524055
0,0000572	3391,504288
0,0000575	3394,48452
0,0000571	3397,464752
0,0000581	3400,444984
0,0000578	3403,425217
0,0000573	3406,405449
0,0000569	3409,385681
0,0000582	3412,365913
0,0000573	3415,346146
0,0000583	3418,326378
0,0000576	3421,30661
0,0000579	3424,286842
0,0000576	3427,267075
0,0000591	3430,247307
0,0000579	3433,227539
0,0000588	3436,207771
0,0000579	3439,188004
0,000058	3442,168236
0,0000584	3445,148468
0,0000586	3448,1287
0,0000591	3451,108932
0,0000572	3454,089165
0,0000576	3457,069397
0,0000583	3460,049629
0,0000581	3463,029861
0,0000587	3466,010094
0,0000581	3468,990326
0,0000582	3471,970558
0,0000589	3474,95079
0,0000582	3477,931023
0,0000582	3480,911255
0,0000583	3483,891487
0,0000585	3486,871719
0,0000583	3489,851952
0,0000577	3492,832184
0,0000588	3495,812416
0,0000591	3498,792648
0,0000596	3501,772881
0,0000598	3504,753113
0,0000578	3507,733345
0,0000588	3510,713577
0,0000593	3513,69381
0,0000596	3516,674042
0,0000599	3519,654274
0,0000607	3522,634506
0,000061	3525,614738
0,0000608	3528,594971
0,0000618	3531,575203
0,0000616	3534,555435
0,0000612	3537,535667
0,0000623	3540,5159
0,0000607	3543,496132
0,0000622	3546,476364
0,0000614	3549,456596
0,0000619	3552,436829
0,0000626	3555,417061
0,0000617	3558,397293
0,000062	3561,377525
0,0000627	3564,357758
0,0000626	3567,33799
0,0000634	3570,318222
0,000063	3573,298454
0,0000629	3576,278687
0,0000637	3579,258919
0,000064	3582,239151
0,0000637	3585,219383
0,0000638	3588,199615
0,0000642	3591,179848
0,0000636	3594,16008
0,0000645	3597,140312
0,0000641	3600,120544
0,0000657	3603,100777
0,0000645	3606,081009
0,0000645	3609,061241
0,0000652	3612,041473
0,0000652	3615,021706
0,0000649	3618,001938
0,0000652	3620,98217
0,0000651	3623,962402
0,0000663	3626,942635
0,0000653	3629,922867
0,0000646	3632,903099
0,0000651	3635,883331
0,0000669	3638,863564
0,0000669	3641,843796
0,0000664	3644,824028
0,0000671	3647,80426
0,0000672	3650,784492
0,0000676	3653,764725
0,0000667	3656,744957
0,0000674	3659,725189
0,0000678	3662,705421
0,0000665	3665,685654
0,000067	3668,665886
0,0000676	3671,646118
0,0000678	3674,62635
0,000067	3677,606583
0,000069	3680,586815
0,0000686	3683,567047
0,0000685	3686,547279
0,0000689	3689,527512
0,0000687	3692,507744
0,00007	3695,487976
0,0000688	3698,468208
0,0000694	3701,448441
0,0000691	3704,428673
0,0000695	3707,408905
0,0000704	3710,389137
0,0000707	3713,36937
0,0000698	3716,349602
0,0000692	3719,329834
0,00007	3722,310066
0,0000703	3725,290298
0,0000711	3728,270531
0,0000705	3731,250763
0,0000704	3734,230995
0,0000709	3737,211227
0,0000712	3740,19146
0,0000715	3743,171692
0,0000704	3746,151924
0,0000716	3749,132156
0,0000715	3752,112389
0,0000716	3755,092621
0,0000718	3758,072853
0,0000724	3761,053085
0,0000717	3764,033318
0,0000722	3767,01355
0,0000721	3769,993782
0,0000729	3772,974014
0,0000735	3775,954247
0,0000725	3778,934479
0,000073	3781,914711
0,000073	3784,894943
0,0000737	3787,875175
0,000074	3790,855408
0,0000735	3793,83564
0,0000737	3796,815872
0,0000753	3799,796104
0,0000744	3802,776337
0,0000749	3805,756569
0,0000749	3808,736801
0,0000756	3811,717033
0,000076	3814,697266
0,0000769	3817,677498
0,0000759	3820,65773
0,0000763	3823,637962
0,0000767	3826,618195
0,0000771	3829,598427
0,0000772	3832,578659
0,0000765	3835,558891
0,0000775	3838,539124
0,0000783	3841,519356
0,0000788	3844,499588
0,0000778	3847,47982
0,0000785	3850,460052
0,0000787	3853,440285
0,000079	3856,420517
0,0000791	3859,400749
0,0000786	3862,380981
0,0000793	3865,361214
0,0000793	3868,341446
0,0000802	3871,321678
0,0000806	3874,30191
0,0000813	3877,282143
0,0000818	3880,262375
0,0000813	3883,242607
0,0000812	3886,222839
0,0000813	3889,203072
0,0000823	3892,183304
0,0000826	3895,163536
0,0000827	3898,143768
0,0000823	3901,124001
0,0000832	3904,104233
0,000083	3907,084465
0,0000841	3910,064697
0,0000841	3913,04493
0,0000842	3916,025162
0,0000848	3919,005394
0,0000844	3921,985626
0,0000848	3924,965858
0,0000852	3927,946091
0,0000859	3930,926323
0,0000867	3933,906555
0,000087	3936,886787
0,0000865	3939,86702
0,0000874	3942,847252
0,0000876	3945,827484
0,0000883	3948,807716
0,0000876	3951,787949
0,0000879	3954,768181
0,0000885	3957,748413
0,0000891	3960,728645
0,0000894	3963,708878
0,0000898	3966,68911
0,0000897	3969,669342
0,0000906	3972,649574
0,0000897	3975,629807
0,0000906	3978,610039
0,0000912	3981,590271
0,0000915	3984,570503
0,0000912	3987,550735
0,0000922	3990,530968
0,0000929	3993,5112
0,0000936	3996,491432
0,0000927	3999,471664
0,0000937	4002,451897
0,0000942	4005,432129
0,0000934	4008,412361
0,0000949	4011,392593
0,0000956	4014,372826
0,0000948	4017,353058
0,0000959	4020,33329
0,0000972	4023,313522
0,0000964	4026,293755
0,0000968	4029,273987
0,0000982	4032,254219
0,0000986	4035,234451
0,0000991	4038,214684
0,0000997	4041,194916
0,000101	4044,175148
0,0001	4047,15538
0,000102	4050,135612
0,000102	4053,115845
0,000102	4056,096077
0,000103	4059,076309
0,000105	4062,056541
0,000105	4065,036774
0,000106	4068,017006
0,000107	4070,997238
0,000108	4073,97747
0,000108	4076,957703
0,000109	4079,937935
0,00011	4082,918167
0,000112	4085,898399
0,000111	4088,878632
0,000113	4091,858864
0,000114	4094,839096
0,000115	4097,819328
0,000116	4100,799561
0,000117	4103,779793
0,000118	4106,760025
0,000119	4109,740257
0,00012	4112,72049
0,000121	4115,700722
0,000122	4118,680954
0,000124	4121,661186
0,000126	4124,641418
0,000126	4127,621651
0,000127	4130,601883
0,000129	4133,582115
0,000131	4136,562347
0,000132	4139,54258
0,000134	4142,522812
0,000135	4145,503044
0,000137	4148,483276
0,000139	4151,463509
0,000141	4154,443741
0,000143	4157,423973
0,000146	4160,404205
0,000148	4163,384438
0,000149	4166,36467
0,000151	4169,344902
0,000153	4172,325134
0,000157	4175,305367
0,00016	4178,285599
0,000162	4181,265831
0,000165	4184,246063
0,000169	4187,226295
0,000172	4190,206528
0,000175	4193,18676
0,000179	4196,166992
0,000183	4199,147224
0,000187	4202,127457
0,000191	4205,107689
0,000196	4208,087921
0,000201	4211,068153
0,000206	4214,048386
0,00021	4217,028618
0,000217	4220,00885
0,000223	4222,989082
0,000229	4225,969315
0,000236	4228,949547
0,000244	4231,929779
0,000251	4234,910011
0,000258	4237,890244
0,000267	4240,870476
0,000275	4243,850708
0,000285	4246,83094
0,000295	4249,811172
0,000305	4252,791405
0,000315	4255,771637
0,000324	4258,751869
0,000334	4261,732101
0,000341	4264,712334
0,000349	4267,692566
0,000356	4270,672798
0,00036	4273,65303
0,000361	4276,633263
0,000362	4279,613495
0,00036	4282,593727
0,000355	4285,573959
0,000347	4288,554192
0,000339	4291,534424
0,000328	4294,514656
0,000317	4297,494888
0,000304	4300,475121
0,000291	4303,455353
0,000278	4306,435585
0,000263	4309,415817
0,000252	4312,396049
0,000238	4315,376282
0,000227	4318,356514
0,000215	4321,336746
0,000204	4324,316978
0,000193	4327,297211
0,000184	4330,277443
0,000173	4333,257675
0,000166	4336,237907
0,000157	4339,21814
0,000149	4342,198372
0,000141	4345,178604
0,000135	4348,158836
0,000128	4351,139069
0,000122	4354,119301
0,000116	4357,099533
0,000112	4360,079765
0,000107	4363,059998
0,000102	4366,04023
0,0000982	4369,020462
0,0000925	4372,000694
0,0000898	4374,980927
0,0000858	4377,961159
0,0000821	4380,941391
0,0000782	4383,921623
0,0000757	4386,901855
0,0000733	4389,882088
0,0000688	4392,86232
0,0000671	4395,842552
0,0000649	4398,822784
0,0000619	4401,803017
0,0000605	4404,783249
0,000059	4407,763481
0,0000567	4410,743713
0,0000548	4413,723946
0,0000534	4416,704178
0,0000518	4419,68441
0,0000498	4422,664642
0,0000485	4425,644875
0,0000465	4428,625107
0,000046	4431,605339
0,0000444	4434,585571
0,0000438	4437,565804
0,0000421	4440,546036
0,0000417	4443,526268
0,0000399	4446,5065
0,0000399	4449,486732
0,0000393	4452,466965
0,0000386	4455,447197
0,0000371	4458,427429
0,000037	4461,407661
0,0000363	4464,387894
0,0000355	4467,368126
0,0000349	4470,348358
0,0000349	4473,32859
0,000034	4476,308823
0,0000333	4479,289055
0,0000332	4482,269287
0,0000337	4485,249519
0,0000325	4488,229752
0,0000323	4491,209984
0,0000318	4494,190216
0,0000322	4497,170448
0,0000317	4500,150681
0,0000313	4503,130913
0,0000317	4506,111145
0,0000322	4509,091377
0,0000324	4512,071609
0,0000315	4515,051842
0,0000315	4518,032074
0,0000324	4521,012306
0,0000316	4523,992538
0,0000316	4526,972771
0,0000319	4529,953003
0,0000328	4532,933235
0,0000317	4535,913467
0,0000311	4538,8937
0,0000312	4541,873932
0,0000311	4544,854164
0,0000327	4547,834396
0,0000329	4550,814629
0,0000313	4553,794861
0,0000328	4556,775093
0,0000336	4559,755325
0,0000322	4562,735558
0,0000331	4565,71579
0,0000335	4568,696022
0,000033	4571,676254
0,0000335	4574,656487
0,0000335	4577,636719
0,0000343	4580,616951
0,0000333	4583,597183
0,0000334	4586,577415
0,0000344	4589,557648
0,0000324	4592,53788
0,0000341	4595,518112
0,000034	4598,498344
0,0000339	4601,478577
0,0000338	4604,458809
0,0000343	4607,439041
0,0000342	4610,419273
0,0000341	4613,399506
0,0000346	4616,379738
0,0000347	4619,35997
0,0000353	4622,340202
0,0000349	4625,320435
0,0000347	4628,300667
0,000036	4631,280899
0,0000352	4634,261131
0,0000359	4637,241364
0,0000352	4640,221596
0,0000363	4643,201828
0,0000356	4646,18206
0,0000359	4649,162292
0,0000365	4652,142525
0,0000356	4655,122757
0,0000369	4658,102989
0,0000367	4661,083221
0,0000377	4664,063454
0,0000379	4667,043686
0,0000376	4670,023918
0,000037	4673,00415
0,0000379	4675,984383
0,0000379	4678,964615
0,0000383	4681,944847
0,0000387	4684,925079
0,0000392	4687,905312
0,0000386	4690,885544
0,0000393	4693,865776
0,0000389	4696,846008
0,000039	4699,826241
0,0000396	4702,806473
0,0000401	4705,786705
0,0000398	4708,766937
0,0000399	4711,747169
0,0000403	4714,727402
0,0000403	4717,707634
0,0000409	4720,687866
0,0000411	4723,668098
0,0000409	4726,648331
0,0000413	4729,628563
0,000042	4732,608795
0,000041	4735,589027
0,0000418	4738,56926
0,0000423	4741,549492
0,0000428	4744,529724
0,0000425	4747,509956
0,0000423	4750,490189
0,0000429	4753,470421
0,0000438	4756,450653
0,0000432	4759,430885
0,0000433	4762,411118
0,0000437	4765,39135
0,0000436	4768,371582
0,0000446	4771,351814
0,0000448	4774,332047
0,000044	4777,312279
0,0000448	4780,292511
0,0000453	4783,272743
0,0000445	4786,252975
0,0000452	4789,233208
0,000045	4792,21344
0,0000459	4795,193672
0,0000453	4798,173904
0,0000452	4801,154137
0,0000463	4804,134369
0,0000463	4807,114601
0,0000464	4810,094833
0,0000467	4813,075066
0,0000478	4816,055298
0,0000478	4819,03553
0,0000474	4822,015762
0,0000478	4824,995995
0,0000478	4827,976227
0,000048	4830,956459
0,0000479	4833,936691
0,0000482	4836,916924
0,0000482	4839,897156
0,0000491	4842,877388
0,0000487	4845,85762
0,0000491	4848,837852
0,00005	4851,818085
0,0000493	4854,798317
0,0000499	4857,778549
0,0000498	4860,758781
0,0000502	4863,739014
0,0000501	4866,719246
0,0000499	4869,699478
0,0000508	4872,67971
0,0000519	4875,659943
0,0000509	4878,640175
0,0000508	4881,620407
0,000051	4884,600639
0,0000517	4887,580872
0,0000509	4890,561104
0,0000514	4893,541336
0,0000524	4896,521568
0,0000521	4899,501801
0,0000528	4902,482033
0,0000528	4905,462265
0,0000528	4908,442497
0,000052	4911,422729
0,0000529	4914,402962
0,0000522	4917,383194
0,0000532	4920,363426
0,0000534	4923,343658
0,0000531	4926,323891
0,0000525	4929,304123
0,0000534	4932,284355
0,0000541	4935,264587
0,0000524	4938,24482
0,0000535	4941,225052
0,0000538	4944,205284
0,0000535	4947,185516
0,0000537	4950,165749
0,0000541	4953,145981
0,0000544	4956,126213
0,0000549	4959,106445
0,0000542	4962,086678
0,0000543	4965,06691
0,000055	4968,047142
0,0000544	4971,027374
0,000055	4974,007607
0,0000554	4976,987839
0,0000548	4979,968071
0,0000554	4982,948303
0,0000555	4985,928535
0,0000544	4988,908768
0,0000559	4991,889
0,000055	4994,869232
0,0000552	4997,849464
0,0000563	5000,829697
0,000056	5003,809929
0,0000562	5006,790161
0,0000564	5009,770393
0,0000559	5012,750626
0,0000572	5015,730858
0,0000565	5018,71109
0,0000568	5021,691322
0,0000564	5024,671555
0,0000575	5027,651787
0,0000582	5030,632019
0,0000579	5033,612251
0,0000576	5036,592484
0,000058	5039,572716
0,0000577	5042,552948
0,000058	5045,53318
0,0000574	5048,513412
0,0000578	5051,493645
0,0000584	5054,473877
0,0000582	5057,454109
0,0000594	5060,434341
0,0000586	5063,414574
0,0000591	5066,394806
0,0000591	5069,375038
0,0000593	5072,35527
0,0000589	5075,335503
0,0000596	5078,315735
0,0000592	5081,295967
0,0000593	5084,276199
0,0000595	5087,256432
0,0000601	5090,236664
0,0000597	5093,216896
0,0000607	5096,197128
0,00006	5099,177361
0,0000606	5102,157593
0,0000611	5105,137825
0,0000611	5108,118057
0,0000614	5111,098289
0,0000608	5114,078522
0,0000617	5117,058754
0,000061	5120,038986
0,000062	5123,019218
0,0000628	5125,999451
0,0000623	5128,979683
0,000063	5131,959915
0,0000626	5134,940147
0,0000633	5137,92038
0,0000634	5140,900612
0,0000638	5143,880844
0,0000641	5146,861076
0,0000636	5149,841309
0,0000645	5152,821541
0,0000636	5155,801773
0,0000644	5158,782005
0,0000654	5161,762238
0,0000648	5164,74247
0,0000651	5167,722702
0,0000662	5170,702934
0,0000657	5173,683167
0,0000656	5176,663399
0,0000653	5179,643631
0,000066	5182,623863
0,0000667	5185,604095
0,000066	5188,584328
0,0000657	5191,56456
0,0000669	5194,544792
0,0000666	5197,525024
0,0000667	5200,505257
0,0000667	5203,485489
0,0000669	5206,465721
0,000067	5209,445953
0,0000677	5212,426186
0,0000669	5215,406418
0,0000672	5218,38665
0,0000683	5221,366882
0,0000687	5224,347115
0,0000671	5227,327347
0,0000682	5230,307579
0,0000674	5233,287811
0,0000686	5236,268044
0,0000689	5239,248276
0,0000694	5242,228508
0,0000689	5245,20874
0,0000693	5248,188972
0,0000695	5251,169205
0,0000701	5254,149437
0,0000696	5257,129669
0,0000699	5260,109901
0,0000694	5263,090134
0,00007	5266,070366
0,0000698	5269,050598
0,0000701	5272,03083
0,0000696	5275,011063
0,00007	5277,991295
0,0000702	5280,971527
0,0000706	5283,951759
0,0000708	5286,931992
0,0000708	5289,912224
0,0000707	5292,892456
0,0000709	5295,872688
0,0000707	5298,852921
0,0000709	5301,833153
0,0000712	5304,813385
0,0000706	5307,793617
0,0000712	5310,773849
0,0000702	5313,754082
0,000072	5316,734314
0,0000719	5319,714546
0,0000719	5322,694778
0,0000731	5325,675011
0,000073	5328,655243
0,0000735	5331,635475
0,0000734	5334,615707
0,0000736	5337,59594
0,0000746	5340,576172
0,0000756	5343,556404
0,000075	5346,536636
0,0000761	5349,516869
0,0000762	5352,497101
0,0000768	5355,477333
0,0000775	5358,457565
0,0000774	5361,437798
0,0000776	5364,41803
0,000078	5367,398262
0,0000782	5370,378494
0,0000786	5373,358727
0,0000788	5376,338959
0,0000794	5379,319191
0,0000791	5382,299423
0,0000796	5385,279655
0,0000796	5388,259888
0,0000803	5391,24012
0,0000812	5394,220352
0,0000809	5397,200584
0,0000814	5400,180817
0,0000819	5403,161049
0,0000819	5406,141281
0,0000812	5409,121513
0,0000819	5412,101746
0,0000827	5415,081978
0,0000827	5418,06221
0,0000834	5421,042442
0,0000837	5424,022675
0,0000837	5427,002907
0,000084	5429,983139
0,0000838	5432,963371
0,0000847	5435,943604
0,0000847	5438,923836
0,0000848	5441,904068
0,0000855	5444,8843
0,0000851	5447,864532
0,000085	5450,844765
0,0000855	5453,824997
0,0000857	5456,805229
0,0000868	5459,785461
0,0000871	5462,765694
0,0000867	5465,745926
0,0000875	5468,726158
0,0000871	5471,70639
0,0000876	5474,686623
0,0000881	5477,666855
0,0000885	5480,647087
0,0000885	5483,627319
0,0000896	5486,607552
0,0000887	5489,587784
0,0000898	5492,568016
0,0000901	5495,548248
0,0000911	5498,528481
0,0000896	5501,508713
0,00009	5504,488945
0,0000915	5507,469177
0,0000914	5510,449409
0,0000914	5513,429642
0,0000917	5516,409874
0,0000923	5519,390106
0,0000931	5522,370338
0,0000927	5525,350571
0,0000933	5528,330803
0,0000935	5531,311035
0,000093	5534,291267
0,000094	5537,2715
0,0000938	5540,251732
0,000094	5543,231964
0,0000946	5546,212196
0,0000944	5549,192429
0,0000947	5552,172661
0,0000955	5555,152893
0,0000955	5558,133125
0,0000956	5561,113358
0,0000966	5564,09359
0,0000953	5567,073822
0,0000964	5570,054054
0,0000966	5573,034286
0,0000969	5576,014519
0,000096	5578,994751
0,0000976	5581,974983
0,0000979	5584,955215
0,0000981	5587,935448
0,0000979	5590,91568
0,0000987	5593,895912
0,0000992	5596,876144
0,0000985	5599,856377
0,0000994	5602,836609
0,0000997	5605,816841
0,0000999	5608,797073
0,0000994	5611,777306
0,000101	5614,757538
0,0001	5617,73777
0,000101	5620,718002
0,000101	5623,698235
0,000102	5626,678467
0,000102	5629,658699
0,000102	5632,638931
0,000102	5635,619164
0,000102	5638,599396
0,000102	5641,579628
0,000104	5644,55986
0,000103	5647,540092
0,000104	5650,520325
0,000104	5653,500557
0,000104	5656,480789
0,000105	5659,461021
0,000105	5662,441254
0,000105	5665,421486
0,000106	5668,401718
0,000107	5671,38195
0,000106	5674,362183
0,000107	5677,342415
0,000108	5680,322647
0,000109	5683,302879
0,000108	5686,283112
0,000108	5689,263344
0,000109	5692,243576
0,000109	5695,223808
0,00011	5698,204041
0,00011	5701,184273
0,00011	5704,164505
0,000111	5707,144737
0,000111	5710,124969
0,000111	5713,105202
0,000112	5716,085434
0,000113	5719,065666
0,000113	5722,045898
0,000112	5725,026131
0,000114	5728,006363
0,000114	5730,986595
0,000114	5733,966827
0,000115	5736,94706
0,000115	5739,927292
0,000116	5742,907524
0,000116	5745,887756
0,000117	5748,867989
0,000117	5751,848221
0,000117	5754,828453
0,000118	5757,808685
0,000118	5760,788918
0,000119	5763,76915
0,000119	5766,749382
0,000121	5769,729614
0,00012	5772,709846
0,000121	5775,690079
0,000121	5778,670311
0,000122	5781,650543
0,000123	5784,630775
0,000123	5787,611008
0,000123	5790,59124
0,000123	5793,571472
0,000124	5796,551704
0,000125	5799,531937
0,000126	5802,512169
0,000126	5805,492401
0,000126	5808,472633
0,000127	5811,452866
0,000127	5814,433098
0,000128	5817,41333
0,000129	5820,393562
0,000129	5823,373795
0,000129	5826,354027
0,00013	5829,334259
0,00013	5832,314491
0,00013	5835,294724
0,000131	5838,274956
0,000132	5841,255188
0,000132	5844,23542
0,000134	5847,215652
0,000133	5850,195885
0,000135	5853,176117
0,000135	5856,156349
0,000135	5859,136581
0,000136	5862,116814
0,000136	5865,097046
0,000137	5868,077278
0,000137	5871,05751
0,000138	5874,037743
0,000139	5877,017975
0,00014	5879,998207
0,00014	5882,978439
0,000141	5885,958672
0,000141	5888,938904
0,000141	5891,919136
0,000141	5894,899368
0,000142	5897,879601
0,000143	5900,859833
0,000144	5903,840065
0,000145	5906,820297
0,000145	5909,800529
0,000145	5912,780762
0,000147	5915,760994
0,000147	5918,741226
0,000148	5921,721458
0,000148	5924,701691
0,000149	5927,681923
0,00015	5930,662155
0,000151	5933,642387
0,000151	5936,62262
0,000152	5939,602852
0,000153	5942,583084
0,000153	5945,563316
[truncated: 30,772 more rows]
