# Supplementary material for: Predicting the Durability of Solid Fired Bricks Using NDT Electroacoustic Methods
Source: Materials (Basel). 2022 Aug 25;15(17):5882. doi: 10.3390/ma15175882 (PMC9457344; doi:10.3390/ma15175882)
Supplement: Supplementary file 1 [file materials-15-05882-s001.zip › 36-S0_FT.csv]

ASCII data file created with TiePie Multi Channel software. www.tiepie.com.
2021-02-24 09:15:45 704m
Frequency	FFT1
Hz	V
0,000856	0
0,000303	2,980232239
0,000266	5,960464478
0,000267	8,940696716
0,000271	11,92092896
0,000265	14,90116119
0,000288	17,88139343
0,000332	20,86162567
0,000372	23,84185791
0,000445	26,82209015
0,000448	29,80232239
0,0004	32,78255463
0,000438	35,76278687
0,000485	38,7430191
0,000535	41,72325134
0,000533	44,70348358
0,000536	47,68371582
0,000552	50,66394806
0,000582	53,6441803
0,000574	56,62441254
0,000555	59,60464478
0,000555	62,58487701
0,000568	65,56510925
0,000575	68,54534149
0,000578	71,52557373
0,000583	74,50580597
0,000588	77,48603821
0,0006	80,46627045
0,000611	83,44650269
0,000627	86,42673492
0,000633	89,40696716
0,000625	92,3871994
0,000624	95,36743164
0,000619	98,34766388
0,000617	101,3278961
0,000622	104,3081284
0,000627	107,2883606
0,00063	110,2685928
0,000639	113,2488251
0,000639	116,2290573
0,000638	119,2092896
0,000639	122,1895218
0,000637	125,169754
0,000634	128,1499863
0,000624	131,1302185
0,000615	134,1104507
0,000604	137,090683
0,000599	140,0709152
0,000595	143,0511475
0,000595	146,0313797
0,00059	149,0116119
0,000588	151,9918442
0,000585	154,9720764
0,000585	157,9523087
0,000582	160,9325409
0,000578	163,9127731
0,000577	166,8930054
0,000574	169,8732376
0,000572	172,8534698
0,000568	175,8337021
0,000564	178,8139343
0,000564	181,7941666
0,000558	184,7743988
0,000555	187,754631
0,000553	190,7348633
0,000549	193,7150955
0,000546	196,6953278
0,000542	199,67556
0,000536	202,6557922
0,00053	205,6360245
0,000524	208,6162567
0,000517	211,596489
0,000514	214,5767212
0,000507	217,5569534
0,000502	220,5371857
0,000496	223,5174179
0,000493	226,4976501
0,000487	229,4778824
0,000481	232,4581146
0,000476	235,4383469
0,000472	238,4185791
0,000466	241,3988113
0,000461	244,3790436
0,000453	247,3592758
0,000445	250,3395081
0,000441	253,3197403
0,000433	256,2999725
0,000429	259,2802048
0,000422	262,260437
0,000415	265,2406693
0,00041	268,2209015
0,000402	271,2011337
0,000398	274,181366
0,000394	277,1615982
0,00039	280,1418304
0,000387	283,1220627
0,000385	286,1022949
0,000382	289,0825272
0,000381	292,0627594
0,000383	295,0429916
0,000386	298,0232239
0,000388	301,0034561
0,000394	303,9836884
0,000402	306,9639206
0,000409	309,9441528
0,000423	312,9243851
0,000435	315,9046173
0,000449	318,8848495
0,000466	321,8650818
0,000485	324,845314
0,000506	327,8255463
0,00053	330,8057785
0,000552	333,7860107
0,000579	336,766243
0,000607	339,7464752
0,000636	342,7267075
0,000666	345,7069397
0,000698	348,6871719
0,000729	351,6674042
0,000764	354,6476364
0,000798	357,6278687
0,000832	360,6081009
0,000866	363,5883331
0,000899	366,5685654
0,00093	369,5487976
0,000963	372,5290298
0,000991	375,5092621
0,00102	378,4894943
0,00104	381,4697266
0,00107	384,4499588
0,00109	387,430191
0,0011	390,4104233
0,00111	393,3906555
0,00112	396,3708878
0,00112	399,35112
0,00113	402,3313522
0,00112	405,3115845
0,00112	408,2918167
0,00111	411,272049
0,00111	414,2522812
0,0011	417,2325134
0,00109	420,2127457
0,00107	423,1929779
0,00106	426,1732101
0,00105	429,1534424
0,00103	432,1336746
0,00102	435,1139069
0,00101	438,0941391
0,000993	441,0743713
0,000979	444,0546036
0,000962	447,0348358
0,000951	450,0150681
0,000935	452,9953003
0,00092	455,9755325
0,000909	458,9557648
0,000893	461,935997
0,000879	464,9162292
0,000865	467,8964615
0,000851	470,8766937
0,000838	473,856926
0,000823	476,8371582
0,000809	479,8173904
0,000795	482,7976227
0,000786	485,7778549
0,000773	488,7580872
0,000764	491,7383194
0,000751	494,7185516
0,000741	497,6987839
0,000732	500,6790161
0,000722	503,6592484
0,000713	506,6394806
0,000704	509,6197128
0,000698	512,5999451
0,00069	515,5801773
0,000683	518,5604095
0,000675	521,5406418
0,000669	524,520874
0,000662	527,5011063
0,000656	530,4813385
0,000651	533,4615707
0,000646	536,441803
0,000641	539,4220352
0,000638	542,4022675
0,000634	545,3824997
0,00063	548,3627319
0,000628	551,3429642
0,000628	554,3231964
0,000627	557,3034286
0,000627	560,2836609
0,000626	563,2638931
0,000628	566,2441254
0,000629	569,2243576
0,000629	572,2045898
0,000632	575,1848221
0,000635	578,1650543
0,000635	581,1452866
0,000637	584,1255188
0,000637	587,105751
0,000638	590,0859833
0,000635	593,0662155
0,000634	596,0464478
0,000631	599,02668
0,000627	602,0069122
0,000625	604,9871445
0,000621	607,9673767
0,000616	610,9476089
0,000614	613,9278412
0,000609	616,9080734
0,000604	619,8883057
0,0006	622,8685379
0,000595	625,8487701
0,000592	628,8290024
0,000588	631,8092346
0,000584	634,7894669
0,00058	637,7696991
0,000575	640,7499313
0,000573	643,7301636
0,000569	646,7103958
0,000565	649,6906281
0,000562	652,6708603
0,000558	655,6510925
0,000554	658,6313248
0,00055	661,611557
0,000545	664,5917892
0,000542	667,5720215
0,000538	670,5522537
0,000534	673,532486
0,00053	676,5127182
0,000525	679,4929504
0,000521	682,4731827
0,000517	685,4534149
0,000513	688,4336472
0,000509	691,4138794
0,000505	694,3941116
0,000499	697,3743439
0,000497	700,3545761
0,00049	703,3348083
0,000488	706,3150406
0,000484	709,2952728
0,00048	712,2755051
0,000476	715,2557373
0,000472	718,2359695
0,00047	721,2162018
0,000468	724,196434
0,000465	727,1766663
0,000464	730,1568985
0,000462	733,1371307
0,00046	736,117363
0,000459	739,0975952
0,00046	742,0778275
0,000459	745,0580597
0,000459	748,0382919
0,00046	751,0185242
0,00046	753,9987564
0,000461	756,9789886
0,000462	759,9592209
0,000463	762,9394531
0,000464	765,9196854
0,000464	768,8999176
0,000464	771,8801498
0,000464	774,8603821
0,000465	777,8406143
0,000466	780,8208466
0,000468	783,8010788
0,000466	786,781311
0,000467	789,7615433
0,000467	792,7417755
0,000468	795,7220078
0,000469	798,70224
0,000468	801,6824722
0,00047	804,6627045
0,000472	807,6429367
0,000472	810,6231689
0,000474	813,6034012
0,000475	816,5836334
0,000478	819,5638657
0,000478	822,5440979
0,000479	825,5243301
0,000479	828,5045624
0,000482	831,4847946
0,000481	834,4650269
0,000483	837,4452591
0,000482	840,4254913
0,000482	843,4057236
0,000481	846,3859558
0,000481	849,366188
0,00048	852,3464203
0,000478	855,3266525
0,000479	858,3068848
0,000476	861,287117
0,000475	864,2673492
0,000473	867,2475815
0,000473	870,2278137
0,00047	873,208046
0,000471	876,1882782
0,000471	879,1685104
0,000468	882,1487427
0,000467	885,1289749
0,000467	888,1092072
0,000466	891,0894394
0,000465	894,0696716
0,000466	897,0499039
0,000465	900,0301361
0,000465	903,0103683
0,000464	905,9906006
0,000462	908,9708328
0,000462	911,9510651
0,000459	914,9312973
0,000459	917,9115295
0,000458	920,8917618
0,000456	923,871994
0,000455	926,8522263
0,000453	929,8324585
0,000453	932,8126907
0,000452	935,792923
0,000451	938,7731552
0,00045	941,7533875
0,00045	944,7336197
0,00045	947,7138519
0,00045	950,6940842
0,000449	953,6743164
0,000451	956,6545486
0,00045	959,6347809
0,000451	962,6150131
0,000449	965,5952454
0,00045	968,5754776
0,000449	971,5557098
0,000449	974,5359421
0,000447	977,5161743
0,000445	980,4964066
0,000445	983,4766388
0,000443	986,456871
0,00044	989,4371033
0,00044	992,4173355
0,000437	995,3975677
0,000436	998,3778
0,000434	1001,358032
0,000434	1004,338264
0,000432	1007,318497
0,000431	1010,298729
0,000431	1013,278961
0,00043	1016,259193
0,000431	1019,239426
0,000431	1022,219658
0,000431	1025,19989
0,000432	1028,180122
0,000433	1031,160355
0,000434	1034,140587
0,000435	1037,120819
0,000437	1040,101051
0,000437	1043,081284
0,000438	1046,061516
0,000439	1049,041748
0,000442	1052,02198
0,000441	1055,002213
0,000442	1057,982445
0,000443	1060,962677
0,000443	1063,942909
0,000445	1066,923141
0,000444	1069,903374
0,000445	1072,883606
0,000445	1075,863838
0,000444	1078,84407
0,000446	1081,824303
0,000444	1084,804535
0,000444	1087,784767
0,000444	1090,764999
0,000443	1093,745232
0,000443	1096,725464
0,000444	1099,705696
0,000441	1102,685928
0,000442	1105,666161
0,00044	1108,646393
0,000439	1111,626625
0,000438	1114,606857
0,000438	1117,58709
0,000436	1120,567322
0,000437	1123,547554
0,000435	1126,527786
0,000434	1129,508018
0,000433	1132,488251
0,000433	1135,468483
0,000431	1138,448715
0,000431	1141,428947
0,00043	1144,40918
0,00043	1147,389412
0,000429	1150,369644
0,000427	1153,349876
0,000426	1156,330109
0,000426	1159,310341
0,000424	1162,290573
0,000424	1165,270805
0,000422	1168,251038
0,000423	1171,23127
0,000422	1174,211502
0,000422	1177,191734
0,00042	1180,171967
0,00042	1183,152199
0,00042	1186,132431
0,000418	1189,112663
0,000419	1192,092896
0,000416	1195,073128
0,000418	1198,05336
0,000417	1201,033592
0,000417	1204,013824
0,000417	1206,994057
0,000418	1209,974289
0,000419	1212,954521
0,000419	1215,934753
0,000421	1218,914986
0,000421	1221,895218
0,000423	1224,87545
0,000424	1227,855682
0,000427	1230,835915
0,00043	1233,816147
0,000433	1236,796379
0,000435	1239,776611
0,000436	1242,756844
0,00044	1245,737076
0,000441	1248,717308
0,000441	1251,69754
0,000443	1254,677773
0,000444	1257,658005
0,000445	1260,638237
0,000446	1263,618469
0,000447	1266,598701
0,000447	1269,578934
0,000447	1272,559166
0,000447	1275,539398
0,000447	1278,51963
0,000447	1281,499863
0,000447	1284,480095
0,000447	1287,460327
0,000446	1290,440559
0,000448	1293,420792
0,000448	1296,401024
0,000448	1299,381256
0,000448	1302,361488
0,000448	1305,341721
0,000449	1308,321953
0,000448	1311,302185
0,000449	1314,282417
0,00045	1317,26265
0,00045	1320,242882
0,000449	1323,223114
0,00045	1326,203346
0,000449	1329,183578
0,000448	1332,163811
0,000446	1335,144043
0,000446	1338,124275
0,000444	1341,104507
0,000445	1344,08474
0,000443	1347,064972
0,000443	1350,045204
0,000443	1353,025436
0,000441	1356,005669
0,000441	1358,985901
0,000441	1361,966133
0,000441	1364,946365
0,00044	1367,926598
0,00044	1370,90683
0,00044	1373,887062
0,000441	1376,867294
0,00044	1379,847527
0,000442	1382,827759
0,000441	1385,807991
0,00044	1388,788223
0,00044	1391,768456
0,000441	1394,748688
0,000441	1397,72892
0,000441	1400,709152
0,000441	1403,689384
0,00044	1406,669617
0,000441	1409,649849
0,000441	1412,630081
0,00044	1415,610313
0,000439	1418,590546
0,00044	1421,570778
0,000442	1424,55101
0,000441	1427,531242
0,000441	1430,511475
0,000441	1433,491707
0,000443	1436,471939
0,000442	1439,452171
0,000443	1442,432404
0,000443	1445,412636
0,000445	1448,392868
0,000445	1451,3731
0,000446	1454,353333
0,000447	1457,333565
0,000447	1460,313797
0,000448	1463,294029
0,000449	1466,274261
0,00045	1469,254494
0,000451	1472,234726
0,000452	1475,214958
0,000452	1478,19519
0,000453	1481,175423
0,000453	1484,155655
0,000454	1487,135887
0,000453	1490,116119
0,000454	1493,096352
0,000453	1496,076584
0,000453	1499,056816
0,000453	1502,037048
0,000452	1505,017281
0,000451	1507,997513
0,00045	1510,977745
0,00045	1513,957977
0,000449	1516,93821
0,000448	1519,918442
0,000448	1522,898674
0,000447	1525,878906
0,000446	1528,859138
0,000446	1531,839371
0,000447	1534,819603
0,000446	1537,799835
0,000449	1540,780067
0,000448	1543,7603
0,000449	1546,740532
0,00045	1549,720764
0,000451	1552,700996
0,000453	1555,681229
0,000454	1558,661461
0,000455	1561,641693
0,000456	1564,621925
0,000457	1567,602158
0,000459	1570,58239
0,000459	1573,562622
0,00046	1576,542854
0,000463	1579,523087
0,000463	1582,503319
0,000465	1585,483551
0,000465	1588,463783
0,000467	1591,444016
0,000468	1594,424248
0,000469	1597,40448
0,000471	1600,384712
0,00047	1603,364944
0,000472	1606,345177
0,000471	1609,325409
0,000472	1612,305641
0,000472	1615,285873
0,000472	1618,266106
0,000472	1621,246338
0,000473	1624,22657
0,000472	1627,206802
0,000472	1630,187035
0,000472	1633,167267
0,000471	1636,147499
0,000471	1639,127731
0,000471	1642,107964
0,00047	1645,088196
0,00047	1648,068428
0,00047	1651,04866
0,00047	1654,028893
0,00047	1657,009125
0,00047	1659,989357
0,000472	1662,969589
0,000472	1665,949821
0,000473	1668,930054
0,000474	1671,910286
0,000475	1674,890518
0,000475	1677,87075
0,000476	1680,850983
0,000476	1683,831215
0,000478	1686,811447
0,000477	1689,791679
0,000479	1692,771912
0,000479	1695,752144
0,000481	1698,732376
0,000481	1701,712608
0,000482	1704,692841
0,000482	1707,673073
0,000483	1710,653305
0,000485	1713,633537
0,000486	1716,61377
0,000487	1719,594002
0,000488	1722,574234
0,00049	1725,554466
0,000491	1728,534698
0,000493	1731,514931
0,000492	1734,495163
0,000495	1737,475395
0,000496	1740,455627
0,000496	1743,43586
0,000498	1746,416092
0,000499	1749,396324
0,000501	1752,376556
0,000502	1755,356789
0,000503	1758,337021
0,000505	1761,317253
0,000506	1764,297485
0,000506	1767,277718
0,000508	1770,25795
0,00051	1773,238182
0,000511	1776,218414
0,000512	1779,198647
0,000513	1782,178879
0,000514	1785,159111
0,000516	1788,139343
0,000517	1791,119576
0,000517	1794,099808
0,000519	1797,08004
0,00052	1800,060272
0,000521	1803,040504
0,000523	1806,020737
0,000522	1809,000969
0,000523	1811,981201
0,000524	1814,961433
0,000526	1817,941666
0,000527	1820,921898
0,000527	1823,90213
0,000528	1826,882362
0,000529	1829,862595
0,00053	1832,842827
0,000531	1835,823059
0,000531	1838,803291
0,000532	1841,783524
0,000532	1844,763756
0,000532	1847,743988
0,000534	1850,72422
0,000534	1853,704453
0,000535	1856,684685
0,000537	1859,664917
0,000538	1862,645149
0,000539	1865,625381
0,000542	1868,605614
0,000543	1871,585846
0,000547	1874,566078
0,00055	1877,54631
0,000553	1880,526543
0,000557	1883,506775
0,000561	1886,487007
0,000565	1889,467239
0,000571	1892,447472
0,000576	1895,427704
0,000582	1898,407936
0,000587	1901,388168
0,000591	1904,368401
0,000596	1907,348633
0,0006	1910,328865
0,000602	1913,309097
0,000605	1916,28933
0,000607	1919,269562
0,000609	1922,249794
0,000609	1925,230026
0,000609	1928,210258
0,000609	1931,190491
0,000608	1934,170723
0,000607	1937,150955
0,000606	1940,131187
0,000605	1943,11142
0,000604	1946,091652
0,000604	1949,071884
0,000602	1952,052116
0,0006	1955,032349
0,000599	1958,012581
0,000597	1960,992813
0,000596	1963,973045
0,000595	1966,953278
0,000594	1969,93351
0,000592	1972,913742
0,000592	1975,893974
0,00059	1978,874207
0,000589	1981,854439
0,000588	1984,834671
0,000587	1987,814903
0,000587	1990,795135
0,000587	1993,775368
0,000586	1996,7556
0,000585	1999,735832
0,000585	2002,716064
0,000584	2005,696297
0,000584	2008,676529
0,000584	2011,656761
0,000583	2014,636993
0,000583	2017,617226
0,000584	2020,597458
0,000582	2023,57769
0,000583	2026,557922
0,000582	2029,538155
0,000582	2032,518387
0,000582	2035,498619
0,000581	2038,478851
0,000582	2041,459084
0,00058	2044,439316
0,000582	2047,419548
0,000581	2050,39978
0,00058	2053,380013
0,000581	2056,360245
0,000581	2059,340477
0,000581	2062,320709
0,000581	2065,300941
0,000581	2068,281174
0,000581	2071,261406
0,00058	2074,241638
0,000581	2077,22187
0,000581	2080,202103
0,00058	2083,182335
0,00058	2086,162567
0,00058	2089,142799
0,000581	2092,123032
0,000582	2095,103264
0,000581	2098,083496
0,000583	2101,063728
0,000584	2104,043961
0,000585	2107,024193
0,000587	2110,004425
0,00059	2112,984657
0,000593	2115,96489
0,000596	2118,945122
0,000601	2121,925354
0,000605	2124,905586
0,000609	2127,885818
0,000615	2130,866051
0,000621	2133,846283
0,000626	2136,826515
0,000632	2139,806747
0,000638	2142,78698
0,000645	2145,767212
0,000651	2148,747444
0,000657	2151,727676
0,000663	2154,707909
0,000669	2157,688141
0,000676	2160,668373
0,000683	2163,648605
0,000687	2166,628838
0,000693	2169,60907
0,000697	2172,589302
0,000702	2175,569534
0,000707	2178,549767
0,000711	2181,529999
0,000715	2184,510231
0,000719	2187,490463
0,000723	2190,470695
0,000726	2193,450928
0,000729	2196,43116
0,000732	2199,411392
0,000735	2202,391624
0,000737	2205,371857
0,000739	2208,352089
0,00074	2211,332321
0,000741	2214,312553
0,000743	2217,292786
0,000744	2220,273018
0,000744	2223,25325
0,000746	2226,233482
0,000745	2229,213715
0,000747	2232,193947
0,000748	2235,174179
0,000747	2238,154411
0,000747	2241,134644
0,000747	2244,114876
0,000747	2247,095108
0,000745	2250,07534
0,000743	2253,055573
0,00074	2256,035805
0,000734	2259,016037
0,00073	2261,996269
0,000721	2264,976501
0,00071	2267,956734
0,000697	2270,936966
0,000682	2273,917198
0,000665	2276,89743
0,000646	2279,877663
0,000628	2282,857895
0,000611	2285,838127
0,000594	2288,818359
0,000579	2291,798592
0,000571	2294,778824
0,000567	2297,759056
0,000568	2300,739288
0,000576	2303,719521
0,000588	2306,699753
0,000606	2309,679985
0,000625	2312,660217
0,000647	2315,64045
0,000671	2318,620682
0,000695	2321,600914
0,00072	2324,581146
0,000744	2327,561378
0,000768	2330,541611
0,000789	2333,521843
0,000811	2336,502075
0,000831	2339,482307
0,000851	2342,46254
0,000867	2345,442772
0,000885	2348,423004
0,000901	2351,403236
0,000915	2354,383469
0,000928	2357,363701
0,000942	2360,343933
0,000953	2363,324165
0,000964	2366,304398
0,000975	2369,28463
0,000984	2372,264862
0,000994	2375,245094
0,001	2378,225327
0,00101	2381,205559
0,00102	2384,185791
0,00103	2387,166023
0,00103	2390,146255
0,00104	2393,126488
0,00105	2396,10672
0,00106	2399,086952
0,00107	2402,067184
0,00107	2405,047417
0,00108	2408,027649
0,00109	2411,007881
0,0011	2413,988113
0,0011	2416,968346
0,00111	2419,948578
0,00112	2422,92881
0,00113	2425,909042
0,00113	2428,889275
0,00114	2431,869507
0,00115	2434,849739
0,00116	2437,829971
0,00117	2440,810204
0,00118	2443,790436
0,00119	2446,770668
0,0012	2449,7509
0,0012	2452,731133
0,00121	2455,711365
0,00123	2458,691597
0,00124	2461,671829
0,00125	2464,652061
0,00126	2467,632294
0,00127	2470,612526
0,00129	2473,592758
0,0013	2476,57299
0,00132	2479,553223
0,00134	2482,533455
0,00135	2485,513687
0,00137	2488,493919
0,00139	2491,474152
0,00141	2494,454384
0,00143	2497,434616
0,00145	2500,414848
0,00147	2503,395081
0,0015	2506,375313
0,00152	2509,355545
0,00154	2512,335777
0,00156	2515,31601
0,00159	2518,296242
0,00162	2521,276474
0,00164	2524,256706
0,00167	2527,236938
0,0017	2530,217171
0,00172	2533,197403
0,00175	2536,177635
0,00178	2539,157867
0,00181	2542,1381
0,00184	2545,118332
0,00188	2548,098564
0,00191	2551,078796
0,00195	2554,059029
0,00198	2557,039261
0,00202	2560,019493
0,00206	2562,999725
0,0021	2565,979958
0,00214	2568,96019
0,00219	2571,940422
0,00223	2574,920654
0,00229	2577,900887
0,00234	2580,881119
0,00239	2583,861351
0,00245	2586,841583
0,00251	2589,821815
0,00257	2592,802048
0,00264	2595,78228
0,00271	2598,762512
0,00279	2601,742744
0,00287	2604,722977
0,00296	2607,703209
0,00306	2610,683441
0,00316	2613,663673
0,00328	2616,643906
0,0034	2619,624138
0,00353	2622,60437
0,00367	2625,584602
0,00383	2628,564835
0,004	2631,545067
0,00419	2634,525299
0,00439	2637,505531
0,00461	2640,485764
0,00485	2643,465996
0,00511	2646,446228
0,00539	2649,42646
0,00569	2652,406693
0,006	2655,386925
0,0063	2658,367157
0,00657	2661,347389
0,00679	2664,327621
0,00691	2667,307854
0,00692	2670,288086
0,00683	2673,268318
0,00663	2676,24855
0,00637	2679,228783
0,00607	2682,209015
0,00575	2685,189247
0,00542	2688,169479
0,0051	2691,149712
0,00478	2694,129944
0,00448	2697,110176
0,00419	2700,090408
0,00392	2703,070641
0,00366	2706,050873
0,00342	2709,031105
0,00319	2712,011337
0,00297	2714,99157
0,00277	2717,971802
0,00259	2720,952034
0,00241	2723,932266
0,00224	2726,912498
0,00209	2729,892731
0,00195	2732,872963
0,00182	2735,853195
0,00169	2738,833427
0,00158	2741,81366
0,00147	2744,793892
0,00137	2747,774124
0,00128	2750,754356
0,00119	2753,734589
0,00111	2756,714821
0,00103	2759,695053
0,000965	2762,675285
0,000901	2765,655518
0,00084	2768,63575
0,000783	2771,615982
0,000732	2774,596214
0,000684	2777,576447
0,000638	2780,556679
0,000596	2783,536911
0,000559	2786,517143
0,000522	2789,497375
0,00049	2792,477608
0,000461	2795,45784
0,000435	2798,438072
0,00041	2801,418304
0,000387	2804,398537
0,00037	2807,378769
0,000354	2810,359001
0,00034	2813,339233
0,00033	2816,319466
0,000323	2819,299698
0,000316	2822,27993
0,000313	2825,260162
0,000313	2828,240395
0,000316	2831,220627
0,00032	2834,200859
0,000326	2837,181091
0,000334	2840,161324
0,000344	2843,141556
0,000356	2846,121788
0,000368	2849,10202
0,000384	2852,082253
0,000399	2855,062485
0,000417	2858,042717
0,000434	2861,022949
0,000453	2864,003181
0,000473	2866,983414
0,000495	2869,963646
0,000516	2872,943878
0,00054	2875,92411
0,000563	2878,904343
0,000588	2881,884575
0,000614	2884,864807
0,000639	2887,845039
0,000666	2890,825272
0,000694	2893,805504
0,000723	2896,785736
0,000752	2899,765968
0,000782	2902,746201
0,000811	2905,726433
0,000842	2908,706665
0,000874	2911,686897
0,000907	2914,66713
0,000941	2917,647362
0,000974	2920,627594
0,00101	2923,607826
0,00105	2926,588058
0,00108	2929,568291
0,00112	2932,548523
0,00116	2935,528755
0,0012	2938,508987
0,00125	2941,48922
0,00129	2944,469452
0,00134	2947,449684
0,00138	2950,429916
0,00143	2953,410149
0,00149	2956,390381
0,00154	2959,370613
0,0016	2962,350845
0,00166	2965,331078
0,00172	2968,31131
0,00179	2971,291542
0,00186	2974,271774
0,00194	2977,252007
0,00202	2980,232239
0,00211	2983,212471
0,0022	2986,192703
0,00229	2989,172935
0,0024	2992,153168
0,00251	2995,1334
0,00264	2998,113632
0,00277	3001,093864
0,00291	3004,074097
0,00306	3007,054329
0,00323	3010,034561
0,00341	3013,014793
0,00361	3015,995026
0,00383	3018,975258
0,00406	3021,95549
0,00431	3024,935722
0,00459	3027,915955
0,00488	3030,896187
0,00518	3033,876419
0,00549	3036,856651
0,00579	3039,836884
0,00606	3042,817116
0,00628	3045,797348
0,00643	3048,77758
0,0065	3051,757813
0,00648	3054,738045
0,00638	3057,718277
0,00622	3060,698509
0,00601	3063,678741
0,00578	3066,658974
0,00553	3069,639206
0,00527	3072,619438
0,00502	3075,59967
0,00477	3078,579903
0,00452	3081,560135
0,00429	3084,540367
0,00407	3087,520599
0,00385	3090,500832
0,00366	3093,481064
0,00347	3096,461296
0,00329	3099,441528
0,00313	3102,421761
0,00298	3105,401993
0,00284	3108,382225
0,00271	3111,362457
0,00259	3114,34269
0,00247	3117,322922
0,00237	3120,303154
0,00228	3123,283386
0,00219	3126,263618
0,00211	3129,243851
0,00203	3132,224083
0,00196	3135,204315
0,00189	3138,184547
0,00183	3141,16478
0,00177	3144,145012
0,00172	3147,125244
0,00166	3150,105476
0,00161	3153,085709
0,00156	3156,065941
0,00152	3159,046173
0,00147	3162,026405
0,00143	3165,006638
0,00139	3167,98687
0,00135	3170,967102
0,00132	3173,947334
0,00128	3176,927567
0,00125	3179,907799
0,00121	3182,888031
0,00118	3185,868263
0,00115	3188,848495
0,00112	3191,828728
0,00109	3194,80896
0,00106	3197,789192
0,00104	3200,769424
0,00101	3203,749657
0,000989	3206,729889
0,000967	3209,710121
0,000946	3212,690353
0,000928	3215,670586
0,000912	3218,650818
0,000897	3221,63105
0,000885	3224,611282
0,000876	3227,591515
0,000868	3230,571747
0,000861	3233,551979
0,000858	3236,532211
0,000855	3239,512444
0,000855	3242,492676
0,000854	3245,472908
0,000855	3248,45314
0,000857	3251,433372
0,00086	3254,413605
0,000861	3257,393837
0,000863	3260,374069
0,000864	3263,354301
0,000865	3266,334534
0,000864	3269,314766
0,000862	3272,294998
0,000861	3275,27523
0,000858	3278,255463
0,000855	3281,235695
0,000851	3284,215927
0,000845	3287,196159
0,000841	3290,176392
0,000836	3293,156624
0,000829	3296,136856
0,000823	3299,117088
0,000818	3302,097321
0,000811	3305,077553
0,000804	3308,057785
0,000798	3311,038017
0,000791	3314,01825
0,000784	3316,998482
0,000779	3319,978714
0,000773	3322,958946
0,000766	3325,939178
0,00076	3328,919411
0,000754	3331,899643
0,000746	3334,879875
0,000741	3337,860107
0,000734	3340,84034
0,000727	3343,820572
0,000722	3346,800804
0,000713	3349,781036
0,000707	3352,761269
0,000701	3355,741501
0,000694	3358,721733
0,000688	3361,701965
0,000681	3364,682198
0,000674	3367,66243
0,000668	3370,642662
0,000662	3373,622894
0,000656	3376,603127
0,000652	3379,583359
0,000645	3382,563591
0,00064	3385,543823
0,000636	3388,524055
0,000634	3391,504288
0,000629	3394,48452
0,000628	3397,464752
0,000625	3400,444984
0,000624	3403,425217
0,000623	3406,405449
0,000623	3409,385681
0,000624	3412,365913
0,000625	3415,346146
0,000627	3418,326378
0,000627	3421,30661
0,000629	3424,286842
0,000629	3427,267075
0,00063	3430,247307
0,000627	3433,227539
0,000624	3436,207771
0,000618	3439,188004
0,000611	3442,168236
0,000601	3445,148468
0,000589	3448,1287
0,000577	3451,108932
0,00056	3454,089165
0,000545	3457,069397
0,000525	3460,049629
0,000507	3463,029861
0,000486	3466,010094
0,000469	3468,990326
0,000449	3471,970558
0,000431	3474,95079
0,000413	3477,931023
0,000397	3480,911255
0,000383	3483,891487
0,000369	3486,871719
0,000358	3489,851952
0,000348	3492,832184
0,00034	3495,812416
0,000336	3498,792648
0,000332	3501,772881
0,00033	3504,753113
0,000327	3507,733345
0,000326	3510,713577
0,000326	3513,69381
0,000325	3516,674042
0,000326	3519,654274
0,000326	3522,634506
0,000325	3525,614738
0,000324	3528,594971
0,000323	3531,575203
0,000321	3534,555435
0,000319	3537,535667
0,000316	3540,5159
0,000313	3543,496132
0,000308	3546,476364
0,000304	3549,456596
0,000299	3552,436829
0,000294	3555,417061
0,00029	3558,397293
0,000283	3561,377525
0,000278	3564,357758
0,000272	3567,33799
0,000265	3570,318222
0,000259	3573,298454
0,000253	3576,278687
0,000247	3579,258919
0,00024	3582,239151
0,000235	3585,219383
0,00023	3588,199615
0,000224	3591,179848
0,00022	3594,16008
0,000217	3597,140312
0,000214	3600,120544
0,000212	3603,100777
0,00021	3606,081009
0,000211	3609,061241
0,000212	3612,041473
0,000216	3615,021706
0,000219	3618,001938
0,000225	3620,98217
0,000229	3623,962402
0,000237	3626,942635
0,000243	3629,922867
0,000251	3632,903099
0,000257	3635,883331
0,000263	3638,863564
0,000269	3641,843796
0,000275	3644,824028
0,000279	3647,80426
0,000284	3650,784492
0,000287	3653,764725
0,00029	3656,744957
0,000291	3659,725189
0,000292	3662,705421
0,000293	3665,685654
0,000293	3668,665886
0,000293	3671,646118
0,000293	3674,62635
0,000292	3677,606583
0,000292	3680,586815
0,00029	3683,567047
0,000289	3686,547279
0,000289	3689,527512
0,000289	3692,507744
0,000288	3695,487976
0,000288	3698,468208
0,000287	3701,448441
0,000287	3704,428673
0,000286	3707,408905
0,000287	3710,389137
0,000287	3713,36937
0,000287	3716,349602
0,000287	3719,329834
0,000287	3722,310066
0,000286	3725,290298
0,000288	3728,270531
0,000287	3731,250763
0,000287	3734,230995
0,000287	3737,211227
0,000287	3740,19146
0,000287	3743,171692
0,000286	3746,151924
0,000286	3749,132156
0,000284	3752,112389
0,000284	3755,092621
0,000283	3758,072853
0,000281	3761,053085
0,00028	3764,033318
0,000277	3767,01355
0,000276	3769,993782
0,000274	3772,974014
0,000272	3775,954247
0,00027	3778,934479
0,000268	3781,914711
0,000264	3784,894943
0,000263	3787,875175
0,00026	3790,855408
0,000256	3793,83564
0,000253	3796,815872
0,000249	3799,796104
0,000246	3802,776337
0,000243	3805,756569
0,00024	3808,736801
0,000237	3811,717033
0,000233	3814,697266
0,000231	3817,677498
0,000229	3820,65773
0,000228	3823,637962
0,000226	3826,618195
0,000225	3829,598427
0,000224	3832,578659
0,000225	3835,558891
0,000224	3838,539124
0,000225	3841,519356
0,000227	3844,499588
0,000228	3847,47982
0,00023	3850,460052
0,000231	3853,440285
0,000233	3856,420517
0,000234	3859,400749
0,000236	3862,380981
0,000238	3865,361214
0,000238	3868,341446
0,000239	3871,321678
0,00024	3874,30191
0,00024	3877,282143
0,00024	3880,262375
0,000241	3883,242607
0,000241	3886,222839
0,00024	3889,203072
0,000239	3892,183304
0,000239	3895,163536
0,000238	3898,143768
0,000237	3901,124001
0,000235	3904,104233
0,000235	3907,084465
0,000233	3910,064697
0,000232	3913,04493
0,000231	3916,025162
0,000229	3919,005394
0,000227	3921,985626
0,000226	3924,965858
0,000224	3927,946091
0,000222	3930,926323
0,000221	3933,906555
0,00022	3936,886787
0,000218	3939,86702
0,000217	3942,847252
0,000215	3945,827484
0,000214	3948,807716
0,000212	3951,787949
0,000212	3954,768181
0,00021	3957,748413
0,000208	3960,728645
0,000207	3963,708878
0,000206	3966,68911
0,000206	3969,669342
0,000204	3972,649574
0,000202	3975,629807
0,000201	3978,610039
0,0002	3981,590271
0,000199	3984,570503
0,000198	3987,550735
0,000196	3990,530968
0,000196	3993,5112
0,000193	3996,491432
0,000193	3999,471664
0,000192	4002,451897
0,00019	4005,432129
0,000188	4008,412361
0,000186	4011,392593
0,000186	4014,372826
0,000184	4017,353058
0,000183	4020,33329
0,000182	4023,313522
0,000181	4026,293755
0,000179	4029,273987
0,000178	4032,254219
0,000177	4035,234451
0,000175	4038,214684
0,000173	4041,194916
0,000172	4044,175148
0,000171	4047,15538
0,00017	4050,135612
0,000167	4053,115845
0,000167	4056,096077
0,000164	4059,076309
0,000163	4062,056541
0,000162	4065,036774
0,00016	4068,017006
0,000159	4070,997238
0,000158	4073,97747
0,000158	4076,957703
0,000157	4079,937935
0,000157	4082,918167
0,000158	4085,898399
0,000157	4088,878632
0,000157	4091,858864
0,000158	4094,839096
0,00016	4097,819328
0,000159	4100,799561
0,000162	4103,779793
0,000162	4106,760025
0,000163	4109,740257
0,000164	4112,72049
0,000166	4115,700722
0,000167	4118,680954
0,000168	4121,661186
0,00017	4124,641418
0,00017	4127,621651
0,000171	4130,601883
0,00017	4133,582115
0,000171	4136,562347
0,000171	4139,54258
0,000173	4142,522812
0,000172	4145,503044
0,000173	4148,483276
0,000173	4151,463509
0,000173	4154,443741
0,000174	4157,423973
0,000175	4160,404205
0,000175	4163,384438
0,000175	4166,36467
0,000176	4169,344902
0,000177	4172,325134
0,000179	4175,305367
0,000179	4178,285599
0,00018	4181,265831
0,000181	4184,246063
0,000181	4187,226295
0,000183	4190,206528
0,000184	4193,18676
0,000186	4196,166992
0,000187	4199,147224
0,000188	4202,127457
0,000189	4205,107689
0,00019	4208,087921
0,000192	4211,068153
0,000193	4214,048386
0,000192	4217,028618
0,000194	4220,00885
0,000195	4222,989082
0,000195	4225,969315
0,000197	4228,949547
0,000198	4231,929779
0,000198	4234,910011
0,000199	4237,890244
0,000199	4240,870476
0,000199	4243,850708
0,0002	4246,83094
0,000201	4249,811172
0,000201	4252,791405
0,000202	4255,771637
0,000201	4258,751869
0,0002	4261,732101
0,000199	4264,712334
0,000198	4267,692566
0,000195	4270,672798
0,000192	4273,65303
0,000189	4276,633263
0,000184	4279,613495
0,000179	4282,593727
0,000175	4285,573959
0,000169	4288,554192
0,000163	4291,534424
0,000159	4294,514656
0,000154	4297,494888
0,000152	4300,475121
0,00015	4303,455353
0,000149	4306,435585
0,000147	4309,415817
0,000148	4312,396049
0,000149	4315,376282
0,00015	4318,356514
0,000153	4321,336746
0,000156	4324,316978
0,000159	4327,297211
0,000162	4330,277443
0,000165	4333,257675
0,000168	4336,237907
0,00017	4339,21814
0,000172	4342,198372
0,000175	4345,178604
0,000177	4348,158836
0,000179	4351,139069
0,000181	4354,119301
0,000182	4357,099533
0,000182	4360,079765
0,000183	4363,059998
0,000184	4366,04023
0,000186	4369,020462
0,000185	4372,000694
0,000185	4374,980927
0,000185	4377,961159
0,000186	4380,941391
0,000184	4383,921623
0,000185	4386,901855
0,000184	4389,882088
0,000183	4392,86232
0,000184	4395,842552
0,000183	4398,822784
0,000182	4401,803017
0,000183	4404,783249
0,000182	4407,763481
0,000182	4410,743713
0,000181	4413,723946
0,000181	4416,704178
0,000181	4419,68441
0,000181	4422,664642
0,000182	4425,644875
0,000181	4428,625107
0,000182	4431,605339
0,000181	4434,585571
0,000182	4437,565804
0,000182	4440,546036
0,000183	4443,526268
0,000182	4446,5065
0,000183	4449,486732
0,000184	4452,466965
0,000184	4455,447197
0,000183	4458,427429
0,000185	4461,407661
0,000184	4464,387894
0,000185	4467,368126
0,000186	4470,348358
0,000185	4473,32859
0,000186	4476,308823
0,000187	4479,289055
0,000187	4482,269287
0,000188	4485,249519
0,000189	4488,229752
0,000189	4491,209984
0,000189	4494,190216
0,00019	4497,170448
0,000192	4500,150681
0,000192	4503,130913
0,000194	4506,111145
0,000194	4509,091377
0,000195	4512,071609
0,000196	4515,051842
0,000197	4518,032074
0,000198	4521,012306
0,0002	4523,992538
0,0002	4526,972771
0,000201	4529,953003
0,000201	4532,933235
0,000202	4535,913467
0,000204	4538,8937
0,000203	4541,873932
0,000204	4544,854164
0,000204	4547,834396
0,000205	4550,814629
0,000205	4553,794861
0,000205	4556,775093
0,000205	4559,755325
0,000204	4562,735558
0,000205	4565,71579
0,000205	4568,696022
0,000204	4571,676254
0,000205	4574,656487
0,000205	4577,636719
0,000204	4580,616951
0,000202	4583,597183
0,000203	4586,577415
0,000203	4589,557648
0,000202	4592,53788
0,000202	4595,518112
0,0002	4598,498344
0,000199	4601,478577
0,000199	4604,458809
0,000199	4607,439041
0,000199	4610,419273
0,000199	4613,399506
0,000198	4616,379738
0,000199	4619,35997
0,000199	4622,340202
0,0002	4625,320435
0,0002	4628,300667
0,0002	4631,280899
0,000201	4634,261131
0,000203	4637,241364
0,000202	4640,221596
0,000204	4643,201828
0,000206	4646,18206
0,000206	4649,162292
0,000208	4652,142525
0,000209	4655,122757
0,000211	4658,102989
0,000211	4661,083221
0,000213	4664,063454
0,000214	4667,043686
0,000215	4670,023918
0,000217	4673,00415
0,00022	4675,984383
0,00022	4678,964615
0,000222	4681,944847
0,000224	4684,925079
0,000225	4687,905312
0,000226	4690,885544
0,000229	4693,865776
0,000229	4696,846008
0,000231	4699,826241
0,000232	4702,806473
0,000234	4705,786705
0,000235	4708,766937
0,000236	4711,747169
0,000237	4714,727402
0,000238	4717,707634
0,000238	4720,687866
0,000239	4723,668098
0,00024	4726,648331
0,00024	4729,628563
0,000241	4732,608795
0,000241	4735,589027
0,000241	4738,56926
0,000242	4741,549492
0,000241	4744,529724
0,000243	4747,509956
0,000242	4750,490189
0,000244	4753,470421
0,000244	4756,450653
0,000245	4759,430885
0,000245	4762,411118
0,000246	4765,39135
0,000247	4768,371582
0,000248	4771,351814
0,00025	4774,332047
0,000251	4777,312279
0,000253	4780,292511
0,000254	4783,272743
0,000254	4786,252975
0,000255	4789,233208
0,000257	4792,21344
0,000258	4795,193672
0,000259	4798,173904
0,000259	4801,154137
0,00026	4804,134369
0,000261	4807,114601
0,000263	4810,094833
0,000263	4813,075066
0,000263	4816,055298
0,000266	4819,03553
0,000266	4822,015762
0,000268	4824,995995
0,000269	4827,976227
0,00027	4830,956459
0,000271	4833,936691
0,000274	4836,916924
0,000275	4839,897156
0,000277	4842,877388
0,000278	4845,85762
0,00028	4848,837852
0,000281	4851,818085
0,000282	4854,798317
0,000285	4857,778549
0,000285	4860,758781
0,000286	4863,739014
0,000287	4866,719246
0,000289	4869,699478
0,000289	4872,67971
0,000289	4875,659943
0,00029	4878,640175
0,000289	4881,620407
0,000289	4884,600639
0,000289	4887,580872
0,000289	4890,561104
0,000288	4893,541336
0,000288	4896,521568
0,000287	4899,501801
0,000286	4902,482033
0,000284	4905,462265
0,000283	4908,442497
0,000283	4911,422729
0,000281	4914,402962
0,000279	4917,383194
0,000276	4920,363426
0,000274	4923,343658
0,00027	4926,323891
0,000267	4929,304123
0,000263	4932,284355
0,00026	4935,264587
0,000254	4938,24482
0,000251	4941,225052
0,000246	4944,205284
0,000242	4947,185516
0,000237	4950,165749
0,000232	4953,145981
0,000229	4956,126213
0,000225	4959,106445
0,000223	4962,086678
0,000221	4965,06691
0,000219	4968,047142
0,000218	4971,027374
0,000218	4974,007607
0,000219	4976,987839
0,00022	4979,968071
0,000222	4982,948303
0,000224	4985,928535
0,000227	4988,908768
0,00023	4991,889
0,000234	4994,869232
0,000238	4997,849464
0,000242	5000,829697
0,000245	5003,809929
0,00025	5006,790161
0,000255	5009,770393
0,000259	5012,750626
0,000263	5015,730858
0,000267	5018,71109
0,000271	5021,691322
0,000275	5024,671555
0,000279	5027,651787
0,000283	5030,632019
0,000287	5033,612251
0,00029	5036,592484
0,000294	5039,572716
0,000297	5042,552948
0,0003	5045,53318
0,000304	5048,513412
0,000308	5051,493645
0,000311	5054,473877
0,000314	5057,454109
0,000319	5060,434341
0,000322	5063,414574
0,000325	5066,394806
0,000328	5069,375038
0,000332	5072,35527
0,000336	5075,335503
0,00034	5078,315735
0,000344	5081,295967
0,000348	5084,276199
0,000352	5087,256432
0,000355	5090,236664
0,000359	5093,216896
0,000364	5096,197128
0,000368	5099,177361
0,000372	5102,157593
0,000376	5105,137825
0,000379	5108,118057
0,000383	5111,098289
0,000389	5114,078522
0,000393	5117,058754
0,000397	5120,038986
0,000403	5123,019218
0,000406	5125,999451
0,000411	5128,979683
0,000416	5131,959915
0,000421	5134,940147
0,000426	5137,92038
0,000433	5140,900612
0,000438	5143,880844
0,000443	5146,861076
0,000449	5149,841309
0,000455	5152,821541
0,000461	5155,801773
0,000468	5158,782005
0,000473	5161,762238
0,00048	5164,74247
0,000486	5167,722702
0,000492	5170,702934
0,000498	5173,683167
0,000505	5176,663399
0,000511	5179,643631
0,000519	5182,623863
0,000526	5185,604095
0,000533	5188,584328
0,000539	5191,56456
0,000547	5194,544792
0,000554	5197,525024
0,000561	5200,505257
0,000568	5203,485489
0,000576	5206,465721
0,000585	5209,445953
0,000592	5212,426186
0,000601	5215,406418
0,00061	5218,38665
0,000617	5221,366882
0,000628	5224,347115
0,000636	5227,327347
0,000644	5230,307579
0,000653	5233,287811
0,000663	5236,268044
0,000672	5239,248276
0,000681	5242,228508
0,00069	5245,20874
0,000701	5248,188972
0,000709	5251,169205
0,000719	5254,149437
0,000728	5257,129669
0,000737	5260,109901
0,000746	5263,090134
0,000756	5266,070366
0,000765	5269,050598
0,000773	5272,03083
0,000781	5275,011063
0,00079	5277,991295
0,000797	5280,971527
0,000805	5283,951759
0,000811	5286,931992
0,000819	5289,912224
0,000825	5292,892456
0,000831	5295,872688
0,000836	5298,852921
0,000841	5301,833153
0,000846	5304,813385
0,00085	5307,793617
0,000854	5310,773849
0,000857	5313,754082
0,000859	5316,734314
0,000861	5319,714546
0,000861	5322,694778
0,000862	5325,675011
0,000861	5328,655243
0,000858	5331,635475
0,000854	5334,615707
0,000847	5337,59594
0,000838	5340,576172
0,000828	5343,556404
0,000814	5346,536636
0,000797	5349,516869
0,000779	5352,497101
0,000757	5355,477333
0,000733	5358,457565
0,000707	5361,437798
0,00068	5364,41803
0,00065	5367,398262
0,00062	5370,378494
0,000589	5373,358727
0,000557	5376,338959
0,000526	5379,319191
0,000495	5382,299423
0,000463	5385,279655
0,000433	5388,259888
0,000404	5391,24012
0,000375	5394,220352
0,000349	5397,200584
0,000324	5400,180817
0,0003	5403,161049
0,000279	5406,141281
0,000259	5409,121513
0,000243	5412,101746
0,000229	5415,081978
0,000218	5418,06221
0,00021	5421,042442
0,000204	5424,022675
0,000202	5427,002907
0,000202	5429,983139
0,000203	5432,963371
0,000208	5435,943604
0,000213	5438,923836
0,00022	5441,904068
0,000227	5444,8843
0,000236	5447,864532
0,000244	5450,844765
0,000252	5453,824997
0,000261	5456,805229
0,00027	5459,785461
0,00028	5462,765694
0,000288	5465,745926
0,000297	5468,726158
0,000305	5471,70639
0,000314	5474,686623
0,000322	5477,666855
0,00033	5480,647087
0,000338	5483,627319
0,000346	5486,607552
0,000353	5489,587784
0,000362	5492,568016
0,000368	5495,548248
0,000377	5498,528481
0,000384	5501,508713
0,000391	5504,488945
0,000399	5507,469177
0,000406	5510,449409
0,000414	5513,429642
0,000422	5516,409874
0,00043	5519,390106
0,000438	5522,370338
0,000446	5525,350571
0,000455	5528,330803
0,000464	5531,311035
0,000473	5534,291267
0,000483	5537,2715
0,000493	5540,251732
0,000504	5543,231964
0,000514	5546,212196
0,000526	5549,192429
0,000538	5552,172661
0,000551	5555,152893
0,000563	5558,133125
0,000575	5561,113358
0,000589	5564,09359
0,000604	5567,073822
0,000618	5570,054054
0,000632	5573,034286
0,000646	5576,014519
0,000661	5578,994751
0,000676	5581,974983
0,000691	5584,955215
0,000707	5587,935448
0,000722	5590,91568
0,000739	5593,895912
0,000754	5596,876144
0,000769	5599,856377
0,000787	5602,836609
0,000804	5605,816841
0,000821	5608,797073
0,000837	5611,777306
0,000855	5614,757538
0,000873	5617,73777
0,000892	5620,718002
0,000912	5623,698235
0,00093	5626,678467
0,000949	5629,658699
0,00097	5632,638931
0,00099	5635,619164
0,00101	5638,599396
0,00103	5641,579628
0,00105	5644,55986
0,00107	5647,540092
0,0011	5650,520325
0,00112	5653,500557
0,00114	5656,480789
0,00116	5659,461021
0,00118	5662,441254
0,0012	5665,421486
0,00123	5668,401718
0,00125	5671,38195
0,00127	5674,362183
0,00129	5677,342415
0,00131	5680,322647
0,00133	5683,302879
0,00135	5686,283112
0,00137	5689,263344
0,0014	5692,243576
0,00142	5695,223808
0,00144	5698,204041
0,00146	5701,184273
0,00148	5704,164505
0,00149	5707,144737
0,00151	5710,124969
0,00153	5713,105202
0,00154	5716,085434
0,00155	5719,065666
0,00156	5722,045898
0,00157	5725,026131
0,00157	5728,006363
0,00157	5730,986595
0,00156	5733,966827
0,00155	5736,94706
0,00153	5739,927292
0,00151	5742,907524
0,00149	5745,887756
0,00146	5748,867989
0,00143	5751,848221
0,00139	5754,828453
0,00135	5757,808685
0,00131	5760,788918
0,00127	5763,76915
0,00122	5766,749382
0,00117	5769,729614
0,00113	5772,709846
0,00108	5775,690079
0,00103	5778,670311
0,000979	5781,650543
0,00093	5784,630775
0,000881	5787,611008
0,000833	5790,59124
0,000786	5793,571472
0,000739	5796,551704
0,000694	5799,531937
0,00065	5802,512169
0,000607	5805,492401
0,000566	5808,472633
0,000525	5811,452866
0,000486	5814,433098
0,000448	5817,41333
0,000411	5820,393562
0,000376	5823,373795
0,000342	5826,354027
0,000309	5829,334259
0,000277	5832,314491
0,000247	5835,294724
0,000217	5838,274956
0,000189	5841,255188
0,000162	5844,23542
0,000136	5847,215652
0,000113	5850,195885
0,0000888	5853,176117
0,0000678	5856,156349
0,0000476	5859,136581
0,0000301	5862,116814
0,0000173	5865,097046
0,0000216	5868,077278
0,0000344	5871,05751
0,0000486	5874,037743
0,0000639	5877,017975
0,0000772	5879,998207
0,0000905	5882,978439
0,000103	5885,958672
0,000115	5888,938904
0,000126	5891,919136
0,000137	5894,899368
0,000148	5897,879601
0,000158	5900,859833
0,000168	5903,840065
0,000178	5906,820297
0,000188	5909,800529
0,000198	5912,780762
0,000208	5915,760994
0,000217	5918,741226
0,000227	5921,721458
0,000236	5924,701691
0,000245	5927,681923
0,000255	5930,662155
0,000265	5933,642387
0,000273	5936,62262
0,000281	5939,602852
0,00029	5942,583084
0,000298	5945,563316
[truncated: 30,772 more rows]
