# Supplementary material for: Predicting the Durability of Solid Fired Bricks Using NDT Electroacoustic Methods
Source: Materials (Basel). 2022 Aug 25;15(17):5882. doi: 10.3390/ma15175882 (PMC9457344; doi:10.3390/ma15175882)
Supplement: Supplementary file 1 [file materials-15-05882-s001.zip › 37-NV0_FL.csv]

ASCII data file created with TiePie Multi Channel software. www.tiepie.com.
2021-02-24 09:15:45 704m
Frequency	FFT1
Hz	V
0,00222	0
0,000292	2,980232239
0,000303	5,960464478
0,000328	8,940696716
0,000312	11,92092896
0,000345	14,90116119
0,000382	17,88139343
0,000414	20,86162567
0,000496	23,84185791
0,000332	26,82209015
0,000351	29,80232239
0,00034	32,78255463
0,000305	35,76278687
0,000258	38,7430191
0,000284	41,72325134
0,000332	44,70348358
0,000394	47,68371582
0,00033	50,66394806
0,000336	53,6441803
0,000335	56,62441254
0,000358	59,60464478
0,00043	62,58487701
0,000435	65,56510925
0,00041	68,54534149
0,000345	71,52557373
0,000315	74,50580597
0,000342	77,48603821
0,00032	80,46627045
0,000327	83,44650269
0,000346	86,42673492
0,000367	89,40696716
0,00038	92,3871994
0,000363	95,36743164
0,00036	98,34766388
0,000361	101,3278961
0,000401	104,3081284
0,000419	107,2883606
0,000394	110,2685928
0,00038	113,2488251
0,000361	116,2290573
0,000372	119,2092896
0,000394	122,1895218
0,000414	125,169754
0,00043	128,1499863
0,000413	131,1302185
0,0004	134,1104507
0,000398	137,090683
0,000411	140,0709152
0,000447	143,0511475
0,000455	146,0313797
0,000469	149,0116119
0,000434	151,9918442
0,000413	154,9720764
0,000418	157,9523087
0,000427	160,9325409
0,000453	163,9127731
0,000434	166,8930054
0,000412	169,8732376
0,000382	172,8534698
0,000374	175,8337021
0,000386	178,8139343
0,000392	181,7941666
0,000396	184,7743988
0,00038	187,754631
0,00036	190,7348633
0,000348	193,7150955
0,000349	196,6953278
0,000364	199,67556
0,00036	202,6557922
0,000361	205,6360245
0,000346	208,6162567
0,000334	211,596489
0,000333	214,5767212
0,000334	217,5569534
0,000341	220,5371857
0,00034	223,5174179
0,000329	226,4976501
0,000319	229,4778824
0,000305	232,4581146
0,000305	235,4383469
0,000309	238,4185791
0,000312	241,3988113
0,000306	244,3790436
0,000299	247,3592758
0,00029	250,3395081
0,00029	253,3197403
0,000294	256,2999725
0,000297	259,2802048
0,000297	262,260437
0,00029	265,2406693
0,000286	268,2209015
0,000281	271,2011337
0,000282	274,181366
0,000281	277,1615982
0,000283	280,1418304
0,000278	283,1220627
0,000276	286,1022949
0,000273	289,0825272
0,00027	292,0627594
0,000267	295,0429916
0,000267	298,0232239
0,000267	301,0034561
0,000265	303,9836884
0,00026	306,9639206
0,000258	309,9441528
0,000251	312,9243851
0,000247	315,9046173
0,000248	318,8848495
0,00025	321,8650818
0,000249	324,845314
0,000244	327,8255463
0,000237	330,8057785
0,000235	333,7860107
0,000231	336,766243
0,000235	339,7464752
0,000235	342,7267075
0,000233	345,7069397
0,000231	348,6871719
0,000224	351,6674042
0,000222	354,6476364
0,000222	357,6278687
0,000228	360,6081009
0,000227	363,5883331
0,000224	366,5685654
0,000218	369,5487976
0,000213	372,5290298
0,000212	375,5092621
0,000217	378,4894943
0,00022	381,4697266
0,000219	384,4499588
0,000214	387,430191
0,000212	390,4104233
0,00021	393,3906555
0,000208	396,3708878
0,000211	399,35112
0,000213	402,3313522
0,000213	405,3115845
0,000209	408,2918167
0,000203	411,272049
0,000201	414,2522812
0,000202	417,2325134
0,000205	420,2127457
0,000206	423,1929779
0,000205	426,1732101
0,000202	429,1534424
0,000197	432,1336746
0,000194	435,1139069
0,000198	438,0941391
0,000199	441,0743713
0,000202	444,0546036
0,0002	447,0348358
0,000196	450,0150681
0,000191	452,9953003
0,00019	455,9755325
0,000197	458,9557648
0,000198	461,935997
0,0002	464,9162292
0,000199	467,8964615
0,000195	470,8766937
0,000192	473,856926
0,000196	476,8371582
0,0002	479,8173904
0,000204	482,7976227
0,000205	485,7778549
0,000203	488,7580872
0,0002	491,7383194
0,000201	494,7185516
0,000203	497,6987839
0,000208	500,6790161
0,000213	503,6592484
0,00021	506,6394806
0,000207	509,6197128
0,000205	512,5999451
0,000206	515,5801773
0,000211	518,5604095
0,000216	521,5406418
0,000217	524,520874
0,000216	527,5011063
0,00021	530,4813385
0,000209	533,4615707
0,00021	536,441803
0,000212	539,4220352
0,000214	542,4022675
0,000214	545,3824997
0,000213	548,3627319
0,000209	551,3429642
0,000208	554,3231964
0,00021	557,3034286
0,000211	560,2836609
0,000214	563,2638931
0,000212	566,2441254
0,00021	569,2243576
0,000209	572,2045898
0,000207	575,1848221
0,000209	578,1650543
0,000212	581,1452866
0,000212	584,1255188
0,000214	587,105751
0,000212	590,0859833
0,000209	593,0662155
0,000207	596,0464478
0,00021	599,02668
0,000215	602,0069122
0,000215	604,9871445
0,000215	607,9673767
0,000212	610,9476089
0,000211	613,9278412
0,000211	616,9080734
0,000213	619,8883057
0,000215	622,8685379
0,000216	625,8487701
0,000214	628,8290024
0,000211	631,8092346
0,00021	634,7894669
0,00021	637,7696991
0,000211	640,7499313
0,000214	643,7301636
0,000212	646,7103958
0,000212	649,6906281
0,00021	652,6708603
0,00021	655,6510925
0,00021	658,6313248
0,000211	661,611557
0,000212	664,5917892
0,000212	667,5720215
0,000211	670,5522537
0,00021	673,532486
0,000209	676,5127182
0,000208	679,4929504
0,000209	682,4731827
0,000211	685,4534149
0,00021	688,4336472
0,000209	691,4138794
0,000208	694,3941116
0,000208	697,3743439
0,000206	700,3545761
0,000207	703,3348083
0,000209	706,3150406
0,000207	709,2952728
0,000207	712,2755051
0,000205	715,2557373
0,000205	718,2359695
0,000204	721,2162018
0,000206	724,196434
0,000205	727,1766663
0,000206	730,1568985
0,000203	733,1371307
0,000201	736,117363
0,0002	739,0975952
0,000201	742,0778275
0,000203	745,0580597
0,000202	748,0382919
0,000202	751,0185242
0,000198	753,9987564
0,000197	756,9789886
0,000197	759,9592209
0,000197	762,9394531
0,000198	765,9196854
0,000198	768,8999176
0,000198	771,8801498
0,000195	774,8603821
0,000197	777,8406143
0,000194	780,8208466
0,000195	783,8010788
0,000195	786,781311
0,000195	789,7615433
0,000194	792,7417755
0,000194	795,7220078
0,000192	798,70224
0,000192	801,6824722
0,000192	804,6627045
0,000193	807,6429367
0,000194	810,6231689
0,000192	813,6034012
0,000191	816,5836334
0,00019	819,5638657
0,000189	822,5440979
0,00019	825,5243301
0,000189	828,5045624
0,00019	831,4847946
0,00019	834,4650269
0,000189	837,4452591
0,000187	840,4254913
0,000186	843,4057236
0,000187	846,3859558
0,000186	849,366188
0,000187	852,3464203
0,000184	855,3266525
0,000183	858,3068848
0,000181	861,287117
0,000182	864,2673492
0,00018	867,2475815
0,000181	870,2278137
0,000181	873,208046
0,00018	876,1882782
0,000178	879,1685104
0,000177	882,1487427
0,000177	885,1289749
0,000177	888,1092072
0,000178	891,0894394
0,000178	894,0696716
0,000177	897,0499039
0,000175	900,0301361
0,000175	903,0103683
0,000176	905,9906006
0,000176	908,9708328
0,000176	911,9510651
0,000176	914,9312973
0,000175	917,9115295
0,000174	920,8917618
0,000173	923,871994
0,000172	926,8522263
0,000174	929,8324585
0,000174	932,8126907
0,000173	935,792923
0,000172	938,7731552
0,000172	941,7533875
0,000169	944,7336197
0,00017	947,7138519
0,000169	950,6940842
0,000171	953,6743164
0,00017	956,6545486
0,000167	959,6347809
0,000165	962,6150131
0,000166	965,5952454
0,000165	968,5754776
0,000166	971,5557098
0,000168	974,5359421
0,000166	977,5161743
0,000165	980,4964066
0,000163	983,4766388
0,000164	986,456871
0,000163	989,4371033
0,000163	992,4173355
0,000163	995,3975677
0,000162	998,3778
0,000161	1001,358032
0,000161	1004,338264
0,000159	1007,318497
0,000158	1010,298729
0,000159	1013,278961
0,000159	1016,259193
0,000158	1019,239426
0,000156	1022,219658
0,000155	1025,19989
0,000155	1028,180122
0,000155	1031,160355
0,000155	1034,140587
0,000155	1037,120819
0,000156	1040,101051
0,000154	1043,081284
0,000154	1046,061516
0,000155	1049,041748
0,000154	1052,02198
0,000154	1055,002213
0,000154	1057,982445
0,000152	1060,962677
0,000151	1063,942909
0,00015	1066,923141
0,00015	1069,903374
0,00015	1072,883606
0,00015	1075,863838
0,000149	1078,84407
0,000149	1081,824303
0,000149	1084,804535
0,000147	1087,784767
0,000146	1090,764999
0,000147	1093,745232
0,000147	1096,725464
0,000147	1099,705696
0,000145	1102,685928
0,000144	1105,666161
0,000144	1108,646393
0,000144	1111,626625
0,000143	1114,606857
0,000143	1117,58709
0,000144	1120,567322
0,000143	1123,547554
0,000142	1126,527786
0,000141	1129,508018
0,000143	1132,488251
0,000142	1135,468483
0,000142	1138,448715
0,000144	1141,428947
0,000142	1144,40918
0,000143	1147,389412
0,000142	1150,369644
0,000142	1153,349876
0,00014	1156,330109
0,000141	1159,310341
0,000142	1162,290573
0,000143	1165,270805
0,000141	1168,251038
0,00014	1171,23127
0,00014	1174,211502
0,000141	1177,191734
0,000141	1180,171967
0,000141	1183,152199
0,00014	1186,132431
0,00014	1189,112663
0,00014	1192,092896
0,000139	1195,073128
0,000139	1198,05336
0,000139	1201,033592
0,000137	1204,013824
0,000136	1206,994057
0,000135	1209,974289
0,000134	1212,954521
0,000132	1215,934753
0,000132	1218,914986
0,000131	1221,895218
0,00013	1224,87545
0,000128	1227,855682
0,000125	1230,835915
0,000122	1233,816147
0,000121	1236,796379
0,000118	1239,776611
0,000116	1242,756844
0,000113	1245,737076
0,00011	1248,717308
0,000106	1251,69754
0,000103	1254,677773
0,0001	1257,658005
0,0000949	1260,638237
0,0000929	1263,618469
0,00009	1266,598701
0,000086	1269,578934
0,0000845	1272,559166
0,0000808	1275,539398
0,0000814	1278,51963
0,0000812	1281,499863
0,0000801	1284,480095
0,0000793	1287,460327
0,00008	1290,440559
0,0000794	1293,420792
0,0000805	1296,401024
0,00008	1299,381256
0,0000812	1302,361488
0,0000815	1305,341721
0,0000812	1308,321953
0,0000811	1311,302185
0,0000806	1314,282417
0,0000821	1317,26265
0,0000828	1320,242882
0,0000834	1323,223114
0,0000851	1326,203346
0,000085	1329,183578
0,0000845	1332,163811
0,0000845	1335,144043
0,0000854	1338,124275
0,0000843	1341,104507
0,0000859	1344,08474
0,0000851	1347,064972
0,0000854	1350,045204
0,0000857	1353,025436
0,0000859	1356,005669
0,0000872	1358,985901
0,0000876	1361,966133
0,0000896	1364,946365
0,0000899	1367,926598
0,0000926	1370,90683
0,00009	1373,887062
0,0000882	1376,867294
0,0000863	1379,847527
0,0000846	1382,827759
0,0000821	1385,807991
0,00008	1388,788223
0,0000788	1391,768456
0,0000763	1394,748688
0,0000743	1397,72892
0,0000738	1400,709152
0,0000727	1403,689384
0,0000737	1406,669617
0,0000732	1409,649849
0,000073	1412,630081
0,0000732	1415,610313
0,0000736	1418,590546
0,0000745	1421,570778
0,000076	1424,55101
0,0000773	1427,531242
0,0000783	1430,511475
0,0000805	1433,491707
0,0000813	1436,471939
0,0000843	1439,452171
0,0000879	1442,432404
0,000091	1445,412636
0,000095	1448,392868
0,000102	1451,3731
0,000106	1454,353333
0,000114	1457,333565
0,000121	1460,313797
0,00013	1463,294029
0,00014	1466,274261
0,000153	1469,254494
0,000167	1472,234726
0,000183	1475,214958
0,000202	1478,19519
0,000222	1481,175423
0,000247	1484,155655
0,000274	1487,135887
0,000308	1490,116119
0,000346	1493,096352
0,000392	1496,076584
0,000442	1499,056816
0,0005	1502,037048
0,000562	1505,017281
0,000634	1507,997513
0,000711	1510,977745
0,000798	1513,957977
0,000897	1516,93821
0,00101	1519,918442
0,00112	1522,898674
0,00121	1525,878906
0,00126	1528,859138
0,00121	1531,839371
0,00108	1534,819603
0,000922	1537,799835
0,000805	1540,780067
0,000721	1543,7603
0,000656	1546,740532
0,000604	1549,720764
0,000556	1552,700996
0,000516	1555,681229
0,000484	1558,661461
0,000459	1561,641693
0,000438	1564,621925
0,000422	1567,602158
0,000408	1570,58239
0,000397	1573,562622
0,000386	1576,542854
0,000378	1579,523087
0,00037	1582,503319
0,000364	1585,483551
0,000359	1588,463783
0,000352	1591,444016
0,000346	1594,424248
0,000339	1597,40448
0,000335	1600,384712
0,00033	1603,364944
0,000326	1606,345177
0,000322	1609,325409
0,00032	1612,305641
0,000318	1615,285873
0,000315	1618,266106
0,000313	1621,246338
0,00031	1624,22657
0,000307	1627,206802
0,000303	1630,187035
0,0003	1633,167267
0,000295	1636,147499
0,000292	1639,127731
0,000287	1642,107964
0,000284	1645,088196
0,000282	1648,068428
0,000279	1651,04866
0,000276	1654,028893
0,000274	1657,009125
0,000271	1659,989357
0,000269	1662,969589
0,000268	1665,949821
0,000265	1668,930054
0,000262	1671,910286
0,00026	1674,890518
0,000258	1677,87075
0,000256	1680,850983
0,000254	1683,831215
0,000254	1686,811447
0,000255	1689,791679
0,000254	1692,771912
0,000255	1695,752144
0,000256	1698,732376
0,000258	1701,712608
0,000261	1704,692841
0,000264	1707,673073
0,000265	1710,653305
0,000265	1713,633537
0,000264	1716,61377
0,000264	1719,594002
0,000263	1722,574234
0,000262	1725,554466
0,000262	1728,534698
0,00026	1731,514931
0,000261	1734,495163
0,000261	1737,475395
0,00026	1740,455627
0,000262	1743,43586
0,000261	1746,416092
0,000261	1749,396324
0,000261	1752,376556
0,000261	1755,356789
0,000261	1758,337021
0,000261	1761,317253
0,000259	1764,297485
0,00026	1767,277718
0,00026	1770,25795
0,00026	1773,238182
0,00026	1776,218414
0,000259	1779,198647
0,000258	1782,178879
0,000259	1785,159111
0,00026	1788,139343
0,000259	1791,119576
0,000257	1794,099808
0,000258	1797,08004
0,000258	1800,060272
0,000258	1803,040504
0,000258	1806,020737
0,000258	1809,000969
0,000258	1811,981201
0,000256	1814,961433
0,000257	1817,941666
0,000256	1820,921898
0,000256	1823,90213
0,000256	1826,882362
0,000256	1829,862595
0,000256	1832,842827
0,000256	1835,823059
0,000256	1838,803291
0,000257	1841,783524
0,000256	1844,763756
0,000257	1847,743988
0,000258	1850,72422
0,000257	1853,704453
0,000258	1856,684685
0,00026	1859,664917
0,000259	1862,645149
0,000259	1865,625381
0,00026	1868,605614
0,000261	1871,585846
0,000262	1874,566078
0,000263	1877,54631
0,000263	1880,526543
0,000263	1883,506775
0,000263	1886,487007
0,000265	1889,467239
0,000265	1892,447472
0,000265	1895,427704
0,000266	1898,407936
0,000264	1901,388168
0,000264	1904,368401
0,000265	1907,348633
0,000265	1910,328865
0,000265	1913,309097
0,000265	1916,28933
0,000266	1919,269562
0,000265	1922,249794
0,000266	1925,230026
0,000266	1928,210258
0,000267	1931,190491
0,000268	1934,170723
0,000269	1937,150955
0,000269	1940,131187
0,00027	1943,11142
0,00027	1946,091652
0,000272	1949,071884
0,000272	1952,052116
0,000273	1955,032349
0,000274	1958,012581
0,000274	1960,992813
0,000276	1963,973045
0,000275	1966,953278
0,000276	1969,93351
0,000278	1972,913742
0,000278	1975,893974
0,000279	1978,874207
0,000279	1981,854439
0,00028	1984,834671
0,00028	1987,814903
0,00028	1990,795135
0,00028	1993,775368
0,00028	1996,7556
0,00028	1999,735832
0,000281	2002,716064
0,000279	2005,696297
0,000279	2008,676529
0,00028	2011,656761
0,000279	2014,636993
0,000279	2017,617226
0,000279	2020,597458
0,000278	2023,57769
0,000279	2026,557922
0,000279	2029,538155
0,00028	2032,518387
0,00028	2035,498619
0,00028	2038,478851
0,00028	2041,459084
0,00028	2044,439316
0,00028	2047,419548
0,000281	2050,39978
0,00028	2053,380013
0,000281	2056,360245
0,00028	2059,340477
0,000281	2062,320709
0,000281	2065,300941
0,00028	2068,281174
0,000282	2071,261406
0,00028	2074,241638
0,000281	2077,22187
0,000282	2080,202103
0,000282	2083,182335
0,000281	2086,162567
0,000281	2089,142799
0,000282	2092,123032
0,000282	2095,103264
0,000283	2098,083496
0,000282	2101,063728
0,000284	2104,043961
0,000282	2107,024193
0,000282	2110,004425
0,000283	2112,984657
0,000284	2115,96489
0,000284	2118,945122
0,000284	2121,925354
0,000284	2124,905586
0,000285	2127,885818
0,000283	2130,866051
0,000285	2133,846283
0,000285	2136,826515
0,000285	2139,806747
0,000285	2142,78698
0,000286	2145,767212
0,000287	2148,747444
0,000287	2151,727676
0,000287	2154,707909
0,000287	2157,688141
0,000288	2160,668373
0,000286	2163,648605
0,000287	2166,628838
0,000289	2169,60907
0,000287	2172,589302
0,000289	2175,569534
0,000289	2178,549767
0,000288	2181,529999
0,000289	2184,510231
0,000288	2187,490463
0,000289	2190,470695
0,000289	2193,450928
0,000289	2196,43116
0,000288	2199,411392
0,000289	2202,391624
0,000288	2205,371857
0,000289	2208,352089
0,000288	2211,332321
0,000289	2214,312553
0,000288	2217,292786
0,000288	2220,273018
0,000287	2223,25325
0,000287	2226,233482
0,000287	2229,213715
0,000286	2232,193947
0,000286	2235,174179
0,000286	2238,154411
0,000286	2241,134644
0,000286	2244,114876
0,000285	2247,095108
0,000286	2250,07534
0,000285	2253,055573
0,000286	2256,035805
0,000286	2259,016037
0,000286	2261,996269
0,000286	2264,976501
0,000286	2267,956734
0,000287	2270,936966
0,000286	2273,917198
0,000285	2276,89743
0,000287	2279,877663
0,000285	2282,857895
0,000287	2285,838127
0,000286	2288,818359
0,000287	2291,798592
0,000287	2294,778824
0,000286	2297,759056
0,000287	2300,739288
0,000287	2303,719521
0,000287	2306,699753
0,000287	2309,679985
0,000287	2312,660217
0,000287	2315,64045
0,000287	2318,620682
0,000287	2321,600914
0,000288	2324,581146
0,000289	2327,561378
0,000288	2330,541611
0,000288	2333,521843
0,000288	2336,502075
0,000289	2339,482307
0,000289	2342,46254
0,000289	2345,442772
0,00029	2348,423004
0,000291	2351,403236
0,000289	2354,383469
0,000291	2357,363701
0,000292	2360,343933
0,000292	2363,324165
0,000292	2366,304398
0,000292	2369,28463
0,000293	2372,264862
0,000293	2375,245094
0,000293	2378,225327
0,000292	2381,205559
0,000293	2384,185791
0,000293	2387,166023
0,000293	2390,146255
0,000291	2393,126488
0,000292	2396,10672
0,000292	2399,086952
0,000292	2402,067184
0,000292	2405,047417
0,000291	2408,027649
0,00029	2411,007881
0,000292	2413,988113
0,000292	2416,968346
0,000293	2419,948578
0,000292	2422,92881
0,000292	2425,909042
0,000292	2428,889275
0,000292	2431,869507
0,000292	2434,849739
0,000293	2437,829971
0,000292	2440,810204
0,000293	2443,790436
0,000293	2446,770668
0,000295	2449,7509
0,000295	2452,731133
0,000294	2455,711365
0,000295	2458,691597
0,000294	2461,671829
0,000295	2464,652061
0,000296	2467,632294
0,000296	2470,612526
0,000296	2473,592758
0,000297	2476,57299
0,000297	2479,553223
0,000297	2482,533455
0,000299	2485,513687
0,000299	2488,493919
0,0003	2491,474152
0,000301	2494,454384
0,000301	2497,434616
0,000304	2500,414848
0,000305	2503,395081
0,000305	2506,375313
0,000306	2509,355545
0,000308	2512,335777
0,000309	2515,31601
0,00031	2518,296242
0,000311	2521,276474
0,000313	2524,256706
0,000313	2527,236938
0,000313	2530,217171
0,000315	2533,197403
0,000315	2536,177635
0,000315	2539,157867
0,000318	2542,1381
0,000317	2545,118332
0,000318	2548,098564
0,000319	2551,078796
0,00032	2554,059029
0,00032	2557,039261
0,000321	2560,019493
0,000321	2562,999725
0,000322	2565,979958
0,000323	2568,96019
0,000324	2571,940422
0,000325	2574,920654
0,000326	2577,900887
0,000327	2580,881119
0,000329	2583,861351
0,00033	2586,841583
0,000332	2589,821815
0,000334	2592,802048
0,000334	2595,78228
0,000334	2598,762512
0,000337	2601,742744
0,000339	2604,722977
0,000341	2607,703209
0,000343	2610,683441
0,000345	2613,663673
0,000347	2616,643906
0,000349	2619,624138
0,000351	2622,60437
0,000353	2625,584602
0,000353	2628,564835
0,000356	2631,545067
0,000358	2634,525299
0,00036	2637,505531
0,000362	2640,485764
0,000365	2643,465996
0,000368	2646,446228
0,00037	2649,42646
0,000373	2652,406693
0,000374	2655,386925
0,000377	2658,367157
0,00038	2661,347389
0,000383	2664,327621
0,000384	2667,307854
0,000388	2670,288086
0,000391	2673,268318
0,000394	2676,24855
0,000397	2679,228783
0,0004	2682,209015
0,000405	2685,189247
0,000408	2688,169479
0,000411	2691,149712
0,000416	2694,129944
0,000419	2697,110176
0,000424	2700,090408
0,000428	2703,070641
0,000433	2706,050873
0,000438	2709,031105
0,000443	2712,011337
0,000448	2714,99157
0,000457	2717,971802
0,000463	2720,952034
0,00047	2723,932266
0,000478	2726,912498
0,000485	2729,892731
0,000492	2732,872963
0,0005	2735,853195
0,000508	2738,833427
0,000517	2741,81366
0,000525	2744,793892
0,000534	2747,774124
0,000542	2750,754356
0,000551	2753,734589
0,000563	2756,714821
0,000573	2759,695053
0,000584	2762,675285
0,000595	2765,655518
0,000607	2768,63575
0,000618	2771,615982
0,000631	2774,596214
0,000645	2777,576447
0,000659	2780,556679
0,000673	2783,536911
0,000686	2786,517143
0,000701	2789,497375
0,000718	2792,477608
0,000733	2795,45784
0,00075	2798,438072
0,000768	2801,418304
0,000786	2804,398537
0,000805	2807,378769
0,000825	2810,359001
0,000844	2813,339233
0,000864	2816,319466
0,000884	2819,299698
0,000902	2822,27993
0,000921	2825,260162
0,000939	2828,240395
0,000953	2831,220627
0,000965	2834,200859
0,000973	2837,181091
0,000978	2840,161324
0,000976	2843,141556
0,000963	2846,121788
0,000942	2849,10202
0,000906	2852,082253
0,000857	2855,062485
0,000802	2858,042717
0,000743	2861,022949
0,000691	2864,003181
0,000651	2866,983414
0,000621	2869,963646
0,0006	2872,943878
0,000583	2875,92411
0,000569	2878,904343
0,000557	2881,884575
0,000544	2884,864807
0,00053	2887,845039
0,000516	2890,825272
0,000505	2893,805504
0,000495	2896,785736
0,000487	2899,765968
0,000479	2902,746201
0,000474	2905,726433
0,00047	2908,706665
0,000468	2911,686897
0,000466	2914,66713
0,000468	2917,647362
0,000468	2920,627594
0,000469	2923,607826
0,000472	2926,588058
0,000474	2929,568291
0,000476	2932,548523
0,000477	2935,528755
0,000479	2938,508987
0,00048	2941,48922
0,000479	2944,469452
0,00048	2947,449684
0,000477	2950,429916
0,000473	2953,410149
0,000471	2956,390381
0,000465	2959,370613
0,000456	2962,350845
0,000447	2965,331078
0,000433	2968,31131
0,000419	2971,291542
0,000402	2974,271774
0,000385	2977,252007
0,000365	2980,232239
0,000342	2983,212471
0,000317	2986,192703
0,000292	2989,172935
0,000264	2992,153168
0,000237	2995,1334
0,000209	2998,113632
0,000181	3001,093864
0,000154	3004,074097
0,000128	3007,054329
0,000106	3010,034561
0,000086	3013,014793
0,0000703	3015,995026
0,0000607	3018,975258
0,0000569	3021,95549
0,000057	3024,935722
0,0000615	3027,915955
0,0000659	3030,896187
0,0000734	3033,876419
0,0000794	3036,856651
0,000085	3039,836884
0,00009	3042,817116
0,0000949	3045,797348
0,0000998	3048,77758
0,000105	3051,757813
0,00011	3054,738045
0,000117	3057,718277
0,000124	3060,698509
0,000134	3063,678741
0,000144	3066,658974
0,000152	3069,639206
0,000161	3072,619438
0,000169	3075,59967
0,000176	3078,579903
0,000183	3081,560135
0,000189	3084,540367
0,000196	3087,520599
0,000202	3090,500832
0,000209	3093,481064
0,000214	3096,461296
0,000219	3099,441528
0,000222	3102,421761
0,000229	3105,401993
0,000233	3108,382225
0,000236	3111,362457
0,00024	3114,34269
0,000243	3117,322922
0,000247	3120,303154
0,000251	3123,283386
0,000254	3126,263618
0,000258	3129,243851
0,000261	3132,224083
0,000265	3135,204315
0,000268	3138,184547
0,00027	3141,16478
0,000273	3144,145012
0,000277	3147,125244
0,000281	3150,105476
0,000284	3153,085709
0,000288	3156,065941
0,00029	3159,046173
0,000292	3162,026405
0,000296	3165,006638
0,000299	3167,98687
0,000301	3170,967102
0,000305	3173,947334
0,000307	3176,927567
0,00031	3179,907799
0,000314	3182,888031
0,000316	3185,868263
0,000319	3188,848495
0,000324	3191,828728
0,000326	3194,80896
0,00033	3197,789192
0,000333	3200,769424
0,000336	3203,749657
0,000339	3206,729889
0,000342	3209,710121
0,000345	3212,690353
0,000347	3215,670586
0,00035	3218,650818
0,000353	3221,63105
0,000355	3224,611282
0,000358	3227,591515
0,000361	3230,571747
0,000364	3233,551979
0,000367	3236,532211
0,000369	3239,512444
0,000372	3242,492676
0,000374	3245,472908
0,000377	3248,45314
0,00038	3251,433372
0,000382	3254,413605
0,000384	3257,393837
0,000388	3260,374069
0,000391	3263,354301
0,000393	3266,334534
0,000397	3269,314766
0,000399	3272,294998
0,000403	3275,27523
0,000405	3278,255463
0,00041	3281,235695
0,000412	3284,215927
0,000417	3287,196159
0,00042	3290,176392
0,000424	3293,156624
0,000429	3296,136856
0,000434	3299,117088
0,000438	3302,097321
0,000442	3305,077553
0,000447	3308,057785
0,000453	3311,038017
0,000458	3314,01825
0,000463	3316,998482
0,000469	3319,978714
0,000474	3322,958946
0,00048	3325,939178
0,000486	3328,919411
0,000493	3331,899643
0,000499	3334,879875
0,000504	3337,860107
0,000511	3340,84034
0,000519	3343,820572
0,000526	3346,800804
0,000534	3349,781036
0,000542	3352,761269
0,000553	3355,741501
0,000561	3358,721733
0,00057	3361,701965
0,000582	3364,682198
0,000592	3367,66243
0,000603	3370,642662
0,000616	3373,622894
0,000629	3376,603127
0,000642	3379,583359
0,000656	3382,563591
0,00067	3385,543823
0,000686	3388,524055
0,000701	3391,504288
0,000718	3394,48452
0,000734	3397,464752
0,000753	3400,444984
0,000771	3403,425217
0,000789	3406,405449
0,000808	3409,385681
0,000826	3412,365913
0,000844	3415,346146
0,000862	3418,326378
0,000878	3421,30661
0,000891	3424,286842
0,000903	3427,267075
0,000912	3430,247307
0,000915	3433,227539
0,000913	3436,207771
0,000905	3439,188004
0,000891	3442,168236
0,000873	3445,148468
0,000848	3448,1287
0,000819	3451,108932
0,000787	3454,089165
0,000755	3457,069397
0,000723	3460,049629
0,000692	3463,029861
0,000664	3466,010094
0,000638	3468,990326
0,000615	3471,970558
0,000594	3474,95079
0,000576	3477,931023
0,000561	3480,911255
0,000548	3483,891487
0,000536	3486,871719
0,000526	3489,851952
0,000517	3492,832184
0,000508	3495,812416
0,000502	3498,792648
0,000497	3501,772881
0,000492	3504,753113
0,000488	3507,733345
0,000485	3510,713577
0,000482	3513,69381
0,00048	3516,674042
0,000478	3519,654274
0,000478	3522,634506
0,000475	3525,614738
0,000475	3528,594971
0,000475	3531,575203
0,000474	3534,555435
0,000475	3537,535667
0,000475	3540,5159
0,000476	3543,496132
0,000477	3546,476364
0,000478	3549,456596
0,000478	3552,436829
0,000479	3555,417061
0,000481	3558,397293
0,000482	3561,377525
0,000483	3564,357758
0,000485	3567,33799
0,000486	3570,318222
0,000488	3573,298454
0,00049	3576,278687
0,000491	3579,258919
0,000493	3582,239151
0,000495	3585,219383
0,000498	3588,199615
0,000499	3591,179848
0,000501	3594,16008
0,000503	3597,140312
0,000505	3600,120544
0,000507	3603,100777
0,000509	3606,081009
0,000512	3609,061241
0,000514	3612,041473
0,000517	3615,021706
0,000517	3618,001938
0,00052	3620,98217
0,000523	3623,962402
0,000525	3626,942635
0,000527	3629,922867
0,000531	3632,903099
0,000533	3635,883331
0,000535	3638,863564
0,000537	3641,843796
0,000539	3644,824028
0,000542	3647,80426
0,000543	3650,784492
0,000546	3653,764725
0,000547	3656,744957
0,000551	3659,725189
0,000552	3662,705421
0,000555	3665,685654
0,000556	3668,665886
0,000558	3671,646118
0,000561	3674,62635
0,000563	3677,606583
0,000565	3680,586815
0,000567	3683,567047
0,000568	3686,547279
0,000571	3689,527512
0,000572	3692,507744
0,000573	3695,487976
0,000575	3698,468208
0,000576	3701,448441
0,000577	3704,428673
0,000578	3707,408905
0,000578	3710,389137
0,000579	3713,36937
0,000581	3716,349602
0,000581	3719,329834
0,00058	3722,310066
0,000581	3725,290298
0,000581	3728,270531
0,000579	3731,250763
0,000579	3734,230995
0,000575	3737,211227
0,000575	3740,19146
0,000571	3743,171692
0,000566	3746,151924
0,000562	3749,132156
0,000559	3752,112389
0,000551	3755,092621
0,000546	3758,072853
0,000538	3761,053085
0,00053	3764,033318
0,000522	3767,01355
0,000513	3769,993782
0,000503	3772,974014
0,000494	3775,954247
0,000483	3778,934479
0,000472	3781,914711
0,000463	3784,894943
0,000454	3787,875175
0,000447	3790,855408
0,000442	3793,83564
0,000441	3796,815872
0,000442	3799,796104
0,000448	3802,776337
0,000456	3805,756569
0,000467	3808,736801
0,000481	3811,717033
0,000495	3814,697266
0,000509	3817,677498
0,000523	3820,65773
0,000537	3823,637962
0,000548	3826,618195
0,000558	3829,598427
0,000567	3832,578659
0,000577	3835,558891
0,000585	3838,539124
0,000592	3841,519356
0,0006	3844,499588
0,000607	3847,47982
0,000614	3850,460052
0,000621	3853,440285
0,000626	3856,420517
0,000633	3859,400749
0,000639	3862,380981
0,000645	3865,361214
0,00065	3868,341446
0,000657	3871,321678
0,000662	3874,30191
0,000667	3877,282143
0,000673	3880,262375
0,000678	3883,242607
0,000683	3886,222839
0,000688	3889,203072
0,000693	3892,183304
0,000698	3895,163536
0,000702	3898,143768
0,000707	3901,124001
0,000711	3904,104233
0,000716	3907,084465
0,000721	3910,064697
0,000724	3913,04493
0,000728	3916,025162
0,000733	3919,005394
0,000737	3921,985626
0,000741	3924,965858
0,000746	3927,946091
0,000749	3930,926323
0,000753	3933,906555
0,000757	3936,886787
0,000763	3939,86702
0,000768	3942,847252
0,000772	3945,827484
0,000778	3948,807716
0,000785	3951,787949
0,00079	3954,768181
0,000797	3957,748413
0,000802	3960,728645
0,000809	3963,708878
0,000816	3966,68911
0,000823	3969,669342
0,00083	3972,649574
0,000838	3975,629807
0,000845	3978,610039
0,000852	3981,590271
0,000859	3984,570503
0,000865	3987,550735
0,000872	3990,530968
0,000881	3993,5112
0,000888	3996,491432
0,000894	3999,471664
0,000902	4002,451897
0,00091	4005,432129
0,000917	4008,412361
0,000924	4011,392593
0,000932	4014,372826
0,00094	4017,353058
0,000947	4020,33329
0,000954	4023,313522
0,000963	4026,293755
0,000972	4029,273987
0,00098	4032,254219
0,000987	4035,234451
0,000995	4038,214684
0,001	4041,194916
0,00101	4044,175148
0,00102	4047,15538
0,00103	4050,135612
0,00104	4053,115845
0,00105	4056,096077
0,00106	4059,076309
0,00107	4062,056541
0,00108	4065,036774
0,00109	4068,017006
0,0011	4070,997238
0,00111	4073,97747
0,00112	4076,957703
0,00113	4079,937935
0,00114	4082,918167
0,00115	4085,898399
0,00117	4088,878632
0,00118	4091,858864
0,00119	4094,839096
0,0012	4097,819328
0,00121	4100,799561
0,00123	4103,779793
0,00124	4106,760025
0,00125	4109,740257
0,00126	4112,72049
0,00128	4115,700722
0,00129	4118,680954
0,0013	4121,661186
0,00131	4124,641418
0,00133	4127,621651
0,00134	4130,601883
0,00136	4133,582115
0,00137	4136,562347
0,00139	4139,54258
0,0014	4142,522812
0,00142	4145,503044
0,00143	4148,483276
0,00145	4151,463509
0,00147	4154,443741
0,00149	4157,423973
0,0015	4160,404205
0,00152	4163,384438
0,00154	4166,36467
0,00156	4169,344902
0,00158	4172,325134
0,0016	4175,305367
0,00162	4178,285599
0,00164	4181,265831
0,00166	4184,246063
0,00169	4187,226295
0,00171	4190,206528
0,00173	4193,18676
0,00176	4196,166992
0,00178	4199,147224
0,00181	4202,127457
0,00183	4205,107689
0,00186	4208,087921
0,00188	4211,068153
0,00191	4214,048386
0,00194	4217,028618
0,00197	4220,00885
0,002	4222,989082
0,00203	4225,969315
0,00206	4228,949547
0,00209	4231,929779
0,00213	4234,910011
0,00216	4237,890244
0,0022	4240,870476
0,00224	4243,850708
0,00227	4246,83094
0,00231	4249,811172
0,00235	4252,791405
0,00239	4255,771637
0,00244	4258,751869
0,00248	4261,732101
0,00253	4264,712334
0,00257	4267,692566
0,00262	4270,672798
0,00267	4273,65303
0,00273	4276,633263
0,00278	4279,613495
0,00284	4282,593727
0,0029	4285,573959
0,00297	4288,554192
0,00303	4291,534424
0,0031	4294,514656
0,00317	4297,494888
0,00324	4300,475121
0,00332	4303,455353
0,0034	4306,435585
0,00348	4309,415817
0,00356	4312,396049
0,00365	4315,376282
0,00375	4318,356514
0,00385	4321,336746
0,00396	4324,316978
0,00407	4327,297211
0,00419	4330,277443
0,00431	4333,257675
0,00445	4336,237907
0,00459	4339,21814
0,00474	4342,198372
0,0049	4345,178604
0,00507	4348,158836
0,00526	4351,139069
0,00546	4354,119301
0,00567	4357,099533
0,00591	4360,079765
0,00616	4363,059998
0,00643	4366,04023
0,00673	4369,020462
0,00705	4372,000694
0,0074	4374,980927
0,00777	4377,961159
0,00818	4380,941391
0,00862	4383,921623
0,00911	4386,901855
0,00964	4389,882088
0,0102	4392,86232
0,0108	4395,842552
0,0115	4398,822784
0,0123	4401,803017
0,0131	4404,783249
0,014	4407,763481
0,0149	4410,743713
0,0158	4413,723946
0,0167	4416,704178
0,0175	4419,68441
0,0182	4422,664642
0,0186	4425,644875
0,0188	4428,625107
0,0185	4431,605339
0,0179	4434,585571
0,017	4437,565804
0,016	4440,546036
0,0148	4443,526268
0,0137	4446,5065
0,0127	4449,486732
0,0118	4452,466965
0,0109	4455,447197
0,0102	4458,427429
0,00953	4461,407661
0,00894	4464,387894
0,00841	4467,368126
0,00794	4470,348358
0,00751	4473,32859
0,00713	4476,308823
0,00679	4479,289055
0,00647	4482,269287
0,00619	4485,249519
0,00593	4488,229752
0,00569	4491,209984
0,00547	4494,190216
0,00526	4497,170448
0,00507	4500,150681
0,00489	4503,130913
0,00473	4506,111145
0,00457	4509,091377
0,00443	4512,071609
0,00429	4515,051842
0,00416	4518,032074
0,00404	4521,012306
0,00393	4523,992538
0,00382	4526,972771
0,00372	4529,953003
0,00363	4532,933235
0,00353	4535,913467
0,00345	4538,8937
0,00336	4541,873932
0,00328	4544,854164
0,00321	4547,834396
0,00313	4550,814629
0,00306	4553,794861
0,00299	4556,775093
0,00293	4559,755325
0,00287	4562,735558
0,00281	4565,71579
0,00275	4568,696022
0,0027	4571,676254
0,00265	4574,656487
0,0026	4577,636719
0,00255	4580,616951
0,0025	4583,597183
0,00246	4586,577415
0,00241	4589,557648
0,00237	4592,53788
0,00233	4595,518112
0,00229	4598,498344
0,00225	4601,478577
0,00221	4604,458809
0,00218	4607,439041
0,00215	4610,419273
0,00211	4613,399506
0,00208	4616,379738
0,00205	4619,35997
0,00202	4622,340202
0,00199	4625,320435
0,00196	4628,300667
0,00193	4631,280899
0,00191	4634,261131
0,00188	4637,241364
0,00185	4640,221596
0,00183	4643,201828
0,0018	4646,18206
0,00178	4649,162292
0,00176	4652,142525
0,00173	4655,122757
0,00171	4658,102989
0,00169	4661,083221
0,00167	4664,063454
0,00165	4667,043686
0,00163	4670,023918
0,00161	4673,00415
0,00159	4675,984383
0,00157	4678,964615
0,00155	4681,944847
0,00153	4684,925079
0,00152	4687,905312
0,0015	4690,885544
0,00148	4693,865776
0,00147	4696,846008
0,00145	4699,826241
0,00144	4702,806473
0,00142	4705,786705
0,00141	4708,766937
0,00139	4711,747169
0,00138	4714,727402
0,00136	4717,707634
0,00135	4720,687866
0,00134	4723,668098
0,00132	4726,648331
0,00131	4729,628563
0,0013	4732,608795
0,00129	4735,589027
0,00127	4738,56926
0,00126	4741,549492
0,00125	4744,529724
0,00124	4747,509956
0,00123	4750,490189
0,00122	4753,470421
0,0012	4756,450653
0,00119	4759,430885
0,00118	4762,411118
0,00117	4765,39135
0,00116	4768,371582
0,00115	4771,351814
0,00114	4774,332047
0,00114	4777,312279
0,00113	4780,292511
0,00112	4783,272743
0,00111	4786,252975
0,0011	4789,233208
0,0011	4792,21344
0,00109	4795,193672
0,00108	4798,173904
0,00107	4801,154137
0,00107	4804,134369
0,00106	4807,114601
0,00105	4810,094833
0,00105	4813,075066
0,00104	4816,055298
0,00103	4819,03553
0,00103	4822,015762
0,00102	4824,995995
0,00102	4827,976227
0,00101	4830,956459
0,00101	4833,936691
0,001	4836,916924
0,000996	4839,897156
0,00099	4842,877388
0,000985	4845,85762
0,000981	4848,837852
0,000974	4851,818085
0,000969	4854,798317
0,000963	4857,778549
0,000958	4860,758781
0,000951	4863,739014
0,000945	4866,719246
0,000937	4869,699478
0,000934	4872,67971
0,000925	4875,659943
0,000918	4878,640175
0,000911	4881,620407
0,000903	4884,600639
0,000896	4887,580872
0,000886	4890,561104
0,000874	4893,541336
0,000863	4896,521568
0,00085	4899,501801
0,000832	4902,482033
0,000811	4905,462265
0,000786	4908,442497
0,000757	4911,422729
0,000727	4914,402962
0,000698	4917,383194
0,00067	4920,363426
0,000646	4923,343658
0,000626	4926,323891
0,000611	4929,304123
0,000602	4932,284355
0,000598	4935,264587
0,000594	4938,24482
0,000594	4941,225052
0,000594	4944,205284
0,000596	4947,185516
0,000596	4950,165749
0,000597	4953,145981
0,000599	4956,126213
0,000599	4959,106445
0,000599	4962,086678
0,000599	4965,06691
0,000598	4968,047142
0,000598	4971,027374
0,000598	4974,007607
0,000596	4976,987839
0,000595	4979,968071
0,000593	4982,948303
0,000592	4985,928535
0,000591	4988,908768
0,000588	4991,889
0,000587	4994,869232
0,000586	4997,849464
0,000585	5000,829697
0,000583	5003,809929
0,000582	5006,790161
0,00058	5009,770393
0,000579	5012,750626
0,000576	5015,730858
0,000577	5018,71109
0,000574	5021,691322
0,000574	5024,671555
0,000572	5027,651787
0,000571	5030,632019
0,000569	5033,612251
0,000566	5036,592484
0,000565	5039,572716
0,000564	5042,552948
0,000562	5045,53318
0,000561	5048,513412
0,000558	5051,493645
0,000556	5054,473877
0,000554	5057,454109
0,000551	5060,434341
0,000549	5063,414574
0,000546	5066,394806
0,000545	5069,375038
0,000542	5072,35527
0,000539	5075,335503
0,000536	5078,315735
0,000534	5081,295967
0,00053	5084,276199
0,000527	5087,256432
0,000524	5090,236664
0,000521	5093,216896
0,000517	5096,197128
0,000514	5099,177361
0,00051	5102,157593
0,000506	5105,137825
0,000503	5108,118057
0,000498	5111,098289
0,000495	5114,078522
0,000491	5117,058754
0,000487	5120,038986
0,000483	5123,019218
0,000478	5125,999451
0,000475	5128,979683
0,00047	5131,959915
0,000466	5134,940147
0,000461	5137,92038
0,000457	5140,900612
0,000452	5143,880844
0,000446	5146,861076
0,000443	5149,841309
0,000438	5152,821541
0,000432	5155,801773
0,000427	5158,782005
0,000422	5161,762238
0,000415	5164,74247
0,00041	5167,722702
0,000403	5170,702934
0,000398	5173,683167
0,00039	5176,663399
0,000384	5179,643631
0,000378	5182,623863
0,00037	5185,604095
0,000363	5188,584328
0,000354	5191,56456
0,000346	5194,544792
0,000338	5197,525024
0,000329	5200,505257
0,00032	5203,485489
0,00031	5206,465721
0,0003	5209,445953
0,000288	5212,426186
0,000277	5215,406418
0,000265	5218,38665
0,000253	5221,366882
0,00024	5224,347115
0,000228	5227,327347
0,000214	5230,307579
0,0002	5233,287811
0,000186	5236,268044
0,000171	5239,248276
0,000156	5242,228508
0,000143	5245,20874
0,00013	5248,188972
0,000121	5251,169205
0,000114	5254,149437
0,000111	5257,129669
0,000116	5260,109901
0,000124	5263,090134
0,000138	5266,070366
0,000156	5269,050598
0,000177	5272,03083
0,000198	5275,011063
0,000222	5277,991295
0,000245	5280,971527
0,000271	5283,951759
0,000294	5286,931992
0,000317	5289,912224
0,000339	5292,892456
0,00036	5295,872688
0,000378	5298,852921
0,000396	5301,833153
0,000411	5304,813385
0,000423	5307,793617
0,000435	5310,773849
0,000444	5313,754082
0,000451	5316,734314
0,000457	5319,714546
0,000462	5322,694778
0,000465	5325,675011
0,000467	5328,655243
0,000469	5331,635475
0,000469	5334,615707
0,000469	5337,59594
0,000469	5340,576172
0,000468	5343,556404
0,000467	5346,536636
0,000466	5349,516869
0,000465	5352,497101
0,000464	5355,477333
0,000463	5358,457565
0,000463	5361,437798
0,000462	5364,41803
0,000461	5367,398262
0,000461	5370,378494
0,00046	5373,358727
0,00046	5376,338959
0,000459	5379,319191
0,00046	5382,299423
0,00046	5385,279655
0,00046	5388,259888
0,00046	5391,24012
0,000459	5394,220352
0,000461	5397,200584
0,00046	5400,180817
0,000461	5403,161049
0,00046	5406,141281
0,00046	5409,121513
0,000461	5412,101746
0,000461	5415,081978
0,00046	5418,06221
0,00046	5421,042442
0,00046	5424,022675
0,000459	5427,002907
0,000459	5429,983139
0,000459	5432,963371
0,000458	5435,943604
0,000458	5438,923836
0,000457	5441,904068
0,000457	5444,8843
0,000456	5447,864532
0,000455	5450,844765
0,000454	5453,824997
0,000454	5456,805229
0,000454	5459,785461
0,000453	5462,765694
0,000452	5465,745926
0,000451	5468,726158
0,00045	5471,70639
0,00045	5474,686623
0,000449	5477,666855
0,000447	5480,647087
0,000445	5483,627319
0,000444	5486,607552
0,000443	5489,587784
0,000441	5492,568016
0,000441	5495,548248
0,000438	5498,528481
0,000435	5501,508713
0,000431	5504,488945
0,000428	5507,469177
0,000424	5510,449409
0,000421	5513,429642
0,000413	5516,409874
0,000407	5519,390106
0,000402	5522,370338
0,000394	5525,350571
0,000387	5528,330803
0,000378	5531,311035
0,000369	5534,291267
0,000362	5537,2715
0,000352	5540,251732
0,000344	5543,231964
0,000335	5546,212196
0,000329	5549,192429
0,000323	5552,172661
0,000318	5555,152893
0,000312	5558,133125
0,000308	5561,113358
0,000306	5564,09359
0,000304	5567,073822
0,000302	5570,054054
0,000301	5573,034286
0,0003	5576,014519
0,0003	5578,994751
0,000301	5581,974983
0,0003	5584,955215
0,0003	5587,935448
0,000301	5590,91568
0,000302	5593,895912
0,000303	5596,876144
0,000303	5599,856377
0,000304	5602,836609
0,000305	5605,816841
0,000306	5608,797073
0,000307	5611,777306
0,000307	5614,757538
0,000308	5617,73777
0,000309	5620,718002
0,00031	5623,698235
0,000311	5626,678467
0,000313	5629,658699
0,000313	5632,638931
0,000315	5635,619164
0,000315	5638,599396
0,000317	5641,579628
0,000318	5644,55986
0,00032	5647,540092
0,000321	5650,520325
0,000322	5653,500557
0,000323	5656,480789
0,000325	5659,461021
0,000326	5662,441254
0,000328	5665,421486
0,000328	5668,401718
0,000329	5671,38195
0,00033	5674,362183
0,00033	5677,342415
0,00033	5680,322647
0,000331	5683,302879
0,000329	5686,283112
0,000328	5689,263344
0,000327	5692,243576
0,000325	5695,223808
0,000323	5698,204041
0,00032	5701,184273
0,000317	5704,164505
0,000315	5707,144737
0,000311	5710,124969
0,000308	5713,105202
0,000305	5716,085434
0,000301	5719,065666
0,000296	5722,045898
0,000293	5725,026131
0,000287	5728,006363
0,000282	5730,986595
0,000277	5733,966827
0,000271	5736,94706
0,000266	5739,927292
0,000259	5742,907524
0,000253	5745,887756
0,000246	5748,867989
0,000237	5751,848221
0,000229	5754,828453
0,00022	5757,808685
0,000213	5760,788918
0,000205	5763,76915
0,000198	5766,749382
0,00019	5769,729614
0,000183	5772,709846
0,000175	5775,690079
0,000165	5778,670311
0,000156	5781,650543
0,000148	5784,630775
0,000136	5787,611008
0,000124	5790,59124
0,000114	5793,571472
0,000103	5796,551704
0,0000927	5799,531937
0,0000849	5802,512169
0,0000771	5805,492401
0,0000736	5808,472633
0,0000693	5811,452866
0,000069	5814,433098
0,0000706	5817,41333
0,0000737	5820,393562
0,0000771	5823,373795
0,0000818	5826,354027
0,0000854	5829,334259
0,0000903	5832,314491
0,0000955	5835,294724
0,0000993	5838,274956
0,000103	5841,255188
0,000107	5844,23542
0,000111	5847,215652
0,000115	5850,195885
0,000118	5853,176117
0,000121	5856,156349
0,000123	5859,136581
0,000126	5862,116814
0,000128	5865,097046
0,00013	5868,077278
0,000131	5871,05751
0,000132	5874,037743
0,000133	5877,017975
0,000135	5879,998207
0,000137	5882,978439
0,000139	5885,958672
0,000141	5888,938904
0,000144	5891,919136
0,000146	5894,899368
0,000148	5897,879601
0,000151	5900,859833
0,000153	5903,840065
0,000157	5906,820297
0,00016	5909,800529
0,000162	5912,780762
0,000165	5915,760994
0,000168	5918,741226
0,00017	5921,721458
0,000172	5924,701691
0,000176	5927,681923
0,000178	5930,662155
0,000181	5933,642387
0,000184	5936,62262
0,000186	5939,602852
0,000189	5942,583084
0,000191	5945,563316
[truncated: 30,772 more rows]
