# Supplementary material for: Predicting the Durability of Solid Fired Bricks Using NDT Electroacoustic Methods
Source: Materials (Basel). 2022 Aug 25;15(17):5882. doi: 10.3390/ma15175882 (PMC9457344; doi:10.3390/ma15175882)
Supplement: Supplementary file 1 [file materials-15-05882-s001.zip › 37-NV0_FT.csv]

ASCII data file created with TiePie Multi Channel software. www.tiepie.com.
2021-02-24 09:15:45 704m
Frequency	FFT1
Hz	V
0,0000504	0
0,000433	2,980232239
0,000412	5,960464478
0,000403	8,940696716
0,000438	11,92092896
0,000415	14,90116119
0,000387	17,88139343
0,000411	20,86162567
0,000452	23,84185791
0,000492	26,82209015
0,000448	29,80232239
0,000426	32,78255463
0,00043	35,76278687
0,000431	38,7430191
0,000421	41,72325134
0,000426	44,70348358
0,000422	47,68371582
0,000438	50,66394806
0,000426	53,6441803
0,000427	56,62441254
0,000425	59,60464478
0,000422	62,58487701
0,000429	65,56510925
0,000419	68,54534149
0,000422	71,52557373
0,000424	74,50580597
0,000417	77,48603821
0,000419	80,46627045
0,00042	83,44650269
0,000418	86,42673492
0,000416	89,40696716
0,000416	92,3871994
0,000415	95,36743164
0,000415	98,34766388
0,000412	101,3278961
0,000414	104,3081284
0,000408	107,2883606
0,000409	110,2685928
0,000411	113,2488251
0,000412	116,2290573
0,000408	119,2092896
0,000409	122,1895218
0,00041	125,169754
0,000408	128,1499863
0,000408	131,1302185
0,000406	134,1104507
0,000405	137,090683
0,000403	140,0709152
0,000405	143,0511475
0,000403	146,0313797
0,000405	149,0116119
0,000405	151,9918442
0,000402	154,9720764
0,000405	157,9523087
0,000404	160,9325409
0,000403	163,9127731
0,000399	166,8930054
0,000403	169,8732376
0,000403	172,8534698
0,000398	175,8337021
0,0004	178,8139343
0,000396	181,7941666
0,000395	184,7743988
0,000396	187,754631
0,0004	190,7348633
0,000395	193,7150955
0,000396	196,6953278
0,000399	199,67556
0,000398	202,6557922
0,000398	205,6360245
0,000397	208,6162567
0,000396	211,596489
0,000399	214,5767212
0,000394	217,5569534
0,000397	220,5371857
0,000395	223,5174179
0,000394	226,4976501
0,000396	229,4778824
0,000395	232,4581146
0,000394	235,4383469
0,000393	238,4185791
0,000393	241,3988113
0,000394	244,3790436
0,000393	247,3592758
0,00039	250,3395081
0,000392	253,3197403
0,000393	256,2999725
0,000392	259,2802048
0,000393	262,260437
0,000393	265,2406693
0,00039	268,2209015
0,000391	271,2011337
0,000391	274,181366
0,000393	277,1615982
0,000393	280,1418304
0,000393	283,1220627
0,000389	286,1022949
0,000391	289,0825272
0,000392	292,0627594
0,000392	295,0429916
0,000392	298,0232239
0,00039	301,0034561
0,000394	303,9836884
0,000393	306,9639206
0,000394	309,9441528
0,000395	312,9243851
0,000393	315,9046173
0,000395	318,8848495
0,000395	321,8650818
0,000395	324,845314
0,000395	327,8255463
0,000396	330,8057785
0,000397	333,7860107
0,000399	336,766243
0,000398	339,7464752
0,000398	342,7267075
0,000399	345,7069397
0,000398	348,6871719
0,000398	351,6674042
0,000399	354,6476364
0,000399	357,6278687
0,000396	360,6081009
0,0004	363,5883331
0,000399	366,5685654
0,000397	369,5487976
0,000398	372,5290298
0,000399	375,5092621
0,000399	378,4894943
0,000398	381,4697266
0,000399	384,4499588
0,000398	387,430191
0,000399	390,4104233
0,0004	393,3906555
0,0004	396,3708878
0,000399	399,35112
0,000399	402,3313522
0,000399	405,3115845
0,000399	408,2918167
0,000398	411,272049
0,000395	414,2522812
0,000395	417,2325134
0,000396	420,2127457
0,000395	423,1929779
0,000395	426,1732101
0,000395	429,1534424
0,000395	432,1336746
0,000392	435,1139069
0,000395	438,0941391
0,000394	441,0743713
0,000394	444,0546036
0,000395	447,0348358
0,000391	450,0150681
0,000395	452,9953003
0,000394	455,9755325
0,000395	458,9557648
0,000396	461,935997
0,000395	464,9162292
0,000395	467,8964615
0,000396	470,8766937
0,000396	473,856926
0,000396	476,8371582
0,000395	479,8173904
0,000397	482,7976227
0,000395	485,7778549
0,000396	488,7580872
0,000397	491,7383194
0,000397	494,7185516
0,000396	497,6987839
0,000396	500,6790161
0,000397	503,6592484
0,000397	506,6394806
0,000399	509,6197128
0,000397	512,5999451
0,0004	515,5801773
0,000399	518,5604095
0,000401	521,5406418
0,000402	524,520874
0,000401	527,5011063
0,000402	530,4813385
0,000402	533,4615707
0,000403	536,441803
0,000403	539,4220352
0,000404	542,4022675
0,000406	545,3824997
0,000406	548,3627319
0,000409	551,3429642
0,000408	554,3231964
0,000408	557,3034286
0,00041	560,2836609
0,000411	563,2638931
0,000411	566,2441254
0,000412	569,2243576
0,000411	572,2045898
0,000413	575,1848221
0,000414	578,1650543
0,000415	581,1452866
0,000415	584,1255188
0,000416	587,105751
0,000417	590,0859833
0,000417	593,0662155
0,000419	596,0464478
0,000421	599,02668
0,000421	602,0069122
0,000422	604,9871445
0,000425	607,9673767
0,000424	610,9476089
0,000424	613,9278412
0,000424	616,9080734
0,000425	619,8883057
0,000426	622,8685379
0,000426	625,8487701
0,000428	628,8290024
0,000428	631,8092346
0,000428	634,7894669
0,000428	637,7696991
0,000428	640,7499313
0,000427	643,7301636
0,000428	646,7103958
0,000429	649,6906281
0,00043	652,6708603
0,000429	655,6510925
0,000431	658,6313248
0,000432	661,611557
0,000433	664,5917892
0,000433	667,5720215
0,000432	670,5522537
0,000433	673,532486
0,000433	676,5127182
0,000434	679,4929504
0,000435	682,4731827
0,000433	685,4534149
0,000436	688,4336472
0,000437	691,4138794
0,000438	694,3941116
0,000437	697,3743439
0,000438	700,3545761
0,000438	703,3348083
0,000441	706,3150406
0,00044	709,2952728
0,000442	712,2755051
0,000443	715,2557373
0,000445	718,2359695
0,000447	721,2162018
0,000447	724,196434
0,000449	727,1766663
0,000448	730,1568985
0,00045	733,1371307
0,000451	736,117363
0,000451	739,0975952
0,00045	742,0778275
0,00045	745,0580597
0,000449	748,0382919
0,000447	751,0185242
0,000444	753,9987564
0,000441	756,9789886
0,000438	759,9592209
0,000436	762,9394531
0,000431	765,9196854
0,000427	768,8999176
0,000424	771,8801498
0,000418	774,8603821
0,000415	777,8406143
0,000413	780,8208466
0,00041	783,8010788
0,000409	786,781311
0,000408	789,7615433
0,000409	792,7417755
0,00041	795,7220078
0,000412	798,70224
0,000414	801,6824722
0,000418	804,6627045
0,000423	807,6429367
0,000426	810,6231689
0,000431	813,6034012
0,000435	816,5836334
0,000438	819,5638657
0,000441	822,5440979
0,000445	825,5243301
0,000448	828,5045624
0,00045	831,4847946
0,000452	834,4650269
0,000453	837,4452591
0,000454	840,4254913
0,000455	843,4057236
0,000457	846,3859558
0,000457	849,366188
0,000457	852,3464203
0,000459	855,3266525
0,00046	858,3068848
0,000461	861,287117
0,000465	864,2673492
0,000466	867,2475815
0,000468	870,2278137
0,00047	873,208046
0,000472	876,1882782
0,000474	879,1685104
0,000477	882,1487427
0,000478	885,1289749
0,000479	888,1092072
0,000482	891,0894394
0,000483	894,0696716
0,000482	897,0499039
0,000485	900,0301361
0,000485	903,0103683
0,000486	905,9906006
0,000487	908,9708328
0,000488	911,9510651
0,000489	914,9312973
0,000489	917,9115295
0,00049	920,8917618
0,00049	923,871994
0,00049	926,8522263
0,000491	929,8324585
0,000492	932,8126907
0,000495	935,792923
0,000495	938,7731552
0,000496	941,7533875
0,0005	944,7336197
0,000499	947,7138519
0,000501	950,6940842
0,000504	953,6743164
0,000505	956,6545486
0,000505	959,6347809
0,000508	962,6150131
0,000509	965,5952454
0,000512	968,5754776
0,000514	971,5557098
0,000517	974,5359421
0,000519	977,5161743
0,000519	980,4964066
0,000522	983,4766388
0,000525	986,456871
0,000527	989,4371033
0,000529	992,4173355
0,000532	995,3975677
0,000532	998,3778
0,000538	1001,358032
0,00054	1004,338264
0,000541	1007,318497
0,000545	1010,298729
0,000547	1013,278961
0,000549	1016,259193
0,000553	1019,239426
0,000554	1022,219658
0,000557	1025,19989
0,000559	1028,180122
0,000562	1031,160355
0,000565	1034,140587
0,000568	1037,120819
0,000572	1040,101051
0,000573	1043,081284
0,000578	1046,061516
0,000579	1049,041748
0,000583	1052,02198
0,000587	1055,002213
0,00059	1057,982445
0,000593	1060,962677
0,000597	1063,942909
0,0006	1066,923141
0,000603	1069,903374
0,000606	1072,883606
0,000609	1075,863838
0,000613	1078,84407
0,000615	1081,824303
0,000619	1084,804535
0,000623	1087,784767
0,000624	1090,764999
0,000628	1093,745232
0,000632	1096,725464
0,000635	1099,705696
0,000638	1102,685928
0,000642	1105,666161
0,000647	1108,646393
0,000649	1111,626625
0,000651	1114,606857
0,000655	1117,58709
0,00066	1120,567322
0,000663	1123,547554
0,000666	1126,527786
0,000671	1129,508018
0,000674	1132,488251
0,000678	1135,468483
0,000683	1138,448715
0,000686	1141,428947
0,000691	1144,40918
0,000696	1147,389412
0,0007	1150,369644
0,000705	1153,349876
0,000709	1156,330109
0,000714	1159,310341
0,000719	1162,290573
0,000723	1165,270805
0,00073	1168,251038
0,000734	1171,23127
0,000739	1174,211502
0,000745	1177,191734
0,00075	1180,171967
0,000755	1183,152199
0,000762	1186,132431
0,000767	1189,112663
0,000774	1192,092896
0,000779	1195,073128
0,000785	1198,05336
0,000792	1201,033592
0,000798	1204,013824
0,000805	1206,994057
0,000813	1209,974289
0,000819	1212,954521
0,000825	1215,934753
0,000833	1218,914986
0,00084	1221,895218
0,000849	1224,87545
0,000855	1227,855682
0,000862	1230,835915
0,000871	1233,816147
0,00088	1236,796379
0,000887	1239,776611
0,000896	1242,756844
0,000904	1245,737076
0,000914	1248,717308
0,000922	1251,69754
0,000932	1254,677773
0,00094	1257,658005
0,00095	1260,638237
0,000959	1263,618469
0,000967	1266,598701
0,000978	1269,578934
0,000987	1272,559166
0,000997	1275,539398
0,001	1278,51963
0,00101	1281,499863
0,00102	1284,480095
0,00103	1287,460327
0,00104	1290,440559
0,00105	1293,420792
0,00106	1296,401024
0,00107	1299,381256
0,00108	1302,361488
0,0011	1305,341721
0,00111	1308,321953
0,00112	1311,302185
0,00114	1314,282417
0,00115	1317,26265
0,00117	1320,242882
0,00118	1323,223114
0,0012	1326,203346
0,00122	1329,183578
0,00124	1332,163811
0,00126	1335,144043
0,00129	1338,124275
0,00131	1341,104507
0,00133	1344,08474
0,00135	1347,064972
0,00137	1350,045204
0,0014	1353,025436
0,00142	1356,005669
0,00145	1358,985901
0,00147	1361,966133
0,0015	1364,946365
0,00152	1367,926598
0,00155	1370,90683
0,00158	1373,887062
0,00161	1376,867294
0,00165	1379,847527
0,00168	1382,827759
0,00171	1385,807991
0,00175	1388,788223
0,00179	1391,768456
0,00182	1394,748688
0,00186	1397,72892
0,00191	1400,709152
0,00195	1403,689384
0,002	1406,669617
0,00205	1409,649849
0,0021	1412,630081
0,00215	1415,610313
0,00221	1418,590546
0,00228	1421,570778
0,00234	1424,55101
0,00241	1427,531242
0,00249	1430,511475
0,00257	1433,491707
0,00265	1436,471939
0,00274	1439,452171
0,00284	1442,432404
0,00295	1445,412636
0,00307	1448,392868
0,0032	1451,3731
0,00334	1454,353333
0,00349	1457,333565
0,00366	1460,313797
0,00384	1463,294029
0,00405	1466,274261
0,00428	1469,254494
0,00454	1472,234726
0,00482	1475,214958
0,00514	1478,19519
0,0055	1481,175423
0,0059	1484,155655
0,00636	1487,135887
0,00688	1490,116119
0,00747	1493,096352
0,00812	1496,076584
0,00887	1499,056816
0,00969	1502,037048
0,0106	1505,017281
0,0116	1507,997513
0,0127	1510,977745
0,0139	1513,957977
0,0151	1516,93821
0,0161	1519,918442
0,0169	1522,898674
0,0171	1525,878906
0,0164	1528,859138
0,0146	1531,839371
0,012	1534,819603
0,00975	1537,799835
0,00836	1540,780067
0,00743	1543,7603
0,00669	1546,740532
0,00607	1549,720764
0,00553	1552,700996
0,00508	1555,681229
0,00471	1558,661461
0,00439	1561,641693
0,00411	1564,621925
0,00385	1567,602158
0,00363	1570,58239
0,00342	1573,562622
0,00324	1576,542854
0,00308	1579,523087
0,00293	1582,503319
0,00279	1585,483551
0,00267	1588,463783
0,00255	1591,444016
0,00245	1594,424248
0,00235	1597,40448
0,00226	1600,384712
0,00218	1603,364944
0,0021	1606,345177
0,00203	1609,325409
0,00196	1612,305641
0,0019	1615,285873
0,00184	1618,266106
0,00178	1621,246338
0,00173	1624,22657
0,00168	1627,206802
0,00164	1630,187035
0,0016	1633,167267
0,00156	1636,147499
0,00152	1639,127731
0,00149	1642,107964
0,00146	1645,088196
0,00143	1648,068428
0,00141	1651,04866
0,00139	1654,028893
0,00137	1657,009125
0,00136	1659,989357
0,00135	1662,969589
0,00135	1665,949821
0,00134	1668,930054
0,00134	1671,910286
0,00135	1674,890518
0,00135	1677,87075
0,00136	1680,850983
0,00137	1683,831215
0,00138	1686,811447
0,00138	1689,791679
0,00138	1692,771912
0,00138	1695,752144
0,00137	1698,732376
0,00135	1701,712608
0,00132	1704,692841
0,00128	1707,673073
0,00122	1710,653305
0,00116	1713,633537
0,00108	1716,61377
0,001	1719,594002
0,000933	1722,574234
0,00088	1725,554466
0,000848	1728,534698
0,000829	1731,514931
0,000816	1734,495163
0,000803	1737,475395
0,000791	1740,455627
0,000778	1743,43586
0,000764	1746,416092
0,00075	1749,396324
0,000735	1752,376556
0,000722	1755,356789
0,000709	1758,337021
0,000697	1761,317253
0,000686	1764,297485
0,000676	1767,277718
0,000667	1770,25795
0,000657	1773,238182
0,000647	1776,218414
0,000638	1779,198647
0,00063	1782,178879
0,000622	1785,159111
0,000613	1788,139343
0,000605	1791,119576
0,000597	1794,099808
0,000589	1797,08004
0,00058	1800,060272
0,000573	1803,040504
0,000566	1806,020737
0,000558	1809,000969
0,00055	1811,981201
0,000543	1814,961433
0,000535	1817,941666
0,000529	1820,921898
0,000522	1823,90213
0,000516	1826,882362
0,000509	1829,862595
0,000503	1832,842827
0,000497	1835,823059
0,000493	1838,803291
0,000487	1841,783524
0,000483	1844,763756
0,000478	1847,743988
0,000473	1850,72422
0,000469	1853,704453
0,000464	1856,684685
0,00046	1859,664917
0,000456	1862,645149
0,000453	1865,625381
0,000448	1868,605614
0,000447	1871,585846
0,000442	1874,566078
0,000438	1877,54631
0,000435	1880,526543
0,000431	1883,506775
0,000428	1886,487007
0,000424	1889,467239
0,000422	1892,447472
0,000419	1895,427704
0,000415	1898,407936
0,000412	1901,388168
0,000408	1904,368401
0,000405	1907,348633
0,000401	1910,328865
0,000399	1913,309097
0,000396	1916,28933
0,000393	1919,269562
0,00039	1922,249794
0,000388	1925,230026
0,000385	1928,210258
0,000382	1931,190491
0,000379	1934,170723
0,000376	1937,150955
0,000373	1940,131187
0,000371	1943,11142
0,000368	1946,091652
0,000365	1949,071884
0,000363	1952,052116
0,00036	1955,032349
0,000358	1958,012581
0,000355	1960,992813
0,000353	1963,973045
0,000351	1966,953278
0,000349	1969,93351
0,000346	1972,913742
0,000344	1975,893974
0,000343	1978,874207
0,000341	1981,854439
0,000339	1984,834671
0,000336	1987,814903
0,000335	1990,795135
0,000332	1993,775368
0,00033	1996,7556
0,000328	1999,735832
0,000324	2002,716064
0,000323	2005,696297
0,00032	2008,676529
0,000317	2011,656761
0,000314	2014,636993
0,000311	2017,617226
0,000308	2020,597458
0,000305	2023,57769
0,000302	2026,557922
0,000298	2029,538155
0,000295	2032,518387
0,00029	2035,498619
0,000287	2038,478851
0,000282	2041,459084
0,000278	2044,439316
0,000276	2047,419548
0,000271	2050,39978
0,000268	2053,380013
0,000262	2056,360245
0,000258	2059,340477
0,000255	2062,320709
0,000252	2065,300941
0,000249	2068,281174
0,000246	2071,261406
0,000243	2074,241638
0,00024	2077,22187
0,000239	2080,202103
0,000237	2083,182335
0,000235	2086,162567
0,000233	2089,142799
0,000232	2092,123032
0,00023	2095,103264
0,000228	2098,083496
0,000226	2101,063728
0,000224	2104,043961
0,000222	2107,024193
0,00022	2110,004425
0,000217	2112,984657
0,000216	2115,96489
0,000213	2118,945122
0,000209	2121,925354
0,000206	2124,905586
0,000203	2127,885818
0,000199	2130,866051
0,000197	2133,846283
0,000194	2136,826515
0,000192	2139,806747
0,000191	2142,78698
0,000188	2145,767212
0,000187	2148,747444
0,000185	2151,727676
0,000183	2154,707909
0,000184	2157,688141
0,000183	2160,668373
0,000181	2163,648605
0,00018	2166,628838
0,000178	2169,60907
0,000177	2172,589302
0,000175	2175,569534
0,000172	2178,549767
0,000169	2181,529999
0,000166	2184,510231
0,000164	2187,490463
0,00016	2190,470695
0,000156	2193,450928
0,000153	2196,43116
0,00015	2199,411392
0,000147	2202,391624
0,000143	2205,371857
0,000141	2208,352089
0,000139	2211,332321
0,000136	2214,312553
0,000135	2217,292786
0,000134	2220,273018
0,000133	2223,25325
0,000133	2226,233482
0,000133	2229,213715
0,000132	2232,193947
0,000133	2235,174179
0,000135	2238,154411
0,000137	2241,134644
0,000141	2244,114876
0,000145	2247,095108
0,00015	2250,07534
0,000157	2253,055573
0,000164	2256,035805
0,000172	2259,016037
0,000182	2261,996269
0,000191	2264,976501
0,0002	2267,956734
0,00021	2270,936966
0,000218	2273,917198
0,000229	2276,89743
0,000237	2279,877663
0,000244	2282,857895
0,000253	2285,838127
0,000259	2288,818359
0,000265	2291,798592
0,000271	2294,778824
0,000275	2297,759056
0,00028	2300,739288
0,000283	2303,719521
0,000286	2306,699753
0,000287	2309,679985
0,000288	2312,660217
0,000288	2315,64045
0,000288	2318,620682
0,000288	2321,600914
0,000286	2324,581146
0,000285	2327,561378
0,000282	2330,541611
0,000281	2333,521843
0,000279	2336,502075
0,000277	2339,482307
0,000275	2342,46254
0,000276	2345,442772
0,000274	2348,423004
0,000274	2351,403236
0,000273	2354,383469
0,000273	2357,363701
0,000272	2360,343933
0,000273	2363,324165
0,000272	2366,304398
0,000273	2369,28463
0,000271	2372,264862
0,000271	2375,245094
0,000271	2378,225327
0,00027	2381,205559
0,000268	2384,185791
0,000267	2387,166023
0,000266	2390,146255
0,000268	2393,126488
0,000267	2396,10672
0,000268	2399,086952
0,000269	2402,067184
0,000269	2405,047417
0,00027	2408,027649
0,000273	2411,007881
0,000275	2413,988113
0,000277	2416,968346
0,000279	2419,948578
0,000282	2422,92881
0,000283	2425,909042
0,000285	2428,889275
0,000287	2431,869507
0,000289	2434,849739
0,00029	2437,829971
0,000292	2440,810204
0,000293	2443,790436
0,000294	2446,770668
0,000293	2449,7509
0,000294	2452,731133
0,000294	2455,711365
0,000294	2458,691597
0,000295	2461,671829
0,000293	2464,652061
0,000295	2467,632294
0,000294	2470,612526
0,000293	2473,592758
0,000293	2476,57299
0,000293	2479,553223
0,000293	2482,533455
0,000292	2485,513687
0,000291	2488,493919
0,000291	2491,474152
0,00029	2494,454384
0,000289	2497,434616
0,000289	2500,414848
0,000289	2503,395081
0,000288	2506,375313
0,000288	2509,355545
0,000288	2512,335777
0,000287	2515,31601
0,000287	2518,296242
0,000287	2521,276474
0,000286	2524,256706
0,000286	2527,236938
0,000288	2530,217171
0,000287	2533,197403
0,000288	2536,177635
0,000288	2539,157867
0,000287	2542,1381
0,000289	2545,118332
0,000289	2548,098564
0,000289	2551,078796
0,00029	2554,059029
0,00029	2557,039261
0,000292	2560,019493
0,000294	2562,999725
0,000294	2565,979958
0,000295	2568,96019
0,000297	2571,940422
0,000299	2574,920654
0,0003	2577,900887
0,000302	2580,881119
0,000306	2583,861351
0,000307	2586,841583
0,000309	2589,821815
0,000311	2592,802048
0,000315	2595,78228
0,000317	2598,762512
0,000319	2601,742744
0,000322	2604,722977
0,000325	2607,703209
0,000329	2610,683441
0,000331	2613,663673
0,000334	2616,643906
0,000339	2619,624138
0,000342	2622,60437
0,000346	2625,584602
0,000351	2628,564835
0,000356	2631,545067
0,00036	2634,525299
0,000365	2637,505531
0,000371	2640,485764
0,000377	2643,465996
0,000383	2646,446228
0,000388	2649,42646
0,000392	2652,406693
0,000399	2655,386925
0,000404	2658,367157
0,000407	2661,347389
0,00041	2664,327621
0,000416	2667,307854
0,000419	2670,288086
0,000423	2673,268318
0,000426	2676,24855
0,00043	2679,228783
0,000435	2682,209015
0,000438	2685,189247
0,000442	2688,169479
0,000447	2691,149712
0,000452	2694,129944
0,000457	2697,110176
0,000463	2700,090408
0,000467	2703,070641
0,000473	2706,050873
0,000479	2709,031105
0,000485	2712,011337
0,000491	2714,99157
0,000497	2717,971802
0,000504	2720,952034
0,000511	2723,932266
0,00052	2726,912498
0,000526	2729,892731
0,000533	2732,872963
0,000541	2735,853195
0,000549	2738,833427
0,000558	2741,81366
0,000567	2744,793892
0,000574	2747,774124
0,000584	2750,754356
0,000594	2753,734589
0,000605	2756,714821
0,000614	2759,695053
0,000624	2762,675285
0,000635	2765,655518
0,000645	2768,63575
0,000657	2771,615982
0,000669	2774,596214
0,000681	2777,576447
0,000692	2780,556679
0,000704	2783,536911
0,000717	2786,517143
0,000731	2789,497375
0,000744	2792,477608
0,000758	2795,45784
0,000772	2798,438072
0,000787	2801,418304
0,0008	2804,398537
0,000814	2807,378769
0,000828	2810,359001
0,000841	2813,339233
0,000853	2816,319466
0,000864	2819,299698
0,000872	2822,27993
0,000881	2825,260162
0,000884	2828,240395
0,000887	2831,220627
0,000885	2834,200859
0,000881	2837,181091
0,000872	2840,161324
0,000862	2843,141556
0,000848	2846,121788
0,000833	2849,10202
0,000819	2852,082253
0,000808	2855,062485
0,000801	2858,042717
0,000801	2861,022949
0,000804	2864,003181
0,000813	2866,983414
0,000829	2869,963646
0,00085	2872,943878
0,000873	2875,92411
0,000902	2878,904343
0,000935	2881,884575
0,000967	2884,864807
0,001	2887,845039
0,00104	2890,825272
0,00108	2893,805504
0,00113	2896,785736
0,00117	2899,765968
0,00122	2902,746201
0,00127	2905,726433
0,00132	2908,706665
0,00138	2911,686897
0,00143	2914,66713
0,00149	2917,647362
0,00155	2920,627594
0,00162	2923,607826
0,00168	2926,588058
0,00175	2929,568291
0,00183	2932,548523
0,0019	2935,528755
0,00198	2938,508987
0,00206	2941,48922
0,00215	2944,469452
0,00223	2947,449684
0,00232	2950,429916
0,0024	2953,410149
0,00249	2956,390381
0,00257	2959,370613
0,00266	2962,350845
0,00273	2965,331078
0,0028	2968,31131
0,00286	2971,291542
0,00291	2974,271774
0,00295	2977,252007
0,00298	2980,232239
0,00299	2983,212471
0,00298	2986,192703
0,00295	2989,172935
0,0029	2992,153168
0,00282	2995,1334
0,00273	2998,113632
0,00263	3001,093864
0,00251	3004,074097
0,00238	3007,054329
0,00226	3010,034561
0,00215	3013,014793
0,00206	3015,995026
0,00198	3018,975258
0,00192	3021,95549
0,00189	3024,935722
0,00188	3027,915955
0,00189	3030,896187
0,00194	3033,876419
0,00199	3036,856651
0,00206	3039,836884
0,0021	3042,817116
0,00211	3045,797348
0,00207	3048,77758
0,00199	3051,757813
0,00185	3054,738045
0,00167	3057,718277
0,00146	3060,698509
0,00128	3063,678741
0,00114	3066,658974
0,00106	3069,639206
0,00102	3072,619438
0,000997	3075,59967
0,000983	3078,579903
0,000972	3081,560135
0,000965	3084,540367
0,000955	3087,520599
0,00094	3090,500832
0,000922	3093,481064
0,000904	3096,461296
0,000889	3099,441528
0,000874	3102,421761
0,000861	3105,401993
0,000848	3108,382225
0,000834	3111,362457
0,00082	3114,34269
0,000806	3117,322922
0,000792	3120,303154
0,000779	3123,283386
0,000766	3126,263618
0,000756	3129,243851
0,000743	3132,224083
0,000732	3135,204315
0,000721	3138,184547
0,00071	3141,16478
0,0007	3144,145012
0,00069	3147,125244
0,000679	3150,105476
0,00067	3153,085709
0,000659	3156,065941
0,000651	3159,046173
0,000642	3162,026405
0,000633	3165,006638
0,000624	3167,98687
0,000616	3170,967102
0,000608	3173,947334
0,0006	3176,927567
0,000594	3179,907799
0,000587	3182,888031
0,00058	3185,868263
0,000575	3188,848495
0,000569	3191,828728
0,000564	3194,80896
0,00056	3197,789192
0,000556	3200,769424
0,000552	3203,749657
0,000549	3206,729889
0,000546	3209,710121
0,000541	3212,690353
0,000536	3215,670586
0,00053	3218,650818
0,000524	3221,63105
0,000515	3224,611282
0,000506	3227,591515
0,000496	3230,571747
0,000486	3233,551979
0,000475	3236,532211
0,000466	3239,512444
0,000459	3242,492676
0,000454	3245,472908
0,00045	3248,45314
0,000449	3251,433372
0,000447	3254,413605
0,000446	3257,393837
0,000445	3260,374069
0,00044	3263,354301
0,000436	3266,334534
0,000431	3269,314766
0,000425	3272,294998
0,000419	3275,27523
0,000412	3278,255463
0,000405	3281,235695
0,000399	3284,215927
0,000392	3287,196159
0,000385	3290,176392
0,000378	3293,156624
0,000371	3296,136856
0,000363	3299,117088
0,000356	3302,097321
0,000348	3305,077553
0,000341	3308,057785
0,000333	3311,038017
0,000325	3314,01825
0,000318	3316,998482
0,000311	3319,978714
0,000304	3322,958946
0,000295	3325,939178
0,000288	3328,919411
0,000281	3331,899643
0,000272	3334,879875
0,000265	3337,860107
0,000258	3340,84034
0,000251	3343,820572
0,000244	3346,800804
0,000236	3349,781036
0,00023	3352,761269
0,000223	3355,741501
0,000216	3358,721733
0,000211	3361,701965
0,000205	3364,682198
0,0002	3367,66243
0,000196	3370,642662
0,000192	3373,622894
0,000192	3376,603127
0,000193	3379,583359
0,000197	3382,563591
0,000202	3385,543823
0,000214	3388,524055
0,000228	3391,504288
0,000247	3394,48452
0,000269	3397,464752
0,000295	3400,444984
0,000326	3403,425217
0,000361	3406,405449
0,0004	3409,385681
0,000441	3412,365913
0,000487	3415,346146
0,000535	3418,326378
0,000585	3421,30661
0,000638	3424,286842
0,000691	3427,267075
0,000745	3430,247307
0,000797	3433,227539
0,000847	3436,207771
0,000891	3439,188004
0,000929	3442,168236
0,00096	3445,148468
0,000981	3448,1287
0,000993	3451,108932
0,000999	3454,089165
0,000997	3457,069397
0,000987	3460,049629
0,000976	3463,029861
0,000962	3466,010094
0,000946	3468,990326
0,000931	3471,970558
0,000917	3474,95079
0,000902	3477,931023
0,00089	3480,911255
0,000877	3483,891487
0,000866	3486,871719
0,000856	3489,851952
0,000846	3492,832184
0,000836	3495,812416
0,000827	3498,792648
0,000819	3501,772881
0,000811	3504,753113
0,000803	3507,733345
0,000796	3510,713577
0,00079	3513,69381
0,000784	3516,674042
0,000777	3519,654274
0,000772	3522,634506
0,000766	3525,614738
0,000761	3528,594971
0,000755	3531,575203
0,000752	3534,555435
0,000747	3537,535667
0,000744	3540,5159
0,000739	3543,496132
0,000735	3546,476364
0,000732	3549,456596
0,000729	3552,436829
0,000726	3555,417061
0,000724	3558,397293
0,000721	3561,377525
0,00072	3564,357758
0,000717	3567,33799
0,000716	3570,318222
0,000715	3573,298454
0,000714	3576,278687
0,000714	3579,258919
0,000714	3582,239151
0,000713	3585,219383
0,000715	3588,199615
0,000715	3591,179848
0,000715	3594,16008
0,000717	3597,140312
0,000719	3600,120544
0,00072	3603,100777
0,000723	3606,081009
0,000725	3609,061241
0,000728	3612,041473
0,00073	3615,021706
0,000734	3618,001938
0,000738	3620,98217
0,000743	3623,962402
0,000747	3626,942635
0,000752	3629,922867
0,000757	3632,903099
0,000765	3635,883331
0,000771	3638,863564
0,000779	3641,843796
0,000786	3644,824028
0,000795	3647,80426
0,000803	3650,784492
0,000812	3653,764725
0,000821	3656,744957
0,000832	3659,725189
0,000841	3662,705421
0,000851	3665,685654
0,000862	3668,665886
0,000873	3671,646118
0,000886	3674,62635
0,000898	3677,606583
0,000911	3680,586815
0,000924	3683,567047
0,000939	3686,547279
0,000953	3689,527512
0,000968	3692,507744
0,000984	3695,487976
0,001	3698,468208
0,00102	3701,448441
0,00104	3704,428673
0,00105	3707,408905
0,00107	3710,389137
0,00109	3713,36937
0,00111	3716,349602
0,00113	3719,329834
0,00115	3722,310066
0,00117	3725,290298
0,00119	3728,270531
0,00121	3731,250763
0,00123	3734,230995
0,00125	3737,211227
0,00127	3740,19146
0,00129	3743,171692
0,00131	3746,151924
0,00133	3749,132156
0,00135	3752,112389
0,00137	3755,092621
0,00139	3758,072853
0,00142	3761,053085
0,00143	3764,033318
0,00145	3767,01355
0,00147	3769,993782
0,00148	3772,974014
0,0015	3775,954247
0,0015	3778,934479
0,00151	3781,914711
0,0015	3784,894943
0,00149	3787,875175
0,00148	3790,855408
0,00145	3793,83564
0,00142	3796,815872
0,00138	3799,796104
0,00133	3802,776337
0,00128	3805,756569
0,00122	3808,736801
0,00116	3811,717033
0,00109	3814,697266
0,00103	3817,677498
0,000963	3820,65773
0,000902	3823,637962
0,000846	3826,618195
0,000797	3829,598427
0,000751	3832,578659
0,00071	3835,558891
0,000676	3838,539124
0,000643	3841,519356
0,000615	3844,499588
0,00059	3847,47982
0,000567	3850,460052
0,000545	3853,440285
0,000526	3856,420517
0,000507	3859,400749
0,00049	3862,380981
0,000473	3865,361214
0,000457	3868,341446
0,000441	3871,321678
0,000426	3874,30191
0,000413	3877,282143
0,0004	3880,262375
0,000388	3883,242607
0,000376	3886,222839
0,000365	3889,203072
0,000355	3892,183304
0,000345	3895,163536
0,000335	3898,143768
0,000326	3901,124001
0,000318	3904,104233
0,00031	3907,084465
0,000303	3910,064697
0,000295	3913,04493
0,000288	3916,025162
0,000282	3919,005394
0,000276	3921,985626
0,000268	3924,965858
0,000264	3927,946091
0,000257	3930,926323
0,000253	3933,906555
0,000247	3936,886787
0,000241	3939,86702
0,000236	3942,847252
0,000232	3945,827484
0,000227	3948,807716
0,000221	3951,787949
0,000218	3954,768181
0,000214	3957,748413
0,000209	3960,728645
0,000206	3963,708878
0,000202	3966,68911
0,000197	3969,669342
0,000196	3972,649574
0,000192	3975,629807
0,000189	3978,610039
0,000185	3981,590271
0,000183	3984,570503
0,00018	3987,550735
0,000178	3990,530968
0,000175	3993,5112
0,000172	3996,491432
0,000171	3999,471664
0,000168	4002,451897
0,000166	4005,432129
0,000163	4008,412361
0,000161	4011,392593
0,00016	4014,372826
0,000158	4017,353058
0,000156	4020,33329
0,000156	4023,313522
0,000155	4026,293755
0,000153	4029,273987
0,000153	4032,254219
0,000151	4035,234451
0,000151	4038,214684
0,00015	4041,194916
0,00015	4044,175148
0,00015	4047,15538
0,000149	4050,135612
0,000148	4053,115845
0,000147	4056,096077
0,000147	4059,076309
0,000147	4062,056541
0,000146	4065,036774
0,000146	4068,017006
0,000146	4070,997238
0,000144	4073,97747
0,000143	4076,957703
0,000144	4079,937935
0,000142	4082,918167
0,000141	4085,898399
0,000141	4088,878632
0,000139	4091,858864
0,000139	4094,839096
0,000139	4097,819328
0,000136	4100,799561
0,000136	4103,779793
0,000135	4106,760025
0,000134	4109,740257
0,000132	4112,72049
0,000132	4115,700722
0,000131	4118,680954
0,000131	4121,661186
0,000129	4124,641418
0,000129	4127,621651
0,000128	4130,601883
0,000127	4133,582115
0,000127	4136,562347
0,000127	4139,54258
0,000126	4142,522812
0,000125	4145,503044
0,000125	4148,483276
0,000124	4151,463509
0,000124	4154,443741
0,000124	4157,423973
0,000125	4160,404205
0,000125	4163,384438
0,000126	4166,36467
0,000126	4169,344902
0,000127	4172,325134
0,000127	4175,305367
0,000128	4178,285599
0,000128	4181,265831
0,000129	4184,246063
0,00013	4187,226295
0,00013	4190,206528
0,00013	4193,18676
0,000131	4196,166992
0,000132	4199,147224
0,000133	4202,127457
0,000135	4205,107689
0,000136	4208,087921
0,000137	4211,068153
0,000137	4214,048386
0,000139	4217,028618
0,00014	4220,00885
0,000142	4222,989082
0,000143	4225,969315
0,000143	4228,949547
0,000144	4231,929779
0,000146	4234,910011
0,000147	4237,890244
0,000148	4240,870476
0,000148	4243,850708
0,000149	4246,83094
0,000149	4249,811172
0,00015	4252,791405
0,000151	4255,771637
0,000151	4258,751869
0,000151	4261,732101
0,000152	4264,712334
0,000154	4267,692566
0,000153	4270,672798
0,000154	4273,65303
0,000154	4276,633263
0,000155	4279,613495
0,000155	4282,593727
0,000157	4285,573959
0,000157	4288,554192
0,000157	4291,534424
0,000158	4294,514656
0,000159	4297,494888
0,000159	4300,475121
0,000159	4303,455353
0,000159	4306,435585
0,000159	4309,415817
0,000159	4312,396049
0,000159	4315,376282
0,000159	4318,356514
0,000158	4321,336746
0,000156	4324,316978
0,000153	4327,297211
0,000151	4330,277443
0,000147	4333,257675
0,000142	4336,237907
0,000137	4339,21814
0,00013	4342,198372
0,000122	4345,178604
0,000113	4348,158836
0,000102	4351,139069
0,0000909	4354,119301
0,0000785	4357,099533
0,0000631	4360,079765
0,000049	4363,059998
0,0000385	4366,04023
0,0000346	4369,020462
0,0000435	4372,000694
0,0000605	4374,980927
0,000081	4377,961159
0,000104	4380,941391
0,000127	4383,921623
0,000153	4386,901855
0,000179	4389,882088
0,000205	4392,86232
0,000233	4395,842552
0,000261	4398,822784
0,000292	4401,803017
0,000324	4404,783249
0,00036	4407,763481
0,000399	4410,743713
0,000443	4413,723946
0,000492	4416,704178
0,000544	4419,68441
0,000601	4422,664642
0,00066	4425,644875
0,000712	4428,625107
0,000758	4431,605339
0,000789	4434,585571
0,000806	4437,565804
0,000806	4440,546036
0,000792	4443,526268
0,000766	4446,5065
0,000732	4449,486732
0,000698	4452,466965
0,000665	4455,447197
0,000635	4458,427429
0,000607	4461,407661
0,000583	4464,387894
0,000563	4467,368126
0,000545	4470,348358
0,000531	4473,32859
0,000519	4476,308823
0,00051	4479,289055
0,000501	4482,269287
0,000494	4485,249519
0,000489	4488,229752
0,000484	4491,209984
0,00048	4494,190216
0,000476	4497,170448
0,000473	4500,150681
0,000469	4503,130913
0,000466	4506,111145
0,000464	4509,091377
0,00046	4512,071609
0,000457	4515,051842
0,000454	4518,032074
0,00045	4521,012306
0,000448	4523,992538
0,000446	4526,972771
0,000445	4529,953003
0,000446	4532,933235
0,000447	4535,913467
0,000449	4538,8937
0,000449	4541,873932
0,00045	4544,854164
0,00045	4547,834396
0,000448	4550,814629
0,000445	4553,794861
0,000439	4556,775093
0,000431	4559,755325
0,00042	4562,735558
0,000405	4565,71579
0,000386	4568,696022
0,000362	4571,676254
0,000335	4574,656487
0,000304	4577,636719
0,000272	4580,616951
0,000239	4583,597183
0,000208	4586,577415
0,000178	4589,557648
0,00015	4592,53788
0,000127	4595,518112
0,000108	4598,498344
0,0000922	4601,478577
0,0000777	4604,458809
0,0000659	4607,439041
0,0000557	4610,419273
0,0000469	4613,399506
0,0000391	4616,379738
0,0000329	4619,35997
0,0000271	4622,340202
0,0000223	4625,320435
0,0000202	4628,300667
0,0000188	4631,280899
0,0000191	4634,261131
0,0000194	4637,241364
0,0000199	4640,221596
0,0000215	4643,201828
0,0000223	4646,18206
0,0000219	4649,162292
0,0000226	4652,142525
0,000023	4655,122757
0,0000231	4658,102989
0,0000232	4661,083221
0,0000243	4664,063454
0,0000246	4667,043686
0,0000255	4670,023918
0,0000267	4673,00415
0,0000279	4675,984383
0,0000278	4678,964615
0,0000283	4681,944847
0,000028	4684,925079
0,0000292	4687,905312
0,000029	4690,885544
0,0000301	4693,865776
0,0000301	4696,846008
0,0000307	4699,826241
0,0000304	4702,806473
0,0000305	4705,786705
0,0000301	4708,766937
0,0000302	4711,747169
0,0000298	4714,727402
0,0000292	4717,707634
0,0000295	4720,687866
0,000029	4723,668098
0,0000288	4726,648331
0,0000281	4729,628563
0,000028	4732,608795
0,0000274	4735,589027
0,0000266	4738,56926
0,0000264	4741,549492
0,0000259	4744,529724
0,0000262	4747,509956
0,0000278	4750,490189
0,0000286	4753,470421
0,0000292	4756,450653
0,0000299	4759,430885
0,0000308	4762,411118
0,0000317	4765,39135
0,0000317	4768,371582
0,0000298	4771,351814
0,0000307	4774,332047
0,0000311	4777,312279
0,0000309	4780,292511
0,0000313	4783,272743
0,0000329	4786,252975
0,0000342	4789,233208
0,0000358	4792,21344
0,0000386	4795,193672
0,0000408	4798,173904
0,0000438	4801,154137
0,0000473	4804,134369
0,00005	4807,114601
0,0000542	4810,094833
0,0000584	4813,075066
0,000063	4816,055298
0,0000663	4819,03553
0,0000716	4822,015762
0,000077	4824,995995
0,0000812	4827,976227
0,0000864	4830,956459
0,0000925	4833,936691
0,0000992	4836,916924
0,000105	4839,897156
0,000112	4842,877388
0,000119	4845,85762
0,000126	4848,837852
0,000133	4851,818085
0,000142	4854,798317
0,000151	4857,778549
0,00016	4860,758781
0,000169	4863,739014
0,00018	4866,719246
0,000192	4869,699478
0,000202	4872,67971
0,000213	4875,659943
0,000224	4878,640175
0,000233	4881,620407
0,000242	4884,600639
0,000249	4887,580872
0,000255	4890,561104
0,000258	4893,541336
0,00026	4896,521568
0,000258	4899,501801
0,000256	4902,482033
0,000254	4905,462265
0,000251	4908,442497
0,000248	4911,422729
0,000245	4914,402962
0,000239	4917,383194
0,000234	4920,363426
0,000228	4923,343658
0,000221	4926,323891
0,000212	4929,304123
0,000205	4932,284355
0,000199	4935,264587
0,000194	4938,24482
0,000189	4941,225052
0,000184	4944,205284
0,00018	4947,185516
0,000177	4950,165749
0,000174	4953,145981
0,000169	4956,126213
0,000166	4959,106445
0,000163	4962,086678
0,000159	4965,06691
0,000157	4968,047142
0,000151	4971,027374
0,000147	4974,007607
0,000142	4976,987839
0,000137	4979,968071
0,000133	4982,948303
0,000128	4985,928535
0,000124	4988,908768
0,000121	4991,889
0,000118	4994,869232
0,000116	4997,849464
0,000113	5000,829697
0,000112	5003,809929
0,000112	5006,790161
0,000111	5009,770393
0,00011	5012,750626
0,000111	5015,730858
0,000111	5018,71109
0,000111	5021,691322
0,000113	5024,671555
0,000112	5027,651787
0,000112	5030,632019
0,000112	5033,612251
0,000113	5036,592484
0,000113	5039,572716
0,000113	5042,552948
0,000113	5045,53318
0,000113	5048,513412
0,000113	5051,493645
0,000112	5054,473877
0,000113	5057,454109
0,000112	5060,434341
0,000112	5063,414574
0,000113	5066,394806
0,000111	5069,375038
0,000111	5072,35527
0,000112	5075,335503
0,000111	5078,315735
0,000111	5081,295967
0,000111	5084,276199
0,000111	5087,256432
0,00011	5090,236664
0,00011	5093,216896
0,00011	5096,197128
0,000109	5099,177361
0,000109	5102,157593
0,000109	5105,137825
0,000109	5108,118057
0,000108	5111,098289
0,000108	5114,078522
0,000109	5117,058754
0,000108	5120,038986
0,000108	5123,019218
0,000107	5125,999451
0,000107	5128,979683
0,000107	5131,959915
0,000108	5134,940147
0,000108	5137,92038
0,000108	5140,900612
0,000109	5143,880844
0,00011	5146,861076
0,00011	5149,841309
0,000111	5152,821541
0,000113	5155,801773
0,000114	5158,782005
0,000116	5161,762238
0,000117	5164,74247
0,000119	5167,722702
0,00012	5170,702934
0,000121	5173,683167
0,000123	5176,663399
0,000125	5179,643631
0,000126	5182,623863
0,000127	5185,604095
0,000128	5188,584328
0,000131	5191,56456
0,000131	5194,544792
0,000133	5197,525024
0,000134	5200,505257
0,000136	5203,485489
0,000137	5206,465721
0,000139	5209,445953
0,000141	5212,426186
0,000143	5215,406418
0,000144	5218,38665
0,000146	5221,366882
0,000147	5224,347115
0,000149	5227,327347
0,000151	5230,307579
0,000152	5233,287811
0,000153	5236,268044
0,000155	5239,248276
0,000157	5242,228508
0,000158	5245,20874
0,000159	5248,188972
0,000159	5251,169205
0,000161	5254,149437
0,000162	5257,129669
0,000163	5260,109901
0,000164	5263,090134
0,000165	5266,070366
0,000164	5269,050598
0,000166	5272,03083
0,000165	5275,011063
0,000164	5277,991295
0,000162	5280,971527
0,000162	5283,951759
0,000159	5286,931992
0,000155	5289,912224
0,000151	5292,892456
0,000147	5295,872688
0,00014	5298,852921
0,000135	5301,833153
0,000129	5304,813385
0,000121	5307,793617
0,000114	5310,773849
0,000107	5313,754082
0,0000996	5316,734314
0,0000915	5319,714546
0,0000836	5322,694778
0,000076	5325,675011
0,0000699	5328,655243
0,0000636	5331,635475
0,0000579	5334,615707
0,000052	5337,59594
0,0000484	5340,576172
0,0000444	5343,556404
0,000041	5346,536636
0,0000391	5349,516869
0,0000381	5352,497101
0,0000376	5355,477333
0,0000357	5358,457565
0,0000348	5361,437798
0,0000336	5364,41803
0,0000328	5367,398262
0,0000322	5370,378494
0,0000308	5373,358727
0,0000298	5376,338959
0,0000274	5379,319191
0,0000266	5382,299423
0,0000262	5385,279655
0,0000239	5388,259888
0,0000231	5391,24012
0,0000211	5394,220352
0,0000192	5397,200584
0,0000191	5400,180817
0,0000172	5403,161049
0,0000161	5406,141281
0,0000152	5409,121513
0,0000143	5412,101746
0,0000131	5415,081978
0,0000107	5418,06221
0,0000111	5421,042442
0,00000955	5424,022675
0,00000978	5427,002907
0,00000903	5429,983139
0,00000814	5432,963371
0,00000833	5435,943604
0,00000816	5438,923836
0,00000873	5441,904068
0,00000955	5444,8843
0,0000112	5447,864532
0,0000116	5450,844765
0,0000135	5453,824997
0,0000152	5456,805229
0,0000167	5459,785461
0,0000189	5462,765694
0,0000206	5465,745926
0,0000237	5468,726158
0,0000243	5471,70639
0,0000273	5474,686623
0,0000302	5477,666855
0,000032	5480,647087
0,0000341	5483,627319
0,0000373	5486,607552
0,0000397	5489,587784
0,0000432	5492,568016
0,0000455	5495,548248
0,0000492	5498,528481
0,0000529	5501,508713
0,0000563	5504,488945
0,0000596	5507,469177
0,0000638	5510,449409
0,0000666	5513,429642
0,00007	5516,409874
0,0000735	5519,390106
0,0000778	5522,370338
0,0000794	5525,350571
0,0000835	5528,330803
0,0000848	5531,311035
0,0000884	5534,291267
0,00009	5537,2715
0,0000912	5540,251732
0,000092	5543,231964
0,0000921	5546,212196
0,000093	5549,192429
0,0000921	5552,172661
0,0000931	5555,152893
0,0000916	5558,133125
0,0000915	5561,113358
0,0000911	5564,09359
0,0000902	5567,073822
0,0000895	5570,054054
0,0000889	5573,034286
0,0000879	5576,014519
0,000087	5578,994751
0,0000869	5581,974983
0,0000859	5584,955215
0,0000841	5587,935448
0,0000836	5590,91568
0,0000828	5593,895912
0,0000827	5596,876144
0,000082	5599,856377
0,0000815	5602,836609
0,0000802	5605,816841
0,0000802	5608,797073
0,0000796	5611,777306
0,0000799	5614,757538
0,0000792	5617,73777
0,0000791	5620,718002
0,0000781	5623,698235
0,0000786	5626,678467
0,0000781	5629,658699
0,0000778	5632,638931
0,0000768	5635,619164
0,0000783	5638,599396
0,0000771	5641,579628
0,000077	5644,55986
0,000077	5647,540092
0,0000763	5650,520325
0,0000773	5653,500557
0,0000763	5656,480789
0,0000775	5659,461021
0,0000766	5662,441254
0,0000767	5665,421486
0,0000759	5668,401718
0,0000765	5671,38195
0,0000773	5674,362183
0,0000773	5677,342415
0,0000776	5680,322647
0,0000778	5683,302879
0,0000777	5686,283112
0,0000782	5689,263344
0,0000789	5692,243576
0,0000798	5695,223808
0,0000809	5698,204041
0,0000809	5701,184273
0,0000806	5704,164505
0,0000828	5707,144737
0,0000822	5710,124969
0,0000834	5713,105202
0,000083	5716,085434
0,0000827	5719,065666
0,000083	5722,045898
0,0000821	5725,026131
0,0000824	5728,006363
0,0000819	5730,986595
0,000081	5733,966827
0,0000795	5736,94706
0,0000796	5739,927292
0,0000787	5742,907524
0,000077	5745,887756
0,0000761	5748,867989
0,0000749	5751,848221
0,0000732	5754,828453
0,0000717	5757,808685
0,0000708	5760,788918
0,0000691	5763,76915
0,0000669	5766,749382
0,0000645	5769,729614
0,0000627	5772,709846
0,0000601	5775,690079
0,0000578	5778,670311
0,0000545	5781,650543
0,0000511	5784,630775
0,000047	5787,611008
0,0000443	5790,59124
0,0000395	5793,571472
0,0000366	5796,551704
0,0000314	5799,531937
0,0000281	5802,512169
0,0000243	5805,492401
0,0000209	5808,472633
0,0000184	5811,452866
0,0000163	5814,433098
0,0000156	5817,41333
0,0000161	5820,393562
0,0000166	5823,373795
0,0000188	5826,354027
0,0000218	5829,334259
0,0000259	5832,314491
0,0000286	5835,294724
0,0000321	5838,274956
0,0000352	5841,255188
0,000038	5844,23542
0,0000432	5847,215652
0,0000457	5850,195885
0,0000496	5853,176117
0,0000523	5856,156349
0,000056	5859,136581
0,0000587	5862,116814
0,000063	5865,097046
0,0000663	5868,077278
0,0000712	5871,05751
0,0000755	5874,037743
0,0000791	5877,017975
0,0000834	5879,998207
0,0000885	5882,978439
0,0000936	5885,958672
0,0000981	5888,938904
0,000103	5891,919136
0,000108	5894,899368
0,000112	5897,879601
0,000114	5900,859833
0,000117	5903,840065
0,000118	5906,820297
0,000118	5909,800529
0,000118	5912,780762
0,000116	5915,760994
0,000115	5918,741226
0,000113	5921,721458
0,000112	5924,701691
0,000112	5927,681923
0,000112	5930,662155
0,000113	5933,642387
0,000114	5936,62262
0,000117	5939,602852
0,000119	5942,583084
0,000123	5945,563316
[truncated: 30,772 more rows]
