# Supplementary material for: Predicting the Durability of Solid Fired Bricks Using NDT Electroacoustic Methods
Source: Materials (Basel). 2022 Aug 25;15(17):5882. doi: 10.3390/ma15175882 (PMC9457344; doi:10.3390/ma15175882)
Supplement: Supplementary file 1 [file materials-15-05882-s001.zip › 37-S0_FL.csv]

ASCII data file created with TiePie Multi Channel software. www.tiepie.com.
2021-02-24 09:15:45 704m
Frequency	FFT1
Hz	V
0,000723	0
0,000444	2,980232239
0,000441	5,960464478
0,000444	8,940696716
0,00044	11,92092896
0,000454	14,90116119
0,000462	17,88139343
0,000489	20,86162567
0,000462	23,84185791
0,000469	26,82209015
0,000462	29,80232239
0,00045	32,78255463
0,000439	35,76278687
0,000446	38,7430191
0,000439	41,72325134
0,000444	44,70348358
0,000448	47,68371582
0,000439	50,66394806
0,000455	53,6441803
0,000453	56,62441254
0,000455	59,60464478
0,00046	62,58487701
0,000455	65,56510925
0,000459	68,54534149
0,000461	71,52557373
0,000451	74,50580597
0,000443	77,48603821
0,000436	80,46627045
0,000422	83,44650269
0,000421	86,42673492
0,000418	89,40696716
0,000422	92,3871994
0,000428	95,36743164
0,000437	98,34766388
0,000447	101,3278961
0,000455	104,3081284
0,000455	107,2883606
0,000454	110,2685928
0,000447	113,2488251
0,000433	116,2290573
0,00042	119,2092896
0,000409	122,1895218
0,000397	125,169754
0,000398	128,1499863
0,000401	131,1302185
0,000409	134,1104507
0,000416	137,090683
0,000429	140,0709152
0,000431	143,0511475
0,000423	146,0313797
0,000426	149,0116119
0,000421	151,9918442
0,000413	154,9720764
0,000405	157,9523087
0,000398	160,9325409
0,00039	163,9127731
0,000387	166,8930054
0,00039	169,8732376
0,000396	172,8534698
0,000407	175,8337021
0,00042	178,8139343
0,000431	181,7941666
0,000436	184,7743988
0,000433	187,754631
0,00043	190,7348633
0,000417	193,7150955
0,000399	196,6953278
0,000385	199,67556
0,000369	202,6557922
0,000364	205,6360245
0,000369	208,6162567
0,000383	211,596489
0,000398	214,5767212
0,000413	217,5569534
0,000425	220,5371857
0,000429	223,5174179
0,000428	226,4976501
0,000418	229,4778824
0,000404	232,4581146
0,000387	235,4383469
0,000373	238,4185791
0,000361	241,3988113
0,000356	244,3790436
0,000361	247,3592758
0,000374	250,3395081
0,000386	253,3197403
0,000403	256,2999725
0,000412	259,2802048
0,000422	262,260437
0,000424	265,2406693
0,000416	268,2209015
0,000408	271,2011337
0,000393	274,181366
0,000374	277,1615982
0,000362	280,1418304
0,000355	283,1220627
0,000352	286,1022949
0,000358	289,0825272
0,000373	292,0627594
0,000393	295,0429916
0,000406	298,0232239
0,000418	301,0034561
0,000422	303,9836884
0,00042	306,9639206
0,000408	309,9441528
0,000392	312,9243851
0,000372	315,9046173
0,000355	318,8848495
0,000342	321,8650818
0,00034	324,845314
0,000346	327,8255463
0,00036	330,8057785
0,000378	333,7860107
0,000394	336,766243
0,000407	339,7464752
0,000414	342,7267075
0,000409	345,7069397
0,0004	348,6871719
0,000384	351,6674042
0,000362	354,6476364
0,000339	357,6278687
0,000318	360,6081009
0,000305	363,5883331
0,000301	366,5685654
0,000307	369,5487976
0,000322	372,5290298
0,000338	375,5092621
0,000356	378,4894943
0,000365	381,4697266
0,000368	384,4499588
0,000359	387,430191
0,000344	390,4104233
0,000318	393,3906555
0,000291	396,3708878
0,000265	399,35112
0,000251	402,3313522
0,000249	405,3115845
0,000265	408,2918167
0,000288	411,272049
0,000313	414,2522812
0,000332	417,2325134
0,000344	420,2127457
0,000343	423,1929779
0,000333	426,1732101
0,000314	429,1534424
0,000288	432,1336746
0,000262	435,1139069
0,00024	438,0941391
0,000231	441,0743713
0,000235	444,0546036
0,000249	447,0348358
0,000273	450,0150681
0,000295	452,9953003
0,000313	455,9755325
0,000324	458,9557648
0,000325	461,935997
0,000318	464,9162292
0,000302	467,8964615
0,00028	470,8766937
0,000257	473,856926
0,000237	476,8371582
0,000224	479,8173904
0,000225	482,7976227
0,00024	485,7778549
0,000262	488,7580872
0,000283	491,7383194
0,000303	494,7185516
0,000315	497,6987839
0,000321	500,6790161
0,000314	503,6592484
0,000302	506,6394806
0,00028	509,6197128
0,000252	512,5999451
0,00023	515,5801773
0,000216	518,5604095
0,000216	521,5406418
0,000229	524,520874
0,000251	527,5011063
0,000274	530,4813385
0,000293	533,4615707
0,000307	536,441803
0,00031	539,4220352
0,000305	542,4022675
0,000289	545,3824997
0,000267	548,3627319
0,000241	551,3429642
0,000218	554,3231964
0,0002	557,3034286
0,000195	560,2836609
0,000204	563,2638931
0,000224	566,2441254
0,000246	569,2243576
0,000266	572,2045898
0,000282	575,1848221
0,000289	578,1650543
0,000286	581,1452866
0,000278	584,1255188
0,00026	587,105751
0,000238	590,0859833
0,000214	593,0662155
0,000196	596,0464478
0,000193	599,02668
0,000201	602,0069122
0,000221	604,9871445
0,000246	607,9673767
0,000271	610,9476089
0,000288	613,9278412
0,000297	616,9080734
0,000296	619,8883057
0,000287	622,8685379
0,000268	625,8487701
0,000247	628,8290024
0,000222	631,8092346
0,000201	634,7894669
0,000195	637,7696991
0,0002	640,7499313
0,000219	643,7301636
0,000242	646,7103958
0,000265	649,6906281
0,000284	652,6708603
0,000293	655,6510925
0,000292	658,6313248
0,000285	661,611557
0,000267	664,5917892
0,000243	667,5720215
0,00022	670,5522537
0,000199	673,532486
0,000187	676,5127182
0,000189	679,4929504
0,000204	682,4731827
0,000225	685,4534149
0,000247	688,4336472
0,000267	691,4138794
0,000281	694,3941116
0,000285	697,3743439
0,00028	700,3545761
0,000267	703,3348083
0,000245	706,3150406
0,000221	709,2952728
0,000198	712,2755051
0,000184	715,2557373
0,000183	718,2359695
0,000197	721,2162018
0,00022	724,196434
0,000245	727,1766663
0,000267	730,1568985
0,000283	733,1371307
0,000287	736,117363
0,000285	739,0975952
0,000269	742,0778275
0,000248	745,0580597
0,000225	748,0382919
0,000201	751,0185242
0,000186	753,9987564
0,000182	756,9789886
0,000194	759,9592209
0,000213	762,9394531
0,000239	765,9196854
0,000257	768,8999176
0,000273	771,8801498
0,000282	774,8603821
0,00028	777,8406143
0,000271	780,8208466
0,000253	783,8010788
0,000231	786,781311
0,000206	789,7615433
0,000187	792,7417755
0,000179	795,7220078
0,000183	798,70224
0,0002	801,6824722
0,000223	804,6627045
0,00025	807,6429367
0,000268	810,6231689
0,000279	813,6034012
0,000282	816,5836334
0,000273	819,5638657
0,000256	822,5440979
0,000232	825,5243301
0,000208	828,5045624
0,000185	831,4847946
0,000174	834,4650269
0,000176	837,4452591
0,000196	840,4254913
0,000219	843,4057236
0,000244	846,3859558
0,000263	849,366188
0,000275	852,3464203
0,000278	855,3266525
0,00027	858,3068848
0,000256	861,287117
0,000235	864,2673492
0,00021	867,2475815
0,000189	870,2278137
0,000176	873,208046
0,000174	876,1882782
0,000186	879,1685104
0,000207	882,1487427
0,000229	885,1289749
0,000249	888,1092072
0,000265	891,0894394
0,000272	894,0696716
0,000271	897,0499039
0,00026	900,0301361
0,000243	903,0103683
0,000218	905,9906006
0,000195	908,9708328
0,000174	911,9510651
0,000164	914,9312973
0,000173	917,9115295
0,000193	920,8917618
0,000217	923,871994
0,000241	926,8522263
0,000261	929,8324585
0,000271	932,8126907
0,000271	935,792923
0,000261	938,7731552
0,000243	941,7533875
0,000218	944,7336197
0,000191	947,7138519
0,00017	950,6940842
0,000159	953,6743164
0,000163	956,6545486
0,000181	959,6347809
0,000203	962,6150131
0,000226	965,5952454
0,000243	968,5754776
0,000253	971,5557098
0,000256	974,5359421
0,000248	977,5161743
0,000235	980,4964066
0,000214	983,4766388
0,000189	986,456871
0,000165	989,4371033
0,000148	992,4173355
0,000142	995,3975677
0,000152	998,3778
0,000174	1001,358032
0,000196	1004,338264
0,000221	1007,318497
0,000236	1010,298729
0,000244	1013,278961
0,000242	1016,259193
0,00023	1019,239426
0,000209	1022,219658
0,000183	1025,19989
0,000154	1028,180122
0,00013	1031,160355
0,000123	1034,140587
0,000135	1037,120819
0,000158	1040,101051
0,000186	1043,081284
0,000209	1046,061516
0,000227	1049,041748
0,000232	1052,02198
0,00023	1055,002213
0,000219	1057,982445
0,000197	1060,962677
0,000172	1063,942909
0,000146	1066,923141
0,000127	1069,903374
0,000119	1072,883606
0,000128	1075,863838
0,000147	1078,84407
0,000172	1081,824303
0,000194	1084,804535
0,00021	1087,784767
0,000221	1090,764999
0,000222	1093,745232
0,000216	1096,725464
0,000199	1099,705696
0,000179	1102,685928
0,000153	1105,666161
0,000127	1108,646393
0,000113	1111,626625
0,000114	1114,606857
0,000131	1117,58709
0,000157	1120,567322
0,000182	1123,547554
0,000204	1126,527786
0,000217	1129,508018
0,000222	1132,488251
0,000218	1135,468483
0,000202	1138,448715
0,00018	1141,428947
0,000152	1144,40918
0,000124	1147,389412
0,000105	1150,369644
0,000102	1153,349876
0,000116	1156,330109
0,00014	1159,310341
0,000162	1162,290573
0,000181	1165,270805
0,000193	1168,251038
0,000198	1171,23127
0,000193	1174,211502
0,000181	1177,191734
0,000162	1180,171967
0,000137	1183,152199
0,000112	1186,132431
0,0000908	1189,112663
0,0000791	1192,092896
0,0000884	1195,073128
0,000108	1198,05336
0,000132	1201,033592
0,000153	1204,013824
0,000168	1206,994057
0,000178	1209,974289
0,000179	1212,954521
0,000169	1215,934753
0,000152	1218,914986
0,00013	1221,895218
0,000103	1224,87545
0,0000763	1227,855682
0,0000598	1230,835915
0,0000669	1233,816147
0,00009	1236,796379
0,000116	1239,776611
0,000138	1242,756844
0,000155	1245,737076
0,000163	1248,717308
0,000164	1251,69754
0,000154	1254,677773
0,000139	1257,658005
0,000116	1260,638237
0,0000901	1263,618469
0,0000648	1266,598701
0,0000492	1269,578934
0,0000557	1272,559166
0,0000749	1275,539398
0,0000994	1278,51963
0,000119	1281,499863
0,000135	1284,480095
0,000142	1287,460327
0,000144	1290,440559
0,000137	1293,420792
0,000124	1296,401024
0,000106	1299,381256
0,000082	1302,361488
0,0000555	1305,341721
0,0000362	1308,321953
0,0000366	1311,302185
0,0000574	1314,282417
0,0000818	1317,26265
0,000104	1320,242882
0,00012	1323,223114
0,000129	1326,203346
0,000131	1329,183578
0,000126	1332,163811
0,000112	1335,144043
0,000094	1338,124275
0,0000691	1341,104507
0,0000427	1344,08474
0,0000218	1347,064972
0,0000315	1350,045204
0,0000566	1353,025436
0,0000798	1356,005669
0,000099	1358,985901
0,000113	1361,966133
0,000121	1364,946365
0,00012	1367,926598
0,000113	1370,90683
0,000101	1373,887062
0,000083	1376,867294
0,00006	1379,847527
0,000037	1382,827759
0,00002	1385,807991
0,0000342	1388,788223
0,0000591	1391,768456
0,0000815	1394,748688
0,0000986	1397,72892
0,000113	1400,709152
0,00012	1403,689384
0,000121	1406,669617
0,000115	1409,649849
0,000104	1412,630081
0,0000851	1415,610313
0,0000625	1418,590546
0,0000386	1421,570778
0,0000238	1424,55101
0,0000354	1427,531242
0,0000588	1430,511475
0,0000822	1433,491707
0,000102	1436,471939
0,000116	1439,452171
0,000123	1442,432404
0,000124	1445,412636
0,000117	1448,392868
0,000104	1451,3731
0,0000845	1454,353333
0,0000624	1457,333565
0,0000408	1460,313797
0,0000276	1463,294029
0,0000399	1466,274261
0,0000644	1469,254494
0,000087	1472,234726
0,000106	1475,214958
0,00012	1478,19519
0,000128	1481,175423
0,000131	1484,155655
0,000124	1487,135887
0,000115	1490,116119
0,0000993	1493,096352
0,0000801	1496,076584
0,0000597	1499,056816
0,0000448	1502,037048
0,000045	1505,017281
0,0000608	1507,997513
0,0000808	1510,977745
0,0000986	1513,957977
0,000114	1516,93821
0,000122	1519,918442
0,000126	1522,898674
0,000124	1525,878906
0,000114	1528,859138
0,0000977	1531,839371
0,0000782	1534,819603
0,0000543	1537,799835
0,0000284	1540,780067
0,0000145	1543,7603
0,000033	1546,740532
0,0000564	1549,720764
0,0000764	1552,700996
0,0000911	1555,681229
0,0000993	1558,661461
0,000104	1561,641693
0,000101	1564,621925
0,0000917	1567,602158
0,0000762	1570,58239
0,0000568	1573,562622
0,0000341	1576,542854
0,0000142	1579,523087
0,0000235	1582,503319
0,0000451	1585,483551
0,0000668	1588,463783
0,0000853	1591,444016
0,0001	1594,424248
0,000109	1597,40448
0,000112	1600,384712
0,000108	1603,364944
0,0000996	1606,345177
0,0000852	1609,325409
0,0000663	1612,305641
0,0000438	1615,285873
0,000024	1618,266106
0,0000203	1621,246338
0,0000388	1624,22657
0,0000598	1627,206802
0,0000787	1630,187035
0,0000926	1633,167267
0,000101	1636,147499
0,000104	1639,127731
0,000101	1642,107964
0,0000916	1645,088196
0,0000762	1648,068428
0,0000572	1651,04866
0,0000357	1654,028893
0,0000174	1657,009125
0,0000236	1659,989357
0,0000444	1662,969589
0,0000655	1665,949821
0,0000853	1668,930054
0,000098	1671,910286
0,000105	1674,890518
0,000108	1677,87075
0,000103	1680,850983
0,0000947	1683,831215
0,0000812	1686,811447
0,0000664	1689,791679
0,0000505	1692,771912
0,0000364	1695,752144
0,0000283	1698,732376
0,0000285	1701,712608
0,000031	1704,692841
0,0000344	1707,673073
0,0000393	1710,653305
0,0000573	1713,633537
0,0000871	1716,61377
0,000118	1719,594002
0,000136	1722,574234
0,000133	1725,554466
0,000115	1728,534698
0,0000946	1731,514931
0,0000886	1734,495163
0,000099	1737,475395
0,000122	1740,455627
0,000146	1743,43586
0,000165	1746,416092
0,00018	1749,396324
0,000185	1752,376556
0,000183	1755,356789
0,000171	1758,337021
0,000153	1761,317253
0,000131	1764,297485
0,000108	1767,277718
0,0000863	1770,25795
0,0000773	1773,238182
0,0000856	1776,218414
0,000107	1779,198647
0,000132	1782,178879
0,000154	1785,159111
0,000172	1788,139343
0,000183	1791,119576
0,000188	1794,099808
0,000183	1797,08004
0,000173	1800,060272
0,000157	1803,040504
0,000138	1806,020737
0,000119	1809,000969
0,000104	1811,981201
0,000106	1814,961433
0,000118	1817,941666
0,00014	1820,921898
0,000163	1823,90213
0,000183	1826,882362
0,000199	1829,862595
0,000208	1832,842827
0,000209	1835,823059
0,000204	1838,803291
0,00019	1841,783524
0,000169	1844,763756
0,000146	1847,743988
0,000125	1850,72422
0,000109	1853,704453
0,000108	1856,684685
0,000121	1859,664917
0,000142	1862,645149
0,000164	1865,625381
0,000182	1868,605614
0,000193	1871,585846
0,000197	1874,566078
0,000191	1877,54631
0,000178	1880,526543
0,000159	1883,506775
0,000136	1886,487007
0,000111	1889,467239
0,0000948	1892,447472
0,0000914	1895,427704
0,000103	1898,407936
0,000121	1901,388168
0,000143	1904,368401
0,000161	1907,348633
0,000173	1910,328865
0,000179	1913,309097
0,000177	1916,28933
0,000168	1919,269562
0,000151	1922,249794
0,000129	1925,230026
0,000105	1928,210258
0,0000869	1931,190491
0,0000809	1934,170723
0,0000926	1937,150955
0,000114	1940,131187
0,00014	1943,11142
0,00016	1946,091652
0,000175	1949,071884
0,000182	1952,052116
0,000181	1955,032349
0,000171	1958,012581
0,000154	1960,992813
0,000133	1963,973045
0,000111	1966,953278
0,0000944	1969,93351
0,0000938	1972,913742
0,000108	1975,893974
0,000133	1978,874207
0,000159	1981,854439
0,000181	1984,834671
0,000198	1987,814903
0,000206	1990,795135
0,000206	1993,775368
0,000198	1996,7556
0,000182	1999,735832
0,000163	2002,716064
0,000143	2005,696297
0,000129	2008,676529
0,000126	2011,656761
0,000136	2014,636993
0,000157	2017,617226
0,000184	2020,597458
0,000206	2023,57769
0,000226	2026,557922
0,000238	2029,538155
0,000242	2032,518387
0,000237	2035,498619
0,000225	2038,478851
0,000207	2041,459084
0,000185	2044,439316
0,000165	2047,419548
0,000156	2050,39978
0,000158	2053,380013
0,000175	2056,360245
0,000198	2059,340477
0,000223	2062,320709
0,000244	2065,300941
0,000258	2068,281174
0,000266	2071,261406
0,000264	2074,241638
0,000253	2077,22187
0,000235	2080,202103
0,000213	2083,182335
0,000191	2086,162567
0,000177	2089,142799
0,000174	2092,123032
0,000184	2095,103264
0,000202	2098,083496
0,000225	2101,063728
0,000247	2104,043961
0,000263	2107,024193
0,000273	2110,004425
0,000275	2112,984657
0,000268	2115,96489
0,000255	2118,945122
0,000235	2121,925354
0,000215	2124,905586
0,000195	2127,885818
0,000182	2130,866051
0,000181	2133,846283
0,000193	2136,826515
0,000213	2139,806747
0,000234	2142,78698
0,000252	2145,767212
0,000267	2148,747444
0,000273	2151,727676
0,00027	2154,707909
0,000259	2157,688141
0,000241	2160,668373
0,000219	2163,648605
0,000194	2166,628838
0,000176	2169,60907
0,000167	2172,589302
0,000168	2175,569534
0,000183	2178,549767
0,000202	2181,529999
0,000221	2184,510231
0,000236	2187,490463
0,000245	2190,470695
0,000245	2193,450928
0,000238	2196,43116
0,000223	2199,411392
0,000202	2202,391624
0,000179	2205,371857
0,000156	2208,352089
0,000141	2211,332321
0,000136	2214,312553
0,000143	2217,292786
0,00016	2220,273018
0,000178	2223,25325
0,000196	2226,233482
0,000207	2229,213715
0,000212	2232,193947
0,00021	2235,174179
0,000199	2238,154411
0,000181	2241,134644
0,000159	2244,114876
0,000135	2247,095108
0,000114	2250,07534
0,000104	2253,055573
0,000109	2256,035805
0,000125	2259,016037
0,000146	2261,996269
0,000164	2264,976501
0,000177	2267,956734
0,000184	2270,936966
0,000182	2273,917198
0,000171	2276,89743
0,000155	2279,877663
0,000132	2282,857895
0,000107	2285,838127
0,0000867	2288,818359
0,0000765	2291,798592
0,0000822	2294,778824
0,000101	2297,759056
0,000122	2300,739288
0,000142	2303,719521
0,000157	2306,699753
0,000164	2309,679985
0,000163	2312,660217
0,000156	2315,64045
0,000142	2318,620682
0,000122	2321,600914
0,0001	2324,581146
0,0000804	2327,561378
0,0000738	2330,541611
0,0000828	2333,521843
0,000102	2336,502075
0,000124	2339,482307
0,000144	2342,46254
0,000159	2345,442772
0,000167	2348,423004
0,000169	2351,403236
0,000162	2354,383469
0,000149	2357,363701
0,000129	2360,343933
0,000106	2363,324165
0,0000866	2366,304398
0,0000758	2369,28463
0,0000834	2372,264862
0,000102	2375,245094
0,000125	2378,225327
0,000146	2381,205559
0,000161	2384,185791
0,00017	2387,166023
0,000172	2390,146255
0,000164	2393,126488
0,000151	2396,10672
0,000131	2399,086952
0,000109	2402,067184
0,0000882	2405,047417
0,0000773	2408,027649
0,000081	2411,007881
0,0000974	2413,988113
0,000119	2416,968346
0,000138	2419,948578
0,000156	2422,92881
0,000165	2425,909042
0,000168	2428,889275
0,000164	2431,869507
0,000152	2434,849739
0,000133	2437,829971
0,000113	2440,810204
0,0000911	2443,790436
0,0000764	2446,770668
0,0000774	2449,7509
0,0000927	2452,731133
0,000115	2455,711365
0,000137	2458,691597
0,000154	2461,671829
0,000166	2464,652061
0,00017	2467,632294
0,000167	2470,612526
0,000155	2473,592758
0,000138	2476,57299
0,000116	2479,553223
0,0000945	2482,533455
0,000078	2485,513687
0,0000754	2488,493919
0,0000857	2491,474152
0,000105	2494,454384
0,000126	2497,434616
0,000142	2500,414848
0,000152	2503,395081
0,000158	2506,375313
0,000156	2509,355545
0,000145	2512,335777
0,00013	2515,31601
0,000109	2518,296242
0,0000871	2521,276474
0,0000676	2524,256706
0,000062	2527,236938
0,0000714	2530,217171
0,0000899	2533,197403
0,000113	2536,177635
0,00013	2539,157867
0,000143	2542,1381
0,000149	2545,118332
0,000148	2548,098564
0,00014	2551,078796
0,000126	2554,059029
0,000107	2557,039261
0,0000848	2560,019493
0,0000672	2562,999725
0,0000608	2565,979958
0,0000699	2568,96019
0,0000894	2571,940422
0,00011	2574,920654
0,000129	2577,900887
0,000141	2580,881119
0,000147	2583,861351
0,000146	2586,841583
0,000139	2589,821815
0,000125	2592,802048
0,000106	2595,78228
0,0000862	2598,762512
0,0000683	2601,742744
0,0000602	2604,722977
0,0000687	2607,703209
0,0000866	2610,683441
0,000106	2613,663673
0,000123	2616,643906
0,000136	2619,624138
0,000142	2622,60437
0,000143	2625,584602
0,000137	2628,564835
0,000124	2631,545067
0,000108	2634,525299
0,0000884	2637,505531
0,0000702	2640,485764
0,0000597	2643,465996
0,0000641	2646,446228
0,0000803	2649,42646
0,0000995	2652,406693
0,000118	2655,386925
0,000133	2658,367157
0,00014	2661,347389
0,000142	2664,327621
0,000136	2667,307854
0,000125	2670,288086
0,000109	2673,268318
0,0000903	2676,24855
0,0000727	2679,228783
0,0000625	2682,209015
0,0000663	2685,189247
0,0000819	2688,169479
0,000101	2691,149712
0,000119	2694,129944
0,000133	2697,110176
0,000142	2700,090408
0,000145	2703,070641
0,000141	2706,050873
0,000132	2709,031105
0,000117	2712,011337
0,0001	2714,99157
0,0000829	2717,971802
0,0000713	2720,952034
0,0000705	2723,932266
0,0000829	2726,912498
0,0000983	2729,892731
0,000118	2732,872963
0,000133	2735,853195
0,000142	2738,833427
0,000147	2741,81366
0,000145	2744,793892
0,000139	2747,774124
0,000127	2750,754356
0,00011	2753,734589
0,0000928	2756,714821
0,0000773	2759,695053
0,0000697	2762,675285
0,0000751	2765,655518
0,0000878	2768,63575
0,000104	2771,615982
0,000119	2774,596214
0,000131	2777,576447
0,000139	2780,556679
0,000138	2783,536911
0,000134	2786,517143
0,000124	2789,497375
0,000108	2792,477608
0,0000913	2795,45784
0,0000727	2798,438072
0,0000593	2801,418304
0,0000582	2804,398537
0,0000666	2807,378769
0,0000806	2810,359001
0,0000972	2813,339233
0,000109	2816,319466
0,000117	2819,299698
0,000121	2822,27993
0,000119	2825,260162
0,000113	2828,240395
0,000101	2831,220627
0,0000862	2834,200859
0,0000697	2837,181091
0,0000552	2840,161324
0,0000467	2843,141556
0,0000473	2846,121788
0,0000585	2849,10202
0,0000727	2852,082253
0,0000863	2855,062485
0,0000962	2858,042717
0,000103	2861,022949
0,000106	2864,003181
0,000103	2866,983414
0,0000959	2869,963646
0,0000855	2872,943878
0,0000718	2875,92411
0,0000563	2878,904343
0,000042	2881,884575
0,0000316	2884,864807
0,0000328	2887,845039
0,0000444	2890,825272
0,0000575	2893,805504
0,0000712	2896,785736
0,0000802	2899,765968
0,0000879	2902,746201
0,0000904	2905,726433
0,0000908	2908,706665
0,0000865	2911,686897
0,0000806	2914,66713
0,000071	2917,647362
0,0000581	2920,627594
0,0000468	2923,607826
0,0000366	2926,588058
0,0000333	2929,568291
0,0000411	2932,548523
0,0000524	2935,528755
0,000066	2938,508987
0,0000795	2941,48922
0,0000902	2944,469452
0,0000983	2947,449684
0,000104	2950,429916
0,000105	2953,410149
0,000104	2956,390381
0,0000981	2959,370613
0,000091	2962,350845
0,0000819	2965,331078
0,0000756	2968,31131
0,0000718	2971,291542
0,0000773	2974,271774
0,0000878	2977,252007
0,000103	2980,232239
0,000119	2983,212471
0,000132	2986,192703
0,000144	2989,172935
0,000152	2992,153168
0,000154	2995,1334
0,000152	2998,113632
0,000148	3001,093864
0,000141	3004,074097
0,000136	3007,054329
0,000135	3010,034561
0,000139	3013,014793
0,000151	3015,995026
0,000166	3018,975258
0,000184	3021,95549
0,000201	3024,935722
0,000215	3027,915955
0,000225	3030,896187
0,000229	3033,876419
0,000231	3036,856651
0,000229	3039,836884
0,000227	3042,817116
0,000227	3045,797348
0,000232	3048,77758
0,000243	3051,757813
0,000258	3054,738045
0,000279	3057,718277
0,0003	3060,698509
0,00032	3063,678741
0,000337	3066,658974
0,000349	3069,639206
0,000356	3072,619438
0,000359	3075,59967
0,00036	3078,579903
0,00036	3081,560135
0,000364	3084,540367
0,000373	3087,520599
0,000391	3090,500832
0,000415	3093,481064
0,000444	3096,461296
0,000473	3099,441528
0,000501	3102,421761
0,000523	3105,401993
0,000536	3108,382225
0,000541	3111,362457
0,000537	3114,34269
0,000529	3117,322922
0,000523	3120,303154
0,000524	3123,283386
0,000541	3126,263618
0,000573	3129,243851
0,00062	3132,224083
0,000673	3135,204315
0,000724	3138,184547
0,000767	3141,16478
0,000798	3144,145012
0,000807	3147,125244
0,0008	3150,105476
0,000774	3153,085709
0,000743	3156,065941
0,000718	3159,046173
0,000714	3162,026405
0,000743	3165,006638
0,000806	3167,98687
0,000892	3170,967102
0,000981	3173,947334
0,00106	3176,927567
0,00111	3179,907799
0,00111	3182,888031
0,00108	3185,868263
0,000993	3188,848495
0,000874	3191,828728
0,00074	3194,80896
0,000636	3197,789192
0,000612	3200,769424
0,000681	3203,749657
0,000791	3206,729889
0,000888	3209,710121
0,00094	3212,690353
0,000932	3215,670586
0,000868	3218,650818
0,000756	3221,63105
0,000617	3224,611282
0,000479	3227,591515
0,00039	3230,571747
0,000401	3233,551979
0,000493	3236,532211
0,000615	3239,512444
0,000725	3242,492676
0,000812	3245,472908
0,000865	3248,45314
0,000887	3251,433372
0,000878	3254,413605
0,000849	3257,393837
0,00081	3260,374069
0,00078	3263,354301
0,000778	3266,334534
0,00081	3269,314766
0,000878	3272,294998
0,000966	3275,27523
0,00106	3278,255463
0,00116	3281,235695
0,00123	3284,215927
0,00129	3287,196159
0,00132	3290,176392
0,00133	3293,156624
0,00133	3296,136856
0,00132	3299,117088
0,0013	3302,097321
0,0013	3305,077553
0,00132	3308,057785
0,00137	3311,038017
0,00143	3314,01825
0,00151	3316,998482
0,00159	3319,978714
0,00167	3322,958946
0,00173	3325,939178
0,00178	3328,919411
0,0018	3331,899643
0,0018	3334,879875
0,00178	3337,860107
0,00175	3340,84034
0,00171	3343,820572
0,00167	3346,800804
0,00164	3349,781036
0,00163	3352,761269
0,00164	3355,741501
0,00165	3358,721733
0,00167	3361,701965
0,00169	3364,682198
0,00169	3367,66243
0,00167	3370,642662
0,00162	3373,622894
0,00156	3376,603127
0,00148	3379,583359
0,00138	3382,563591
0,00129	3385,543823
0,00121	3388,524055
0,00115	3391,504288
0,00111	3394,48452
0,00111	3397,464752
0,00112	3400,444984
0,00114	3403,425217
0,00116	3406,405449
0,00116	3409,385681
0,00115	3412,365913
0,00111	3415,346146
0,00107	3418,326378
0,00101	3421,30661
0,000953	3424,286842
0,000906	3427,267075
0,000873	3430,247307
0,000862	3433,227539
0,000867	3436,207771
0,000884	3439,188004
0,000907	3442,168236
0,000927	3445,148468
0,000939	3448,1287
0,000939	3451,108932
0,000923	3454,089165
0,000893	3457,069397
0,000852	3460,049629
0,000809	3463,029861
0,000771	3466,010094
0,000743	3468,990326
0,00073	3471,970558
0,000731	3474,95079
0,000742	3477,931023
0,000754	3480,911255
0,000764	3483,891487
0,000767	3486,871719
0,00076	3489,851952
0,000746	3492,832184
0,000723	3495,812416
0,000694	3498,792648
0,000663	3501,772881
0,000634	3504,753113
0,000609	3507,733345
0,000592	3510,713577
0,000584	3513,69381
0,000586	3516,674042
0,000595	3519,654274
0,000607	3522,634506
0,000616	3525,614738
0,000623	3528,594971
0,000621	3531,575203
0,000611	3534,555435
0,000593	3537,535667
0,000569	3540,5159
0,000545	3543,496132
0,000523	3546,476364
0,000509	3549,456596
0,000509	3552,436829
0,000516	3555,417061
0,000532	3558,397293
0,00055	3561,377525
0,000567	3564,357758
0,000578	3567,33799
0,000582	3570,318222
0,000574	3573,298454
0,000561	3576,278687
0,000542	3579,258919
0,000521	3582,239151
0,000501	3585,219383
0,000487	3588,199615
0,000481	3591,179848
0,000485	3594,16008
0,000496	3597,140312
0,000511	3600,120544
0,000525	3603,100777
0,000535	3606,081009
0,000539	3609,061241
0,000535	3612,041473
0,000522	3615,021706
0,000503	3618,001938
0,00048	3620,98217
0,000458	3623,962402
0,000441	3626,942635
0,000431	3629,922867
0,000431	3632,903099
0,00044	3635,883331
0,000454	3638,863564
0,000468	3641,843796
0,00048	3644,824028
0,000485	3647,80426
0,000484	3650,784492
0,000474	3653,764725
0,000459	3656,744957
0,00044	3659,725189
0,00042	3662,705421
0,000406	3665,685654
0,000398	3668,665886
0,0004	3671,646118
0,000412	3674,62635
0,000429	3677,606583
0,000446	3680,586815
0,000461	3683,567047
0,00047	3686,547279
0,000472	3689,527512
0,000467	3692,507744
0,000455	3695,487976
0,000441	3698,468208
0,000424	3701,448441
0,00041	3704,428673
0,000405	3707,408905
0,000406	3710,389137
0,000418	3713,36937
0,000433	3716,349602
0,000451	3719,329834
0,000467	3722,310066
0,000478	3725,290298
0,000481	3728,270531
0,000477	3731,250763
0,000466	3734,230995
0,000452	3737,211227
0,000435	3740,19146
0,000421	3743,171692
0,000414	3746,151924
0,000414	3749,132156
0,000422	3752,112389
0,000438	3755,092621
0,000454	3758,072853
0,000471	3761,053085
0,000482	3764,033318
0,000488	3767,01355
0,000486	3769,993782
0,000478	3772,974014
0,000465	3775,954247
0,00045	3778,934479
0,000436	3781,914711
0,000429	3784,894943
0,000429	3787,875175
0,000436	3790,855408
0,000449	3793,83564
0,000467	3796,815872
0,000483	3799,796104
0,000495	3802,776337
0,000503	3805,756569
0,000502	3808,736801
0,000496	3811,717033
0,000485	3814,697266
0,000471	3817,677498
0,000459	3820,65773
0,000451	3823,637962
0,000449	3826,618195
0,000457	3829,598427
0,000473	3832,578659
0,00049	3835,558891
0,00051	3838,539124
0,000526	3841,519356
0,000537	3844,499588
0,000542	3847,47982
0,00054	3850,460052
0,000531	3853,440285
0,000522	3856,420517
0,000512	3859,400749
0,000505	3862,380981
0,000505	3865,361214
0,000512	3868,341446
0,000524	3871,321678
0,000542	3874,30191
0,000559	3877,282143
0,000576	3880,262375
0,000587	3883,242607
0,000591	3886,222839
0,000589	3889,203072
0,000582	3892,183304
0,000567	3895,163536
0,000551	3898,143768
0,000536	3901,124001
0,000526	3904,104233
0,000522	3907,084465
0,000525	3910,064697
0,000535	3913,04493
0,00055	3916,025162
0,000565	3919,005394
0,000579	3921,985626
0,000586	3924,965858
0,000587	3927,946091
0,000581	3930,926323
0,000567	3933,906555
0,000552	3936,886787
0,000536	3939,86702
0,000523	3942,847252
0,000518	3945,827484
0,000521	3948,807716
0,000533	3951,787949
0,000548	3954,768181
0,000566	3957,748413
0,000581	3960,728645
0,00059	3963,708878
0,000593	3966,68911
0,000588	3969,669342
0,000576	3972,649574
0,00056	3975,629807
0,000545	3978,610039
0,000531	3981,590271
0,000526	3984,570503
0,000529	3987,550735
0,000539	3990,530968
0,000555	3993,5112
0,000571	3996,491432
0,000588	3999,471664
0,000601	4002,451897
0,000606	4005,432129
0,000603	4008,412361
0,000593	4011,392593
0,000579	4014,372826
0,000563	4017,353058
0,000549	4020,33329
0,000542	4023,313522
0,00054	4026,293755
0,000548	4029,273987
0,000563	4032,254219
0,00058	4035,234451
0,000596	4038,214684
0,000611	4041,194916
0,000617	4044,175148
0,000616	4047,15538
0,000608	4050,135612
0,000593	4053,115845
0,000576	4056,096077
0,000559	4059,076309
0,000545	4062,056541
0,00054	4065,036774
0,000542	4068,017006
0,000552	4070,997238
0,000568	4073,97747
0,000584	4076,957703
0,000597	4079,937935
0,000603	4082,918167
0,000602	4085,898399
0,000593	4088,878632
0,000576	4091,858864
0,000555	4094,839096
0,000532	4097,819328
0,000513	4100,799561
0,000499	4103,779793
0,000493	4106,760025
0,000497	4109,740257
0,000508	4112,72049
0,00052	4115,700722
0,000531	4118,680954
0,000535	4121,661186
0,000531	4124,641418
0,00052	4127,621651
0,000499	4130,601883
0,000471	4133,582115
0,000439	4136,562347
0,000412	4139,54258
0,000388	4142,522812
0,000375	4145,503044
0,000372	4148,483276
0,000377	4151,463509
0,000386	4154,443741
0,000393	4157,423973
0,000395	4160,404205
0,000388	4163,384438
0,000371	4166,36467
0,000347	4169,344902
0,000318	4172,325134
0,00029	4175,305367
0,000275	4178,285599
0,000281	4181,265831
0,000307	4184,246063
0,000351	4187,226295
0,000398	4190,206528
0,000448	4193,18676
0,000491	4196,166992
0,000525	4199,147224
0,00055	4202,127457
0,000566	4205,107689
0,000579	4208,087921
0,000596	4211,068153
0,000616	4214,048386
0,000649	4217,028618
0,000693	4220,00885
0,000743	4222,989082
0,000795	4225,969315
0,000843	4228,949547
0,000881	4231,929779
0,000906	4234,910011
0,000914	4237,890244
0,000907	4240,870476
0,000887	4243,850708
0,000861	4246,83094
0,000834	4249,811172
0,000814	4252,791405
0,000808	4255,771637
0,000816	4258,751869
0,000832	4261,732101
0,000854	4264,712334
0,000874	4267,692566
0,00089	4270,672798
0,000899	4273,65303
0,000899	4276,633263
0,000893	4279,613495
0,000881	4282,593727
0,000866	4285,573959
0,000853	4288,554192
0,000842	4291,534424
0,000837	4294,514656
0,000838	4297,494888
0,000846	4300,475121
0,000859	4303,455353
0,000875	4306,435585
0,000891	4309,415817
0,000902	4312,396049
0,00091	4315,376282
0,000912	4318,356514
0,000907	4321,336746
0,000898	4324,316978
0,000885	4327,297211
0,000873	4330,277443
0,000863	4333,257675
0,00086	4336,237907
0,000864	4339,21814
0,000873	4342,198372
0,000888	4345,178604
0,000903	4348,158836
0,000918	4351,139069
0,000927	4354,119301
0,000932	4357,099533
0,00093	4360,079765
0,000921	4363,059998
0,000907	4366,04023
0,000891	4369,020462
0,000879	4372,000694
0,00087	4374,980927
0,000869	4377,961159
0,000877	4380,941391
0,000891	4383,921623
0,00091	4386,901855
0,00093	4389,882088
0,000947	4392,86232
0,000959	4395,842552
0,000964	4398,822784
0,000964	4401,803017
0,000958	4404,783249
0,000951	4407,763481
0,000947	4410,743713
0,000945	4413,723946
0,000948	4416,704178
0,000961	4419,68441
0,000979	4422,664642
0,001	4425,644875
0,00102	4428,625107
0,00104	4431,605339
0,00106	4434,585571
0,00106	4437,565804
0,00106	4440,546036
0,00106	4443,526268
0,00105	4446,5065
0,00104	4449,486732
0,00103	4452,466965
0,00103	4455,447197
0,00104	4458,427429
0,00106	4461,407661
0,00108	4464,387894
0,0011	4467,368126
0,00112	4470,348358
0,00114	4473,32859
0,00115	4476,308823
0,00115	4479,289055
0,00115	4482,269287
0,00114	4485,249519
0,00113	4488,229752
0,00112	4491,209984
0,00112	4494,190216
0,00113	4497,170448
0,00115	4500,150681
0,00117	4503,130913
0,00119	4506,111145
0,00122	4509,091377
0,00123	4512,071609
0,00125	4515,051842
0,00125	4518,032074
0,00125	4521,012306
0,00124	4523,992538
0,00123	4526,972771
0,00123	4529,953003
0,00122	4532,933235
0,00123	4535,913467
0,00125	4538,8937
0,00127	4541,873932
0,0013	4544,854164
0,00133	4547,834396
0,00135	4550,814629
0,00136	4553,794861
0,00137	4556,775093
0,00137	4559,755325
0,00137	4562,735558
0,00136	4565,71579
0,00135	4568,696022
0,00135	4571,676254
0,00136	4574,656487
0,00138	4577,636719
0,0014	4580,616951
0,00143	4583,597183
0,00146	4586,577415
0,00149	4589,557648
0,00151	4592,53788
0,00152	4595,518112
0,00153	4598,498344
0,00153	4601,478577
0,00152	4604,458809
0,00151	4607,439041
0,00151	4610,419273
0,00153	4613,399506
0,00154	4616,379738
0,00157	4619,35997
0,00161	4622,340202
0,00164	4625,320435
0,00168	4628,300667
0,0017	4631,280899
0,00172	4634,261131
0,00173	4637,241364
0,00173	4640,221596
0,00173	4643,201828
0,00173	4646,18206
0,00173	4649,162292
0,00174	4652,142525
0,00177	4655,122757
0,0018	4658,102989
0,00184	4661,083221
0,00188	4664,063454
0,00193	4667,043686
0,00196	4670,023918
0,00199	4673,00415
0,00201	4675,984383
0,00201	4678,964615
0,00202	4681,944847
0,00202	4684,925079
0,00203	4687,905312
0,00204	4690,885544
0,00207	4693,865776
0,00211	4696,846008
0,00216	4699,826241
0,00222	4702,806473
0,00227	4705,786705
0,00231	4708,766937
0,00235	4711,747169
0,00237	4714,727402
0,00239	4717,707634
0,0024	4720,687866
0,00241	4723,668098
0,00243	4726,648331
0,00245	4729,628563
0,00249	4732,608795
0,00254	4735,589027
0,00261	4738,56926
0,00268	4741,549492
0,00275	4744,529724
0,00281	4747,509956
0,00287	4750,490189
0,00291	4753,470421
0,00294	4756,450653
0,00296	4759,430885
0,00298	4762,411118
0,00301	4765,39135
0,00304	4768,371582
0,00309	4771,351814
0,00316	4774,332047
0,00325	4777,312279
0,00334	4780,292511
0,00344	4783,272743
0,00354	4786,252975
0,00362	4789,233208
0,00369	4792,21344
0,00374	4795,193672
0,00379	4798,173904
0,00383	4801,154137
0,00388	4804,134369
0,00395	4807,114601
0,00405	4810,094833
0,00416	4813,075066
0,00431	4816,055298
0,00447	4819,03553
0,00463	4822,015762
0,00479	4824,995995
0,00496	4827,976227
0,00511	4830,956459
0,00525	4833,936691
0,00539	4836,916924
0,00553	4839,897156
0,00569	4842,877388
0,00588	4845,85762
0,00612	4848,837852
0,00639	4851,818085
0,00672	4854,798317
0,00708	4857,778549
0,00747	4860,758781
0,00789	4863,739014
0,0083	4866,719246
0,00871	4869,699478
0,00911	4872,67971
0,00951	4875,659943
0,00993	4878,640175
0,0104	4881,620407
0,0109	4884,600639
0,0114	4887,580872
0,0121	4890,561104
0,0128	4893,541336
0,0136	4896,521568
0,0144	4899,501801
0,0151	4902,482033
0,0158	4905,462265
0,0164	4908,442497
0,0168	4911,422729
0,0171	4914,402962
0,0172	4917,383194
0,0171	4920,363426
0,0169	4923,343658
0,0164	4926,323891
0,0158	4929,304123
0,0151	4932,284355
0,0142	4935,264587
0,0133	4938,24482
0,0123	4941,225052
0,0113	4944,205284
0,0103	4947,185516
0,00944	4950,165749
0,00863	4953,145981
0,00795	4956,126213
0,00737	4959,106445
0,00692	4962,086678
0,00656	4965,06691
0,00629	4968,047142
0,00608	4971,027374
0,0059	4974,007607
0,00574	4976,987839
0,00558	4979,968071
0,0054	4982,948303
0,00521	4985,928535
0,005	4988,908768
0,00479	4991,889
0,00458	4994,869232
0,00438	4997,849464
0,00422	5000,829697
0,00409	5003,809929
0,00398	5006,790161
0,0039	5009,770393
0,00384	5012,750626
0,00377	5015,730858
0,0037	5018,71109
0,00362	5021,691322
0,00352	5024,671555
0,00341	5027,651787
0,00331	5030,632019
0,0032	5033,612251
0,0031	5036,592484
0,00302	5039,572716
0,00295	5042,552948
0,0029	5045,53318
0,00286	5048,513412
0,00282	5051,493645
0,00278	5054,473877
0,00275	5057,454109
0,0027	5060,434341
0,00265	5063,414574
0,00259	5066,394806
0,00252	5069,375038
0,00246	5072,35527
0,00239	5075,335503
0,00234	5078,315735
0,00229	5081,295967
0,00225	5084,276199
0,00223	5087,256432
0,00221	5090,236664
0,00219	5093,216896
0,00217	5096,197128
0,00214	5099,177361
0,00211	5102,157593
0,00207	5105,137825
0,00202	5108,118057
0,00197	5111,098289
0,00193	5114,078522
0,00189	5117,058754
0,00186	5120,038986
0,00184	5123,019218
0,00182	5125,999451
0,00181	5128,979683
0,0018	5131,959915
0,00179	5134,940147
0,00176	5137,92038
0,00174	5140,900612
0,0017	5143,880844
0,00167	5146,861076
0,00163	5149,841309
0,0016	5152,821541
0,00158	5155,801773
0,00156	5158,782005
0,00154	5161,762238
0,00153	5164,74247
0,00152	5167,722702
0,00151	5170,702934
0,0015	5173,683167
0,00149	5176,663399
0,00147	5179,643631
0,00145	5182,623863
0,00143	5185,604095
0,0014	5188,584328
0,00138	5191,56456
0,00135	5194,544792
0,00133	5197,525024
0,00132	5200,505257
0,00131	5203,485489
0,00131	5206,465721
0,0013	5209,445953
0,0013	5212,426186
0,00129	5215,406418
0,00128	5218,38665
0,00126	5221,366882
0,00124	5224,347115
0,00122	5227,327347
0,00119	5230,307579
0,00118	5233,287811
0,00116	5236,268044
0,00115	5239,248276
0,00115	5242,228508
0,00115	5245,20874
0,00114	5248,188972
0,00114	5251,169205
0,00113	5254,149437
0,00112	5257,129669
0,00111	5260,109901
0,00109	5263,090134
0,00107	5266,070366
0,00106	5269,050598
0,00104	5272,03083
0,00103	5275,011063
0,00102	5277,991295
0,00101	5280,971527
0,00101	5283,951759
0,00101	5286,931992
0,001	5289,912224
0,001	5292,892456
0,000992	5295,872688
0,000979	5298,852921
0,000965	5301,833153
0,000948	5304,813385
0,000931	5307,793617
0,000916	5310,773849
0,000904	5313,754082
0,000895	5316,734314
0,000891	5319,714546
0,000889	5322,694778
0,000886	5325,675011
0,000885	5328,655243
0,000879	5331,635475
0,00087	5334,615707
0,000859	5337,59594
0,000845	5340,576172
0,000828	5343,556404
0,000814	5346,536636
0,000799	5349,516869
0,000787	5352,497101
0,000779	5355,477333
0,000774	5358,457565
0,00077	5361,437798
0,000767	5364,41803
0,000762	5367,398262
0,000756	5370,378494
0,000747	5373,358727
0,000735	5376,338959
0,000721	5379,319191
0,000704	5382,299423
0,000687	5385,279655
0,000671	5388,259888
0,000658	5391,24012
0,000646	5394,220352
0,000637	5397,200584
0,000631	5400,180817
0,000625	5403,161049
0,000617	5406,141281
0,000608	5409,121513
0,000597	5412,101746
0,000581	5415,081978
0,000562	5418,06221
0,000541	5421,042442
0,000519	5424,022675
0,000497	5427,002907
0,000478	5429,983139
0,000462	5432,963371
0,000449	5435,943604
0,000439	5438,923836
0,000433	5441,904068
0,000432	5444,8843
0,000432	5447,864532
0,000438	5450,844765
0,000453	5453,824997
0,000475	5456,805229
0,000505	5459,785461
0,000548	5462,765694
0,000602	5465,745926
0,000664	5468,726158
0,000737	5471,70639
0,000818	5474,686623
0,000904	5477,666855
0,000993	5480,647087
0,00108	5483,627319
0,00116	5486,607552
0,00122	5489,587784
0,00125	5492,568016
0,00126	5495,548248
0,00125	5498,528481
0,00121	5501,508713
0,00116	5504,488945
0,0011	5507,469177
0,00104	5510,449409
0,00099	5513,429642
0,000948	5516,409874
0,000915	5519,390106
0,000893	5522,370338
0,000879	5525,350571
0,000868	5528,330803
0,000856	5531,311035
0,000843	5534,291267
0,000825	5537,2715
0,000804	5540,251732
0,000781	5543,231964
0,000759	5546,212196
0,000741	5549,192429
0,000726	5552,172661
0,000717	5555,152893
0,000714	5558,133125
0,000714	5561,113358
0,000717	5564,09359
0,00072	5567,073822
0,000719	5570,054054
0,000717	5573,034286
0,00071	5576,014519
0,000702	5578,994751
0,000692	5581,974983
0,000681	5584,955215
0,000672	5587,935448
0,000667	5590,91568
0,000664	5593,895912
0,000666	5596,876144
0,00067	5599,856377
0,000675	5602,836609
0,00068	5605,816841
0,00068	5608,797073
0,000677	5611,777306
0,00067	5614,757538
0,000659	5617,73777
0,000647	5620,718002
0,000633	5623,698235
0,00062	5626,678467
0,00061	5629,658699
0,000604	5632,638931
0,000601	5635,619164
0,0006	5638,599396
0,000601	5641,579628
0,0006	5644,55986
0,000598	5647,540092
0,000594	5650,520325
0,000587	5653,500557
0,000578	5656,480789
0,000568	5659,461021
0,000557	5662,441254
0,000548	5665,421486
0,00054	5668,401718
0,000536	5671,38195
0,000533	5674,362183
0,000534	5677,342415
0,000537	5680,322647
0,000538	5683,302879
0,000538	5686,283112
0,000536	5689,263344
0,000533	5692,243576
0,000525	5695,223808
0,000518	5698,204041
0,000507	5701,184273
0,000498	5704,164505
0,00049	5707,144737
0,000485	5710,124969
0,000483	5713,105202
0,000482	5716,085434
0,000485	5719,065666
0,000488	5722,045898
0,000488	5725,026131
0,000489	5728,006363
0,000485	5730,986595
0,000479	5733,966827
0,00047	5736,94706
0,000461	5739,927292
0,000453	5742,907524
0,000445	5745,887756
0,00044	5748,867989
0,000438	5751,848221
0,000437	5754,828453
0,00044	5757,808685
0,000442	5760,788918
0,000444	5763,76915
0,000444	5766,749382
0,000441	5769,729614
0,000436	5772,709846
0,000429	5775,690079
0,000422	5778,670311
0,000413	5781,650543
0,000406	5784,630775
0,000401	5787,611008
0,000399	5790,59124
0,000399	5793,571472
0,000401	5796,551704
0,000404	5799,531937
0,000408	5802,512169
0,000408	5805,492401
0,000408	5808,472633
0,000404	5811,452866
0,000398	5814,433098
0,000392	5817,41333
0,000383	5820,393562
0,000376	5823,373795
0,00037	5826,354027
0,000369	5829,334259
0,00037	5832,314491
0,000373	5835,294724
0,000375	5838,274956
0,00038	5841,255188
0,000381	5844,23542
0,000381	5847,215652
0,000378	5850,195885
0,000373	5853,176117
0,000366	5856,156349
0,000358	5859,136581
0,000351	5862,116814
0,000347	5865,097046
0,000344	5868,077278
0,000345	5871,05751
0,000347	5874,037743
0,00035	5877,017975
0,000352	5879,998207
0,000353	5882,978439
0,000353	5885,958672
0,00035	5888,938904
0,000346	5891,919136
0,00034	5894,899368
0,000332	5897,879601
0,000325	5900,859833
0,000318	5903,840065
0,000316	5906,820297
0,000315	5909,800529
0,000316	5912,780762
0,00032	5915,760994
0,000324	5918,741226
0,000326	5921,721458
0,000327	5924,701691
0,000326	5927,681923
0,000321	5930,662155
0,000315	5933,642387
0,000309	5936,62262
0,000302	5939,602852
0,000297	5942,583084
0,000294	5945,563316
[truncated: 30,772 more rows]
