# Supplementary material for: Predicting the Durability of Solid Fired Bricks Using NDT Electroacoustic Methods
Source: Materials (Basel). 2022 Aug 25;15(17):5882. doi: 10.3390/ma15175882 (PMC9457344; doi:10.3390/ma15175882)
Supplement: Supplementary file 1 [file materials-15-05882-s001.zip › 37-S0_FT.csv]

ASCII data file created with TiePie Multi Channel software. www.tiepie.com.
2021-02-24 09:15:45 704m
Frequency	FFT1
Hz	V
0,000289	0
0,000441	2,980232239
0,000435	5,960464478
0,000441	8,940696716
0,0005	11,92092896
0,000459	14,90116119
0,000432	17,88139343
0,000467	20,86162567
0,000477	23,84185791
0,000477	26,82209015
0,000459	29,80232239
0,000449	32,78255463
0,000434	35,76278687
0,00045	38,7430191
0,000471	41,72325134
0,000469	44,70348358
0,0005	47,68371582
0,000471	50,66394806
0,000481	53,6441803
0,000465	56,62441254
0,000471	59,60464478
0,000473	62,58487701
0,000464	65,56510925
0,000471	68,54534149
0,000458	71,52557373
0,000461	74,50580597
0,000466	77,48603821
0,000467	80,46627045
0,000467	83,44650269
0,000476	86,42673492
0,000476	89,40696716
0,000473	92,3871994
0,000476	95,36743164
0,000465	98,34766388
0,00047	101,3278961
0,000471	104,3081284
0,000475	107,2883606
0,000462	110,2685928
0,000475	113,2488251
0,000449	116,2290573
0,000471	119,2092896
0,000435	122,1895218
0,000464	125,169754
0,000452	128,1499863
0,000459	131,1302185
0,000463	134,1104507
0,000456	137,090683
0,000455	140,0709152
0,000455	143,0511475
0,00044	146,0313797
0,000442	149,0116119
0,000439	151,9918442
0,000439	154,9720764
0,000443	157,9523087
0,000455	160,9325409
0,000447	163,9127731
0,000449	166,8930054
0,00044	169,8732376
0,000436	172,8534698
0,000436	175,8337021
0,000436	178,8139343
0,000431	181,7941666
0,000442	184,7743988
0,000444	187,754631
0,000445	190,7348633
0,000435	193,7150955
0,000433	196,6953278
0,000426	199,67556
0,00043	202,6557922
0,000414	205,6360245
0,000419	208,6162567
0,000416	211,596489
0,000437	214,5767212
0,000435	217,5569534
0,000439	220,5371857
0,000427	223,5174179
0,000432	226,4976501
0,00043	229,4778824
0,000417	232,4581146
0,000426	235,4383469
0,000421	238,4185791
0,000434	241,3988113
0,000434	244,3790436
0,000444	247,3592758
0,000431	250,3395081
0,000442	253,3197403
0,000425	256,2999725
0,000418	259,2802048
0,000423	262,260437
0,000418	265,2406693
0,000418	268,2209015
0,000431	271,2011337
0,000429	274,181366
0,000427	277,1615982
0,000436	280,1418304
0,000414	283,1220627
0,000414	286,1022949
0,000417	289,0825272
0,000401	292,0627594
0,000415	295,0429916
0,000415	298,0232239
0,000412	301,0034561
0,000424	303,9836884
0,000421	306,9639206
0,000406	309,9441528
0,000407	312,9243851
0,000403	315,9046173
0,000389	318,8848495
0,000401	321,8650818
0,000401	324,845314
0,000406	327,8255463
0,00041	330,8057785
0,000419	333,7860107
0,000407	336,766243
0,000401	339,7464752
0,000399	342,7267075
0,000394	345,7069397
0,000395	348,6871719
0,000392	351,6674042
0,000406	354,6476364
0,000408	357,6278687
0,000413	360,6081009
0,000409	363,5883331
0,000403	366,5685654
0,000397	369,5487976
0,000396	372,5290298
0,000387	375,5092621
0,000388	378,4894943
0,000396	381,4697266
0,000404	384,4499588
0,000402	387,430191
0,00041	390,4104233
0,000404	393,3906555
0,000397	396,3708878
0,000394	399,35112
0,000388	402,3313522
0,000383	405,3115845
0,000391	408,2918167
0,000394	411,272049
0,000401	414,2522812
0,000405	417,2325134
0,000405	420,2127457
0,000398	423,1929779
0,000396	426,1732101
0,000388	429,1534424
0,000385	432,1336746
0,000388	435,1139069
0,000393	438,0941391
0,0004	441,0743713
0,000405	444,0546036
0,000404	447,0348358
0,000405	450,0150681
0,000399	452,9953003
0,000393	455,9755325
0,000389	458,9557648
0,000386	461,935997
0,00039	464,9162292
0,000395	467,8964615
0,000399	470,8766937
0,000404	473,856926
0,000404	476,8371582
0,000398	479,8173904
0,000394	482,7976227
0,000385	485,7778549
0,000384	488,7580872
0,000383	491,7383194
0,000388	494,7185516
0,000393	497,6987839
0,000399	500,6790161
0,000401	503,6592484
0,000399	506,6394806
0,000394	509,6197128
0,00039	512,5999451
0,000383	515,5801773
0,00038	518,5604095
0,000386	521,5406418
0,00039	524,520874
0,000394	527,5011063
0,000401	530,4813385
0,000401	533,4615707
0,000398	536,441803
0,000393	539,4220352
0,000386	542,4022675
0,000381	545,3824997
0,000384	548,3627319
0,000389	551,3429642
0,000392	554,3231964
0,000399	557,3034286
0,000401	560,2836609
0,000402	563,2638931
0,000397	566,2441254
0,00039	569,2243576
0,000384	572,2045898
0,000383	575,1848221
0,000387	578,1650543
0,00039	581,1452866
0,000399	584,1255188
0,000401	587,105751
0,000403	590,0859833
0,0004	593,0662155
0,000394	596,0464478
0,000387	599,02668
0,000385	602,0069122
0,000386	604,9871445
0,000387	607,9673767
0,000394	610,9476089
0,000399	613,9278412
0,000403	616,9080734
0,000402	619,8883057
0,000398	622,8685379
0,000392	625,8487701
0,000387	628,8290024
0,000386	631,8092346
0,000387	634,7894669
0,000392	637,7696991
0,000396	640,7499313
0,000405	643,7301636
0,000404	646,7103958
0,000401	649,6906281
0,000397	652,6708603
0,000392	655,6510925
0,000387	658,6313248
0,000387	661,611557
0,00039	664,5917892
0,000395	667,5720215
0,000402	670,5522537
0,000405	673,532486
0,000405	676,5127182
0,000401	679,4929504
0,000396	682,4731827
0,000389	685,4534149
0,000388	688,4336472
0,00039	691,4138794
0,000396	694,3941116
0,000401	697,3743439
0,000407	700,3545761
0,000408	703,3348083
0,000407	706,3150406
0,000402	709,2952728
0,000398	712,2755051
0,000394	715,2557373
0,000394	718,2359695
0,000399	721,2162018
0,000405	724,196434
0,000412	727,1766663
0,000415	730,1568985
0,000416	733,1371307
0,000415	736,117363
0,00041	739,0975952
0,000404	742,0778275
0,000403	745,0580597
0,000404	748,0382919
0,000411	751,0185242
0,000417	753,9987564
0,000424	756,9789886
0,000426	759,9592209
0,000424	762,9394531
0,000421	765,9196854
0,000415	768,8999176
0,000412	771,8801498
0,000414	774,8603821
0,000416	777,8406143
0,000421	780,8208466
0,000429	783,8010788
0,000433	786,781311
0,000435	789,7615433
0,000432	792,7417755
0,000427	795,7220078
0,000423	798,70224
0,000421	801,6824722
0,000423	804,6627045
0,000428	807,6429367
0,000433	810,6231689
0,000438	813,6034012
0,000443	816,5836334
0,000442	819,5638657
0,000438	822,5440979
0,000431	825,5243301
0,00043	828,5045624
0,000429	831,4847946
0,000432	834,4650269
0,000438	837,4452591
0,000443	840,4254913
0,000449	843,4057236
0,000449	846,3859558
0,000446	849,366188
0,000443	852,3464203
0,000437	855,3266525
0,000436	858,3068848
0,000437	861,287117
0,000442	864,2673492
0,000447	867,2475815
0,000451	870,2278137
0,000456	873,208046
0,000455	876,1882782
0,000451	879,1685104
0,000448	882,1487427
0,000443	885,1289749
0,000441	888,1092072
0,000445	891,0894394
0,000451	894,0696716
0,000456	897,0499039
0,00046	900,0301361
0,000462	903,0103683
0,000459	905,9906006
0,000457	908,9708328
0,00045	911,9510651
0,000448	914,9312973
0,000449	917,9115295
0,000454	920,8917618
0,00046	923,871994
0,000465	926,8522263
0,00047	929,8324585
0,000469	932,8126907
0,000466	935,792923
0,000461	938,7731552
0,000459	941,7533875
0,000457	944,7336197
0,00046	947,7138519
0,000466	950,6940842
0,000473	953,6743164
0,000476	956,6545486
0,000479	959,6347809
0,000477	962,6150131
0,000475	965,5952454
0,00047	968,5754776
0,000467	971,5557098
0,000468	974,5359421
0,000472	977,5161743
0,000479	980,4964066
0,000485	983,4766388
0,000489	986,456871
0,00049	989,4371033
0,000487	992,4173355
0,000482	995,3975677
0,000479	998,3778
0,000477	1001,358032
0,000481	1004,338264
0,000484	1007,318497
0,000493	1010,298729
0,000499	1013,278961
0,000501	1016,259193
0,000501	1019,239426
0,000498	1022,219658
0,000493	1025,19989
0,000489	1028,180122
0,000492	1031,160355
0,000497	1034,140587
0,000503	1037,120819
0,00051	1040,101051
0,000514	1043,081284
0,000515	1046,061516
0,000514	1049,041748
0,000508	1052,02198
0,000506	1055,002213
0,000505	1057,982445
0,000508	1060,962677
0,000514	1063,942909
0,000522	1066,923141
0,000528	1069,903374
0,00053	1072,883606
0,000531	1075,863838
0,000526	1078,84407
0,000523	1081,824303
0,00052	1084,804535
0,000522	1087,784767
0,000527	1090,764999
0,000534	1093,745232
0,000541	1096,725464
0,000546	1099,705696
0,000549	1102,685928
0,000547	1105,666161
0,000544	1108,646393
0,000539	1111,626625
0,000538	1114,606857
0,000543	1117,58709
0,00055	1120,567322
0,000558	1123,547554
0,000565	1126,527786
0,000568	1129,508018
0,000568	1132,488251
0,000567	1135,468483
0,000563	1138,448715
0,00056	1141,428947
0,000561	1144,40918
0,000568	1147,389412
0,000575	1150,369644
0,000584	1153,349876
0,000591	1156,330109
0,000592	1159,310341
0,000591	1162,290573
0,000588	1165,270805
0,000584	1168,251038
0,000584	1171,23127
0,000589	1174,211502
0,000596	1177,191734
0,000605	1180,171967
0,000614	1183,152199
0,000618	1186,132431
0,000621	1189,112663
0,000619	1192,092896
0,000615	1195,073128
0,000614	1198,05336
0,000615	1201,033592
0,000621	1204,013824
0,000629	1206,994057
0,00064	1209,974289
0,000648	1212,954521
0,000652	1215,934753
0,000651	1218,914986
0,000647	1221,895218
0,000646	1224,87545
0,000645	1227,855682
0,000649	1230,835915
0,000657	1233,816147
0,000669	1236,796379
0,000677	1239,776611
0,000682	1242,756844
0,000684	1245,737076
0,000685	1248,717308
0,000681	1251,69754
0,000679	1254,677773
0,000682	1257,658005
0,000688	1260,638237
0,000697	1263,618469
0,00071	1266,598701
0,000718	1269,578934
0,000724	1272,559166
0,000724	1275,539398
0,000722	1278,51963
0,00072	1281,499863
0,000722	1284,480095
0,000725	1287,460327
0,000733	1290,440559
0,000746	1293,420792
0,000757	1296,401024
0,000766	1299,381256
0,000769	1302,361488
0,000769	1305,341721
0,000765	1308,321953
0,000765	1311,302185
0,000767	1314,282417
0,000775	1317,26265
0,000787	1320,242882
0,000799	1323,223114
0,000809	1326,203346
0,000817	1329,183578
0,00082	1332,163811
0,000819	1335,144043
0,000816	1338,124275
0,000817	1341,104507
0,000825	1344,08474
0,000835	1347,064972
0,000849	1350,045204
0,000863	1353,025436
0,000876	1356,005669
0,000882	1358,985901
0,000884	1361,966133
0,000884	1364,946365
0,000884	1367,926598
0,000889	1370,90683
0,0009	1373,887062
0,000914	1376,867294
0,000929	1379,847527
0,000945	1382,827759
0,000956	1385,807991
0,000962	1388,788223
0,000965	1391,768456
0,000965	1394,748688
0,000968	1397,72892
0,000977	1400,709152
0,00099	1403,689384
0,00101	1406,669617
0,00103	1409,649849
0,00104	1412,630081
0,00106	1415,610313
0,00106	1418,590546
0,00107	1421,570778
0,00107	1424,55101
0,00108	1427,531242
0,00109	1430,511475
0,00111	1433,491707
0,00113	1436,471939
0,00115	1439,452171
0,00117	1442,432404
0,00118	1445,412636
0,00118	1448,392868
0,00119	1451,3731
0,00119	1454,353333
0,0012	1457,333565
0,00122	1460,313797
0,00123	1463,294029
0,00126	1466,274261
0,00128	1469,254494
0,00129	1472,234726
0,0013	1475,214958
0,0013	1478,19519
0,0013	1481,175423
0,0013	1484,155655
0,00132	1487,135887
0,00134	1490,116119
0,00137	1493,096352
0,00139	1496,076584
0,00142	1499,056816
0,00144	1502,037048
0,00145	1505,017281
0,00146	1507,997513
0,00147	1510,977745
0,00149	1513,957977
0,00152	1516,93821
0,00156	1519,918442
0,0016	1522,898674
0,00164	1525,878906
0,00167	1528,859138
0,0017	1531,839371
0,00172	1534,819603
0,00174	1537,799835
0,00176	1540,780067
0,00179	1543,7603
0,00184	1546,740532
0,00189	1549,720764
0,00194	1552,700996
0,00199	1555,681229
0,00202	1558,661461
0,00206	1561,641693
0,00208	1564,621925
0,00212	1567,602158
0,00216	1570,58239
0,00221	1573,562622
0,00228	1576,542854
0,00236	1579,523087
0,00243	1582,503319
0,0025	1585,483551
0,00257	1588,463783
0,00263	1591,444016
0,00269	1594,424248
0,00276	1597,40448
0,00285	1600,384712
0,00296	1603,364944
0,00309	1606,345177
0,00323	1609,325409
0,00336	1612,305641
0,0035	1615,285873
0,00362	1618,266106
0,00375	1621,246338
0,00388	1624,22657
0,00404	1627,206802
0,00422	1630,187035
0,00444	1633,167267
0,00468	1636,147499
0,00494	1639,127731
0,00521	1642,107964
0,00548	1645,088196
0,00576	1648,068428
0,00605	1651,04866
0,00638	1654,028893
0,00677	1657,009125
0,00723	1659,989357
0,00777	1662,969589
0,00837	1665,949821
0,00903	1668,930054
0,00975	1671,910286
0,0105	1674,890518
0,0113	1677,87075
0,012	1680,850983
0,0128	1683,831215
0,0137	1686,811447
0,0144	1689,791679
0,0151	1692,771912
0,0156	1695,752144
0,0157	1698,732376
0,0153	1701,712608
0,0142	1704,692841
0,0125	1707,673073
0,0101	1710,653305
0,00788	1713,633537
0,00667	1716,61377
0,00626	1719,594002
0,00599	1722,574234
0,00566	1725,554466
0,00528	1728,534698
0,0049	1731,514931
0,00454	1734,495163
0,00421	1737,475395
0,00392	1740,455627
0,00369	1743,43586
0,00351	1746,416092
0,00335	1749,396324
0,00321	1752,376556
0,00307	1755,356789
0,00293	1758,337021
0,00277	1761,317253
0,00263	1764,297485
0,00249	1767,277718
0,00238	1770,25795
0,00229	1773,238182
0,00222	1776,218414
0,00216	1779,198647
0,0021	1782,178879
0,00203	1785,159111
0,00195	1788,139343
0,00187	1791,119576
0,00179	1794,099808
0,00172	1797,08004
0,00166	1800,060272
0,00162	1803,040504
0,00159	1806,020737
0,00157	1809,000969
0,00154	1811,981201
0,00151	1814,961433
0,00149	1817,941666
0,00146	1820,921898
0,00144	1823,90213
0,00143	1826,882362
0,00143	1829,862595
0,00144	1832,842827
0,00145	1835,823059
0,00146	1838,803291
0,00146	1841,783524
0,00145	1844,763756
0,00142	1847,743988
0,0014	1850,72422
0,00136	1853,704453
0,00134	1856,684685
0,00132	1859,664917
0,00132	1862,645149
0,00132	1865,625381
0,00132	1868,605614
0,00131	1871,585846
0,00129	1874,566078
0,00125	1877,54631
0,00123	1880,526543
0,00121	1883,506775
0,0012	1886,487007
0,0012	1889,467239
0,00119	1892,447472
0,00118	1895,427704
0,00117	1898,407936
0,00115	1901,388168
0,00112	1904,368401
0,0011	1907,348633
0,00108	1910,328865
0,00106	1913,309097
0,00105	1916,28933
0,00104	1919,269562
0,00104	1922,249794
0,00103	1925,230026
0,00102	1928,210258
0,000997	1931,190491
0,000977	1934,170723
0,000956	1937,150955
0,000937	1940,131187
0,000923	1943,11142
0,000913	1946,091652
0,000906	1949,071884
0,000894	1952,052116
0,00088	1955,032349
0,000861	1958,012581
0,000836	1960,992813
0,000812	1963,973045
0,000787	1966,953278
0,000768	1969,93351
0,000751	1972,913742
0,000738	1975,893974
0,000727	1978,874207
0,000713	1981,854439
0,000698	1984,834671
0,000678	1987,814903
0,000657	1990,795135
0,000636	1993,775368
0,000619	1996,7556
0,000607	1999,735832
0,0006	2002,716064
0,000594	2005,696297
0,000591	2008,676529
0,000585	2011,656761
0,000578	2014,636993
0,000568	2017,617226
0,000558	2020,597458
0,00055	2023,57769
0,000547	2026,557922
0,000546	2029,538155
0,000549	2032,518387
0,000552	2035,498619
0,000554	2038,478851
0,000551	2041,459084
0,000547	2044,439316
0,00054	2047,419548
0,000533	2050,39978
0,000528	2053,380013
0,000524	2056,360245
0,000522	2059,340477
0,000523	2062,320709
0,000522	2065,300941
0,000517	2068,281174
0,000511	2071,261406
0,000501	2074,241638
0,000491	2077,22187
0,00048	2080,202103
0,000472	2083,182335
0,000467	2086,162567
0,000464	2089,142799
0,000462	2092,123032
0,000458	2095,103264
0,000453	2098,083496
0,000445	2101,063728
0,000436	2104,043961
0,000428	2107,024193
0,00042	2110,004425
0,000415	2112,984657
0,000416	2115,96489
0,000416	2118,945122
0,000417	2121,925354
0,000415	2124,905586
0,00041	2127,885818
0,000406	2130,866051
0,000399	2133,846283
0,000394	2136,826515
0,000392	2139,806747
0,000391	2142,78698
0,000393	2145,767212
0,000395	2148,747444
0,000394	2151,727676
0,000393	2154,707909
0,000389	2157,688141
0,000383	2160,668373
0,000375	2163,648605
0,00037	2166,628838
0,000367	2169,60907
0,000364	2172,589302
0,000363	2175,569534
0,00036	2178,549767
0,000357	2181,529999
0,000352	2184,510231
0,000345	2187,490463
0,000338	2190,470695
0,000331	2193,450928
0,000324	2196,43116
0,000322	2199,411392
0,000321	2202,391624
0,000321	2205,371857
0,00032	2208,352089
0,000319	2211,332321
0,000314	2214,312553
0,000309	2217,292786
0,000303	2220,273018
0,0003	2223,25325
0,000297	2226,233482
0,000295	2229,213715
0,000295	2232,193947
0,000296	2235,174179
0,000295	2238,154411
0,000292	2241,134644
0,000289	2244,114876
0,000282	2247,095108
0,000278	2250,07534
0,000274	2253,055573
0,000272	2256,035805
0,000271	2259,016037
0,000271	2261,996269
0,000272	2264,976501
0,000269	2267,956734
0,000265	2270,936966
0,000261	2273,917198
0,000254	2276,89743
0,000249	2279,877663
0,000245	2282,857895
0,000244	2285,838127
0,000243	2288,818359
0,000242	2291,798592
0,000241	2294,778824
0,000237	2297,759056
0,000233	2300,739288
0,000227	2303,719521
0,000222	2306,699753
0,000218	2309,679985
0,000214	2312,660217
0,000214	2315,64045
0,000213	2318,620682
0,000213	2321,600914
0,00021	2324,581146
0,000206	2327,561378
0,000201	2330,541611
0,000194	2333,521843
0,000191	2336,502075
0,000187	2339,482307
0,000184	2342,46254
0,000184	2345,442772
0,000182	2348,423004
0,00018	2351,403236
0,000177	2354,383469
0,000173	2357,363701
0,000168	2360,343933
0,000162	2363,324165
0,000158	2366,304398
0,000157	2369,28463
0,000156	2372,264862
0,000155	2375,245094
0,000155	2378,225327
0,000153	2381,205559
0,000149	2384,185791
0,000146	2387,166023
0,000142	2390,146255
0,000139	2393,126488
0,000138	2396,10672
0,000138	2399,086952
0,00014	2402,067184
0,000141	2405,047417
0,00014	2408,027649
0,000139	2411,007881
0,000138	2413,988113
0,000134	2416,968346
0,000133	2419,948578
0,000132	2422,92881
0,000133	2425,909042
0,000134	2428,889275
0,000136	2431,869507
0,000136	2434,849739
0,000135	2437,829971
0,000133	2440,810204
0,000132	2443,790436
0,00013	2446,770668
0,000129	2449,7509
0,000129	2452,731133
0,00013	2455,711365
0,000131	2458,691597
0,000133	2461,671829
0,000133	2464,652061
0,000132	2467,632294
0,00013	2470,612526
0,000128	2473,592758
0,000128	2476,57299
0,000128	2479,553223
0,000129	2482,533455
0,000131	2485,513687
0,000132	2488,493919
0,000134	2491,474152
0,000133	2494,454384
0,000133	2497,434616
0,000131	2500,414848
0,000129	2503,395081
0,000129	2506,375313
0,000129	2509,355545
0,000131	2512,335777
0,000131	2515,31601
0,000133	2518,296242
0,000133	2521,276474
0,00013	2524,256706
0,000129	2527,236938
0,000127	2530,217171
0,000125	2533,197403
0,000124	2536,177635
0,000124	2539,157867
0,000125	2542,1381
0,000126	2545,118332
0,000126	2548,098564
0,000124	2551,078796
0,000124	2554,059029
0,00012	2557,039261
0,000119	2560,019493
0,000118	2562,999725
0,000119	2565,979958
0,000119	2568,96019
0,00012	2571,940422
0,000121	2574,920654
0,000121	2577,900887
0,000119	2580,881119
0,000118	2583,861351
0,000116	2586,841583
0,000116	2589,821815
0,000116	2592,802048
0,000119	2595,78228
0,00012	2598,762512
0,000122	2601,742744
0,000123	2604,722977
0,000122	2607,703209
0,000121	2610,683441
0,000121	2613,663673
0,00012	2616,643906
0,000119	2619,624138
0,000121	2622,60437
0,000123	2625,584602
0,000123	2628,564835
0,000123	2631,545067
0,000122	2634,525299
0,00012	2637,505531
0,000117	2640,485764
0,000115	2643,465996
0,000113	2646,446228
0,000111	2649,42646
0,000112	2652,406693
0,000111	2655,386925
0,000111	2658,367157
0,00011	2661,347389
0,000108	2664,327621
0,000105	2667,307854
0,000104	2670,288086
0,000104	2673,268318
0,000104	2676,24855
0,000105	2679,228783
0,000108	2682,209015
0,000111	2685,189247
0,000112	2688,169479
0,000114	2691,149712
0,000114	2694,129944
0,000115	2697,110176
0,000117	2700,090408
0,00012	2703,070641
0,000125	2706,050873
0,000131	2709,031105
0,000135	2712,011337
0,000138	2714,99157
0,000141	2717,971802
0,000144	2720,952034
0,000147	2723,932266
0,00015	2726,912498
0,000152	2729,892731
0,000156	2732,872963
0,00016	2735,853195
0,000166	2738,833427
0,000168	2741,81366
0,000169	2744,793892
0,000171	2747,774124
0,000171	2750,754356
0,000171	2753,734589
0,000171	2756,714821
0,000173	2759,695053
0,000176	2762,675285
0,000179	2765,655518
0,00018	2768,63575
0,000182	2771,615982
0,000184	2774,596214
0,000184	2777,576447
0,000183	2780,556679
0,000185	2783,536911
0,000188	2786,517143
0,000193	2789,497375
0,000197	2792,477608
0,000203	2795,45784
0,000207	2798,438072
0,00021	2801,418304
0,000213	2804,398537
0,000216	2807,378769
0,000221	2810,359001
0,000226	2813,339233
0,000232	2816,319466
0,000239	2819,299698
0,000247	2822,27993
0,000255	2825,260162
0,000261	2828,240395
0,000266	2831,220627
0,00027	2834,200859
0,000275	2837,181091
0,000282	2840,161324
0,000287	2843,141556
0,000295	2846,121788
0,000303	2849,10202
0,00031	2852,082253
0,000315	2855,062485
0,00032	2858,042717
0,000324	2861,022949
0,000327	2864,003181
0,000332	2866,983414
0,000338	2869,963646
0,000345	2872,943878
0,000351	2875,92411
0,000358	2878,904343
0,000365	2881,884575
0,00037	2884,864807
0,000375	2887,845039
0,000381	2890,825272
0,000387	2893,805504
0,000393	2896,785736
0,0004	2899,765968
0,000409	2902,746201
0,000419	2905,726433
0,000428	2908,706665
0,000435	2911,686897
0,000442	2914,66713
0,00045	2917,647362
0,000458	2920,627594
0,000467	2923,607826
0,000477	2926,588058
0,000488	2929,568291
0,000499	2932,548523
0,000511	2935,528755
0,000521	2938,508987
0,00053	2941,48922
0,000538	2944,469452
0,000548	2947,449684
0,000557	2950,429916
0,000567	2953,410149
0,000577	2956,390381
0,000588	2959,370613
0,000598	2962,350845
0,000608	2965,331078
0,000615	2968,31131
0,000623	2971,291542
0,00063	2974,271774
0,000638	2977,252007
0,000647	2980,232239
0,000654	2983,212471
0,000666	2986,192703
0,000674	2989,172935
0,000685	2992,153168
0,000696	2995,1334
0,000706	2998,113632
0,000717	3001,093864
0,000727	3004,074097
0,000739	3007,054329
0,000752	3010,034561
0,000768	3013,014793
0,000786	3015,995026
0,000805	3018,975258
0,000823	3021,95549
0,000842	3024,935722
0,000864	3027,915955
0,000887	3030,896187
0,000911	3033,876419
0,000937	3036,856651
0,000965	3039,836884
0,000996	3042,817116
0,00103	3045,797348
0,00106	3048,77758
0,0011	3051,757813
0,00114	3054,738045
0,00117	3057,718277
0,00121	3060,698509
0,00126	3063,678741
0,0013	3066,658974
0,00134	3069,639206
0,00139	3072,619438
0,00144	3075,59967
0,00148	3078,579903
0,00153	3081,560135
0,00158	3084,540367
0,00163	3087,520599
0,00167	3090,500832
0,00172	3093,481064
0,00177	3096,461296
0,00181	3099,441528
0,00186	3102,421761
0,0019	3105,401993
0,00194	3108,382225
0,00198	3111,362457
0,00201	3114,34269
0,00205	3117,322922
0,00207	3120,303154
0,00209	3123,283386
0,00211	3126,263618
0,00212	3129,243851
0,00213	3132,224083
0,00213	3135,204315
0,00213	3138,184547
0,00212	3141,16478
0,0021	3144,145012
0,00207	3147,125244
0,00204	3150,105476
0,00199	3153,085709
0,00194	3156,065941
0,00188	3159,046173
0,00181	3162,026405
0,00173	3165,006638
0,00165	3167,98687
0,00156	3170,967102
0,00146	3173,947334
0,00136	3176,927567
0,00125	3179,907799
0,00114	3182,888031
0,00103	3185,868263
0,000934	3188,848495
0,000847	3191,828728
0,000771	3194,80896
0,000708	3197,789192
0,000658	3200,769424
0,000615	3203,749657
0,000578	3206,729889
0,000544	3209,710121
0,000513	3212,690353
0,000483	3215,670586
0,000457	3218,650818
0,000433	3221,63105
0,000413	3224,611282
0,000393	3227,591515
0,000377	3230,571747
0,000367	3233,551979
0,000364	3236,532211
0,000371	3239,512444
0,000386	3242,492676
0,000408	3245,472908
0,000434	3248,45314
0,000463	3251,433372
0,000493	3254,413605
0,000524	3257,393837
0,000556	3260,374069
0,000588	3263,354301
0,000621	3266,334534
0,000653	3269,314766
0,000682	3272,294998
0,000711	3275,27523
0,000736	3278,255463
0,000759	3281,235695
0,000778	3284,215927
0,000794	3287,196159
0,000806	3290,176392
0,000818	3293,156624
0,000826	3296,136856
0,000832	3299,117088
0,000835	3302,097321
0,000836	3305,077553
0,000835	3308,057785
0,000831	3311,038017
0,000823	3314,01825
0,000815	3316,998482
0,000803	3319,978714
0,000792	3322,958946
0,000779	3325,939178
0,000764	3328,919411
0,000749	3331,899643
0,000736	3334,879875
0,000719	3337,860107
0,000703	3340,84034
0,000684	3343,820572
0,000665	3346,800804
0,000643	3349,781036
0,00062	3352,761269
0,000595	3355,741501
0,000569	3358,721733
0,000541	3361,701965
0,000512	3364,682198
0,00048	3367,66243
0,000444	3370,642662
0,000405	3373,622894
0,000362	3376,603127
0,000313	3379,583359
0,00026	3382,563591
0,000206	3385,543823
0,00016	3388,524055
0,000144	3391,504288
0,000173	3394,48452
0,000235	3397,464752
0,00031	3400,444984
0,000385	3403,425217
0,000453	3406,405449
0,000508	3409,385681
0,000544	3412,365913
0,000559	3415,346146
0,000551	3418,326378
0,000523	3421,30661
0,000479	3424,286842
0,000427	3427,267075
0,000378	3430,247307
0,000342	3433,227539
0,000328	3436,207771
0,000336	3439,188004
0,000354	3442,168236
0,000379	3445,148468
0,000402	3448,1287
0,00042	3451,108932
0,000434	3454,089165
0,000445	3457,069397
0,000452	3460,049629
0,000454	3463,029861
0,000454	3466,010094
0,000451	3468,990326
0,000447	3471,970558
0,000442	3474,95079
0,000438	3477,931023
0,000432	3480,911255
0,000425	3483,891487
0,000418	3486,871719
0,000412	3489,851952
0,000405	3492,832184
0,000399	3495,812416
0,000397	3498,792648
0,000397	3501,772881
0,000396	3504,753113
0,000396	3507,733345
0,000392	3510,713577
0,000387	3513,69381
0,000381	3516,674042
0,000372	3519,654274
0,000363	3522,634506
0,000355	3525,614738
0,000348	3528,594971
0,000342	3531,575203
0,000337	3534,555435
0,000332	3537,535667
0,000326	3540,5159
0,000321	3543,496132
0,000318	3546,476364
0,000316	3549,456596
0,000319	3552,436829
0,000322	3555,417061
0,000328	3558,397293
0,000333	3561,377525
0,000338	3564,357758
0,00034	3567,33799
0,000341	3570,318222
0,000341	3573,298454
0,000341	3576,278687
0,000344	3579,258919
0,000347	3582,239151
0,000351	3585,219383
0,000354	3588,199615
0,000356	3591,179848
0,000357	3594,16008
0,00036	3597,140312
0,000361	3600,120544
0,000362	3603,100777
0,000365	3606,081009
0,000367	3609,061241
0,00037	3612,041473
0,000375	3615,021706
0,000378	3618,001938
0,000382	3620,98217
0,000384	3623,962402
0,000385	3626,942635
0,000387	3629,922867
0,000388	3632,903099
0,000388	3635,883331
0,000391	3638,863564
0,00039	3641,843796
0,000391	3644,824028
0,000393	3647,80426
0,000392	3650,784492
0,000391	3653,764725
0,000388	3656,744957
0,000386	3659,725189
0,000385	3662,705421
0,000385	3665,685654
0,000385	3668,665886
0,000389	3671,646118
0,000392	3674,62635
0,000395	3677,606583
0,000397	3680,586815
0,0004	3683,567047
0,000403	3686,547279
0,000407	3689,527512
0,000411	3692,507744
0,000417	3695,487976
0,000422	3698,468208
0,000429	3701,448441
0,000433	3704,428673
0,000439	3707,408905
0,000445	3710,389137
0,000449	3713,36937
0,000454	3716,349602
0,00046	3719,329834
0,000466	3722,310066
0,000473	3725,290298
0,00048	3728,270531
0,000487	3731,250763
0,000495	3734,230995
0,000501	3737,211227
0,000508	3740,19146
0,000514	3743,171692
0,000522	3746,151924
0,000529	3749,132156
0,000538	3752,112389
0,000549	3755,092621
0,000558	3758,072853
0,000569	3761,053085
0,00058	3764,033318
0,000591	3767,01355
0,000602	3769,993782
0,000614	3772,974014
0,000627	3775,954247
0,000641	3778,934479
0,000657	3781,914711
0,000674	3784,894943
0,000691	3787,875175
0,00071	3790,855408
0,000728	3793,83564
0,000747	3796,815872
0,000764	3799,796104
0,000783	3802,776337
0,000803	3805,756569
0,000825	3808,736801
0,000846	3811,717033
0,000869	3814,697266
0,000891	3817,677498
0,000912	3820,65773
0,000932	3823,637962
0,000951	3826,618195
0,000967	3829,598427
0,000982	3832,578659
0,000997	3835,558891
0,00101	3838,539124
0,00102	3841,519356
0,00103	3844,499588
0,00103	3847,47982
0,00103	3850,460052
0,00102	3853,440285
0,00101	3856,420517
0,000989	3859,400749
0,000966	3862,380981
0,000938	3865,361214
0,000908	3868,341446
0,000874	3871,321678
0,000839	3874,30191
0,000803	3877,282143
0,000765	3880,262375
0,000729	3883,242607
0,000696	3886,222839
0,000665	3889,203072
0,00064	3892,183304
0,00062	3895,163536
0,000603	3898,143768
0,000587	3901,124001
0,000572	3904,104233
0,000555	3907,084465
0,000539	3910,064697
0,000523	3913,04493
0,000508	3916,025162
0,000496	3919,005394
0,000485	3921,985626
0,000475	3924,965858
0,000465	3927,946091
0,000457	3930,926323
0,000448	3933,906555
0,000439	3936,886787
0,000432	3939,86702
0,000425	3942,847252
0,00042	3945,827484
0,000415	3948,807716
0,00041	3951,787949
0,000407	3954,768181
0,000404	3957,748413
0,000401	3960,728645
0,000398	3963,708878
0,000394	3966,68911
0,000393	3969,669342
0,000391	3972,649574
0,00039	3975,629807
0,000388	3978,610039
0,000387	3981,590271
0,000387	3984,570503
0,000387	3987,550735
0,000387	3990,530968
0,000387	3993,5112
0,000386	3996,491432
0,000386	3999,471664
0,000387	4002,451897
0,000387	4005,432129
0,000387	4008,412361
0,000387	4011,392593
0,000388	4014,372826
0,000389	4017,353058
0,00039	4020,33329
0,000391	4023,313522
0,000391	4026,293755
0,000392	4029,273987
0,000392	4032,254219
0,000393	4035,234451
0,000393	4038,214684
0,000394	4041,194916
0,000395	4044,175148
0,000396	4047,15538
0,000396	4050,135612
0,000397	4053,115845
0,000397	4056,096077
0,000399	4059,076309
0,000398	4062,056541
0,000398	4065,036774
0,000398	4068,017006
0,000398	4070,997238
0,000397	4073,97747
0,000397	4076,957703
0,000395	4079,937935
0,000393	4082,918167
0,000392	4085,898399
0,000389	4088,878632
0,000388	4091,858864
0,000385	4094,839096
0,00038	4097,819328
0,000377	4100,799561
0,000374	4103,779793
0,00037	4106,760025
0,000366	4109,740257
0,000362	4112,72049
0,000358	4115,700722
0,000352	4118,680954
0,000348	4121,661186
0,000342	4124,641418
0,000336	4127,621651
0,00033	4130,601883
0,000326	4133,582115
0,000319	4136,562347
0,000314	4139,54258
0,000308	4142,522812
0,000304	4145,503044
0,000298	4148,483276
0,000291	4151,463509
0,000284	4154,443741
0,000277	4157,423973
0,000271	4160,404205
0,000263	4163,384438
0,000256	4166,36467
0,00025	4169,344902
0,000244	4172,325134
0,000237	4175,305367
0,00023	4178,285599
0,000223	4181,265831
0,000215	4184,246063
0,000207	4187,226295
0,000199	4190,206528
0,000192	4193,18676
0,000185	4196,166992
0,00018	4199,147224
0,000177	4202,127457
0,000171	4205,107689
0,000168	4208,087921
0,000163	4211,068153
0,000157	4214,048386
0,000153	4217,028618
0,000149	4220,00885
0,000146	4222,989082
0,000144	4225,969315
0,000143	4228,949547
0,000141	4231,929779
0,00014	4234,910011
0,000138	4237,890244
0,000135	4240,870476
0,000133	4243,850708
0,000129	4246,83094
0,000129	4249,811172
0,000128	4252,791405
0,000128	4255,771637
0,000128	4258,751869
0,000129	4261,732101
0,000128	4264,712334
0,000127	4267,692566
0,000126	4270,672798
0,000125	4273,65303
0,000125	4276,633263
0,000126	4279,613495
0,000127	4282,593727
0,000127	4285,573959
0,000129	4288,554192
0,000129	4291,534424
0,00013	4294,514656
0,000131	4297,494888
0,00013	4300,475121
0,000131	4303,455353
0,000132	4306,435585
0,000132	4309,415817
0,000133	4312,396049
0,000134	4315,376282
0,000134	4318,356514
0,000136	4321,336746
0,000136	4324,316978
0,000135	4327,297211
0,000136	4330,277443
0,000136	4333,257675
0,000136	4336,237907
0,000136	4339,21814
0,000136	4342,198372
0,000136	4345,178604
0,000136	4348,158836
0,000136	4351,139069
0,000134	4354,119301
0,000133	4357,099533
0,000133	4360,079765
0,000131	4363,059998
0,000133	4366,04023
0,000133	4369,020462
0,000132	4372,000694
0,000132	4374,980927
0,000132	4377,961159
0,000132	4380,941391
0,000132	4383,921623
0,000132	4386,901855
0,000131	4389,882088
0,000132	4392,86232
0,000132	4395,842552
0,000134	4398,822784
0,000135	4401,803017
0,000136	4404,783249
0,000137	4407,763481
0,000137	4410,743713
0,000138	4413,723946
0,000138	4416,704178
0,000139	4419,68441
0,000141	4422,664642
0,000141	4425,644875
0,000143	4428,625107
0,000145	4431,605339
0,000146	4434,585571
0,000146	4437,565804
0,000147	4440,546036
0,000148	4443,526268
0,000148	4446,5065
0,000148	4449,486732
0,000149	4452,466965
0,000149	4455,447197
0,000149	4458,427429
0,000148	4461,407661
0,000148	4464,387894
0,000147	4467,368126
0,000146	4470,348358
0,000145	4473,32859
0,000144	4476,308823
0,000143	4479,289055
0,000142	4482,269287
0,00014	4485,249519
0,000139	4488,229752
0,000139	4491,209984
0,000138	4494,190216
0,000137	4497,170448
0,000136	4500,150681
0,000135	4503,130913
0,000135	4506,111145
0,000134	4509,091377
0,000135	4512,071609
0,000135	4515,051842
0,000135	4518,032074
0,000136	4521,012306
0,000138	4523,992538
0,000139	4526,972771
0,00014	4529,953003
0,000142	4532,933235
0,000143	4535,913467
0,000144	4538,8937
0,000148	4541,873932
0,00015	4544,854164
0,000153	4547,834396
0,000156	4550,814629
0,00016	4553,794861
0,000161	4556,775093
0,000164	4559,755325
0,000167	4562,735558
0,000169	4565,71579
0,000172	4568,696022
0,000177	4571,676254
0,000179	4574,656487
0,000181	4577,636719
0,000184	4580,616951
0,000186	4583,597183
0,000188	4586,577415
0,000189	4589,557648
0,000191	4592,53788
0,000192	4595,518112
0,000194	4598,498344
0,000196	4601,478577
0,000196	4604,458809
0,000198	4607,439041
0,000199	4610,419273
0,0002	4613,399506
0,000201	4616,379738
0,000203	4619,35997
0,000202	4622,340202
0,000204	4625,320435
0,000207	4628,300667
0,000209	4631,280899
0,000211	4634,261131
0,000215	4637,241364
0,000219	4640,221596
0,000223	4643,201828
0,000228	4646,18206
0,000233	4649,162292
0,000239	4652,142525
0,000247	4655,122757
0,000254	4658,102989
0,000262	4661,083221
0,000271	4664,063454
0,00028	4667,043686
0,000289	4670,023918
0,000298	4673,00415
0,000307	4675,984383
0,000316	4678,964615
0,000326	4681,944847
0,000335	4684,925079
0,000344	4687,905312
0,000353	4690,885544
0,000363	4693,865776
0,000371	4696,846008
0,00038	4699,826241
0,000389	4702,806473
0,000397	4705,786705
0,000405	4708,766937
0,000414	4711,747169
0,000422	4714,727402
0,000431	4717,707634
0,00044	4720,687866
0,000449	4723,668098
0,000458	4726,648331
0,000467	4729,628563
0,000475	4732,608795
0,000483	4735,589027
0,000491	4738,56926
0,000499	4741,549492
0,000506	4744,529724
0,000514	4747,509956
0,000522	4750,490189
0,000529	4753,470421
0,000534	4756,450653
0,000539	4759,430885
0,000542	4762,411118
0,000546	4765,39135
0,000547	4768,371582
0,000547	4771,351814
0,000547	4774,332047
0,000545	4777,312279
0,000544	4780,292511
0,000541	4783,272743
0,000535	4786,252975
0,000529	4789,233208
0,000521	4792,21344
0,000512	4795,193672
0,000501	4798,173904
0,000489	4801,154137
0,000475	4804,134369
0,00046	4807,114601
0,000445	4810,094833
0,000428	4813,075066
0,000411	4816,055298
0,000392	4819,03553
0,000372	4822,015762
0,00035	4824,995995
0,000329	4827,976227
0,000304	4830,956459
0,000279	4833,936691
0,000254	4836,916924
0,000228	4839,897156
0,000203	4842,877388
0,000176	4845,85762
0,000151	4848,837852
0,000124	4851,818085
0,0000984	4854,798317
0,000075	4857,778549
0,0000604	4860,758781
0,0000623	4863,739014
0,0000794	4866,719246
0,000105	4869,699478
0,000135	4872,67971
0,000168	4875,659943
0,000201	4878,640175
0,000236	4881,620407
0,00027	4884,600639
0,000305	4887,580872
0,000336	4890,561104
0,000365	4893,541336
0,000388	4896,521568
0,000405	4899,501801
0,000416	4902,482033
0,000417	4905,462265
0,000412	4908,442497
0,000401	4911,422729
0,000384	4914,402962
0,000365	4917,383194
0,000344	4920,363426
0,000323	4923,343658
0,000306	4926,323891
0,00029	4929,304123
0,000278	4932,284355
0,00027	4935,264587
0,000264	4938,24482
0,000261	4941,225052
0,000257	4944,205284
0,000254	4947,185516
0,000252	4950,165749
0,00025	4953,145981
0,000247	4956,126213
0,000242	4959,106445
0,000238	4962,086678
0,000234	4965,06691
0,000228	4968,047142
0,000222	4971,027374
0,000214	4974,007607
0,000206	4976,987839
0,000198	4979,968071
0,00019	4982,948303
0,000182	4985,928535
0,000172	4988,908768
0,000162	4991,889
0,000152	4994,869232
0,000144	4997,849464
0,000135	5000,829697
0,000126	5003,809929
0,000117	5006,790161
0,00011	5009,770393
0,000103	5012,750626
0,0000981	5015,730858
0,000093	5018,71109
0,0000907	5021,691322
0,0000881	5024,671555
0,0000868	5027,651787
0,0000858	5030,632019
0,0000863	5033,612251
0,0000869	5036,592484
0,0000881	5039,572716
0,0000886	5042,552948
0,0000894	5045,53318
0,0000915	5048,513412
0,0000914	5051,493645
0,0000925	5054,473877
0,0000923	5057,454109
0,0000918	5060,434341
0,0000917	5063,414574
0,0000919	5066,394806
0,0000924	5069,375038
0,0000933	5072,35527
0,0000937	5075,335503
0,0000953	5078,315735
0,0000959	5081,295967
0,0000988	5084,276199
0,000102	5087,256432
0,000106	5090,236664
0,000109	5093,216896
0,000112	5096,197128
0,000114	5099,177361
0,000115	5102,157593
0,000113	5105,137825
0,000111	5108,118057
0,000106	5111,098289
0,0001	5114,078522
0,0000917	5117,058754
0,0000843	5120,038986
0,0000777	5123,019218
0,0000709	5125,999451
0,0000662	5128,979683
0,0000619	5131,959915
0,0000591	5134,940147
0,0000572	5137,92038
0,0000559	5140,900612
0,0000544	5143,880844
0,0000539	5146,861076
0,0000549	5149,841309
0,000054	5152,821541
0,0000535	5155,801773
0,000053	5158,782005
0,000053	5161,762238
0,0000526	5164,74247
0,0000533	5167,722702
0,0000523	5170,702934
0,0000518	5173,683167
0,000051	5176,663399
0,0000513	5179,643631
0,0000503	5182,623863
0,000051	5185,604095
0,0000512	5188,584328
0,0000511	5191,56456
0,0000509	5194,544792
0,0000509	5197,525024
0,0000505	5200,505257
0,0000496	5203,485489
0,0000497	5206,465721
0,0000488	5209,445953
0,0000484	5212,426186
0,0000486	5215,406418
0,0000479	5218,38665
0,0000476	5221,366882
0,0000474	5224,347115
0,0000487	5227,327347
0,0000476	5230,307579
0,0000479	5233,287811
0,0000484	5236,268044
0,0000482	5239,248276
0,0000506	5242,228508
0,0000503	5245,20874
0,0000509	5248,188972
0,0000517	5251,169205
0,0000528	5254,149437
0,0000535	5257,129669
0,0000538	5260,109901
0,0000535	5263,090134
0,0000525	5266,070366
0,0000526	5269,050598
0,0000528	5272,03083
0,0000529	5275,011063
0,000052	5277,991295
0,0000516	5280,971527
0,0000517	5283,951759
0,0000504	5286,931992
0,0000504	5289,912224
0,0000501	5292,892456
0,000049	5295,872688
0,0000489	5298,852921
0,0000491	5301,833153
0,0000474	5304,813385
0,0000481	5307,793617
0,0000468	5310,773849
0,0000455	5313,754082
0,0000463	5316,734314
0,0000463	5319,714546
0,000045	5322,694778
0,0000441	5325,675011
0,0000444	5328,655243
0,000043	5331,635475
0,0000431	5334,615707
0,0000437	5337,59594
0,0000429	5340,576172
0,0000428	5343,556404
0,0000428	5346,536636
0,0000437	5349,516869
0,0000448	5352,497101
0,0000445	5355,477333
0,000045	5358,457565
0,0000448	5361,437798
0,0000466	5364,41803
0,0000487	5367,398262
0,0000489	5370,378494
0,0000514	5373,358727
0,0000519	5376,338959
0,0000533	5379,319191
0,0000548	5382,299423
0,0000569	5385,279655
0,0000591	5388,259888
0,0000606	5391,24012
0,0000625	5394,220352
0,0000642	5397,200584
0,0000675	5400,180817
0,0000709	5403,161049
0,0000729	5406,141281
0,0000754	5409,121513
0,0000793	5412,101746
0,0000827	5415,081978
0,0000865	5418,06221
0,0000926	5421,042442
0,000097	5424,022675
0,000103	5427,002907
0,000108	5429,983139
0,000114	5432,963371
0,00012	5435,943604
0,000126	5438,923836
0,000131	5441,904068
0,000137	5444,8843
0,000142	5447,864532
0,000146	5450,844765
0,00015	5453,824997
0,000154	5456,805229
0,000156	5459,785461
0,000157	5462,765694
0,000156	5465,745926
0,000156	5468,726158
0,000153	5471,70639
0,000151	5474,686623
0,000149	5477,666855
0,000148	5480,647087
0,000147	5483,627319
0,000146	5486,607552
0,000146	5489,587784
0,000144	5492,568016
0,000145	5495,548248
0,000145	5498,528481
0,000145	5501,508713
0,000146	5504,488945
0,000148	5507,469177
0,000149	5510,449409
0,00015	5513,429642
0,00015	5516,409874
0,000152	5519,390106
0,000151	5522,370338
0,000152	5525,350571
0,000151	5528,330803
0,000152	5531,311035
0,00015	5534,291267
0,00015	5537,2715
0,000149	5540,251732
0,000146	5543,231964
0,000144	5546,212196
0,00014	5549,192429
0,000137	5552,172661
0,000134	5555,152893
0,000129	5558,133125
0,000124	5561,113358
0,00012	5564,09359
0,000113	5567,073822
0,000111	5570,054054
0,000104	5573,034286
0,0000993	5576,014519
0,0000945	5578,994751
0,0000896	5581,974983
0,0000842	5584,955215
0,0000802	5587,935448
0,0000772	5590,91568
0,000073	5593,895912
0,0000691	5596,876144
0,000067	5599,856377
0,0000639	5602,836609
0,0000606	5605,816841
0,0000586	5608,797073
0,0000557	5611,777306
0,0000536	5614,757538
0,0000516	5617,73777
0,0000508	5620,718002
0,0000488	5623,698235
0,0000482	5626,678467
0,0000457	5629,658699
0,0000455	5632,638931
0,0000432	5635,619164
0,0000421	5638,599396
0,0000402	5641,579628
0,0000391	5644,55986
0,0000382	5647,540092
0,000037	5650,520325
0,0000357	5653,500557
0,0000348	5656,480789
0,0000337	5659,461021
0,0000338	5662,441254
0,0000314	5665,421486
0,0000307	5668,401718
0,0000297	5671,38195
0,0000297	5674,362183
0,0000281	5677,342415
0,0000273	5680,322647
0,0000274	5683,302879
0,0000259	5686,283112
0,0000253	5689,263344
0,000024	5692,243576
0,0000237	5695,223808
0,0000222	5698,204041
0,0000219	5701,184273
0,0000215	5704,164505
0,0000201	5707,144737
0,0000191	5710,124969
0,0000193	5713,105202
0,0000186	5716,085434
0,0000175	5719,065666
0,0000173	5722,045898
0,0000158	5725,026131
0,0000154	5728,006363
0,0000143	5730,986595
0,0000141	5733,966827
0,0000128	5736,94706
0,0000133	5739,927292
0,0000109	5742,907524
0,0000109	5745,887756
0,000011	5748,867989
0,0000103	5751,848221
0,0000105	5754,828453
0,0000106	5757,808685
0,0000112	5760,788918
0,0000122	5763,76915
0,0000125	5766,749382
0,0000133	5769,729614
0,0000142	5772,709846
0,0000154	5775,690079
0,000016	5778,670311
0,0000187	5781,650543
0,0000194	5784,630775
0,0000212	5787,611008
0,0000228	5790,59124
0,0000248	5793,571472
0,0000264	5796,551704
0,0000286	5799,531937
0,0000303	5802,512169
0,0000325	5805,492401
0,0000336	5808,472633
0,0000364	5811,452866
0,0000375	5814,433098
0,0000407	5817,41333
0,0000422	5820,393562
0,000044	5823,373795
0,0000443	5826,354027
0,0000479	5829,334259
0,000049	5832,314491
0,000051	5835,294724
0,0000515	5838,274956
0,0000529	5841,255188
0,0000548	5844,23542
0,0000556	5847,215652
0,0000574	5850,195885
0,0000582	5853,176117
0,0000588	5856,156349
0,000059	5859,136581
0,0000604	5862,116814
0,0000602	5865,097046
0,0000618	5868,077278
0,0000616	5871,05751
0,0000615	5874,037743
0,0000616	5877,017975
0,0000613	5879,998207
0,0000607	5882,978439
0,0000605	5885,958672
0,0000595	5888,938904
0,0000591	5891,919136
0,0000585	5894,899368
0,0000571	5897,879601
0,0000568	5900,859833
0,000055	5903,840065
0,0000544	5906,820297
0,0000533	5909,800529
0,0000516	5912,780762
0,0000498	5915,760994
0,0000484	5918,741226
0,000048	5921,721458
0,0000469	5924,701691
0,0000447	5927,681923
0,0000428	5930,662155
0,0000417	5933,642387
0,0000404	5936,62262
0,0000411	5939,602852
0,0000387	5942,583084
0,0000388	5945,563316
[truncated: 30,772 more rows]
