# Supplementary material for: Predicting the Durability of Solid Fired Bricks Using NDT Electroacoustic Methods
Source: Materials (Basel). 2022 Aug 25;15(17):5882. doi: 10.3390/ma15175882 (PMC9457344; doi:10.3390/ma15175882)
Supplement: Supplementary file 1 [file materials-15-05882-s001.zip › 38-NV0_FL.csv]

ASCII data file created with TiePie Multi Channel software. www.tiepie.com.
2021-02-24 09:15:45 704m
Frequency	FFT1
Hz	V
0,000932	0
0,000156	2,980232239
0,000165	5,960464478
0,000176	8,940696716
0,000176	11,92092896
0,000198	14,90116119
0,000202	17,88139343
0,000206	20,86162567
0,000269	23,84185791
0,000251	26,82209015
0,00021	29,80232239
0,000207	32,78255463
0,000207	35,76278687
0,00021	38,7430191
0,000212	41,72325134
0,000208	44,70348358
0,000203	47,68371582
0,000238	50,66394806
0,000215	53,6441803
0,000216	56,62441254
0,000222	59,60464478
0,000222	62,58487701
0,000222	65,56510925
0,000223	68,54534149
0,000221	71,52557373
0,00022	74,50580597
0,000222	77,48603821
0,000223	80,46627045
0,00023	83,44650269
0,000226	86,42673492
0,000227	89,40696716
0,000227	92,3871994
0,00023	95,36743164
0,000229	98,34766388
0,000225	101,3278961
0,000226	104,3081284
0,000227	107,2883606
0,000229	110,2685928
0,000229	113,2488251
0,000234	116,2290573
0,000229	119,2092896
0,00023	122,1895218
0,000229	125,169754
0,000229	128,1499863
0,000229	131,1302185
0,000227	134,1104507
0,000228	137,090683
0,00023	140,0709152
0,000224	143,0511475
0,000226	146,0313797
0,000232	149,0116119
0,000224	151,9918442
0,000222	154,9720764
0,000224	157,9523087
0,000223	160,9325409
0,000224	163,9127731
0,000223	166,8930054
0,000225	169,8732376
0,000227	172,8534698
0,000226	175,8337021
0,000223	178,8139343
0,000222	181,7941666
0,000226	184,7743988
0,000225	187,754631
0,000225	190,7348633
0,000226	193,7150955
0,000227	196,6953278
0,000225	199,67556
0,000225	202,6557922
0,000226	205,6360245
0,000226	208,6162567
0,000229	211,596489
0,000227	214,5767212
0,000228	217,5569534
0,000231	220,5371857
0,000229	223,5174179
0,000229	226,4976501
0,000228	229,4778824
0,000226	232,4581146
0,000225	235,4383469
0,000225	238,4185791
0,000226	241,3988113
0,000224	244,3790436
0,000224	247,3592758
0,000231	250,3395081
0,000225	253,3197403
0,000224	256,2999725
0,000222	259,2802048
0,000225	262,260437
0,000223	265,2406693
0,000223	268,2209015
0,000221	271,2011337
0,000223	274,181366
0,000221	277,1615982
0,00022	280,1418304
0,000219	283,1220627
0,000217	286,1022949
0,000218	289,0825272
0,000216	292,0627594
0,000216	295,0429916
0,000217	298,0232239
0,000217	301,0034561
0,000216	303,9836884
0,000217	306,9639206
0,000216	309,9441528
0,000216	312,9243851
0,000218	315,9046173
0,000218	318,8848495
0,000222	321,8650818
0,000221	324,845314
0,000223	327,8255463
0,000222	330,8057785
0,000218	333,7860107
0,000213	336,766243
0,00021	339,7464752
0,000208	342,7267075
0,000206	345,7069397
0,000208	348,6871719
0,000206	351,6674042
0,000207	354,6476364
0,000209	357,6278687
0,000207	360,6081009
0,000205	363,5883331
0,000203	366,5685654
0,000204	369,5487976
0,000201	372,5290298
0,0002	375,5092621
0,000194	378,4894943
0,00019	381,4697266
0,000183	384,4499588
0,000178	387,430191
0,000168	390,4104233
0,000166	393,3906555
0,000159	396,3708878
0,000154	399,35112
0,00015	402,3313522
0,000144	405,3115845
0,00014	408,2918167
0,000135	411,272049
0,000133	414,2522812
0,000129	417,2325134
0,000129	420,2127457
0,000127	423,1929779
0,000126	426,1732101
0,000126	429,1534424
0,000126	432,1336746
0,000126	435,1139069
0,000123	438,0941391
0,000124	441,0743713
0,000125	444,0546036
0,000129	447,0348358
0,000129	450,0150681
0,000134	452,9953003
0,000136	455,9755325
0,000135	458,9557648
0,000136	461,935997
0,000137	464,9162292
0,000137	467,8964615
0,000139	470,8766937
0,000139	473,856926
0,00014	476,8371582
0,00014	479,8173904
0,000138	482,7976227
0,000137	485,7778549
0,000135	488,7580872
0,000136	491,7383194
0,000136	494,7185516
0,000134	497,6987839
0,000133	500,6790161
0,000132	503,6592484
0,000131	506,6394806
0,000131	509,6197128
0,000131	512,5999451
0,000128	515,5801773
0,000129	518,5604095
0,000129	521,5406418
0,000131	524,520874
0,000129	527,5011063
0,000128	530,4813385
0,000131	533,4615707
0,000131	536,441803
0,000129	539,4220352
0,00013	542,4022675
0,000128	545,3824997
0,000128	548,3627319
0,000127	551,3429642
0,000127	554,3231964
0,000126	557,3034286
0,000127	560,2836609
0,000124	563,2638931
0,000123	566,2441254
0,000125	569,2243576
0,000125	572,2045898
0,000122	575,1848221
0,000127	578,1650543
0,000126	581,1452866
0,000125	584,1255188
0,000126	587,105751
0,000126	590,0859833
0,000127	593,0662155
0,000127	596,0464478
0,000128	599,02668
0,00013	602,0069122
0,000132	604,9871445
0,000132	607,9673767
0,000133	610,9476089
0,000134	613,9278412
0,000135	616,9080734
0,000135	619,8883057
0,000134	622,8685379
0,000134	625,8487701
0,000135	628,8290024
0,000135	631,8092346
0,000137	634,7894669
0,000138	637,7696991
0,000137	640,7499313
0,000136	643,7301636
0,000134	646,7103958
0,00013	649,6906281
0,000128	652,6708603
0,000125	655,6510925
0,000123	658,6313248
0,00012	661,611557
0,000116	664,5917892
0,000116	667,5720215
0,000113	670,5522537
0,000111	673,532486
0,00011	676,5127182
0,000109	679,4929504
0,000108	682,4731827
0,000106	685,4534149
0,000105	688,4336472
0,000106	691,4138794
0,000104	694,3941116
0,000102	697,3743439
0,000102	700,3545761
0,000102	703,3348083
0,000102	706,3150406
0,0000999	709,2952728
0,000099	712,2755051
0,0001	715,2557373
0,0000976	718,2359695
0,0000953	721,2162018
0,0000939	724,196434
0,0000914	727,1766663
0,0000907	730,1568985
0,0000879	733,1371307
0,0000857	736,117363
0,0000835	739,0975952
0,0000794	742,0778275
0,0000769	745,0580597
0,0000765	748,0382919
0,00007	751,0185242
0,0000672	753,9987564
0,000066	756,9789886
0,0000613	759,9592209
0,0000582	762,9394531
0,0000562	765,9196854
0,0000545	768,8999176
0,0000524	771,8801498
0,0000534	774,8603821
0,0000589	777,8406143
0,0000675	780,8208466
0,0000829	783,8010788
0,000103	786,781311
0,000122	789,7615433
0,000145	792,7417755
0,000167	795,7220078
0,000189	798,70224
0,00021	801,6824722
0,000231	804,6627045
0,000247	807,6429367
0,000258	810,6231689
0,000268	813,6034012
0,00027	816,5836334
0,000271	819,5638657
0,00027	822,5440979
0,000269	825,5243301
0,000267	828,5045624
0,000265	831,4847946
0,000261	834,4650269
0,000257	837,4452591
0,000254	840,4254913
0,000249	843,4057236
0,000244	846,3859558
0,000241	849,366188
0,000237	852,3464203
0,000232	855,3266525
0,000229	858,3068848
0,000227	861,287117
0,000224	864,2673492
0,000223	867,2475815
0,000219	870,2278137
0,000219	873,208046
0,000214	876,1882782
0,000211	879,1685104
0,000205	882,1487427
0,000201	885,1289749
0,000195	888,1092072
0,000188	891,0894394
0,000183	894,0696716
0,000178	897,0499039
0,000173	900,0301361
0,000168	903,0103683
0,000165	905,9906006
0,000164	908,9708328
0,000161	911,9510651
0,00016	914,9312973
0,00016	917,9115295
0,000162	920,8917618
0,00016	923,871994
0,000161	926,8522263
0,00016	929,8324585
0,000161	932,8126907
0,000161	935,792923
0,000162	938,7731552
0,000164	941,7533875
0,000162	944,7336197
0,000162	947,7138519
0,000163	950,6940842
0,000162	953,6743164
0,000162	956,6545486
0,000163	959,6347809
0,00016	962,6150131
0,000161	965,5952454
0,00016	968,5754776
0,000159	971,5557098
0,000161	974,5359421
0,000162	977,5161743
0,000164	980,4964066
0,000166	983,4766388
0,000169	986,456871
0,000171	989,4371033
0,000173	992,4173355
0,000175	995,3975677
0,00018	998,3778
0,000182	1001,358032
0,000187	1004,338264
0,000189	1007,318497
0,000193	1010,298729
0,000197	1013,278961
0,000202	1016,259193
0,000205	1019,239426
0,00021	1022,219658
0,000216	1025,19989
0,00022	1028,180122
0,000224	1031,160355
0,000231	1034,140587
0,000236	1037,120819
0,000243	1040,101051
0,00025	1043,081284
0,000258	1046,061516
0,000265	1049,041748
0,000276	1052,02198
0,000288	1055,002213
0,000301	1057,982445
0,000314	1060,962677
0,000329	1063,942909
0,000339	1066,923141
0,00035	1069,903374
0,000358	1072,883606
0,000364	1075,863838
0,000369	1078,84407
0,000375	1081,824303
0,000377	1084,804535
0,000381	1087,784767
0,000384	1090,764999
0,000387	1093,745232
0,000395	1096,725464
0,000402	1099,705696
0,000411	1102,685928
0,000422	1105,666161
0,000433	1108,646393
0,000443	1111,626625
0,000457	1114,606857
0,000469	1117,58709
0,000482	1120,567322
0,000494	1123,547554
0,00051	1126,527786
0,000523	1129,508018
0,000539	1132,488251
0,000554	1135,468483
0,000572	1138,448715
0,000591	1141,428947
0,00061	1144,40918
0,000631	1147,389412
0,000653	1150,369644
0,00068	1153,349876
0,000708	1156,330109
0,000737	1159,310341
0,000767	1162,290573
0,0008	1165,270805
0,000833	1168,251038
0,000868	1171,23127
0,000906	1174,211502
0,000946	1177,191734
0,000988	1180,171967
0,00104	1183,152199
0,00109	1186,132431
0,00114	1189,112663
0,0012	1192,092896
0,00126	1195,073128
0,00133	1198,05336
0,00141	1201,033592
0,0015	1204,013824
0,00159	1206,994057
0,00169	1209,974289
0,0018	1212,954521
0,00193	1215,934753
0,00206	1218,914986
0,0022	1221,895218
0,00236	1224,87545
0,00251	1227,855682
0,00267	1230,835915
0,00283	1233,816147
0,00297	1236,796379
0,00307	1239,776611
0,0031	1242,756844
0,00299	1245,737076
0,00269	1248,717308
0,00224	1251,69754
0,00181	1254,677773
0,0015	1257,658005
0,00127	1260,638237
0,00109	1263,618469
0,000949	1266,598701
0,000839	1269,578934
0,000753	1272,559166
0,00069	1275,539398
0,000641	1278,51963
0,000607	1281,499863
0,000578	1284,480095
0,00056	1287,460327
0,000547	1290,440559
0,000536	1293,420792
0,000526	1296,401024
0,00052	1299,381256
0,000515	1302,361488
0,000509	1305,341721
0,000504	1308,321953
0,000498	1311,302185
0,000493	1314,282417
0,00049	1317,26265
0,000484	1320,242882
0,000481	1323,223114
0,000477	1326,203346
0,000472	1329,183578
0,000466	1332,163811
0,000461	1335,144043
0,000456	1338,124275
0,000448	1341,104507
0,000441	1344,08474
0,000436	1347,064972
0,000431	1350,045204
0,000428	1353,025436
0,000424	1356,005669
0,000421	1358,985901
0,000419	1361,966133
0,000415	1364,946365
0,000414	1367,926598
0,000412	1370,90683
0,000409	1373,887062
0,000406	1376,867294
0,000401	1379,847527
0,000399	1382,827759
0,000394	1385,807991
0,000389	1388,788223
0,000387	1391,768456
0,000383	1394,748688
0,00038	1397,72892
0,000377	1400,709152
0,000373	1403,689384
0,000372	1406,669617
0,000371	1409,649849
0,000369	1412,630081
0,000368	1415,610313
0,000364	1418,590546
0,000363	1421,570778
0,000362	1424,55101
0,00036	1427,531242
0,000357	1430,511475
0,000353	1433,491707
0,000343	1436,471939
0,000326	1439,452171
0,000307	1442,432404
0,000295	1445,412636
0,000292	1448,392868
0,000295	1451,3731
0,000296	1454,353333
0,000295	1457,333565
0,000296	1460,313797
0,000295	1463,294029
0,000295	1466,274261
0,000294	1469,254494
0,000293	1472,234726
0,000293	1475,214958
0,000294	1478,19519
0,000293	1481,175423
0,000292	1484,155655
0,000293	1487,135887
0,000291	1490,116119
0,000291	1493,096352
0,00029	1496,076584
0,000288	1499,056816
0,000288	1502,037048
0,000287	1505,017281
0,000287	1507,997513
0,000285	1510,977745
0,000285	1513,957977
0,000286	1516,93821
0,000285	1519,918442
0,000286	1522,898674
0,000288	1525,878906
0,000289	1528,859138
0,000291	1531,839371
0,000294	1534,819603
0,000296	1537,799835
0,000299	1540,780067
0,000303	1543,7603
0,000305	1546,740532
0,000309	1549,720764
0,000312	1552,700996
0,000319	1555,681229
0,000322	1558,661461
0,000325	1561,641693
0,000326	1564,621925
0,000328	1567,602158
0,000325	1570,58239
0,000321	1573,562622
0,000313	1576,542854
0,000302	1579,523087
0,000289	1582,503319
0,000274	1585,483551
0,000259	1588,463783
0,000243	1591,444016
0,000231	1594,424248
0,000221	1597,40448
0,000215	1600,384712
0,000215	1603,364944
0,000219	1606,345177
0,000225	1609,325409
0,000232	1612,305641
0,000239	1615,285873
0,000244	1618,266106
0,000247	1621,246338
0,000249	1624,22657
0,000251	1627,206802
0,000252	1630,187035
0,000253	1633,167267
0,000252	1636,147499
0,000252	1639,127731
0,000253	1642,107964
0,000254	1645,088196
0,000255	1648,068428
0,000258	1651,04866
0,000263	1654,028893
0,000268	1657,009125
0,000273	1659,989357
0,000279	1662,969589
0,000284	1665,949821
0,00029	1668,930054
0,000293	1671,910286
0,000296	1674,890518
0,000297	1677,87075
0,000297	1680,850983
0,000297	1683,831215
0,000294	1686,811447
0,000292	1689,791679
0,00029	1692,771912
0,000287	1695,752144
0,000284	1698,732376
0,000282	1701,712608
0,000281	1704,692841
0,000279	1707,673073
0,000278	1710,653305
0,000278	1713,633537
0,000278	1716,61377
0,000279	1719,594002
0,000279	1722,574234
0,000282	1725,554466
0,000284	1728,534698
0,000289	1731,514931
0,000292	1734,495163
0,000297	1737,475395
0,000303	1740,455627
0,000311	1743,43586
0,000317	1746,416092
0,000325	1749,396324
0,000332	1752,376556
0,000339	1755,356789
0,000345	1758,337021
0,000351	1761,317253
0,000357	1764,297485
0,000362	1767,277718
0,000367	1770,25795
0,00037	1773,238182
0,000375	1776,218414
0,000379	1779,198647
0,000383	1782,178879
0,000387	1785,159111
0,000391	1788,139343
0,000397	1791,119576
0,000399	1794,099808
0,000402	1797,08004
0,000407	1800,060272
0,000409	1803,040504
0,000413	1806,020737
0,000414	1809,000969
0,00042	1811,981201
0,000423	1814,961433
0,000428	1817,941666
0,000432	1820,921898
0,000437	1823,90213
0,000443	1826,882362
0,00045	1829,862595
0,000457	1832,842827
0,000465	1835,823059
0,000472	1838,803291
0,000481	1841,783524
0,000489	1844,763756
0,000499	1847,743988
0,000507	1850,72422
0,000516	1853,704453
0,000525	1856,684685
0,000532	1859,664917
0,000539	1862,645149
0,000546	1865,625381
0,000552	1868,605614
0,000557	1871,585846
0,000563	1874,566078
0,000568	1877,54631
0,000575	1880,526543
0,000583	1883,506775
0,000591	1886,487007
0,000601	1889,467239
0,000611	1892,447472
0,000619	1895,427704
0,000628	1898,407936
0,000636	1901,388168
0,000644	1904,368401
0,000651	1907,348633
0,00066	1910,328865
0,000671	1913,309097
0,000683	1916,28933
0,000694	1919,269562
0,000709	1922,249794
0,000722	1925,230026
0,000737	1928,210258
0,000751	1931,190491
0,000766	1934,170723
0,000782	1937,150955
0,000799	1940,131187
0,000816	1943,11142
0,000835	1946,091652
0,000857	1949,071884
0,000879	1952,052116
0,000904	1955,032349
0,00093	1958,012581
0,000957	1960,992813
0,000988	1963,973045
0,00102	1966,953278
0,00105	1969,93351
0,00109	1972,913742
0,00112	1975,893974
0,00116	1978,874207
0,0012	1981,854439
0,00124	1984,834671
0,00128	1987,814903
0,00132	1990,795135
0,00136	1993,775368
0,00141	1996,7556
0,00146	1999,735832
0,00151	2002,716064
0,00156	2005,696297
0,00161	2008,676529
0,00167	2011,656761
0,00174	2014,636993
0,00181	2017,617226
0,00189	2020,597458
0,00198	2023,57769
0,00207	2026,557922
0,00217	2029,538155
0,00227	2032,518387
0,00239	2035,498619
0,0025	2038,478851
0,00261	2041,459084
0,0027	2044,439316
0,00275	2047,419548
0,00271	2050,39978
0,00256	2053,380013
0,00228	2056,360245
0,00195	2059,340477
0,00163	2062,320709
0,00135	2065,300941
0,00111	2068,281174
0,000898	2071,261406
0,000724	2074,241638
0,000582	2077,22187
0,00047	2080,202103
0,000389	2083,182335
0,000335	2086,162567
0,000303	2089,142799
0,00029	2092,123032
0,000285	2095,103264
0,000286	2098,083496
0,000288	2101,063728
0,00029	2104,043961
0,00029	2107,024193
0,000287	2110,004425
0,000284	2112,984657
0,000278	2115,96489
0,000273	2118,945122
0,000267	2121,925354
0,000261	2124,905586
0,000253	2127,885818
0,000247	2130,866051
0,000242	2133,846283
0,000238	2136,826515
0,000235	2139,806747
0,000235	2142,78698
0,000236	2145,767212
0,000237	2148,747444
0,000241	2151,727676
0,000243	2154,707909
0,000247	2157,688141
0,000249	2160,668373
0,00025	2163,648605
0,00025	2166,628838
0,00025	2169,60907
0,00025	2172,589302
0,000249	2175,569534
0,000248	2178,549767
0,000249	2181,529999
0,000247	2184,510231
0,000248	2187,490463
0,000247	2190,470695
0,000248	2193,450928
0,000248	2196,43116
0,00025	2199,411392
0,000251	2202,391624
0,000254	2205,371857
0,000256	2208,352089
0,000257	2211,332321
0,000258	2214,312553
0,00026	2217,292786
0,000261	2220,273018
0,000261	2223,25325
0,000262	2226,233482
0,000264	2229,213715
0,000264	2232,193947
0,000265	2235,174179
0,000267	2238,154411
0,00027	2241,134644
0,000271	2244,114876
0,000273	2247,095108
0,000275	2250,07534
0,000276	2253,055573
0,000278	2256,035805
0,000279	2259,016037
0,000279	2261,996269
0,000278	2264,976501
0,000278	2267,956734
0,000276	2270,936966
0,000276	2273,917198
0,000277	2276,89743
0,000276	2279,877663
0,000277	2282,857895
0,00028	2285,838127
0,000281	2288,818359
0,000285	2291,798592
0,000287	2294,778824
0,00029	2297,759056
0,000294	2300,739288
0,000297	2303,719521
0,000302	2306,699753
0,000308	2309,679985
0,000312	2312,660217
0,000316	2315,64045
0,000321	2318,620682
0,000325	2321,600914
0,000327	2324,581146
0,000328	2327,561378
0,000328	2330,541611
0,000328	2333,521843
0,000328	2336,502075
0,000328	2339,482307
0,000328	2342,46254
0,000329	2345,442772
0,000329	2348,423004
0,00033	2351,403236
0,000332	2354,383469
0,000331	2357,363701
0,000333	2360,343933
0,000334	2363,324165
0,000336	2366,304398
0,000336	2369,28463
0,000337	2372,264862
0,000337	2375,245094
0,000338	2378,225327
0,000338	2381,205559
0,000338	2384,185791
0,000337	2387,166023
0,000335	2390,146255
0,000335	2393,126488
0,000332	2396,10672
0,000328	2399,086952
0,000323	2402,067184
0,000317	2405,047417
0,00031	2408,027649
0,0003	2411,007881
0,000291	2413,988113
0,000279	2416,968346
0,000266	2419,948578
0,000254	2422,92881
0,000241	2425,909042
0,000228	2428,889275
0,000216	2431,869507
0,000205	2434,849739
0,000197	2437,829971
0,000194	2440,810204
0,000196	2443,790436
0,000203	2446,770668
0,00022	2449,7509
0,000244	2452,731133
0,000274	2455,711365
0,000312	2458,691597
0,000354	2461,671829
0,000401	2464,652061
0,00045	2467,632294
0,000502	2470,612526
0,000555	2473,592758
0,000606	2476,57299
0,000654	2479,553223
0,000696	2482,533455
0,000729	2485,513687
0,000755	2488,493919
0,000769	2491,474152
0,000768	2494,454384
0,000756	2497,434616
0,000731	2500,414848
0,000697	2503,395081
0,000655	2506,375313
0,000606	2509,355545
0,000557	2512,335777
0,000509	2515,31601
0,000463	2518,296242
0,000423	2521,276474
0,000388	2524,256706
0,000361	2527,236938
0,000343	2530,217171
0,000331	2533,197403
0,000326	2536,177635
0,000327	2539,157867
0,000333	2542,1381
0,000341	2545,118332
0,000353	2548,098564
0,000363	2551,078796
0,000375	2554,059029
0,000387	2557,039261
0,000396	2560,019493
0,000406	2562,999725
0,000415	2565,979958
0,000424	2568,96019
0,00043	2571,940422
0,000438	2574,920654
0,000443	2577,900887
0,000448	2580,881119
0,000454	2583,861351
0,000458	2586,841583
0,000463	2589,821815
0,000466	2592,802048
0,000472	2595,78228
0,000477	2598,762512
0,000483	2601,742744
0,000488	2604,722977
0,000494	2607,703209
0,0005	2610,683441
0,000506	2613,663673
0,000512	2616,643906
0,000517	2619,624138
0,000523	2622,60437
0,000527	2625,584602
0,000533	2628,564835
0,000537	2631,545067
0,000541	2634,525299
0,000544	2637,505531
0,000548	2640,485764
0,000551	2643,465996
0,000556	2646,446228
0,000559	2649,42646
0,000564	2652,406693
0,000568	2655,386925
0,000575	2658,367157
0,000581	2661,347389
0,000589	2664,327621
0,000596	2667,307854
0,000604	2670,288086
0,000612	2673,268318
0,000619	2676,24855
0,000627	2679,228783
0,000632	2682,209015
0,00064	2685,189247
0,000646	2688,169479
0,000655	2691,149712
0,000663	2694,129944
0,00067	2697,110176
0,00068	2700,090408
0,000692	2703,070641
0,000702	2706,050873
0,000715	2709,031105
0,000727	2712,011337
0,000739	2714,99157
0,000752	2717,971802
0,000765	2720,952034
0,000778	2723,932266
0,000791	2726,912498
0,000804	2729,892731
0,000818	2732,872963
0,000833	2735,853195
0,00085	2738,833427
0,000866	2741,81366
0,000884	2744,793892
0,000902	2747,774124
0,000919	2750,754356
0,000938	2753,734589
0,000956	2756,714821
0,000975	2759,695053
0,000994	2762,675285
0,00101	2765,655518
0,00104	2768,63575
0,00106	2771,615982
0,00108	2774,596214
0,0011	2777,576447
0,00113	2780,556679
0,00116	2783,536911
0,00119	2786,517143
0,00122	2789,497375
0,00124	2792,477608
0,00128	2795,45784
0,00131	2798,438072
0,00135	2801,418304
0,00138	2804,398537
0,00142	2807,378769
0,00145	2810,359001
0,00149	2813,339233
0,00152	2816,319466
0,00154	2819,299698
0,00154	2822,27993
0,00152	2825,260162
0,00145	2828,240395
0,00133	2831,220627
0,00116	2834,200859
0,000955	2837,181091
0,00074	2840,161324
0,00054	2843,141556
0,000367	2846,121788
0,000232	2849,10202
0,000122	2852,082253
0,0000426	2855,062485
0,0000367	2858,042717
0,0000897	2861,022949
0,000135	2864,003181
0,000174	2866,983414
0,000209	2869,963646
0,000241	2872,943878
0,00027	2875,92411
0,000296	2878,904343
0,00032	2881,884575
0,000341	2884,864807
0,00036	2887,845039
0,000377	2890,825272
0,000392	2893,805504
0,000406	2896,785736
0,000418	2899,765968
0,000429	2902,746201
0,000438	2905,726433
0,000445	2908,706665
0,000446	2911,686897
0,000442	2914,66713
0,000425	2917,647362
0,000394	2920,627594
0,000344	2923,607826
0,00027	2926,588058
0,000175	2929,568291
0,0000937	2932,548523
0,000129	2935,528755
0,000229	2938,508987
0,000319	2941,48922
0,000392	2944,469452
0,000446	2947,449684
0,000485	2950,429916
0,000515	2953,410149
0,000539	2956,390381
0,000558	2959,370613
0,000576	2962,350845
0,000596	2965,331078
0,000617	2968,31131
0,000638	2971,291542
0,000662	2974,271774
0,000687	2977,252007
0,000714	2980,232239
0,000744	2983,212471
0,000774	2986,192703
0,000805	2989,172935
0,000839	2992,153168
0,000873	2995,1334
0,00091	2998,113632
0,000947	3001,093864
0,000989	3004,074097
0,00103	3007,054329
0,00107	3010,034561
0,00112	3013,014793
0,00117	3015,995026
0,00122	3018,975258
0,00127	3021,95549
0,00132	3024,935722
0,00138	3027,915955
0,00144	3030,896187
0,0015	3033,876419
0,00156	3036,856651
0,00163	3039,836884
0,00171	3042,817116
0,00179	3045,797348
0,00187	3048,77758
0,00196	3051,757813
0,00205	3054,738045
0,00215	3057,718277
0,00226	3060,698509
0,00237	3063,678741
0,00249	3066,658974
0,00262	3069,639206
0,00276	3072,619438
0,0029	3075,59967
0,00306	3078,579903
0,00322	3081,560135
0,00339	3084,540367
0,00357	3087,520599
0,00376	3090,500832
0,00396	3093,481064
0,00417	3096,461296
0,00437	3099,441528
0,00457	3102,421761
0,00477	3105,401993
0,00494	3108,382225
0,00508	3111,362457
0,00517	3114,34269
0,00519	3117,322922
0,00511	3120,303154
0,0049	3123,283386
0,00457	3126,263618
0,00413	3129,243851
0,00366	3132,224083
0,00326	3135,204315
0,00294	3138,184547
0,0027	3141,16478
0,0025	3144,145012
0,00234	3147,125244
0,00221	3150,105476
0,0021	3153,085709
0,002	3156,065941
0,00193	3159,046173
0,00186	3162,026405
0,0018	3165,006638
0,00175	3167,98687
0,0017	3170,967102
0,00165	3173,947334
0,00161	3176,927567
0,00157	3179,907799
0,00154	3182,888031
0,0015	3185,868263
0,00147	3188,848495
0,00144	3191,828728
0,00141	3194,80896
0,00138	3197,789192
0,00135	3200,769424
0,00132	3203,749657
0,0013	3206,729889
0,00127	3209,710121
0,00124	3212,690353
0,00122	3215,670586
0,00119	3218,650818
0,00116	3221,63105
0,00114	3224,611282
0,00111	3227,591515
0,00109	3230,571747
0,00106	3233,551979
0,00104	3236,532211
0,00101	3239,512444
0,000982	3242,492676
0,000954	3245,472908
0,000926	3248,45314
0,000896	3251,433372
0,000864	3254,413605
0,000831	3257,393837
0,000795	3260,374069
0,000757	3263,354301
0,000715	3266,334534
0,000671	3269,314766
0,000627	3272,294998
0,000583	3275,27523
0,000543	3278,255463
0,000509	3281,235695
0,000488	3284,215927
0,000483	3287,196159
0,000496	3290,176392
0,000526	3293,156624
0,000568	3296,136856
0,000617	3299,117088
0,000667	3302,097321
0,00071	3305,077553
0,000742	3308,057785
0,000762	3311,038017
0,00077	3314,01825
0,000763	3316,998482
0,000745	3319,978714
0,00072	3322,958946
0,000689	3325,939178
0,000653	3328,919411
0,000619	3331,899643
0,000585	3334,879875
0,000553	3337,860107
0,000526	3340,84034
0,000503	3343,820572
0,000484	3346,800804
0,00047	3349,781036
0,000458	3352,761269
0,00045	3355,741501
0,000444	3358,721733
0,000436	3361,701965
0,000432	3364,682198
0,000427	3367,66243
0,000423	3370,642662
0,000419	3373,622894
0,000417	3376,603127
0,000413	3379,583359
0,000411	3382,563591
0,000408	3385,543823
0,000405	3388,524055
0,000401	3391,504288
0,000399	3394,48452
0,000396	3397,464752
0,000392	3400,444984
0,000389	3403,425217
0,000386	3406,405449
0,000383	3409,385681
0,000379	3412,365913
0,000376	3415,346146
0,000373	3418,326378
0,000371	3421,30661
0,000368	3424,286842
0,000365	3427,267075
0,000362	3430,247307
0,000359	3433,227539
0,000356	3436,207771
0,000353	3439,188004
0,00035	3442,168236
0,000349	3445,148468
0,000347	3448,1287
0,000346	3451,108932
0,000346	3454,089165
0,000347	3457,069397
0,000347	3460,049629
0,000348	3463,029861
0,00035	3466,010094
0,000352	3468,990326
0,000352	3471,970558
0,000352	3474,95079
0,000352	3477,931023
0,000351	3480,911255
0,000349	3483,891487
0,000347	3486,871719
0,000344	3489,851952
0,00034	3492,832184
0,000335	3495,812416
0,000328	3498,792648
0,00032	3501,772881
0,00031	3504,753113
0,000296	3507,733345
0,000281	3510,713577
0,000266	3513,69381
0,00025	3516,674042
0,000233	3519,654274
0,00022	3522,634506
0,00021	3525,614738
0,000204	3528,594971
0,000201	3531,575203
0,000196	3534,555435
0,000194	3537,535667
0,000192	3540,5159
0,000187	3543,496132
0,000185	3546,476364
0,000181	3549,456596
0,000177	3552,436829
0,000174	3555,417061
0,000169	3558,397293
0,000167	3561,377525
0,000166	3564,357758
0,000166	3567,33799
0,000166	3570,318222
0,000167	3573,298454
0,000168	3576,278687
0,000171	3579,258919
0,000174	3582,239151
0,000176	3585,219383
0,000182	3588,199615
0,000184	3591,179848
0,000187	3594,16008
0,000192	3597,140312
0,000197	3600,120544
0,000203	3603,100777
0,000208	3606,081009
0,000215	3609,061241
0,000219	3612,041473
0,000227	3615,021706
0,000234	3618,001938
0,00024	3620,98217
0,000246	3623,962402
0,000254	3626,942635
0,000261	3629,922867
0,00027	3632,903099
0,000277	3635,883331
0,000286	3638,863564
0,000294	3641,843796
0,000299	3644,824028
0,000305	3647,80426
0,000308	3650,784492
0,000309	3653,764725
0,000309	3656,744957
0,000308	3659,725189
0,000308	3662,705421
0,000306	3665,685654
0,000306	3668,665886
0,000309	3671,646118
0,000311	3674,62635
0,000316	3677,606583
0,00032	3680,586815
0,000323	3683,567047
0,000327	3686,547279
0,000327	3689,527512
0,000327	3692,507744
0,000326	3695,487976
0,00032	3698,468208
0,000312	3701,448441
0,000302	3704,428673
0,000287	3707,408905
0,000269	3710,389137
0,000249	3713,36937
0,000228	3716,349602
0,000208	3719,329834
0,000186	3722,310066
0,000166	3725,290298
0,000146	3728,270531
0,000125	3731,250763
0,000102	3734,230995
0,0000767	3737,211227
0,0000528	3740,19146
0,000027	3743,171692
0,00000715	3746,151924
0,0000218	3749,132156
0,0000431	3752,112389
0,0000643	3755,092621
0,0000802	3758,072853
0,0000951	3761,053085
0,000108	3764,033318
0,000117	3767,01355
0,000126	3769,993782
0,000131	3772,974014
0,000136	3775,954247
0,000137	3778,934479
0,000139	3781,914711
0,000139	3784,894943
0,000137	3787,875175
0,000135	3790,855408
0,000133	3793,83564
0,000132	3796,815872
0,000131	3799,796104
0,000129	3802,776337
0,000127	3805,756569
0,000124	3808,736801
0,000123	3811,717033
0,000121	3814,697266
0,000119	3817,677498
0,000117	3820,65773
0,000116	3823,637962
0,000114	3826,618195
0,000114	3829,598427
0,000112	3832,578659
0,00011	3835,558891
0,00011	3838,539124
0,000108	3841,519356
0,000106	3844,499588
0,000106	3847,47982
0,000105	3850,460052
0,000105	3853,440285
0,000104	3856,420517
0,000104	3859,400749
0,000105	3862,380981
0,000106	3865,361214
0,000108	3868,341446
0,000108	3871,321678
0,000111	3874,30191
0,000114	3877,282143
0,000115	3880,262375
0,000118	3883,242607
0,00012	3886,222839
0,000122	3889,203072
0,000125	3892,183304
0,000126	3895,163536
0,000129	3898,143768
0,00013	3901,124001
0,000131	3904,104233
0,000132	3907,084465
0,000131	3910,064697
0,00013	3913,04493
0,000129	3916,025162
0,000126	3919,005394
0,000123	3921,985626
0,00012	3924,965858
0,000115	3927,946091
0,000109	3930,926323
0,000101	3933,906555
0,0000936	3936,886787
0,0000852	3939,86702
0,0000782	3942,847252
0,0000724	3945,827484
0,0000668	3948,807716
0,000062	3951,787949
0,0000582	3954,768181
0,000053	3957,748413
0,0000477	3960,728645
0,0000417	3963,708878
0,0000341	3966,68911
0,0000274	3969,669342
0,00002	3972,649574
0,0000143	3975,629807
0,0000101	3978,610039
0,0000114	3981,590271
0,0000175	3984,570503
0,000025	3987,550735
0,0000325	3990,530968
0,0000407	3993,5112
0,0000512	3996,491432
0,0000599	3999,471664
0,0000688	4002,451897
0,0000793	4005,432129
0,0000903	4008,412361
0,000101	4011,392593
0,000113	4014,372826
0,000124	4017,353058
0,000137	4020,33329
0,000148	4023,313522
0,000162	4026,293755
0,000176	4029,273987
0,000191	4032,254219
0,000206	4035,234451
0,000223	4038,214684
0,000239	4041,194916
0,000258	4044,175148
0,000278	4047,15538
0,000297	4050,135612
0,000317	4053,115845
0,000334	4056,096077
0,000351	4059,076309
0,000365	4062,056541
0,000376	4065,036774
0,000382	4068,017006
0,000383	4070,997238
0,00038	4073,97747
0,000371	4076,957703
0,000355	4079,937935
0,000338	4082,918167
0,000317	4085,898399
0,000295	4088,878632
0,000273	4091,858864
0,000252	4094,839096
0,000235	4097,819328
0,000222	4100,799561
0,000213	4103,779793
0,000207	4106,760025
0,000204	4109,740257
0,000201	4112,72049
0,000199	4115,700722
0,000194	4118,680954
0,000189	4121,661186
0,000183	4124,641418
0,000178	4127,621651
0,000174	4130,601883
0,000174	4133,582115
0,000176	4136,562347
0,000181	4139,54258
0,00019	4142,522812
0,000199	4145,503044
0,000209	4148,483276
0,000218	4151,463509
0,000227	4154,443741
0,000235	4157,423973
0,00024	4160,404205
0,000244	4163,384438
0,000246	4166,36467
0,000244	4169,344902
0,000239	4172,325134
0,00023	4175,305367
0,000219	4178,285599
0,000207	4181,265831
0,000193	4184,246063
0,00018	4187,226295
0,000168	4190,206528
0,000159	4193,18676
0,000153	4196,166992
0,00015	4199,147224
0,000149	4202,127457
0,000149	4205,107689
0,000149	4208,087921
0,000148	4211,068153
0,000149	4214,048386
0,000147	4217,028618
0,000147	4220,00885
0,000145	4222,989082
0,000143	4225,969315
0,000141	4228,949547
0,000139	4231,929779
0,000136	4234,910011
0,000133	4237,890244
0,000131	4240,870476
0,000129	4243,850708
0,000127	4246,83094
0,000126	4249,811172
0,000125	4252,791405
0,000122	4255,771637
0,000122	4258,751869
0,000121	4261,732101
0,00012	4264,712334
0,000119	4267,692566
0,000119	4270,672798
0,000118	4273,65303
0,000117	4276,633263
0,000115	4279,613495
0,000114	4282,593727
0,000112	4285,573959
0,00011	4288,554192
0,000107	4291,534424
0,000104	4294,514656
0,000102	4297,494888
0,0001	4300,475121
0,0000969	4303,455353
0,0000951	4306,435585
0,0000942	4309,415817
0,0000929	4312,396049
0,0000925	4315,376282
0,0000931	4318,356514
0,0000953	4321,336746
0,000099	4324,316978
0,000104	4327,297211
0,000112	4330,277443
0,00012	4333,257675
0,000132	4336,237907
0,000145	4339,21814
0,00016	4342,198372
0,000176	4345,178604
0,000194	4348,158836
0,00021	4351,139069
0,000228	4354,119301
0,000243	4357,099533
0,000258	4360,079765
0,000271	4363,059998
0,000283	4366,04023
0,000291	4369,020462
0,000297	4372,000694
0,000298	4374,980927
0,000296	4377,961159
0,000292	4380,941391
0,000285	4383,921623
0,000275	4386,901855
0,000266	4389,882088
0,000256	4392,86232
0,000247	4395,842552
0,000242	4398,822784
0,000237	4401,803017
0,000237	4404,783249
0,000239	4407,763481
0,00024	4410,743713
0,000244	4413,723946
0,000247	4416,704178
0,000249	4419,68441
0,000251	4422,664642
0,000252	4425,644875
0,000253	4428,625107
0,000252	4431,605339
0,000253	4434,585571
0,000253	4437,565804
0,000252	4440,546036
0,000252	4443,526268
0,000253	4446,5065
0,000254	4449,486732
0,000255	4452,466965
0,000256	4455,447197
0,000257	4458,427429
0,000258	4461,407661
0,000259	4464,387894
0,000259	4467,368126
0,00026	4470,348358
0,00026	4473,32859
0,000259	4476,308823
0,000259	4479,289055
0,000256	4482,269287
0,000253	4485,249519
0,000249	4488,229752
0,000245	4491,209984
0,000238	4494,190216
0,000231	4497,170448
0,000223	4500,150681
0,000214	4503,130913
0,000203	4506,111145
0,000192	4509,091377
0,000178	4512,071609
0,000166	4515,051842
0,00015	4518,032074
0,000133	4521,012306
0,000116	4523,992538
0,0000965	4526,972771
0,0000773	4529,953003
0,0000588	4532,933235
0,0000448	4535,913467
0,0000413	4538,8937
0,000051	4541,873932
0,0000662	4544,854164
0,0000821	4547,834396
0,0000984	4550,814629
0,000112	4553,794861
0,000121	4556,775093
0,000129	4559,755325
0,000133	4562,735558
0,000137	4565,71579
0,000136	4568,696022
0,000134	4571,676254
0,000129	4574,656487
0,000123	4577,636719
0,000114	4580,616951
0,000105	4583,597183
0,0000956	4586,577415
0,0000848	4589,557648
0,000076	4592,53788
0,0000673	4595,518112
0,0000617	4598,498344
0,0000599	4601,478577
0,0000613	4604,458809
0,0000657	4607,439041
0,0000707	4610,419273
0,000078	4613,399506
0,0000851	4616,379738
0,0000899	4619,35997
0,0000934	4622,340202
0,0000958	4625,320435
0,0000971	4628,300667
0,0000971	4631,280899
0,0000973	4634,261131
0,0000974	4637,241364
0,000096	4640,221596
0,0000957	4643,201828
0,0000951	4646,18206
0,0000933	4649,162292
0,0000943	4652,142525
0,0000947	4655,122757
0,0000943	4658,102989
0,0000951	4661,083221
0,000095	4664,063454
0,000096	4667,043686
0,0000968	4670,023918
0,0000963	4673,00415
0,0000976	4675,984383
0,000098	4678,964615
0,0000989	4681,944847
0,0001	4684,925079
0,000102	4687,905312
0,000102	4690,885544
0,000104	4693,865776
0,000104	4696,846008
0,000106	4699,826241
0,000106	4702,806473
0,000108	4705,786705
0,000109	4708,766937
0,00011	4711,747169
0,00011	4714,727402
0,00011	4717,707634
0,00011	4720,687866
0,000109	4723,668098
0,000108	4726,648331
0,000105	4729,628563
0,000103	4732,608795
0,0000993	4735,589027
0,0000957	4738,56926
0,0000927	4741,549492
0,0000905	4744,529724
0,0000867	4747,509956
0,0000843	4750,490189
0,0000814	4753,470421
0,0000783	4756,450653
0,0000747	4759,430885
0,0000731	4762,411118
0,0000696	4765,39135
0,0000674	4768,371582
0,0000658	4771,351814
0,0000627	4774,332047
0,0000611	4777,312279
0,0000586	4780,292511
0,0000578	4783,272743
0,0000558	4786,252975
0,0000541	4789,233208
0,0000515	4792,21344
0,0000483	4795,193672
0,0000463	4798,173904
0,000044	4801,154137
0,0000414	4804,134369
0,0000409	4807,114601
0,0000395	4810,094833
0,0000389	4813,075066
0,00004	4816,055298
0,0000391	4819,03553
0,0000386	4822,015762
0,0000387	4824,995995
0,000039	4827,976227
0,0000395	4830,956459
0,0000401	4833,936691
0,0000434	4836,916924
0,0000462	4839,897156
0,0000516	4842,877388
0,0000562	4845,85762
0,0000635	4848,837852
0,0000719	4851,818085
0,0000802	4854,798317
0,0000873	4857,778549
0,0000967	4860,758781
0,000105	4863,739014
0,000113	4866,719246
0,00012	4869,699478
0,000129	4872,67971
0,000134	4875,659943
0,00014	4878,640175
0,000145	4881,620407
0,00015	4884,600639
0,000154	4887,580872
0,000158	4890,561104
0,000162	4893,541336
0,000164	4896,521568
0,000169	4899,501801
0,000173	4902,482033
0,000176	4905,462265
0,000178	4908,442497
0,00018	4911,422729
0,000181	4914,402962
0,000182	4917,383194
0,000182	4920,363426
0,000182	4923,343658
0,000181	4926,323891
0,000179	4929,304123
0,000178	4932,284355
0,000175	4935,264587
0,000171	4938,24482
0,000169	4941,225052
0,000165	4944,205284
0,000159	4947,185516
0,000155	4950,165749
0,00015	4953,145981
0,000145	4956,126213
0,000139	4959,106445
0,000134	4962,086678
0,000127	4965,06691
0,000121	4968,047142
0,000116	4971,027374
0,000111	4974,007607
0,000108	4976,987839
0,000107	4979,968071
0,000108	4982,948303
0,00011	4985,928535
0,000115	4988,908768
0,000122	4991,889
0,00013	4994,869232
0,000139	4997,849464
0,000148	5000,829697
0,000158	5003,809929
0,000164	5006,790161
0,000172	5009,770393
0,000178	5012,750626
0,000186	5015,730858
0,000192	5018,71109
0,000196	5021,691322
0,000201	5024,671555
0,000206	5027,651787
0,000211	5030,632019
0,000215	5033,612251
0,000221	5036,592484
0,000225	5039,572716
0,000231	5042,552948
0,000237	5045,53318
0,000242	5048,513412
0,000249	5051,493645
0,000255	5054,473877
0,000261	5057,454109
0,000267	5060,434341
0,00027	5063,414574
0,000275	5066,394806
0,000277	5069,375038
0,000278	5072,35527
0,000278	5075,335503
0,000274	5078,315735
0,000271	5081,295967
0,000266	5084,276199
0,00026	5087,256432
0,000253	5090,236664
0,000247	5093,216896
0,00024	5096,197128
0,000235	5099,177361
0,000229	5102,157593
0,000224	5105,137825
0,000219	5108,118057
0,000215	5111,098289
0,00021	5114,078522
0,000205	5117,058754
0,000201	5120,038986
0,000195	5123,019218
0,00019	5125,999451
0,000184	5128,979683
0,000178	5131,959915
0,000171	5134,940147
0,000165	5137,92038
0,000157	5140,900612
0,000149	5143,880844
0,00014	5146,861076
0,00013	5149,841309
0,000119	5152,821541
0,000107	5155,801773
0,0000953	5158,782005
0,0000821	5161,762238
0,0000725	5164,74247
0,0000655	5167,722702
0,0000638	5170,702934
0,0000673	5173,683167
0,000075	5176,663399
0,0000854	5179,643631
0,0000949	5182,623863
0,000104	5185,604095
0,00011	5188,584328
0,000116	5191,56456
0,000119	5194,544792
0,000122	5197,525024
0,000123	5200,505257
0,000124	5203,485489
0,000125	5206,465721
0,000126	5209,445953
0,000125	5212,426186
0,000126	5215,406418
0,000125	5218,38665
0,000124	5221,366882
0,000122	5224,347115
0,00012	5227,327347
0,000116	5230,307579
0,000113	5233,287811
0,00011	5236,268044
0,000105	5239,248276
0,0001	5242,228508
0,0000961	5245,20874
0,0000918	5248,188972
0,0000856	5251,169205
0,0000806	5254,149437
0,0000731	5257,129669
0,0000668	5260,109901
0,0000596	5263,090134
0,0000524	5266,070366
0,0000459	5269,050598
0,0000388	5272,03083
0,0000341	5275,011063
0,0000303	5277,991295
0,000029	5280,971527
0,0000298	5283,951759
0,0000356	5286,931992
0,0000427	5289,912224
0,0000509	5292,892456
0,0000621	5295,872688
0,0000709	5298,852921
0,000083	5301,833153
0,0000935	5304,813385
0,000103	5307,793617
0,000113	5310,773849
0,000121	5313,754082
0,000128	5316,734314
0,000134	5319,714546
0,000138	5322,694778
0,00014	5325,675011
0,000141	5328,655243
0,000142	5331,635475
0,000143	5334,615707
0,000143	5337,59594
0,000144	5340,576172
0,000146	5343,556404
0,000148	5346,536636
0,000151	5349,516869
0,000153	5352,497101
0,000157	5355,477333
0,000161	5358,457565
0,000162	5361,437798
0,000165	5364,41803
0,000167	5367,398262
0,000168	5370,378494
0,000169	5373,358727
0,00017	5376,338959
0,000172	5379,319191
0,000174	5382,299423
0,000177	5385,279655
0,000181	5388,259888
0,000185	5391,24012
0,000191	5394,220352
0,000197	5397,200584
0,000205	5400,180817
0,000213	5403,161049
0,000219	5406,141281
0,000226	5409,121513
0,000232	5412,101746
0,000238	5415,081978
0,000242	5418,06221
0,000244	5421,042442
0,000246	5424,022675
0,000248	5427,002907
0,000248	5429,983139
0,000247	5432,963371
0,000248	5435,943604
0,000248	5438,923836
0,000247	5441,904068
0,000246	5444,8843
0,000245	5447,864532
0,000244	5450,844765
0,000244	5453,824997
0,000244	5456,805229
0,000242	5459,785461
0,000242	5462,765694
0,000241	5465,745926
0,00024	5468,726158
0,00024	5471,70639
0,000239	5474,686623
0,000239	5477,666855
0,000239	5480,647087
0,000239	5483,627319
0,000238	5486,607552
0,00024	5489,587784
0,00024	5492,568016
0,00024	5495,548248
0,00024	5498,528481
0,00024	5501,508713
0,00024	5504,488945
0,00024	5507,469177
0,00024	5510,449409
0,00024	5513,429642
0,000239	5516,409874
0,000238	5519,390106
0,000237	5522,370338
0,000237	5525,350571
0,000236	5528,330803
0,000236	5531,311035
0,000235	5534,291267
0,000234	5537,2715
0,000232	5540,251732
0,000232	5543,231964
0,00023	5546,212196
0,000229	5549,192429
0,000229	5552,172661
0,000227	5555,152893
0,000227	5558,133125
0,000226	5561,113358
0,000224	5564,09359
0,000222	5567,073822
0,000219	5570,054054
0,000216	5573,034286
0,000212	5576,014519
0,000208	5578,994751
0,000202	5581,974983
0,000195	5584,955215
0,000187	5587,935448
0,000178	5590,91568
0,000168	5593,895912
0,000156	5596,876144
0,000144	5599,856377
0,000133	5602,836609
0,000119	5605,816841
0,000106	5608,797073
0,0000944	5611,777306
0,0000835	5614,757538
0,0000732	5617,73777
0,0000645	5620,718002
0,0000579	5623,698235
0,0000518	5626,678467
0,0000464	5629,658699
0,0000417	5632,638931
0,000038	5635,619164
0,0000353	5638,599396
0,0000339	5641,579628
0,0000314	5644,55986
0,0000309	5647,540092
0,0000295	5650,520325
0,0000281	5653,500557
0,0000268	5656,480789
0,0000246	5659,461021
0,0000234	5662,441254
0,0000223	5665,421486
0,0000216	5668,401718
0,0000229	5671,38195
0,0000248	5674,362183
0,0000261	5677,342415
0,0000291	5680,322647
0,000032	5683,302879
0,0000368	5686,283112
0,0000404	5689,263344
0,0000434	5692,243576
0,0000465	5695,223808
0,0000515	5698,204041
0,0000534	5701,184273
0,0000587	5704,164505
0,000061	5707,144737
0,0000635	5710,124969
0,0000687	5713,105202
0,0000703	5716,085434
0,0000741	5719,065666
0,0000763	5722,045898
0,0000788	5725,026131
0,0000805	5728,006363
0,0000815	5730,986595
0,0000841	5733,966827
0,0000864	5736,94706
0,0000876	5739,927292
0,0000878	5742,907524
0,000088	5745,887756
0,0000872	5748,867989
0,0000866	5751,848221
0,0000856	5754,828453
0,0000831	5757,808685
0,0000804	5760,788918
0,0000775	5763,76915
0,0000739	5766,749382
0,0000709	5769,729614
0,0000678	5772,709846
0,0000633	5775,690079
0,0000598	5778,670311
0,0000572	5781,650543
0,0000546	5784,630775
0,0000534	5787,611008
0,0000546	5790,59124
0,0000578	5793,571472
0,0000623	5796,551704
0,000071	5799,531937
0,0000772	5802,512169
0,0000856	5805,492401
0,0000944	5808,472633
0,000103	5811,452866
0,000111	5814,433098
0,000116	5817,41333
0,000121	5820,393562
0,000126	5823,373795
0,000128	5826,354027
0,000129	5829,334259
0,00013	5832,314491
0,00013	5835,294724
0,000128	5838,274956
0,000127	5841,255188
0,000123	5844,23542
0,00012	5847,215652
0,000117	5850,195885
0,000113	5853,176117
0,000111	5856,156349
0,000107	5859,136581
0,000104	5862,116814
0,000102	5865,097046
0,000101	5868,077278
0,0000989	5871,05751
0,0000978	5874,037743
0,0000968	5877,017975
0,0000959	5879,998207
0,0000963	5882,978439
0,0000946	5885,958672
0,0000949	5888,938904
0,000093	5891,919136
0,000092	5894,899368
0,0000916	5897,879601
0,0000908	5900,859833
0,0000904	5903,840065
0,0000897	5906,820297
0,0000889	5909,800529
0,0000897	5912,780762
0,000089	5915,760994
0,0000878	5918,741226
0,0000879	5921,721458
0,0000886	5924,701691
0,0000871	5927,681923
0,0000872	5930,662155
0,0000869	5933,642387
0,0000863	5936,62262
0,0000857	5939,602852
0,0000846	5942,583084
0,0000836	5945,563316
[truncated: 30,772 more rows]
