# Supplementary material for: Predicting the Durability of Solid Fired Bricks Using NDT Electroacoustic Methods
Source: Materials (Basel). 2022 Aug 25;15(17):5882. doi: 10.3390/ma15175882 (PMC9457344; doi:10.3390/ma15175882)
Supplement: Supplementary file 1 [file materials-15-05882-s001.zip › 38-NV0_FT.csv]

ASCII data file created with TiePie Multi Channel software. www.tiepie.com.
2021-02-24 09:15:45 704m
Frequency	FFT1
Hz	V
0,000804	0
0,000714	2,980232239
0,000696	5,960464478
0,000723	8,940696716
0,000739	11,92092896
0,00074	14,90116119
0,000737	17,88139343
0,000707	20,86162567
0,000737	23,84185791
0,000917	26,82209015
0,00102	29,80232239
0,000878	32,78255463
0,00087	35,76278687
0,000865	38,7430191
0,000865	41,72325134
0,000864	44,70348358
0,000882	47,68371582
0,000804	50,66394806
0,000846	53,6441803
0,000821	56,62441254
0,000832	59,60464478
0,000839	62,58487701
0,000853	65,56510925
0,000902	68,54534149
0,000889	71,52557373
0,000856	74,50580597
0,000855	77,48603821
0,00085	80,46627045
0,000838	83,44650269
0,000829	86,42673492
0,000856	89,40696716
0,000877	92,3871994
0,000882	95,36743164
0,000872	98,34766388
0,000865	101,3278961
0,000842	104,3081284
0,000828	107,2883606
0,000826	110,2685928
0,000829	113,2488251
0,000822	116,2290573
0,000826	119,2092896
0,000826	122,1895218
0,000836	125,169754
0,000833	128,1499863
0,000823	131,1302185
0,000815	134,1104507
0,000799	137,090683
0,000795	140,0709152
0,000799	143,0511475
0,00078	146,0313797
0,00077	149,0116119
0,000779	151,9918442
0,000767	154,9720764
0,000761	157,9523087
0,000759	160,9325409
0,000754	163,9127731
0,000746	166,8930054
0,000756	169,8732376
0,000767	172,8534698
0,000771	175,8337021
0,000771	178,8139343
0,000774	181,7941666
0,000778	184,7743988
0,000777	187,754631
0,000775	190,7348633
0,000773	193,7150955
0,000772	196,6953278
0,000775	199,67556
0,000785	202,6557922
0,000792	205,6360245
0,000797	208,6162567
0,000802	211,596489
0,000805	214,5767212
0,000806	217,5569534
0,000811	220,5371857
0,000818	223,5174179
0,000816	226,4976501
0,000817	229,4778824
0,000819	232,4581146
0,000822	235,4383469
0,00082	238,4185791
0,000822	241,3988113
0,000824	244,3790436
0,000825	247,3592758
0,000817	250,3395081
0,000823	253,3197403
0,000823	256,2999725
0,00082	259,2802048
0,000816	262,260437
0,000814	265,2406693
0,000814	268,2209015
0,000813	271,2011337
0,000813	274,181366
0,000807	277,1615982
0,000804	280,1418304
0,000804	283,1220627
0,000804	286,1022949
0,000805	289,0825272
0,000802	292,0627594
0,000804	295,0429916
0,000802	298,0232239
0,000802	301,0034561
0,000802	303,9836884
0,000798	306,9639206
0,000799	309,9441528
0,000798	312,9243851
0,000796	315,9046173
0,000797	318,8848495
0,000794	321,8650818
0,000793	324,845314
0,00079	327,8255463
0,00079	330,8057785
0,000788	333,7860107
0,000786	336,766243
0,000785	339,7464752
0,000786	342,7267075
0,000784	345,7069397
0,000787	348,6871719
0,000789	351,6674042
0,00079	354,6476364
0,000792	357,6278687
0,000793	360,6081009
0,000794	363,5883331
0,000796	366,5685654
0,000799	369,5487976
0,000803	372,5290298
0,000803	375,5092621
0,000804	378,4894943
0,000806	381,4697266
0,000805	384,4499588
0,000807	387,430191
0,000804	390,4104233
0,000803	393,3906555
0,000802	396,3708878
0,000803	399,35112
0,0008	402,3313522
0,000799	405,3115845
0,000799	408,2918167
0,000799	411,272049
0,000797	414,2522812
0,000797	417,2325134
0,000797	420,2127457
0,000795	423,1929779
0,000796	426,1732101
0,000796	429,1534424
0,000793	432,1336746
0,000794	435,1139069
0,000794	438,0941391
0,000791	441,0743713
0,000791	444,0546036
0,000794	447,0348358
0,000795	450,0150681
0,000793	452,9953003
0,000793	455,9755325
0,000795	458,9557648
0,000795	461,935997
0,000795	464,9162292
0,000794	467,8964615
0,000797	470,8766937
0,000796	473,856926
0,000798	476,8371582
0,000797	479,8173904
0,000798	482,7976227
0,000799	485,7778549
0,000799	488,7580872
0,000799	491,7383194
0,000801	494,7185516
0,000803	497,6987839
0,000803	500,6790161
0,000804	503,6592484
0,000807	506,6394806
0,000805	509,6197128
0,000805	512,5999451
0,000806	515,5801773
0,000807	518,5604095
0,000808	521,5406418
0,000808	524,520874
0,000809	527,5011063
0,00081	530,4813385
0,00081	533,4615707
0,000811	536,441803
0,000811	539,4220352
0,000811	542,4022675
0,000811	545,3824997
0,000812	548,3627319
0,000813	551,3429642
0,000815	554,3231964
0,000815	557,3034286
0,000815	560,2836609
0,000816	563,2638931
0,000816	566,2441254
0,000817	569,2243576
0,000817	572,2045898
0,000819	575,1848221
0,000822	578,1650543
0,000823	581,1452866
0,000824	584,1255188
0,000826	587,105751
0,00083	590,0859833
0,000833	593,0662155
0,000836	596,0464478
0,000839	599,02668
0,000842	602,0069122
0,000843	604,9871445
0,000847	607,9673767
0,00085	610,9476089
0,000855	613,9278412
0,000857	616,9080734
0,000861	619,8883057
0,000864	622,8685379
0,000868	625,8487701
0,000868	628,8290024
0,00087	631,8092346
0,000873	634,7894669
0,000873	637,7696991
0,000874	640,7499313
0,000875	643,7301636
0,000875	646,7103958
0,000875	649,6906281
0,000874	652,6708603
0,000876	655,6510925
0,000876	658,6313248
0,000876	661,611557
0,000877	664,5917892
0,000879	667,5720215
0,000882	670,5522537
0,000885	673,532486
0,000887	676,5127182
0,00089	679,4929504
0,000894	682,4731827
0,000897	685,4534149
0,0009	688,4336472
0,000902	691,4138794
0,000906	694,3941116
0,000909	697,3743439
0,000911	700,3545761
0,000914	703,3348083
0,000919	706,3150406
0,00092	709,2952728
0,000925	712,2755051
0,000926	715,2557373
0,000929	718,2359695
0,000933	721,2162018
0,000936	724,196434
0,00094	727,1766663
0,000944	730,1568985
0,000946	733,1371307
0,000949	736,117363
0,000953	739,0975952
0,000957	742,0778275
0,000962	745,0580597
0,000962	748,0382919
0,000965	751,0185242
0,00097	753,9987564
0,000974	756,9789886
0,000977	759,9592209
0,000981	762,9394531
0,000985	765,9196854
0,000989	768,8999176
0,000994	771,8801498
0,000997	774,8603821
0,001	777,8406143
0,00101	780,8208466
0,00101	783,8010788
0,00101	786,781311
0,00102	789,7615433
0,00102	792,7417755
0,00103	795,7220078
0,00103	798,70224
0,00103	801,6824722
0,00104	804,6627045
0,00104	807,6429367
0,00105	810,6231689
0,00105	813,6034012
0,00106	816,5836334
0,00106	819,5638657
0,00107	822,5440979
0,00107	825,5243301
0,00108	828,5045624
0,00109	831,4847946
0,00109	834,4650269
0,0011	837,4452591
0,00111	840,4254913
0,00111	843,4057236
0,00112	846,3859558
0,00113	849,366188
0,00113	852,3464203
0,00114	855,3266525
0,00114	858,3068848
0,00114	861,287117
0,00115	864,2673492
0,00115	867,2475815
0,00115	870,2278137
0,00116	873,208046
0,00117	876,1882782
0,00117	879,1685104
0,00118	882,1487427
0,00119	885,1289749
0,00119	888,1092072
0,0012	891,0894394
0,0012	894,0696716
0,00121	897,0499039
0,00121	900,0301361
0,00122	903,0103683
0,00123	905,9906006
0,00123	908,9708328
0,00124	911,9510651
0,00125	914,9312973
0,00126	917,9115295
0,00126	920,8917618
0,00127	923,871994
0,00128	926,8522263
0,00129	929,8324585
0,0013	932,8126907
0,00131	935,792923
0,00132	938,7731552
0,00133	941,7533875
0,00134	944,7336197
0,00135	947,7138519
0,00136	950,6940842
0,00137	953,6743164
0,00139	956,6545486
0,0014	959,6347809
0,00142	962,6150131
0,00143	965,5952454
0,00145	968,5754776
0,00146	971,5557098
0,00148	974,5359421
0,0015	977,5161743
0,00151	980,4964066
0,00153	983,4766388
0,00155	986,456871
0,00157	989,4371033
0,00159	992,4173355
0,00161	995,3975677
0,00163	998,3778
0,00165	1001,358032
0,00167	1004,338264
0,00168	1007,318497
0,0017	1010,298729
0,00171	1013,278961
0,00173	1016,259193
0,00174	1019,239426
0,00175	1022,219658
0,00175	1025,19989
0,00175	1028,180122
0,00175	1031,160355
0,00174	1034,140587
0,00172	1037,120819
0,00171	1040,101051
0,0017	1043,081284
0,00168	1046,061516
0,00168	1049,041748
0,00168	1052,02198
0,0017	1055,002213
0,00173	1057,982445
0,00176	1060,962677
0,00179	1063,942909
0,00182	1066,923141
0,00185	1069,903374
0,00188	1072,883606
0,00192	1075,863838
0,00195	1078,84407
0,00199	1081,824303
0,00202	1084,804535
0,00205	1087,784767
0,00208	1090,764999
0,00212	1093,745232
0,00215	1096,725464
0,00218	1099,705696
0,00222	1102,685928
0,00226	1105,666161
0,0023	1108,646393
0,00234	1111,626625
0,00239	1114,606857
0,00243	1117,58709
0,00248	1120,567322
0,00253	1123,547554
0,00259	1126,527786
0,00264	1129,508018
0,0027	1132,488251
0,00276	1135,468483
0,00282	1138,448715
0,00289	1141,428947
0,00296	1144,40918
0,00303	1147,389412
0,00311	1150,369644
0,00319	1153,349876
0,00328	1156,330109
0,00337	1159,310341
0,00347	1162,290573
0,00357	1165,270805
0,00368	1168,251038
0,00379	1171,23127
0,00391	1174,211502
0,00404	1177,191734
0,00418	1180,171967
0,00432	1183,152199
0,00447	1186,132431
0,00464	1189,112663
0,00481	1192,092896
0,005	1195,073128
0,00519	1198,05336
0,0054	1201,033592
0,00562	1204,013824
0,00585	1206,994057
0,00609	1209,974289
0,00634	1212,954521
0,0066	1215,934753
0,00686	1218,914986
0,00712	1221,895218
0,00735	1224,87545
0,00754	1227,855682
0,00766	1230,835915
0,00767	1233,816147
0,00752	1236,796379
0,00713	1239,776611
0,00643	1242,756844
0,00536	1245,737076
0,00399	1248,717308
0,00271	1251,69754
0,00204	1254,677773
0,00182	1257,658005
0,00167	1260,638237
0,00149	1263,618469
0,00128	1266,598701
0,00107	1269,578934
0,000856	1272,559166
0,000668	1275,539398
0,00051	1278,51963
0,000375	1281,499863
0,00026	1284,480095
0,000186	1287,460327
0,000182	1290,440559
0,000241	1293,420792
0,000327	1296,401024
0,000418	1299,381256
0,00051	1302,361488
0,000602	1305,341721
0,000695	1308,321953
0,000787	1311,302185
0,000879	1314,282417
0,000972	1317,26265
0,00106	1320,242882
0,00116	1323,223114
0,00126	1326,203346
0,00136	1329,183578
0,00146	1332,163811
0,00156	1335,144043
0,00167	1338,124275
0,00178	1341,104507
0,00189	1344,08474
0,002	1347,064972
0,00212	1350,045204
0,00225	1353,025436
0,00238	1356,005669
0,00253	1358,985901
0,00268	1361,966133
0,00284	1364,946365
0,00301	1367,926598
0,0032	1370,90683
0,00341	1373,887062
0,00364	1376,867294
0,00389	1379,847527
0,00416	1382,827759
0,00447	1385,807991
0,00482	1388,788223
0,0052	1391,768456
0,00563	1394,748688
0,00611	1397,72892
0,00664	1400,709152
0,00723	1403,689384
0,00788	1406,669617
0,0086	1409,649849
0,00939	1412,630081
0,0102	1415,610313
0,0111	1418,590546
0,012	1421,570778
0,0127	1424,55101
0,0132	1427,531242
0,0132	1430,511475
0,0123	1433,491707
0,0105	1436,471939
0,00841	1439,452171
0,00683	1442,432404
0,00593	1445,412636
0,00545	1448,392868
0,00517	1451,3731
0,00497	1454,353333
0,00476	1457,333565
0,00453	1460,313797
0,00428	1463,294029
0,00404	1466,274261
0,00381	1469,254494
0,00361	1472,234726
0,00343	1475,214958
0,00327	1478,19519
0,00313	1481,175423
0,00301	1484,155655
0,0029	1487,135887
0,0028	1490,116119
0,00271	1493,096352
0,00262	1496,076584
0,00254	1499,056816
0,00246	1502,037048
0,00238	1505,017281
0,0023	1507,997513
0,00223	1510,977745
0,00216	1513,957977
0,00209	1516,93821
0,00203	1519,918442
0,00197	1522,898674
0,00192	1525,878906
0,00186	1528,859138
0,00181	1531,839371
0,00176	1534,819603
0,00171	1537,799835
0,00167	1540,780067
0,00162	1543,7603
0,00158	1546,740532
0,00153	1549,720764
0,00149	1552,700996
0,00145	1555,681229
0,00142	1558,661461
0,00138	1561,641693
0,00134	1564,621925
0,00131	1567,602158
0,00127	1570,58239
0,00125	1573,562622
0,00122	1576,542854
0,0012	1579,523087
0,00119	1582,503319
0,00118	1585,483551
0,00118	1588,463783
0,00118	1591,444016
0,00118	1594,424248
0,00119	1597,40448
0,0012	1600,384712
0,00121	1603,364944
0,00122	1606,345177
0,00123	1609,325409
0,00124	1612,305641
0,00124	1615,285873
0,00124	1618,266106
0,00123	1621,246338
0,00122	1624,22657
0,00121	1627,206802
0,0012	1630,187035
0,00119	1633,167267
0,00117	1636,147499
0,00115	1639,127731
0,00112	1642,107964
0,00108	1645,088196
0,00105	1648,068428
0,00102	1651,04866
0,000996	1654,028893
0,000972	1657,009125
0,000948	1659,989357
0,000926	1662,969589
0,000907	1665,949821
0,000889	1668,930054
0,000874	1671,910286
0,00086	1674,890518
0,000848	1677,87075
0,000838	1680,850983
0,000829	1683,831215
0,000821	1686,811447
0,000813	1689,791679
0,000809	1692,771912
0,000805	1695,752144
0,000801	1698,732376
0,000797	1701,712608
0,000791	1704,692841
0,000785	1707,673073
0,000778	1710,653305
0,000769	1713,633537
0,000759	1716,61377
0,000751	1719,594002
0,000743	1722,574234
0,000735	1725,554466
0,000726	1728,534698
0,000718	1731,514931
0,00071	1734,495163
0,000702	1737,475395
0,000694	1740,455627
0,000686	1743,43586
0,000677	1746,416092
0,00067	1749,396324
0,000662	1752,376556
0,000654	1755,356789
0,000646	1758,337021
0,000637	1761,317253
0,00063	1764,297485
0,000619	1767,277718
0,000611	1770,25795
0,000601	1773,238182
0,000592	1776,218414
0,00058	1779,198647
0,00057	1782,178879
0,00056	1785,159111
0,000552	1788,139343
0,000544	1791,119576
0,000538	1794,099808
0,000533	1797,08004
0,000529	1800,060272
0,000524	1803,040504
0,000521	1806,020737
0,000518	1809,000969
0,000515	1811,981201
0,00051	1814,961433
0,000503	1817,941666
0,000493	1820,921898
0,000486	1823,90213
0,00048	1826,882362
0,000475	1829,862595
0,000475	1832,842827
0,000473	1835,823059
0,000474	1838,803291
0,000474	1841,783524
0,000473	1844,763756
0,000471	1847,743988
0,000469	1850,72422
0,000465	1853,704453
0,000461	1856,684685
0,000457	1859,664917
0,000455	1862,645149
0,000452	1865,625381
0,000448	1868,605614
0,000445	1871,585846
0,000442	1874,566078
0,000438	1877,54631
0,000433	1880,526543
0,000429	1883,506775
0,000424	1886,487007
0,000419	1889,467239
0,000414	1892,447472
0,000409	1895,427704
0,000403	1898,407936
0,0004	1901,388168
0,000394	1904,368401
0,000391	1907,348633
0,000386	1910,328865
0,000382	1913,309097
0,00038	1916,28933
0,000376	1919,269562
0,000371	1922,249794
0,000368	1925,230026
0,000363	1928,210258
0,000361	1931,190491
0,000356	1934,170723
0,000353	1937,150955
0,000347	1940,131187
0,000344	1943,11142
0,000341	1946,091652
0,000337	1949,071884
0,000334	1952,052116
0,000332	1955,032349
0,000329	1958,012581
0,000327	1960,992813
0,000324	1963,973045
0,000324	1966,953278
0,000325	1969,93351
0,000325	1972,913742
0,000326	1975,893974
0,000326	1978,874207
0,000326	1981,854439
0,000326	1984,834671
0,000327	1987,814903
0,000326	1990,795135
0,000326	1993,775368
0,000327	1996,7556
0,000325	1999,735832
0,000324	2002,716064
0,000323	2005,696297
0,00032	2008,676529
0,000319	2011,656761
0,000316	2014,636993
0,000315	2017,617226
0,000313	2020,597458
0,000309	2023,57769
0,000306	2026,557922
0,000302	2029,538155
0,000299	2032,518387
0,000298	2035,498619
0,000296	2038,478851
0,000294	2041,459084
0,00029	2044,439316
0,000285	2047,419548
0,00028	2050,39978
0,000275	2053,380013
0,000264	2056,360245
0,000253	2059,340477
0,000245	2062,320709
0,000245	2065,300941
0,000244	2068,281174
0,000243	2071,261406
0,000237	2074,241638
0,00023	2077,22187
0,000223	2080,202103
0,000218	2083,182335
0,000215	2086,162567
0,000213	2089,142799
0,000212	2092,123032
0,00021	2095,103264
0,000207	2098,083496
0,000207	2101,063728
0,000205	2104,043961
0,000206	2107,024193
0,000205	2110,004425
0,000204	2112,984657
0,000202	2115,96489
0,000202	2118,945122
0,000202	2121,925354
0,000201	2124,905586
0,0002	2127,885818
0,000199	2130,866051
0,000196	2133,846283
0,000195	2136,826515
0,000193	2139,806747
0,00019	2142,78698
0,000188	2145,767212
0,000185	2148,747444
0,000183	2151,727676
0,000179	2154,707909
0,000178	2157,688141
0,000174	2160,668373
0,000171	2163,648605
0,000169	2166,628838
0,000166	2169,60907
0,000164	2172,589302
0,000162	2175,569534
0,000159	2178,549767
0,000156	2181,529999
0,000154	2184,510231
0,000151	2187,490463
0,000148	2190,470695
0,000147	2193,450928
0,000144	2196,43116
0,000142	2199,411392
0,00014	2202,391624
0,000138	2205,371857
0,000137	2208,352089
0,000135	2211,332321
0,000135	2214,312553
0,000136	2217,292786
0,000134	2220,273018
0,000134	2223,25325
0,000135	2226,233482
0,000136	2229,213715
0,000137	2232,193947
0,000137	2235,174179
0,000139	2238,154411
0,000141	2241,134644
0,000141	2244,114876
0,000143	2247,095108
0,000144	2250,07534
0,000143	2253,055573
0,000144	2256,035805
0,000144	2259,016037
0,000145	2261,996269
0,000144	2264,976501
0,000144	2267,956734
0,000142	2270,936966
0,000141	2273,917198
0,000138	2276,89743
0,000135	2279,877663
0,000129	2282,857895
0,000125	2285,838127
0,000116	2288,818359
0,000111	2291,798592
0,000104	2294,778824
0,0000974	2297,759056
0,0000936	2300,739288
0,0000892	2303,719521
0,0000865	2306,699753
0,0000847	2309,679985
0,000083	2312,660217
0,000082	2315,64045
0,0000806	2318,620682
0,0000813	2321,600914
0,0000818	2324,581146
0,0000831	2327,561378
0,0000837	2330,541611
0,000085	2333,521843
0,0000861	2336,502075
0,0000879	2339,482307
0,0000901	2342,46254
0,0000912	2345,442772
0,0000933	2348,423004
0,000096	2351,403236
0,0000989	2354,383469
0,000103	2357,363701
0,000107	2360,343933
0,000109	2363,324165
0,000113	2366,304398
0,000118	2369,28463
0,000123	2372,264862
0,000128	2375,245094
0,000135	2378,225327
0,00014	2381,205559
0,000147	2384,185791
0,000153	2387,166023
0,000162	2390,146255
0,000168	2393,126488
0,000177	2396,10672
0,000184	2399,086952
0,000194	2402,067184
0,000201	2405,047417
0,00021	2408,027649
0,000221	2411,007881
0,000229	2413,988113
0,000239	2416,968346
0,00025	2419,948578
0,000259	2422,92881
0,000269	2425,909042
0,000281	2428,889275
0,00029	2431,869507
0,0003	2434,849739
0,00031	2437,829971
0,000318	2440,810204
0,000327	2443,790436
0,000335	2446,770668
0,000344	2449,7509
0,000349	2452,731133
0,000353	2455,711365
0,000355	2458,691597
0,000353	2461,671829
0,000348	2464,652061
0,00034	2467,632294
0,000326	2470,612526
0,00031	2473,592758
0,000286	2476,57299
0,000262	2479,553223
0,000234	2482,533455
0,000204	2485,513687
0,000177	2488,493919
0,000154	2491,474152
0,000138	2494,454384
0,000125	2497,434616
0,000116	2500,414848
0,000103	2503,395081
0,0000893	2506,375313
0,0000762	2509,355545
0,0000652	2512,335777
0,0000577	2515,31601
0,0000531	2518,296242
0,0000529	2521,276474
0,0000514	2524,256706
0,0000505	2527,236938
0,000052	2530,217171
0,0000526	2533,197403
0,0000537	2536,177635
0,000056	2539,157867
0,0000597	2542,1381
0,0000654	2545,118332
0,0000735	2548,098564
0,0000839	2551,078796
0,0000957	2554,059029
0,000107	2557,039261
0,00012	2560,019493
0,000134	2562,999725
0,000148	2565,979958
0,000161	2568,96019
0,000176	2571,940422
0,000193	2574,920654
0,000208	2577,900887
0,000226	2580,881119
0,000243	2583,861351
0,000262	2586,841583
0,000282	2589,821815
0,000303	2592,802048
0,000323	2595,78228
0,000345	2598,762512
0,000368	2601,742744
0,00039	2604,722977
0,000414	2607,703209
0,000438	2610,683441
0,000461	2613,663673
0,000487	2616,643906
0,000511	2619,624138
0,000534	2622,60437
0,000556	2625,584602
0,000577	2628,564835
0,000594	2631,545067
0,000608	2634,525299
0,000616	2637,505531
0,000619	2640,485764
0,000615	2643,465996
0,000606	2646,446228
0,000585	2649,42646
0,000557	2652,406693
0,000518	2655,386925
0,00047	2658,367157
0,000412	2661,347389
0,000344	2664,327621
0,000268	2667,307854
0,000194	2670,288086
0,000137	2673,268318
0,000147	2676,24855
0,000215	2679,228783
0,0003	2682,209015
0,00038	2685,189247
0,000446	2688,169479
0,000495	2691,149712
0,00053	2694,129944
0,000552	2697,110176
0,000564	2700,090408
0,000572	2703,070641
0,00058	2706,050873
0,000591	2709,031105
0,000608	2712,011337
0,000633	2714,99157
0,000664	2717,971802
0,000699	2720,952034
0,000736	2723,932266
0,000774	2726,912498
0,000812	2729,892731
0,000851	2732,872963
0,00089	2735,853195
0,000934	2738,833427
0,000979	2741,81366
0,00103	2744,793892
0,00108	2747,774124
0,00114	2750,754356
0,00121	2753,734589
0,00127	2756,714821
0,00135	2759,695053
0,00143	2762,675285
0,00152	2765,655518
0,00161	2768,63575
0,00172	2771,615982
0,00183	2774,596214
0,00195	2777,576447
0,00208	2780,556679
0,00222	2783,536911
0,00238	2786,517143
0,00255	2789,497375
0,00273	2792,477608
0,00292	2795,45784
0,00311	2798,438072
0,00331	2801,418304
0,00352	2804,398537
0,0037	2807,378769
0,00387	2810,359001
0,004	2813,339233
0,00407	2816,319466
0,00408	2819,299698
0,00402	2822,27993
0,00388	2825,260162
0,0037	2828,240395
0,00348	2831,220627
0,00327	2834,200859
0,00307	2837,181091
0,0029	2840,161324
0,00276	2843,141556
0,00263	2846,121788
0,00252	2849,10202
0,00242	2852,082253
0,00231	2855,062485
0,00221	2858,042717
0,00209	2861,022949
0,00196	2864,003181
0,0018	2866,983414
0,00162	2869,963646
0,00142	2872,943878
0,00121	2875,92411
0,00103	2878,904343
0,000905	2881,884575
0,000849	2884,864807
0,000852	2887,845039
0,000888	2890,825272
0,000929	2893,805504
0,000959	2896,785736
0,00097	2899,765968
0,000965	2902,746201
0,000952	2905,726433
0,000935	2908,706665
0,000919	2911,686897
0,000909	2914,66713
0,000905	2917,647362
0,000901	2920,627594
0,000895	2923,607826
0,000883	2926,588058
0,000864	2929,568291
0,00084	2932,548523
0,000813	2935,528755
0,000787	2938,508987
0,000764	2941,48922
0,000742	2944,469452
0,000723	2947,449684
0,000705	2950,429916
0,000688	2953,410149
0,000671	2956,390381
0,000658	2959,370613
0,000642	2962,350845
0,000628	2965,331078
0,000614	2968,31131
0,000599	2971,291542
0,000587	2974,271774
0,000573	2977,252007
0,000559	2980,232239
0,000546	2983,212471
0,000532	2986,192703
0,000518	2989,172935
0,000502	2992,153168
0,000485	2995,1334
0,000469	2998,113632
0,00045	3001,093864
0,000432	3004,074097
0,000412	3007,054329
0,000393	3010,034561
0,000374	3013,014793
0,000352	3015,995026
0,000328	3018,975258
0,000303	3021,95549
0,000276	3024,935722
0,000248	3027,915955
0,00022	3030,896187
0,000194	3033,876419
0,000169	3036,856651
0,00015	3039,836884
0,000133	3042,817116
0,000119	3045,797348
0,000108	3048,77758
0,0000977	3051,757813
0,0000879	3054,738045
0,0000791	3057,718277
0,0000742	3060,698509
0,0000724	3063,678741
0,0000722	3066,658974
0,000073	3069,639206
0,0000717	3072,619438
0,0000665	3075,59967
0,0000623	3078,579903
0,0000656	3081,560135
0,0000814	3084,540367
0,000108	3087,520599
0,000143	3090,500832
0,000185	3093,481064
0,000228	3096,461296
0,000275	3099,441528
0,000323	3102,421761
0,000371	3105,401993
0,000421	3108,382225
0,000473	3111,362457
0,000523	3114,34269
0,00057	3117,322922
0,000611	3120,303154
0,00064	3123,283386
0,000655	3126,263618
0,000651	3129,243851
0,00063	3132,224083
0,000593	3135,204315
0,000553	3138,184547
0,000517	3141,16478
0,000491	3144,145012
0,000474	3147,125244
0,000462	3150,105476
0,000452	3153,085709
0,000443	3156,065941
0,000435	3159,046173
0,000427	3162,026405
0,000419	3165,006638
0,000412	3167,98687
0,000407	3170,967102
0,000402	3173,947334
0,000398	3176,927567
0,000393	3179,907799
0,000389	3182,888031
0,000385	3185,868263
0,000382	3188,848495
0,000378	3191,828728
0,000374	3194,80896
0,00037	3197,789192
0,000367	3200,769424
0,000364	3203,749657
0,00036	3206,729889
0,000358	3209,710121
0,000354	3212,690353
0,000351	3215,670586
0,000348	3218,650818
0,000346	3221,63105
0,000343	3224,611282
0,00034	3227,591515
0,000337	3230,571747
0,000334	3233,551979
0,000332	3236,532211
0,000331	3239,512444
0,000328	3242,492676
0,000327	3245,472908
0,000323	3248,45314
0,000319	3251,433372
0,000313	3254,413605
0,000307	3257,393837
0,000301	3260,374069
0,000294	3263,354301
0,000288	3266,334534
0,000282	3269,314766
0,00028	3272,294998
0,000279	3275,27523
0,000278	3278,255463
0,000278	3281,235695
0,000279	3284,215927
0,000277	3287,196159
0,000276	3290,176392
0,000272	3293,156624
0,000269	3296,136856
0,000265	3299,117088
0,000262	3302,097321
0,000259	3305,077553
0,000255	3308,057785
0,000252	3311,038017
0,000249	3314,01825
0,000245	3316,998482
0,000243	3319,978714
0,000242	3322,958946
0,00024	3325,939178
0,000239	3328,919411
0,000237	3331,899643
0,000236	3334,879875
0,000233	3337,860107
0,000232	3340,84034
0,00023	3343,820572
0,000228	3346,800804
0,000227	3349,781036
0,000225	3352,761269
0,000221	3355,741501
0,000221	3358,721733
0,000218	3361,701965
0,000215	3364,682198
0,000213	3367,66243
0,00021	3370,642662
0,000206	3373,622894
0,000203	3376,603127
0,000198	3379,583359
0,000195	3382,563591
0,000189	3385,543823
0,000185	3388,524055
0,00018	3391,504288
0,000175	3394,48452
0,00017	3397,464752
0,000166	3400,444984
0,00016	3403,425217
0,000158	3406,405449
0,000153	3409,385681
0,000149	3412,365913
0,000146	3415,346146
0,000143	3418,326378
0,000139	3421,30661
0,000137	3424,286842
0,000135	3427,267075
0,000134	3430,247307
0,000132	3433,227539
0,000131	3436,207771
0,000131	3439,188004
0,00013	3442,168236
0,000131	3445,148468
0,00013	3448,1287
0,000131	3451,108932
0,000131	3454,089165
0,000131	3457,069397
0,000132	3460,049629
0,000131	3463,029861
0,000131	3466,010094
0,000132	3468,990326
0,000133	3471,970558
0,000132	3474,95079
0,000131	3477,931023
0,000129	3480,911255
0,000125	3483,891487
0,000121	3486,871719
0,000112	3489,851952
0,000105	3492,832184
0,0000958	3495,812416
0,0000876	3498,792648
0,0000805	3501,772881
0,0000755	3504,753113
0,0000719	3507,733345
0,0000719	3510,713577
0,0000695	3513,69381
0,0000686	3516,674042
0,0000665	3519,654274
0,0000652	3522,634506
0,000063	3525,614738
0,000061	3528,594971
0,0000614	3531,575203
0,0000609	3534,555435
0,0000627	3537,535667
0,0000644	3540,5159
0,0000684	3543,496132
0,0000729	3546,476364
0,0000781	3549,456596
0,0000841	3552,436829
0,0000906	3555,417061
0,000098	3558,397293
0,000105	3561,377525
0,000111	3564,357758
0,000118	3567,33799
0,000123	3570,318222
0,00013	3573,298454
0,000135	3576,278687
0,000142	3579,258919
0,000147	3582,239151
0,000154	3585,219383
0,00016	3588,199615
0,000165	3591,179848
0,000172	3594,16008
0,000178	3597,140312
0,000185	3600,120544
0,000192	3603,100777
0,000199	3606,081009
0,000208	3609,061241
0,000215	3612,041473
0,000222	3615,021706
0,00023	3618,001938
0,000237	3620,98217
0,000244	3623,962402
0,000252	3626,942635
0,000258	3629,922867
0,000265	3632,903099
0,000272	3635,883331
0,000278	3638,863564
0,000284	3641,843796
0,00029	3644,824028
0,000295	3647,80426
0,000299	3650,784492
0,000304	3653,764725
0,000306	3656,744957
0,000308	3659,725189
0,000309	3662,705421
0,000308	3665,685654
0,000305	3668,665886
0,000301	3671,646118
0,000293	3674,62635
0,000286	3677,606583
0,000274	3680,586815
0,000262	3683,567047
0,000245	3686,547279
0,000228	3689,527512
0,000207	3692,507744
0,000186	3695,487976
0,000161	3698,468208
0,000138	3701,448441
0,000111	3704,428673
0,0000834	3707,408905
0,0000583	3710,389137
0,000036	3713,36937
0,0000267	3716,349602
0,0000336	3719,329834
0,000048	3722,310066
0,0000622	3725,290298
0,0000742	3728,270531
0,0000813	3731,250763
0,0000867	3734,230995
0,0000885	3737,211227
0,0000886	3740,19146
0,000087	3743,171692
0,0000862	3746,151924
0,0000866	3749,132156
0,0000909	3752,112389
0,0000987	3755,092621
0,000109	3758,072853
0,000118	3761,053085
0,000129	3764,033318
0,000139	3767,01355
0,000149	3769,993782
0,000159	3772,974014
0,000168	3775,954247
0,000175	3778,934479
0,000183	3781,914711
0,000191	3784,894943
0,000197	3787,875175
0,000202	3790,855408
0,000208	3793,83564
0,000215	3796,815872
0,000218	3799,796104
0,000223	3802,776337
0,000227	3805,756569
0,000231	3808,736801
0,000234	3811,717033
0,000236	3814,697266
0,000237	3817,677498
0,000239	3820,65773
0,000238	3823,637962
0,000237	3826,618195
0,000234	3829,598427
0,000231	3832,578659
0,000224	3835,558891
0,000217	3838,539124
0,000209	3841,519356
0,000198	3844,499588
0,000187	3847,47982
0,000174	3850,460052
0,000159	3853,440285
0,000144	3856,420517
0,000128	3859,400749
0,00011	3862,380981
0,0000913	3865,361214
0,000073	3868,341446
0,0000559	3871,321678
0,0000409	3874,30191
0,0000355	3877,282143
0,0000443	3880,262375
0,0000624	3883,242607
0,0000844	3886,222839
0,000107	3889,203072
0,00013	3892,183304
0,000156	3895,163536
0,00018	3898,143768
0,000201	3901,124001
0,000222	3904,104233
0,00024	3907,084465
0,000254	3910,064697
0,000265	3913,04493
0,000273	3916,025162
0,000278	3919,005394
0,00028	3921,985626
0,000279	3924,965858
0,000278	3927,946091
0,000276	3930,926323
0,000275	3933,906555
0,000278	3936,886787
0,000281	3939,86702
0,000286	3942,847252
0,000291	3945,827484
0,000293	3948,807716
0,000296	3951,787949
0,0003	3954,768181
0,000303	3957,748413
0,000308	3960,728645
0,000313	3963,708878
0,00032	3966,68911
0,000327	3969,669342
0,000335	3972,649574
0,000344	3975,629807
0,000352	3978,610039
0,000361	3981,590271
0,000369	3984,570503
0,000379	3987,550735
0,000386	3990,530968
0,000395	3993,5112
0,000402	3996,491432
0,000409	3999,471664
0,000416	4002,451897
0,000424	4005,432129
0,000431	4008,412361
0,000437	4011,392593
0,000444	4014,372826
0,00045	4017,353058
0,000456	4020,33329
0,000458	4023,313522
0,000461	4026,293755
0,000462	4029,273987
0,000461	4032,254219
0,000459	4035,234451
0,000453	4038,214684
0,000444	4041,194916
0,000433	4044,175148
0,000418	4047,15538
0,000401	4050,135612
0,00038	4053,115845
0,000355	4056,096077
0,000326	4059,076309
0,000294	4062,056541
0,00026	4065,036774
0,000222	4068,017006
0,000184	4070,997238
0,000147	4073,97747
0,000111	4076,957703
0,0000833	4079,937935
0,0000706	4082,918167
0,0000806	4085,898399
0,000106	4088,878632
0,000139	4091,858864
0,00017	4094,839096
0,0002	4097,819328
0,000225	4100,799561
0,000245	4103,779793
0,000256	4106,760025
0,000258	4109,740257
0,000254	4112,72049
0,000241	4115,700722
0,00022	4118,680954
0,000197	4121,661186
0,000175	4124,641418
0,000157	4127,621651
0,000148	4130,601883
0,00015	4133,582115
0,000157	4136,562347
0,000166	4139,54258
0,000174	4142,522812
0,000181	4145,503044
0,000185	4148,483276
0,000185	4151,463509
0,000184	4154,443741
0,000183	4157,423973
0,000182	4160,404205
0,000183	4163,384438
0,000184	4166,36467
0,000189	4169,344902
0,000195	4172,325134
0,000202	4175,305367
0,000212	4178,285599
0,000221	4181,265831
0,000231	4184,246063
0,000242	4187,226295
0,000253	4190,206528
0,000266	4193,18676
0,000278	4196,166992
0,000294	4199,147224
0,000308	4202,127457
0,000325	4205,107689
0,000342	4208,087921
0,000359	4211,068153
0,000378	4214,048386
0,000394	4217,028618
0,000411	4220,00885
0,000428	4222,989082
0,000443	4225,969315
0,000457	4228,949547
0,000467	4231,929779
0,000476	4234,910011
0,000479	4237,890244
0,000479	4240,870476
0,000473	4243,850708
0,000461	4246,83094
0,000441	4249,811172
0,000418	4252,791405
0,000386	4255,771637
0,000352	4258,751869
0,00031	4261,732101
0,000267	4264,712334
0,000223	4267,692566
0,00018	4270,672798
0,000141	4273,65303
0,000111	4276,633263
0,0000969	4279,613495
0,000106	4282,593727
0,000134	4285,573959
0,000169	4288,554192
0,000206	4291,534424
0,000239	4294,514656
0,000272	4297,494888
0,000297	4300,475121
0,000311	4303,455353
0,000316	4306,435585
0,000308	4309,415817
0,000287	4312,396049
0,000257	4315,376282
0,000221	4318,356514
0,000189	4321,336746
0,000173	4324,316978
0,000179	4327,297211
0,000204	4330,277443
0,000238	4333,257675
0,00027	4336,237907
0,000298	4339,21814
0,000319	4342,198372
0,000334	4345,178604
0,000344	4348,158836
0,000349	4351,139069
0,000353	4354,119301
0,000356	4357,099533
0,000358	4360,079765
0,00036	4363,059998
0,00036	4366,04023
0,000358	4369,020462
0,000354	4372,000694
0,000346	4374,980927
0,000336	4377,961159
0,000323	4380,941391
0,000307	4383,921623
0,000292	4386,901855
0,000276	4389,882088
0,000262	4392,86232
0,000249	4395,842552
0,000237	4398,822784
0,000227	4401,803017
0,000218	4404,783249
0,000211	4407,763481
0,000205	4410,743713
0,000201	4413,723946
0,0002	4416,704178
0,000201	4419,68441
0,000204	4422,664642
0,000209	4425,644875
0,000215	4428,625107
0,000222	4431,605339
0,000229	4434,585571
0,000236	4437,565804
0,000243	4440,546036
0,00025	4443,526268
0,000253	4446,5065
0,000258	4449,486732
0,00026	4452,466965
0,00026	4455,447197
0,000258	4458,427429
0,000254	4461,407661
0,000248	4464,387894
0,000242	4467,368126
0,000231	4470,348358
0,00022	4473,32859
0,000208	4476,308823
0,000194	4479,289055
0,000181	4482,269287
0,000167	4485,249519
0,000156	4488,229752
0,000149	4491,209984
0,000144	4494,190216
0,000143	4497,170448
0,000143	4500,150681
0,000145	4503,130913
0,000147	4506,111145
0,000149	4509,091377
0,000153	4512,071609
0,000157	4515,051842
0,000159	4518,032074
0,000162	4521,012306
0,000163	4523,992538
0,000163	4526,972771
0,000164	4529,953003
0,000162	4532,933235
0,000159	4535,913467
0,000155	4538,8937
0,000151	4541,873932
0,000145	4544,854164
0,000138	4547,834396
0,000132	4550,814629
0,000127	4553,794861
0,000122	4556,775093
0,000119	4559,755325
0,000116	4562,735558
0,000116	4565,71579
0,000115	4568,696022
0,000117	4571,676254
0,000118	4574,656487
0,000116	4577,636719
0,000115	4580,616951
0,00011	4583,597183
0,000108	4586,577415
0,000101	4589,557648
0,0000963	4592,53788
0,0000907	4595,518112
0,0000852	4598,498344
0,000083	4601,478577
0,0000795	4604,458809
0,0000762	4607,439041
0,0000733	4610,419273
0,0000726	4613,399506
0,0000714	4616,379738
0,0000682	4619,35997
0,0000674	4622,340202
0,0000669	4625,320435
0,0000663	4628,300667
0,0000651	4631,280899
0,0000649	4634,261131
0,0000651	4637,241364
0,0000653	4640,221596
0,0000647	4643,201828
0,0000632	4646,18206
0,0000628	4649,162292
0,0000615	4652,142525
0,0000617	4655,122757
0,0000611	4658,102989
0,0000619	4661,083221
0,0000642	4664,063454
0,0000667	4667,043686
0,0000692	4670,023918
0,000071	4673,00415
0,0000736	4675,984383
0,0000753	4678,964615
0,000077	4681,944847
0,00008	4684,925079
0,0000813	4687,905312
0,0000814	4690,885544
0,0000826	4693,865776
0,000083	4696,846008
0,0000839	4699,826241
0,0000834	4702,806473
0,0000851	4705,786705
0,000085	4708,766937
0,0000869	4711,747169
0,0000888	4714,727402
0,0000904	4717,707634
0,0000925	4720,687866
0,000094	4723,668098
0,0000943	4726,648331
0,0000952	4729,628563
0,0000957	4732,608795
0,0000949	4735,589027
0,0000933	4738,56926
0,0000931	4741,549492
0,000092	4744,529724
0,0000892	4747,509956
0,0000894	4750,490189
0,0000877	4753,470421
0,0000873	4756,450653
0,0000866	4759,430885
0,0000861	4762,411118
0,0000852	4765,39135
0,0000848	4768,371582
0,0000829	4771,351814
0,0000829	4774,332047
0,0000827	4777,312279
0,0000826	4780,292511
0,0000826	4783,272743
0,0000825	4786,252975
0,0000837	4789,233208
0,0000845	4792,21344
0,0000855	4795,193672
0,0000874	4798,173904
0,000087	4801,154137
0,0000897	4804,134369
0,0000911	4807,114601
0,000092	4810,094833
0,0000925	4813,075066
0,0000933	4816,055298
0,0000945	4819,03553
0,0000939	4822,015762
0,0000954	4824,995995
0,0000957	4827,976227
0,0000955	4830,956459
0,0000945	4833,936691
0,0000945	4836,916924
0,0000928	4839,897156
0,0000929	4842,877388
0,0000927	4845,85762
0,0000915	4848,837852
0,0000907	4851,818085
0,0000904	4854,798317
0,0000899	4857,778549
0,0000892	4860,758781
0,0000892	4863,739014
0,0000886	4866,719246
0,0000891	4869,699478
0,0000888	4872,67971
0,0000892	4875,659943
0,0000881	4878,640175
0,0000887	4881,620407
0,0000889	4884,600639
0,0000896	4887,580872
0,0000891	4890,561104
0,0000894	4893,541336
0,0000882	4896,521568
0,0000882	4899,501801
0,0000887	4902,482033
0,0000866	4905,462265
0,0000859	4908,442497
0,0000838	4911,422729
0,0000826	4914,402962
0,0000798	4917,383194
0,000076	4920,363426
0,0000737	4923,343658
0,0000706	4926,323891
0,0000672	4929,304123
0,0000627	4932,284355
0,0000592	4935,264587
0,0000559	4938,24482
0,0000526	4941,225052
0,00005	4944,205284
0,0000525	4947,185516
0,000053	4950,165749
0,0000565	4953,145981
0,0000587	4956,126213
0,0000613	4959,106445
0,0000649	4962,086678
0,0000678	4965,06691
0,0000692	4968,047142
0,0000713	4971,027374
0,0000711	4974,007607
0,0000704	4976,987839
0,0000675	4979,968071
0,0000658	4982,948303
0,0000622	4985,928535
0,000059	4988,908768
0,0000555	4991,889
0,0000515	4994,869232
0,0000496	4997,849464
0,0000477	5000,829697
0,0000477	5003,809929
0,0000496	5006,790161
0,0000509	5009,770393
0,0000531	5012,750626
0,0000561	5015,730858
0,0000586	5018,71109
0,0000622	5021,691322
0,0000652	5024,671555
0,0000694	5027,651787
0,0000745	5030,632019
0,0000791	5033,612251
0,0000849	5036,592484
0,0000918	5039,572716
0,0000997	5042,552948
0,000107	5045,53318
0,000116	5048,513412
0,000124	5051,493645
0,000133	5054,473877
0,000142	5057,454109
0,000151	5060,434341
0,00016	5063,414574
0,000169	5066,394806
0,000177	5069,375038
0,000184	5072,35527
0,000189	5075,335503
0,000194	5078,315735
0,0002	5081,295967
0,000201	5084,276199
0,000202	5087,256432
0,000203	5090,236664
0,000204	5093,216896
0,000204	5096,197128
0,000204	5099,177361
0,000204	5102,157593
0,000205	5105,137825
0,000206	5108,118057
0,000207	5111,098289
0,000207	5114,078522
0,000207	5117,058754
0,000207	5120,038986
0,000206	5123,019218
0,000204	5125,999451
0,000201	5128,979683
0,000197	5131,959915
0,000193	5134,940147
0,000187	5137,92038
0,000182	5140,900612
0,000175	5143,880844
0,000169	5146,861076
0,000162	5149,841309
0,000157	5152,821541
0,000153	5155,801773
0,000151	5158,782005
0,000152	5161,762238
0,000153	5164,74247
0,000156	5167,722702
0,00016	5170,702934
0,000165	5173,683167
0,00017	5176,663399
0,000174	5179,643631
0,000177	5182,623863
0,000178	5185,604095
0,000179	5188,584328
0,000179	5191,56456
0,000178	5194,544792
0,000176	5197,525024
0,000172	5200,505257
0,000169	5203,485489
0,000165	5206,465721
0,000162	5209,445953
0,000159	5212,426186
0,000157	5215,406418
0,000155	5218,38665
0,000152	5221,366882
0,000151	5224,347115
0,000149	5227,327347
0,000145	5230,307579
0,000142	5233,287811
0,000138	5236,268044
0,000133	5239,248276
0,000129	5242,228508
0,000125	5245,20874
0,000121	5248,188972
0,000117	5251,169205
0,000114	5254,149437
0,000112	5257,129669
0,00011	5260,109901
0,000112	5263,090134
0,000113	5266,070366
0,000118	5269,050598
0,000123	5272,03083
0,000129	5275,011063
0,000138	5277,991295
0,000144	5280,971527
0,000153	5283,951759
0,000163	5286,931992
0,00017	5289,912224
0,00018	5292,892456
0,000187	5295,872688
0,000194	5298,852921
0,000201	5301,833153
0,000204	5304,813385
0,000206	5307,793617
0,000205	5310,773849
0,000202	5313,754082
0,000195	5316,734314
0,000186	5319,714546
0,000177	5322,694778
0,000164	5325,675011
0,000149	5328,655243
0,000135	5331,635475
0,000119	5334,615707
0,000101	5337,59594
0,0000855	5340,576172
0,0000704	5343,556404
0,0000591	5346,536636
0,0000511	5349,516869
0,0000508	5352,497101
0,0000535	5355,477333
0,0000594	5358,457565
0,0000661	5361,437798
0,0000698	5364,41803
0,0000737	5367,398262
0,0000755	5370,378494
0,0000744	5373,358727
0,000074	5376,338959
0,0000722	5379,319191
0,0000699	5382,299423
0,0000689	5385,279655
0,000067	5388,259888
0,0000656	5391,24012
0,0000642	5394,220352
0,0000629	5397,200584
0,0000608	5400,180817
0,0000591	5403,161049
0,0000573	5406,141281
0,000055	5409,121513
0,0000527	5412,101746
0,0000513	5415,081978
0,0000491	5418,06221
0,0000487	5421,042442
0,0000484	5424,022675
0,0000477	5427,002907
0,0000466	5429,983139
0,0000491	5432,963371
0,0000517	5435,943604
0,0000559	5438,923836
0,0000602	5441,904068
0,0000658	5444,8843
0,000073	5447,864532
0,0000796	5450,844765
0,0000871	5453,824997
0,0000948	5456,805229
0,000104	5459,785461
0,000113	5462,765694
0,000121	5465,745926
0,00013	5468,726158
0,000137	5471,70639
0,000144	5474,686623
0,000151	5477,666855
0,000156	5480,647087
0,00016	5483,627319
0,000161	5486,607552
0,000158	5489,587784
0,000153	5492,568016
0,000148	5495,548248
0,000138	5498,528481
0,000128	5501,508713
0,000116	5504,488945
0,000105	5507,469177
0,0000958	5510,449409
0,0000887	5513,429642
0,0000828	5516,409874
0,0000812	5519,390106
0,0000818	5522,370338
0,0000837	5525,350571
0,0000881	5528,330803
0,0000937	5531,311035
0,0000991	5534,291267
0,000104	5537,2715
0,00011	5540,251732
0,000114	5543,231964
0,000118	5546,212196
0,00012	5549,192429
0,000123	5552,172661
0,000125	5555,152893
0,000125	5558,133125
0,000128	5561,113358
0,000128	5564,09359
0,000129	5567,073822
0,00013	5570,054054
0,000132	5573,034286
0,000133	5576,014519
0,000133	5578,994751
0,000134	5581,974983
0,000133	5584,955215
0,000133	5587,935448
0,000131	5590,91568
0,000128	5593,895912
0,000124	5596,876144
0,000121	5599,856377
0,000115	5602,836609
0,000111	5605,816841
0,000106	5608,797073
0,0001	5611,777306
0,0000951	5614,757538
0,0000895	5617,73777
0,0000847	5620,718002
0,0000804	5623,698235
0,0000728	5626,678467
0,0000676	5629,658699
0,00006	5632,638931
0,0000529	5635,619164
0,0000437	5638,599396
0,0000376	5641,579628
0,0000326	5644,55986
0,0000328	5647,540092
0,0000393	5650,520325
0,0000515	5653,500557
0,000065	5656,480789
0,0000816	5659,461021
0,0000969	5662,441254
0,000112	5665,421486
0,000128	5668,401718
0,000142	5671,38195
0,000155	5674,362183
0,000165	5677,342415
0,000173	5680,322647
0,000178	5683,302879
0,000179	5686,283112
0,000176	5689,263344
0,000171	5692,243576
0,000164	5695,223808
0,000154	5698,204041
0,000144	5701,184273
0,000135	5704,164505
0,000125	5707,144737
0,000118	5710,124969
0,000111	5713,105202
0,000107	5716,085434
0,000105	5719,065666
0,000107	5722,045898
0,000112	5725,026131
0,00012	5728,006363
0,00013	5730,986595
0,000139	5733,966827
0,000148	5736,94706
0,000156	5739,927292
0,000159	5742,907524
0,000162	5745,887756
0,000162	5748,867989
0,00016	5751,848221
0,000155	5754,828453
0,000151	5757,808685
0,000147	5760,788918
0,000143	5763,76915
0,000141	5766,749382
0,00014	5769,729614
0,000141	5772,709846
0,00014	5775,690079
0,000141	5778,670311
0,00014	5781,650543
0,00014	5784,630775
0,000137	5787,611008
0,000135	5790,59124
0,000132	5793,571472
0,00013	5796,551704
0,000128	5799,531937
0,000127	5802,512169
0,000127	5805,492401
0,000127	5808,472633
0,000128	5811,452866
0,000129	5814,433098
0,000129	5817,41333
0,000129	5820,393562
0,000128	5823,373795
0,000126	5826,354027
0,000123	5829,334259
0,00012	5832,314491
0,000117	5835,294724
0,000113	5838,274956
0,000109	5841,255188
0,000103	5844,23542
0,0000977	5847,215652
0,0000909	5850,195885
0,0000857	5853,176117
0,0000796	5856,156349
0,0000724	5859,136581
0,0000659	5862,116814
0,0000603	5865,097046
0,0000558	5868,077278
0,000053	5871,05751
0,0000516	5874,037743
0,0000508	5877,017975
0,0000507	5879,998207
0,0000535	5882,978439
0,0000563	5885,958672
0,0000588	5888,938904
0,0000613	5891,919136
0,0000628	5894,899368
0,0000641	5897,879601
0,0000646	5900,859833
0,0000657	5903,840065
0,0000657	5906,820297
0,0000657	5909,800529
0,0000665	5912,780762
0,000067	5915,760994
0,0000673	5918,741226
0,0000674	5921,721458
0,0000673	5924,701691
0,0000652	5927,681923
0,0000647	5930,662155
0,0000648	5933,642387
0,0000648	5936,62262
0,0000676	5939,602852
0,0000722	5942,583084
0,0000765	5945,563316
[truncated: 30,772 more rows]
