# Supplementary material for: Predicting the Durability of Solid Fired Bricks Using NDT Electroacoustic Methods
Source: Materials (Basel). 2022 Aug 25;15(17):5882. doi: 10.3390/ma15175882 (PMC9457344; doi:10.3390/ma15175882)
Supplement: Supplementary file 1 [file materials-15-05882-s001.zip › 38-S0_FL.csv]

ASCII data file created with TiePie Multi Channel software. www.tiepie.com.
2021-02-24 09:15:45 704m
Frequency	FFT1
Hz	V
0,0016	0
0,000302	2,980232239
0,000312	5,960464478
0,000315	8,940696716
0,00034	11,92092896
0,000332	14,90116119
0,00033	17,88139343
0,000354	20,86162567
0,000379	23,84185791
0,000337	26,82209015
0,000338	29,80232239
0,000339	32,78255463
0,000332	35,76278687
0,000334	38,7430191
0,000338	41,72325134
0,000341	44,70348358
0,000335	47,68371582
0,000355	50,66394806
0,000337	53,6441803
0,000336	56,62441254
0,000343	59,60464478
0,000342	62,58487701
0,00035	65,56510925
0,000349	68,54534149
0,000354	71,52557373
0,000354	74,50580597
0,000354	77,48603821
0,000351	80,46627045
0,000354	83,44650269
0,000356	86,42673492
0,000352	89,40696716
0,000355	92,3871994
0,000355	95,36743164
0,000351	98,34766388
0,000352	101,3278961
0,000352	104,3081284
0,000354	107,2883606
0,000359	110,2685928
0,000357	113,2488251
0,00036	116,2290573
0,000356	119,2092896
0,000357	122,1895218
0,000358	125,169754
0,000353	128,1499863
0,000355	131,1302185
0,000352	134,1104507
0,000353	137,090683
0,000352	140,0709152
0,000351	143,0511475
0,000348	146,0313797
0,000347	149,0116119
0,000347	151,9918442
0,000348	154,9720764
0,000344	157,9523087
0,000346	160,9325409
0,000345	163,9127731
0,000344	166,8930054
0,000344	169,8732376
0,000343	172,8534698
0,000344	175,8337021
0,000343	178,8139343
0,000344	181,7941666
0,000341	184,7743988
0,000343	187,754631
0,000344	190,7348633
0,000344	193,7150955
0,000344	196,6953278
0,000343	199,67556
0,000344	202,6557922
0,000344	205,6360245
0,000346	208,6162567
0,000345	211,596489
0,000347	214,5767212
0,000349	217,5569534
0,000347	220,5371857
0,000349	223,5174179
0,00035	226,4976501
0,000351	229,4778824
0,000351	232,4581146
0,000349	235,4383469
0,00035	238,4185791
0,000351	241,3988113
0,000351	244,3790436
0,000353	247,3592758
0,000351	250,3395081
0,000354	253,3197403
0,000355	256,2999725
0,000353	259,2802048
0,000356	262,260437
0,000355	265,2406693
0,000357	268,2209015
0,000358	271,2011337
0,000358	274,181366
0,000359	277,1615982
0,000361	280,1418304
0,000361	283,1220627
0,000362	286,1022949
0,00036	289,0825272
0,000361	292,0627594
0,000358	295,0429916
0,000356	298,0232239
0,000353	301,0034561
0,000352	303,9836884
0,000349	306,9639206
0,000344	309,9441528
0,000342	312,9243851
0,000341	315,9046173
0,000338	318,8848495
0,000336	321,8650818
0,000333	324,845314
0,000332	327,8255463
0,000332	330,8057785
0,000331	333,7860107
0,000326	336,766243
0,000327	339,7464752
0,000322	342,7267075
0,00032	345,7069397
0,000316	348,6871719
0,000308	351,6674042
0,000307	354,6476364
0,000303	357,6278687
0,000302	360,6081009
0,000299	363,5883331
0,000298	366,5685654
0,000292	369,5487976
0,000292	372,5290298
0,000289	375,5092621
0,000286	378,4894943
0,000286	381,4697266
0,000284	384,4499588
0,00028	387,430191
0,000281	390,4104233
0,000279	393,3906555
0,000277	396,3708878
0,000276	399,35112
0,000273	402,3313522
0,000272	405,3115845
0,000271	408,2918167
0,000269	411,272049
0,000267	414,2522812
0,000267	417,2325134
0,000267	420,2127457
0,000265	423,1929779
0,000261	426,1732101
0,000261	429,1534424
0,000259	432,1336746
0,000259	435,1139069
0,000258	438,0941391
0,000255	441,0743713
0,000254	444,0546036
0,000252	447,0348358
0,000252	450,0150681
0,00025	452,9953003
0,000249	455,9755325
0,000248	458,9557648
0,000247	461,935997
0,000245	464,9162292
0,000245	467,8964615
0,000243	470,8766937
0,000242	473,856926
0,000241	476,8371582
0,00024	479,8173904
0,000237	482,7976227
0,000239	485,7778549
0,000236	488,7580872
0,000237	491,7383194
0,000237	494,7185516
0,000236	497,6987839
0,000236	500,6790161
0,000233	503,6592484
0,000235	506,6394806
0,000234	509,6197128
0,000233	512,5999451
0,000235	515,5801773
0,000235	518,5604095
0,000236	521,5406418
0,000236	524,520874
0,000235	527,5011063
0,000235	530,4813385
0,000237	533,4615707
0,000236	536,441803
0,000238	539,4220352
0,000236	542,4022675
0,000237	545,3824997
0,000237	548,3627319
0,000236	551,3429642
0,000236	554,3231964
0,000237	557,3034286
0,000239	560,2836609
0,000236	563,2638931
0,000238	566,2441254
0,000237	569,2243576
0,000237	572,2045898
0,000236	575,1848221
0,000236	578,1650543
0,000238	581,1452866
0,000236	584,1255188
0,000236	587,105751
0,000236	590,0859833
0,000235	593,0662155
0,000235	596,0464478
0,000233	599,02668
0,000233	602,0069122
0,000231	604,9871445
0,000232	607,9673767
0,000229	610,9476089
0,000229	613,9278412
0,000228	616,9080734
0,000228	619,8883057
0,000227	622,8685379
0,000227	625,8487701
0,000227	628,8290024
0,000226	631,8092346
0,000227	634,7894669
0,000226	637,7696991
0,000224	640,7499313
0,000225	643,7301636
0,000225	646,7103958
0,000225	649,6906281
0,000224	652,6708603
0,000224	655,6510925
0,000222	658,6313248
0,000223	661,611557
0,000222	664,5917892
0,000222	667,5720215
0,000221	670,5522537
0,000221	673,532486
0,000222	676,5127182
0,00022	679,4929504
0,00022	682,4731827
0,000219	685,4534149
0,000218	688,4336472
0,000217	691,4138794
0,000216	694,3941116
0,000217	697,3743439
0,000217	700,3545761
0,000216	703,3348083
0,000216	706,3150406
0,000215	709,2952728
0,000215	712,2755051
0,000213	715,2557373
0,000214	718,2359695
0,000212	721,2162018
0,000211	724,196434
0,000211	727,1766663
0,000209	730,1568985
0,000209	733,1371307
0,000207	736,117363
0,000206	739,0975952
0,000204	742,0778275
0,000204	745,0580597
0,000204	748,0382919
0,000203	751,0185242
0,000201	753,9987564
0,000201	756,9789886
0,000201	759,9592209
0,000199	762,9394531
0,000201	765,9196854
0,0002	768,8999176
0,000198	771,8801498
0,000198	774,8603821
0,000198	777,8406143
0,000199	780,8208466
0,000197	783,8010788
0,000199	786,781311
0,000198	789,7615433
0,000198	792,7417755
0,000199	795,7220078
0,000197	798,70224
0,000196	801,6824722
0,000196	804,6627045
0,000198	807,6429367
0,000197	810,6231689
0,000199	813,6034012
0,000196	816,5836334
0,000196	819,5638657
0,000196	822,5440979
0,000195	825,5243301
0,000193	828,5045624
0,000193	831,4847946
0,000193	834,4650269
0,000191	837,4452591
0,00019	840,4254913
0,00019	843,4057236
0,00019	846,3859558
0,000189	849,366188
0,000189	852,3464203
0,000189	855,3266525
0,000189	858,3068848
0,000188	861,287117
0,000189	864,2673492
0,000188	867,2475815
0,000189	870,2278137
0,000188	873,208046
0,000188	876,1882782
0,000188	879,1685104
0,000188	882,1487427
0,000188	885,1289749
0,000187	888,1092072
0,000186	891,0894394
0,000185	894,0696716
0,000185	897,0499039
0,000185	900,0301361
0,000187	903,0103683
0,000188	905,9906006
0,000188	908,9708328
0,00019	911,9510651
0,00019	914,9312973
0,00019	917,9115295
0,000194	920,8917618
0,000195	923,871994
0,000195	926,8522263
0,000197	929,8324585
0,000197	932,8126907
0,000198	935,792923
0,000198	938,7731552
0,0002	941,7533875
0,000199	944,7336197
0,000202	947,7138519
0,000203	950,6940842
0,000203	953,6743164
0,000204	956,6545486
0,000203	959,6347809
0,000204	962,6150131
0,000206	965,5952454
0,000205	968,5754776
0,000207	971,5557098
0,000208	974,5359421
0,000208	977,5161743
0,000209	980,4964066
0,000211	983,4766388
0,000212	986,456871
0,000213	989,4371033
0,000214	992,4173355
0,000215	995,3975677
0,000216	998,3778
0,000219	1001,358032
0,000218	1004,338264
0,000219	1007,318497
0,00022	1010,298729
0,000221	1013,278961
0,000222	1016,259193
0,000222	1019,239426
0,000224	1022,219658
0,000223	1025,19989
0,000224	1028,180122
0,000223	1031,160355
0,000222	1034,140587
0,000222	1037,120819
0,000221	1040,101051
0,000219	1043,081284
0,000219	1046,061516
0,000219	1049,041748
0,000217	1052,02198
0,000215	1055,002213
0,000215	1057,982445
0,000211	1060,962677
0,00021	1063,942909
0,000209	1066,923141
0,000207	1069,903374
0,000205	1072,883606
0,000203	1075,863838
0,000201	1078,84407
0,000201	1081,824303
0,000198	1084,804535
0,000197	1087,784767
0,000195	1090,764999
0,000193	1093,745232
0,000194	1096,725464
0,000193	1099,705696
0,000193	1102,685928
0,000194	1105,666161
0,000196	1108,646393
0,000196	1111,626625
0,0002	1114,606857
0,000202	1117,58709
0,000205	1120,567322
0,000208	1123,547554
0,00021	1126,527786
0,000214	1129,508018
0,000217	1132,488251
0,000219	1135,468483
0,000221	1138,448715
0,000222	1141,428947
0,000222	1144,40918
0,000223	1147,389412
0,000223	1150,369644
0,000224	1153,349876
0,000223	1156,330109
0,000224	1159,310341
0,000222	1162,290573
0,000222	1165,270805
0,000222	1168,251038
0,000219	1171,23127
0,00022	1174,211502
0,000218	1177,191734
0,000218	1180,171967
0,000215	1183,152199
0,000214	1186,132431
0,000212	1189,112663
0,00021	1192,092896
0,00021	1195,073128
0,000207	1198,05336
0,000206	1201,033592
0,000204	1204,013824
0,000204	1206,994057
0,000202	1209,974289
0,000201	1212,954521
0,000199	1215,934753
0,000197	1218,914986
0,000197	1221,895218
0,000195	1224,87545
0,000195	1227,855682
0,000195	1230,835915
0,000196	1233,816147
0,000196	1236,796379
0,000198	1239,776611
0,000201	1242,756844
0,000202	1245,737076
0,000204	1248,717308
0,000205	1251,69754
0,000208	1254,677773
0,000208	1257,658005
0,000209	1260,638237
0,000211	1263,618469
0,00021	1266,598701
0,00021	1269,578934
0,000211	1272,559166
0,000209	1275,539398
0,000208	1278,51963
0,000207	1281,499863
0,000205	1284,480095
0,000205	1287,460327
0,000203	1290,440559
0,000201	1293,420792
0,000201	1296,401024
0,0002	1299,381256
0,000197	1302,361488
0,000197	1305,341721
0,000195	1308,321953
0,000193	1311,302185
0,000192	1314,282417
0,000192	1317,26265
0,000189	1320,242882
0,000186	1323,223114
0,000186	1326,203346
0,000185	1329,183578
0,000182	1332,163811
0,000181	1335,144043
0,000178	1338,124275
0,000176	1341,104507
0,000175	1344,08474
0,000173	1347,064972
0,000171	1350,045204
0,00017	1353,025436
0,000168	1356,005669
0,000169	1358,985901
0,000168	1361,966133
0,000167	1364,946365
0,000168	1367,926598
0,000168	1370,90683
0,000171	1373,887062
0,000172	1376,867294
0,000178	1379,847527
0,000182	1382,827759
0,00019	1385,807991
0,000198	1388,788223
0,000209	1391,768456
0,00022	1394,748688
0,000236	1397,72892
0,000252	1400,709152
0,000272	1403,689384
0,000295	1406,669617
0,000321	1409,649849
0,000349	1412,630081
0,000382	1415,610313
0,000418	1418,590546
0,000458	1421,570778
0,000501	1424,55101
0,000549	1427,531242
0,000601	1430,511475
0,000656	1433,491707
0,000717	1436,471939
0,000779	1439,452171
0,000846	1442,432404
0,000913	1445,412636
0,000979	1448,392868
0,00104	1451,3731
0,00109	1454,353333
0,00112	1457,333565
0,00112	1460,313797
0,00106	1463,294029
0,000959	1466,274261
0,000844	1469,254494
0,000749	1472,234726
0,000686	1475,214958
0,000646	1478,19519
0,000618	1481,175423
0,000596	1484,155655
0,000578	1487,135887
0,000563	1490,116119
0,000551	1493,096352
0,000539	1496,076584
0,000529	1499,056816
0,000519	1502,037048
0,000511	1505,017281
0,000503	1507,997513
0,000495	1510,977745
0,00049	1513,957977
0,000483	1516,93821
0,000477	1519,918442
0,000473	1522,898674
0,000467	1525,878906
0,000462	1528,859138
0,000457	1531,839371
0,000454	1534,819603
0,000449	1537,799835
0,000445	1540,780067
0,000442	1543,7603
0,000437	1546,740532
0,000435	1549,720764
0,000431	1552,700996
0,000427	1555,681229
0,000425	1558,661461
0,000422	1561,641693
0,000418	1564,621925
0,000417	1567,602158
0,000414	1570,58239
0,000412	1573,562622
0,00041	1576,542854
0,000406	1579,523087
0,000404	1582,503319
0,000401	1585,483551
0,0004	1588,463783
0,000398	1591,444016
0,000396	1594,424248
0,000395	1597,40448
0,000392	1600,384712
0,000391	1603,364944
0,00039	1606,345177
0,000388	1609,325409
0,000387	1612,305641
0,000385	1615,285873
0,000384	1618,266106
0,000383	1621,246338
0,000382	1624,22657
0,000382	1627,206802
0,000381	1630,187035
0,000382	1633,167267
0,000381	1636,147499
0,00038	1639,127731
0,000379	1642,107964
0,000378	1645,088196
0,000378	1648,068428
0,000377	1651,04866
0,000376	1654,028893
0,000375	1657,009125
0,000372	1659,989357
0,000371	1662,969589
0,000369	1665,949821
0,000368	1668,930054
0,000368	1671,910286
0,000371	1674,890518
0,000375	1677,87075
0,00038	1680,850983
0,000386	1683,831215
0,00039	1686,811447
0,000391	1689,791679
0,00039	1692,771912
0,000388	1695,752144
0,000386	1698,732376
0,000385	1701,712608
0,000383	1704,692841
0,000381	1707,673073
0,000379	1710,653305
0,000377	1713,633537
0,000376	1716,61377
0,000374	1719,594002
0,000373	1722,574234
0,000372	1725,554466
0,000372	1728,534698
0,000372	1731,514931
0,000369	1734,495163
0,00037	1737,475395
0,00037	1740,455627
0,000369	1743,43586
0,000371	1746,416092
0,00037	1749,396324
0,000369	1752,376556
0,000368	1755,356789
0,000367	1758,337021
0,000366	1761,317253
0,000366	1764,297485
0,000365	1767,277718
0,000364	1770,25795
0,000364	1773,238182
0,000364	1776,218414
0,000362	1779,198647
0,00036	1782,178879
0,00036	1785,159111
0,00036	1788,139343
0,000359	1791,119576
0,000358	1794,099808
0,000359	1797,08004
0,000359	1800,060272
0,000358	1803,040504
0,000358	1806,020737
0,00036	1809,000969
0,000359	1811,981201
0,000359	1814,961433
0,000359	1817,941666
0,000358	1820,921898
0,000359	1823,90213
0,000359	1826,882362
0,000358	1829,862595
0,000356	1832,842827
0,000355	1835,823059
0,000354	1838,803291
0,000352	1841,783524
0,000351	1844,763756
0,000349	1847,743988
0,000348	1850,72422
0,000347	1853,704453
0,000347	1856,684685
0,000345	1859,664917
0,000345	1862,645149
0,000344	1865,625381
0,000343	1868,605614
0,000343	1871,585846
0,000342	1874,566078
0,000342	1877,54631
0,000341	1880,526543
0,00034	1883,506775
0,00034	1886,487007
0,000338	1889,467239
0,000338	1892,447472
0,000336	1895,427704
0,000335	1898,407936
0,000335	1901,388168
0,000333	1904,368401
0,000331	1907,348633
0,000328	1910,328865
0,000326	1913,309097
0,000323	1916,28933
0,000322	1919,269562
0,000319	1922,249794
0,000316	1925,230026
0,000313	1928,210258
0,00031	1931,190491
0,000307	1934,170723
0,000304	1937,150955
0,0003	1940,131187
0,000297	1943,11142
0,000294	1946,091652
0,000291	1949,071884
0,000288	1952,052116
0,000286	1955,032349
0,000283	1958,012581
0,00028	1960,992813
0,00028	1963,973045
0,000279	1966,953278
0,000276	1969,93351
0,000276	1972,913742
0,000275	1975,893974
0,000273	1978,874207
0,000273	1981,854439
0,000272	1984,834671
0,000271	1987,814903
0,000273	1990,795135
0,000273	1993,775368
0,000272	1996,7556
0,000272	1999,735832
0,000272	2002,716064
0,000273	2005,696297
0,000273	2008,676529
0,000273	2011,656761
0,000274	2014,636993
0,000274	2017,617226
0,000274	2020,597458
0,000274	2023,57769
0,000275	2026,557922
0,000275	2029,538155
0,000275	2032,518387
0,000277	2035,498619
0,000277	2038,478851
0,000277	2041,459084
0,000278	2044,439316
0,000279	2047,419548
0,000281	2050,39978
0,000282	2053,380013
0,000282	2056,360245
0,000283	2059,340477
0,000285	2062,320709
0,000286	2065,300941
0,000288	2068,281174
0,000289	2071,261406
0,00029	2074,241638
0,000291	2077,22187
0,000293	2080,202103
0,000295	2083,182335
0,000296	2086,162567
0,000298	2089,142799
0,0003	2092,123032
0,000301	2095,103264
0,000304	2098,083496
0,000306	2101,063728
0,000308	2104,043961
0,00031	2107,024193
0,000311	2110,004425
0,000314	2112,984657
0,000317	2115,96489
0,000318	2118,945122
0,00032	2121,925354
0,000322	2124,905586
0,000323	2127,885818
0,000325	2130,866051
0,000328	2133,846283
0,000329	2136,826515
0,00033	2139,806747
0,000333	2142,78698
0,000335	2145,767212
0,000337	2148,747444
0,000338	2151,727676
0,00034	2154,707909
0,000341	2157,688141
0,000343	2160,668373
0,000346	2163,648605
0,000347	2166,628838
0,000348	2169,60907
0,00035	2172,589302
0,00035	2175,569534
0,00035	2178,549767
0,000352	2181,529999
0,000352	2184,510231
0,000352	2187,490463
0,000353	2190,470695
0,000352	2193,450928
0,000352	2196,43116
0,000353	2199,411392
0,000353	2202,391624
0,000353	2205,371857
0,000353	2208,352089
0,000354	2211,332321
0,000353	2214,312553
0,000353	2217,292786
0,000354	2220,273018
0,000352	2223,25325
0,000354	2226,233482
0,000354	2229,213715
0,000355	2232,193947
0,000354	2235,174179
0,000355	2238,154411
0,000356	2241,134644
0,000358	2244,114876
0,000357	2247,095108
0,000357	2250,07534
0,000358	2253,055573
0,000358	2256,035805
0,00036	2259,016037
0,000359	2261,996269
0,00036	2264,976501
0,000362	2267,956734
0,000362	2270,936966
0,000363	2273,917198
0,000362	2276,89743
0,000362	2279,877663
0,000363	2282,857895
0,000364	2285,838127
0,000362	2288,818359
0,000363	2291,798592
0,000362	2294,778824
0,000361	2297,759056
0,000359	2300,739288
0,000358	2303,719521
0,000355	2306,699753
0,000352	2309,679985
0,000346	2312,660217
0,000343	2315,64045
0,000336	2318,620682
0,000329	2321,600914
0,00032	2324,581146
0,000308	2327,561378
0,000295	2330,541611
0,000279	2333,521843
0,000261	2336,502075
0,000239	2339,482307
0,000215	2342,46254
0,000184	2345,442772
0,000151	2348,423004
0,000113	2351,403236
0,0000738	2354,383469
0,0000478	2357,363701
0,0000679	2360,343933
0,000118	2363,324165
0,000172	2366,304398
0,000222	2369,28463
0,000264	2372,264862
0,000294	2375,245094
0,000314	2378,225327
0,000325	2381,205559
0,000333	2384,185791
0,000338	2387,166023
0,000342	2390,146255
0,000344	2393,126488
0,000347	2396,10672
0,000348	2399,086952
0,00035	2402,067184
0,000351	2405,047417
0,000354	2408,027649
0,000355	2411,007881
0,000356	2413,988113
0,000358	2416,968346
0,000359	2419,948578
0,000361	2422,92881
0,000362	2425,909042
0,000364	2428,889275
0,000365	2431,869507
0,000366	2434,849739
0,000368	2437,829971
0,000369	2440,810204
0,00037	2443,790436
0,000372	2446,770668
0,000373	2449,7509
0,000376	2452,731133
0,000377	2455,711365
0,000378	2458,691597
0,00038	2461,671829
0,00038	2464,652061
0,000382	2467,632294
0,000383	2470,612526
0,000385	2473,592758
0,000384	2476,57299
0,000386	2479,553223
0,000387	2482,533455
0,000388	2485,513687
0,000388	2488,493919
0,00039	2491,474152
0,00039	2494,454384
0,000392	2497,434616
0,000392	2500,414848
0,000393	2503,395081
0,000394	2506,375313
0,000394	2509,355545
0,000397	2512,335777
0,000397	2515,31601
0,000399	2518,296242
0,0004	2521,276474
0,000401	2524,256706
0,000402	2527,236938
0,000402	2530,217171
0,000404	2533,197403
0,000405	2536,177635
0,000406	2539,157867
0,000407	2542,1381
0,000408	2545,118332
0,000409	2548,098564
0,000409	2551,078796
0,00041	2554,059029
0,00041	2557,039261
0,000411	2560,019493
0,00041	2562,999725
0,000411	2565,979958
0,000412	2568,96019
0,000413	2571,940422
0,000414	2574,920654
0,000415	2577,900887
0,000416	2580,881119
0,000417	2583,861351
0,000417	2586,841583
0,000419	2589,821815
0,00042	2592,802048
0,000422	2595,78228
0,000423	2598,762512
0,000425	2601,742744
0,000426	2604,722977
0,000428	2607,703209
0,000431	2610,683441
0,000431	2613,663673
0,000434	2616,643906
0,000435	2619,624138
0,000437	2622,60437
0,000437	2625,584602
0,000441	2628,564835
0,000442	2631,545067
0,000444	2634,525299
0,000446	2637,505531
0,000448	2640,485764
0,00045	2643,465996
0,000451	2646,446228
0,000453	2649,42646
0,000455	2652,406693
0,000458	2655,386925
0,000459	2658,367157
0,000461	2661,347389
0,000463	2664,327621
0,000465	2667,307854
0,000468	2670,288086
0,000469	2673,268318
0,000471	2676,24855
0,000473	2679,228783
0,000475	2682,209015
0,000477	2685,189247
0,00048	2688,169479
0,000483	2691,149712
0,000485	2694,129944
0,000487	2697,110176
0,000491	2700,090408
0,000493	2703,070641
0,000495	2706,050873
0,000497	2709,031105
0,000498	2712,011337
0,0005	2714,99157
0,000502	2717,971802
0,000504	2720,952034
0,000505	2723,932266
0,000507	2726,912498
0,000508	2729,892731
0,00051	2732,872963
0,000511	2735,853195
0,000513	2738,833427
0,000514	2741,81366
0,000515	2744,793892
0,000517	2747,774124
0,000518	2750,754356
0,00052	2753,734589
0,000522	2756,714821
0,000523	2759,695053
0,000524	2762,675285
0,000526	2765,655518
0,000528	2768,63575
0,00053	2771,615982
0,000532	2774,596214
0,000533	2777,576447
0,000535	2780,556679
0,000537	2783,536911
0,00054	2786,517143
0,000541	2789,497375
0,000543	2792,477608
0,000546	2795,45784
0,000547	2798,438072
0,000549	2801,418304
0,00055	2804,398537
0,000552	2807,378769
0,000554	2810,359001
0,000556	2813,339233
0,000557	2816,319466
0,000558	2819,299698
0,00056	2822,27993
0,00056	2825,260162
0,000562	2828,240395
0,000563	2831,220627
0,000565	2834,200859
0,000566	2837,181091
0,000567	2840,161324
0,00057	2843,141556
0,000571	2846,121788
0,000573	2849,10202
0,000575	2852,082253
0,000577	2855,062485
0,000579	2858,042717
0,000581	2861,022949
0,000584	2864,003181
0,000587	2866,983414
0,00059	2869,963646
0,000593	2872,943878
0,000596	2875,92411
0,0006	2878,904343
0,000604	2881,884575
0,000607	2884,864807
0,00061	2887,845039
0,000614	2890,825272
0,00062	2893,805504
0,000623	2896,785736
0,000627	2899,765968
0,000632	2902,746201
0,000636	2905,726433
0,00064	2908,706665
0,000645	2911,686897
0,000648	2914,66713
0,000651	2917,647362
0,000655	2920,627594
0,000659	2923,607826
0,000662	2926,588058
0,000665	2929,568291
0,00067	2932,548523
0,000672	2935,528755
0,000675	2938,508987
0,00068	2941,48922
0,000685	2944,469452
0,000688	2947,449684
0,000694	2950,429916
0,000698	2953,410149
0,000702	2956,390381
0,000709	2959,370613
0,000714	2962,350845
0,000718	2965,331078
0,000724	2968,31131
0,000729	2971,291542
0,000734	2974,271774
0,00074	2977,252007
0,000746	2980,232239
0,00075	2983,212471
0,000756	2986,192703
0,000761	2989,172935
0,000767	2992,153168
0,000773	2995,1334
0,000778	2998,113632
0,000784	3001,093864
0,00079	3004,074097
0,000796	3007,054329
0,000801	3010,034561
0,000807	3013,014793
0,000813	3015,995026
0,00082	3018,975258
0,000826	3021,95549
0,000832	3024,935722
0,000838	3027,915955
0,000844	3030,896187
0,000851	3033,876419
0,000859	3036,856651
0,000866	3039,836884
0,000873	3042,817116
0,000879	3045,797348
0,000886	3048,77758
0,000892	3051,757813
0,000899	3054,738045
0,000906	3057,718277
0,000912	3060,698509
0,000919	3063,678741
0,000926	3066,658974
0,000933	3069,639206
0,000939	3072,619438
0,000945	3075,59967
0,000951	3078,579903
0,000958	3081,560135
0,000963	3084,540367
0,000971	3087,520599
0,000978	3090,500832
0,000984	3093,481064
0,000991	3096,461296
0,000999	3099,441528
0,00101	3102,421761
0,00102	3105,401993
0,00103	3108,382225
0,00103	3111,362457
0,00105	3114,34269
0,00105	3117,322922
0,00107	3120,303154
0,00108	3123,283386
0,00109	3126,263618
0,0011	3129,243851
0,00112	3132,224083
0,00113	3135,204315
0,00114	3138,184547
0,00115	3141,16478
0,00117	3144,145012
0,00118	3147,125244
0,0012	3150,105476
0,00121	3153,085709
0,00122	3156,065941
0,00124	3159,046173
0,00125	3162,026405
0,00127	3165,006638
0,00128	3167,98687
0,0013	3170,967102
0,00132	3173,947334
0,00133	3176,927567
0,00135	3179,907799
0,00137	3182,888031
0,00138	3185,868263
0,0014	3188,848495
0,00142	3191,828728
0,00144	3194,80896
0,00146	3197,789192
0,00148	3200,769424
0,0015	3203,749657
0,00153	3206,729889
0,00155	3209,710121
0,00158	3212,690353
0,0016	3215,670586
0,00163	3218,650818
0,00166	3221,63105
0,00169	3224,611282
0,00173	3227,591515
0,00176	3230,571747
0,0018	3233,551979
0,00183	3236,532211
0,00187	3239,512444
0,00191	3242,492676
0,00195	3245,472908
0,00199	3248,45314
0,00203	3251,433372
0,00207	3254,413605
0,00211	3257,393837
0,00215	3260,374069
0,00218	3263,354301
0,00222	3266,334534
0,00225	3269,314766
0,00227	3272,294998
0,00229	3275,27523
0,0023	3278,255463
0,0023	3281,235695
0,00229	3284,215927
0,00228	3287,196159
0,00225	3290,176392
0,00223	3293,156624
0,0022	3296,136856
0,00218	3299,117088
0,00217	3302,097321
0,00216	3305,077553
0,00216	3308,057785
0,00217	3311,038017
0,00218	3314,01825
0,0022	3316,998482
0,00222	3319,978714
0,00225	3322,958946
0,00228	3325,939178
0,00232	3328,919411
0,00235	3331,899643
0,00239	3334,879875
0,00243	3337,860107
0,00247	3340,84034
0,00252	3343,820572
0,00256	3346,800804
0,00261	3349,781036
0,00266	3352,761269
0,0027	3355,741501
0,00275	3358,721733
0,00279	3361,701965
0,00284	3364,682198
0,00287	3367,66243
0,00291	3370,642662
0,00293	3373,622894
0,00295	3376,603127
0,00295	3379,583359
0,00294	3382,563591
0,00291	3385,543823
0,00285	3388,524055
0,00277	3391,504288
0,00266	3394,48452
0,00253	3397,464752
0,00236	3400,444984
0,00217	3403,425217
0,00198	3406,405449
0,00179	3409,385681
0,00162	3412,365913
0,00148	3415,346146
0,00137	3418,326378
0,0013	3421,30661
0,00126	3424,286842
0,00125	3427,267075
0,00126	3430,247307
0,00129	3433,227539
0,00133	3436,207771
0,00139	3439,188004
0,00145	3442,168236
0,00152	3445,148468
0,00159	3448,1287
0,00167	3451,108932
0,00175	3454,089165
0,00183	3457,069397
0,00192	3460,049629
0,00201	3463,029861
0,0021	3466,010094
0,00219	3468,990326
0,00229	3471,970558
0,00239	3474,95079
0,0025	3477,931023
0,0026	3480,911255
0,00271	3483,891487
0,00283	3486,871719
0,00295	3489,851952
0,00307	3492,832184
0,0032	3495,812416
0,00334	3498,792648
0,00348	3501,772881
0,00363	3504,753113
0,00378	3507,733345
0,00394	3510,713577
0,00411	3513,69381
0,00429	3516,674042
0,00448	3519,654274
0,00468	3522,634506
0,00488	3525,614738
0,0051	3528,594971
0,00533	3531,575203
0,00558	3534,555435
0,00583	3537,535667
0,00611	3540,5159
0,00639	3543,496132
0,0067	3546,476364
0,00702	3549,456596
0,00736	3552,436829
0,00772	3555,417061
0,00809	3558,397293
0,00848	3561,377525
0,00889	3564,357758
0,00932	3567,33799
0,00976	3570,318222
0,0102	3573,298454
0,0107	3576,278687
0,0111	3579,258919
0,0115	3582,239151
0,012	3585,219383
0,0123	3588,199615
0,0126	3591,179848
0,0128	3594,16008
0,0128	3597,140312
0,0127	3600,120544
0,0123	3603,100777
0,0118	3606,081009
0,0111	3609,061241
0,0103	3612,041473
0,00954	3615,021706
0,00881	3618,001938
0,00816	3620,98217
0,0076	3623,962402
0,00712	3626,942635
0,00671	3629,922867
0,00636	3632,903099
0,00605	3635,883331
0,00577	3638,863564
0,00552	3641,843796
0,0053	3644,824028
0,00509	3647,80426
0,0049	3650,784492
0,00473	3653,764725
0,00457	3656,744957
0,00442	3659,725189
0,00428	3662,705421
0,00415	3665,685654
0,00403	3668,665886
0,00391	3671,646118
0,00381	3674,62635
0,0037	3677,606583
0,00361	3680,586815
0,00352	3683,567047
0,00343	3686,547279
0,00334	3689,527512
0,00326	3692,507744
0,00319	3695,487976
0,00311	3698,468208
0,00304	3701,448441
0,00298	3704,428673
0,00291	3707,408905
0,00285	3710,389137
0,00279	3713,36937
0,00273	3716,349602
0,00267	3719,329834
0,00262	3722,310066
0,00257	3725,290298
0,00252	3728,270531
0,00247	3731,250763
0,00243	3734,230995
0,00238	3737,211227
0,00234	3740,19146
0,0023	3743,171692
0,00226	3746,151924
0,00222	3749,132156
0,00219	3752,112389
0,00215	3755,092621
0,00212	3758,072853
0,00208	3761,053085
0,00205	3764,033318
0,00202	3767,01355
0,00199	3769,993782
0,00196	3772,974014
0,00193	3775,954247
0,0019	3778,934479
0,00187	3781,914711
0,00185	3784,894943
0,00182	3787,875175
0,00179	3790,855408
0,00177	3793,83564
0,00174	3796,815872
0,00172	3799,796104
0,00169	3802,776337
0,00167	3805,756569
0,00165	3808,736801
0,00163	3811,717033
0,0016	3814,697266
0,00158	3817,677498
0,00157	3820,65773
0,00155	3823,637962
0,00153	3826,618195
0,00152	3829,598427
0,0015	3832,578659
0,00149	3835,558891
0,00147	3838,539124
0,00146	3841,519356
0,00144	3844,499588
0,00143	3847,47982
0,00141	3850,460052
0,0014	3853,440285
0,00139	3856,420517
0,00138	3859,400749
0,00136	3862,380981
0,00135	3865,361214
0,00134	3868,341446
0,00133	3871,321678
0,00132	3874,30191
0,00131	3877,282143
0,0013	3880,262375
0,00129	3883,242607
0,00128	3886,222839
0,00127	3889,203072
0,00126	3892,183304
0,00125	3895,163536
0,00124	3898,143768
0,00122	3901,124001
0,00122	3904,104233
0,00121	3907,084465
0,00119	3910,064697
0,00118	3913,04493
0,00117	3916,025162
0,00116	3919,005394
0,00116	3921,985626
0,00114	3924,965858
0,00114	3927,946091
0,00113	3930,926323
0,00112	3933,906555
0,00111	3936,886787
0,0011	3939,86702
0,00109	3942,847252
0,00109	3945,827484
0,00108	3948,807716
0,00107	3951,787949
0,00107	3954,768181
0,00106	3957,748413
0,00106	3960,728645
0,00105	3963,708878
0,00105	3966,68911
0,00104	3969,669342
0,00104	3972,649574
0,00103	3975,629807
0,00103	3978,610039
0,00102	3981,590271
0,00102	3984,570503
0,00101	3987,550735
0,00101	3990,530968
0,001	3993,5112
0,000999	3996,491432
0,000995	3999,471664
0,000989	4002,451897
0,000984	4005,432129
0,000979	4008,412361
0,000973	4011,392593
0,000967	4014,372826
0,000961	4017,353058
0,000955	4020,33329
0,000947	4023,313522
0,00094	4026,293755
0,00093	4029,273987
0,000921	4032,254219
0,00091	4035,234451
0,000899	4038,214684
0,000887	4041,194916
0,000873	4044,175148
0,000857	4047,15538
0,00084	4050,135612
0,000821	4053,115845
0,000799	4056,096077
0,000777	4059,076309
0,000753	4062,056541
0,000727	4065,036774
0,0007	4068,017006
0,000674	4070,997238
0,000648	4073,97747
0,000625	4076,957703
0,000606	4079,937935
0,000591	4082,918167
0,000582	4085,898399
0,000578	4088,878632
0,000578	4091,858864
0,000582	4094,839096
0,000586	4097,819328
0,000592	4100,799561
0,000597	4103,779793
0,000602	4106,760025
0,000606	4109,740257
0,000611	4112,72049
0,000613	4115,700722
0,000617	4118,680954
0,000619	4121,661186
0,000621	4124,641418
0,000624	4127,621651
0,000626	4130,601883
0,000628	4133,582115
0,000631	4136,562347
0,000632	4139,54258
0,000635	4142,522812
0,000637	4145,503044
0,000638	4148,483276
0,000641	4151,463509
0,000641	4154,443741
0,000644	4157,423973
0,000645	4160,404205
0,000648	4163,384438
0,000648	4166,36467
0,00065	4169,344902
0,000652	4172,325134
0,000652	4175,305367
0,000654	4178,285599
0,000655	4181,265831
0,000656	4184,246063
0,000656	4187,226295
0,000657	4190,206528
0,000658	4193,18676
0,000658	4196,166992
0,000659	4199,147224
0,000659	4202,127457
0,00066	4205,107689
0,000661	4208,087921
0,000661	4211,068153
0,000663	4214,048386
0,000664	4217,028618
0,000666	4220,00885
0,000667	4222,989082
0,000669	4225,969315
0,00067	4228,949547
0,000672	4231,929779
0,000673	4234,910011
0,000676	4237,890244
0,000679	4240,870476
0,000682	4243,850708
0,000684	4246,83094
0,000687	4249,811172
0,00069	4252,791405
0,000693	4255,771637
0,000697	4258,751869
0,000699	4261,732101
0,000703	4264,712334
0,000706	4267,692566
0,000709	4270,672798
0,000713	4273,65303
0,000715	4276,633263
0,000718	4279,613495
0,000719	4282,593727
0,000721	4285,573959
0,000723	4288,554192
0,000721	4291,534424
0,00072	4294,514656
0,000719	4297,494888
0,000715	4300,475121
0,00071	4303,455353
0,000702	4306,435585
0,000693	4309,415817
0,000681	4312,396049
0,000665	4315,376282
0,000648	4318,356514
0,000626	4321,336746
0,000601	4324,316978
0,000573	4327,297211
0,000542	4330,277443
0,000508	4333,257675
0,000474	4336,237907
0,000438	4339,21814
0,000403	4342,198372
0,000368	4345,178604
0,000335	4348,158836
0,000304	4351,139069
0,000277	4354,119301
0,000252	4357,099533
0,00023	4360,079765
0,000211	4363,059998
0,000198	4366,04023
0,000187	4369,020462
0,000178	4372,000694
0,000173	4374,980927
0,00017	4377,961159
0,000168	4380,941391
0,00017	4383,921623
0,000172	4386,901855
0,000175	4389,882088
0,000178	4392,86232
0,000184	4395,842552
0,000188	4398,822784
0,000195	4401,803017
0,000199	4404,783249
0,000204	4407,763481
0,000209	4410,743713
0,000213	4413,723946
0,000219	4416,704178
0,000223	4419,68441
0,000228	4422,664642
0,000232	4425,644875
0,000236	4428,625107
0,000241	4431,605339
0,000244	4434,585571
0,000248	4437,565804
0,000251	4440,546036
0,000254	4443,526268
0,000257	4446,5065
0,000259	4449,486732
0,000261	4452,466965
0,000264	4455,447197
0,000266	4458,427429
0,000268	4461,407661
0,000269	4464,387894
0,00027	4467,368126
0,000272	4470,348358
0,000273	4473,32859
0,000274	4476,308823
0,000275	4479,289055
0,000275	4482,269287
0,000274	4485,249519
0,000275	4488,229752
0,000274	4491,209984
0,000274	4494,190216
0,000271	4497,170448
0,00027	4500,150681
0,000268	4503,130913
0,000266	4506,111145
0,000262	4509,091377
0,00026	4512,071609
0,000256	4515,051842
0,000254	4518,032074
0,000251	4521,012306
0,000249	4523,992538
0,000247	4526,972771
0,000245	4529,953003
0,000244	4532,933235
0,000243	4535,913467
0,000241	4538,8937
0,000241	4541,873932
0,000241	4544,854164
0,000239	4547,834396
0,000239	4550,814629
0,00024	4553,794861
0,00024	4556,775093
0,000239	4559,755325
0,000239	4562,735558
0,000239	4565,71579
0,000239	4568,696022
0,000239	4571,676254
0,000238	4574,656487
0,000238	4577,636719
0,000238	4580,616951
0,000237	4583,597183
0,000237	4586,577415
0,000237	4589,557648
0,000236	4592,53788
0,000235	4595,518112
0,000234	4598,498344
0,000234	4601,478577
0,000233	4604,458809
0,000233	4607,439041
0,000232	4610,419273
0,000232	4613,399506
0,000231	4616,379738
0,00023	4619,35997
0,000229	4622,340202
0,00023	4625,320435
0,000228	4628,300667
0,000229	4631,280899
0,00023	4634,261131
0,000231	4637,241364
0,000232	4640,221596
0,000233	4643,201828
0,000235	4646,18206
0,000238	4649,162292
0,000239	4652,142525
0,000241	4655,122757
0,000243	4658,102989
0,000246	4661,083221
0,00025	4664,063454
0,000253	4667,043686
0,000256	4670,023918
0,00026	4673,00415
0,000264	4675,984383
0,000267	4678,964615
0,000273	4681,944847
0,000279	4684,925079
0,000284	4687,905312
0,000291	4690,885544
0,000299	4693,865776
0,000307	4696,846008
0,000316	4699,826241
0,000325	4702,806473
0,000335	4705,786705
0,000348	4708,766937
0,000361	4711,747169
0,000375	4714,727402
0,00039	4717,707634
0,000406	4720,687866
0,000421	4723,668098
0,000439	4726,648331
0,000457	4729,628563
0,000476	4732,608795
0,000494	4735,589027
0,000514	4738,56926
0,000534	4741,549492
0,000556	4744,529724
0,000577	4747,509956
0,000596	4750,490189
0,000616	4753,470421
0,000635	4756,450653
0,000652	4759,430885
0,000669	4762,411118
0,000681	4765,39135
0,000693	4768,371582
0,000702	4771,351814
0,000709	4774,332047
0,000713	4777,312279
0,000714	4780,292511
0,000713	4783,272743
0,00071	4786,252975
0,000706	4789,233208
0,0007	4792,21344
0,000691	4795,193672
0,000682	4798,173904
0,000673	4801,154137
0,000661	4804,134369
0,000651	4807,114601
0,000638	4810,094833
0,000627	4813,075066
0,000614	4816,055298
0,000602	4819,03553
0,000589	4822,015762
0,000576	4824,995995
0,000566	4827,976227
0,000554	4830,956459
0,000543	4833,936691
0,000534	4836,916924
0,000525	4839,897156
0,000517	4842,877388
0,00051	4845,85762
0,000505	4848,837852
0,000499	4851,818085
0,000496	4854,798317
0,000492	4857,778549
0,000491	4860,758781
0,000487	4863,739014
0,000484	4866,719246
0,000482	4869,699478
0,00048	4872,67971
0,000479	4875,659943
0,000477	4878,640175
0,000476	4881,620407
0,000474	4884,600639
0,000472	4887,580872
0,000471	4890,561104
0,00047	4893,541336
0,000469	4896,521568
0,000467	4899,501801
0,000467	4902,482033
0,000466	4905,462265
0,000464	4908,442497
0,000463	4911,422729
0,000463	4914,402962
0,000461	4917,383194
0,00046	4920,363426
0,000459	4923,343658
0,000458	4926,323891
0,000457	4929,304123
0,000454	4932,284355
0,000454	4935,264587
0,000453	4938,24482
0,000452	4941,225052
0,000449	4944,205284
0,000447	4947,185516
0,000445	4950,165749
0,000444	4953,145981
0,000442	4956,126213
0,000439	4959,106445
0,000437	4962,086678
0,000433	4965,06691
0,000431	4968,047142
0,000427	4971,027374
0,000424	4974,007607
0,00042	4976,987839
0,000417	4979,968071
0,000413	4982,948303
0,000409	4985,928535
0,000405	4988,908768
0,000399	4991,889
0,000396	4994,869232
0,000391	4997,849464
0,000386	5000,829697
0,00038	5003,809929
0,000376	5006,790161
0,000371	5009,770393
0,000366	5012,750626
0,00036	5015,730858
0,000354	5018,71109
0,00035	5021,691322
0,000344	5024,671555
0,000339	5027,651787
0,000334	5030,632019
0,00033	5033,612251
0,000325	5036,592484
0,000321	5039,572716
0,000318	5042,552948
0,000315	5045,53318
0,000314	5048,513412
0,000313	5051,493645
0,000314	5054,473877
0,000315	5057,454109
0,000318	5060,434341
0,000322	5063,414574
0,000325	5066,394806
0,00033	5069,375038
0,000336	5072,35527
0,000343	5075,335503
0,000351	5078,315735
0,00036	5081,295967
0,000369	5084,276199
0,000381	5087,256432
0,000394	5090,236664
0,000407	5093,216896
0,000424	5096,197128
0,000441	5099,177361
0,000457	5102,157593
0,000476	5105,137825
0,000494	5108,118057
0,000511	5111,098289
0,000528	5114,078522
0,000543	5117,058754
0,000559	5120,038986
0,000571	5123,019218
0,000581	5125,999451
0,00059	5128,979683
0,000597	5131,959915
0,000602	5134,940147
0,000607	5137,92038
0,00061	5140,900612
0,000612	5143,880844
0,000613	5146,861076
0,000614	5149,841309
0,000614	5152,821541
0,000616	5155,801773
0,000616	5158,782005
0,000617	5161,762238
0,000617	5164,74247
0,000618	5167,722702
0,000618	5170,702934
0,00062	5173,683167
0,000621	5176,663399
0,000622	5179,643631
0,000623	5182,623863
0,000625	5185,604095
0,000628	5188,584328
0,000629	5191,56456
0,000632	5194,544792
0,000634	5197,525024
0,000637	5200,505257
0,000639	5203,485489
0,000643	5206,465721
0,000647	5209,445953
0,00065	5212,426186
0,000654	5215,406418
0,000658	5218,38665
0,000664	5221,366882
0,000668	5224,347115
0,000673	5227,327347
0,000679	5230,307579
0,000686	5233,287811
0,000694	5236,268044
0,000702	5239,248276
0,000711	5242,228508
0,00072	5245,20874
0,00073	5248,188972
0,000741	5251,169205
0,000751	5254,149437
0,000763	5257,129669
0,000774	5260,109901
0,000787	5263,090134
0,0008	5266,070366
0,000813	5269,050598
0,000826	5272,03083
0,000841	5275,011063
0,000854	5277,991295
0,000867	5280,971527
0,000883	5283,951759
0,000896	5286,931992
0,000912	5289,912224
0,000926	5292,892456
0,000939	5295,872688
0,000955	5298,852921
0,000968	5301,833153
0,000982	5304,813385
0,000996	5307,793617
0,00101	5310,773849
0,00103	5313,754082
0,00104	5316,734314
0,00106	5319,714546
0,00107	5322,694778
0,00108	5325,675011
0,0011	5328,655243
0,00111	5331,635475
0,00112	5334,615707
0,00113	5337,59594
0,00114	5340,576172
0,00115	5343,556404
0,00115	5346,536636
0,00116	5349,516869
0,00116	5352,497101
0,00116	5355,477333
0,00115	5358,457565
0,00115	5361,437798
0,00114	5364,41803
0,00113	5367,398262
0,00111	5370,378494
0,0011	5373,358727
0,00108	5376,338959
0,00105	5379,319191
0,00102	5382,299423
0,000997	5385,279655
0,000964	5388,259888
0,000932	5391,24012
0,000899	5394,220352
0,000863	5397,200584
0,000828	5400,180817
0,000792	5403,161049
0,000755	5406,141281
0,000718	5409,121513
0,000682	5412,101746
0,000647	5415,081978
0,000613	5418,06221
0,00058	5421,042442
0,000549	5424,022675
0,000519	5427,002907
0,00049	5429,983139
0,000462	5432,963371
0,000436	5435,943604
0,000412	5438,923836
0,000387	5441,904068
0,000366	5444,8843
0,000344	5447,864532
0,000326	5450,844765
0,000307	5453,824997
0,00029	5456,805229
0,000274	5459,785461
0,000258	5462,765694
0,000243	5465,745926
0,00023	5468,726158
0,000216	5471,70639
0,000204	5474,686623
0,000193	5477,666855
0,000182	5480,647087
0,000171	5483,627319
0,000162	5486,607552
0,000153	5489,587784
0,000145	5492,568016
0,000136	5495,548248
0,00013	5498,528481
0,000123	5501,508713
0,000118	5504,488945
0,000112	5507,469177
0,000107	5510,449409
0,000103	5513,429642
0,0000982	5516,409874
0,0000956	5519,390106
0,0000925	5522,370338
0,0000896	5525,350571
0,0000865	5528,330803
0,0000855	5531,311035
0,0000835	5534,291267
0,0000825	5537,2715
0,0000813	5540,251732
0,0000802	5543,231964
0,0000789	5546,212196
0,0000772	5549,192429
0,0000777	5552,172661
0,0000768	5555,152893
0,0000752	5558,133125
0,0000751	5561,113358
0,0000748	5564,09359
0,0000744	5567,073822
0,0000747	5570,054054
0,0000743	5573,034286
0,0000749	5576,014519
0,0000751	5578,994751
0,0000765	5581,974983
0,0000762	5584,955215
0,0000782	5587,935448
0,0000793	5590,91568
0,0000802	5593,895912
0,0000816	5596,876144
0,0000834	5599,856377
0,0000851	5602,836609
0,0000869	5605,816841
0,0000891	5608,797073
0,0000906	5611,777306
0,0000932	5614,757538
0,0000941	5617,73777
0,0000957	5620,718002
0,0000973	5623,698235
0,0000991	5626,678467
0,000102	5629,658699
0,000103	5632,638931
0,000105	5635,619164
0,000106	5638,599396
0,000108	5641,579628
0,000109	5644,55986
0,00011	5647,540092
0,000111	5650,520325
0,000113	5653,500557
0,000113	5656,480789
0,000115	5659,461021
0,000116	5662,441254
0,000117	5665,421486
0,000119	5668,401718
0,000119	5671,38195
0,000121	5674,362183
0,000122	5677,342415
0,000123	5680,322647
0,000125	5683,302879
0,000126	5686,283112
0,000127	5689,263344
0,000129	5692,243576
0,000131	5695,223808
0,000132	5698,204041
0,000134	5701,184273
0,000136	5704,164505
0,000139	5707,144737
0,000141	5710,124969
0,000143	5713,105202
0,000146	5716,085434
0,000148	5719,065666
0,000152	5722,045898
0,000155	5725,026131
0,000159	5728,006363
0,000163	5730,986595
0,000168	5733,966827
0,000172	5736,94706
0,000178	5739,927292
0,000182	5742,907524
0,000186	5745,887756
0,000191	5748,867989
0,000196	5751,848221
0,0002	5754,828453
0,000204	5757,808685
0,000207	5760,788918
0,000211	5763,76915
0,000213	5766,749382
0,000216	5769,729614
0,000216	5772,709846
0,000217	5775,690079
0,000218	5778,670311
0,000219	5781,650543
0,000219	5784,630775
0,00022	5787,611008
0,000219	5790,59124
0,000218	5793,571472
0,000219	5796,551704
0,000217	5799,531937
0,000217	5802,512169
0,000217	5805,492401
0,000216	5808,472633
0,000215	5811,452866
0,000215	5814,433098
0,000213	5817,41333
0,000213	5820,393562
0,000212	5823,373795
0,00021	5826,354027
0,000207	5829,334259
0,000207	5832,314491
0,000204	5835,294724
0,000201	5838,274956
0,000198	5841,255188
0,000195	5844,23542
0,000191	5847,215652
0,000188	5850,195885
0,000183	5853,176117
0,000178	5856,156349
0,000174	5859,136581
0,00017	5862,116814
0,000165	5865,097046
0,000162	5868,077278
0,000159	5871,05751
0,000156	5874,037743
0,000153	5877,017975
0,000151	5879,998207
0,00015	5882,978439
0,000149	5885,958672
0,000148	5888,938904
0,000149	5891,919136
0,000151	5894,899368
0,000154	5897,879601
0,000157	5900,859833
0,000163	5903,840065
0,00017	5906,820297
0,000178	5909,800529
0,000186	5912,780762
0,000197	5915,760994
0,000208	5918,741226
0,000218	5921,721458
0,000231	5924,701691
0,000244	5927,681923
0,000257	5930,662155
0,00027	5933,642387
0,000282	5936,62262
0,000294	5939,602852
0,000305	5942,583084
0,000315	5945,563316
[truncated: 30,772 more rows]
