# Supplementary material for: Predicting the Durability of Solid Fired Bricks Using NDT Electroacoustic Methods
Source: Materials (Basel). 2022 Aug 25;15(17):5882. doi: 10.3390/ma15175882 (PMC9457344; doi:10.3390/ma15175882)
Supplement: Supplementary file 1 [file materials-15-05882-s001.zip › 38-S0_FT.csv]

ASCII data file created with TiePie Multi Channel software. www.tiepie.com.
2021-02-24 09:15:45 704m
Frequency	FFT1
Hz	V
0,00067	0
0,000435	2,980232239
0,0004	5,960464478
0,000477	8,940696716
0,000451	11,92092896
0,000484	14,90116119
0,000362	17,88139343
0,000446	20,86162567
0,000518	23,84185791
0,000484	26,82209015
0,000473	29,80232239
0,000466	32,78255463
0,000464	35,76278687
0,000478	38,7430191
0,000525	41,72325134
0,000521	44,70348358
0,000544	47,68371582
0,000526	50,66394806
0,000525	53,6441803
0,000474	56,62441254
0,000452	59,60464478
0,000452	62,58487701
0,00045	65,56510925
0,000457	68,54534149
0,00046	71,52557373
0,000472	74,50580597
0,000483	77,48603821
0,000484	80,46627045
0,000489	83,44650269
0,000493	86,42673492
0,000496	89,40696716
0,000511	92,3871994
0,000521	95,36743164
0,000525	98,34766388
0,000522	101,3278961
0,000507	104,3081284
0,00049	107,2883606
0,000473	110,2685928
0,000466	113,2488251
0,000463	116,2290573
0,000463	119,2092896
0,000467	122,1895218
0,00047	125,169754
0,000473	128,1499863
0,000478	131,1302185
0,000485	134,1104507
0,000486	137,090683
0,000483	140,0709152
0,000479	143,0511475
0,000475	146,0313797
0,000468	149,0116119
0,000467	151,9918442
0,000461	154,9720764
0,000463	157,9523087
0,00046	160,9325409
0,000462	163,9127731
0,000466	166,8930054
0,000466	169,8732376
0,000466	172,8534698
0,000465	175,8337021
0,000459	178,8139343
0,000458	181,7941666
0,000452	184,7743988
0,000451	187,754631
0,00045	190,7348633
0,000447	193,7150955
0,000447	196,6953278
0,000443	199,67556
0,000441	202,6557922
0,000439	205,6360245
0,000436	208,6162567
0,000429	211,596489
0,000427	214,5767212
0,000421	217,5569534
0,000418	220,5371857
0,000416	223,5174179
0,000414	226,4976501
0,000414	229,4778824
0,000413	232,4581146
0,000411	235,4383469
0,00041	238,4185791
0,000412	241,3988113
0,00041	244,3790436
0,000409	247,3592758
0,00041	250,3395081
0,000411	253,3197403
0,000408	256,2999725
0,000406	259,2802048
0,000404	262,260437
0,000401	265,2406693
0,000401	268,2209015
0,000401	271,2011337
0,000397	274,181366
0,000395	277,1615982
0,000396	280,1418304
0,000392	283,1220627
0,000392	286,1022949
0,00039	289,0825272
0,000391	292,0627594
0,000389	295,0429916
0,000388	298,0232239
0,00039	301,0034561
0,000389	303,9836884
0,000389	306,9639206
0,000387	309,9441528
0,000387	312,9243851
0,000386	315,9046173
0,000385	318,8848495
0,000385	321,8650818
0,000383	324,845314
0,000384	327,8255463
0,000383	330,8057785
0,000382	333,7860107
0,000383	336,766243
0,00038	339,7464752
0,000378	342,7267075
0,000377	345,7069397
0,000375	348,6871719
0,000375	351,6674042
0,000373	354,6476364
0,00037	357,6278687
0,000371	360,6081009
0,00037	363,5883331
0,000369	366,5685654
0,000369	369,5487976
0,000366	372,5290298
0,000367	375,5092621
0,000367	378,4894943
0,000366	381,4697266
0,000368	384,4499588
0,000367	387,430191
0,000368	390,4104233
0,000366	393,3906555
0,000366	396,3708878
0,000368	399,35112
0,000367	402,3313522
0,000367	405,3115845
0,000368	408,2918167
0,000367	411,272049
0,000367	414,2522812
0,000365	417,2325134
0,000366	420,2127457
0,000367	423,1929779
0,000366	426,1732101
0,000366	429,1534424
0,000367	432,1336746
0,000366	435,1139069
0,000367	438,0941391
0,000366	441,0743713
0,000367	444,0546036
0,000366	447,0348358
0,000365	450,0150681
0,000366	452,9953003
0,000368	455,9755325
0,000367	458,9557648
0,000368	461,935997
0,000367	464,9162292
0,000369	467,8964615
0,000367	470,8766937
0,000368	473,856926
0,000367	476,8371582
0,000365	479,8173904
0,000366	482,7976227
0,000364	485,7778549
0,000365	488,7580872
0,000363	491,7383194
0,000362	494,7185516
0,000361	497,6987839
0,00036	500,6790161
0,000359	503,6592484
0,000358	506,6394806
0,000358	509,6197128
0,000357	512,5999451
0,000358	515,5801773
0,000358	518,5604095
0,000359	521,5406418
0,000359	524,520874
0,000359	527,5011063
0,00036	530,4813385
0,000359	533,4615707
0,00036	536,441803
0,000364	539,4220352
0,000361	542,4022675
0,000362	545,3824997
0,000361	548,3627319
0,000362	551,3429642
0,000363	554,3231964
0,000363	557,3034286
0,000362	560,2836609
0,000363	563,2638931
0,000364	566,2441254
0,000363	569,2243576
0,000365	572,2045898
0,000365	575,1848221
0,000363	578,1650543
0,000364	581,1452866
0,000365	584,1255188
0,000364	587,105751
0,000366	590,0859833
0,000365	593,0662155
0,000364	596,0464478
0,000363	599,02668
0,000363	602,0069122
0,000364	604,9871445
0,000362	607,9673767
0,000363	610,9476089
0,000362	613,9278412
0,000363	616,9080734
0,000363	619,8883057
0,000363	622,8685379
0,000365	625,8487701
0,000363	628,8290024
0,000364	631,8092346
0,000366	634,7894669
0,000365	637,7696991
0,000364	640,7499313
0,000365	643,7301636
0,000365	646,7103958
0,000366	649,6906281
0,000366	652,6708603
0,000368	655,6510925
0,000366	658,6313248
0,000368	661,611557
0,000368	664,5917892
0,000367	667,5720215
0,000369	670,5522537
0,000368	673,532486
0,000369	676,5127182
0,00037	679,4929504
0,000369	682,4731827
0,00037	685,4534149
0,000371	688,4336472
0,000371	691,4138794
0,000371	694,3941116
0,000372	697,3743439
0,000372	700,3545761
0,000373	703,3348083
0,000373	706,3150406
0,000375	709,2952728
0,000375	712,2755051
0,000376	715,2557373
0,000376	718,2359695
0,000378	721,2162018
0,000378	724,196434
0,000379	727,1766663
0,000381	730,1568985
0,000382	733,1371307
0,000384	736,117363
0,000385	739,0975952
0,000386	742,0778275
0,000389	745,0580597
0,000387	748,0382919
0,000389	751,0185242
0,000391	753,9987564
0,000394	756,9789886
0,000394	759,9592209
0,000394	762,9394531
0,000395	765,9196854
0,000397	768,8999176
0,000398	771,8801498
0,000398	774,8603821
0,000399	777,8406143
0,0004	780,8208466
0,0004	783,8010788
0,0004	786,781311
0,000403	789,7615433
0,000402	792,7417755
0,000403	795,7220078
0,000405	798,70224
0,000404	801,6824722
0,000407	804,6627045
0,000407	807,6429367
0,000406	810,6231689
0,000409	813,6034012
0,000409	816,5836334
0,000411	819,5638657
0,000412	822,5440979
0,000413	825,5243301
0,000415	828,5045624
0,000415	831,4847946
0,000417	834,4650269
0,000418	837,4452591
0,000418	840,4254913
0,000421	843,4057236
0,000421	846,3859558
0,000422	849,366188
0,000424	852,3464203
0,000425	855,3266525
0,000426	858,3068848
0,000427	861,287117
0,000428	864,2673492
0,000429	867,2475815
0,00043	870,2278137
0,00043	873,208046
0,000433	876,1882782
0,000433	879,1685104
0,000434	882,1487427
0,000436	885,1289749
0,000437	888,1092072
0,000438	891,0894394
0,000438	894,0696716
0,000438	897,0499039
0,00044	900,0301361
0,00044	903,0103683
0,000441	905,9906006
0,000442	908,9708328
0,000442	911,9510651
0,000443	914,9312973
0,000444	917,9115295
0,000445	920,8917618
0,000446	923,871994
0,000448	926,8522263
0,00045	929,8324585
0,000449	932,8126907
0,000451	935,792923
0,000452	938,7731552
0,000453	941,7533875
0,000455	944,7336197
0,000456	947,7138519
0,000458	950,6940842
0,000459	953,6743164
0,000461	956,6545486
0,000463	959,6347809
0,000464	962,6150131
0,000465	965,5952454
0,000468	968,5754776
0,000469	971,5557098
0,000472	974,5359421
0,000473	977,5161743
0,000475	980,4964066
0,000478	983,4766388
0,00048	986,456871
0,000482	989,4371033
0,000485	992,4173355
0,000487	995,3975677
0,000489	998,3778
0,000492	1001,358032
0,000493	1004,338264
0,000495	1007,318497
0,000498	1010,298729
0,000501	1013,278961
0,000503	1016,259193
0,000506	1019,239426
0,000508	1022,219658
0,000511	1025,19989
0,000513	1028,180122
0,000515	1031,160355
0,000518	1034,140587
0,000519	1037,120819
0,000522	1040,101051
0,000525	1043,081284
0,000527	1046,061516
0,000531	1049,041748
0,000534	1052,02198
0,000538	1055,002213
0,00054	1057,982445
0,000543	1060,962677
0,000547	1063,942909
0,000549	1066,923141
0,000554	1069,903374
0,000557	1072,883606
0,000559	1075,863838
0,000563	1078,84407
0,000566	1081,824303
0,000569	1084,804535
0,000573	1087,784767
0,000577	1090,764999
0,000581	1093,745232
0,000585	1096,725464
0,000591	1099,705696
0,000594	1102,685928
0,000598	1105,666161
0,000602	1108,646393
0,000607	1111,626625
0,000612	1114,606857
0,000616	1117,58709
0,000621	1120,567322
0,000627	1123,547554
0,000631	1126,527786
0,000636	1129,508018
0,000642	1132,488251
0,000646	1135,468483
0,000652	1138,448715
0,000656	1141,428947
0,000662	1144,40918
0,000667	1147,389412
0,000673	1150,369644
0,000677	1153,349876
0,000684	1156,330109
0,000689	1159,310341
0,000694	1162,290573
0,0007	1165,270805
0,000705	1168,251038
0,000711	1171,23127
0,000716	1174,211502
0,000722	1177,191734
0,000728	1180,171967
0,000734	1183,152199
0,00074	1186,132431
0,000745	1189,112663
0,000751	1192,092896
0,000756	1195,073128
0,000762	1198,05336
0,000768	1201,033592
0,000774	1204,013824
0,00078	1206,994057
0,000784	1209,974289
0,000788	1212,954521
0,000793	1215,934753
0,000798	1218,914986
0,000804	1221,895218
0,00081	1224,87545
0,000816	1227,855682
0,000824	1230,835915
0,000832	1233,816147
0,000842	1236,796379
0,000853	1239,776611
0,000864	1242,756844
0,000876	1245,737076
0,000889	1248,717308
0,000901	1251,69754
0,000913	1254,677773
0,000925	1257,658005
0,000936	1260,638237
0,000948	1263,618469
0,000961	1266,598701
0,000973	1269,578934
0,000987	1272,559166
0,001	1275,539398
0,00102	1278,51963
0,00103	1281,499863
0,00105	1284,480095
0,00106	1287,460327
0,00108	1290,440559
0,00109	1293,420792
0,00111	1296,401024
0,00113	1299,381256
0,00115	1302,361488
0,00117	1305,341721
0,00119	1308,321953
0,00122	1311,302185
0,00124	1314,282417
0,00126	1317,26265
0,00129	1320,242882
0,00132	1323,223114
0,00134	1326,203346
0,00137	1329,183578
0,0014	1332,163811
0,00144	1335,144043
0,00147	1338,124275
0,00151	1341,104507
0,00154	1344,08474
0,00158	1347,064972
0,00162	1350,045204
0,00167	1353,025436
0,00172	1356,005669
0,00176	1358,985901
0,00182	1361,966133
0,00187	1364,946365
0,00193	1367,926598
0,002	1370,90683
0,00206	1373,887062
0,00213	1376,867294
0,00221	1379,847527
0,00229	1382,827759
0,00238	1385,807991
0,00247	1388,788223
0,00257	1391,768456
0,00268	1394,748688
0,00279	1397,72892
0,00291	1400,709152
0,00304	1403,689384
0,00317	1406,669617
0,00332	1409,649849
0,00347	1412,630081
0,00363	1415,610313
0,00379	1418,590546
0,00396	1421,570778
0,00413	1424,55101
0,0043	1427,531242
0,00446	1430,511475
0,00461	1433,491707
0,00474	1436,471939
0,00483	1439,452171
0,00487	1442,432404
0,00485	1445,412636
0,00473	1448,392868
0,00449	1451,3731
0,00409	1454,353333
0,00352	1457,333565
0,00282	1460,313797
0,00211	1463,294029
0,00161	1466,274261
0,00136	1469,254494
0,00123	1472,234726
0,00114	1475,214958
0,00105	1478,19519
0,00097	1481,175423
0,000892	1484,155655
0,000818	1487,135887
0,000751	1490,116119
0,000692	1493,096352
0,000639	1496,076584
0,000589	1499,056816
0,000546	1502,037048
0,000511	1505,017281
0,000481	1507,997513
0,000456	1510,977745
0,000437	1513,957977
0,000424	1516,93821
0,000418	1519,918442
0,000419	1522,898674
0,000424	1525,878906
0,000437	1528,859138
0,000452	1531,839371
0,000472	1534,819603
0,000496	1537,799835
0,000524	1540,780067
0,000553	1543,7603
0,000586	1546,740532
0,000621	1549,720764
0,000659	1552,700996
0,000698	1555,681229
0,000742	1558,661461
0,000784	1561,641693
0,000832	1564,621925
0,000881	1567,602158
0,000931	1570,58239
0,000985	1573,562622
0,00104	1576,542854
0,0011	1579,523087
0,00116	1582,503319
0,00123	1585,483551
0,0013	1588,463783
0,00138	1591,444016
0,00146	1594,424248
0,00155	1597,40448
0,00164	1600,384712
0,00174	1603,364944
0,00185	1606,345177
0,00196	1609,325409
0,00209	1612,305641
0,00222	1615,285873
0,00237	1618,266106
0,00252	1621,246338
0,00269	1624,22657
0,00287	1627,206802
0,00307	1630,187035
0,00328	1633,167267
0,0035	1636,147499
0,00373	1639,127731
0,00398	1642,107964
0,00423	1645,088196
0,00448	1648,068428
0,00473	1651,04866
0,00495	1654,028893
0,00514	1657,009125
0,00526	1659,989357
0,0053	1662,969589
0,00519	1665,949821
0,00492	1668,930054
0,00449	1671,910286
0,00396	1674,890518
0,00346	1677,87075
0,00304	1680,850983
0,00273	1683,831215
0,0025	1686,811447
0,00233	1689,791679
0,00218	1692,771912
0,00206	1695,752144
0,00196	1698,732376
0,00186	1701,712608
0,00178	1704,692841
0,00171	1707,673073
0,00164	1710,653305
0,00158	1713,633537
0,00152	1716,61377
0,00147	1719,594002
0,00142	1722,574234
0,00138	1725,554466
0,00133	1728,534698
0,00129	1731,514931
0,00126	1734,495163
0,00122	1737,475395
0,00119	1740,455627
0,00116	1743,43586
0,00113	1746,416092
0,0011	1749,396324
0,00107	1752,376556
0,00104	1755,356789
0,00102	1758,337021
0,000992	1761,317253
0,000969	1764,297485
0,000947	1767,277718
0,000924	1770,25795
0,000903	1773,238182
0,000883	1776,218414
0,000865	1779,198647
0,000846	1782,178879
0,000828	1785,159111
0,000813	1788,139343
0,000798	1791,119576
0,000783	1794,099808
0,000771	1797,08004
0,000757	1800,060272
0,000744	1803,040504
0,000733	1806,020737
0,000721	1809,000969
0,000712	1811,981201
0,000702	1814,961433
0,000692	1817,941666
0,000684	1820,921898
0,000677	1823,90213
0,00067	1826,882362
0,000664	1829,862595
0,000659	1832,842827
0,000652	1835,823059
0,000647	1838,803291
0,000642	1841,783524
0,000639	1844,763756
0,000634	1847,743988
0,000629	1850,72422
0,000625	1853,704453
0,000621	1856,684685
0,000616	1859,664917
0,000612	1862,645149
0,000606	1865,625381
0,000602	1868,605614
0,000597	1871,585846
0,00059	1874,566078
0,000584	1877,54631
0,000578	1880,526543
0,000568	1883,506775
0,000559	1886,487007
0,000549	1889,467239
0,000539	1892,447472
0,00053	1895,427704
0,000521	1898,407936
0,000513	1901,388168
0,000506	1904,368401
0,000499	1907,348633
0,000492	1910,328865
0,000484	1913,309097
0,000478	1916,28933
0,000471	1919,269562
0,000465	1922,249794
0,000459	1925,230026
0,000453	1928,210258
0,000446	1931,190491
0,000441	1934,170723
0,000435	1937,150955
0,00043	1940,131187
0,000424	1943,11142
0,00042	1946,091652
0,000414	1949,071884
0,00041	1952,052116
0,000406	1955,032349
0,000402	1958,012581
0,000397	1960,992813
0,000394	1963,973045
0,000391	1966,953278
0,000386	1969,93351
0,000383	1972,913742
0,00038	1975,893974
0,000376	1978,874207
0,000373	1981,854439
0,000369	1984,834671
0,000367	1987,814903
0,000363	1990,795135
0,000359	1993,775368
0,000358	1996,7556
0,000354	1999,735832
0,000351	2002,716064
0,000349	2005,696297
0,000348	2008,676529
0,000344	2011,656761
0,000343	2014,636993
0,000341	2017,617226
0,000339	2020,597458
0,000337	2023,57769
0,000334	2026,557922
0,000333	2029,538155
0,00033	2032,518387
0,000329	2035,498619
0,000326	2038,478851
0,000326	2041,459084
0,000324	2044,439316
0,000321	2047,419548
0,000319	2050,39978
0,000318	2053,380013
0,000316	2056,360245
0,000314	2059,340477
0,000314	2062,320709
0,000312	2065,300941
0,000311	2068,281174
0,000309	2071,261406
0,000308	2074,241638
0,000306	2077,22187
0,000305	2080,202103
0,000304	2083,182335
0,000305	2086,162567
0,000303	2089,142799
0,000302	2092,123032
0,000301	2095,103264
0,0003	2098,083496
0,0003	2101,063728
0,000299	2104,043961
0,000299	2107,024193
0,000298	2110,004425
0,000299	2112,984657
0,000298	2115,96489
0,000298	2118,945122
0,000297	2121,925354
0,000297	2124,905586
0,000297	2127,885818
0,000297	2130,866051
0,000295	2133,846283
0,000295	2136,826515
0,000293	2139,806747
0,000293	2142,78698
0,000291	2145,767212
0,000289	2148,747444
0,000287	2151,727676
0,000285	2154,707909
0,000282	2157,688141
0,00028	2160,668373
0,000278	2163,648605
0,000274	2166,628838
0,000271	2169,60907
0,000268	2172,589302
0,000263	2175,569534
0,00026	2178,549767
0,000259	2181,529999
0,000255	2184,510231
0,000251	2187,490463
0,000249	2190,470695
0,000246	2193,450928
0,000243	2196,43116
0,000241	2199,411392
0,000239	2202,391624
0,000237	2205,371857
0,000235	2208,352089
0,000234	2211,332321
0,000232	2214,312553
0,00023	2217,292786
0,000228	2220,273018
0,000227	2223,25325
0,000226	2226,233482
0,000225	2229,213715
0,000224	2232,193947
0,000223	2235,174179
0,000221	2238,154411
0,000221	2241,134644
0,000221	2244,114876
0,000219	2247,095108
0,00022	2250,07534
0,000219	2253,055573
0,000218	2256,035805
0,000219	2259,016037
0,000219	2261,996269
0,000219	2264,976501
0,00022	2267,956734
0,000219	2270,936966
0,00022	2273,917198
0,000221	2276,89743
0,000222	2279,877663
0,000222	2282,857895
0,000225	2285,838127
0,000226	2288,818359
0,000228	2291,798592
0,000232	2294,778824
0,000234	2297,759056
0,000238	2300,739288
0,000242	2303,719521
0,000245	2306,699753
0,000251	2309,679985
0,000256	2312,660217
0,000262	2315,64045
0,000267	2318,620682
0,000273	2321,600914
0,000279	2324,581146
0,000285	2327,561378
0,000291	2330,541611
0,000297	2333,521843
0,000302	2336,502075
0,000308	2339,482307
0,000311	2342,46254
0,000314	2345,442772
0,000313	2348,423004
0,000311	2351,403236
0,000305	2354,383469
0,000294	2357,363701
0,00028	2360,343933
0,000259	2363,324165
0,000237	2366,304398
0,000214	2369,28463
0,000194	2372,264862
0,000181	2375,245094
0,000172	2378,225327
0,000165	2381,205559
0,00016	2384,185791
0,000156	2387,166023
0,000151	2390,146255
0,000147	2393,126488
0,000142	2396,10672
0,000139	2399,086952
0,000135	2402,067184
0,000133	2405,047417
0,000129	2408,027649
0,000127	2411,007881
0,000125	2413,988113
0,000122	2416,968346
0,00012	2419,948578
0,000118	2422,92881
0,000117	2425,909042
0,000114	2428,889275
0,000113	2431,869507
0,000111	2434,849739
0,00011	2437,829971
0,000108	2440,810204
0,000108	2443,790436
0,000106	2446,770668
0,000104	2449,7509
0,000103	2452,731133
0,000103	2455,711365
0,000102	2458,691597
0,000102	2461,671829
0,0000998	2464,652061
0,0000989	2467,632294
0,0000981	2470,612526
0,0000973	2473,592758
0,000098	2476,57299
0,0000962	2479,553223
0,0000955	2482,533455
0,0000947	2485,513687
0,0000936	2488,493919
0,0000929	2491,474152
0,0000929	2494,454384
0,0000923	2497,434616
0,0000915	2500,414848
0,0000904	2503,395081
0,0000909	2506,375313
0,0000901	2509,355545
0,0000897	2512,335777
0,0000895	2515,31601
0,0000891	2518,296242
0,000089	2521,276474
0,0000878	2524,256706
0,0000899	2527,236938
0,0000884	2530,217171
0,000089	2533,197403
0,0000898	2536,177635
0,0000879	2539,157867
0,0000889	2542,1381
0,0000893	2545,118332
0,0000884	2548,098564
0,0000887	2551,078796
0,0000897	2554,059029
0,0000892	2557,039261
0,0000894	2560,019493
0,0000897	2562,999725
0,000089	2565,979958
0,0000892	2568,96019
0,0000894	2571,940422
0,0000895	2574,920654
0,0000887	2577,900887
0,0000873	2580,881119
0,0000875	2583,861351
0,0000864	2586,841583
0,0000855	2589,821815
0,0000848	2592,802048
0,0000837	2595,78228
0,0000826	2598,762512
0,0000829	2601,742744
0,0000806	2604,722977
0,00008	2607,703209
0,0000796	2610,683441
0,0000776	2613,663673
0,0000759	2616,643906
0,0000754	2619,624138
0,0000734	2622,60437
0,0000724	2625,584602
0,0000717	2628,564835
0,0000715	2631,545067
0,0000688	2634,525299
0,0000672	2637,505531
0,0000674	2640,485764
0,0000668	2643,465996
0,0000667	2646,446228
0,0000657	2649,42646
0,0000646	2652,406693
0,000065	2655,386925
0,0000638	2658,367157
0,0000634	2661,347389
0,0000637	2664,327621
0,0000623	2667,307854
0,0000629	2670,288086
0,0000622	2673,268318
0,0000609	2676,24855
0,0000597	2679,228783
0,0000595	2682,209015
0,0000606	2685,189247
0,000059	2688,169479
0,0000587	2691,149712
0,000059	2694,129944
0,0000583	2697,110176
0,000058	2700,090408
0,0000577	2703,070641
0,0000575	2706,050873
0,0000575	2709,031105
0,0000573	2712,011337
0,0000574	2714,99157
0,0000568	2717,971802
0,0000569	2720,952034
0,0000563	2723,932266
0,0000569	2726,912498
0,0000571	2729,892731
0,0000565	2732,872963
0,0000562	2735,853195
0,0000568	2738,833427
0,0000566	2741,81366
0,0000561	2744,793892
0,0000549	2747,774124
0,000055	2750,754356
0,000056	2753,734589
0,0000568	2756,714821
0,000056	2759,695053
0,0000562	2762,675285
0,0000577	2765,655518
0,0000581	2768,63575
0,0000592	2771,615982
0,0000599	2774,596214
0,0000601	2777,576447
0,0000621	2780,556679
0,0000653	2783,536911
0,0000652	2786,517143
0,000068	2789,497375
0,0000707	2792,477608
0,0000733	2795,45784
0,0000767	2798,438072
0,0000806	2801,418304
0,0000842	2804,398537
0,0000891	2807,378769
0,0000939	2810,359001
0,0000988	2813,339233
0,000104	2816,319466
0,00011	2819,299698
0,000115	2822,27993
0,000123	2825,260162
0,000128	2828,240395
0,000135	2831,220627
0,000142	2834,200859
0,00015	2837,181091
0,000157	2840,161324
0,000165	2843,141556
0,000173	2846,121788
0,000181	2849,10202
0,000188	2852,082253
0,000198	2855,062485
0,000206	2858,042717
0,000213	2861,022949
0,000221	2864,003181
0,000228	2866,983414
0,000236	2869,963646
0,000243	2872,943878
0,000248	2875,92411
0,000254	2878,904343
0,000257	2881,884575
0,00026	2884,864807
0,000262	2887,845039
0,000262	2890,825272
0,000261	2893,805504
0,000259	2896,785736
0,000256	2899,765968
0,000252	2902,746201
0,000248	2905,726433
0,000242	2908,706665
0,000239	2911,686897
0,000235	2914,66713
0,000232	2917,647362
0,000231	2920,627594
0,000231	2923,607826
0,00023	2926,588058
0,00023	2929,568291
0,000231	2932,548523
0,000232	2935,528755
0,000233	2938,508987
0,000234	2941,48922
0,000235	2944,469452
0,000237	2947,449684
0,000237	2950,429916
0,000239	2953,410149
0,00024	2956,390381
0,000242	2959,370613
0,000244	2962,350845
0,000245	2965,331078
0,000246	2968,31131
0,000249	2971,291542
0,00025	2974,271774
0,000253	2977,252007
0,000254	2980,232239
0,000257	2983,212471
0,000259	2986,192703
0,000261	2989,172935
0,000262	2992,153168
0,000266	2995,1334
0,000268	2998,113632
0,000271	3001,093864
0,000273	3004,074097
0,000274	3007,054329
0,000278	3010,034561
0,00028	3013,014793
0,000283	3015,995026
0,000284	3018,975258
0,000285	3021,95549
0,000287	3024,935722
0,000288	3027,915955
0,000288	3030,896187
0,00029	3033,876419
0,000291	3036,856651
0,000291	3039,836884
0,000291	3042,817116
0,000291	3045,797348
0,000289	3048,77758
0,000288	3051,757813
0,000287	3054,738045
0,000284	3057,718277
0,000281	3060,698509
0,000279	3063,678741
0,000274	3066,658974
0,000268	3069,639206
0,000263	3072,619438
0,000256	3075,59967
0,000248	3078,579903
0,000241	3081,560135
0,000232	3084,540367
0,000221	3087,520599
0,000212	3090,500832
0,000205	3093,481064
0,000198	3096,461296
0,000193	3099,441528
0,000193	3102,421761
0,000196	3105,401993
0,000205	3108,382225
0,000219	3111,362457
0,000237	3114,34269
0,000257	3117,322922
0,000281	3120,303154
0,000303	3123,283386
0,000326	3126,263618
0,000349	3129,243851
0,000371	3132,224083
0,000392	3135,204315
0,000412	3138,184547
0,000433	3141,16478
0,000453	3144,145012
0,000472	3147,125244
0,000492	3150,105476
0,000513	3153,085709
0,000533	3156,065941
0,000554	3159,046173
0,000577	3162,026405
0,000599	3165,006638
0,000622	3167,98687
0,000647	3170,967102
0,000672	3173,947334
0,000699	3176,927567
0,000727	3179,907799
0,000755	3182,888031
0,000785	3185,868263
0,000817	3188,848495
0,00085	3191,828728
0,000884	3194,80896
0,000921	3197,789192
0,000959	3200,769424
0,000998	3203,749657
0,00104	3206,729889
0,00108	3209,710121
0,00113	3212,690353
0,00118	3215,670586
0,00123	3218,650818
0,00127	3221,63105
0,00132	3224,611282
0,00138	3227,591515
0,00143	3230,571747
0,00148	3233,551979
0,00154	3236,532211
0,00159	3239,512444
0,00164	3242,492676
0,00169	3245,472908
0,00173	3248,45314
0,00176	3251,433372
0,00179	3254,413605
0,00181	3257,393837
0,00182	3260,374069
0,00182	3263,354301
0,0018	3266,334534
0,00177	3269,314766
0,00173	3272,294998
0,00169	3275,27523
0,00163	3278,255463
0,00158	3281,235695
0,00153	3284,215927
0,00147	3287,196159
0,00142	3290,176392
0,00138	3293,156624
0,00134	3296,136856
0,0013	3299,117088
0,00126	3302,097321
0,00122	3305,077553
0,00118	3308,057785
0,00115	3311,038017
0,00112	3314,01825
0,00108	3316,998482
0,00105	3319,978714
0,00102	3322,958946
0,000994	3325,939178
0,000967	3328,919411
0,000944	3331,899643
0,000923	3334,879875
0,000904	3337,860107
0,000889	3340,84034
0,000876	3343,820572
0,000866	3346,800804
0,000858	3349,781036
0,000853	3352,761269
0,00085	3355,741501
0,000848	3358,721733
0,000847	3361,701965
0,000846	3364,682198
0,000846	3367,66243
0,000847	3370,642662
0,000848	3373,622894
0,000846	3376,603127
0,000843	3379,583359
0,000837	3382,563591
0,000828	3385,543823
0,000813	3388,524055
0,000793	3391,504288
0,000767	3394,48452
0,000736	3397,464752
0,000701	3400,444984
0,000665	3403,425217
0,000632	3406,405449
0,000602	3409,385681
0,000575	3412,365913
0,000552	3415,346146
0,000533	3418,326378
0,000518	3421,30661
0,000505	3424,286842
0,000492	3427,267075
0,000481	3430,247307
0,000471	3433,227539
0,000462	3436,207771
0,000455	3439,188004
0,000446	3442,168236
0,00044	3445,148468
0,000435	3448,1287
0,000429	3451,108932
0,000424	3454,089165
0,000418	3457,069397
0,000414	3460,049629
0,000411	3463,029861
0,000408	3466,010094
0,000404	3468,990326
0,000401	3471,970558
0,000398	3474,95079
0,000395	3477,931023
0,000393	3480,911255
0,00039	3483,891487
0,000387	3486,871719
0,000384	3489,851952
0,000382	3492,832184
0,000377	3495,812416
0,000374	3498,792648
0,000371	3501,772881
0,000367	3504,753113
0,000363	3507,733345
0,000359	3510,713577
0,000355	3513,69381
0,00035	3516,674042
0,000345	3519,654274
0,000342	3522,634506
0,000336	3525,614738
0,000332	3528,594971
0,000326	3531,575203
0,000321	3534,555435
0,000314	3537,535667
0,000308	3540,5159
0,000302	3543,496132
0,000295	3546,476364
0,000287	3549,456596
0,00028	3552,436829
0,00027	3555,417061
0,000262	3558,397293
0,000251	3561,377525
0,00024	3564,357758
0,000228	3567,33799
0,000216	3570,318222
0,000201	3573,298454
0,000186	3576,278687
0,00017	3579,258919
0,000154	3582,239151
0,000136	3585,219383
0,000119	3588,199615
0,0000985	3591,179848
0,0000833	3594,16008
0,0000693	3597,140312
0,0000579	3600,120544
0,0000523	3603,100777
0,0000525	3606,081009
0,0000568	3609,061241
0,0000633	3612,041473
0,0000703	3615,021706
0,0000783	3618,001938
0,0000846	3620,98217
0,0000919	3623,962402
0,0000978	3626,942635
0,000103	3629,922867
0,000109	3632,903099
0,000114	3635,883331
0,000119	3638,863564
0,000124	3641,843796
0,000127	3644,824028
0,00013	3647,80426
0,000133	3650,784492
0,000136	3653,764725
0,000139	3656,744957
0,000141	3659,725189
0,000142	3662,705421
0,000145	3665,685654
0,000147	3668,665886
0,000147	3671,646118
0,000147	3674,62635
0,000149	3677,606583
0,00015	3680,586815
0,00015	3683,567047
0,00015	3686,547279
0,00015	3689,527512
0,000151	3692,507744
0,000151	3695,487976
0,000151	3698,468208
0,00015	3701,448441
0,000152	3704,428673
0,00015	3707,408905
0,00015	3710,389137
0,00015	3713,36937
0,000149	3716,349602
0,000148	3719,329834
0,000147	3722,310066
0,000146	3725,290298
0,000146	3728,270531
0,000145	3731,250763
0,000144	3734,230995
0,000143	3737,211227
0,000141	3740,19146
0,000141	3743,171692
0,000139	3746,151924
0,000137	3749,132156
0,000136	3752,112389
0,000133	3755,092621
0,000132	3758,072853
0,000129	3761,053085
0,000128	3764,033318
0,000126	3767,01355
0,000123	3769,993782
0,000122	3772,974014
0,000119	3775,954247
0,000117	3778,934479
0,000115	3781,914711
0,000113	3784,894943
0,000111	3787,875175
0,000109	3790,855408
0,000109	3793,83564
0,000108	3796,815872
0,000108	3799,796104
0,000108	3802,776337
0,000108	3805,756569
0,00011	3808,736801
0,000111	3811,717033
0,000114	3814,697266
0,000118	3817,677498
0,000119	3820,65773
0,000122	3823,637962
0,000125	3826,618195
0,000126	3829,598427
0,000129	3832,578659
0,00013	3835,558891
0,000132	3838,539124
0,000134	3841,519356
0,000136	3844,499588
0,000138	3847,47982
0,00014	3850,460052
0,000141	3853,440285
0,000142	3856,420517
0,000144	3859,400749
0,000145	3862,380981
0,000146	3865,361214
0,000147	3868,341446
0,000148	3871,321678
0,00015	3874,30191
0,00015	3877,282143
0,000151	3880,262375
0,000153	3883,242607
0,000153	3886,222839
0,000154	3889,203072
0,000154	3892,183304
0,000156	3895,163536
0,000155	3898,143768
0,000158	3901,124001
0,000158	3904,104233
0,000159	3907,084465
0,000159	3910,064697
0,00016	3913,04493
0,00016	3916,025162
0,00016	3919,005394
0,00016	3921,985626
0,000161	3924,965858
0,000161	3927,946091
0,000163	3930,926323
0,000163	3933,906555
0,000164	3936,886787
0,000164	3939,86702
0,000165	3942,847252
0,000165	3945,827484
0,000166	3948,807716
0,000167	3951,787949
0,000167	3954,768181
0,000169	3957,748413
0,000169	3960,728645
0,000169	3963,708878
0,000171	3966,68911
0,000172	3969,669342
0,000172	3972,649574
0,000174	3975,629807
0,000174	3978,610039
0,000174	3981,590271
0,000175	3984,570503
0,000176	3987,550735
0,000176	3990,530968
0,000176	3993,5112
0,000177	3996,491432
0,000176	3999,471664
0,000176	4002,451897
0,000175	4005,432129
0,000174	4008,412361
0,000172	4011,392593
0,00017	4014,372826
0,000167	4017,353058
0,000163	4020,33329
0,000159	4023,313522
0,000154	4026,293755
0,00015	4029,273987
0,000144	4032,254219
0,000139	4035,234451
0,000132	4038,214684
0,000126	4041,194916
0,000117	4044,175148
0,000109	4047,15538
0,0001	4050,135612
0,0000929	4053,115845
0,0000835	4056,096077
0,0000756	4059,076309
0,0000666	4062,056541
0,0000604	4065,036774
0,0000524	4068,017006
0,0000477	4070,997238
0,0000444	4073,97747
0,0000406	4076,957703
0,0000397	4079,937935
0,0000383	4082,918167
0,0000382	4085,898399
0,0000376	4088,878632
0,0000389	4091,858864
0,0000388	4094,839096
0,0000394	4097,819328
0,0000404	4100,799561
0,0000405	4103,779793
0,0000413	4106,760025
0,0000425	4109,740257
0,0000433	4112,72049
0,0000425	4115,700722
0,0000426	4118,680954
0,0000431	4121,661186
0,000043	4124,641418
0,0000435	4127,621651
0,0000431	4130,601883
0,0000434	4133,582115
0,0000438	4136,562347
0,0000434	4139,54258
0,000043	4142,522812
0,0000425	4145,503044
0,0000435	4148,483276
0,0000433	4151,463509
0,000043	4154,443741
0,000043	4157,423973
0,0000431	4160,404205
0,0000429	4163,384438
0,0000428	4166,36467
0,0000431	4169,344902
0,0000428	4172,325134
0,0000414	4175,305367
0,0000429	4178,285599
0,0000429	4181,265831
0,0000429	4184,246063
0,0000429	4187,226295
0,000042	4190,206528
0,0000418	4193,18676
0,000041	4196,166992
0,0000406	4199,147224
0,0000408	4202,127457
0,0000392	4205,107689
0,0000392	4208,087921
0,0000399	4211,068153
0,0000385	4214,048386
0,0000377	4217,028618
0,0000375	4220,00885
0,0000366	4222,989082
0,0000358	4225,969315
0,0000353	4228,949547
0,0000345	4231,929779
0,0000347	4234,910011
0,0000334	4237,890244
0,0000328	4240,870476
0,0000331	4243,850708
0,0000321	4246,83094
0,0000311	4249,811172
0,000031	4252,791405
0,0000321	4255,771637
0,0000313	4258,751869
0,0000318	4261,732101
0,0000324	4264,712334
0,0000338	4267,692566
0,0000344	4270,672798
0,0000365	4273,65303
0,0000389	4276,633263
0,0000405	4279,613495
0,0000423	4282,593727
0,0000444	4285,573959
0,0000479	4288,554192
0,0000499	4291,534424
0,0000533	4294,514656
0,0000564	4297,494888
0,0000603	4300,475121
0,0000634	4303,455353
0,0000668	4306,435585
0,0000708	4309,415817
0,0000754	4312,396049
0,0000797	4315,376282
0,0000845	4318,356514
0,0000887	4321,336746
0,0000925	4324,316978
0,0000979	4327,297211
0,000102	4330,277443
0,000108	4333,257675
0,000111	4336,237907
0,000114	4339,21814
0,000117	4342,198372
0,000119	4345,178604
0,000119	4348,158836
0,000118	4351,139069
0,000117	4354,119301
0,000116	4357,099533
0,000113	4360,079765
0,000111	4363,059998
0,000107	4366,04023
0,000106	4369,020462
0,000105	4372,000694
0,000103	4374,980927
0,000104	4377,961159
0,000103	4380,941391
0,000104	4383,921623
0,000104	4386,901855
0,000102	4389,882088
0,000102	4392,86232
0,000101	4395,842552
0,000101	4398,822784
0,000101	4401,803017
0,0001	4404,783249
0,0000996	4407,763481
0,0000991	4410,743713
0,0000978	4413,723946
0,0000971	4416,704178
0,0000962	4419,68441
0,0000967	4422,664642
0,0000952	4425,644875
0,000096	4428,625107
0,0000949	4431,605339
0,0000953	4434,585571
0,0000942	4437,565804
0,0000945	4440,546036
0,0000938	4443,526268
0,0000927	4446,5065
0,0000929	4449,486732
0,0000921	4452,466965
0,000093	4455,447197
0,0000937	4458,427429
0,0000927	4461,407661
0,0000931	4464,387894
0,0000937	4467,368126
0,0000941	4470,348358
0,0000949	4473,32859
0,0000945	4476,308823
0,0000958	4479,289055
0,0000963	4482,269287
0,0000972	4485,249519
0,0000976	4488,229752
0,0000983	4491,209984
0,0000984	4494,190216
0,0001	4497,170448
0,0001	4500,150681
0,0001	4503,130913
0,000102	4506,111145
0,000102	4509,091377
0,000103	4512,071609
0,000103	4515,051842
0,000104	4518,032074
0,000104	4521,012306
0,000104	4523,992538
0,000105	4526,972771
0,000104	4529,953003
0,000104	4532,933235
0,000104	4535,913467
0,000103	4538,8937
0,000102	4541,873932
0,000101	4544,854164
0,000101	4547,834396
0,0000981	4550,814629
0,000098	4553,794861
0,0000966	4556,775093
0,0000958	4559,755325
0,0000945	4562,735558
0,0000947	4565,71579
0,0000937	4568,696022
0,0000942	4571,676254
0,0000953	4574,656487
0,0000949	4577,636719
0,0000952	4580,616951
0,0000969	4583,597183
0,0000958	4586,577415
0,0000955	4589,557648
0,0000956	4592,53788
0,0000956	4595,518112
0,0000949	4598,498344
0,0000942	4601,478577
0,0000943	4604,458809
0,0000946	4607,439041
0,0000941	4610,419273
0,0000948	4613,399506
0,000094	4616,379738
0,0000948	4619,35997
0,0000951	4622,340202
0,0000939	4625,320435
0,0000942	4628,300667
0,0000936	4631,280899
0,0000934	4634,261131
0,0000932	4637,241364
0,0000933	4640,221596
0,0000933	4643,201828
0,000092	4646,18206
0,0000925	4649,162292
0,000092	4652,142525
0,000091	4655,122757
0,0000919	4658,102989
0,0000911	4661,083221
0,0000903	4664,063454
0,0000896	4667,043686
0,0000892	4670,023918
0,0000871	4673,00415
0,0000866	4675,984383
0,0000851	4678,964615
0,0000836	4681,944847
0,000082	4684,925079
0,000081	4687,905312
0,0000791	4690,885544
0,0000773	4693,865776
0,0000748	4696,846008
0,0000731	4699,826241
0,0000697	4702,806473
0,0000686	4705,786705
0,0000655	4708,766937
0,0000639	4711,747169
0,0000604	4714,727402
0,0000576	4717,707634
0,0000543	4720,687866
0,0000508	4723,668098
0,0000473	4726,648331
0,0000439	4729,628563
0,0000407	4732,608795
0,0000378	4735,589027
0,0000342	4738,56926
0,0000301	4741,549492
0,0000265	4744,529724
0,0000231	4747,509956
0,0000193	4750,490189
0,0000156	4753,470421
0,000013	4756,450653
0,00000945	4759,430885
0,0000067	4762,411118
0,00000772	4765,39135
0,00000737	4768,371582
0,00000948	4771,351814
0,0000116	4774,332047
0,0000118	4777,312279
0,0000131	4780,292511
0,0000131	4783,272743
0,0000126	4786,252975
0,0000123	4789,233208
0,0000111	4792,21344
0,000011	4795,193672
0,0000114	4798,173904
0,0000127	4801,154137
0,0000135	4804,134369
0,0000154	4807,114601
0,0000173	4810,094833
0,0000187	4813,075066
0,0000208	4816,055298
0,0000209	4819,03553
0,0000236	4822,015762
0,000025	4824,995995
0,0000257	4827,976227
0,0000287	4830,956459
0,0000305	4833,936691
0,0000314	4836,916924
0,0000337	4839,897156
0,0000338	4842,877388
0,0000368	4845,85762
0,0000373	4848,837852
0,0000389	4851,818085
0,0000392	4854,798317
0,0000423	4857,778549
0,0000433	4860,758781
0,0000448	4863,739014
0,0000463	4866,719246
0,0000478	4869,699478
0,00005	4872,67971
0,0000497	4875,659943
0,0000518	4878,640175
0,0000521	4881,620407
0,000055	4884,600639
0,000056	4887,580872
0,0000584	4890,561104
0,0000598	4893,541336
0,0000613	4896,521568
0,0000631	4899,501801
0,0000657	4902,482033
0,0000679	4905,462265
0,000069	4908,442497
0,0000722	4911,422729
0,000074	4914,402962
0,0000778	4917,383194
0,0000817	4920,363426
0,0000834	4923,343658
0,0000865	4926,323891
0,0000901	4929,304123
0,0000942	4932,284355
0,0000979	4935,264587
0,000102	4938,24482
0,000107	4941,225052
0,000111	4944,205284
0,000115	4947,185516
0,000119	4950,165749
0,000123	4953,145981
0,000128	4956,126213
0,000133	4959,106445
0,000139	4962,086678
0,000144	4965,06691
0,000149	4968,047142
0,000155	4971,027374
0,000161	4974,007607
0,000168	4976,987839
0,000175	4979,968071
0,000181	4982,948303
0,000188	4985,928535
0,000196	4988,908768
0,000204	4991,889
0,000211	4994,869232
0,000219	4997,849464
0,000227	5000,829697
0,000235	5003,809929
0,000243	5006,790161
0,00025	5009,770393
0,000257	5012,750626
0,000264	5015,730858
0,000272	5018,71109
0,000277	5021,691322
0,000283	5024,671555
0,000289	5027,651787
0,000293	5030,632019
0,000298	5033,612251
0,000303	5036,592484
0,000306	5039,572716
0,000308	5042,552948
0,00031	5045,53318
0,000313	5048,513412
0,000315	5051,493645
0,000317	5054,473877
0,00032	5057,454109
0,000322	5060,434341
0,000324	5063,414574
0,000326	5066,394806
0,000328	5069,375038
0,000331	5072,35527
0,000333	5075,335503
0,000335	5078,315735
0,000338	5081,295967
0,00034	5084,276199
0,000342	5087,256432
0,000342	5090,236664
0,000344	5093,216896
0,000345	5096,197128
0,000345	5099,177361
0,000346	5102,157593
0,000345	5105,137825
0,000344	5108,118057
0,000342	5111,098289
0,000342	5114,078522
0,000339	5117,058754
0,000337	5120,038986
0,000335	5123,019218
0,000331	5125,999451
0,000328	5128,979683
0,000325	5131,959915
0,000322	5134,940147
0,000318	5137,92038
0,000314	5140,900612
0,00031	5143,880844
0,000306	5146,861076
0,000301	5149,841309
0,000298	5152,821541
0,000294	5155,801773
0,00029	5158,782005
0,000286	5161,762238
0,000282	5164,74247
0,000278	5167,722702
0,000274	5170,702934
0,00027	5173,683167
0,000266	5176,663399
0,000262	5179,643631
0,000259	5182,623863
0,000255	5185,604095
0,000252	5188,584328
0,000249	5191,56456
0,000246	5194,544792
0,000243	5197,525024
0,000239	5200,505257
0,000236	5203,485489
0,000233	5206,465721
0,000231	5209,445953
0,000227	5212,426186
0,000225	5215,406418
0,000221	5218,38665
0,000219	5221,366882
0,000216	5224,347115
0,000212	5227,327347
0,000211	5230,307579
0,000207	5233,287811
0,000204	5236,268044
0,000202	5239,248276
0,000199	5242,228508
0,000198	5245,20874
0,000195	5248,188972
0,000194	5251,169205
0,000194	5254,149437
0,000194	5257,129669
0,000194	5260,109901
0,000195	5263,090134
0,000196	5266,070366
0,000197	5269,050598
0,000199	5272,03083
0,000201	5275,011063
0,000201	5277,991295
0,000204	5280,971527
0,000205	5283,951759
0,000207	5286,931992
0,000209	5289,912224
0,000212	5292,892456
0,000214	5295,872688
0,000216	5298,852921
0,000219	5301,833153
0,000221	5304,813385
0,000223	5307,793617
0,000226	5310,773849
0,000228	5313,754082
0,000231	5316,734314
0,000233	5319,714546
0,000234	5322,694778
0,000237	5325,675011
0,000239	5328,655243
0,00024	5331,635475
0,000241	5334,615707
0,000242	5337,59594
0,000242	5340,576172
0,000242	5343,556404
0,000241	5346,536636
0,00024	5349,516869
0,000238	5352,497101
0,000235	5355,477333
0,000232	5358,457565
0,000228	5361,437798
0,000222	5364,41803
0,000217	5367,398262
0,000211	5370,378494
0,000206	5373,358727
0,000199	5376,338959
0,000193	5379,319191
0,000186	5382,299423
0,000181	5385,279655
0,000174	5388,259888
0,00017	5391,24012
0,000166	5394,220352
0,00016	5397,200584
0,000157	5400,180817
0,000155	5403,161049
0,000151	5406,141281
0,000148	5409,121513
0,000146	5412,101746
0,000144	5415,081978
0,000142	5418,06221
0,00014	5421,042442
0,000139	5424,022675
0,000136	5427,002907
0,000134	5429,983139
0,000133	5432,963371
0,000131	5435,943604
0,000129	5438,923836
0,000127	5441,904068
0,000125	5444,8843
0,000124	5447,864532
0,000122	5450,844765
0,00012	5453,824997
0,000118	5456,805229
0,000117	5459,785461
0,000115	5462,765694
0,000113	5465,745926
0,000113	5468,726158
0,000112	5471,70639
0,000112	5474,686623
0,000112	5477,666855
0,000111	5480,647087
0,000112	5483,627319
0,000111	5486,607552
0,000111	5489,587784
0,000111	5492,568016
0,000111	5495,548248
0,000111	5498,528481
0,000111	5501,508713
0,00011	5504,488945
0,000111	5507,469177
0,00011	5510,449409
0,000111	5513,429642
0,00011	5516,409874
0,00011	5519,390106
0,000109	5522,370338
0,000109	5525,350571
0,000109	5528,330803
0,000109	5531,311035
0,000109	5534,291267
0,000108	5537,2715
0,00011	5540,251732
0,000108	5543,231964
0,000109	5546,212196
0,000108	5549,192429
0,000109	5552,172661
0,000108	5555,152893
0,000108	5558,133125
0,000107	5561,113358
0,000108	5564,09359
0,000107	5567,073822
0,000106	5570,054054
0,000106	5573,034286
0,000105	5576,014519
0,000104	5578,994751
0,000104	5581,974983
0,000103	5584,955215
0,000103	5587,935448
0,000101	5590,91568
0,000101	5593,895912
0,000099	5596,876144
0,0000992	5599,856377
0,0000984	5602,836609
0,0000979	5605,816841
0,0000981	5608,797073
0,000097	5611,777306
0,0000962	5614,757538
0,0000957	5617,73777
0,0000946	5620,718002
0,0000947	5623,698235
0,0000946	5626,678467
0,0000941	5629,658699
0,0000934	5632,638931
0,0000938	5635,619164
0,0000919	5638,599396
0,000092	5641,579628
0,0000934	5644,55986
0,0000926	5647,540092
0,0000914	5650,520325
0,0000918	5653,500557
0,0000922	5656,480789
0,000091	5659,461021
0,0000914	5662,441254
0,0000909	5665,421486
0,00009	5668,401718
0,00009	5671,38195
0,0000905	5674,362183
0,0000895	5677,342415
0,0000902	5680,322647
0,0000895	5683,302879
0,0000902	5686,283112
0,0000886	5689,263344
0,0000889	5692,243576
0,0000881	5695,223808
0,0000888	5698,204041
0,0000884	5701,184273
0,0000883	5704,164505
0,0000878	5707,144737
0,0000875	5710,124969
0,0000875	5713,105202
0,0000878	5716,085434
0,0000871	5719,065666
0,0000869	5722,045898
0,0000877	5725,026131
0,0000875	5728,006363
0,000087	5730,986595
0,0000862	5733,966827
0,0000862	5736,94706
0,0000862	5739,927292
0,0000855	5742,907524
0,0000858	5745,887756
0,0000851	5748,867989
0,0000847	5751,848221
0,0000851	5754,828453
0,0000848	5757,808685
0,0000846	5760,788918
0,0000839	5763,76915
0,0000836	5766,749382
0,0000835	5769,729614
0,0000838	5772,709846
0,0000829	5775,690079
0,0000833	5778,670311
0,0000828	5781,650543
0,0000822	5784,630775
0,000082	5787,611008
0,0000807	5790,59124
0,0000807	5793,571472
0,0000812	5796,551704
0,0000801	5799,531937
0,0000795	5802,512169
0,0000774	5805,492401
0,0000774	5808,472633
0,0000759	5811,452866
0,0000765	5814,433098
0,000075	5817,41333
0,0000744	5820,393562
0,0000742	5823,373795
0,0000722	5826,354027
0,0000728	5829,334259
0,0000708	5832,314491
0,0000708	5835,294724
0,0000695	5838,274956
0,0000685	5841,255188
0,000068	5844,23542
0,0000676	5847,215652
0,0000667	5850,195885
0,0000654	5853,176117
0,0000657	5856,156349
0,0000659	5859,136581
0,0000655	5862,116814
0,0000648	5865,097046
0,000064	5868,077278
0,0000645	5871,05751
0,0000637	5874,037743
0,0000637	5877,017975
0,0000638	5879,998207
0,0000635	5882,978439
0,0000639	5885,958672
0,0000644	5888,938904
0,0000645	5891,919136
0,0000647	5894,899368
0,0000642	5897,879601
0,0000649	5900,859833
0,0000659	5903,840065
0,0000672	5906,820297
0,0000669	5909,800529
0,0000673	5912,780762
0,0000681	5915,760994
0,0000687	5918,741226
0,000069	5921,721458
0,0000704	5924,701691
0,0000711	5927,681923
0,0000713	5930,662155
0,0000722	5933,642387
0,0000729	5936,62262
0,0000721	5939,602852
0,0000718	5942,583084
0,0000722	5945,563316
[truncated: 30,772 more rows]
