# Supplementary material for: Predicting the Durability of Solid Fired Bricks Using NDT Electroacoustic Methods
Source: Materials (Basel). 2022 Aug 25;15(17):5882. doi: 10.3390/ma15175882 (PMC9457344; doi:10.3390/ma15175882)
Supplement: Supplementary file 1 [file materials-15-05882-s001.zip › 39-NV0_FL.csv]

ASCII data file created with TiePie Multi Channel software. www.tiepie.com.
2021-02-24 09:15:45 704m
Frequency	FFT1
Hz	V
0,000601	0
0,000217	2,980232239
0,000192	5,960464478
0,000203	8,940696716
0,000198	11,92092896
0,000205	14,90116119
0,000208	17,88139343
0,000222	20,86162567
0,00026	23,84185791
0,000269	26,82209015
0,0002	29,80232239
0,000155	32,78255463
0,000162	35,76278687
0,000176	38,7430191
0,000186	41,72325134
0,00019	44,70348358
0,000181	47,68371582
0,000161	50,66394806
0,000176	53,6441803
0,000184	56,62441254
0,000182	59,60464478
0,000187	62,58487701
0,000187	65,56510925
0,000183	68,54534149
0,00018	71,52557373
0,000177	74,50580597
0,000183	77,48603821
0,000181	80,46627045
0,000186	83,44650269
0,000186	86,42673492
0,000189	89,40696716
0,000195	92,3871994
0,000189	95,36743164
0,000185	98,34766388
0,000182	101,3278961
0,000179	104,3081284
0,000183	107,2883606
0,000187	110,2685928
0,000195	113,2488251
0,000197	116,2290573
0,000198	119,2092896
0,00019	122,1895218
0,000187	125,169754
0,000186	128,1499863
0,000186	131,1302185
0,000194	134,1104507
0,000199	137,090683
0,0002	140,0709152
0,000202	143,0511475
0,0002	146,0313797
0,000199	149,0116119
0,000194	151,9918442
0,000198	154,9720764
0,000203	157,9523087
0,00021	160,9325409
0,000214	163,9127731
0,000215	166,8930054
0,000211	169,8732376
0,00021	172,8534698
0,000208	175,8337021
0,000207	178,8139343
0,000215	181,7941666
0,00022	184,7743988
0,000231	187,754631
0,000236	190,7348633
0,000237	193,7150955
0,000236	196,6953278
0,000234	199,67556
0,000232	202,6557922
0,000231	205,6360245
0,000236	208,6162567
0,000242	211,596489
0,000244	214,5767212
0,000248	217,5569534
0,000246	220,5371857
0,000245	223,5174179
0,000235	226,4976501
0,000229	229,4778824
0,000223	232,4581146
0,000225	235,4383469
0,000229	238,4185791
0,000233	241,3988113
0,00023	244,3790436
0,000222	247,3592758
0,000206	250,3395081
0,00019	253,3197403
0,00018	256,2999725
0,000182	259,2802048
0,000191	262,260437
0,000197	265,2406693
0,000199	268,2209015
0,000189	271,2011337
0,000176	274,181366
0,00016	277,1615982
0,000155	280,1418304
0,000161	283,1220627
0,000174	286,1022949
0,000182	289,0825272
0,000184	292,0627594
0,000178	295,0429916
0,000164	298,0232239
0,000152	301,0034561
0,000149	303,9836884
0,00015	306,9639206
0,000162	309,9441528
0,000174	312,9243851
0,000177	315,9046173
0,000172	318,8848495
0,000162	321,8650818
0,000148	324,845314
0,000141	327,8255463
0,000146	330,8057785
0,000155	333,7860107
0,000167	336,766243
0,000171	339,7464752
0,000168	342,7267075
0,000159	345,7069397
0,000147	348,6871719
0,00014	351,6674042
0,000141	354,6476364
0,000148	357,6278687
0,00016	360,6081009
0,000166	363,5883331
0,000168	366,5685654
0,000159	369,5487976
0,000146	372,5290298
0,000137	375,5092621
0,000135	378,4894943
0,000141	381,4697266
0,000153	384,4499588
0,000162	387,430191
0,000164	390,4104233
0,000159	393,3906555
0,000148	396,3708878
0,000137	399,35112
0,000132	402,3313522
0,000136	405,3115845
0,000147	408,2918167
0,000159	411,272049
0,000163	414,2522812
0,00016	417,2325134
0,000149	420,2127457
0,000139	423,1929779
0,000132	426,1732101
0,000133	429,1534424
0,000142	432,1336746
0,000153	435,1139069
0,000161	438,0941391
0,000159	441,0743713
0,000151	444,0546036
0,000141	447,0348358
0,000129	450,0150681
0,000127	452,9953003
0,000135	455,9755325
0,000148	458,9557648
0,000155	461,935997
0,000156	464,9162292
0,000152	467,8964615
0,00014	470,8766937
0,00013	473,856926
0,000125	476,8371582
0,00013	479,8173904
0,000139	482,7976227
0,00015	485,7778549
0,000153	488,7580872
0,000152	491,7383194
0,000143	494,7185516
0,000131	497,6987839
0,000123	500,6790161
0,000125	503,6592484
0,000134	506,6394806
0,000146	509,6197128
0,000152	512,5999451
0,000151	515,5801773
0,000142	518,5604095
0,000131	521,5406418
0,000124	524,520874
0,000123	527,5011063
0,000129	530,4813385
0,000139	533,4615707
0,000149	536,441803
0,00015	539,4220352
0,000146	542,4022675
0,000135	545,3824997
0,000124	548,3627319
0,000121	551,3429642
0,000127	554,3231964
0,000136	557,3034286
0,000147	560,2836609
0,00015	563,2638931
0,000147	566,2441254
0,00014	569,2243576
0,000129	572,2045898
0,000121	575,1848221
0,000126	578,1650543
0,000132	581,1452866
0,000142	584,1255188
0,00015	587,105751
0,000149	590,0859833
0,000141	593,0662155
0,000133	596,0464478
0,000124	599,02668
0,000123	602,0069122
0,00013	604,9871445
0,000139	607,9673767
0,000148	610,9476089
0,000151	613,9278412
0,000147	616,9080734
0,000137	619,8883057
0,000129	622,8685379
0,000123	625,8487701
0,000127	628,8290024
0,000138	631,8092346
0,000148	634,7894669
0,000151	637,7696991
0,00015	640,7499313
0,000142	643,7301636
0,000133	646,7103958
0,000127	649,6906281
0,000128	652,6708603
0,000135	655,6510925
0,000148	658,6313248
0,000154	661,611557
0,000154	664,5917892
0,000148	667,5720215
0,00014	670,5522537
0,000132	673,532486
0,00013	676,5127182
0,000137	679,4929504
0,000147	682,4731827
0,000156	685,4534149
0,000158	688,4336472
0,000155	691,4138794
0,000147	694,3941116
0,000139	697,3743439
0,000134	700,3545761
0,000138	703,3348083
0,000147	706,3150406
0,000158	709,2952728
0,000162	712,2755051
0,000162	715,2557373
0,000156	718,2359695
0,000147	721,2162018
0,000139	724,196434
0,000142	727,1766663
0,000148	730,1568985
0,000158	733,1371307
0,000166	736,117363
0,000169	739,0975952
0,000164	742,0778275
0,000155	745,0580597
0,000147	748,0382919
0,000145	751,0185242
0,000148	753,9987564
0,000161	756,9789886
0,000171	759,9592209
0,000174	762,9394531
0,000172	765,9196854
0,000165	768,8999176
0,000157	771,8801498
0,000151	774,8603821
0,000154	777,8406143
0,000162	780,8208466
0,000171	783,8010788
0,00018	786,781311
0,000181	789,7615433
0,000174	792,7417755
0,000165	795,7220078
0,00016	798,70224
0,000158	801,6824722
0,000164	804,6627045
0,000174	807,6429367
0,000186	810,6231689
0,000188	813,6034012
0,000185	816,5836334
0,000179	819,5638657
0,000169	822,5440979
0,000166	825,5243301
0,00017	828,5045624
0,00018	831,4847946
0,000191	834,4650269
0,000196	837,4452591
0,000197	840,4254913
0,00019	843,4057236
0,000183	846,3859558
0,00018	849,366188
0,00018	852,3464203
0,000189	855,3266525
0,000198	858,3068848
0,000208	861,287117
0,000208	864,2673492
0,000207	867,2475815
0,000201	870,2278137
0,000196	873,208046
0,000196	876,1882782
0,0002	879,1685104
0,00021	882,1487427
0,00022	885,1289749
0,000226	888,1092072
0,000228	891,0894394
0,000225	894,0696716
0,000221	897,0499039
0,00022	900,0301361
0,000222	903,0103683
0,000231	905,9906006
0,00024	908,9708328
0,000248	911,9510651
0,000254	914,9312973
0,000258	917,9115295
0,000259	920,8917618
0,000261	923,871994
0,000264	926,8522263
0,00027	929,8324585
0,000276	932,8126907
0,000286	935,792923
0,0003	938,7731552
0,000312	941,7533875
0,000324	944,7336197
0,000332	947,7138519
0,000339	950,6940842
0,000339	953,6743164
0,000339	956,6545486
0,000347	959,6347809
0,000365	962,6150131
0,000395	965,5952454
0,000427	968,5754776
0,00045	971,5557098
0,000456	974,5359421
0,00044	977,5161743
0,000414	980,4964066
0,000399	983,4766388
0,000421	986,456871
0,00047	989,4371033
0,00052	992,4173355
0,000533	995,3975677
0,000502	998,3778
0,000426	1001,358032
0,00036	1004,338264
0,000357	1007,318497
0,000414	1010,298729
0,000474	1013,278961
0,000508	1016,259193
0,000507	1019,239426
0,000482	1022,219658
0,000444	1025,19989
0,000418	1028,180122
0,00042	1031,160355
0,000455	1034,140587
0,000501	1037,120819
0,00054	1040,101051
0,000556	1043,081284
0,000544	1046,061516
0,000513	1049,041748
0,000481	1052,02198
0,000467	1055,002213
0,000486	1057,982445
0,000528	1060,962677
0,000573	1063,942909
0,000601	1066,923141
0,000603	1069,903374
0,000576	1072,883606
0,00054	1075,863838
0,000509	1078,84407
0,000505	1081,824303
0,000531	1084,804535
0,000574	1087,784767
0,00061	1090,764999
0,00062	1093,745232
0,000601	1096,725464
0,00056	1099,705696
0,000511	1102,685928
0,000481	1105,666161
0,000482	1108,646393
0,000511	1111,626625
0,000544	1114,606857
0,000554	1117,58709
0,000538	1120,567322
0,000492	1123,547554
0,000433	1126,527786
0,000381	1129,508018
0,00036	1132,488251
0,000372	1135,468483
0,000392	1138,448715
0,000398	1141,428947
0,00038	1144,40918
0,000337	1147,389412
0,000286	1150,369644
0,000243	1153,349876
0,000227	1156,330109
0,000236	1159,310341
0,00025	1162,290573
0,00025	1165,270805
0,000237	1168,251038
0,000213	1171,23127
0,000183	1174,211502
0,000163	1177,191734
0,000153	1180,171967
0,000152	1183,152199
0,000153	1186,132431
0,000148	1189,112663
0,000139	1192,092896
0,000124	1195,073128
0,000111	1198,05336
0,0000984	1201,033592
0,0000883	1204,013824
0,0000789	1206,994057
0,0000709	1209,974289
0,0000658	1212,954521
0,000065	1215,934753
0,0000684	1218,914986
0,0000711	1221,895218
0,0000719	1224,87545
0,0000721	1227,855682
0,0000753	1230,835915
0,0000885	1233,816147
0,000112	1236,796379
0,000139	1239,776611
0,000162	1242,756844
0,000177	1245,737076
0,000183	1248,717308
0,000184	1251,69754
0,000189	1254,677773
0,000208	1257,658005
0,000239	1260,638237
0,000275	1263,618469
0,000305	1266,598701
0,000321	1269,578934
0,00032	1272,559166
0,000306	1275,539398
0,000289	1278,51963
0,000288	1281,499863
0,000306	1284,480095
0,000329	1287,460327
0,000347	1290,440559
0,000345	1293,420792
0,000319	1296,401024
0,000275	1299,381256
0,000233	1302,361488
0,000214	1305,341721
0,000224	1308,321953
0,00024	1311,302185
0,000247	1314,282417
0,000238	1317,26265
0,000219	1320,242882
0,0002	1323,223114
0,00019	1326,203346
0,000191	1329,183578
0,0002	1332,163811
0,000212	1335,144043
0,000217	1338,124275
0,000212	1341,104507
0,000202	1344,08474
0,000191	1347,064972
0,000183	1350,045204
0,000183	1353,025436
0,000185	1356,005669
0,000193	1358,985901
0,000197	1361,966133
0,000196	1364,946365
0,000191	1367,926598
0,000182	1370,90683
0,000178	1373,887062
0,000175	1376,867294
0,000177	1379,847527
0,000181	1382,827759
0,000185	1385,807991
0,000185	1388,788223
0,000181	1391,768456
0,000177	1394,748688
0,000173	1397,72892
0,000171	1400,709152
0,000171	1403,689384
0,000174	1406,669617
0,000177	1409,649849
0,000175	1412,630081
0,000174	1415,610313
0,000172	1418,590546
0,000167	1421,570778
0,000166	1424,55101
0,000166	1427,531242
0,000167	1430,511475
0,000169	1433,491707
0,000169	1436,471939
0,000166	1439,452171
0,000164	1442,432404
0,000161	1445,412636
0,000161	1448,392868
0,00016	1451,3731
0,000161	1454,353333
0,000162	1457,333565
0,000162	1460,313797
0,00016	1463,294029
0,000159	1466,274261
0,000156	1469,254494
0,000155	1472,234726
0,000158	1475,214958
0,000157	1478,19519
0,000158	1481,175423
0,000157	1484,155655
0,000156	1487,135887
0,000154	1490,116119
0,000153	1493,096352
0,000153	1496,076584
0,000153	1499,056816
0,000153	1502,037048
0,000155	1505,017281
0,000153	1507,997513
0,000152	1510,977745
0,000151	1513,957977
0,00015	1516,93821
0,000148	1519,918442
0,000149	1522,898674
0,000151	1525,878906
0,000152	1528,859138
0,000151	1531,839371
0,00015	1534,819603
0,000148	1537,799835
0,000146	1540,780067
0,000145	1543,7603
0,000146	1546,740532
0,000148	1549,720764
0,000148	1552,700996
0,000149	1555,681229
0,000146	1558,661461
0,000146	1561,641693
0,000143	1564,621925
0,000143	1567,602158
0,000142	1570,58239
0,000145	1573,562622
0,000146	1576,542854
0,000147	1579,523087
0,000147	1582,503319
0,000145	1585,483551
0,000142	1588,463783
0,000142	1591,444016
0,000141	1594,424248
0,000143	1597,40448
0,000146	1600,384712
0,000147	1603,364944
0,000147	1606,345177
0,000144	1609,325409
0,000142	1612,305641
0,00014	1615,285873
0,00014	1618,266106
0,000142	1621,246338
0,000144	1624,22657
0,000146	1627,206802
0,000147	1630,187035
0,000146	1633,167267
0,000143	1636,147499
0,000141	1639,127731
0,00014	1642,107964
0,00014	1645,088196
0,000143	1648,068428
0,000146	1651,04866
0,000148	1654,028893
0,000146	1657,009125
0,000144	1659,989357
0,000142	1662,969589
0,00014	1665,949821
0,00014	1668,930054
0,000144	1671,910286
0,000146	1674,890518
0,000148	1677,87075
0,000147	1680,850983
0,000146	1683,831215
0,000144	1686,811447
0,000141	1689,791679
0,000141	1692,771912
0,000143	1695,752144
0,000147	1698,732376
0,00015	1701,712608
0,000151	1704,692841
0,000149	1707,673073
0,000146	1710,653305
0,000145	1713,633537
0,000143	1716,61377
0,000145	1719,594002
0,000148	1722,574234
0,000152	1725,554466
0,000155	1728,534698
0,000154	1731,514931
0,000152	1734,495163
0,000149	1737,475395
0,000147	1740,455627
0,000147	1743,43586
0,000151	1746,416092
0,000155	1749,396324
0,000158	1752,376556
0,000159	1755,356789
0,000156	1758,337021
0,000153	1761,317253
0,000149	1764,297485
0,000149	1767,277718
0,000151	1770,25795
0,000156	1773,238182
0,000159	1776,218414
0,000161	1779,198647
0,00016	1782,178879
0,000156	1785,159111
0,00015	1788,139343
0,000149	1791,119576
0,000152	1794,099808
0,000155	1797,08004
0,000159	1800,060272
0,000162	1803,040504
0,000162	1806,020737
0,000157	1809,000969
0,000152	1811,981201
0,000149	1814,961433
0,000149	1817,941666
0,000153	1820,921898
0,000157	1823,90213
0,000161	1826,882362
0,000161	1829,862595
0,000158	1832,842827
0,000153	1835,823059
0,000147	1838,803291
0,000146	1841,783524
0,00015	1844,763756
0,000156	1847,743988
0,000161	1850,72422
0,000163	1853,704453
0,00016	1856,684685
0,000155	1859,664917
0,00015	1862,645149
0,000147	1865,625381
0,000151	1868,605614
0,000158	1871,585846
0,000164	1874,566078
0,000168	1877,54631
0,000166	1880,526543
0,000161	1883,506775
0,000156	1886,487007
0,000154	1889,467239
0,000156	1892,447472
0,000164	1895,427704
0,000171	1898,407936
0,000176	1901,388168
0,000174	1904,368401
0,00017	1907,348633
0,000164	1910,328865
0,000163	1913,309097
0,000164	1916,28933
0,000172	1919,269562
0,000179	1922,249794
0,000183	1925,230026
0,000183	1928,210258
0,00018	1931,190491
0,000175	1934,170723
0,000173	1937,150955
0,000174	1940,131187
0,00018	1943,11142
0,000186	1946,091652
0,000192	1949,071884
0,000195	1952,052116
0,000193	1955,032349
0,000188	1958,012581
0,000185	1960,992813
0,000186	1963,973045
0,000188	1966,953278
0,000195	1969,93351
0,000201	1972,913742
0,000205	1975,893974
0,000204	1978,874207
0,000201	1981,854439
0,000197	1984,834671
0,000196	1987,814903
0,000197	1990,795135
0,000202	1993,775368
0,000208	1996,7556
0,000214	1999,735832
0,000215	2002,716064
0,000213	2005,696297
0,000206	2008,676529
0,000202	2011,656761
0,000201	2014,636993
0,000205	2017,617226
0,000212	2020,597458
0,000216	2023,57769
0,000218	2026,557922
0,000218	2029,538155
0,000212	2032,518387
0,000206	2035,498619
0,000204	2038,478851
0,000206	2041,459084
0,000211	2044,439316
0,000216	2047,419548
0,00022	2050,39978
0,000218	2053,380013
0,000215	2056,360245
0,000209	2059,340477
0,000205	2062,320709
0,000205	2065,300941
0,00021	2068,281174
0,000215	2071,261406
0,00022	2074,241638
0,00022	2077,22187
0,000217	2080,202103
0,000212	2083,182335
0,000207	2086,162567
0,000206	2089,142799
0,00021	2092,123032
0,000214	2095,103264
0,000219	2098,083496
0,000223	2101,063728
0,000221	2104,043961
0,000216	2107,024193
0,000211	2110,004425
0,000208	2112,984657
0,000209	2115,96489
0,000215	2118,945122
0,000219	2121,925354
0,000225	2124,905586
0,000223	2127,885818
0,000219	2130,866051
0,000214	2133,846283
0,000211	2136,826515
0,00021	2139,806747
0,000214	2142,78698
0,00022	2145,767212
0,000224	2148,747444
0,000226	2151,727676
0,000223	2154,707909
0,000219	2157,688141
0,000214	2160,668373
0,000212	2163,648605
0,000213	2166,628838
0,000219	2169,60907
0,000224	2172,589302
0,000228	2175,569534
0,000227	2178,549767
0,000223	2181,529999
0,000217	2184,510231
0,000213	2187,490463
0,000214	2190,470695
0,000217	2193,450928
0,000223	2196,43116
0,000228	2199,411392
0,000228	2202,391624
0,000225	2205,371857
0,000219	2208,352089
0,000214	2211,332321
0,000212	2214,312553
0,000214	2217,292786
0,00022	2220,273018
0,000226	2223,25325
0,000227	2226,233482
0,000225	2229,213715
0,000219	2232,193947
0,000213	2235,174179
0,000209	2238,154411
0,000211	2241,134644
0,000215	2244,114876
0,000222	2247,095108
0,000225	2250,07534
0,000224	2253,055573
0,00022	2256,035805
0,000214	2259,016037
0,000209	2261,996269
0,000208	2264,976501
0,000212	2267,956734
0,000218	2270,936966
0,000224	2273,917198
0,000224	2276,89743
0,000221	2279,877663
0,000215	2282,857895
0,000209	2285,838127
0,000207	2288,818359
0,000209	2291,798592
0,000216	2294,778824
0,000222	2297,759056
0,000224	2300,739288
0,000222	2303,719521
0,000216	2306,699753
0,00021	2309,679985
0,000206	2312,660217
0,000207	2315,64045
0,000213	2318,620682
0,000218	2321,600914
0,000223	2324,581146
0,000222	2327,561378
0,000216	2330,541611
0,000211	2333,521843
0,000205	2336,502075
0,000205	2339,482307
0,000208	2342,46254
0,000215	2345,442772
0,00022	2348,423004
0,000222	2351,403236
0,000217	2354,383469
0,00021	2357,363701
0,000204	2360,343933
0,000202	2363,324165
0,000204	2366,304398
0,00021	2369,28463
0,000216	2372,264862
0,000218	2375,245094
0,000217	2378,225327
0,000209	2381,205559
0,000202	2384,185791
0,000197	2387,166023
0,000199	2390,146255
0,000204	2393,126488
0,000211	2396,10672
0,000215	2399,086952
0,000213	2402,067184
0,000208	2405,047417
0,000199	2408,027649
0,000194	2411,007881
0,000193	2413,988113
0,000197	2416,968346
0,000203	2419,948578
0,000208	2422,92881
0,000208	2425,909042
0,000203	2428,889275
0,000193	2431,869507
0,000186	2434,849739
0,000184	2437,829971
0,000187	2440,810204
0,000194	2443,790436
0,000198	2446,770668
0,000199	2449,7509
0,000192	2452,731133
0,000185	2455,711365
0,000178	2458,691597
0,000176	2461,671829
0,000178	2464,652061
0,000185	2467,632294
0,00019	2470,612526
0,000191	2473,592758
0,000188	2476,57299
0,00018	2479,553223
0,000175	2482,533455
0,000173	2485,513687
0,000178	2488,493919
0,000185	2491,474152
0,000191	2494,454384
0,000194	2497,434616
0,000192	2500,414848
0,000188	2503,395081
0,000184	2506,375313
0,000185	2509,355545
0,00019	2512,335777
0,000196	2515,31601
0,000202	2518,296242
0,000204	2521,276474
0,000205	2524,256706
0,000203	2527,236938
0,0002	2530,217171
0,000201	2533,197403
0,000203	2536,177635
0,000206	2539,157867
0,00021	2542,1381
0,000214	2545,118332
0,000215	2548,098564
0,000216	2551,078796
0,000213	2554,059029
0,000211	2557,039261
0,00021	2560,019493
0,000212	2562,999725
0,000216	2565,979958
0,000221	2568,96019
0,000223	2571,940422
0,000225	2574,920654
0,000223	2577,900887
0,000221	2580,881119
0,000219	2583,861351
0,000218	2586,841583
0,000222	2589,821815
0,000228	2592,802048
0,000231	2595,78228
0,000233	2598,762512
0,000232	2601,742744
0,00023	2604,722977
0,000228	2607,703209
0,000227	2610,683441
0,000229	2613,663673
0,000235	2616,643906
0,000238	2619,624138
0,000242	2622,60437
0,000241	2625,584602
0,00024	2628,564835
0,000237	2631,545067
0,000236	2634,525299
0,000235	2637,505531
0,00024	2640,485764
0,000244	2643,465996
0,000249	2646,446228
0,00025	2649,42646
0,000249	2652,406693
0,000246	2655,386925
0,000244	2658,367157
0,000244	2661,347389
0,000246	2664,327621
0,000252	2667,307854
0,000256	2670,288086
0,00026	2673,268318
0,00026	2676,24855
0,000257	2679,228783
0,000253	2682,209015
0,000253	2685,189247
0,000255	2688,169479
0,00026	2691,149712
0,000265	2694,129944
0,000269	2697,110176
0,00027	2700,090408
0,000268	2703,070641
0,000265	2706,050873
0,000264	2709,031105
0,000264	2712,011337
0,000269	2714,99157
0,000273	2717,971802
0,00028	2720,952034
0,000281	2723,932266
0,00028	2726,912498
0,000277	2729,892731
0,000276	2732,872963
0,000275	2735,853195
0,000278	2738,833427
0,000285	2741,81366
0,00029	2744,793892
0,000293	2747,774124
0,000292	2750,754356
0,000291	2753,734589
0,000288	2756,714821
0,000287	2759,695053
0,00029	2762,675285
0,000295	2765,655518
0,000301	2768,63575
0,000306	2771,615982
0,000307	2774,596214
0,000305	2777,576447
0,000302	2780,556679
0,0003	2783,536911
0,000301	2786,517143
0,000307	2789,497375
0,000312	2792,477608
0,000319	2795,45784
0,000321	2798,438072
0,000321	2801,418304
0,000318	2804,398537
0,000316	2807,378769
0,000316	2810,359001
0,000319	2813,339233
0,000325	2816,319466
0,000331	2819,299698
0,000336	2822,27993
0,000337	2825,260162
0,000334	2828,240395
0,000333	2831,220627
0,000331	2834,200859
0,000334	2837,181091
0,000341	2840,161324
0,000346	2843,141556
0,000351	2846,121788
0,000354	2849,10202
0,000353	2852,082253
0,000351	2855,062485
0,00035	2858,042717
0,000349	2861,022949
0,000355	2864,003181
0,000362	2866,983414
0,000368	2869,963646
0,000371	2872,943878
0,000373	2875,92411
0,00037	2878,904343
0,000368	2881,884575
0,000369	2884,864807
0,000372	2887,845039
0,000379	2890,825272
0,000386	2893,805504
0,000391	2896,785736
0,000392	2899,765968
0,000393	2902,746201
0,00039	2905,726433
0,00039	2908,706665
0,000391	2911,686897
0,000398	2914,66713
0,000407	2917,647362
0,000414	2920,627594
0,000416	2923,607826
0,000417	2926,588058
0,000414	2929,568291
0,000414	2932,548523
0,000415	2935,528755
0,000421	2938,508987
0,000429	2941,48922
0,000437	2944,469452
0,000443	2947,449684
0,000445	2950,429916
0,000444	2953,410149
0,000444	2956,390381
0,000446	2959,370613
0,00045	2962,350845
0,000458	2965,331078
0,000467	2968,31131
0,000474	2971,291542
0,00048	2974,271774
0,00048	2977,252007
0,00048	2980,232239
0,000481	2983,212471
0,000485	2986,192703
0,000493	2989,172935
0,000503	2992,153168
0,000513	2995,1334
0,000519	2998,113632
0,000523	3001,093864
0,000524	3004,074097
0,000525	3007,054329
0,000529	3010,034561
0,000536	3013,014793
0,000547	3015,995026
0,000558	3018,975258
0,000567	3021,95549
0,000575	3024,935722
0,000578	3027,915955
0,000579	3030,896187
0,000582	3033,876419
0,00059	3036,856651
0,0006	3039,836884
0,000614	3042,817116
0,000627	3045,797348
0,000637	3048,77758
0,000641	3051,757813
0,000643	3054,738045
0,000646	3057,718277
0,000654	3060,698509
0,000664	3063,678741
0,000678	3066,658974
0,000693	3069,639206
0,000705	3072,619438
0,000714	3075,59967
0,000718	3078,579903
0,000723	3081,560135
0,000728	3084,540367
0,000737	3087,520599
0,000749	3090,500832
0,000765	3093,481064
0,000781	3096,461296
0,000791	3099,441528
0,000798	3102,421761
0,0008	3105,401993
0,000804	3108,382225
0,000809	3111,362457
0,000819	3114,34269
0,000833	3117,322922
0,000848	3120,303154
0,000861	3123,283386
0,000866	3126,263618
0,000867	3129,243851
0,000865	3132,224083
0,000863	3135,204315
0,000865	3138,184547
0,000872	3141,16478
0,000882	3144,145012
0,00089	3147,125244
0,000891	3150,105476
0,000886	3153,085709
0,000875	3156,065941
0,00086	3159,046173
0,000848	3162,026405
0,000841	3165,006638
0,000839	3167,98687
0,000834	3170,967102
0,000827	3173,947334
0,00081	3176,927567
0,000785	3179,907799
0,000755	3182,888031
0,000726	3185,868263
0,000699	3188,848495
0,000681	3191,828728
0,000664	3194,80896
0,000647	3197,789192
0,000621	3200,769424
0,000587	3203,749657
0,000548	3206,729889
0,000512	3209,710121
0,000484	3212,690353
0,000467	3215,670586
0,000456	3218,650818
0,000446	3221,63105
0,000428	3224,611282
0,000408	3227,591515
0,000386	3230,571747
0,000372	3233,551979
0,000365	3236,532211
0,000366	3239,512444
0,000369	3242,492676
0,000368	3245,472908
0,000364	3248,45314
0,000355	3251,433372
0,000347	3254,413605
0,000341	3257,393837
0,000339	3260,374069
0,000341	3263,354301
0,000345	3266,334534
0,000347	3269,314766
0,000346	3272,294998
0,000343	3275,27523
0,00034	3278,255463
0,000337	3281,235695
0,000339	3284,215927
0,000341	3287,196159
0,000346	3290,176392
0,000352	3293,156624
0,000354	3296,136856
0,000355	3299,117088
0,000355	3302,097321
0,000355	3305,077553
0,000359	3308,057785
0,000363	3311,038017
0,000368	3314,01825
0,000375	3316,998482
0,000381	3319,978714
0,000386	3322,958946
0,000388	3325,939178
0,000392	3328,919411
0,000395	3331,899643
0,000399	3334,879875
0,000406	3337,860107
0,000413	3340,84034
0,000421	3343,820572
0,000428	3346,800804
0,000435	3349,781036
0,000439	3352,761269
0,000444	3355,741501
0,000447	3358,721733
0,000452	3361,701965
0,000461	3364,682198
0,00047	3367,66243
0,000479	3370,642662
0,000486	3373,622894
0,000492	3376,603127
0,000498	3379,583359
0,000501	3382,563591
0,000506	3385,543823
0,000513	3388,524055
0,000524	3391,504288
0,000535	3394,48452
0,000544	3397,464752
0,000551	3400,444984
0,000557	3403,425217
0,000561	3406,405449
0,000565	3409,385681
0,000573	3412,365913
0,000584	3415,346146
0,000596	3418,326378
0,000607	3421,30661
0,000616	3424,286842
0,000624	3427,267075
0,000629	3430,247307
0,000634	3433,227539
0,000641	3436,207771
0,000652	3439,188004
0,000666	3442,168236
0,00068	3445,148468
0,000694	3448,1287
0,000702	3451,108932
0,000709	3454,089165
0,000715	3457,069397
0,000722	3460,049629
0,000732	3463,029861
0,000749	3466,010094
0,000764	3468,990326
0,00078	3471,970558
0,000793	3474,95079
0,000802	3477,931023
0,000808	3480,911255
0,000816	3483,891487
0,000827	3486,871719
0,000842	3489,851952
0,00086	3492,832184
0,00088	3495,812416
0,000895	3498,792648
0,000906	3501,772881
0,000914	3504,753113
0,000922	3507,733345
0,000933	3510,713577
0,000947	3513,69381
0,000967	3516,674042
0,000987	3519,654274
0,00101	3522,634506
0,00102	3525,614738
0,00103	3528,594971
0,00104	3531,575203
0,00105	3534,555435
0,00106	3537,535667
0,00108	3540,5159
0,0011	3543,496132
0,00112	3546,476364
0,00114	3549,456596
0,00115	3552,436829
0,00116	3555,417061
0,00116	3558,397293
0,00117	3561,377525
0,00119	3564,357758
0,00121	3567,33799
0,00123	3570,318222
0,00124	3573,298454
0,00126	3576,278687
0,00126	3579,258919
0,00127	3582,239151
0,00127	3585,219383
0,00128	3588,199615
0,0013	3591,179848
0,00133	3594,16008
0,00134	3597,140312
0,00136	3600,120544
0,00137	3603,100777
0,00137	3606,081009
0,00137	3609,061241
0,00139	3612,041473
0,0014	3615,021706
0,00143	3618,001938
0,00145	3620,98217
0,00147	3623,962402
0,00148	3626,942635
0,00149	3629,922867
0,00149	3632,903099
0,0015	3635,883331
0,00152	3638,863564
0,00154	3641,843796
0,00156	3644,824028
0,00158	3647,80426
0,0016	3650,784492
0,0016	3653,764725
0,00161	3656,744957
0,00161	3659,725189
0,00161	3662,705421
0,00162	3665,685654
0,00163	3668,665886
0,00165	3671,646118
0,00165	3674,62635
0,00165	3677,606583
0,00163	3680,586815
0,00161	3683,567047
0,00159	3686,547279
0,00158	3689,527512
0,00156	3692,507744
0,00155	3695,487976
0,00153	3698,468208
0,00151	3701,448441
0,00147	3704,428673
0,00143	3707,408905
0,00138	3710,389137
0,00135	3713,36937
0,00131	3716,349602
0,00129	3719,329834
0,00126	3722,310066
0,00124	3725,290298
0,00121	3728,270531
0,00117	3731,250763
0,00113	3734,230995
0,00109	3737,211227
0,00107	3740,19146
0,00105	3743,171692
0,00104	3746,151924
0,00102	3749,132156
0,000996	3752,112389
0,000969	3755,092621
0,000939	3758,072853
0,000914	3761,053085
0,000895	3764,033318
0,000882	3767,01355
0,000874	3769,993782
0,000861	3772,974014
0,000846	3775,954247
0,000827	3778,934479
0,000807	3781,914711
0,000787	3784,894943
0,000772	3787,875175
0,000762	3790,855408
0,000756	3793,83564
0,000748	3796,815872
0,00074	3799,796104
0,000726	3802,776337
0,000712	3805,756569
0,000696	3808,736801
0,000684	3811,717033
0,000674	3814,697266
0,000668	3817,677498
0,000663	3820,65773
0,000657	3823,637962
0,000647	3826,618195
0,000636	3829,598427
0,000621	3832,578659
0,00061	3835,558891
0,0006	3838,539124
0,000593	3841,519356
0,000587	3844,499588
0,000582	3847,47982
0,000575	3850,460052
0,000566	3853,440285
0,000554	3856,420517
0,000542	3859,400749
0,000532	3862,380981
0,000526	3865,361214
0,000522	3868,341446
0,000518	3871,321678
0,000513	3874,30191
0,000507	3877,282143
0,000499	3880,262375
0,000489	3883,242607
0,000481	3886,222839
0,000475	3889,203072
0,00047	3892,183304
0,000469	3895,163536
0,000466	3898,143768
0,000462	3901,124001
0,000456	3904,104233
0,000449	3907,084465
0,000442	3910,064697
0,000434	3913,04493
0,000431	3916,025162
0,000429	3919,005394
0,000426	3921,985626
0,000426	3924,965858
0,000422	3927,946091
0,000416	3930,926323
0,00041	3933,906555
0,000403	3936,886787
0,000398	3939,86702
0,000396	3942,847252
0,000395	3945,827484
0,000395	3948,807716
0,000393	3951,787949
0,000388	3954,768181
0,000382	3957,748413
0,000376	3960,728645
0,000371	3963,708878
0,000368	3966,68911
0,000367	3969,669342
0,000366	3972,649574
0,000365	3975,629807
0,000363	3978,610039
0,000357	3981,590271
0,00035	3984,570503
0,000345	3987,550735
0,000341	3990,530968
0,00034	3993,5112
0,00034	3996,491432
0,000341	3999,471664
0,000341	4002,451897
0,000336	4005,432129
0,00033	4008,412361
0,000327	4011,392593
0,000322	4014,372826
0,00032	4017,353058
0,000321	4020,33329
0,000322	4023,313522
0,000322	4026,293755
0,000322	4029,273987
0,000317	4032,254219
0,000311	4035,234451
0,000307	4038,214684
0,000305	4041,194916
0,000305	4044,175148
0,000308	4047,15538
0,000308	4050,135612
0,000307	4053,115845
0,000305	4056,096077
0,0003	4059,076309
0,000296	4062,056541
0,000293	4065,036774
0,000291	4068,017006
0,000293	4070,997238
0,000296	4073,97747
0,000298	4076,957703
0,000294	4079,937935
0,00029	4082,918167
0,000286	4085,898399
0,000281	4088,878632
0,00028	4091,858864
0,000281	4094,839096
0,000283	4097,819328
0,000284	4100,799561
0,000283	4103,779793
0,00028	4106,760025
0,000275	4109,740257
0,00027	4112,72049
0,000267	4115,700722
0,000267	4118,680954
0,000269	4121,661186
0,000271	4124,641418
0,000271	4127,621651
0,000268	4130,601883
0,000264	4133,582115
0,000258	4136,562347
0,000253	4139,54258
0,000252	4142,522812
0,000253	4145,503044
0,000254	4148,483276
0,000256	4151,463509
0,000253	4154,443741
0,000248	4157,423973
0,000243	4160,404205
0,000237	4163,384438
0,000234	4166,36467
0,000235	4169,344902
0,000237	4172,325134
0,000237	4175,305367
0,000236	4178,285599
0,000231	4181,265831
0,000226	4184,246063
0,00022	4187,226295
0,000216	4190,206528
0,000214	4193,18676
0,000216	4196,166992
0,000218	4199,147224
0,000218	4202,127457
0,000215	4205,107689
0,000208	4208,087921
0,0002	4211,068153
0,000194	4214,048386
0,000192	4217,028618
0,000192	4220,00885
0,000192	4222,989082
0,000192	4225,969315
0,000189	4228,949547
0,000181	4231,929779
0,000173	4234,910011
0,000164	4237,890244
0,000158	4240,870476
0,000154	4243,850708
0,000152	4246,83094
0,00015	4249,811172
0,000142	4252,791405
0,000133	4255,771637
0,000121	4258,751869
0,000108	4261,732101
0,0000977	4264,712334
0,0000886	4267,692566
0,0000834	4270,672798
0,0000783	4273,65303
0,0000702	4276,633263
0,0000598	4279,613495
0,0000484	4282,593727
0,0000387	4285,573959
0,0000308	4288,554192
0,0000277	4291,534424
0,0000252	4294,514656
0,0000235	4297,494888
0,0000227	4300,475121
0,0000217	4303,455353
0,0000209	4306,435585
0,0000228	4309,415817
0,0000269	4312,396049
0,0000297	4315,376282
0,0000328	4318,356514
0,0000352	4321,336746
0,0000366	4324,316978
0,0000382	4327,297211
0,0000397	4330,277443
0,0000411	4333,257675
0,0000438	4336,237907
0,0000445	4339,21814
0,0000463	4342,198372
0,0000487	4345,178604
0,0000492	4348,158836
0,0000502	4351,139069
0,0000503	4354,119301
0,0000496	4357,099533
0,0000511	4360,079765
0,0000518	4363,059998
0,0000533	4366,04023
0,0000554	4369,020462
0,0000573	4372,000694
0,0000579	4374,980927
0,0000586	4377,961159
0,0000579	4380,941391
0,0000594	4383,921623
0,00006	4386,901855
0,0000627	4389,882088
0,0000644	4392,86232
0,0000672	4395,842552
0,0000698	4398,822784
0,0000711	4401,803017
0,0000727	4404,783249
0,0000741	4407,763481
0,0000764	4410,743713
0,0000796	4413,723946
0,0000832	4416,704178
0,0000893	4419,68441
0,0000918	4422,664642
0,000096	4425,644875
0,0000983	4428,625107
0,0001	4431,605339
0,000103	4434,585571
0,000108	4437,565804
0,000112	4440,546036
0,000118	4443,526268
0,000123	4446,5065
0,000127	4449,486732
0,00013	4452,466965
0,000132	4455,447197
0,000134	4458,427429
0,000138	4461,407661
0,000141	4464,387894
0,000146	4467,368126
0,000151	4470,348358
0,000156	4473,32859
0,000159	4476,308823
0,000159	4479,289055
0,000159	4482,269287
0,000161	4485,249519
0,000163	4488,229752
0,000165	4491,209984
0,000169	4494,190216
0,000171	4497,170448
0,000174	4500,150681
0,000173	4503,130913
0,00017	4506,111145
0,000167	4509,091377
0,000165	4512,071609
0,000166	4515,051842
0,000167	4518,032074
0,000168	4521,012306
0,000169	4523,992538
0,000166	4526,972771
0,000161	4529,953003
0,000157	4532,933235
0,000153	4535,913467
0,000152	4538,8937
0,000154	4541,873932
0,000155	4544,854164
0,000154	4547,834396
0,000154	4550,814629
0,00015	4553,794861
0,000146	4556,775093
0,000145	4559,755325
0,000145	4562,735558
0,000149	4565,71579
0,000151	4568,696022
0,000153	4571,676254
0,000152	4574,656487
0,000151	4577,636719
0,00015	4580,616951
0,000149	4583,597183
0,000152	4586,577415
0,000153	4589,557648
0,000158	4592,53788
0,00016	4595,518112
0,000161	4598,498344
0,000161	4601,478577
0,00016	4604,458809
0,00016	4607,439041
0,000162	4610,419273
0,000164	4613,399506
0,000167	4616,379738
0,00017	4619,35997
0,000171	4622,340202
0,000173	4625,320435
0,000173	4628,300667
0,000173	4631,280899
0,000174	4634,261131
0,000175	4637,241364
0,000178	4640,221596
0,00018	4643,201828
0,000182	4646,18206
0,000183	4649,162292
0,000183	4652,142525
0,000184	4655,122757
0,000183	4658,102989
0,000183	4661,083221
0,000183	4664,063454
0,000185	4667,043686
0,000185	4670,023918
0,000186	4673,00415
0,000187	4675,984383
0,000185	4678,964615
0,000183	4681,944847
0,000181	4684,925079
0,000179	4687,905312
0,000178	4690,885544
0,000178	4693,865776
0,000179	4696,846008
0,000178	4699,826241
0,000176	4702,806473
0,000172	4705,786705
0,00017	4708,766937
0,000167	4711,747169
0,000164	4714,727402
0,000163	4717,707634
0,000162	4720,687866
0,000162	4723,668098
0,000161	4726,648331
0,000159	4729,628563
0,000155	4732,608795
0,000151	4735,589027
0,000148	4738,56926
0,000148	4741,549492
0,000149	4744,529724
0,00015	4747,509956
0,000152	4750,490189
0,000149	4753,470421
0,000147	4756,450653
0,000143	4759,430885
0,000141	4762,411118
0,000142	4765,39135
0,000145	4768,371582
0,000148	4771,351814
0,00015	4774,332047
0,000149	4777,312279
0,000148	4780,292511
0,000146	4783,272743
0,000146	4786,252975
0,000149	4789,233208
0,000153	4792,21344
0,000157	4795,193672
0,000161	4798,173904
0,000162	4801,154137
0,000162	4804,134369
0,000163	4807,114601
0,000165	4810,094833
0,000169	4813,075066
0,000175	4816,055298
0,000181	4819,03553
0,000187	4822,015762
0,000192	4824,995995
0,000196	4827,976227
0,000199	4830,956459
0,000203	4833,936691
0,000208	4836,916924
0,000215	4839,897156
0,000223	4842,877388
0,000231	4845,85762
0,000238	4848,837852
0,000244	4851,818085
0,000248	4854,798317
0,000252	4857,778549
0,000255	4860,758781
0,000259	4863,739014
0,000264	4866,719246
0,00027	4869,699478
0,000277	4872,67971
0,000281	4875,659943
0,000282	4878,640175
0,000279	4881,620407
0,000276	4884,600639
0,000273	4887,580872
0,000272	4890,561104
0,000273	4893,541336
0,000274	4896,521568
0,000275	4899,501801
0,000272	4902,482033
0,000266	4905,462265
0,000259	4908,442497
0,000252	4911,422729
0,000247	4914,402962
0,000246	4917,383194
0,000247	4920,363426
0,000249	4923,343658
0,000246	4926,323891
0,000241	4929,304123
0,000234	4932,284355
0,000226	4935,264587
0,000222	4938,24482
0,000221	4941,225052
0,000222	4944,205284
0,000224	4947,185516
0,000224	4950,165749
0,000219	4953,145981
0,000214	4956,126213
0,000207	4959,106445
0,000203	4962,086678
0,000201	4965,06691
0,000202	4968,047142
0,000204	4971,027374
0,000205	4974,007607
0,000203	4976,987839
0,000198	4979,968071
0,000192	4982,948303
0,000187	4985,928535
0,000186	4988,908768
0,000186	4991,889
0,000189	4994,869232
0,00019	4997,849464
0,000191	5000,829697
0,000187	5003,809929
0,000181	5006,790161
0,000177	5009,770393
0,000174	5012,750626
0,000175	5015,730858
0,000178	5018,71109
0,000181	5021,691322
0,000182	5024,671555
0,00018	5027,651787
0,000176	5030,632019
0,000171	5033,612251
0,000167	5036,592484
0,000167	5039,572716
0,000172	5042,552948
0,000175	5045,53318
0,000177	5048,513412
0,000175	5051,493645
0,000172	5054,473877
0,000167	5057,454109
0,000164	5060,434341
0,000164	5063,414574
0,000167	5066,394806
0,00017	5069,375038
0,000173	5072,35527
0,000173	5075,335503
0,00017	5078,315735
0,000165	5081,295967
0,000163	5084,276199
0,000161	5087,256432
0,000164	5090,236664
0,000168	5093,216896
0,000171	5096,197128
0,000172	5099,177361
0,000171	5102,157593
0,000167	5105,137825
0,000163	5108,118057
0,000161	5111,098289
0,000163	5114,078522
0,000165	5117,058754
0,00017	5120,038986
0,000172	5123,019218
0,000171	5125,999451
0,000168	5128,979683
0,000163	5131,959915
0,000161	5134,940147
0,000162	5137,92038
0,000165	5140,900612
0,000169	5143,880844
0,000172	5146,861076
0,000172	5149,841309
0,000169	5152,821541
0,000165	5155,801773
0,000162	5158,782005
0,000162	5161,762238
0,000164	5164,74247
0,000169	5167,722702
0,00017	5170,702934
0,000173	5173,683167
0,000172	5176,663399
0,000168	5179,643631
0,000165	5182,623863
0,000162	5185,604095
0,000164	5188,584328
0,000168	5191,56456
0,000172	5194,544792
0,000173	5197,525024
0,000174	5200,505257
0,00017	5203,485489
0,000167	5206,465721
0,000164	5209,445953
0,000165	5212,426186
0,000169	5215,406418
0,000173	5218,38665
0,000176	5221,366882
0,000176	5224,347115
0,000173	5227,327347
0,000169	5230,307579
0,000167	5233,287811
0,000167	5236,268044
0,00017	5239,248276
0,000173	5242,228508
0,000176	5245,20874
0,000178	5248,188972
0,000177	5251,169205
0,000174	5254,149437
0,00017	5257,129669
0,000169	5260,109901
0,00017	5263,090134
0,000175	5266,070366
0,000179	5269,050598
0,000181	5272,03083
0,000181	5275,011063
0,00018	5277,991295
0,000175	5280,971527
0,000174	5283,951759
0,000174	5286,931992
0,000178	5289,912224
0,000182	5292,892456
0,000185	5295,872688
0,000186	5298,852921
0,000184	5301,833153
0,00018	5304,813385
0,000178	5307,793617
0,000179	5310,773849
0,000181	5313,754082
0,000185	5316,734314
0,000189	5319,714546
0,000191	5322,694778
0,00019	5325,675011
0,000187	5328,655243
0,000184	5331,635475
0,000182	5334,615707
0,000184	5337,59594
0,000189	5340,576172
0,000192	5343,556404
0,000195	5346,536636
0,000195	5349,516869
0,000192	5352,497101
0,000188	5355,477333
0,000187	5358,457565
0,000187	5361,437798
0,000191	5364,41803
0,000195	5367,398262
0,000199	5370,378494
0,000199	5373,358727
0,000196	5376,338959
0,000193	5379,319191
0,000191	5382,299423
0,000192	5385,279655
0,000193	5388,259888
0,000197	5391,24012
0,000201	5394,220352
0,000203	5397,200584
0,000202	5400,180817
0,000199	5403,161049
0,000196	5406,141281
0,000195	5409,121513
0,000197	5412,101746
0,0002	5415,081978
0,000206	5418,06221
0,000208	5421,042442
0,000208	5424,022675
0,000207	5427,002907
0,000204	5429,983139
0,000202	5432,963371
0,000203	5435,943604
0,000206	5438,923836
0,000211	5441,904068
0,000215	5444,8843
0,000216	5447,864532
0,000215	5450,844765
0,000212	5453,824997
0,00021	5456,805229
0,00021	5459,785461
0,000211	5462,765694
0,000215	5465,745926
0,00022	5468,726158
0,000222	5471,70639
0,000222	5474,686623
0,000218	5477,666855
0,000216	5480,647087
0,000215	5483,627319
0,000217	5486,607552
0,000219	5489,587784
0,000223	5492,568016
0,000227	5495,548248
0,000227	5498,528481
0,000224	5501,508713
0,000221	5504,488945
0,00022	5507,469177
0,000221	5510,449409
0,000224	5513,429642
0,000228	5516,409874
0,000231	5519,390106
0,000233	5522,370338
0,000232	5525,350571
0,00023	5528,330803
0,000227	5531,311035
0,000227	5534,291267
0,000229	5537,2715
0,000234	5540,251732
0,000239	5543,231964
0,000242	5546,212196
0,000243	5549,192429
0,00024	5552,172661
0,000237	5555,152893
0,000238	5558,133125
0,000239	5561,113358
0,000243	5564,09359
0,000249	5567,073822
0,000254	5570,054054
0,000255	5573,034286
0,000254	5576,014519
0,000252	5578,994751
0,000251	5581,974983
0,000253	5584,955215
0,000258	5587,935448
0,000264	5590,91568
0,000269	5593,895912
0,000271	5596,876144
0,000271	5599,856377
0,000271	5602,836609
0,00027	5605,816841
0,00027	5608,797073
0,000275	5611,777306
0,00028	5614,757538
0,000286	5617,73777
0,000291	5620,718002
0,000293	5623,698235
0,000293	5626,678467
0,000293	5629,658699
0,000294	5632,638931
0,000298	5635,619164
0,000303	5638,599396
0,000309	5641,579628
0,000315	5644,55986
0,000318	5647,540092
0,00032	5650,520325
0,00032	5653,500557
0,000321	5656,480789
0,000323	5659,461021
0,000327	5662,441254
0,000333	5665,421486
0,00034	5668,401718
0,000346	5671,38195
0,000349	5674,362183
0,000349	5677,342415
0,00035	5680,322647
0,000351	5683,302879
0,000354	5686,283112
0,00036	5689,263344
0,000368	5692,243576
0,000374	5695,223808
0,000379	5698,204041
0,000381	5701,184273
0,000381	5704,164505
0,000382	5707,144737
0,000384	5710,124969
0,000389	5713,105202
0,000398	5716,085434
0,000405	5719,065666
0,00041	5722,045898
0,000414	5725,026131
0,000415	5728,006363
0,000414	5730,986595
0,000415	5733,966827
0,000419	5736,94706
0,000426	5739,927292
0,000434	5742,907524
0,000442	5745,887756
0,000446	5748,867989
0,000446	5751,848221
0,000445	5754,828453
0,000444	5757,808685
0,000446	5760,788918
0,000451	5763,76915
0,000459	5766,749382
0,000466	5769,729614
0,000471	5772,709846
0,000473	5775,690079
0,000471	5778,670311
0,000469	5781,650543
0,000468	5784,630775
0,000472	5787,611008
0,000478	5790,59124
0,000487	5793,571472
0,000493	5796,551704
0,000496	5799,531937
0,000496	5802,512169
0,000493	5805,492401
0,000492	5808,472633
0,000495	5811,452866
0,000499	5814,433098
0,000507	5817,41333
0,000514	5820,393562
0,000519	5823,373795
0,00052	5826,354027
0,000518	5829,334259
0,000515	5832,314491
0,000515	5835,294724
0,000518	5838,274956
0,000526	5841,255188
0,000533	5844,23542
0,000539	5847,215652
0,000542	5850,195885
0,000541	5853,176117
0,000537	5856,156349
0,000536	5859,136581
0,000537	5862,116814
0,000542	5865,097046
0,00055	5868,077278
0,000558	5871,05751
0,000562	5874,037743
0,000561	5877,017975
0,000558	5879,998207
0,000555	5882,978439
0,000554	5885,958672
0,000558	5888,938904
0,000566	5891,919136
0,000574	5894,899368
0,000581	5897,879601
0,000583	5900,859833
0,00058	5903,840065
0,000576	5906,820297
0,000574	5909,800529
0,000575	5912,780762
0,000582	5915,760994
0,000592	5918,741226
0,000601	5921,721458
0,000605	5924,701691
0,000605	5927,681923
0,000601	5930,662155
0,000597	5933,642387
0,000596	5936,62262
0,000603	5939,602852
0,000611	5942,583084
0,000621	5945,563316
[truncated: 30,772 more rows]
