# Supplementary material for: Predicting the Durability of Solid Fired Bricks Using NDT Electroacoustic Methods
Source: Materials (Basel). 2022 Aug 25;15(17):5882. doi: 10.3390/ma15175882 (PMC9457344; doi:10.3390/ma15175882)
Supplement: Supplementary file 1 [file materials-15-05882-s001.zip › 39-S0_FL.csv]

ASCII data file created with TiePie Multi Channel software. www.tiepie.com.
2021-02-24 09:15:45 704m
Frequency	FFT1
Hz	V
0,000693	0
0,000765	2,980232239
0,0000195	5,960464478
0,000518	8,940696716
0,000146	11,92092896
0,000105	14,90116119
0,0000671	17,88139343
0,000194	20,86162567
0,000293	23,84185791
0,000246	26,82209015
0,000151	29,80232239
0,000149	32,78255463
0,000325	35,76278687
0,000295	38,7430191
0,000173	41,72325134
0,000146	44,70348358
0,000222	47,68371582
0,000271	50,66394806
0,000176	53,6441803
0,000104	56,62441254
0,000147	59,60464478
0,000254	62,58487701
0,000265	65,56510925
0,000177	68,54534149
0,000133	71,52557373
0,00022	74,50580597
0,000307	77,48603821
0,000262	80,46627045
0,000149	83,44650269
0,000169	86,42673492
0,000266	89,40696716
0,000284	92,3871994
0,000185	95,36743164
0,000113	98,34766388
0,000199	101,3278961
0,000247	104,3081284
0,000199	107,2883606
0,0000969	110,2685928
0,000111	113,2488251
0,0002	116,2290573
0,00021	119,2092896
0,00014	122,1895218
0,000059	125,169754
0,000131	128,1499863
0,000195	131,1302185
0,000175	134,1104507
0,0000889	137,090683
0,000054	140,0709152
0,000146	143,0511475
0,000179	146,0313797
0,000144	149,0116119
0,0000487	151,9918442
0,0000966	154,9720764
0,000168	157,9523087
0,000158	160,9325409
0,0000967	163,9127731
0,0000409	166,8930054
0,0000983	169,8732376
0,000147	172,8534698
0,000116	175,8337021
0,0000493	178,8139343
0,0000516	181,7941666
0,000109	184,7743988
0,000133	187,754631
0,000104	190,7348633
0,000035	193,7150955
0,0000648	196,6953278
0,000112	199,67556
0,000123	202,6557922
0,0000853	205,6360245
0,0000384	208,6162567
0,0000853	211,596489
0,000121	214,5767212
0,000118	217,5569534
0,0000729	220,5371857
0,0000552	223,5174179
0,000104	226,4976501
0,000122	229,4778824
0,000103	232,4581146
0,0000634	235,4383469
0,0000721	238,4185791
0,000115	241,3988113
0,000121	244,3790436
0,000084	247,3592758
0,0000621	250,3395081
0,0000943	253,3197403
0,00012	256,2999725
0,000112	259,2802048
0,0000612	262,260437
0,0000716	265,2406693
0,000108	268,2209015
0,000117	271,2011337
0,0000898	274,181366
0,0000514	277,1615982
0,0000723	280,1418304
0,000103	283,1220627
0,000105	286,1022949
0,0000719	289,0825272
0,0000472	292,0627594
0,000074	295,0429916
0,0000941	298,0232239
0,0000846	301,0034561
0,0000557	303,9836884
0,0000502	306,9639206
0,0000761	309,9441528
0,0000904	312,9243851
0,0000631	315,9046173
0,0000401	318,8848495
0,0000607	321,8650818
0,0000751	324,845314
0,0000708	327,8255463
0,0000467	330,8057785
0,0000325	333,7860107
0,0000592	336,766243
0,000076	339,7464752
0,0000574	342,7267075
0,0000226	345,7069397
0,0000346	348,6871719
0,0000578	351,6674042
0,0000671	354,6476364
0,0000484	357,6278687
0,00000952	360,6081009
0,0000318	363,5883331
0,0000543	366,5685654
0,000056	369,5487976
0,0000348	372,5290298
0,0000144	375,5092621
0,0000321	378,4894943
0,0000504	381,4697266
0,0000419	384,4499588
0,0000203	387,430191
0,0000218	390,4104233
0,0000399	393,3906555
0,0000435	396,3708878
0,0000273	399,35112
0,0000167	402,3313522
0,0000289	405,3115845
0,0000431	408,2918167
0,0000396	411,272049
0,0000139	414,2522812
0,0000134	417,2325134
0,0000384	420,2127457
0,0000442	423,1929779
0,0000334	426,1732101
0,0000194	429,1534424
0,0000201	432,1336746
0,0000361	435,1139069
0,0000368	438,0941391
0,0000276	441,0743713
0,0000125	444,0546036
0,0000204	447,0348358
0,0000325	450,0150681
0,0000332	452,9953003
0,0000187	455,9755325
0,0000169	458,9557648
0,0000254	461,935997
0,0000277	464,9162292
0,0000232	467,8964615
0,0000163	470,8766937
0,0000246	473,856926
0,0000304	476,8371582
0,0000237	479,8173904
0,0000181	482,7976227
0,0000176	485,7778549
0,0000256	488,7580872
0,0000294	491,7383194
0,0000156	494,7185516
0,0000145	497,6987839
0,0000226	500,6790161
0,0000265	503,6592484
0,0000238	506,6394806
0,000012	509,6197128
0,0000156	512,5999451
0,0000274	515,5801773
0,0000267	518,5604095
0,0000123	521,5406418
0,00000739	524,520874
0,000021	527,5011063
0,0000289	530,4813385
0,0000216	533,4615707
0,00000839	536,441803
0,0000097	539,4220352
0,0000236	542,4022675
0,0000278	545,3824997
0,0000224	548,3627319
0,0000125	551,3429642
0,0000168	554,3231964
0,0000243	557,3034286
0,0000271	560,2836609
0,000017	563,2638931
0,0000125	566,2441254
0,0000165	569,2243576
0,0000234	572,2045898
0,0000218	575,1848221
0,0000183	578,1650543
0,0000141	581,1452866
0,0000122	584,1255188
0,0000167	587,105751
0,0000147	590,0859833
0,0000133	593,0662155
0,0000135	596,0464478
0,0000121	599,02668
0,0000126	602,0069122
0,00000983	604,9871445
0,0000121	607,9673767
0,000016	610,9476089
0,0000102	613,9278412
0,00000539	616,9080734
0,0000115	619,8883057
0,0000165	622,8685379
0,0000154	625,8487701
0,00000614	628,8290024
0,00000916	631,8092346
0,0000187	634,7894669
0,0000223	637,7696991
0,0000155	640,7499313
0,00000386	643,7301636
0,0000116	646,7103958
0,0000218	649,6906281
0,0000256	652,6708603
0,0000169	655,6510925
0,00000318	658,6313248
0,0000157	661,611557
0,0000203	664,5917892
0,0000211	667,5720215
0,0000154	670,5522537
0,0000113	673,532486
0,000013	676,5127182
0,0000186	679,4929504
0,0000205	682,4731827
0,0000139	685,4534149
0,0000141	688,4336472
0,0000138	691,4138794
0,0000151	694,3941116
0,000016	697,3743439
0,0000187	700,3545761
0,0000204	703,3348083
0,0000169	706,3150406
0,0000133	709,2952728
0,000017	712,2755051
0,0000209	715,2557373
0,0000204	718,2359695
0,0000183	721,2162018
0,0000131	724,196434
0,0000152	727,1766663
0,0000219	730,1568985
0,0000206	733,1371307
0,0000177	736,117363
0,0000123	739,0975952
0,0000161	742,0778275
0,0000185	745,0580597
0,000019	748,0382919
0,0000188	751,0185242
0,0000152	753,9987564
0,0000141	756,9789886
0,000017	759,9592209
0,0000171	762,9394531
0,0000169	765,9196854
0,0000178	768,8999176
0,0000153	771,8801498
0,0000144	774,8603821
0,0000124	777,8406143
0,0000193	780,8208466
0,0000216	783,8010788
0,0000164	786,781311
0,0000132	789,7615433
0,00000791	792,7417755
0,0000175	795,7220078
0,0000227	798,70224
0,000019	801,6824722
0,0000116	804,6627045
0,0000125	807,6429367
0,0000177	810,6231689
0,0000173	813,6034012
0,0000121	816,5836334
0,0000112	819,5638657
0,0000128	822,5440979
0,0000169	825,5243301
0,0000172	828,5045624
0,0000128	831,4847946
0,0000107	834,4650269
0,0000155	837,4452591
0,0000175	840,4254913
0,0000153	843,4057236
0,000011	846,3859558
0,0000132	849,366188
0,0000133	852,3464203
0,0000182	855,3266525
0,0000185	858,3068848
0,0000119	861,287117
0,0000128	864,2673492
0,0000167	867,2475815
0,0000213	870,2278137
0,0000176	873,208046
0,0000122	876,1882782
0,000014	879,1685104
0,0000183	882,1487427
0,0000189	885,1289749
0,0000161	888,1092072
0,0000133	891,0894394
0,0000128	894,0696716
0,0000152	897,0499039
0,0000161	900,0301361
0,0000137	903,0103683
0,0000116	905,9906006
0,0000144	908,9708328
0,000015	911,9510651
0,0000117	914,9312973
0,00000843	917,9115295
0,0000159	920,8917618
0,0000175	923,871994
0,0000153	926,8522263
0,00000948	929,8324585
0,0000105	932,8126907
0,0000193	935,792923
0,0000188	938,7731552
0,0000175	941,7533875
0,0000124	944,7336197
0,0000076	947,7138519
0,0000172	950,6940842
0,0000207	953,6743164
0,0000172	956,6545486
0,00000793	959,6347809
0,00000477	962,6150131
0,0000141	965,5952454
0,0000169	968,5754776
0,0000147	971,5557098
0,00000918	974,5359421
0,00000403	977,5161743
0,0000111	980,4964066
0,0000145	983,4766388
0,0000122	986,456871
0,00000586	989,4371033
0,00000417	992,4173355
0,0000128	995,3975677
0,0000112	998,3778
0,00000704	1001,358032
0,00000462	1004,338264
0,00000695	1007,318497
0,0000101	1010,298729
0,00000964	1013,278961
0,00000709	1016,259193
0,00000373	1019,239426
0,00000673	1022,219658
0,00000854	1025,19989
0,00000889	1028,180122
0,00000491	1031,160355
0,00000215	1034,140587
0,00000446	1037,120819
0,00000657	1040,101051
0,00000895	1043,081284
0,00000591	1046,061516
0,00000174	1049,041748
0,00000408	1052,02198
0,00000852	1055,002213
0,0000113	1057,982445
0,00000693	1060,962677
0,00000294	1063,942909
0,00000327	1066,923141
0,00000778	1069,903374
0,00000946	1072,883606
0,00000691	1075,863838
0,00000203	1078,84407
0,00000507	1081,824303
0,00000939	1084,804535
0,0000101	1087,784767
0,0000078	1090,764999
0,0000029	1093,745232
0,00000448	1096,725464
0,00000964	1099,705696
0,0000122	1102,685928
0,00000905	1105,666161
0,00000514	1108,646393
0,00000322	1111,626625
0,00000783	1114,606857
0,0000104	1117,58709
0,00000955	1120,567322
0,00000426	1123,547554
0,00000366	1126,527786
0,000011	1129,508018
0,0000128	1132,488251
0,0000103	1135,468483
0,00000505	1138,448715
0,0000057	1141,428947
0,0000119	1144,40918
0,0000132	1147,389412
0,0000145	1150,369644
0,00000751	1153,349876
0,00000367	1156,330109
0,0000106	1159,310341
0,0000147	1162,290573
0,0000147	1165,270805
0,00000863	1168,251038
0,0000041	1171,23127
0,0000102	1174,211502
0,000013	1177,191734
0,0000127	1180,171967
0,0000101	1183,152199
0,00000653	1186,132431
0,00000857	1189,112663
0,00000953	1192,092896
0,00000973	1195,073128
0,00000891	1198,05336
0,0000073	1201,033592
0,0000075	1204,013824
0,00000846	1206,994057
0,00000623	1209,974289
0,00000991	1212,954521
0,0000114	1215,934753
0,00000856	1218,914986
0,00000586	1221,895218
0,00000561	1224,87545
0,00000743	1227,855682
0,00000966	1230,835915
0,0000117	1233,816147
0,00000816	1236,796379
0,000000482	1239,776611
0,00000625	1242,756844
0,0000112	1245,737076
0,0000101	1248,717308
0,00000696	1251,69754
0,00000214	1254,677773
0,0000069	1257,658005
0,000009	1260,638237
0,0000106	1263,618469
0,00000601	1266,598701
0,00000253	1269,578934
0,00000547	1272,559166
0,00000861	1275,539398
0,00000979	1278,51963
0,00000473	1281,499863
0,00000443	1284,480095
0,00000841	1287,460327
0,00000689	1290,440559
0,00000684	1293,420792
0,00000524	1296,401024
0,00000332	1299,381256
0,00000803	1302,361488
0,00000853	1305,341721
0,00000569	1308,321953
0,00000196	1311,302185
0,00000752	1314,282417
0,00000952	1317,26265
0,00000704	1320,242882
0,00000404	1323,223114
0,00000315	1326,203346
0,00000758	1329,183578
0,0000106	1332,163811
0,00000996	1335,144043
0,00000493	1338,124275
0,00000267	1341,104507
0,00000804	1344,08474
0,00000846	1347,064972
0,00000756	1350,045204
0,00000388	1353,025436
0,00000391	1356,005669
0,00000537	1358,985901
0,00000827	1361,966133
0,0000059	1364,946365
0,00000199	1367,926598
0,00000656	1370,90683
0,00000807	1373,887062
0,00000814	1376,867294
0,00000547	1379,847527
0,00000311	1382,827759
0,00000689	1385,807991
0,0000104	1388,788223
0,00000965	1391,768456
0,00000409	1394,748688
0,00000325	1397,72892
0,0000081	1400,709152
0,00000808	1403,689384
0,00000679	1406,669617
0,00000436	1409,649849
0,00000411	1412,630081
0,00000724	1415,610313
0,00000779	1418,590546
0,00000829	1421,570778
0,0000066	1424,55101
0,00000628	1427,531242
0,00000762	1430,511475
0,00000871	1433,491707
0,00000865	1436,471939
0,00000642	1439,452171
0,00000427	1442,432404
0,00000598	1445,412636
0,00000658	1448,392868
0,00000572	1451,3731
0,00000931	1454,353333
0,00000758	1457,333565
0,00000711	1460,313797
0,00000558	1463,294029
0,00000602	1466,274261
0,00000795	1469,254494
0,00000793	1472,234726
0,00000752	1475,214958
0,00000604	1478,19519
0,00000264	1481,175423
0,00000457	1484,155655
0,00000821	1487,135887
0,00000572	1490,116119
0,00000568	1493,096352
0,0000047	1496,076584
0,00000542	1499,056816
0,00000651	1502,037048
0,0000088	1505,017281
0,0000077	1507,997513
0,00000572	1510,977745
0,00000624	1513,957977
0,00000834	1516,93821
0,00000796	1519,918442
0,00000877	1522,898674
0,0000072	1525,878906
0,00000784	1528,859138
0,00000594	1531,839371
0,0000057	1534,819603
0,00000651	1537,799835
0,0000081	1540,780067
0,00000715	1543,7603
0,00000654	1546,740532
0,00000665	1549,720764
0,00000544	1552,700996
0,00000857	1555,681229
0,0000107	1558,661461
0,00000825	1561,641693
0,00000485	1564,621925
0,00000507	1567,602158
0,00000751	1570,58239
0,00000756	1573,562622
0,00000841	1576,542854
0,00000444	1579,523087
0,00000345	1582,503319
0,00000454	1585,483551
0,00000687	1588,463783
0,00000515	1591,444016
0,00000613	1594,424248
0,00000262	1597,40448
0,00000293	1600,384712
0,00000598	1603,364944
0,00000554	1606,345177
0,00000603	1609,325409
0,00000534	1612,305641
0,00000225	1615,285873
0,00000402	1618,266106
0,00000677	1621,246338
0,00000659	1624,22657
0,000003	1627,206802
0,00000101	1630,187035
0,00000311	1633,167267
0,00000584	1636,147499
0,00000494	1639,127731
0,00000188	1642,107964
0,00000196	1645,088196
0,00000473	1648,068428
0,00000662	1651,04866
0,00000526	1654,028893
0,00000292	1657,009125
0,00000306	1659,989357
0,00000636	1662,969589
0,00000543	1665,949821
0,00000227	1668,930054
0,0000025	1671,910286
0,0000027	1674,890518
0,00000546	1677,87075
0,00000605	1680,850983
0,00000387	1683,831215
0,00000364	1686,811447
0,00000383	1689,791679
0,0000036	1692,771912
0,00000459	1695,752144
0,00000263	1698,732376
0,00000231	1701,712608
0,0000047	1704,692841
0,00000446	1707,673073
0,00000348	1710,653305
0,00000309	1713,633537
0,00000504	1716,61377
0,00000556	1719,594002
0,00000458	1722,574234
0,00000275	1725,554466
0,00000641	1728,534698
0,00000571	1731,514931
0,00000511	1734,495163
0,00000251	1737,475395
0,00000452	1740,455627
0,00000724	1743,43586
0,00000611	1746,416092
0,00000376	1749,396324
0,00000124	1752,376556
0,00000339	1755,356789
0,00000641	1758,337021
0,00000606	1761,317253
0,00000315	1764,297485
0,000000337	1767,277718
0,00000461	1770,25795
0,00000614	1773,238182
0,00000439	1776,218414
0,00000522	1779,198647
0,00000185	1782,178879
0,00000639	1785,159111
0,00000739	1788,139343
0,00000589	1791,119576
0,00000382	1794,099808
0,00000436	1797,08004
0,00000677	1800,060272
0,00000655	1803,040504
0,00000557	1806,020737
0,00000736	1809,000969
0,00000696	1811,981201
0,00000601	1814,961433
0,00000815	1817,941666
0,00000562	1820,921898
0,00000656	1823,90213
0,00000732	1826,882362
0,00000938	1829,862595
0,00000592	1832,842827
0,00000676	1835,823059
0,00000846	1838,803291
0,00000915	1841,783524
0,00000754	1844,763756
0,00000558	1847,743988
0,00000792	1850,72422
0,00000848	1853,704453
0,0000088	1856,684685
0,0000083	1859,664917
0,00000641	1862,645149
0,00000666	1865,625381
0,00000937	1868,605614
0,00000868	1871,585846
0,00000584	1874,566078
0,00000478	1877,54631
0,00000646	1880,526543
0,00000953	1883,506775
0,00000879	1886,487007
0,0000061	1889,467239
0,00000607	1892,447472
0,00000759	1895,427704
0,0000109	1898,407936
0,00000995	1901,388168
0,00000679	1904,368401
0,00000613	1907,348633
0,00000487	1910,328865
0,0000097	1913,309097
0,0000104	1916,28933
0,00000628	1919,269562
0,00000442	1922,249794
0,0000055	1925,230026
0,00000859	1928,210258
0,00000893	1931,190491
0,00000649	1934,170723
0,0000052	1937,150955
0,00000522	1940,131187
0,00000902	1943,11142
0,00000848	1946,091652
0,00000499	1949,071884
0,00000732	1952,052116
0,00000788	1955,032349
0,00000689	1958,012581
0,00000622	1960,992813
0,0000074	1963,973045
0,00000678	1966,953278
0,00000762	1969,93351
0,00000804	1972,913742
0,00000552	1975,893974
0,00000531	1978,874207
0,0000081	1981,854439
0,00000871	1984,834671
0,00000788	1987,814903
0,00000642	1990,795135
0,00000606	1993,775368
0,0000075	1996,7556
0,00000911	1999,735832
0,00000993	2002,716064
0,00000709	2005,696297
0,00000589	2008,676529
0,00000669	2011,656761
0,0000112	2014,636993
0,00000901	2017,617226
0,00000739	2020,597458
0,0000061	2023,57769
0,0000067	2026,557922
0,00000697	2029,538155
0,0000107	2032,518387
0,00000711	2035,498619
0,00000341	2038,478851
0,00000518	2041,459084
0,00000863	2044,439316
0,0000082	2047,419548
0,00000667	2050,39978
0,00000634	2053,380013
0,00000572	2056,360245
0,00000616	2059,340477
0,00000745	2062,320709
0,00000806	2065,300941
0,00000849	2068,281174
0,00000633	2071,261406
0,00000632	2074,241638
0,00000662	2077,22187
0,00000621	2080,202103
0,00000638	2083,182335
0,00000545	2086,162567
0,00000543	2089,142799
0,00000626	2092,123032
0,00000561	2095,103264
0,00000557	2098,083496
0,00000621	2101,063728
0,00000581	2104,043961
0,00000408	2107,024193
0,00000374	2110,004425
0,00000431	2112,984657
0,00000703	2115,96489
0,00000422	2118,945122
0,0000035	2121,925354
0,000003	2124,905586
0,00000508	2127,885818
0,00000496	2130,866051
0,0000057	2133,846283
0,00000508	2136,826515
0,000002	2139,806747
0,0000031	2142,78698
0,00000461	2145,767212
0,00000425	2148,747444
0,00000444	2151,727676
0,00000064	2154,707909
0,00000403	2157,688141
0,00000535	2160,668373
0,00000625	2163,648605
0,00000509	2166,628838
0,0000018	2169,60907
0,00000301	2172,589302
0,0000054	2175,569534
0,00000717	2178,549767
0,00000505	2181,529999
0,00000305	2184,510231
0,00000272	2187,490463
0,00000534	2190,470695
0,00000644	2193,450928
0,00000712	2196,43116
0,00000303	2199,411392
0,00000277	2202,391624
0,00000577	2205,371857
0,00000913	2208,352089
0,00000726	2211,332321
0,00000489	2214,312553
0,00000311	2217,292786
0,0000049	2220,273018
0,00000765	2223,25325
0,00000694	2226,233482
0,00000573	2229,213715
0,00000356	2232,193947
0,00000323	2235,174179
0,00000594	2238,154411
0,00000579	2241,134644
0,00000486	2244,114876
0,00000456	2247,095108
0,00000337	2250,07534
0,00000411	2253,055573
0,00000708	2256,035805
0,00000745	2259,016037
0,00000481	2261,996269
0,0000044	2264,976501
0,00000421	2267,956734
0,00000508	2270,936966
0,00000731	2273,917198
0,00000603	2276,89743
0,00000473	2279,877663
0,00000442	2282,857895
0,00000457	2285,838127
0,00000543	2288,818359
0,00000494	2291,798592
0,00000679	2294,778824
0,00000553	2297,759056
0,0000049	2300,739288
0,00000634	2303,719521
0,00000595	2306,699753
0,00000675	2309,679985
0,00000769	2312,660217
0,00000487	2315,64045
0,00000411	2318,620682
0,00000607	2321,600914
0,00000512	2324,581146
0,00000647	2327,561378
0,00000629	2330,541611
0,00000485	2333,521843
0,00000186	2336,502075
0,00000482	2339,482307
0,00000741	2342,46254
0,00000574	2345,442772
0,00000478	2348,423004
0,00000244	2351,403236
0,00000509	2354,383469
0,00000773	2357,363701
0,00000723	2360,343933
0,00000653	2363,324165
0,00000366	2366,304398
0,00000333	2369,28463
0,00000685	2372,264862
0,00000653	2375,245094
0,00000614	2378,225327
0,00000422	2381,205559
0,00000196	2384,185791
0,00000582	2387,166023
0,00000703	2390,146255
0,000006	2393,126488
0,00000512	2396,10672
0,00000299	2399,086952
0,00000464	2402,067184
0,00000655	2405,047417
0,00000587	2408,027649
0,00000714	2411,007881
0,00000473	2413,988113
0,00000566	2416,968346
0,00000406	2419,948578
0,00000551	2422,92881
0,00000681	2425,909042
0,00000545	2428,889275
0,0000046	2431,869507
0,0000048	2434,849739
0,00000455	2437,829971
0,00000555	2440,810204
0,00000613	2443,790436
0,00000446	2446,770668
0,00000453	2449,7509
0,00000309	2452,731133
0,00000426	2455,711365
0,00000602	2458,691597
0,0000052	2461,671829
0,00000461	2464,652061
0,00000593	2467,632294
0,00000702	2470,612526
0,00000563	2473,592758
0,00000648	2476,57299
0,00000446	2479,553223
0,00000428	2482,533455
0,00000512	2485,513687
0,00000519	2488,493919
0,00000585	2491,474152
0,00000457	2494,454384
0,00000492	2497,434616
0,00000405	2500,414848
0,00000431	2503,395081
0,00000495	2506,375313
0,00000505	2509,355545
0,00000379	2512,335777
0,00000359	2515,31601
0,00000378	2518,296242
0,00000438	2521,276474
0,00000646	2524,256706
0,00000607	2527,236938
0,00000409	2530,217171
0,0000022	2533,197403
0,00000357	2536,177635
0,00000541	2539,157867
0,00000609	2542,1381
0,0000044	2545,118332
0,00000289	2548,098564
0,00000342	2551,078796
0,00000528	2554,059029
0,00000591	2557,039261
0,0000038	2560,019493
0,00000207	2562,999725
0,00000329	2565,979958
0,00000525	2568,96019
0,0000067	2571,940422
0,00000493	2574,920654
0,000000911	2577,900887
0,0000033	2580,881119
0,00000366	2583,861351
0,00000462	2586,841583
0,00000315	2589,821815
0,00000139	2592,802048
0,00000406	2595,78228
0,00000389	2598,762512
0,00000431	2601,742744
0,00000293	2604,722977
0,00000374	2607,703209
0,00000369	2610,683441
0,00000391	2613,663673
0,00000447	2616,643906
0,00000461	2619,624138
0,0000044	2622,60437
0,0000038	2625,584602
0,00000481	2628,564835
0,00000359	2631,545067
0,00000458	2634,525299
0,00000422	2637,505531
0,00000418	2640,485764
0,00000438	2643,465996
0,00000308	2646,446228
0,00000372	2649,42646
0,0000059	2652,406693
0,00000643	2655,386925
0,00000377	2658,367157
0,00000205	2661,347389
0,00000426	2664,327621
0,00000675	2667,307854
0,00000677	2670,288086
0,00000432	2673,268318
0,00000214	2676,24855
0,00000421	2679,228783
0,00000627	2682,209015
0,00000702	2685,189247
0,0000039	2688,169479
0,00000296	2691,149712
0,00000415	2694,129944
0,00000712	2697,110176
0,00000735	2700,090408
0,00000382	2703,070641
0,00000391	2706,050873
0,00000569	2709,031105
0,00000708	2712,011337
0,00000651	2714,99157
0,000005	2717,971802
0,00000356	2720,952034
0,00000405	2723,932266
0,00000503	2726,912498
0,00000722	2729,892731
0,00000585	2732,872963
0,00000359	2735,853195
0,00000346	2738,833427
0,00000538	2741,81366
0,00000433	2744,793892
0,00000466	2747,774124
0,00000533	2750,754356
0,00000478	2753,734589
0,0000038	2756,714821
0,000005	2759,695053
0,00000538	2762,675285
0,00000653	2765,655518
0,00000563	2768,63575
0,0000049	2771,615982
0,00000367	2774,596214
0,00000532	2777,576447
0,00000498	2780,556679
0,00000529	2783,536911
0,00000534	2786,517143
0,00000568	2789,497375
0,00000484	2792,477608
0,00000572	2795,45784
0,00000436	2798,438072
0,00000494	2801,418304
0,00000457	2804,398537
0,00000476	2807,378769
0,00000522	2810,359001
0,00000441	2813,339233
0,00000533	2816,319466
0,00000594	2819,299698
0,00000469	2822,27993
0,00000365	2825,260162
0,0000036	2828,240395
0,0000043	2831,220627
0,00000464	2834,200859
0,00000425	2837,181091
0,00000252	2840,161324
0,0000029	2843,141556
0,00000627	2846,121788
0,00000497	2849,10202
0,00000495	2852,082253
0,00000126	2855,062485
0,00000361	2858,042717
0,00000565	2861,022949
0,0000066	2864,003181
0,00000571	2866,983414
0,00000202	2869,963646
0,00000163	2872,943878
0,00000524	2875,92411
0,00000534	2878,904343
0,00000361	2881,884575
0,00000257	2884,864807
0,00000257	2887,845039
0,00000482	2890,825272
0,00000607	2893,805504
0,00000366	2896,785736
0,0000016	2899,765968
0,00000286	2902,746201
0,00000408	2905,726433
0,00000338	2908,706665
0,00000307	2911,686897
0,00000196	2914,66713
0,00000274	2917,647362
0,0000033	2920,627594
0,00000311	2923,607826
0,00000147	2926,588058
0,00000158	2929,568291
0,00000276	2932,548523
0,00000268	2935,528755
0,00000152	2938,508987
0,00000262	2941,48922
0,00000354	2944,469452
0,0000026	2947,449684
0,00000276	2950,429916
0,00000146	2953,410149
0,00000219	2956,390381
0,00000279	2959,370613
0,00000337	2962,350845
0,0000014	2965,331078
0,0000013	2968,31131
0,00000264	2971,291542
0,00000303	2974,271774
0,00000375	2977,252007
0,00000161	2980,232239
0,000000761	2983,212471
0,00000292	2986,192703
0,00000345	2989,172935
0,00000185	2992,153168
0,000000487	2995,1334
0,00000135	2998,113632
0,00000287	3001,093864
0,00000211	3004,074097
0,00000416	3007,054329
0,00000261	3010,034561
0,00000112	3013,014793
0,00000256	3015,995026
0,00000356	3018,975258
0,00000421	3021,95549
0,00000219	3024,935722
0,00000141	3027,915955
0,00000374	3030,896187
0,00000435	3033,876419
0,00000341	3036,856651
0,00000306	3039,836884
0,00000105	3042,817116
0,00000261	3045,797348
0,00000242	3048,77758
0,00000318	3051,757813
0,00000327	3054,738045
0,000000954	3057,718277
0,00000222	3060,698509
0,00000399	3063,678741
0,00000439	3066,658974
0,00000203	3069,639206
0,000000553	3072,619438
0,00000249	3075,59967
0,00000426	3078,579903
0,00000294	3081,560135
0,00000194	3084,540367
0,00000205	3087,520599
0,00000233	3090,500832
0,00000518	3093,481064
0,00000326	3096,461296
0,00000144	3099,441528
0,00000234	3102,421761
0,00000387	3105,401993
0,0000044	3108,382225
0,00000391	3111,362457
0,000000595	3114,34269
0,00000263	3117,322922
0,00000408	3120,303154
0,0000041	3123,283386
0,00000383	3126,263618
0,00000249	3129,243851
0,00000286	3132,224083
0,00000394	3135,204315
0,00000305	3138,184547
0,00000249	3141,16478
0,00000331	3144,145012
0,0000023	3147,125244
0,00000182	3150,105476
0,00000372	3153,085709
0,00000373	3156,065941
0,0000034	3159,046173
0,00000328	3162,026405
0,00000198	3165,006638
0,00000202	3167,98687
0,00000432	3170,967102
0,00000425	3173,947334
0,00000323	3176,927567
0,00000187	3179,907799
0,00000235	3182,888031
0,00000459	3185,868263
0,00000463	3188,848495
0,00000416	3191,828728
0,00000195	3194,80896
0,0000011	3197,789192
0,00000513	3200,769424
0,00000582	3203,749657
0,00000562	3206,729889
0,00000232	3209,710121
0,00000194	3212,690353
0,00000364	3215,670586
0,00000426	3218,650818
0,00000391	3221,63105
0,00000196	3224,611282
0,00000202	3227,591515
0,00000462	3230,571747
0,00000471	3233,551979
0,00000291	3236,532211
0,00000138	3239,512444
0,00000243	3242,492676
0,0000042	3245,472908
0,00000511	3248,45314
0,000002	3251,433372
0,00000198	3254,413605
0,00000419	3257,393837
0,00000358	3260,374069
0,00000477	3263,354301
0,00000334	3266,334534
0,000000906	3269,314766
0,00000409	3272,294998
0,00000555	3275,27523
0,00000421	3278,255463
0,00000216	3281,235695
0,00000108	3284,215927
0,00000427	3287,196159
0,00000455	3290,176392
0,00000414	3293,156624
0,00000176	3296,136856
0,00000132	3299,117088
0,00000353	3302,097321
0,00000477	3305,077553
0,00000294	3308,057785
0,0000019	3311,038017
0,00000129	3314,01825
0,0000037	3316,998482
0,00000443	3319,978714
0,0000033	3322,958946
0,00000124	3325,939178
0,00000173	3328,919411
0,00000236	3331,899643
0,00000435	3334,879875
0,00000308	3337,860107
0,00000209	3340,84034
0,00000146	3343,820572
0,00000398	3346,800804
0,00000409	3349,781036
0,00000315	3352,761269
0,00000131	3355,741501
0,000000689	3358,721733
0,00000304	3361,701965
0,00000337	3364,682198
0,00000297	3367,66243
0,00000326	3370,642662
0,000000577	3373,622894
0,00000236	3376,603127
0,00000302	3379,583359
0,00000377	3382,563591
0,00000278	3385,543823
0,00000144	3388,524055
0,00000179	3391,504288
0,00000319	3394,48452
0,00000429	3397,464752
0,00000296	3400,444984
0,00000105	3403,425217
0,00000234	3406,405449
0,00000371	3409,385681
0,00000322	3412,365913
0,000002	3415,346146
0,00000138	3418,326378
0,00000301	3421,30661
0,00000403	3424,286842
0,00000206	3427,267075
0,00000159	3430,247307
0,00000151	3433,227539
0,00000256	3436,207771
0,00000413	3439,188004
0,00000313	3442,168236
0,00000187	3445,148468
0,00000175	3448,1287
0,00000403	3451,108932
0,00000396	3454,089165
0,00000306	3457,069397
0,00000214	3460,049629
0,00000213	3463,029861
0,00000184	3466,010094
0,00000349	3468,990326
0,00000374	3471,970558
0,00000339	3474,95079
0,00000149	3477,931023
0,000002	3480,911255
0,00000177	3483,891487
0,00000203	3486,871719
0,00000229	3489,851952
0,00000268	3492,832184
0,0000012	3495,812416
0,00000186	3498,792648
0,00000219	3501,772881
0,00000225	3504,753113
0,00000285	3507,733345
0,000001	3510,713577
0,0000013	3513,69381
0,00000227	3516,674042
0,00000285	3519,654274
0,00000282	3522,634506
0,0000022	3525,614738
0,000000974	3528,594971
0,00000232	3531,575203
0,0000028	3534,555435
0,00000361	3537,535667
0,0000024	3540,5159
0,000000382	3543,496132
0,00000181	3546,476364
0,00000197	3549,456596
0,0000015	3552,436829
0,00000122	3555,417061
0,00000164	3558,397293
0,00000142	3561,377525
0,0000029	3564,357758
0,00000135	3567,33799
0,00000139	3570,318222
0,00000226	3573,298454
0,00000292	3576,278687
0,0000024	3579,258919
0,00000147	3582,239151
0,00000202	3585,219383
0,00000134	3588,199615
0,0000024	3591,179848
0,00000319	3594,16008
0,00000156	3597,140312
0,000000776	3600,120544
0,00000279	3603,100777
0,00000242	3606,081009
0,00000245	3609,061241
0,00000107	3612,041473
0,00000102	3615,021706
0,00000301	3618,001938
0,00000403	3620,98217
0,00000308	3623,962402
0,00000222	3626,942635
0,000000635	3629,922867
0,00000236	3632,903099
0,00000298	3635,883331
0,00000189	3638,863564
0,00000146	3641,843796
0,000000826	3644,824028
0,00000195	3647,80426
0,00000274	3650,784492
0,00000156	3653,764725
0,0000026	3656,744957
0,00000187	3659,725189
0,00000222	3662,705421
0,00000162	3665,685654
0,00000167	3668,665886
0,000000963	3671,646118
0,00000349	3674,62635
0,00000281	3677,606583
0,00000156	3680,586815
0,00000242	3683,567047
0,00000313	3686,547279
0,00000297	3689,527512
0,00000283	3692,507744
0,00000114	3695,487976
0,0000021	3698,468208
0,00000324	3701,448441
0,00000391	3704,428673
0,00000339	3707,408905
0,0000019	3710,389137
0,00000204	3713,36937
0,0000034	3716,349602
0,00000462	3719,329834
0,00000332	3722,310066
0,00000139	3725,290298
0,00000139	3728,270531
0,00000266	3731,250763
0,00000324	3734,230995
0,00000233	3737,211227
0,000000691	3740,19146
0,00000263	3743,171692
0,00000214	3746,151924
0,00000237	3749,132156
0,00000276	3752,112389
0,000000614	3755,092621
0,00000216	3758,072853
0,00000284	3761,053085
0,00000221	3764,033318
0,00000227	3767,01355
0,000000576	3769,993782
0,00000238	3772,974014
0,00000302	3775,954247
0,00000155	3778,934479
0,00000216	3781,914711
0,00000143	3784,894943
0,00000332	3787,875175
0,00000275	3790,855408
0,00000156	3793,83564
0,00000165	3796,815872
0,00000313	3799,796104
0,00000271	3802,776337
0,0000031	3805,756569
0,00000179	3808,736801
0,0000013	3811,717033
0,00000251	3814,697266
0,00000299	3817,677498
0,00000237	3820,65773
0,00000282	3823,637962
0,000000527	3826,618195
0,00000184	3829,598427
0,00000354	3832,578659
0,0000033	3835,558891
0,00000177	3838,539124
0,00000101	3841,519356
0,00000234	3844,499588
0,00000382	3847,47982
0,0000025	3850,460052
0,00000159	3853,440285
0,00000137	3856,420517
0,00000328	3859,400749
0,00000379	3862,380981
0,00000436	3865,361214
0,00000217	3868,341446
0,0000022	3871,321678
0,00000274	3874,30191
0,00000341	3877,282143
0,0000032	3880,262375
0,0000037	3883,242607
0,00000257	3886,222839
0,00000273	3889,203072
0,00000345	3892,183304
0,00000237	3895,163536
0,00000261	3898,143768
0,00000251	3901,124001
0,00000268	3904,104233
0,00000313	3907,084465
0,00000295	3910,064697
0,00000292	3913,04493
0,00000181	3916,025162
0,00000327	3919,005394
0,00000232	3921,985626
0,00000295	3924,965858
0,0000024	3927,946091
0,00000177	3930,926323
0,00000223	3933,906555
0,00000193	3936,886787
0,00000271	3939,86702
0,00000199	3942,847252
0,00000219	3945,827484
0,00000214	3948,807716
0,00000198	3951,787949
0,00000236	3954,768181
0,00000226	3957,748413
0,000000843	3960,728645
0,00000164	3963,708878
0,00000203	3966,68911
0,00000156	3969,669342
0,00000194	3972,649574
0,00000186	3975,629807
0,00000159	3978,610039
0,00000122	3981,590271
0,00000155	3984,570503
0,00000192	3987,550735
0,00000197	3990,530968
0,000000219	3993,5112
0,00000225	3996,491432
0,00000338	3999,471664
0,00000228	4002,451897
0,000000563	4005,432129
0,000000835	4008,412361
0,00000219	4011,392593
0,00000274	4014,372826
0,00000314	4017,353058
0,00000156	4020,33329
0,000000818	4023,313522
0,00000303	4026,293755
0,00000302	4029,273987
0,0000028	4032,254219
0,0000015	4035,234451
0,00000168	4038,214684
0,00000291	4041,194916
0,00000256	4044,175148
0,00000286	4047,15538
0,00000185	4050,135612
0,00000159	4053,115845
0,00000189	4056,096077
0,00000221	4059,076309
0,00000199	4062,056541
0,00000173	4065,036774
0,00000157	4068,017006
0,00000231	4070,997238
0,00000255	4073,97747
0,00000223	4076,957703
0,00000172	4079,937935
0,00000173	4082,918167
0,00000174	4085,898399
0,00000155	4088,878632
0,00000213	4091,858864
0,00000177	4094,839096
0,00000269	4097,819328
0,00000304	4100,799561
0,00000215	4103,779793
0,00000243	4106,760025
0,00000253	4109,740257
0,00000229	4112,72049
0,00000226	4115,700722
0,00000199	4118,680954
0,00000299	4121,661186
0,00000323	4124,641418
0,00000198	4127,621651
0,00000195	4130,601883
0,00000378	4133,582115
0,00000362	4136,562347
0,00000334	4139,54258
0,00000269	4142,522812
0,00000144	4145,503044
0,00000255	4148,483276
0,00000206	4151,463509
0,00000226	4154,443741
0,0000019	4157,423973
0,00000229	4160,404205
0,00000246	4163,384438
0,00000302	4166,36467
0,00000282	4169,344902
0,00000269	4172,325134
0,00000285	4175,305367
0,00000224	4178,285599
0,00000227	4181,265831
0,00000194	4184,246063
0,0000033	4187,226295
0,00000385	4190,206528
0,00000293	4193,18676
0,00000172	4196,166992
0,00000208	4199,147224
0,0000031	4202,127457
0,00000165	4205,107689
0,000003	4208,087921
0,0000021	4211,068153
0,00000122	4214,048386
0,00000158	4217,028618
0,00000322	4220,00885
0,0000034	4222,989082
0,00000197	4225,969315
0,00000151	4228,949547
0,00000214	4231,929779
0,00000299	4234,910011
0,00000267	4237,890244
0,00000214	4240,870476
0,00000233	4243,850708
0,00000171	4246,83094
0,00000308	4249,811172
0,00000289	4252,791405
0,00000202	4255,771637
0,000000391	4258,751869
0,000000841	4261,732101
0,00000224	4264,712334
0,00000199	4267,692566
0,00000171	4270,672798
0,00000179	4273,65303
0,00000178	4276,633263
0,00000354	4279,613495
0,00000279	4282,593727
0,00000207	4285,573959
0,00000205	4288,554192
0,00000322	4291,534424
0,0000026	4294,514656
0,00000296	4297,494888
0,00000227	4300,475121
0,00000222	4303,455353
0,00000295	4306,435585
0,00000287	4309,415817
0,00000371	4312,396049
0,00000244	4315,376282
0,00000194	4318,356514
0,00000229	4321,336746
0,00000328	4324,316978
0,00000272	4327,297211
0,00000182	4330,277443
0,00000239	4333,257675
0,00000247	4336,237907
0,0000022	4339,21814
0,00000236	4342,198372
0,00000199	4345,178604
0,0000019	4348,158836
0,00000144	4351,139069
0,00000297	4354,119301
0,00000244	4357,099533
0,00000291	4360,079765
0,00000306	4363,059998
0,00000197	4366,04023
0,00000371	4369,020462
0,00000204	4372,000694
0,00000184	4374,980927
0,00000157	4377,961159
0,000000688	4380,941391
0,00000154	4383,921623
0,00000208	4386,901855
0,00000244	4389,882088
0,00000123	4392,86232
0,000000695	4395,842552
0,000000678	4398,822784
0,00000192	4401,803017
0,0000027	4404,783249
0,00000194	4407,763481
0,00000144	4410,743713
0,00000127	4413,723946
0,000000638	4416,704178
0,00000134	4419,68441
0,00000176	4422,664642
0,00000131	4425,644875
0,000000624	4428,625107
0,00000014	4431,605339
0,000000953	4434,585571
0,00000155	4437,565804
0,00000123	4440,546036
0,00000113	4443,526268
0,00000168	4446,5065
0,00000234	4449,486732
0,000000478	4452,466965
0,00000112	4455,447197
0,00000255	4458,427429
0,00000213	4461,407661
0,00000118	4464,387894
0,00000125	4467,368126
0,00000229	4470,348358
0,0000028	4473,32859
0,00000216	4476,308823
0,00000169	4479,289055
0,000000967	4482,269287
0,000000778	4485,249519
0,00000186	4488,229752
0,00000324	4491,209984
0,00000124	4494,190216
0,000000462	4497,170448
0,00000172	4500,150681
0,0000027	4503,130913
0,00000243	4506,111145
0,0000018	4509,091377
0,00000024	4512,071609
0,00000163	4515,051842
0,00000165	4518,032074
0,00000152	4521,012306
0,00000173	4523,992538
0,00000114	4526,972771
0,00000158	4529,953003
0,00000259	4532,933235
0,00000155	4535,913467
0,00000141	4538,8937
0,00000223	4541,873932
0,00000189	4544,854164
0,00000127	4547,834396
0,00000156	4550,814629
0,000000792	4553,794861
0,00000166	4556,775093
0,0000012	4559,755325
0,00000177	4562,735558
0,00000097	4565,71579
0,000000633	4568,696022
0,00000118	4571,676254
0,00000153	4574,656487
0,00000101	4577,636719
0,00000128	4580,616951
0,000000414	4583,597183
0,000000826	4586,577415
0,00000189	4589,557648
0,000000655	4592,53788
0,000000472	4595,518112
0,00000139	4598,498344
0,00000233	4601,478577
0,00000181	4604,458809
0,00000146	4607,439041
0,0000011	4610,419273
0,000000983	4613,399506
0,00000113	4616,379738
0,00000101	4619,35997
0,000000829	4622,340202
0,00000103	4625,320435
5,47E-08	4628,300667
0,000000401	4631,280899
0,00000165	4634,261131
0,000000851	4637,241364
0,000000862	4640,221596
0,000000324	4643,201828
0,00000106	4646,18206
0,000000442	4649,162292
0,000000919	4652,142525
0,000000521	4655,122757
0,00000136	4658,102989
0,000000214	4661,083221
0,00000107	4664,063454
0,00000124	4667,043686
0,00000127	4670,023918
0,00000131	4673,00415
0,000000438	4675,984383
0,00000109	4678,964615
0,000000116	4681,944847
0,00000195	4684,925079
0,00000186	4687,905312
0,0000011	4690,885544
0,000000248	4693,865776
0,000000972	4696,846008
0,00000104	4699,826241
0,00000138	4702,806473
0,00000112	4705,786705
0,00000145	4708,766937
0,000000813	4711,747169
0,000000985	4714,727402
0,00000056	4717,707634
0,00000204	4720,687866
0,00000245	4723,668098
0,00000211	4726,648331
0,000000484	4729,628563
0,000000659	4732,608795
0,00000129	4735,589027
0,00000278	4738,56926
0,00000239	4741,549492
0,00000144	4744,529724
0,00000104	4747,509956
0,00000102	4750,490189
0,00000155	4753,470421
0,000000582	4756,450653
0,0000018	4759,430885
0,00000146	4762,411118
0,00000148	4765,39135
0,00000122	4768,371582
0,00000126	4771,351814
0,00000207	4774,332047
0,0000019	4777,312279
0,00000101	4780,292511
0,00000203	4783,272743
0,00000173	4786,252975
0,0000012	4789,233208
0,00000191	4792,21344
0,00000207	4795,193672
0,0000016	4798,173904
0,00000137	4801,154137
0,00000181	4804,134369
0,00000169	4807,114601
0,00000144	4810,094833
0,00000137	4813,075066
0,00000214	4816,055298
0,00000326	4819,03553
0,00000262	4822,015762
0,00000151	4824,995995
0,00000159	4827,976227
0,00000177	4830,956459
0,00000247	4833,936691
0,00000251	4836,916924
0,0000026	4839,897156
0,00000221	4842,877388
0,00000317	4845,85762
0,00000138	4848,837852
0,00000156	4851,818085
0,00000307	4854,798317
0,00000269	4857,778549
0,00000319	4860,758781
0,00000223	4863,739014
0,0000025	4866,719246
0,00000177	4869,699478
0,00000217	4872,67971
0,00000201	4875,659943
0,00000234	4878,640175
0,00000238	4881,620407
0,00000276	4884,600639
0,00000315	4887,580872
0,00000268	4890,561104
0,00000167	4893,541336
0,00000251	4896,521568
0,00000182	4899,501801
0,00000229	4902,482033
0,00000222	4905,462265
0,0000015	4908,442497
0,00000212	4911,422729
0,00000236	4914,402962
0,00000243	4917,383194
0,00000128	4920,363426
0,00000117	4923,343658
0,00000243	4926,323891
0,00000163	4929,304123
0,00000175	4932,284355
0,00000195	4935,264587
0,00000128	4938,24482
0,00000163	4941,225052
0,00000251	4944,205284
0,00000114	4947,185516
0,00000155	4950,165749
0,00000086	4953,145981
0,00000154	4956,126213
0,00000127	4959,106445
0,00000221	4962,086678
0,000000779	4965,06691
0,00000068	4968,047142
0,00000108	4971,027374
0,00000287	4974,007607
0,0000021	4976,987839
0,000000784	4979,968071
0,00000162	4982,948303
0,00000271	4985,928535
0,00000278	4988,908768
0,00000367	4991,889
0,0000027	4994,869232
0,000000763	4997,849464
0,00000162	5000,829697
0,00000395	5003,809929
0,00000297	5006,790161
0,0000022	5009,770393
0,000000982	5012,750626
0,00000128	5015,730858
0,00000307	5018,71109
0,00000269	5021,691322
0,0000022	5024,671555
0,000000857	5027,651787
0,00000135	5030,632019
0,0000023	5033,612251
0,00000245	5036,592484
0,00000121	5039,572716
0,000000899	5042,552948
0,00000123	5045,53318
0,00000163	5048,513412
0,00000182	5051,493645
0,000000235	5054,473877
0,0000019	5057,454109
0,00000173	5060,434341
0,00000291	5063,414574
0,00000114	5066,394806
0,00000131	5069,375038
0,00000242	5072,35527
0,00000125	5075,335503
0,00000184	5078,315735
0,00000234	5081,295967
0,0000019	5084,276199
0,000000512	5087,256432
0,00000297	5090,236664
0,00000347	5093,216896
0,000001	5096,197128
0,000000714	5099,177361
0,00000115	5102,157593
0,00000289	5105,137825
0,00000303	5108,118057
0,00000125	5111,098289
0,000000438	5114,078522
0,00000168	5117,058754
0,00000273	5120,038986
0,00000182	5123,019218
0,000000666	5125,999451
0,000000786	5128,979683
0,00000161	5131,959915
0,00000252	5134,940147
0,00000254	5137,92038
0,00000113	5140,900612
0,00000137	5143,880844
0,00000139	5146,861076
0,00000181	5149,841309
0,00000159	5152,821541
0,000000695	5155,801773
0,000000789	5158,782005
0,0000016	5161,762238
0,00000162	5164,74247
0,000000481	5167,722702
0,00000161	5170,702934
0,00000206	5173,683167
0,00000137	5176,663399
0,000000336	5179,643631
0,000000885	5182,623863
0,00000141	5185,604095
0,00000191	5188,584328
0,00000137	5191,56456
0,00000143	5194,544792
0,000000862	5197,525024
0,000000955	5200,505257
0,00000179	5203,485489
0,0000025	5206,465721
0,00000199	5209,445953
0,000000862	5212,426186
0,00000136	5215,406418
0,00000278	5218,38665
0,00000336	5221,366882
0,00000259	5224,347115
0,00000125	5227,327347
0,000000637	5230,307579
0,00000169	5233,287811
0,0000033	5236,268044
0,00000276	5239,248276
0,00000136	5242,228508
0,00000128	5245,20874
0,00000163	5248,188972
0,00000218	5251,169205
0,00000236	5254,149437
0,00000193	5257,129669
0,00000113	5260,109901
0,000000773	5263,090134
0,00000157	5266,070366
0,00000142	5269,050598
0,000000995	5272,03083
0,000000493	5275,011063
0,00000114	5277,991295
0,00000227	5280,971527
0,00000233	5283,951759
0,00000203	5286,931992
0,00000199	5289,912224
0,00000234	5292,892456
0,00000236	5295,872688
0,00000186	5298,852921
0,00000248	5301,833153
0,00000204	5304,813385
0,00000256	5307,793617
0,00000246	5310,773849
0,00000193	5313,754082
0,00000232	5316,734314
0,00000262	5319,714546
0,00000215	5322,694778
0,00000345	5325,675011
0,00000258	5328,655243
0,00000119	5331,635475
0,00000205	5334,615707
0,00000315	5337,59594
0,00000227	5340,576172
0,00000285	5343,556404
0,00000215	5346,536636
0,00000128	5349,516869
0,00000265	5352,497101
0,00000293	5355,477333
0,00000352	5358,457565
0,00000197	5361,437798
0,00000163	5364,41803
0,00000239	5367,398262
0,00000306	5370,378494
0,00000272	5373,358727
0,00000249	5376,338959
0,0000012	5379,319191
0,00000231	5382,299423
0,00000291	5385,279655
0,00000312	5388,259888
0,00000198	5391,24012
0,00000129	5394,220352
0,00000305	5397,200584
0,00000324	5400,180817
0,00000241	5403,161049
0,00000216	5406,141281
0,00000225	5409,121513
0,00000217	5412,101746
0,00000249	5415,081978
0,00000248	5418,06221
0,00000223	5421,042442
0,00000229	5424,022675
0,00000208	5427,002907
0,00000206	5429,983139
0,00000235	5432,963371
0,00000228	5435,943604
0,00000156	5438,923836
0,00000163	5441,904068
0,00000321	5444,8843
0,00000249	5447,864532
0,00000196	5450,844765
0,00000184	5453,824997
0,00000183	5456,805229
0,00000302	5459,785461
0,00000298	5462,765694
0,00000264	5465,745926
0,00000122	5468,726158
0,00000146	5471,70639
0,00000159	5474,686623
0,00000217	5477,666855
0,00000174	5480,647087
0,00000116	5483,627319
0,00000134	5486,607552
0,00000187	5489,587784
0,00000215	5492,568016
0,00000161	5495,548248
0,00000141	5498,528481
0,00000255	5501,508713
0,00000199	5504,488945
0,0000022	5507,469177
0,00000194	5510,449409
0,00000126	5513,429642
0,00000142	5516,409874
0,00000171	5519,390106
0,00000223	5522,370338
0,00000246	5525,350571
7,14E-08	5528,330803
0,00000169	5531,311035
0,00000197	5534,291267
0,00000191	5537,2715
0,00000107	5540,251732
0,000000639	5543,231964
0,00000131	5546,212196
0,000000999	5549,192429
0,000002	5552,172661
0,00000212	5555,152893
0,000000618	5558,133125
0,00000135	5561,113358
0,00000219	5564,09359
0,00000224	5567,073822
0,00000191	5570,054054
0,00000095	5573,034286
0,000000134	5576,014519
0,00000217	5578,994751
0,00000293	5581,974983
0,00000168	5584,955215
0,000000498	5587,935448
0,00000189	5590,91568
0,0000019	5593,895912
0,00000189	5596,876144
0,00000187	5599,856377
0,00000064	5602,836609
0,0000011	5605,816841
0,00000228	5608,797073
0,00000212	5611,777306
0,0000014	5614,757538
0,00000177	5617,73777
0,00000191	5620,718002
0,0000037	5623,698235
0,00000215	5626,678467
0,0000011	5629,658699
0,00000136	5632,638931
0,00000205	5635,619164
0,00000227	5638,599396
0,0000017	5641,579628
0,000000856	5644,55986
0,00000135	5647,540092
0,00000153	5650,520325
0,00000318	5653,500557
0,00000247	5656,480789
0,000000486	5659,461021
0,00000133	5662,441254
0,0000027	5665,421486
0,00000245	5668,401718
0,00000294	5671,38195
0,00000117	5674,362183
0,00000153	5677,342415
0,0000028	5680,322647
0,00000287	5683,302879
0,00000249	5686,283112
0,00000212	5689,263344
0,00000131	5692,243576
0,00000301	5695,223808
0,00000397	5698,204041
0,00000339	5701,184273
0,00000195	5704,164505
0,00000251	5707,144737
0,00000263	5710,124969
0,00000294	5713,105202
0,00000191	5716,085434
0,00000262	5719,065666
0,00000146	5722,045898
0,00000294	5725,026131
0,0000028	5728,006363
0,00000221	5730,986595
0,00000208	5733,966827
0,00000184	5736,94706
0,000002	5739,927292
0,00000207	5742,907524
0,00000264	5745,887756
0,00000264	5748,867989
0,00000287	5751,848221
0,00000334	5754,828453
0,00000327	5757,808685
0,00000312	5760,788918
0,00000233	5763,76915
0,00000226	5766,749382
0,00000218	5769,729614
0,00000269	5772,709846
0,00000268	5775,690079
0,00000193	5778,670311
0,00000225	5781,650543
0,00000202	5784,630775
0,00000302	5787,611008
0,00000238	5790,59124
0,00000257	5793,571472
0,00000209	5796,551704
0,00000326	5799,531937
0,00000337	5802,512169
0,00000342	5805,492401
0,00000337	5808,472633
0,00000343	5811,452866
0,00000276	5814,433098
0,00000293	5817,41333
0,00000247	5820,393562
0,00000304	5823,373795
0,00000295	5826,354027
0,0000023	5829,334259
0,00000204	5832,314491
0,00000257	5835,294724
0,00000275	5838,274956
0,0000024	5841,255188
0,00000357	5844,23542
0,00000198	5847,215652
0,00000265	5850,195885
0,00000188	5853,176117
0,00000281	5856,156349
0,00000299	5859,136581
0,00000228	5862,116814
0,00000213	5865,097046
0,00000185	5868,077278
0,00000281	5871,05751
0,0000019	5874,037743
0,00000224	5877,017975
0,00000163	5879,998207
0,00000139	5882,978439
0,00000327	5885,958672
0,00000259	5888,938904
0,00000248	5891,919136
0,00000157	5894,899368
0,00000175	5897,879601
0,00000213	5900,859833
0,00000325	5903,840065
0,00000229	5906,820297
0,00000224	5909,800529
0,00000197	5912,780762
0,00000197	5915,760994
0,00000286	5918,741226
0,00000303	5921,721458
0,00000218	5924,701691
0,0000011	5927,681923
0,00000232	5930,662155
0,00000209	5933,642387
0,00000288	5936,62262
0,0000021	5939,602852
0,00000155	5942,583084
0,00000139	5945,563316
[truncated: 30,772 more rows]
