# Supplementary material for: Predicting the Durability of Solid Fired Bricks Using NDT Electroacoustic Methods
Source: Materials (Basel). 2022 Aug 25;15(17):5882. doi: 10.3390/ma15175882 (PMC9457344; doi:10.3390/ma15175882)
Supplement: Supplementary file 1 [file materials-15-05882-s001.zip › 39-S0_FT.csv]

ASCII data file created with TiePie Multi Channel software. www.tiepie.com.
2021-02-24 09:15:45 704m
Frequency	FFT1
Hz	V
0,000721	0
0,000515	2,980232239
0,00052	5,960464478
0,000525	8,940696716
0,000553	11,92092896
0,00052	14,90116119
0,000538	17,88139343
0,000527	20,86162567
0,000557	23,84185791
0,000561	26,82209015
0,000549	29,80232239
0,000539	32,78255463
0,000538	35,76278687
0,000544	38,7430191
0,000547	41,72325134
0,000543	44,70348358
0,000544	47,68371582
0,000546	50,66394806
0,00055	53,6441803
0,000553	56,62441254
0,000558	59,60464478
0,000557	62,58487701
0,000556	65,56510925
0,000547	68,54534149
0,000544	71,52557373
0,000544	74,50580597
0,000542	77,48603821
0,000544	80,46627045
0,000548	83,44650269
0,000548	86,42673492
0,000549	89,40696716
0,000549	92,3871994
0,000549	95,36743164
0,000555	98,34766388
0,000555	101,3278961
0,00055	104,3081284
0,000549	107,2883606
0,000546	110,2685928
0,000546	113,2488251
0,00054	116,2290573
0,000542	119,2092896
0,000541	122,1895218
0,000539	125,169754
0,000538	128,1499863
0,000537	131,1302185
0,000539	134,1104507
0,000538	137,090683
0,000536	140,0709152
0,000541	143,0511475
0,00054	146,0313797
0,000532	149,0116119
0,000534	151,9918442
0,000533	154,9720764
0,000531	157,9523087
0,000527	160,9325409
0,000528	163,9127731
0,000525	166,8930054
0,000523	169,8732376
0,000523	172,8534698
0,000522	175,8337021
0,000521	178,8139343
0,000521	181,7941666
0,000519	184,7743988
0,000517	187,754631
0,000516	190,7348633
0,000516	193,7150955
0,000513	196,6953278
0,000513	199,67556
0,000511	202,6557922
0,000514	205,6360245
0,000515	208,6162567
0,000514	211,596489
0,000512	214,5767212
0,000515	217,5569534
0,000512	220,5371857
0,000519	223,5174179
0,00052	226,4976501
0,000525	229,4778824
0,000529	232,4581146
0,000536	235,4383469
0,000542	238,4185791
0,000544	241,3988113
0,00055	244,3790436
0,000551	247,3592758
0,000547	250,3395081
0,000546	253,3197403
0,000542	256,2999725
0,000532	259,2802048
0,000522	262,260437
0,000512	265,2406693
0,000499	268,2209015
0,000487	271,2011337
0,000484	274,181366
0,000486	277,1615982
0,000494	280,1418304
0,000502	283,1220627
0,000513	286,1022949
0,000523	289,0825272
0,00053	292,0627594
0,000534	295,0429916
0,000537	298,0232239
0,000539	301,0034561
0,000541	303,9836884
0,00054	306,9639206
0,000539	309,9441528
0,000537	312,9243851
0,000535	315,9046173
0,000532	318,8848495
0,000529	321,8650818
0,000526	324,845314
0,000522	327,8255463
0,000521	330,8057785
0,000517	333,7860107
0,000514	336,766243
0,000514	339,7464752
0,000511	342,7267075
0,000511	345,7069397
0,000509	348,6871719
0,00051	351,6674042
0,00051	354,6476364
0,000509	357,6278687
0,000511	360,6081009
0,000509	363,5883331
0,000508	366,5685654
0,00051	369,5487976
0,00051	372,5290298
0,000509	375,5092621
0,00051	378,4894943
0,000509	381,4697266
0,000509	384,4499588
0,000509	387,430191
0,000509	390,4104233
0,000509	393,3906555
0,00051	396,3708878
0,00051	399,35112
0,000509	402,3313522
0,000508	405,3115845
0,000507	408,2918167
0,000507	411,272049
0,000506	414,2522812
0,000506	417,2325134
0,000506	420,2127457
0,000506	423,1929779
0,000506	426,1732101
0,000506	429,1534424
0,000505	432,1336746
0,000505	435,1139069
0,000506	438,0941391
0,000506	441,0743713
0,000505	444,0546036
0,000506	447,0348358
0,000508	450,0150681
0,000506	452,9953003
0,000507	455,9755325
0,000507	458,9557648
0,000509	461,935997
0,000508	464,9162292
0,000507	467,8964615
0,000507	470,8766937
0,000508	473,856926
0,000508	476,8371582
0,000507	479,8173904
0,000508	482,7976227
0,000508	485,7778549
0,000507	488,7580872
0,000509	491,7383194
0,000507	494,7185516
0,000509	497,6987839
0,00051	500,6790161
0,000512	503,6592484
0,000511	506,6394806
0,000516	509,6197128
0,000519	512,5999451
0,000523	515,5801773
0,000525	518,5604095
0,000525	521,5406418
0,00053	524,520874
0,000531	527,5011063
0,00053	530,4813385
0,000531	533,4615707
0,000533	536,441803
0,000532	539,4220352
0,000534	542,4022675
0,000533	545,3824997
0,000533	548,3627319
0,000533	551,3429642
0,000535	554,3231964
0,000537	557,3034286
0,000538	560,2836609
0,000542	563,2638931
0,000542	566,2441254
0,000543	569,2243576
0,000546	572,2045898
0,000543	575,1848221
0,000545	578,1650543
0,000546	581,1452866
0,000544	584,1255188
0,000542	587,105751
0,000544	590,0859833
0,000541	593,0662155
0,000541	596,0464478
0,00054	599,02668
0,000539	602,0069122
0,000539	604,9871445
0,000538	607,9673767
0,000537	610,9476089
0,000536	613,9278412
0,000537	616,9080734
0,000539	619,8883057
0,000539	622,8685379
0,00054	625,8487701
0,000539	628,8290024
0,000539	631,8092346
0,000539	634,7894669
0,000541	637,7696991
0,000541	640,7499313
0,00054	643,7301636
0,000542	646,7103958
0,000542	649,6906281
0,000542	652,6708603
0,000543	655,6510925
0,000543	658,6313248
0,000542	661,611557
0,000544	664,5917892
0,000543	667,5720215
0,000544	670,5522537
0,000543	673,532486
0,000543	676,5127182
0,000543	679,4929504
0,000544	682,4731827
0,000545	685,4534149
0,000546	688,4336472
0,000545	691,4138794
0,000547	694,3941116
0,000546	697,3743439
0,000546	700,3545761
0,000546	703,3348083
0,000547	706,3150406
0,000547	709,2952728
0,000551	712,2755051
0,00055	715,2557373
0,00055	718,2359695
0,00055	721,2162018
0,000552	724,196434
0,000551	727,1766663
0,000552	730,1568985
0,000554	733,1371307
0,000554	736,117363
0,000556	739,0975952
0,000557	742,0778275
0,000557	745,0580597
0,00056	748,0382919
0,000559	751,0185242
0,000561	753,9987564
0,000562	756,9789886
0,000563	759,9592209
0,000566	762,9394531
0,000566	765,9196854
0,000568	768,8999176
0,000572	771,8801498
0,000571	774,8603821
0,000575	777,8406143
0,000575	780,8208466
0,000576	783,8010788
0,000578	786,781311
0,000579	789,7615433
0,000579	792,7417755
0,000579	795,7220078
0,000579	798,70224
0,000579	801,6824722
0,00058	804,6627045
0,000578	807,6429367
0,000579	810,6231689
0,000579	813,6034012
0,00058	816,5836334
0,000582	819,5638657
0,000584	822,5440979
0,000587	825,5243301
0,000589	828,5045624
0,00059	831,4847946
0,000594	834,4650269
0,000595	837,4452591
0,000596	840,4254913
0,000599	843,4057236
0,000599	846,3859558
0,0006	849,366188
0,000602	852,3464203
0,000604	855,3266525
0,000605	858,3068848
0,000605	861,287117
0,000607	864,2673492
0,00061	867,2475815
0,00061	870,2278137
0,000611	873,208046
0,000612	876,1882782
0,000612	879,1685104
0,00061	882,1487427
0,000611	885,1289749
0,000612	888,1092072
0,000612	891,0894394
0,000613	894,0696716
0,000616	897,0499039
0,000619	900,0301361
0,000623	903,0103683
0,000626	905,9906006
0,000631	908,9708328
0,000635	911,9510651
0,00064	914,9312973
0,000643	917,9115295
0,000648	920,8917618
0,000651	923,871994
0,000654	926,8522263
0,000657	929,8324585
0,000657	932,8126907
0,000658	935,792923
0,000657	938,7731552
0,000655	941,7533875
0,000656	944,7336197
0,000658	947,7138519
0,000661	950,6940842
0,000663	953,6743164
0,000667	956,6545486
0,000666	959,6347809
0,000667	962,6150131
0,000668	965,5952454
0,000669	968,5754776
0,000672	971,5557098
0,000675	974,5359421
0,000676	977,5161743
0,000678	980,4964066
0,000681	983,4766388
0,000683	986,456871
0,000685	989,4371033
0,000689	992,4173355
0,00069	995,3975677
0,000693	998,3778
0,000695	1001,358032
0,000697	1004,338264
0,000698	1007,318497
0,0007	1010,298729
0,000703	1013,278961
0,000705	1016,259193
0,000707	1019,239426
0,000708	1022,219658
0,000711	1025,19989
0,000713	1028,180122
0,000716	1031,160355
0,000717	1034,140587
0,000721	1037,120819
0,000722	1040,101051
0,000727	1043,081284
0,00073	1046,061516
0,000732	1049,041748
0,000735	1052,02198
0,000739	1055,002213
0,000741	1057,982445
0,000744	1060,962677
0,000747	1063,942909
0,00075	1066,923141
0,000753	1069,903374
0,000756	1072,883606
0,00076	1075,863838
0,000765	1078,84407
0,000769	1081,824303
0,000774	1084,804535
0,000778	1087,784767
0,000783	1090,764999
0,000788	1093,745232
0,000792	1096,725464
0,000797	1099,705696
0,000802	1102,685928
0,000807	1105,666161
0,000812	1108,646393
0,000819	1111,626625
0,000824	1114,606857
0,000831	1117,58709
0,000838	1120,567322
0,000844	1123,547554
0,000849	1126,527786
0,000855	1129,508018
0,00086	1132,488251
0,000867	1135,468483
0,000872	1138,448715
0,000878	1141,428947
0,000886	1144,40918
0,000891	1147,389412
0,000897	1150,369644
0,000903	1153,349876
0,000911	1156,330109
0,000917	1159,310341
0,000923	1162,290573
0,000931	1165,270805
0,000938	1168,251038
0,000946	1171,23127
0,000951	1174,211502
0,000959	1177,191734
0,000964	1180,171967
0,000969	1183,152199
0,000973	1186,132431
0,000975	1189,112663
0,000977	1192,092896
0,000977	1195,073128
0,000976	1198,05336
0,000973	1201,033592
0,000972	1204,013824
0,000972	1206,994057
0,000975	1209,974289
0,000985	1212,954521
0,000997	1215,934753
0,00101	1218,914986
0,00103	1221,895218
0,00105	1224,87545
0,00106	1227,855682
0,00106	1230,835915
0,00107	1233,816147
0,00108	1236,796379
0,00109	1239,776611
0,00111	1242,756844
0,00112	1245,737076
0,00113	1248,717308
0,00114	1251,69754
0,00115	1254,677773
0,00116	1257,658005
0,00118	1260,638237
0,00119	1263,618469
0,0012	1266,598701
0,00121	1269,578934
0,00123	1272,559166
0,00124	1275,539398
0,00125	1278,51963
0,00126	1281,499863
0,00128	1284,480095
0,00129	1287,460327
0,0013	1290,440559
0,00132	1293,420792
0,00133	1296,401024
0,00135	1299,381256
0,00136	1302,361488
0,00138	1305,341721
0,0014	1308,321953
0,00142	1311,302185
0,00144	1314,282417
0,00146	1317,26265
0,00148	1320,242882
0,0015	1323,223114
0,00152	1326,203346
0,00155	1329,183578
0,00157	1332,163811
0,0016	1335,144043
0,00162	1338,124275
0,00165	1341,104507
0,00168	1344,08474
0,00171	1347,064972
0,00174	1350,045204
0,00178	1353,025436
0,00181	1356,005669
0,00185	1358,985901
0,00189	1361,966133
0,00193	1364,946365
0,00197	1367,926598
0,00201	1370,90683
0,00206	1373,887062
0,0021	1376,867294
0,00215	1379,847527
0,00221	1382,827759
0,00226	1385,807991
0,00232	1388,788223
0,00239	1391,768456
0,00246	1394,748688
0,00253	1397,72892
0,00261	1400,709152
0,00269	1403,689384
0,00278	1406,669617
0,00288	1409,649849
0,00298	1412,630081
0,0031	1415,610313
0,00322	1418,590546
0,00336	1421,570778
0,0035	1424,55101
0,00367	1427,531242
0,00385	1430,511475
0,00404	1433,491707
0,00425	1436,471939
0,00449	1439,452171
0,00475	1442,432404
0,00503	1445,412636
0,00535	1448,392868
0,00569	1451,3731
0,00607	1454,353333
0,00649	1457,333565
0,00694	1460,313797
0,00742	1463,294029
0,00793	1466,274261
0,00847	1469,254494
0,00901	1472,234726
0,00952	1475,214958
0,00999	1478,19519
0,0104	1481,175423
0,0106	1484,155655
0,0105	1487,135887
0,0101	1490,116119
0,00918	1493,096352
0,00759	1496,076584
0,00535	1499,056816
0,00317	1502,037048
0,00296	1505,017281
0,00306	1507,997513
0,0028	1510,977745
0,00255	1513,957977
0,00233	1516,93821
0,00214	1519,918442
0,00198	1522,898674
0,00182	1525,878906
0,00169	1528,859138
0,00156	1531,839371
0,00145	1534,819603
0,00134	1537,799835
0,00124	1540,780067
0,00115	1543,7603
0,00106	1546,740532
0,000984	1549,720764
0,000909	1552,700996
0,000838	1555,681229
0,000772	1558,661461
0,00071	1561,641693
0,000652	1564,621925
0,000597	1567,602158
0,000547	1570,58239
0,000499	1573,562622
0,000457	1576,542854
0,000418	1579,523087
0,000383	1582,503319
0,000353	1585,483551
0,00033	1588,463783
0,00031	1591,444016
0,0003	1594,424248
0,000295	1597,40448
0,000298	1600,384712
0,000308	1603,364944
0,000322	1606,345177
0,000343	1609,325409
0,000368	1612,305641
0,000396	1615,285873
0,000428	1618,266106
0,000462	1621,246338
0,000497	1624,22657
0,000536	1627,206802
0,000576	1630,187035
0,000618	1633,167267
0,000661	1636,147499
0,000706	1639,127731
0,000753	1642,107964
0,000802	1645,088196
0,000852	1648,068428
0,000906	1651,04866
0,00096	1654,028893
0,00102	1657,009125
0,00108	1659,989357
0,00114	1662,969589
0,00121	1665,949821
0,00128	1668,930054
0,00135	1671,910286
0,00143	1674,890518
0,00151	1677,87075
0,0016	1680,850983
0,00169	1683,831215
0,00179	1686,811447
0,0019	1689,791679
0,00202	1692,771912
0,00214	1695,752144
0,00227	1698,732376
0,00242	1701,712608
0,00258	1704,692841
0,00275	1707,673073
0,00294	1710,653305
0,00315	1713,633537
0,00338	1716,61377
0,00365	1719,594002
0,00394	1722,574234
0,00427	1725,554466
0,00465	1728,534698
0,00507	1731,514931
0,00556	1734,495163
0,00611	1737,475395
0,00674	1740,455627
0,00747	1743,43586
0,00829	1746,416092
0,00922	1749,396324
0,0103	1752,376556
0,0114	1755,356789
0,0126	1758,337021
0,0137	1761,317253
0,0146	1764,297485
0,015	1767,277718
0,014	1770,25795
0,011	1773,238182
0,00787	1776,218414
0,00652	1779,198647
0,00582	1782,178879
0,00528	1785,159111
0,00484	1788,139343
0,00447	1791,119576
0,00415	1794,099808
0,00387	1797,08004
0,00364	1800,060272
0,00343	1803,040504
0,00324	1806,020737
0,00308	1809,000969
0,00293	1811,981201
0,0028	1814,961433
0,00268	1817,941666
0,00257	1820,921898
0,00246	1823,90213
0,00237	1826,882362
0,00228	1829,862595
0,0022	1832,842827
0,00212	1835,823059
0,00205	1838,803291
0,00198	1841,783524
0,00192	1844,763756
0,00186	1847,743988
0,00181	1850,72422
0,00175	1853,704453
0,0017	1856,684685
0,00166	1859,664917
0,00161	1862,645149
0,00157	1865,625381
0,00153	1868,605614
0,00149	1871,585846
0,00146	1874,566078
0,00142	1877,54631
0,00139	1880,526543
0,00136	1883,506775
0,00133	1886,487007
0,0013	1889,467239
0,00127	1892,447472
0,00125	1895,427704
0,00122	1898,407936
0,0012	1901,388168
0,00117	1904,368401
0,00115	1907,348633
0,00113	1910,328865
0,00111	1913,309097
0,00109	1916,28933
0,00107	1919,269562
0,00105	1922,249794
0,00103	1925,230026
0,00101	1928,210258
0,000991	1931,190491
0,000971	1934,170723
0,000951	1937,150955
0,000934	1940,131187
0,000915	1943,11142
0,000897	1946,091652
0,000878	1949,071884
0,000859	1952,052116
0,000841	1955,032349
0,000825	1958,012581
0,000807	1960,992813
0,000791	1963,973045
0,000774	1966,953278
0,000759	1969,93351
0,000745	1972,913742
0,000732	1975,893974
0,000716	1978,874207
0,000703	1981,854439
0,00069	1984,834671
0,000676	1987,814903
0,000663	1990,795135
0,00065	1993,775368
0,000639	1996,7556
0,000627	1999,735832
0,000618	2002,716064
0,000609	2005,696297
0,000601	2008,676529
0,000592	2011,656761
0,000586	2014,636993
0,00058	2017,617226
0,000572	2020,597458
0,000566	2023,57769
0,000561	2026,557922
0,00056	2029,538155
0,000562	2032,518387
0,000575	2035,498619
0,000597	2038,478851
0,000621	2041,459084
0,000642	2044,439316
0,000649	2047,419548
0,000645	2050,39978
0,000634	2053,380013
0,000619	2056,360245
0,000605	2059,340477
0,000593	2062,320709
0,000582	2065,300941
0,000573	2068,281174
0,000564	2071,261406
0,000557	2074,241638
0,000549	2077,22187
0,000539	2080,202103
0,000533	2083,182335
0,000524	2086,162567
0,000517	2089,142799
0,000509	2092,123032
0,000501	2095,103264
0,000494	2098,083496
0,000487	2101,063728
0,000481	2104,043961
0,000476	2107,024193
0,000471	2110,004425
0,000466	2112,984657
0,00046	2115,96489
0,000456	2118,945122
0,000451	2121,925354
0,000446	2124,905586
0,000442	2127,885818
0,000437	2130,866051
0,000432	2133,846283
0,000428	2136,826515
0,000425	2139,806747
0,000422	2142,78698
0,000419	2145,767212
0,000415	2148,747444
0,000411	2151,727676
0,000408	2154,707909
0,000405	2157,688141
0,000401	2160,668373
0,000396	2163,648605
0,000394	2166,628838
0,000391	2169,60907
0,000387	2172,589302
0,000384	2175,569534
0,000381	2178,549767
0,000379	2181,529999
0,000376	2184,510231
0,000374	2187,490463
0,00037	2190,470695
0,000367	2193,450928
0,000365	2196,43116
0,000361	2199,411392
0,000359	2202,391624
0,000356	2205,371857
0,000352	2208,352089
0,000348	2211,332321
0,000344	2214,312553
0,00034	2217,292786
0,000336	2220,273018
0,000331	2223,25325
0,000329	2226,233482
0,000321	2229,213715
0,000318	2232,193947
0,000313	2235,174179
0,000308	2238,154411
0,000305	2241,134644
0,0003	2244,114876
0,000297	2247,095108
0,000294	2250,07534
0,000293	2253,055573
0,00029	2256,035805
0,000288	2259,016037
0,000289	2261,996269
0,000287	2264,976501
0,000285	2267,956734
0,000283	2270,936966
0,00028	2273,917198
0,000277	2276,89743
0,000274	2279,877663
0,000269	2282,857895
0,000266	2285,838127
0,000262	2288,818359
0,000258	2291,798592
0,000254	2294,778824
0,000251	2297,759056
0,00025	2300,739288
0,000249	2303,719521
0,000249	2306,699753
0,000248	2309,679985
0,000247	2312,660217
0,000247	2315,64045
0,000245	2318,620682
0,000242	2321,600914
0,00024	2324,581146
0,000239	2327,561378
0,000239	2330,541611
0,000239	2333,521843
0,000238	2336,502075
0,000238	2339,482307
0,000238	2342,46254
0,000237	2345,442772
0,000235	2348,423004
0,000234	2351,403236
0,000233	2354,383469
0,000231	2357,363701
0,000229	2360,343933
0,000229	2363,324165
0,000228	2366,304398
0,000229	2369,28463
0,000228	2372,264862
0,000229	2375,245094
0,00023	2378,225327
0,00023	2381,205559
0,000232	2384,185791
0,000232	2387,166023
0,000232	2390,146255
0,000231	2393,126488
0,000231	2396,10672
0,00023	2399,086952
0,000229	2402,067184
0,000228	2405,047417
0,000226	2408,027649
0,000225	2411,007881
0,000222	2413,988113
0,00022	2416,968346
0,000217	2419,948578
0,000215	2422,92881
0,000212	2425,909042
0,00021	2428,889275
0,00021	2431,869507
0,000207	2434,849739
0,000206	2437,829971
0,000206	2440,810204
0,000206	2443,790436
0,000205	2446,770668
0,000204	2449,7509
0,000203	2452,731133
0,000202	2455,711365
0,000201	2458,691597
0,000199	2461,671829
0,000199	2464,652061
0,000197	2467,632294
0,000196	2470,612526
0,000195	2473,592758
0,000194	2476,57299
0,000193	2479,553223
0,000191	2482,533455
0,000189	2485,513687
0,00019	2488,493919
0,000188	2491,474152
0,000188	2494,454384
0,000187	2497,434616
0,000185	2500,414848
0,000184	2503,395081
0,000184	2506,375313
0,000184	2509,355545
0,000183	2512,335777
0,000182	2515,31601
0,000182	2518,296242
0,000181	2521,276474
0,000181	2524,256706
0,00018	2527,236938
0,000178	2530,217171
0,000177	2533,197403
0,000176	2536,177635
0,000174	2539,157867
0,000173	2542,1381
0,000171	2545,118332
0,00017	2548,098564
0,000167	2551,078796
0,000167	2554,059029
0,000165	2557,039261
0,000165	2560,019493
0,000164	2562,999725
0,000165	2565,979958
0,000167	2568,96019
0,00017	2571,940422
0,000172	2574,920654
0,000175	2577,900887
0,000176	2580,881119
0,00018	2583,861351
0,000182	2586,841583
0,000186	2589,821815
0,000189	2592,802048
0,000192	2595,78228
0,000195	2598,762512
0,000196	2601,742744
0,000198	2604,722977
0,000198	2607,703209
0,000197	2610,683441
0,000197	2613,663673
0,000196	2616,643906
0,000193	2619,624138
0,000192	2622,60437
0,000192	2625,584602
0,000192	2628,564835
0,000192	2631,545067
0,000193	2634,525299
0,000195	2637,505531
0,000197	2640,485764
0,000201	2643,465996
0,000204	2646,446228
0,000211	2649,42646
0,00022	2652,406693
0,000231	2655,386925
0,000244	2658,367157
0,000262	2661,347389
0,000279	2664,327621
0,000299	2667,307854
0,000318	2670,288086
0,000341	2673,268318
0,000363	2676,24855
0,000384	2679,228783
0,000404	2682,209015
0,000422	2685,189247
0,000436	2688,169479
0,000445	2691,149712
0,000446	2694,129944
0,000439	2697,110176
0,000424	2700,090408
0,0004	2703,070641
0,000368	2706,050873
0,000332	2709,031105
0,000294	2712,011337
0,000262	2714,99157
0,000242	2717,971802
0,000231	2720,952034
0,000227	2723,932266
0,000222	2726,912498
0,000215	2729,892731
0,000204	2732,872963
0,000197	2735,853195
0,000191	2738,833427
0,000185	2741,81366
0,000179	2744,793892
0,000173	2747,774124
0,000168	2750,754356
0,000161	2753,734589
0,000157	2756,714821
0,000151	2759,695053
0,000146	2762,675285
0,000142	2765,655518
0,00014	2768,63575
0,000136	2771,615982
0,000131	2774,596214
0,000129	2777,576447
0,000126	2780,556679
0,000123	2783,536911
0,000121	2786,517143
0,000119	2789,497375
0,000117	2792,477608
0,000116	2795,45784
0,000115	2798,438072
0,000114	2801,418304
0,000112	2804,398537
0,00011	2807,378769
0,00011	2810,359001
0,000108	2813,339233
0,000107	2816,319466
0,000105	2819,299698
0,000104	2822,27993
0,000103	2825,260162
0,000102	2828,240395
0,000102	2831,220627
0,000101	2834,200859
0,000101	2837,181091
0,000099	2840,161324
0,0000993	2843,141556
0,0000981	2846,121788
0,0000972	2849,10202
0,0000959	2852,082253
0,0000947	2855,062485
0,000093	2858,042717
0,0000911	2861,022949
0,00009	2864,003181
0,0000879	2866,983414
0,0000872	2869,963646
0,000085	2872,943878
0,0000827	2875,92411
0,0000816	2878,904343
0,0000805	2881,884575
0,0000792	2884,864807
0,0000787	2887,845039
0,000077	2890,825272
0,0000753	2893,805504
0,0000745	2896,785736
0,0000733	2899,765968
0,000071	2902,746201
0,0000704	2905,726433
0,0000678	2908,706665
0,0000672	2911,686897
0,0000656	2914,66713
0,0000657	2917,647362
0,0000685	2920,627594
0,0000718	2923,607826
0,0000782	2926,588058
0,000088	2929,568291
0,0000977	2932,548523
0,000113	2935,528755
0,00013	2938,508987
0,00015	2941,48922
0,000171	2944,469452
0,000194	2947,449684
0,000218	2950,429916
0,000241	2953,410149
0,000265	2956,390381
0,000287	2959,370613
0,000307	2962,350845
0,000326	2965,331078
0,000339	2968,31131
0,00035	2971,291542
0,000355	2974,271774
0,000357	2977,252007
0,000351	2980,232239
0,000345	2983,212471
0,000336	2986,192703
0,000329	2989,172935
0,000324	2992,153168
0,000322	2995,1334
0,000324	2998,113632
0,000328	3001,093864
0,000329	3004,074097
0,000329	3007,054329
0,000327	3010,034561
0,000325	3013,014793
0,000321	3015,995026
0,000319	3018,975258
0,000317	3021,95549
0,000314	3024,935722
0,000313	3027,915955
0,000313	3030,896187
0,000312	3033,876419
0,000312	3036,856651
0,000312	3039,836884
0,000313	3042,817116
0,000314	3045,797348
0,000315	3048,77758
0,000316	3051,757813
0,000317	3054,738045
0,000318	3057,718277
0,00032	3060,698509
0,000322	3063,678741
0,000324	3066,658974
0,000325	3069,639206
0,000327	3072,619438
0,00033	3075,59967
0,000332	3078,579903
0,000335	3081,560135
0,000337	3084,540367
0,00034	3087,520599
0,000343	3090,500832
0,000344	3093,481064
0,000348	3096,461296
0,00035	3099,441528
0,000353	3102,421761
0,000357	3105,401993
0,00036	3108,382225
0,000361	3111,362457
0,000364	3114,34269
0,000367	3117,322922
0,00037	3120,303154
0,000373	3123,283386
0,000375	3126,263618
0,000378	3129,243851
0,000381	3132,224083
0,000383	3135,204315
0,000385	3138,184547
0,000387	3141,16478
0,000389	3144,145012
0,000392	3147,125244
0,000393	3150,105476
0,000394	3153,085709
0,000395	3156,065941
0,000396	3159,046173
0,000397	3162,026405
0,000397	3165,006638
0,000397	3167,98687
0,000398	3170,967102
0,000397	3173,947334
0,000397	3176,927567
0,000398	3179,907799
0,000398	3182,888031
0,000401	3185,868263
0,000405	3188,848495
0,000407	3191,828728
0,000413	3194,80896
0,000422	3197,789192
0,000434	3200,769424
0,000447	3203,749657
0,00046	3206,729889
0,000475	3209,710121
0,000491	3212,690353
0,000505	3215,670586
0,000517	3218,650818
0,000527	3221,63105
0,000534	3224,611282
0,000539	3227,591515
0,000541	3230,571747
0,000544	3233,551979
0,000546	3236,532211
0,00055	3239,512444
0,000556	3242,492676
0,000566	3245,472908
0,000581	3248,45314
0,000603	3251,433372
0,000626	3254,413605
0,000653	3257,393837
0,000678	3260,374069
0,000701	3263,354301
0,000716	3266,334534
0,000729	3269,314766
0,000741	3272,294998
0,000753	3275,27523
0,000763	3278,255463
0,000775	3281,235695
0,000786	3284,215927
0,000797	3287,196159
0,000806	3290,176392
0,000815	3293,156624
0,000825	3296,136856
0,000833	3299,117088
0,000844	3302,097321
0,000854	3305,077553
0,000866	3308,057785
0,000877	3311,038017
0,000891	3314,01825
0,000906	3316,998482
0,000921	3319,978714
0,000936	3322,958946
0,000953	3325,939178
0,00097	3328,919411
0,000989	3331,899643
0,00101	3334,879875
0,00103	3337,860107
0,00105	3340,84034
0,00107	3343,820572
0,00109	3346,800804
0,00112	3349,781036
0,00114	3352,761269
0,00117	3355,741501
0,0012	3358,721733
0,00122	3361,701965
0,00125	3364,682198
0,00129	3367,66243
0,00132	3370,642662
0,00135	3373,622894
0,00139	3376,603127
0,00143	3379,583359
0,00147	3382,563591
0,00151	3385,543823
0,00155	3388,524055
0,0016	3391,504288
0,00165	3394,48452
0,0017	3397,464752
0,00176	3400,444984
0,00182	3403,425217
0,00189	3406,405449
0,00196	3409,385681
0,00203	3412,365913
0,00211	3415,346146
0,0022	3418,326378
0,00229	3421,30661
0,00238	3424,286842
0,00249	3427,267075
0,0026	3430,247307
0,00272	3433,227539
0,00285	3436,207771
0,00299	3439,188004
0,00313	3442,168236
0,00329	3445,148468
0,00345	3448,1287
0,00362	3451,108932
0,00379	3454,089165
0,00397	3457,069397
0,00415	3460,049629
0,00432	3463,029861
0,00448	3466,010094
0,00463	3468,990326
0,00475	3471,970558
0,00483	3474,95079
0,00487	3477,931023
0,00484	3480,911255
0,00475	3483,891487
0,00458	3486,871719
0,00435	3489,851952
0,00406	3492,832184
0,00374	3495,812416
0,00341	3498,792648
0,0031	3501,772881
0,00285	3504,753113
0,00269	3507,733345
0,00262	3510,713577
0,00266	3513,69381
0,00278	3516,674042
0,00296	3519,654274
0,00317	3522,634506
0,00338	3525,614738
0,00355	3528,594971
0,00365	3531,575203
0,00366	3534,555435
0,00356	3537,535667
0,00336	3540,5159
0,00308	3543,496132
0,00281	3546,476364
0,0026	3549,456596
0,00247	3552,436829
0,00237	3555,417061
0,00229	3558,397293
0,00221	3561,377525
0,00213	3564,357758
0,00205	3567,33799
0,00199	3570,318222
0,00192	3573,298454
0,00186	3576,278687
0,0018	3579,258919
0,00175	3582,239151
0,0017	3585,219383
0,00165	3588,199615
0,0016	3591,179848
0,00156	3594,16008
0,00152	3597,140312
0,00148	3600,120544
0,00144	3603,100777
0,00141	3606,081009
0,00137	3609,061241
0,00134	3612,041473
0,00131	3615,021706
0,00129	3618,001938
0,00126	3620,98217
0,00123	3623,962402
0,00121	3626,942635
0,00119	3629,922867
0,00117	3632,903099
0,00115	3635,883331
0,00112	3638,863564
0,00111	3641,843796
0,00109	3644,824028
0,00107	3647,80426
0,00105	3650,784492
0,00104	3653,764725
0,00102	3656,744957
0,001	3659,725189
0,00099	3662,705421
0,000975	3665,685654
0,000962	3668,665886
0,000948	3671,646118
0,000935	3674,62635
0,000922	3677,606583
0,00091	3680,586815
0,000899	3683,567047
0,000887	3686,547279
0,000876	3689,527512
0,000866	3692,507744
0,000855	3695,487976
0,000846	3698,468208
0,000837	3701,448441
0,000828	3704,428673
0,00082	3707,408905
0,000812	3710,389137
0,000804	3713,36937
0,000796	3716,349602
0,000789	3719,329834
0,000782	3722,310066
0,000775	3725,290298
0,000768	3728,270531
0,000761	3731,250763
0,000753	3734,230995
0,000746	3737,211227
0,000738	3740,19146
0,000731	3743,171692
0,000723	3746,151924
0,000716	3749,132156
0,000706	3752,112389
0,000698	3755,092621
0,000687	3758,072853
0,000676	3761,053085
0,000663	3764,033318
0,00065	3767,01355
0,000636	3769,993782
0,000622	3772,974014
0,000608	3775,954247
0,000596	3778,934479
0,000585	3781,914711
0,000576	3784,894943
0,000571	3787,875175
0,000566	3790,855408
0,000564	3793,83564
0,000563	3796,815872
0,000562	3799,796104
0,000562	3802,776337
0,00056	3805,756569
0,000557	3808,736801
0,00055	3811,717033
0,000542	3814,697266
0,000531	3817,677498
0,000519	3820,65773
0,000509	3823,637962
0,0005	3826,618195
0,000493	3829,598427
0,000488	3832,578659
0,000484	3835,558891
0,00048	3838,539124
0,000477	3841,519356
0,000474	3844,499588
0,000472	3847,47982
0,00047	3850,460052
0,000468	3853,440285
0,000468	3856,420517
0,000466	3859,400749
0,000466	3862,380981
0,000466	3865,361214
0,000466	3868,341446
0,000465	3871,321678
0,000465	3874,30191
0,000462	3877,282143
0,000463	3880,262375
0,000461	3883,242607
0,00046	3886,222839
0,000459	3889,203072
0,000458	3892,183304
0,000456	3895,163536
0,000453	3898,143768
0,000451	3901,124001
0,000448	3904,104233
0,000448	3907,084465
0,000445	3910,064697
0,000445	3913,04493
0,000444	3916,025162
0,000443	3919,005394
0,000441	3921,985626
0,000442	3924,965858
0,00044	3927,946091
0,000439	3930,926323
0,000438	3933,906555
0,000437	3936,886787
0,000435	3939,86702
0,000436	3942,847252
0,000435	3945,827484
0,000434	3948,807716
0,000434	3951,787949
0,000434	3954,768181
0,000434	3957,748413
0,000434	3960,728645
0,000433	3963,708878
0,000434	3966,68911
0,000434	3969,669342
0,000434	3972,649574
0,000436	3975,629807
0,000436	3978,610039
0,000436	3981,590271
0,000438	3984,570503
0,000439	3987,550735
0,000439	3990,530968
0,00044	3993,5112
0,000442	3996,491432
0,000442	3999,471664
0,000443	4002,451897
0,000445	4005,432129
0,000446	4008,412361
0,000446	4011,392593
0,000449	4014,372826
0,00045	4017,353058
0,000451	4020,33329
0,000452	4023,313522
0,000455	4026,293755
0,000459	4029,273987
0,000461	4032,254219
0,000465	4035,234451
0,00047	4038,214684
0,000476	4041,194916
0,000481	4044,175148
0,000488	4047,15538
0,000494	4050,135612
0,000503	4053,115845
0,000512	4056,096077
0,000521	4059,076309
0,000531	4062,056541
0,000542	4065,036774
0,000552	4068,017006
0,000565	4070,997238
0,000576	4073,97747
0,000588	4076,957703
0,000602	4079,937935
0,000615	4082,918167
0,000631	4085,898399
0,000648	4088,878632
0,000667	4091,858864
0,000686	4094,839096
0,000707	4097,819328
0,000729	4100,799561
0,000748	4103,779793
0,000766	4106,760025
0,000784	4109,740257
0,000796	4112,72049
0,000803	4115,700722
0,000802	4118,680954
0,000793	4121,661186
0,000773	4124,641418
0,00074	4127,621651
0,000692	4130,601883
0,000629	4133,582115
0,000551	4136,562347
0,000464	4139,54258
0,000377	4142,522812
0,000303	4145,503044
0,000252	4148,483276
0,000224	4151,463509
0,000208	4154,443741
0,000195	4157,423973
0,000183	4160,404205
0,000172	4163,384438
0,000163	4166,36467
0,000155	4169,344902
0,000147	4172,325134
0,000139	4175,305367
0,000132	4178,285599
0,000128	4181,265831
0,000124	4184,246063
0,00012	4187,226295
0,000118	4190,206528
0,000116	4193,18676
0,000116	4196,166992
0,000116	4199,147224
0,000116	4202,127457
0,000116	4205,107689
0,000116	4208,087921
0,000117	4211,068153
0,000117	4214,048386
0,000117	4217,028618
0,000119	4220,00885
0,000119	4222,989082
0,00012	4225,969315
0,000121	4228,949547
0,000122	4231,929779
0,000124	4234,910011
0,000124	4237,890244
0,000126	4240,870476
0,000126	4243,850708
0,000127	4246,83094
0,000128	4249,811172
0,000129	4252,791405
0,00013	4255,771637
0,00013	4258,751869
0,00013	4261,732101
0,00013	4264,712334
0,000132	4267,692566
0,000132	4270,672798
0,000131	4273,65303
0,000131	4276,633263
0,000132	4279,613495
0,000131	4282,593727
0,000132	4285,573959
0,000131	4288,554192
0,000131	4291,534424
0,00013	4294,514656
0,000131	4297,494888
0,00013	4300,475121
0,00013	4303,455353
0,00013	4306,435585
0,000129	4309,415817
0,00013	4312,396049
0,00013	4315,376282
0,00013	4318,356514
0,00013	4321,336746
0,000131	4324,316978
0,00013	4327,297211
0,00013	4330,277443
0,000131	4333,257675
0,000131	4336,237907
0,000129	4339,21814
0,000129	4342,198372
0,000129	4345,178604
0,000129	4348,158836
0,000128	4351,139069
0,000128	4354,119301
0,000129	4357,099533
0,000129	4360,079765
0,000128	4363,059998
0,000128	4366,04023
0,000127	4369,020462
0,000128	4372,000694
0,000128	4374,980927
0,000127	4377,961159
0,000126	4380,941391
0,000126	4383,921623
0,000125	4386,901855
0,000123	4389,882088
0,000122	4392,86232
0,00012	4395,842552
0,000119	4398,822784
0,000116	4401,803017
0,000114	4404,783249
0,000111	4407,763481
0,000107	4410,743713
0,000103	4413,723946
0,000101	4416,704178
0,0000975	4419,68441
0,0000968	4422,664642
0,000095	4425,644875
0,0000947	4428,625107
0,0000945	4431,605339
0,0000957	4434,585571
0,0000968	4437,565804
0,0000999	4440,546036
0,000103	4443,526268
0,000107	4446,5065
0,000112	4449,486732
0,000116	4452,466965
0,000121	4455,447197
0,000124	4458,427429
0,000128	4461,407661
0,00013	4464,387894
0,000131	4467,368126
0,000132	4470,348358
0,00013	4473,32859
0,000128	4476,308823
0,000127	4479,289055
0,000127	4482,269287
0,000127	4485,249519
0,000127	4488,229752
0,000129	4491,209984
0,000128	4494,190216
0,000127	4497,170448
0,000126	4500,150681
0,000126	4503,130913
0,000125	4506,111145
0,000126	4509,091377
0,000125	4512,071609
0,000125	4515,051842
0,000124	4518,032074
0,000124	4521,012306
0,000124	4523,992538
0,000124	4526,972771
0,000123	4529,953003
0,000125	4532,933235
0,000125	4535,913467
0,000125	4538,8937
0,000125	4541,873932
0,000125	4544,854164
0,000125	4547,834396
0,000125	4550,814629
0,000126	4553,794861
0,000125	4556,775093
0,000126	4559,755325
0,000126	4562,735558
0,000126	4565,71579
0,000126	4568,696022
0,000127	4571,676254
0,000126	4574,656487
0,000127	4577,636719
0,000127	4580,616951
0,000127	4583,597183
0,000128	4586,577415
0,000129	4589,557648
0,000129	4592,53788
0,00013	4595,518112
0,000131	4598,498344
0,000132	4601,478577
0,000133	4604,458809
0,000134	4607,439041
0,000135	4610,419273
0,000136	4613,399506
0,000137	4616,379738
0,000138	4619,35997
0,000139	4622,340202
0,000141	4625,320435
0,000142	4628,300667
0,000144	4631,280899
0,000146	4634,261131
0,000147	4637,241364
0,000148	4640,221596
0,00015	4643,201828
0,000152	4646,18206
0,000156	4649,162292
0,000158	4652,142525
0,000159	4655,122757
0,000162	4658,102989
0,000164	4661,083221
0,000166	4664,063454
0,000169	4667,043686
0,000171	4670,023918
0,000174	4673,00415
0,000176	4675,984383
0,000177	4678,964615
0,000178	4681,944847
0,000178	4684,925079
0,000177	4687,905312
0,000176	4690,885544
0,000174	4693,865776
0,00017	4696,846008
0,000165	4699,826241
0,000159	4702,806473
0,000149	4705,786705
0,00014	4708,766937
0,000127	4711,747169
0,000112	4714,727402
0,0000941	4717,707634
0,0000731	4720,687866
0,0000485	4723,668098
0,0000253	4726,648331
0,0000117	4729,628563
0,0000347	4732,608795
0,0000597	4735,589027
0,0000819	4738,56926
0,0001	4741,549492
0,000109	4744,529724
0,000109	4747,509956
0,000099	4750,490189
0,0000806	4753,470421
0,0000613	4756,450653
0,000058	4759,430885
0,000069	4762,411118
0,0000824	4765,39135
0,000087	4768,371582
0,0000856	4771,351814
0,0000826	4774,332047
0,0000837	4777,312279
0,0000873	4780,292511
0,0000893	4783,272743
0,0000922	4786,252975
0,0000951	4789,233208
0,000099	4792,21344
0,000103	4795,193672
0,000109	4798,173904
0,000114	4801,154137
0,00012	4804,134369
0,000127	4807,114601
0,000133	4810,094833
0,00014	4813,075066
0,000149	4816,055298
0,000159	4819,03553
0,000168	4822,015762
0,000178	4824,995995
0,000189	4827,976227
0,000198	4830,956459
0,000208	4833,936691
0,00022	4836,916924
0,00023	4839,897156
0,000239	4842,877388
0,000247	4845,85762
0,000252	4848,837852
0,000258	4851,818085
0,000258	4854,798317
0,000254	4857,778549
0,000247	4860,758781
0,000236	4863,739014
0,000225	4866,719246
0,000209	4869,699478
0,000194	4872,67971
0,00018	4875,659943
0,00017	4878,640175
0,000162	4881,620407
0,000157	4884,600639
0,00015	4887,580872
0,000146	4890,561104
0,000143	4893,541336
0,000138	4896,521568
0,000136	4899,501801
0,000133	4902,482033
0,000131	4905,462265
0,000129	4908,442497
0,000127	4911,422729
0,000125	4914,402962
0,000124	4917,383194
0,000122	4920,363426
0,000122	4923,343658
0,000121	4926,323891
0,000121	4929,304123
0,00012	4932,284355
0,000121	4935,264587
0,00012	4938,24482
0,000119	4941,225052
0,000118	4944,205284
0,000118	4947,185516
0,000117	4950,165749
0,000117	4953,145981
0,000117	4956,126213
0,000118	4959,106445
0,000118	4962,086678
0,000118	4965,06691
0,000118	4968,047142
0,000119	4971,027374
0,00012	4974,007607
0,00012	4976,987839
0,000119	4979,968071
0,000119	4982,948303
0,00012	4985,928535
0,000118	4988,908768
0,000116	4991,889
0,000114	4994,869232
0,00011	4997,849464
0,000107	5000,829697
0,000101	5003,809929
0,0000944	5006,790161
0,000087	5009,770393
0,0000795	5012,750626
0,0000701	5015,730858
0,0000612	5018,71109
0,0000509	5021,691322
0,0000428	5024,671555
0,0000392	5027,651787
0,0000372	5030,632019
0,0000377	5033,612251
0,0000391	5036,592484
0,0000388	5039,572716
0,0000377	5042,552948
0,0000359	5045,53318
0,000034	5048,513412
0,0000353	5051,493645
0,0000354	5054,473877
0,000036	5057,454109
0,0000372	5060,434341
0,0000375	5063,414574
0,0000371	5066,394806
0,0000373	5069,375038
0,0000374	5072,35527
0,000038	5075,335503
0,0000381	5078,315735
0,0000367	5081,295967
0,0000367	5084,276199
0,0000373	5087,256432
0,0000371	5090,236664
0,000037	5093,216896
0,0000374	5096,197128
0,000037	5099,177361
0,0000366	5102,157593
0,0000369	5105,137825
0,0000376	5108,118057
0,0000365	5111,098289
0,000036	5114,078522
0,0000375	5117,058754
0,000036	5120,038986
0,0000361	5123,019218
0,0000351	5125,999451
0,0000358	5128,979683
0,0000355	5131,959915
0,0000343	5134,940147
0,0000345	5137,92038
0,0000339	5140,900612
0,000033	5143,880844
0,0000322	5146,861076
0,0000315	5149,841309
0,0000318	5152,821541
0,0000315	5155,801773
0,0000302	5158,782005
0,0000302	5161,762238
0,000031	5164,74247
0,0000286	5167,722702
0,0000298	5170,702934
0,0000302	5173,683167
0,0000304	5176,663399
0,0000289	5179,643631
0,0000299	5182,623863
0,0000307	5185,604095
0,0000301	5188,584328
0,0000315	5191,56456
0,0000311	5194,544792
0,0000326	5197,525024
0,0000325	5200,505257
0,0000325	5203,485489
0,0000337	5206,465721
0,0000352	5209,445953
0,0000364	5212,426186
0,0000373	5215,406418
0,000039	5218,38665
0,0000397	5221,366882
0,0000411	5224,347115
0,0000429	5227,327347
0,0000451	5230,307579
0,0000468	5233,287811
0,000049	5236,268044
0,0000511	5239,248276
0,0000532	5242,228508
0,0000567	5245,20874
0,0000584	5248,188972
0,0000608	5251,169205
0,0000629	5254,149437
0,0000658	5257,129669
0,0000671	5260,109901
0,0000676	5263,090134
0,0000688	5266,070366
0,0000684	5269,050598
0,0000691	5272,03083
0,0000682	5275,011063
0,0000676	5277,991295
0,0000687	5280,971527
0,000068	5283,951759
0,0000697	5286,931992
0,0000712	5289,912224
0,000074	5292,892456
0,0000801	5295,872688
0,000086	5298,852921
0,000093	5301,833153
0,0000988	5304,813385
0,000103	5307,793617
0,000107	5310,773849
0,000111	5313,754082
0,000116	5316,734314
0,000123	5319,714546
0,00013	5322,694778
0,000138	5325,675011
0,000144	5328,655243
0,00015	5331,635475
0,000157	5334,615707
0,000161	5337,59594
0,000166	5340,576172
0,000168	5343,556404
0,000169	5346,536636
0,000168	5349,516869
0,000163	5352,497101
0,000155	5355,477333
0,000143	5358,457565
0,000128	5361,437798
0,000113	5364,41803
0,000101	5367,398262
0,000091	5370,378494
0,0000858	5373,358727
0,0000828	5376,338959
0,0000818	5379,319191
0,0000801	5382,299423
0,0000798	5385,279655
0,0000798	5388,259888
0,0000822	5391,24012
0,0000839	5394,220352
0,0000876	5397,200584
0,0000913	5400,180817
0,0000974	5403,161049
0,000103	5406,141281
0,00011	5409,121513
0,000118	5412,101746
0,000126	5415,081978
0,000135	5418,06221
0,000144	5421,042442
0,000152	5424,022675
0,000161	5427,002907
0,00017	5429,983139
0,000177	5432,963371
0,000185	5435,943604
0,000189	5438,923836
0,000191	5441,904068
0,000193	5444,8843
0,00019	5447,864532
0,000187	5450,844765
0,000181	5453,824997
0,000175	5456,805229
0,000168	5459,785461
0,000163	5462,765694
0,000156	5465,745926
0,00015	5468,726158
0,000145	5471,70639
0,00014	5474,686623
0,000136	5477,666855
0,00013	5480,647087
0,000128	5483,627319
0,000124	5486,607552
0,000121	5489,587784
0,000118	5492,568016
0,000115	5495,548248
0,000112	5498,528481
0,00011	5501,508713
0,000108	5504,488945
0,000105	5507,469177
0,000103	5510,449409
0,0000998	5513,429642
0,0000981	5516,409874
0,0000949	5519,390106
0,0000928	5522,370338
0,0000907	5525,350571
0,0000899	5528,330803
0,0000896	5531,311035
0,0000871	5534,291267
0,0000872	5537,2715
0,0000867	5540,251732
0,0000865	5543,231964
0,0000866	5546,212196
0,000086	5549,192429
0,0000862	5552,172661
0,000086	5555,152893
0,000085	5558,133125
0,0000831	5561,113358
0,0000834	5564,09359
0,0000843	5567,073822
0,0000831	5570,054054
0,0000827	5573,034286
0,0000821	5576,014519
0,0000815	5578,994751
0,0000791	5581,974983
0,0000782	5584,955215
0,0000784	5587,935448
0,0000777	5590,91568
0,0000789	5593,895912
0,0000794	5596,876144
0,0000813	5599,856377
0,0000825	5602,836609
0,0000849	5605,816841
0,0000867	5608,797073
0,0000879	5611,777306
0,000089	5614,757538
0,0000904	5617,73777
0,0000913	5620,718002
0,0000918	5623,698235
0,0000932	5626,678467
0,0000924	5629,658699
0,000093	5632,638931
0,000093	5635,619164
0,000093	5638,599396
0,0000923	5641,579628
0,000092	5644,55986
0,0000923	5647,540092
0,0000907	5650,520325
0,0000907	5653,500557
0,0000909	5656,480789
0,0000908	5659,461021
0,0000915	5662,441254
0,000091	5665,421486
0,0000918	5668,401718
0,0000919	5671,38195
0,0000917	5674,362183
0,0000935	5677,342415
0,0000936	5680,322647
0,0000955	5683,302879
0,0000961	5686,283112
0,0000981	5689,263344
0,0000989	5692,243576
0,0000998	5695,223808
0,000102	5698,204041
0,000103	5701,184273
0,000104	5704,164505
0,000107	5707,144737
0,000107	5710,124969
0,000109	5713,105202
0,00011	5716,085434
0,000112	5719,065666
0,000113	5722,045898
0,000114	5725,026131
0,000114	5728,006363
0,000114	5730,986595
0,000113	5733,966827
0,000113	5736,94706
0,000111	5739,927292
0,000108	5742,907524
0,000105	5745,887756
0,000102	5748,867989
0,0000969	5751,848221
0,0000924	5754,828453
0,0000885	5757,808685
0,0000847	5760,788918
0,0000819	5763,76915
0,0000792	5766,749382
0,0000771	5769,729614
0,0000754	5772,709846
0,000074	5775,690079
0,0000743	5778,670311
0,0000742	5781,650543
0,0000722	5784,630775
0,0000713	5787,611008
0,0000714	5790,59124
0,0000721	5793,571472
0,0000719	5796,551704
0,000071	5799,531937
0,0000702	5802,512169
0,0000707	5805,492401
0,0000702	5808,472633
0,00007	5811,452866
0,0000697	5814,433098
0,0000692	5817,41333
0,0000692	5820,393562
0,0000683	5823,373795
0,0000671	5826,354027
0,0000664	5829,334259
0,0000657	5832,314491
0,0000657	5835,294724
0,0000657	5838,274956
0,0000648	5841,255188
0,0000647	5844,23542
0,0000643	5847,215652
0,000063	5850,195885
0,0000626	5853,176117
0,0000617	5856,156349
0,000061	5859,136581
0,0000605	5862,116814
0,0000616	5865,097046
0,0000622	5868,077278
0,0000629	5871,05751
0,0000643	5874,037743
0,0000642	5877,017975
0,0000653	5879,998207
0,0000664	5882,978439
0,0000668	5885,958672
0,0000669	5888,938904
0,0000687	5891,919136
0,0000693	5894,899368
0,0000695	5897,879601
0,000071	5900,859833
0,0000715	5903,840065
0,0000715	5906,820297
0,0000716	5909,800529
0,0000716	5912,780762
0,0000707	5915,760994
0,0000707	5918,741226
0,00007	5921,721458
0,0000694	5924,701691
0,0000677	5927,681923
0,0000675	5930,662155
0,0000658	5933,642387
0,0000645	5936,62262
0,0000633	5939,602852
0,000061	5942,583084
0,0000605	5945,563316
[truncated: 30,772 more rows]
