# Supplementary material for: Predicting the Durability of Solid Fired Bricks Using NDT Electroacoustic Methods
Source: Materials (Basel). 2022 Aug 25;15(17):5882. doi: 10.3390/ma15175882 (PMC9457344; doi:10.3390/ma15175882)
Supplement: Supplementary file 1 [file materials-15-05882-s001.zip › 40-NV0_FL.csv]

ASCII data file created with TiePie Multi Channel software. www.tiepie.com.
2021-02-24 09:15:45 704m
Frequency	FFT1
Hz	V
0,00102	0
0,000216	2,980232239
0,000226	5,960464478
0,000226	8,940696716
0,000232	11,92092896
0,000235	14,90116119
0,000242	17,88139343
0,000237	20,86162567
0,000249	23,84185791
0,000233	26,82209015
0,000225	29,80232239
0,00022	32,78255463
0,000208	35,76278687
0,000186	38,7430191
0,0002	41,72325134
0,000212	44,70348358
0,00021	47,68371582
0,000228	50,66394806
0,000212	53,6441803
0,000213	56,62441254
0,000214	59,60464478
0,000223	62,58487701
0,000222	65,56510925
0,000228	68,54534149
0,000226	71,52557373
0,000225	74,50580597
0,00023	77,48603821
0,000225	80,46627045
0,000222	83,44650269
0,000222	86,42673492
0,000226	89,40696716
0,000228	92,3871994
0,000233	95,36743164
0,000232	98,34766388
0,000234	101,3278961
0,000233	104,3081284
0,000237	107,2883606
0,000241	110,2685928
0,000236	113,2488251
0,000239	116,2290573
0,000237	119,2092896
0,000241	122,1895218
0,000241	125,169754
0,000246	128,1499863
0,000249	131,1302185
0,000252	134,1104507
0,000253	137,090683
0,000255	140,0709152
0,000263	143,0511475
0,000265	146,0313797
0,00027	149,0116119
0,000275	151,9918442
0,000277	154,9720764
0,00028	157,9523087
0,000284	160,9325409
0,000287	163,9127731
0,000293	166,8930054
0,000299	169,8732376
0,000301	172,8534698
0,000306	175,8337021
0,000306	178,8139343
0,0003	181,7941666
0,000291	184,7743988
0,000283	187,754631
0,000274	190,7348633
0,000267	193,7150955
0,00026	196,6953278
0,000254	199,67556
0,000247	202,6557922
0,00024	205,6360245
0,000236	208,6162567
0,000232	211,596489
0,000227	214,5767212
0,000221	217,5569534
0,000216	220,5371857
0,000212	223,5174179
0,000208	226,4976501
0,000207	229,4778824
0,000204	232,4581146
0,000203	235,4383469
0,0002	238,4185791
0,000201	241,3988113
0,0002	244,3790436
0,000198	247,3592758
0,000199	250,3395081
0,000196	253,3197403
0,000193	256,2999725
0,000194	259,2802048
0,000191	262,260437
0,00019	265,2406693
0,000191	268,2209015
0,000187	271,2011337
0,000188	274,181366
0,000185	277,1615982
0,000184	280,1418304
0,000183	283,1220627
0,000183	286,1022949
0,000181	289,0825272
0,000179	292,0627594
0,000178	295,0429916
0,000176	298,0232239
0,000176	301,0034561
0,000175	303,9836884
0,000174	306,9639206
0,000174	309,9441528
0,000172	312,9243851
0,000169	315,9046173
0,000169	318,8848495
0,000168	321,8650818
0,000167	324,845314
0,000165	327,8255463
0,000164	330,8057785
0,000164	333,7860107
0,000161	336,766243
0,00016	339,7464752
0,000161	342,7267075
0,000158	345,7069397
0,000158	348,6871719
0,000157	351,6674042
0,000156	354,6476364
0,000155	357,6278687
0,000156	360,6081009
0,000153	363,5883331
0,000154	366,5685654
0,000152	369,5487976
0,000152	372,5290298
0,00015	375,5092621
0,000152	378,4894943
0,000151	381,4697266
0,00015	384,4499588
0,000151	387,430191
0,000153	390,4104233
0,00015	393,3906555
0,000149	396,3708878
0,00015	399,35112
0,00015	402,3313522
0,00015	405,3115845
0,000152	408,2918167
0,000151	411,272049
0,000153	414,2522812
0,000152	417,2325134
0,000153	420,2127457
0,000154	423,1929779
0,000154	426,1732101
0,000154	429,1534424
0,000153	432,1336746
0,000152	435,1139069
0,000153	438,0941391
0,000152	441,0743713
0,000152	444,0546036
0,000153	447,0348358
0,000151	450,0150681
0,000148	452,9953003
0,000149	455,9755325
0,000147	458,9557648
0,000147	461,935997
0,000145	464,9162292
0,000147	467,8964615
0,000143	470,8766937
0,000141	473,856926
0,00014	476,8371582
0,000139	479,8173904
0,00014	482,7976227
0,000137	485,7778549
0,000135	488,7580872
0,000135	491,7383194
0,000135	494,7185516
0,000132	497,6987839
0,000133	500,6790161
0,000131	503,6592484
0,000132	506,6394806
0,00013	509,6197128
0,000131	512,5999451
0,000129	515,5801773
0,00013	518,5604095
0,000128	521,5406418
0,000128	524,520874
0,000128	527,5011063
0,000128	530,4813385
0,000128	533,4615707
0,000127	536,441803
0,000128	539,4220352
0,000127	542,4022675
0,000127	545,3824997
0,000127	548,3627319
0,000127	551,3429642
0,000126	554,3231964
0,000126	557,3034286
0,000128	560,2836609
0,000127	563,2638931
0,000124	566,2441254
0,000126	569,2243576
0,000128	572,2045898
0,000127	575,1848221
0,000126	578,1650543
0,000126	581,1452866
0,000126	584,1255188
0,000125	587,105751
0,000127	590,0859833
0,000125	593,0662155
0,000126	596,0464478
0,000125	599,02668
0,000126	602,0069122
0,000126	604,9871445
0,000126	607,9673767
0,000124	610,9476089
0,000124	613,9278412
0,000125	616,9080734
0,000125	619,8883057
0,000124	622,8685379
0,000124	625,8487701
0,000124	628,8290024
0,000123	631,8092346
0,000124	634,7894669
0,000122	637,7696991
0,000123	640,7499313
0,000123	643,7301636
0,000123	646,7103958
0,000122	649,6906281
0,000123	652,6708603
0,000122	655,6510925
0,000121	658,6313248
0,000121	661,611557
0,000121	664,5917892
0,000119	667,5720215
0,00012	670,5522537
0,000121	673,532486
0,00012	676,5127182
0,000121	679,4929504
0,000119	682,4731827
0,000119	685,4534149
0,000119	688,4336472
0,000119	691,4138794
0,000119	694,3941116
0,00012	697,3743439
0,000119	700,3545761
0,000119	703,3348083
0,000119	706,3150406
0,000119	709,2952728
0,000119	712,2755051
0,000119	715,2557373
0,000118	718,2359695
0,000118	721,2162018
0,000118	724,196434
0,000119	727,1766663
0,000118	730,1568985
0,000117	733,1371307
0,00012	736,117363
0,000118	739,0975952
0,000118	742,0778275
0,000119	745,0580597
0,000119	748,0382919
0,00012	751,0185242
0,000118	753,9987564
0,000118	756,9789886
0,000119	759,9592209
0,000119	762,9394531
0,000118	765,9196854
0,000119	768,8999176
0,000119	771,8801498
0,000119	774,8603821
0,00012	777,8406143
0,000119	780,8208466
0,000119	783,8010788
0,000118	786,781311
0,000119	789,7615433
0,000118	792,7417755
0,000119	795,7220078
0,000118	798,70224
0,000118	801,6824722
0,000118	804,6627045
0,000118	807,6429367
0,000118	810,6231689
0,000118	813,6034012
0,000118	816,5836334
0,000118	819,5638657
0,000118	822,5440979
0,000118	825,5243301
0,000118	828,5045624
0,000118	831,4847946
0,000118	834,4650269
0,000118	837,4452591
0,000117	840,4254913
0,000118	843,4057236
0,000117	846,3859558
0,000116	849,366188
0,000117	852,3464203
0,000115	855,3266525
0,000116	858,3068848
0,000115	861,287117
0,000115	864,2673492
0,000115	867,2475815
0,000115	870,2278137
0,000114	873,208046
0,000115	876,1882782
0,000113	879,1685104
0,000113	882,1487427
0,000112	885,1289749
0,000112	888,1092072
0,000112	891,0894394
0,000112	894,0696716
0,000111	897,0499039
0,000111	900,0301361
0,000113	903,0103683
0,000111	905,9906006
0,000111	908,9708328
0,00011	911,9510651
0,000111	914,9312973
0,000112	917,9115295
0,00011	920,8917618
0,00011	923,871994
0,00011	926,8522263
0,00011	929,8324585
0,00011	932,8126907
0,000109	935,792923
0,000109	938,7731552
0,000109	941,7533875
0,000109	944,7336197
0,000108	947,7138519
0,000107	950,6940842
0,000107	953,6743164
0,000108	956,6545486
0,000108	959,6347809
0,000108	962,6150131
0,000107	965,5952454
0,000107	968,5754776
0,000107	971,5557098
0,000108	974,5359421
0,000109	977,5161743
0,000108	980,4964066
0,000108	983,4766388
0,000108	986,456871
0,000109	989,4371033
0,00011	992,4173355
0,000111	995,3975677
0,000112	998,3778
0,00011	1001,358032
0,000112	1004,338264
0,000113	1007,318497
0,000112	1010,298729
0,000113	1013,278961
0,000116	1016,259193
0,000115	1019,239426
0,000116	1022,219658
0,000116	1025,19989
0,000116	1028,180122
0,000116	1031,160355
0,000115	1034,140587
0,000117	1037,120819
0,000117	1040,101051
0,000117	1043,081284
0,000116	1046,061516
0,000117	1049,041748
0,000118	1052,02198
0,000116	1055,002213
0,000117	1057,982445
0,000117	1060,962677
0,000117	1063,942909
0,000117	1066,923141
0,000116	1069,903374
0,000116	1072,883606
0,000116	1075,863838
0,000116	1078,84407
0,000118	1081,824303
0,000115	1084,804535
0,000117	1087,784767
0,000115	1090,764999
0,000115	1093,745232
0,000115	1096,725464
0,000115	1099,705696
0,000113	1102,685928
0,000114	1105,666161
0,000115	1108,646393
0,000114	1111,626625
0,000114	1114,606857
0,000114	1117,58709
0,000114	1120,567322
0,000114	1123,547554
0,000114	1126,527786
0,000112	1129,508018
0,000113	1132,488251
0,000112	1135,468483
0,000113	1138,448715
0,000112	1141,428947
0,000112	1144,40918
0,000112	1147,389412
0,000111	1150,369644
0,000112	1153,349876
0,000113	1156,330109
0,000112	1159,310341
0,000111	1162,290573
0,000111	1165,270805
0,000112	1168,251038
0,000113	1171,23127
0,000113	1174,211502
0,000113	1177,191734
0,000113	1180,171967
0,000112	1183,152199
0,000113	1186,132431
0,000113	1189,112663
0,000113	1192,092896
0,000112	1195,073128
0,000111	1198,05336
0,000113	1201,033592
0,000113	1204,013824
0,000112	1206,994057
0,00011	1209,974289
0,000111	1212,954521
0,00011	1215,934753
0,000108	1218,914986
0,000109	1221,895218
0,00011	1224,87545
0,000108	1227,855682
0,000107	1230,835915
0,000108	1233,816147
0,000107	1236,796379
0,000107	1239,776611
0,000105	1242,756844
0,000104	1245,737076
0,000105	1248,717308
0,000105	1251,69754
0,000105	1254,677773
0,000104	1257,658005
0,000104	1260,638237
0,000103	1263,618469
0,000103	1266,598701
0,000103	1269,578934
0,000104	1272,559166
0,000103	1275,539398
0,000102	1278,51963
0,000101	1281,499863
0,000101	1284,480095
0,000101	1287,460327
0,0001	1290,440559
0,0000993	1293,420792
0,0000994	1296,401024
0,0000981	1299,381256
0,000099	1302,361488
0,000097	1305,341721
0,0000966	1308,321953
0,0000943	1311,302185
0,0000946	1314,282417
0,0000944	1317,26265
0,0000928	1320,242882
0,0000932	1323,223114
0,0000919	1326,203346
0,0000905	1329,183578
0,00009	1332,163811
0,0000885	1335,144043
0,0000877	1338,124275
0,0000873	1341,104507
0,0000872	1344,08474
0,0000881	1347,064972
0,0000864	1350,045204
0,0000855	1353,025436
0,0000851	1356,005669
0,0000866	1358,985901
0,0000876	1361,966133
0,0000883	1364,946365
0,0000903	1367,926598
0,0000936	1370,90683
0,000098	1373,887062
0,000103	1376,867294
0,00011	1379,847527
0,000117	1382,827759
0,000127	1385,807991
0,000139	1388,788223
0,000154	1391,768456
0,000169	1394,748688
0,000185	1397,72892
0,000202	1400,709152
0,000211	1403,689384
0,000216	1406,669617
0,00021	1409,649849
0,000203	1412,630081
0,000191	1415,610313
0,00018	1418,590546
0,000172	1421,570778
0,000165	1424,55101
0,00016	1427,531242
0,000156	1430,511475
0,000151	1433,491707
0,000149	1436,471939
0,000147	1439,452171
0,000145	1442,432404
0,000144	1445,412636
0,000141	1448,392868
0,00014	1451,3731
0,000139	1454,353333
0,000138	1457,333565
0,000138	1460,313797
0,000137	1463,294029
0,000136	1466,274261
0,000135	1469,254494
0,000133	1472,234726
0,000132	1475,214958
0,000132	1478,19519
0,000131	1481,175423
0,000132	1484,155655
0,000129	1487,135887
0,000129	1490,116119
0,000129	1493,096352
0,000128	1496,076584
0,000129	1499,056816
0,000128	1502,037048
0,000128	1505,017281
0,000127	1507,997513
0,000126	1510,977745
0,000127	1513,957977
0,000127	1516,93821
0,000126	1519,918442
0,000125	1522,898674
0,000125	1525,878906
0,000125	1528,859138
0,000126	1531,839371
0,000124	1534,819603
0,000125	1537,799835
0,000126	1540,780067
0,000124	1543,7603
0,000124	1546,740532
0,000125	1549,720764
0,000124	1552,700996
0,000124	1555,681229
0,000124	1558,661461
0,000124	1561,641693
0,000124	1564,621925
0,000123	1567,602158
0,000124	1570,58239
0,000123	1573,562622
0,000124	1576,542854
0,000125	1579,523087
0,000124	1582,503319
0,000124	1585,483551
0,000124	1588,463783
0,000125	1591,444016
0,000125	1594,424248
0,000124	1597,40448
0,000125	1600,384712
0,000123	1603,364944
0,000123	1606,345177
0,000123	1609,325409
0,000123	1612,305641
0,000123	1615,285873
0,000121	1618,266106
0,000122	1621,246338
0,000123	1624,22657
0,000121	1627,206802
0,000122	1630,187035
0,000122	1633,167267
0,000123	1636,147499
0,000122	1639,127731
0,000122	1642,107964
0,000122	1645,088196
0,000122	1648,068428
0,000123	1651,04866
0,000122	1654,028893
0,000123	1657,009125
0,000122	1659,989357
0,000122	1662,969589
0,000122	1665,949821
0,000122	1668,930054
0,000122	1671,910286
0,000121	1674,890518
0,000122	1677,87075
0,000121	1680,850983
0,000122	1683,831215
0,000122	1686,811447
0,000122	1689,791679
0,000121	1692,771912
0,000121	1695,752144
0,00012	1698,732376
0,00012	1701,712608
0,000119	1704,692841
0,000119	1707,673073
0,00012	1710,653305
0,000119	1713,633537
0,000117	1716,61377
0,000118	1719,594002
0,000117	1722,574234
0,000116	1725,554466
0,000116	1728,534698
0,000114	1731,514931
0,000114	1734,495163
0,000113	1737,475395
0,000113	1740,455627
0,000112	1743,43586
0,00011	1746,416092
0,000109	1749,396324
0,000109	1752,376556
0,000106	1755,356789
0,000106	1758,337021
0,000105	1761,317253
0,000103	1764,297485
0,000102	1767,277718
0,0001	1770,25795
0,0000974	1773,238182
0,0000965	1776,218414
0,0000942	1779,198647
0,0000935	1782,178879
0,0000914	1785,159111
0,0000903	1788,139343
0,0000885	1791,119576
0,0000866	1794,099808
0,000086	1797,08004
0,0000837	1800,060272
0,0000841	1803,040504
0,0000838	1806,020737
0,0000821	1809,000969
0,0000827	1811,981201
0,0000821	1814,961433
0,0000816	1817,941666
0,0000822	1820,921898
0,0000817	1823,90213
0,000083	1826,882362
0,0000824	1829,862595
0,0000841	1832,842827
0,0000847	1835,823059
0,0000865	1838,803291
0,0000875	1841,783524
0,0000892	1844,763756
0,0000901	1847,743988
0,0000926	1850,72422
0,0000934	1853,704453
0,0000946	1856,684685
0,0000966	1859,664917
0,000098	1862,645149
0,0000999	1865,625381
0,0001	1868,605614
0,000103	1871,585846
0,000104	1874,566078
0,000106	1877,54631
0,000106	1880,526543
0,000108	1883,506775
0,000109	1886,487007
0,000111	1889,467239
0,00011	1892,447472
0,000112	1895,427704
0,000114	1898,407936
0,000114	1901,388168
0,000115	1904,368401
0,000114	1907,348633
0,000116	1910,328865
0,000117	1913,309097
0,000119	1916,28933
0,000119	1919,269562
0,000119	1922,249794
0,00012	1925,230026
0,00012	1928,210258
0,000121	1931,190491
0,000121	1934,170723
0,000122	1937,150955
0,000122	1940,131187
0,000121	1943,11142
0,000121	1946,091652
0,000122	1949,071884
0,000122	1952,052116
0,000122	1955,032349
0,000122	1958,012581
0,000123	1960,992813
0,000122	1963,973045
0,000123	1966,953278
0,000122	1969,93351
0,000122	1972,913742
0,000122	1975,893974
0,000122	1978,874207
0,000122	1981,854439
0,000123	1984,834671
0,000123	1987,814903
0,000123	1990,795135
0,000123	1993,775368
0,000123	1996,7556
0,000123	1999,735832
0,000124	2002,716064
0,000123	2005,696297
0,000124	2008,676529
0,000124	2011,656761
0,000123	2014,636993
0,000124	2017,617226
0,000125	2020,597458
0,000124	2023,57769
0,000124	2026,557922
0,000125	2029,538155
0,000123	2032,518387
0,000125	2035,498619
0,000124	2038,478851
0,000125	2041,459084
0,000125	2044,439316
0,000125	2047,419548
0,000126	2050,39978
0,000125	2053,380013
0,000125	2056,360245
0,000125	2059,340477
0,000126	2062,320709
0,000125	2065,300941
0,000126	2068,281174
0,000126	2071,261406
0,000126	2074,241638
0,000126	2077,22187
0,000126	2080,202103
0,000126	2083,182335
0,000126	2086,162567
0,000126	2089,142799
0,000127	2092,123032
0,000127	2095,103264
0,000126	2098,083496
0,000127	2101,063728
0,000126	2104,043961
0,000127	2107,024193
0,000127	2110,004425
0,000127	2112,984657
0,000127	2115,96489
0,000127	2118,945122
0,000128	2121,925354
0,000127	2124,905586
0,000128	2127,885818
0,000129	2130,866051
0,000128	2133,846283
0,000128	2136,826515
0,000129	2139,806747
0,00013	2142,78698
0,000129	2145,767212
0,000129	2148,747444
0,00013	2151,727676
0,00013	2154,707909
0,000131	2157,688141
0,00013	2160,668373
0,00013	2163,648605
0,000132	2166,628838
0,000131	2169,60907
0,000131	2172,589302
0,000133	2175,569534
0,000132	2178,549767
0,000133	2181,529999
0,000133	2184,510231
0,000133	2187,490463
0,000133	2190,470695
0,000134	2193,450928
0,000134	2196,43116
0,000135	2199,411392
0,000133	2202,391624
0,000135	2205,371857
0,000136	2208,352089
0,000136	2211,332321
0,000136	2214,312553
0,000137	2217,292786
0,000137	2220,273018
0,000137	2223,25325
0,000137	2226,233482
0,000137	2229,213715
0,000137	2232,193947
0,000137	2235,174179
0,000138	2238,154411
0,000138	2241,134644
0,000138	2244,114876
0,000138	2247,095108
0,000138	2250,07534
0,000138	2253,055573
0,000138	2256,035805
0,000138	2259,016037
0,000139	2261,996269
0,00014	2264,976501
0,00014	2267,956734
0,000139	2270,936966
0,00014	2273,917198
0,00014	2276,89743
0,00014	2279,877663
0,00014	2282,857895
0,000141	2285,838127
0,000141	2288,818359
0,000141	2291,798592
0,000141	2294,778824
0,000142	2297,759056
0,000143	2300,739288
0,000142	2303,719521
0,000143	2306,699753
0,000145	2309,679985
0,000144	2312,660217
0,000144	2315,64045
0,000145	2318,620682
0,000144	2321,600914
0,000145	2324,581146
0,000146	2327,561378
0,000146	2330,541611
0,000147	2333,521843
0,000146	2336,502075
0,000147	2339,482307
0,000147	2342,46254
0,000147	2345,442772
0,000147	2348,423004
0,000148	2351,403236
0,000149	2354,383469
0,000148	2357,363701
0,000149	2360,343933
0,000149	2363,324165
0,000149	2366,304398
0,00015	2369,28463
0,00015	2372,264862
0,000149	2375,245094
0,000148	2378,225327
0,000149	2381,205559
0,00015	2384,185791
0,00015	2387,166023
0,00015	2390,146255
0,00015	2393,126488
0,000151	2396,10672
0,00015	2399,086952
0,000151	2402,067184
0,00015	2405,047417
0,000151	2408,027649
0,000151	2411,007881
0,000151	2413,988113
0,00015	2416,968346
0,000151	2419,948578
0,000151	2422,92881
0,000151	2425,909042
0,000152	2428,889275
0,000152	2431,869507
0,000152	2434,849739
0,000152	2437,829971
0,000152	2440,810204
0,000153	2443,790436
0,000154	2446,770668
0,000153	2449,7509
0,000154	2452,731133
0,000155	2455,711365
0,000154	2458,691597
0,000154	2461,671829
0,000154	2464,652061
0,000155	2467,632294
0,000155	2470,612526
0,000155	2473,592758
0,000157	2476,57299
0,000157	2479,553223
0,000157	2482,533455
0,000157	2485,513687
0,000157	2488,493919
0,000157	2491,474152
0,000159	2494,454384
0,000159	2497,434616
0,000159	2500,414848
0,00016	2503,395081
0,00016	2506,375313
0,000161	2509,355545
0,000161	2512,335777
0,000161	2515,31601
0,000162	2518,296242
0,000163	2521,276474
0,000164	2524,256706
0,000164	2527,236938
0,000165	2530,217171
0,000164	2533,197403
0,000165	2536,177635
0,000165	2539,157867
0,000166	2542,1381
0,000167	2545,118332
0,000167	2548,098564
0,000168	2551,078796
0,000169	2554,059029
0,000169	2557,039261
0,00017	2560,019493
0,000171	2562,999725
0,000171	2565,979958
0,000172	2568,96019
0,000173	2571,940422
0,000174	2574,920654
0,000174	2577,900887
0,000176	2580,881119
0,000175	2583,861351
0,000177	2586,841583
0,000178	2589,821815
0,000179	2592,802048
0,000182	2595,78228
0,000182	2598,762512
0,000184	2601,742744
0,000185	2604,722977
0,000186	2607,703209
0,000187	2610,683441
0,000189	2613,663673
0,00019	2616,643906
0,000191	2619,624138
0,000193	2622,60437
0,000194	2625,584602
0,000195	2628,564835
0,000197	2631,545067
0,000199	2634,525299
0,000201	2637,505531
0,000201	2640,485764
0,000203	2643,465996
0,000205	2646,446228
0,000205	2649,42646
0,000208	2652,406693
0,00021	2655,386925
0,000211	2658,367157
0,000213	2661,347389
0,000215	2664,327621
0,000217	2667,307854
0,000219	2670,288086
0,00022	2673,268318
0,000222	2676,24855
0,000224	2679,228783
0,000227	2682,209015
0,000227	2685,189247
0,00023	2688,169479
0,000233	2691,149712
0,000234	2694,129944
0,000236	2697,110176
0,000238	2700,090408
0,000241	2703,070641
0,000243	2706,050873
0,000245	2709,031105
0,000248	2712,011337
0,000251	2714,99157
0,000253	2717,971802
0,000255	2720,952034
0,000258	2723,932266
0,000262	2726,912498
0,000266	2729,892731
0,000268	2732,872963
0,000273	2735,853195
0,000277	2738,833427
0,000281	2741,81366
0,000286	2744,793892
0,000291	2747,774124
0,000297	2750,754356
0,000304	2753,734589
0,000309	2756,714821
0,000316	2759,695053
0,000324	2762,675285
0,000331	2765,655518
0,000338	2768,63575
0,000345	2771,615982
0,00035	2774,596214
0,000354	2777,576447
0,000355	2780,556679
0,000354	2783,536911
0,000351	2786,517143
0,000342	2789,497375
0,000332	2792,477608
0,000318	2795,45784
0,000304	2798,438072
0,000287	2801,418304
0,00027	2804,398537
0,000251	2807,378769
0,000236	2810,359001
0,000219	2813,339233
0,000204	2816,319466
0,00019	2819,299698
0,000178	2822,27993
0,000168	2825,260162
0,000159	2828,240395
0,000151	2831,220627
0,000145	2834,200859
0,00014	2837,181091
0,000137	2840,161324
0,000134	2843,141556
0,000132	2846,121788
0,000132	2849,10202
0,000131	2852,082253
0,000131	2855,062485
0,000133	2858,042717
0,000134	2861,022949
0,000134	2864,003181
0,000136	2866,983414
0,000138	2869,963646
0,000139	2872,943878
0,000141	2875,92411
0,000142	2878,904343
0,000145	2881,884575
0,000147	2884,864807
0,000148	2887,845039
0,000151	2890,825272
0,000152	2893,805504
0,000154	2896,785736
0,000155	2899,765968
0,000158	2902,746201
0,00016	2905,726433
0,000161	2908,706665
0,000162	2911,686897
0,000164	2914,66713
0,000165	2917,647362
0,000166	2920,627594
0,000168	2923,607826
0,000169	2926,588058
0,00017	2929,568291
0,000172	2932,548523
0,000174	2935,528755
0,000174	2938,508987
0,000175	2941,48922
0,000176	2944,469452
0,000177	2947,449684
0,000178	2950,429916
0,00018	2953,410149
0,000181	2956,390381
0,000181	2959,370613
0,000182	2962,350845
0,000183	2965,331078
0,000184	2968,31131
0,000186	2971,291542
0,000186	2974,271774
0,000187	2977,252007
0,000188	2980,232239
0,00019	2983,212471
0,00019	2986,192703
0,000192	2989,172935
0,000193	2992,153168
0,000193	2995,1334
0,000195	2998,113632
0,000197	3001,093864
0,000197	3004,074097
0,000198	3007,054329
0,0002	3010,034561
0,000202	3013,014793
0,000202	3015,995026
0,000203	3018,975258
0,000205	3021,95549
0,000206	3024,935722
0,000207	3027,915955
0,000208	3030,896187
0,000209	3033,876419
0,000211	3036,856651
0,000212	3039,836884
0,000214	3042,817116
0,000214	3045,797348
0,000216	3048,77758
0,000216	3051,757813
0,000219	3054,738045
0,00022	3057,718277
0,000221	3060,698509
0,000222	3063,678741
0,000223	3066,658974
0,000225	3069,639206
0,000226	3072,619438
0,000226	3075,59967
0,000227	3078,579903
0,000229	3081,560135
0,000229	3084,540367
0,00023	3087,520599
0,000231	3090,500832
0,000231	3093,481064
0,000232	3096,461296
0,000232	3099,441528
0,000233	3102,421761
0,000234	3105,401993
0,000235	3108,382225
0,000235	3111,362457
0,000235	3114,34269
0,000235	3117,322922
0,000236	3120,303154
0,000236	3123,283386
0,000236	3126,263618
0,000236	3129,243851
0,000236	3132,224083
0,000236	3135,204315
0,000237	3138,184547
0,000236	3141,16478
0,000236	3144,145012
0,000234	3147,125244
0,000233	3150,105476
0,000232	3153,085709
0,00023	3156,065941
0,000228	3159,046173
0,000226	3162,026405
0,000223	3165,006638
0,00022	3167,98687
0,000215	3170,967102
0,00021	3173,947334
0,000205	3176,927567
0,0002	3179,907799
0,000192	3182,888031
0,000184	3185,868263
0,000176	3188,848495
0,000166	3191,828728
0,000155	3194,80896
0,000145	3197,789192
0,000134	3200,769424
0,00012	3203,749657
0,000107	3206,729889
0,0000927	3209,710121
0,0000798	3212,690353
0,0000662	3215,670586
0,0000548	3218,650818
0,000044	3221,63105
0,0000402	3224,611282
0,0000413	3227,591515
0,0000461	3230,571747
0,0000529	3233,551979
0,0000617	3236,532211
0,0000705	3239,512444
0,0000791	3242,492676
0,0000885	3245,472908
0,000097	3248,45314
0,000104	3251,433372
0,000111	3254,413605
0,000118	3257,393837
0,000125	3260,374069
0,00013	3263,354301
0,000135	3266,334534
0,000139	3269,314766
0,000144	3272,294998
0,000148	3275,27523
0,000151	3278,255463
0,000156	3281,235695
0,00016	3284,215927
0,000163	3287,196159
0,000167	3290,176392
0,00017	3293,156624
0,000174	3296,136856
0,000177	3299,117088
0,000181	3302,097321
0,000185	3305,077553
0,000188	3308,057785
0,000191	3311,038017
0,000194	3314,01825
0,000198	3316,998482
0,000201	3319,978714
0,000203	3322,958946
0,000206	3325,939178
0,000209	3328,919411
0,000213	3331,899643
0,000214	3334,879875
0,000217	3337,860107
0,00022	3340,84034
0,000222	3343,820572
0,000225	3346,800804
0,000227	3349,781036
0,000229	3352,761269
0,000232	3355,741501
0,000234	3358,721733
0,000236	3361,701965
0,000238	3364,682198
0,00024	3367,66243
0,000243	3370,642662
0,000245	3373,622894
0,000247	3376,603127
0,00025	3379,583359
0,000251	3382,563591
0,000252	3385,543823
0,000254	3388,524055
0,000256	3391,504288
0,000259	3394,48452
0,00026	3397,464752
0,000263	3400,444984
0,000265	3403,425217
0,000266	3406,405449
0,000268	3409,385681
0,00027	3412,365913
0,000272	3415,346146
0,000273	3418,326378
0,000276	3421,30661
0,000278	3424,286842
0,000279	3427,267075
0,000281	3430,247307
0,000282	3433,227539
0,000284	3436,207771
0,000287	3439,188004
0,000288	3442,168236
0,000291	3445,148468
0,000292	3448,1287
0,000294	3451,108932
0,000295	3454,089165
0,000297	3457,069397
0,0003	3460,049629
0,000301	3463,029861
0,000303	3466,010094
0,000305	3468,990326
0,000307	3471,970558
0,000309	3474,95079
0,00031	3477,931023
0,000313	3480,911255
0,000315	3483,891487
0,000317	3486,871719
0,000319	3489,851952
0,000321	3492,832184
0,000323	3495,812416
0,000324	3498,792648
0,000327	3501,772881
0,000328	3504,753113
0,000331	3507,733345
0,000332	3510,713577
0,000334	3513,69381
0,000337	3516,674042
0,000339	3519,654274
0,000341	3522,634506
0,000343	3525,614738
0,000346	3528,594971
0,000348	3531,575203
0,000349	3534,555435
0,000351	3537,535667
0,000354	3540,5159
0,000356	3543,496132
0,000359	3546,476364
0,00036	3549,456596
0,000364	3552,436829
0,000365	3555,417061
0,000369	3558,397293
0,00037	3561,377525
0,000372	3564,357758
0,000375	3567,33799
0,000378	3570,318222
0,00038	3573,298454
0,000382	3576,278687
0,000384	3579,258919
0,000387	3582,239151
0,000389	3585,219383
0,000391	3588,199615
0,000394	3591,179848
0,000397	3594,16008
0,0004	3597,140312
0,000402	3600,120544
0,000405	3603,100777
0,000407	3606,081009
0,000409	3609,061241
0,000411	3612,041473
0,000414	3615,021706
0,000416	3618,001938
0,000419	3620,98217
0,000421	3623,962402
0,000424	3626,942635
0,000426	3629,922867
0,000428	3632,903099
0,000431	3635,883331
0,000434	3638,863564
0,000437	3641,843796
0,00044	3644,824028
0,000441	3647,80426
0,000445	3650,784492
0,000446	3653,764725
0,000449	3656,744957
0,000452	3659,725189
0,000454	3662,705421
0,000459	3665,685654
0,000461	3668,665886
0,000464	3671,646118
0,000467	3674,62635
0,00047	3677,606583
0,000473	3680,586815
0,000477	3683,567047
0,00048	3686,547279
0,000484	3689,527512
0,000487	3692,507744
0,00049	3695,487976
0,000494	3698,468208
0,000497	3701,448441
0,000502	3704,428673
0,000506	3707,408905
0,00051	3710,389137
0,000514	3713,36937
0,000518	3716,349602
0,000522	3719,329834
0,000526	3722,310066
0,000531	3725,290298
0,000534	3728,270531
0,00054	3731,250763
0,000544	3734,230995
0,000548	3737,211227
0,000552	3740,19146
0,000558	3743,171692
0,000562	3746,151924
0,000567	3749,132156
0,000571	3752,112389
0,000576	3755,092621
0,000581	3758,072853
0,000586	3761,053085
0,000592	3764,033318
0,000597	3767,01355
0,000605	3769,993782
0,00061	3772,974014
0,000616	3775,954247
0,000622	3778,934479
0,000628	3781,914711
0,000635	3784,894943
0,000641	3787,875175
0,000649	3790,855408
0,000655	3793,83564
0,000662	3796,815872
0,000669	3799,796104
0,000675	3802,776337
0,000684	3805,756569
0,000691	3808,736801
0,000699	3811,717033
0,000707	3814,697266
0,000715	3817,677498
0,000723	3820,65773
0,000731	3823,637962
0,00074	3826,618195
0,000748	3829,598427
0,000756	3832,578659
0,000765	3835,558891
0,000774	3838,539124
0,000783	3841,519356
0,000791	3844,499588
0,000802	3847,47982
0,000811	3850,460052
0,000821	3853,440285
0,000833	3856,420517
0,000843	3859,400749
0,000854	3862,380981
0,000865	3865,361214
0,000876	3868,341446
0,000888	3871,321678
0,000901	3874,30191
0,000914	3877,282143
0,000927	3880,262375
0,000939	3883,242607
0,000953	3886,222839
0,000967	3889,203072
0,000982	3892,183304
0,000997	3895,163536
0,00101	3898,143768
0,00103	3901,124001
0,00104	3904,104233
0,00106	3907,084465
0,00108	3910,064697
0,0011	3913,04493
0,00112	3916,025162
0,00114	3919,005394
0,00116	3921,985626
0,00118	3924,965858
0,0012	3927,946091
0,00122	3930,926323
0,00124	3933,906555
0,00127	3936,886787
0,00129	3939,86702
0,00132	3942,847252
0,00135	3945,827484
0,00137	3948,807716
0,0014	3951,787949
0,00143	3954,768181
0,00146	3957,748413
0,0015	3960,728645
0,00153	3963,708878
0,00156	3966,68911
0,0016	3969,669342
0,00164	3972,649574
0,00168	3975,629807
0,00172	3978,610039
0,00177	3981,590271
0,00181	3984,570503
0,00186	3987,550735
0,00191	3990,530968
0,00196	3993,5112
0,00202	3996,491432
0,00207	3999,471664
0,00214	4002,451897
0,0022	4005,432129
0,00227	4008,412361
0,00234	4011,392593
0,00241	4014,372826
0,00249	4017,353058
0,00258	4020,33329
0,00267	4023,313522
0,00276	4026,293755
0,00286	4029,273987
0,00296	4032,254219
0,00307	4035,234451
0,00318	4038,214684
0,00331	4041,194916
0,00343	4044,175148
0,00356	4047,15538
0,00369	4050,135612
0,00383	4053,115845
0,00398	4056,096077
0,00412	4059,076309
0,00426	4062,056541
0,0044	4065,036774
0,00454	4068,017006
0,00466	4070,997238
0,00477	4073,97747
0,00486	4076,957703
0,00493	4079,937935
0,00497	4082,918167
0,00498	4085,898399
0,00496	4088,878632
0,0049	4091,858864
0,00481	4094,839096
0,0047	4097,819328
0,00456	4100,799561
0,00441	4103,779793
0,00425	4106,760025
0,00409	4109,740257
0,00392	4112,72049
0,00376	4115,700722
0,00361	4118,680954
0,00346	4121,661186
0,00331	4124,641418
0,00318	4127,621651
0,00305	4130,601883
0,00293	4133,582115
0,00282	4136,562347
0,00272	4139,54258
0,00262	4142,522812
0,00252	4145,503044
0,00244	4148,483276
0,00235	4151,463509
0,00228	4154,443741
0,0022	4157,423973
0,00214	4160,404205
0,00207	4163,384438
0,00201	4166,36467
0,00195	4169,344902
0,0019	4172,325134
0,00184	4175,305367
0,0018	4178,285599
0,00175	4181,265831
0,00171	4184,246063
0,00167	4187,226295
0,00163	4190,206528
0,00159	4193,18676
0,00155	4196,166992
0,00152	4199,147224
0,00148	4202,127457
0,00145	4205,107689
0,00142	4208,087921
0,00139	4211,068153
0,00136	4214,048386
0,00133	4217,028618
0,0013	4220,00885
0,00128	4222,989082
0,00125	4225,969315
0,00123	4228,949547
0,00121	4231,929779
0,00119	4234,910011
0,00116	4237,890244
0,00114	4240,870476
0,00113	4243,850708
0,00111	4246,83094
0,00109	4249,811172
0,00107	4252,791405
0,00105	4255,771637
0,00104	4258,751869
0,00102	4261,732101
0,00101	4264,712334
0,000993	4267,692566
0,000979	4270,672798
0,000964	4273,65303
0,000953	4276,633263
0,000939	4279,613495
0,000926	4282,593727
0,000914	4285,573959
0,000903	4288,554192
0,00089	4291,534424
0,000879	4294,514656
0,000869	4297,494888
0,000858	4300,475121
0,000847	4303,455353
0,000837	4306,435585
0,000827	4309,415817
0,000816	4312,396049
0,000806	4315,376282
0,000796	4318,356514
0,000787	4321,336746
0,000779	4324,316978
0,000769	4327,297211
0,000761	4330,277443
0,000751	4333,257675
0,000742	4336,237907
0,000734	4339,21814
0,000726	4342,198372
0,000718	4345,178604
0,00071	4348,158836
0,000702	4351,139069
0,000694	4354,119301
0,000687	4357,099533
0,000679	4360,079765
0,000672	4363,059998
0,000665	4366,04023
0,000659	4369,020462
0,000652	4372,000694
0,000646	4374,980927
0,000638	4377,961159
0,000632	4380,941391
0,000626	4383,921623
0,00062	4386,901855
0,000614	4389,882088
0,00061	4392,86232
0,000604	4395,842552
0,000599	4398,822784
0,000593	4401,803017
0,000588	4404,783249
0,000584	4407,763481
0,000579	4410,743713
0,000574	4413,723946
0,000569	4416,704178
0,000565	4419,68441
0,000559	4422,664642
0,000556	4425,644875
0,000551	4428,625107
0,000547	4431,605339
0,000543	4434,585571
0,000538	4437,565804
0,000533	4440,546036
0,000529	4443,526268
0,000525	4446,5065
0,000522	4449,486732
0,000517	4452,466965
0,000513	4455,447197
0,000509	4458,427429
0,000505	4461,407661
0,000502	4464,387894
0,000498	4467,368126
0,000494	4470,348358
0,000489	4473,32859
0,000486	4476,308823
0,000483	4479,289055
0,000479	4482,269287
0,000475	4485,249519
0,000471	4488,229752
0,000468	4491,209984
0,000465	4494,190216
0,000461	4497,170448
0,000458	4500,150681
0,000454	4503,130913
0,000451	4506,111145
0,000448	4509,091377
0,000445	4512,071609
0,000442	4515,051842
0,000439	4518,032074
0,000435	4521,012306
0,000431	4523,992538
0,000428	4526,972771
0,000424	4529,953003
0,000421	4532,933235
0,000418	4535,913467
0,000415	4538,8937
0,000412	4541,873932
0,000409	4544,854164
0,000405	4547,834396
0,000402	4550,814629
0,000398	4553,794861
0,000394	4556,775093
0,000391	4559,755325
0,000388	4562,735558
0,000384	4565,71579
0,000381	4568,696022
0,000378	4571,676254
0,000374	4574,656487
0,000371	4577,636719
0,000368	4580,616951
0,000364	4583,597183
0,000362	4586,577415
0,000358	4589,557648
0,000356	4592,53788
0,000352	4595,518112
0,00035	4598,498344
0,000346	4601,478577
0,000343	4604,458809
0,00034	4607,439041
0,000337	4610,419273
0,000336	4613,399506
0,000334	4616,379738
0,000332	4619,35997
0,000331	4622,340202
0,000329	4625,320435
0,000329	4628,300667
0,000328	4631,280899
0,000328	4634,261131
0,000328	4637,241364
0,000328	4640,221596
0,000328	4643,201828
0,000328	4646,18206
0,000328	4649,162292
0,000328	4652,142525
0,000328	4655,122757
0,000328	4658,102989
0,000327	4661,083221
0,000327	4664,063454
0,000326	4667,043686
0,000326	4670,023918
0,000324	4673,00415
0,000323	4675,984383
0,000322	4678,964615
0,000322	4681,944847
0,00032	4684,925079
0,000318	4687,905312
0,000318	4690,885544
0,000316	4693,865776
0,000315	4696,846008
0,000314	4699,826241
0,000312	4702,806473
0,00031	4705,786705
0,000309	4708,766937
0,000308	4711,747169
0,000307	4714,727402
0,000306	4717,707634
0,000304	4720,687866
0,000303	4723,668098
0,000302	4726,648331
0,0003	4729,628563
0,000299	4732,608795
0,000297	4735,589027
0,000297	4738,56926
0,000296	4741,549492
0,000295	4744,529724
0,000292	4747,509956
0,000292	4750,490189
0,000291	4753,470421
0,00029	4756,450653
0,000288	4759,430885
0,000287	4762,411118
0,000287	4765,39135
0,000286	4768,371582
0,000285	4771,351814
0,000283	4774,332047
0,000282	4777,312279
0,000282	4780,292511
0,00028	4783,272743
0,00028	4786,252975
0,000279	4789,233208
0,000278	4792,21344
0,000278	4795,193672
0,000277	4798,173904
0,000275	4801,154137
0,000275	4804,134369
0,000273	4807,114601
0,000272	4810,094833
0,000272	4813,075066
0,000272	4816,055298
0,00027	4819,03553
0,000269	4822,015762
0,000268	4824,995995
0,000267	4827,976227
0,000267	4830,956459
0,000267	4833,936691
0,000265	4836,916924
0,000264	4839,897156
0,000264	4842,877388
0,000263	4845,85762
0,000262	4848,837852
0,000261	4851,818085
0,000261	4854,798317
0,00026	4857,778549
0,000259	4860,758781
0,000257	4863,739014
0,000257	4866,719246
0,000256	4869,699478
0,000254	4872,67971
0,000254	4875,659943
0,000253	4878,640175
0,000252	4881,620407
0,000251	4884,600639
0,00025	4887,580872
0,00025	4890,561104
0,000248	4893,541336
0,000247	4896,521568
0,000247	4899,501801
0,000245	4902,482033
0,000245	4905,462265
0,000243	4908,442497
0,000242	4911,422729
0,000241	4914,402962
0,000241	4917,383194
0,00024	4920,363426
0,000239	4923,343658
0,000238	4926,323891
0,000238	4929,304123
0,000237	4932,284355
0,000236	4935,264587
0,000235	4938,24482
0,000235	4941,225052
0,000234	4944,205284
0,000233	4947,185516
0,000234	4950,165749
0,000233	4953,145981
0,000232	4956,126213
0,000232	4959,106445
0,00023	4962,086678
0,000231	4965,06691
0,000229	4968,047142
0,000228	4971,027374
0,000227	4974,007607
0,000227	4976,987839
0,000225	4979,968071
0,000224	4982,948303
0,000224	4985,928535
0,000222	4988,908768
0,000221	4991,889
0,00022	4994,869232
0,00022	4997,849464
0,000218	5000,829697
0,000217	5003,809929
0,000216	5006,790161
0,000215	5009,770393
0,000214	5012,750626
0,000212	5015,730858
0,000211	5018,71109
0,000209	5021,691322
0,000207	5024,671555
0,000206	5027,651787
0,000205	5030,632019
0,000204	5033,612251
0,000201	5036,592484
0,0002	5039,572716
0,000198	5042,552948
0,000197	5045,53318
0,000197	5048,513412
0,000195	5051,493645
0,000193	5054,473877
0,000193	5057,454109
0,00019	5060,434341
0,000191	5063,414574
0,000188	5066,394806
0,000188	5069,375038
0,000187	5072,35527
0,000186	5075,335503
0,000186	5078,315735
0,000185	5081,295967
0,000184	5084,276199
0,000184	5087,256432
0,000182	5090,236664
0,000182	5093,216896
0,000183	5096,197128
0,000182	5099,177361
0,000181	5102,157593
0,00018	5105,137825
0,000179	5108,118057
0,00018	5111,098289
0,000179	5114,078522
0,000178	5117,058754
0,000178	5120,038986
0,000179	5123,019218
0,000177	5125,999451
0,000178	5128,979683
0,000178	5131,959915
0,000176	5134,940147
0,000176	5137,92038
0,000175	5140,900612
0,000175	5143,880844
0,000175	5146,861076
0,000174	5149,841309
0,000174	5152,821541
0,000172	5155,801773
0,000171	5158,782005
0,000171	5161,762238
0,00017	5164,74247
0,00017	5167,722702
0,000169	5170,702934
0,000168	5173,683167
0,000167	5176,663399
0,000166	5179,643631
0,000165	5182,623863
0,000165	5185,604095
0,000165	5188,584328
0,000163	5191,56456
0,000163	5194,544792
0,000163	5197,525024
0,000161	5200,505257
0,000159	5203,485489
0,000159	5206,465721
0,000159	5209,445953
0,000158	5212,426186
0,000158	5215,406418
0,000157	5218,38665
0,000156	5221,366882
0,000156	5224,347115
0,000155	5227,327347
0,000155	5230,307579
0,000154	5233,287811
0,000153	5236,268044
0,000153	5239,248276
0,000152	5242,228508
0,00015	5245,20874
0,00015	5248,188972
0,000149	5251,169205
0,000149	5254,149437
0,000149	5257,129669
0,000148	5260,109901
0,000146	5263,090134
0,000146	5266,070366
0,000145	5269,050598
0,000144	5272,03083
0,000144	5275,011063
0,000143	5277,991295
0,000143	5280,971527
0,000141	5283,951759
0,00014	5286,931992
0,00014	5289,912224
0,000139	5292,892456
0,000138	5295,872688
0,000137	5298,852921
0,000137	5301,833153
0,000136	5304,813385
0,000134	5307,793617
0,000135	5310,773849
0,000132	5313,754082
0,000133	5316,734314
0,000132	5319,714546
0,00013	5322,694778
0,000131	5325,675011
0,00013	5328,655243
0,000128	5331,635475
0,000128	5334,615707
0,000128	5337,59594
0,000127	5340,576172
0,000127	5343,556404
0,000125	5346,536636
0,000126	5349,516869
0,000123	5352,497101
0,000122	5355,477333
0,000121	5358,457565
0,000122	5361,437798
0,00012	5364,41803
0,00012	5367,398262
0,000118	5370,378494
0,000118	5373,358727
0,000117	5376,338959
0,000116	5379,319191
0,000114	5382,299423
0,000113	5385,279655
0,000111	5388,259888
0,000109	5391,24012
0,000108	5394,220352
0,000106	5397,200584
0,000104	5400,180817
0,000103	5403,161049
0,0001	5406,141281
0,0000977	5409,121513
0,0000963	5412,101746
0,0000939	5415,081978
0,0000915	5418,06221
0,00009	5421,042442
0,0000864	5424,022675
0,0000847	5427,002907
0,0000812	5429,983139
0,0000794	5432,963371
0,0000754	5435,943604
0,0000737	5438,923836
0,0000704	5441,904068
0,0000687	5444,8843
0,0000659	5447,864532
0,0000618	5450,844765
0,0000604	5453,824997
0,0000588	5456,805229
0,000057	5459,785461
0,0000545	5462,765694
0,0000546	5465,745926
0,0000549	5468,726158
0,0000559	5471,70639
0,0000593	5474,686623
0,0000613	5477,666855
0,000066	5480,647087
0,0000712	5483,627319
0,0000772	5486,607552
0,0000839	5489,587784
0,0000909	5492,568016
0,0000992	5495,548248
0,000108	5498,528481
0,000117	5501,508713
0,000126	5504,488945
0,000136	5507,469177
0,000145	5510,449409
0,000155	5513,429642
0,000164	5516,409874
0,000173	5519,390106
0,000182	5522,370338
0,000192	5525,350571
0,0002	5528,330803
0,000207	5531,311035
0,000214	5534,291267
0,00022	5537,2715
0,000226	5540,251732
0,000231	5543,231964
0,000234	5546,212196
0,000238	5549,192429
0,000241	5552,172661
0,000242	5555,152893
0,000243	5558,133125
0,000245	5561,113358
0,000244	5564,09359
0,000244	5567,073822
0,000242	5570,054054
0,000242	5573,034286
0,000241	5576,014519
0,000239	5578,994751
0,000237	5581,974983
0,000237	5584,955215
0,000235	5587,935448
0,000235	5590,91568
0,000232	5593,895912
0,000232	5596,876144
0,00023	5599,856377
0,000228	5602,836609
0,000227	5605,816841
0,000226	5608,797073
0,000224	5611,777306
0,000223	5614,757538
0,000222	5617,73777
0,000221	5620,718002
0,000219	5623,698235
0,000219	5626,678467
0,000218	5629,658699
0,000217	5632,638931
0,000215	5635,619164
0,000214	5638,599396
0,000214	5641,579628
0,000214	5644,55986
0,000212	5647,540092
0,00021	5650,520325
0,000209	5653,500557
0,000209	5656,480789
0,000207	5659,461021
0,000205	5662,441254
0,000205	5665,421486
0,000204	5668,401718
0,000203	5671,38195
0,000202	5674,362183
0,000201	5677,342415
0,000199	5680,322647
0,000199	5683,302879
0,000199	5686,283112
0,000197	5689,263344
0,000196	5692,243576
0,000195	5695,223808
0,000194	5698,204041
0,000193	5701,184273
0,000193	5704,164505
0,000192	5707,144737
0,000191	5710,124969
0,00019	5713,105202
0,000189	5716,085434
0,000189	5719,065666
0,000187	5722,045898
0,000187	5725,026131
0,000185	5728,006363
0,000186	5730,986595
0,000185	5733,966827
0,000184	5736,94706
0,000182	5739,927292
0,000182	5742,907524
0,000182	5745,887756
0,000181	5748,867989
0,000179	5751,848221
0,000179	5754,828453
0,000178	5757,808685
0,000177	5760,788918
0,000176	5763,76915
0,000176	5766,749382
0,000174	5769,729614
0,000174	5772,709846
0,000173	5775,690079
0,000172	5778,670311
0,000172	5781,650543
0,000169	5784,630775
0,00017	5787,611008
0,00017	5790,59124
0,000168	5793,571472
0,000168	5796,551704
0,000167	5799,531937
0,000166	5802,512169
0,000165	5805,492401
0,000164	5808,472633
0,000164	5811,452866
0,000162	5814,433098
0,000163	5817,41333
0,000161	5820,393562
0,00016	5823,373795
0,00016	5826,354027
0,000159	5829,334259
0,000158	5832,314491
0,000157	5835,294724
0,000156	5838,274956
0,000156	5841,255188
0,000154	5844,23542
0,000154	5847,215652
0,000153	5850,195885
0,000151	5853,176117
0,000151	5856,156349
0,000149	5859,136581
0,000149	5862,116814
0,000147	5865,097046
0,000145	5868,077278
0,000145	5871,05751
0,000143	5874,037743
0,000142	5877,017975
0,000142	5879,998207
0,000139	5882,978439
0,000138	5885,958672
0,000136	5888,938904
0,000136	5891,919136
0,000135	5894,899368
0,000134	5897,879601
0,000134	5900,859833
0,000133	5903,840065
0,000133	5906,820297
0,000133	5909,800529
0,000133	5912,780762
0,000134	5915,760994
0,000134	5918,741226
0,000134	5921,721458
0,000135	5924,701691
0,000135	5927,681923
0,000137	5930,662155
0,000138	5933,642387
0,00014	5936,62262
0,00014	5939,602852
0,000142	5942,583084
0,000143	5945,563316
[truncated: 30,772 more rows]
