# Supplementary material for: Predicting the Durability of Solid Fired Bricks Using NDT Electroacoustic Methods
Source: Materials (Basel). 2022 Aug 25;15(17):5882. doi: 10.3390/ma15175882 (PMC9457344; doi:10.3390/ma15175882)
Supplement: Supplementary file 1 [file materials-15-05882-s001.zip › 40-NV0_FT.csv]

ASCII data file created with TiePie Multi Channel software. www.tiepie.com.
2021-02-24 09:15:45 704m
Frequency	FFT1
Hz	V
0,002002535	0
0,000823314	2,980232239
0,000837568	5,960464478
0,00081224	8,940696716
0,000816614	11,92092896
0,00081587	14,90116119
0,000838059	17,88139343
0,000814289	20,86162567
0,000833527	23,84185791
0,000853154	26,82209015
0,000835576	29,80232239
0,000835429	32,78255463
0,000838178	35,76278687
0,000845804	38,7430191
0,000846221	41,72325134
0,000882626	44,70348358
0,000887037	47,68371582
0,000671271	50,66394806
0,00080483	53,6441803
0,000828197	56,62441254
0,000820079	59,60464478
0,000831271	62,58487701
0,00083404	65,56510925
0,00082842	68,54534149
0,000816892	71,52557373
0,000822998	74,50580597
0,000831167	77,48603821
0,000844227	80,46627045
0,000853849	83,44650269
0,000879357	86,42673492
0,000888197	89,40696716
0,000869899	92,3871994
0,000854893	95,36743164
0,000906326	98,34766388
0,000755772	101,3278961
0,000793171	104,3081284
0,00082045	107,2883606
0,00082043	110,2685928
0,000799164	113,2488251
0,000791828	116,2290573
0,000801858	119,2092896
0,0008184	122,1895218
0,000829809	125,169754
0,000833948	128,1499863
0,000842343	131,1302185
0,000846616	134,1104507
0,00084268	137,090683
0,000830077	140,0709152
0,000838569	143,0511475
0,000838047	146,0313797
0,000828063	149,0116119
0,00083283	151,9918442
0,00083498	154,9720764
0,000837877	157,9523087
0,000819997	160,9325409
0,000818531	163,9127731
0,00082218	166,8930054
0,000825196	169,8732376
0,000834953	172,8534698
0,000842696	175,8337021
0,000855857	178,8139343
0,000848401	181,7941666
0,000857632	184,7743988
0,000866284	187,754631
0,000887065	190,7348633
0,000893814	193,7150955
0,000893256	196,6953278
0,000928082	199,67556
0,000905173	202,6557922
0,000908188	205,6360245
0,000906879	208,6162567
0,000906165	211,596489
0,00091002	214,5767212
0,00090929	217,5569534
0,000911545	220,5371857
0,000917297	223,5174179
0,000915795	226,4976501
0,000904379	229,4778824
0,000891449	232,4581146
0,000895016	235,4383469
0,000889998	238,4185791
0,000892204	241,3988113
0,000892815	244,3790436
0,000889606	247,3592758
0,000887332	250,3395081
0,000868515	253,3197403
0,000863699	256,2999725
0,000863762	259,2802048
0,000859609	262,260437
0,000853336	265,2406693
0,000852085	268,2209015
0,000851241	271,2011337
0,000852114	274,181366
0,000846698	277,1615982
0,000839143	280,1418304
0,000843064	283,1220627
0,000839297	286,1022949
0,000837258	289,0825272
0,000846762	292,0627594
0,00084945	295,0429916
0,000850785	298,0232239
0,000836401	301,0034561
0,000837587	303,9836884
0,000837527	306,9639206
0,000837117	309,9441528
0,000832437	312,9243851
0,000831526	315,9046173
0,000830402	318,8848495
0,000819363	321,8650818
0,00080574	324,845314
0,000798333	327,8255463
0,000793015	330,8057785
0,000790968	333,7860107
0,000783277	336,766243
0,000787634	339,7464752
0,000793753	342,7267075
0,000794603	345,7069397
0,000793853	348,6871719
0,000785077	351,6674042
0,000788692	354,6476364
0,000788451	357,6278687
0,000794719	360,6081009
0,000801012	363,5883331
0,000807583	366,5685654
0,000807354	369,5487976
0,00080364	372,5290298
0,000810322	375,5092621
0,000810887	378,4894943
0,000811441	381,4697266
0,000810527	384,4499588
0,000814621	387,430191
0,000816895	390,4104233
0,000815039	393,3906555
0,000813992	396,3708878
0,00081941	399,35112
0,000810565	402,3313522
0,000808618	405,3115845
0,000812063	408,2918167
0,0008206	411,272049
0,000825531	414,2522812
0,000829024	417,2325134
0,000828763	420,2127457
0,000833562	423,1929779
0,000837525	426,1732101
0,000837697	429,1534424
0,000842555	432,1336746
0,000850532	435,1139069
0,000854967	438,0941391
0,000856978	441,0743713
0,000860026	444,0546036
0,000860891	447,0348358
0,00087037	450,0150681
0,000869128	452,9953003
0,000872729	455,9755325
0,000876223	458,9557648
0,000881462	461,935997
0,000884871	464,9162292
0,000884885	467,8964615
0,000887121	470,8766937
0,000888618	473,856926
0,000891305	476,8371582
0,000890539	479,8173904
0,000891845	482,7976227
0,00089592	485,7778549
0,000899274	488,7580872
0,00089931	491,7383194
0,0009027	494,7185516
0,000900122	497,6987839
0,000901572	500,6790161
0,000897175	503,6592484
0,000900694	506,6394806
0,000900327	509,6197128
0,000899586	512,5999451
0,000898255	515,5801773
0,000900192	518,5604095
0,000899299	521,5406418
0,000894945	524,520874
0,000897541	527,5011063
0,000896387	530,4813385
0,00089736	533,4615707
0,00090171	536,441803
0,000901732	539,4220352
0,000903985	542,4022675
0,000905506	545,3824997
0,000904263	548,3627319
0,000906494	551,3429642
0,000906567	554,3231964
0,000908782	557,3034286
0,000910332	560,2836609
0,000913034	563,2638931
0,000915838	566,2441254
0,000915961	569,2243576
0,000915679	572,2045898
0,000916948	575,1848221
0,000917765	578,1650543
0,000918195	581,1452866
0,0009188	584,1255188
0,00092024	587,105751
0,000918759	590,0859833
0,000918589	593,0662155
0,000918863	596,0464478
0,000918257	599,02668
0,000919669	602,0069122
0,00092079	604,9871445
0,00092116	607,9673767
0,000922978	610,9476089
0,000926482	613,9278412
0,000928829	616,9080734
0,000928471	619,8883057
0,000932332	622,8685379
0,000935045	625,8487701
0,000935919	628,8290024
0,000937995	631,8092346
0,000940076	634,7894669
0,00094217	637,7696991
0,000948548	640,7499313
0,0009485	643,7301636
0,000950102	646,7103958
0,000951384	649,6906281
0,000955818	652,6708603
0,000954294	655,6510925
0,00095584	658,6313248
0,000960291	661,611557
0,000964202	664,5917892
0,000965471	667,5720215
0,000968266	670,5522537
0,000970547	673,532486
0,000970907	676,5127182
0,000971342	679,4929504
0,000975775	682,4731827
0,000976827	685,4534149
0,000981201	688,4336472
0,000982549	691,4138794
0,000984696	694,3941116
0,000988775	697,3743439
0,000987327	700,3545761
0,000991343	703,3348083
0,000992566	706,3150406
0,000992732	709,2952728
0,000995098	712,2755051
0,000995818	715,2557373
0,000998617	718,2359695
0,000999802	721,2162018
0,001000522	724,196434
0,000999629	727,1766663
0,001002268	730,1568985
0,001003613	733,1371307
0,001003052	736,117363
0,001006318	739,0975952
0,00100529	742,0778275
0,00100757	745,0580597
0,001010982	748,0382919
0,001009731	751,0185242
0,001010273	753,9987564
0,001008394	756,9789886
0,001010449	759,9592209
0,001010835	762,9394531
0,001011829	765,9196854
0,001013548	768,8999176
0,001012357	771,8801498
0,00101142	774,8603821
0,001010741	777,8406143
0,001006683	780,8208466
0,00100764	783,8010788
0,001005866	786,781311
0,001002282	789,7615433
0,00099952	792,7417755
0,000994474	795,7220078
0,000992544	798,70224
0,00098924	801,6824722
0,000983935	804,6627045
0,000981336	807,6429367
0,000978224	810,6231689
0,00097238	813,6034012
0,000969776	816,5836334
0,000964757	819,5638657
0,000959473	822,5440979
0,000956173	825,5243301
0,000951277	828,5045624
0,000946232	831,4847946
0,000940316	834,4650269
0,000934765	837,4452591
0,000930707	840,4254913
0,000925702	843,4057236
0,00091928	846,3859558
0,00091153	849,366188
0,000904783	852,3464203
0,000894608	855,3266525
0,000888637	858,3068848
0,000880322	861,287117
0,000876624	864,2673492
0,000867911	867,2475815
0,000860296	870,2278137
0,000854132	873,208046
0,000849387	876,1882782
0,000837078	879,1685104
0,000832503	882,1487427
0,000823149	885,1289749
0,000816944	888,1092072
0,00080716	891,0894394
0,000799085	894,0696716
0,000791739	897,0499039
0,000784965	900,0301361
0,00078	903,0103683
0,000771025	905,9906006
0,00076508	908,9708328
0,000758464	911,9510651
0,000749885	914,9312973
0,000741342	917,9115295
0,000734942	920,8917618
0,000727683	923,871994
0,000722463	926,8522263
0,000716056	929,8324585
0,000708183	932,8126907
0,000698396	935,792923
0,000696661	938,7731552
0,00068757	941,7533875
0,000684369	944,7336197
0,000678752	947,7138519
0,00067432	950,6940842
0,000670672	953,6743164
0,000669393	956,6545486
0,000668856	959,6347809
0,000667228	962,6150131
0,000670154	965,5952454
0,000671783	968,5754776
0,000674284	971,5557098
0,000678662	974,5359421
0,000684866	977,5161743
0,000689464	980,4964066
0,000696729	983,4766388
0,00070338	986,456871
0,000712691	989,4371033
0,00072004	992,4173355
0,000726344	995,3975677
0,000729976	998,3778
0,000740498	1001,358032
0,000744238	1004,338264
0,000751067	1007,318497
0,000752848	1010,298729
0,000758552	1013,278961
0,000762509	1016,259193
0,000767141	1019,239426
0,000770091	1022,219658
0,000774937	1025,19989
0,000778181	1028,180122
0,000786607	1031,160355
0,000791705	1034,140587
0,000797895	1037,120819
0,000804349	1040,101051
0,000809929	1043,081284
0,000816863	1046,061516
0,000823929	1049,041748
0,000831664	1052,02198
0,000838752	1055,002213
0,000846916	1057,982445
0,000852274	1060,962677
0,00086305	1063,942909
0,000869526	1066,923141
0,000876349	1069,903374
0,000884055	1072,883606
0,00089093	1075,863838
0,000900279	1078,84407
0,000906217	1081,824303
0,000917424	1084,804535
0,000924595	1087,784767
0,000932174	1090,764999
0,000939802	1093,745232
0,00095055	1096,725464
0,000961127	1099,705696
0,000970735	1102,685928
0,00098336	1105,666161
0,000993822	1108,646393
0,001001864	1111,626625
0,001014489	1114,606857
0,001024642	1117,58709
0,001035724	1120,567322
0,001045546	1123,547554
0,001057049	1126,527786
0,001067184	1129,508018
0,001077893	1132,488251
0,001087903	1135,468483
0,00109619	1138,448715
0,001106	1141,428947
0,001111854	1144,40918
0,001121451	1147,389412
0,001128102	1150,369644
0,001133612	1153,349876
0,001138109	1156,330109
0,001136181	1159,310341
0,001136873	1162,290573
0,001133869	1165,270805
0,001128146	1168,251038
0,001122812	1171,23127
0,001115989	1174,211502
0,001104232	1177,191734
0,001096988	1180,171967
0,00108553	1183,152199
0,001082198	1186,132431
0,001079764	1189,112663
0,001085064	1192,092896
0,001095695	1195,073128
0,001112744	1198,05336
0,001139334	1201,033592
0,0011675	1204,013824
0,001198472	1206,994057
0,001233002	1209,974289
0,001266422	1212,954521
0,001296586	1215,934753
0,001327435	1218,914986
0,001358256	1221,895218
0,001389454	1224,87545
0,0014201	1227,855682
0,001451067	1230,835915
0,001479365	1233,816147
0,00150746	1236,796379
0,001538764	1239,776611
0,001569596	1242,756844
0,001600424	1245,737076
0,00163179	1248,717308
0,00166324	1251,69754
0,001696768	1254,677773
0,001729405	1257,658005
0,001764127	1260,638237
0,001799219	1263,618469
0,001834185	1266,598701
0,001873018	1269,578934
0,001908734	1272,559166
0,00194636	1275,539398
0,001988938	1278,51963
0,002032345	1281,499863
0,002077867	1284,480095
0,002125084	1287,460327
0,002174026	1290,440559
0,002227174	1293,420792
0,002284367	1296,401024
0,002342399	1299,381256
0,002408494	1302,361488
0,00247875	1305,341721
0,002550088	1308,321953
0,002629194	1311,302185
0,002713157	1314,282417
0,002801347	1317,26265
0,002897229	1320,242882
0,003003399	1323,223114
0,003114251	1326,203346
0,00323417	1329,183578
0,003362323	1332,163811
0,003502344	1335,144043
0,003655549	1338,124275
0,003824271	1341,104507
0,00400916	1344,08474
0,004206646	1347,064972
0,004426068	1350,045204
0,004663988	1353,025436
0,004924317	1356,005669
0,005208966	1358,985901
0,005515543	1361,966133
0,005845137	1364,946365
0,006192888	1367,926598
0,006552285	1370,90683
0,00690909	1373,887062
0,007247757	1376,867294
0,007529773	1379,847527
0,007725001	1382,827759
0,007772695	1385,807991
0,0076048	1388,788223
0,00721052	1391,768456
0,006589759	1394,748688
0,005862598	1397,72892
0,005151871	1400,709152
0,004525623	1403,689384
0,003989901	1406,669617
0,003530769	1409,649849
0,003140506	1412,630081
0,002794481	1415,610313
0,002492544	1418,590546
0,002228108	1421,570778
0,001988885	1424,55101
0,001772282	1427,531242
0,001581299	1430,511475
0,001402078	1433,491707
0,001240782	1436,471939
0,001089015	1439,452171
0,000951088	1442,432404
0,000820894	1445,412636
0,000699635	1448,392868
0,000583616	1451,3731
0,00047107	1454,353333
0,000367518	1457,333565
0,000269307	1460,313797
0,000183807	1463,294029
0,000129486	1466,274261
0,00014634	1469,254494
0,000212599	1472,234726
0,000296616	1475,214958
0,00038431	1478,19519
0,000473968	1481,175423
0,000561993	1484,155655
0,000651869	1487,135887
0,000743342	1490,116119
0,000837562	1493,096352
0,000930168	1496,076584
0,001028707	1499,056816
0,001126401	1502,037048
0,001233389	1505,017281
0,001346099	1507,997513
0,001463463	1510,977745
0,00159303	1513,957977
0,001726152	1516,93821
0,001866241	1519,918442
0,002016695	1522,898674
0,002174434	1525,878906
0,002346104	1528,859138
0,002528331	1531,839371
0,002729926	1534,819603
0,002946768	1537,799835
0,003186486	1540,780067
0,003449522	1543,7603
0,003739378	1546,740532
0,004064522	1549,720764
0,004427659	1552,700996
0,004833897	1555,681229
0,005294133	1558,661461
0,005809414	1561,641693
0,006380079	1564,621925
0,007014489	1567,602158
0,007704715	1570,58239
0,008417936	1573,562622
0,009139184	1576,542854
0,009809941	1579,523087
0,010296309	1582,503319
0,010439666	1585,483551
0,010065212	1588,463783
0,009143999	1591,444016
0,007942196	1594,424248
0,006907925	1597,40448
0,006197638	1600,384712
0,005712986	1603,364944
0,00534195	1606,345177
0,004977111	1609,325409
0,004635673	1612,305641
0,004348079	1615,285873
0,004096055	1618,266106
0,003871694	1621,246338
0,003673211	1624,22657
0,003491902	1627,206802
0,003327401	1630,187035
0,003175786	1633,167267
0,003043612	1636,147499
0,002921127	1639,127731
0,002809561	1642,107964
0,002706733	1645,088196
0,002609664	1648,068428
0,002517235	1651,04866
0,002432307	1654,028893
0,002349842	1657,009125
0,002271184	1659,989357
0,002198531	1662,969589
0,002129471	1665,949821
0,002058986	1668,930054
0,001993215	1671,910286
0,001928328	1674,890518
0,001867899	1677,87075
0,001810595	1680,850983
0,001756491	1683,831215
0,001706288	1686,811447
0,001659616	1689,791679
0,001613038	1692,771912
0,001570445	1695,752144
0,001528443	1698,732376
0,001488161	1701,712608
0,001449068	1704,692841
0,001411116	1707,673073
0,001372724	1710,653305
0,001337365	1713,633537
0,001300343	1716,61377
0,001266999	1719,594002
0,00123453	1722,574234
0,001204942	1725,554466
0,001175017	1728,534698
0,001151302	1731,514931
0,001127819	1734,495163
0,00110615	1737,475395
0,001086404	1740,455627
0,001066538	1743,43586
0,001049986	1746,416092
0,001035653	1749,396324
0,001021711	1752,376556
0,001011477	1755,356789
0,001003161	1758,337021
0,000994034	1761,317253
0,000985842	1764,297485
0,000980083	1767,277718
0,000977765	1770,25795
0,00097605	1773,238182
0,000978584	1776,218414
0,000985281	1779,198647
0,000993546	1782,178879
0,001008049	1785,159111
0,001023325	1788,139343
0,001041676	1791,119576
0,001060837	1794,099808
0,00107626	1797,08004
0,00108937	1800,060272
0,001093995	1803,040504
0,001097553	1806,020737
0,001101057	1809,000969
0,001098519	1811,981201
0,001098368	1814,961433
0,001094423	1817,941666
0,001090131	1820,921898
0,001082794	1823,90213
0,001075962	1826,882362
0,001067311	1829,862595
0,001058829	1832,842827
0,001047629	1835,823059
0,001034985	1838,803291
0,001023725	1841,783524
0,001009758	1844,763756
0,000995846	1847,743988
0,000982287	1850,72422
0,000968054	1853,704453
0,000952339	1856,684685
0,000936632	1859,664917
0,000920871	1862,645149
0,000905829	1865,625381
0,000890674	1868,605614
0,000875975	1871,585846
0,00086082	1874,566078
0,000845716	1877,54631
0,000829778	1880,526543
0,000815114	1883,506775
0,000798847	1886,487007
0,00078195	1889,467239
0,000767232	1892,447472
0,000752416	1895,427704
0,000738199	1898,407936
0,000724078	1901,388168
0,000709047	1904,368401
0,000696305	1907,348633
0,000684097	1910,328865
0,000671403	1913,309097
0,000659047	1916,28933
0,00064646	1919,269562
0,000636556	1922,249794
0,000624151	1925,230026
0,00061514	1928,210258
0,00060491	1931,190491
0,000594146	1934,170723
0,000584283	1937,150955
0,000572953	1940,131187
0,000565034	1943,11142
0,000554557	1946,091652
0,000546729	1949,071884
0,000538983	1952,052116
0,00052982	1955,032349
0,00052054	1958,012581
0,000513834	1960,992813
0,000507287	1963,973045
0,00049942	1966,953278
0,000492939	1969,93351
0,000486571	1972,913742
0,00047913	1975,893974
0,000473985	1978,874207
0,000467774	1981,854439
0,000460536	1984,834671
0,000453136	1987,814903
0,000446344	1990,795135
0,000439236	1993,775368
0,000431102	1996,7556
0,000422096	1999,735832
0,0004152	2002,716064
0,000405044	2005,696297
0,000397422	2008,676529
0,000388763	2011,656761
0,000379997	2014,636993
0,000372077	2017,617226
0,000362974	2020,597458
0,00035539	2023,57769
0,000348005	2026,557922
0,000341454	2029,538155
0,000334722	2032,518387
0,000327256	2035,498619
0,000320422	2038,478851
0,000313579	2041,459084
0,000307097	2044,439316
0,000301656	2047,419548
0,000294123	2050,39978
0,00028986	2053,380013
0,000281988	2056,360245
0,00027623	2059,340477
0,000270311	2062,320709
0,00026414	2065,300941
0,000258982	2068,281174
0,000253474	2071,261406
0,000248131	2074,241638
0,000242593	2077,22187
0,000236963	2080,202103
0,000231216	2083,182335
0,000226716	2086,162567
0,000221703	2089,142799
0,000213611	2092,123032
0,000208253	2095,103264
0,000205601	2098,083496
0,000200735	2101,063728
0,000194037	2104,043961
0,000189874	2107,024193
0,0001843	2110,004425
0,00017986	2112,984657
0,00017579	2115,96489
0,000170827	2118,945122
0,000168297	2121,925354
0,000161997	2124,905586
0,000156656	2127,885818
0,000152235	2130,866051
0,000149007	2133,846283
0,000144227	2136,826515
0,000138722	2139,806747
0,000133582	2142,78698
0,000129291	2145,767212
0,000124493	2148,747444
0,000120025	2151,727676
0,000115563	2154,707909
0,000110783	2157,688141
0,00010639	2160,668373
0,000100902	2163,648605
9,772E-05	2166,628838
9,13859E-05	2169,60907
8,86103E-05	2172,589302
8,38459E-05	2175,569534
8,09163E-05	2178,549767
7,63323E-05	2181,529999
7,35478E-05	2184,510231
6,94288E-05	2187,490463
6,65779E-05	2190,470695
6,40521E-05	2193,450928
6,32347E-05	2196,43116
6,09605E-05	2199,411392
5,78759E-05	2202,391624
5,66768E-05	2205,371857
5,51652E-05	2208,352089
5,35188E-05	2211,332321
5,07873E-05	2214,312553
4,91618E-05	2217,292786
4,56181E-05	2220,273018
4,46892E-05	2223,25325
4,1634E-05	2226,233482
4,15096E-05	2229,213715
4,03658E-05	2232,193947
3,68341E-05	2235,174179
3,59521E-05	2238,154411
3,37015E-05	2241,134644
3,02955E-05	2244,114876
2,8953E-05	2247,095108
2,79152E-05	2250,07534
2,48055E-05	2253,055573
2,33359E-05	2256,035805
2,1262E-05	2259,016037
2,0068E-05	2261,996269
1,68973E-05	2264,976501
1,48707E-05	2267,956734
1,43283E-05	2270,936966
1,00147E-05	2273,917198
9,24935E-06	2276,89743
8,1318E-06	2279,877663
6,31827E-06	2282,857895
2,65611E-06	2285,838127
5,31882E-06	2288,818359
6,46725E-06	2291,798592
7,76355E-06	2294,778824
1,20243E-05	2297,759056
1,36767E-05	2300,739288
1,57284E-05	2303,719521
1,934E-05	2306,699753
2,14251E-05	2309,679985
2,43776E-05	2312,660217
2,74368E-05	2315,64045
3,00319E-05	2318,620682
3,52198E-05	2321,600914
3,77816E-05	2324,581146
4,17474E-05	2327,561378
4,47492E-05	2330,541611
4,76362E-05	2333,521843
5,14937E-05	2336,502075
5,56346E-05	2339,482307
5,84276E-05	2342,46254
6,34349E-05	2345,442772
6,52616E-05	2348,423004
6,99011E-05	2351,403236
7,44682E-05	2354,383469
7,76063E-05	2357,363701
8,31815E-05	2360,343933
8,53571E-05	2363,324165
8,95229E-05	2366,304398
9,5096E-05	2369,28463
9,85943E-05	2372,264862
0,00010391	2375,245094
0,000108318	2378,225327
0,000113922	2381,205559
0,000118998	2384,185791
0,000123798	2387,166023
0,000128692	2390,146255
0,000134251	2393,126488
0,000137749	2396,10672
0,000143443	2399,086952
0,000148494	2402,067184
0,000153789	2405,047417
0,000157425	2408,027649
0,000162356	2411,007881
0,000165395	2413,988113
0,000170819	2416,968346
0,000176232	2419,948578
0,000179388	2422,92881
0,000183305	2425,909042
0,000187325	2428,889275
0,000190251	2431,869507
0,000195988	2434,849739
0,000199344	2437,829971
0,000202734	2440,810204
0,000206289	2443,790436
0,000210095	2446,770668
0,000213528	2449,7509
0,000216396	2452,731133
0,000218876	2455,711365
0,000224465	2458,691597
0,000227471	2461,671829
0,000229459	2464,652061
0,000231925	2467,632294
0,000235178	2470,612526
0,0002377	2473,592758
0,000239266	2476,57299
0,000241493	2479,553223
0,000246071	2482,533455
0,000247661	2485,513687
0,000249933	2488,493919
0,000252454	2491,474152
0,000255329	2494,454384
0,000256492	2497,434616
0,000259095	2500,414848
0,000259111	2503,395081
0,00026165	2506,375313
0,000262854	2509,355545
0,00026341	2512,335777
0,000265982	2515,31601
0,000266678	2518,296242
0,00026779	2521,276474
0,000267961	2524,256706
0,000268507	2527,236938
0,000269331	2530,217171
0,000270895	2533,197403
0,000270038	2536,177635
0,000270862	2539,157867
0,000272898	2542,1381
0,000270987	2545,118332
0,000273015	2548,098564
0,00027479	2551,078796
0,000277263	2554,059029
0,000279888	2557,039261
0,000283278	2560,019493
0,000285149	2562,999725
0,000289587	2565,979958
0,000291071	2568,96019
0,000294182	2571,940422
0,000296933	2574,920654
0,000300216	2577,900887
0,00030137	2580,881119
0,000302954	2583,861351
0,00030397	2586,841583
0,000304898	2589,821815
0,000305413	2592,802048
0,000305449	2595,78228
0,000305756	2598,762512
0,000306094	2601,742744
0,000306282	2604,722977
0,000307629	2607,703209
0,000306546	2610,683441
0,000305997	2613,663673
0,000307067	2616,643906
0,000305785	2619,624138
0,000304496	2622,60437
0,000304775	2625,584602
0,000304593	2628,564835
0,000301091	2631,545067
0,000302035	2634,525299
0,000301535	2637,505531
0,000299494	2640,485764
0,000299958	2643,465996
0,000298175	2646,446228
0,000299577	2649,42646
0,000296625	2652,406693
0,000295798	2655,386925
0,000296437	2658,367157
0,000295218	2661,347389
0,000295331	2664,327621
0,000294248	2667,307854
0,00029444	2670,288086
0,000293316	2673,268318
0,00029322	2676,24855
0,000293795	2679,228783
0,000293881	2682,209015
0,000293907	2685,189247
0,00029508	2688,169479
0,000293338	2691,149712
0,000294151	2694,129944
0,000296003	2697,110176
0,000297744	2700,090408
0,000297962	2703,070641
0,000300754	2706,050873
0,000303618	2709,031105
0,000306973	2712,011337
0,000310998	2714,99157
0,00031503	2717,971802
0,000321246	2720,952034
0,000326412	2723,932266
0,000330193	2726,912498
0,000336602	2729,892731
0,000343746	2732,872963
0,000351251	2735,853195
0,000357923	2738,833427
0,000365674	2741,81366
0,000374714	2744,793892
0,000382334	2747,774124
0,000393592	2750,754356
0,000402661	2753,734589
0,000412885	2756,714821
0,000421976	2759,695053
0,000432563	2762,675285
0,000440574	2765,655518
0,000448146	2768,63575
0,000454174	2771,615982
0,000458964	2774,596214
0,000460402	2777,576447
0,000462221	2780,556679
0,000462331	2783,536911
0,000460544	2786,517143
0,00045776	2789,497375
0,000453376	2792,477608
0,000450521	2795,45784
0,000444746	2798,438072
0,00044316	2801,418304
0,000438462	2804,398537
0,000434125	2807,378769
0,000430353	2810,359001
0,00042617	2813,339233
0,000422799	2816,319466
0,000419017	2819,299698
0,000415096	2822,27993
0,000412563	2825,260162
0,000408946	2828,240395
0,000405776	2831,220627
0,000402024	2834,200859
0,000401793	2837,181091
0,00039936	2840,161324
0,000399125	2843,141556
0,000398554	2846,121788
0,000398379	2849,10202
0,000399085	2852,082253
0,000399193	2855,062485
0,00040096	2858,042717
0,000404137	2861,022949
0,000405695	2864,003181
0,000410019	2866,983414
0,000413029	2869,963646
0,000417001	2872,943878
0,000421071	2875,92411
0,000428238	2878,904343
0,000435516	2881,884575
0,000443851	2884,864807
0,000452927	2887,845039
0,000462797	2890,825272
0,000474967	2893,805504
0,000488819	2896,785736
0,000504443	2899,765968
0,000519181	2902,746201
0,000538415	2905,726433
0,000561562	2908,706665
0,000582108	2911,686897
0,000603623	2914,66713
0,00063099	2917,647362
0,000658601	2920,627594
0,000685688	2923,607826
0,000720255	2926,588058
0,000751734	2929,568291
0,000788727	2932,548523
0,000826362	2935,528755
0,000868039	2938,508987
0,000909215	2941,48922
0,000955271	2944,469452
0,001002344	2947,449684
0,001050896	2950,429916
0,001101452	2953,410149
0,001155791	2956,390381
0,001209205	2959,370613
0,001263426	2962,350845
0,001316044	2965,331078
0,001368724	2968,31131
0,001418444	2971,291542
0,001467805	2974,271774
0,001513237	2977,252007
0,001555533	2980,232239
0,001593813	2983,212471
0,001628685	2986,192703
0,001658775	2989,172935
0,001684031	2992,153168
0,001703956	2995,1334
0,001719136	2998,113632
0,001731249	3001,093864
0,001741603	3004,074097
0,001749258	3007,054329
0,001757364	3010,034561
0,001763642	3013,014793
0,001770865	3015,995026
0,001777659	3018,975258
0,001786709	3021,95549
0,001794413	3024,935722
0,001804348	3027,915955
0,001813014	3030,896187
0,001824366	3033,876419
0,001835843	3036,856651
0,001845139	3039,836884
0,001858541	3042,817116
0,001872551	3045,797348
0,001887467	3048,77758
0,001901645	3051,757813
0,001920529	3054,738045
0,00193856	3057,718277
0,001958936	3060,698509
0,001980812	3063,678741
0,002004539	3066,658974
0,002031112	3069,639206
0,002058869	3072,619438
0,002088897	3075,59967
0,002122535	3078,579903
0,002155239	3081,560135
0,002191376	3084,540367
0,002229973	3087,520599
0,002270791	3090,500832
0,002315643	3093,481064
0,002359543	3096,461296
0,0024107	3099,441528
0,002460404	3102,421761
0,002519175	3105,401993
0,002579904	3108,382225
0,002643546	3111,362457
0,002713228	3114,34269
0,002785758	3117,322922
0,002866303	3120,303154
0,002948383	3123,283386
0,00303679	3126,263618
0,003133472	3129,243851
0,00323221	3132,224083
0,003338271	3135,204315
0,003450085	3138,184547
0,003568397	3141,16478
0,003692468	3144,145012
0,003824057	3147,125244
0,003963039	3150,105476
0,004107702	3153,085709
0,004256772	3156,065941
0,004411945	3159,046173
0,004568515	3162,026405
0,004725597	3165,006638
0,004874884	3167,98687
0,005014474	3170,967102
0,005134802	3173,947334
0,005235148	3176,927567
0,00531018	3179,907799
0,005368853	3182,888031
0,005415624	3185,868263
0,005447702	3188,848495
0,005469095	3191,828728
0,005471251	3194,80896
0,005446634	3197,789192
0,005386347	3200,769424
0,00529571	3203,749657
0,005174482	3206,729889
0,005031841	3209,710121
0,004877174	3212,690353
0,004716656	3215,670586
0,004550966	3218,650818
0,004387743	3221,63105
0,004225831	3224,611282
0,004069401	3227,591515
0,003919608	3230,571747
0,003776546	3233,551979
0,003638838	3236,532211
0,003510161	3239,512444
0,003385455	3242,492676
0,003267218	3245,472908
0,003157161	3248,45314
0,003051742	3251,433372
0,002954497	3254,413605
0,002859678	3257,393837
0,002771062	3260,374069
0,002685173	3263,354301
0,00260559	3266,334534
0,002529274	3269,314766
0,002456371	3272,294998
0,002388775	3275,27523
0,002324653	3278,255463
0,002261629	3281,235695
0,002204973	3284,215927
0,002149369	3287,196159
0,002097044	3290,176392
0,002049923	3293,156624
0,002004081	3296,136856
0,001960671	3299,117088
0,001918591	3302,097321
0,001877909	3305,077553
0,001840127	3308,057785
0,001805139	3311,038017
0,001769908	3314,01825
0,001736405	3316,998482
0,0017052	3319,978714
0,001675355	3322,958946
0,001646448	3325,939178
0,001619241	3328,919411
0,001591973	3331,899643
0,001566976	3334,879875
0,001541641	3337,860107
0,001517171	3340,84034
0,001494661	3343,820572
0,001472143	3346,800804
0,001451502	3349,781036
0,001429841	3352,761269
0,001406603	3355,741501
0,001384467	3358,721733
0,001362847	3361,701965
0,001338776	3364,682198
0,001316331	3367,66243
0,001291422	3370,642662
0,001267352	3373,622894
0,001240807	3376,603127
0,001214212	3379,583359
0,001187592	3382,563591
0,001162319	3385,543823
0,001134382	3388,524055
0,001109472	3391,504288
0,001080747	3394,48452
0,001053023	3397,464752
0,001024508	3400,444984
0,000996924	3403,425217
0,00096659	3406,405449
0,000936797	3409,385681
0,000906735	3412,365913
0,000875484	3415,346146
0,000845635	3418,326378
0,000816701	3421,30661
0,000788755	3424,286842
0,000759324	3427,267075
0,000732248	3430,247307
0,000708136	3433,227539
0,00068211	3436,207771
0,000659277	3439,188004
0,000636684	3442,168236
0,000613889	3445,148468
0,000595208	3448,1287
0,000575782	3451,108932
0,000558371	3454,089165
0,000540977	3457,069397
0,000525208	3460,049629
0,000512345	3463,029861
0,00049899	3466,010094
0,000486638	3468,990326
0,000474614	3471,970558
0,000464276	3474,95079
0,000454251	3477,931023
0,000444201	3480,911255
0,000436271	3483,891487
0,000428673	3486,871719
0,000420837	3489,851952
0,000413763	3492,832184
0,00040753	3495,812416
0,000401837	3498,792648
0,000397205	3501,772881
0,000392285	3504,753113
0,000388301	3507,733345
0,000384655	3510,713577
0,000381636	3513,69381
0,000380437	3516,674042
0,000377613	3519,654274
0,000376808	3522,634506
0,000376782	3525,614738
0,000376057	3528,594971
0,000375565	3531,575203
0,000375473	3534,555435
0,000375064	3537,535667
0,000374644	3540,5159
0,000376766	3543,496132
0,00037619	3546,476364
0,000376315	3549,456596
0,000377315	3552,436829
0,000375135	3555,417061
0,000376576	3558,397293
0,000375606	3561,377525
0,000375543	3564,357758
0,000375976	3567,33799
0,000375302	3570,318222
0,000376147	3573,298454
0,000377303	3576,278687
0,000377148	3579,258919
0,000378373	3582,239151
0,000378891	3585,219383
0,000377369	3588,199615
0,000378506	3591,179848
0,000378389	3594,16008
0,000379157	3597,140312
0,000378654	3600,120544
0,000378778	3603,100777
0,000378015	3606,081009
0,000375277	3609,061241
0,000375032	3612,041473
0,000373704	3615,021706
0,000371847	3618,001938
0,000369158	3620,98217
0,000365958	3623,962402
0,000363204	3626,942635
0,000360028	3629,922867
0,00035709	3632,903099
0,000352433	3635,883331
0,000350309	3638,863564
0,000344228	3641,843796
0,00034039	3644,824028
0,000335992	3647,80426
0,000330934	3650,784492
0,000323996	3653,764725
0,000320066	3656,744957
0,000316291	3659,725189
0,000310318	3662,705421
0,000305016	3665,685654
0,000299497	3668,665886
0,000292555	3671,646118
0,000288558	3674,62635
0,000283981	3677,606583
0,000277437	3680,586815
0,000271542	3683,567047
0,000265461	3686,547279
0,000260984	3689,527512
0,000255559	3692,507744
0,000250133	3695,487976
0,00024641	3698,468208
0,000240301	3701,448441
0,000233521	3704,428673
0,000229958	3707,408905
0,000224501	3710,389137
0,000221076	3713,36937
0,000215202	3716,349602
0,000209769	3719,329834
0,000204827	3722,310066
0,000201137	3725,290298
0,00019736	3728,270531
0,000191769	3731,250763
0,000188189	3734,230995
0,000182963	3737,211227
0,00017914	3740,19146
0,000175462	3743,171692
0,000172235	3746,151924
0,000167863	3749,132156
0,000165325	3752,112389
0,000161924	3755,092621
0,000158815	3758,072853
0,000154839	3761,053085
0,000153157	3764,033318
0,000148677	3767,01355
0,000145145	3769,993782
0,000141795	3772,974014
0,000139938	3775,954247
0,00013611	3778,934479
0,000133332	3781,914711
0,000129942	3784,894943
0,000127225	3787,875175
0,000123887	3790,855408
0,000119767	3793,83564
0,000117126	3796,815872
0,000114477	3799,796104
0,000111871	3802,776337
0,000109743	3805,756569
0,000106105	3808,736801
0,000103318	3811,717033
0,000101429	3814,697266
0,000100076	3817,677498
9,82323E-05	3820,65773
9,55072E-05	3823,637962
9,49581E-05	3826,618195
9,26245E-05	3829,598427
9,14283E-05	3832,578659
9,08566E-05	3835,558891
8,96413E-05	3838,539124
8,78388E-05	3841,519356
8,89125E-05	3844,499588
8,73171E-05	3847,47982
8,70061E-05	3850,460052
8,50056E-05	3853,440285
8,65151E-05	3856,420517
8,57256E-05	3859,400749
8,51865E-05	3862,380981
8,35504E-05	3865,361214
8,30881E-05	3868,341446
8,32309E-05	3871,321678
8,24941E-05	3874,30191
8,21218E-05	3877,282143
8,14369E-05	3880,262375
8,05073E-05	3883,242607
8,06126E-05	3886,222839
7,95777E-05	3889,203072
7,85785E-05	3892,183304
7,88888E-05	3895,163536
7,89197E-05	3898,143768
7,7615E-05	3901,124001
7,8076E-05	3904,104233
7,59986E-05	3907,084465
7,57733E-05	3910,064697
7,46777E-05	3913,04493
7,34695E-05	3916,025162
7,33387E-05	3919,005394
7,27204E-05	3921,985626
7,39414E-05	3924,965858
7,27226E-05	3927,946091
7,11807E-05	3930,926323
7,16578E-05	3933,906555
7,06511E-05	3936,886787
7,17934E-05	3939,86702
7,0136E-05	3942,847252
7,01532E-05	3945,827484
7,07333E-05	3948,807716
6,9199E-05	3951,787949
6,82082E-05	3954,768181
6,85122E-05	3957,748413
6,78254E-05	3960,728645
6,68067E-05	3963,708878
6,78576E-05	3966,68911
6,76113E-05	3969,669342
6,67357E-05	3972,649574
6,67608E-05	3975,629807
6,81104E-05	3978,610039
6,80734E-05	3981,590271
6,8932E-05	3984,570503
6,9153E-05	3987,550735
7,13754E-05	3990,530968
7,16859E-05	3993,5112
7,37314E-05	3996,491432
7,6495E-05	3999,471664
7,64321E-05	4002,451897
7,89109E-05	4005,432129
8,16848E-05	4008,412361
8,44382E-05	4011,392593
8,68056E-05	4014,372826
8,80818E-05	4017,353058
9,29567E-05	4020,33329
9,5331E-05	4023,313522
9,68246E-05	4026,293755
0,0001017	4029,273987
0,000104496	4032,254219
0,000107081	4035,234451
0,000112114	4038,214684
0,000113793	4041,194916
0,000117108	4044,175148
0,000121794	4047,15538
0,00012619	4050,135612
0,000128115	4053,115845
0,000132724	4056,096077
0,000136591	4059,076309
0,000140181	4062,056541
0,000144177	4065,036774
0,000149006	4068,017006
0,000152522	4070,997238
0,000155605	4073,97747
0,000160294	4076,957703
0,000165044	4079,937935
0,000169389	4082,918167
0,000171613	4085,898399
0,000176462	4088,878632
0,000181177	4091,858864
0,000185224	4094,839096
0,000189866	4097,819328
0,000195449	4100,799561
0,000199874	4103,779793
0,000205708	4106,760025
0,000211474	4109,740257
0,000216433	4112,72049
0,000221126	4115,700722
0,000227771	4118,680954
0,000232941	4121,661186
0,000239649	4124,641418
0,000245173	4127,621651
0,00025113	4130,601883
0,000256753	4133,582115
0,000262228	4136,562347
0,00026703	4139,54258
0,000271413	4142,522812
0,000273427	4145,503044
0,000277448	4148,483276
0,000278426	4151,463509
0,000279599	4154,443741
0,000278944	4157,423973
0,00027547	4160,404205
0,000273708	4163,384438
0,000268735	4166,36467
0,000263205	4169,344902
0,000256899	4172,325134
0,00025252	4175,305367
0,000244751	4178,285599
0,000240059	4181,265831
0,000232841	4184,246063
0,000228753	4187,226295
0,000223106	4190,206528
0,000221143	4193,18676
0,000218834	4196,166992
0,000216553	4199,147224
0,000216625	4202,127457
0,000216156	4205,107689
0,000217094	4208,087921
0,000218955	4211,068153
0,000221704	4214,048386
0,000223275	4217,028618
0,000225933	4220,00885
0,000228259	4222,989082
0,00023007	4225,969315
0,000233761	4228,949547
0,000236248	4231,929779
0,000238268	4234,910011
0,000239895	4237,890244
0,000240919	4240,870476
0,000240051	4243,850708
0,000239418	4246,83094
0,000241567	4249,811172
0,000237166	4252,791405
0,000235632	4255,771637
0,000233551	4258,751869
0,000228719	4261,732101
0,000224181	4264,712334
0,000220023	4267,692566
0,00021587	4270,672798
0,000211437	4273,65303
0,000206942	4276,633263
0,000201352	4279,613495
0,000198635	4282,593727
0,000195064	4285,573959
0,00019096	4288,554192
0,000189253	4291,534424
0,000185419	4294,514656
0,000182828	4297,494888
0,000182047	4300,475121
0,000181551	4303,455353
0,000180961	4306,435585
0,000181731	4309,415817
0,00018206	4312,396049
0,000183446	4315,376282
0,000183579	4318,356514
0,00018508	4321,336746
0,000187053	4324,316978
0,000190185	4327,297211
0,000191475	4330,277443
0,000193894	4333,257675
0,00019601	4336,237907
0,000198332	4339,21814
0,000201051	4342,198372
0,000203671	4345,178604
0,000208157	4348,158836
0,000209371	4351,139069
0,00021137	4354,119301
0,000214015	4357,099533
0,000218037	4360,079765
0,000218341	4363,059998
0,000218634	4366,04023
0,00022165	4369,020462
0,000223406	4372,000694
0,000225114	4374,980927
0,000226242	4377,961159
0,000227572	4380,941391
0,000228552	4383,921623
0,000228889	4386,901855
0,000230224	4389,882088
0,000229266	4392,86232
0,0002318	4395,842552
0,000229938	4398,822784
0,000229926	4401,803017
0,000230961	4404,783249
0,000230943	4407,763481
0,000232265	4410,743713
0,000230477	4413,723946
0,000231829	4416,704178
0,000232115	4419,68441
0,000232623	4422,664642
0,000232852	4425,644875
0,000232438	4428,625107
0,000234479	4431,605339
0,000234462	4434,585571
0,00023656	4437,565804
0,000237527	4440,546036
0,000238915	4443,526268
0,000239733	4446,5065
0,000243354	4449,486732
0,000244868	4452,466965
0,000247902	4455,447197
0,000249537	4458,427429
0,000251994	4461,407661
0,000253902	4464,387894
0,000256777	4467,368126
0,000259957	4470,348358
0,000262765	4473,32859
0,000266268	4476,308823
0,000269662	4479,289055
0,000271918	4482,269287
0,000276197	4485,249519
0,000280172	4488,229752
0,000282852	4491,209984
0,000286726	4494,190216
0,000290239	4497,170448
0,000293957	4500,150681
0,000298835	4503,130913
0,000303782	4506,111145
0,000306721	4509,091377
0,000312132	4512,071609
0,000316337	4515,051842
0,000321371	4518,032074
0,000326377	4521,012306
0,000330658	4523,992538
0,000338003	4526,972771
0,000343017	4529,953003
0,000350169	4532,933235
0,00035734	4535,913467
0,000364231	4538,8937
0,000369308	4541,873932
0,000376799	4544,854164
0,000381617	4547,834396
0,000386875	4550,814629
0,000391003	4553,794861
0,000394488	4556,775093
0,000396069	4559,755325
0,00039515	4562,735558
0,000395521	4565,71579
0,000395731	4568,696022
0,000395996	4571,676254
0,000398569	4574,656487
0,000402123	4577,636719
0,000405904	4580,616951
0,000407464	4583,597183
0,00040916	4586,577415
0,000409845	4589,557648
0,00040581	4592,53788
0,000400825	4595,518112
0,000394922	4598,498344
0,000387702	4601,478577
0,00037884	4604,458809
0,000367224	4607,439041
0,000357957	4610,419273
0,00034614	4613,399506
0,000333636	4616,379738
0,000322629	4619,35997
0,000309087	4622,340202
0,000296594	4625,320435
0,000284403	4628,300667
0,000271077	4631,280899
0,000258502	4634,261131
0,000246524	4637,241364
0,000232857	4640,221596
0,000222063	4643,201828
0,00020831	4646,18206
0,000195246	4649,162292
0,000183957	4652,142525
0,00016906	4655,122757
0,000157762	4658,102989
0,000146231	4661,083221
0,000134841	4664,063454
0,000124656	4667,043686
0,000112419	4670,023918
0,000101447	4673,00415
9,27783E-05	4675,984383
8,36897E-05	4678,964615
7,62625E-05	4681,944847
7,20841E-05	4684,925079
6,94544E-05	4687,905312
6,95972E-05	4690,885544
7,22728E-05	4693,865776
7,79049E-05	4696,846008
8,58097E-05	4699,826241
9,6467E-05	4702,806473
0,000110404	4705,786705
0,000122748	4708,766937
0,000138326	4711,747169
0,000154372	4714,727402
0,000168449	4717,707634
0,000187316	4720,687866
0,000203916	4723,668098
0,000222825	4726,648331
0,000239478	4729,628563
0,000258135	4732,608795
0,000278011	4735,589027
0,00029459	4738,56926
0,000311814	4741,549492
0,000327609	4744,529724
0,00034156	4747,509956
0,00035377	4750,490189
0,00036256	4753,470421
0,000367283	4756,450653
0,000369487	4759,430885
0,0003695	4762,411118
0,00036623	4765,39135
0,000363397	4768,371582
0,000365456	4771,351814
0,000374207	4774,332047
0,000389883	4777,312279
0,000408544	4780,292511
0,000427379	4783,272743
0,0004435	4786,252975
0,000458592	4789,233208
0,000470661	4792,21344
0,000482314	4795,193672
0,000491618	4798,173904
0,000499576	4801,154137
0,000506703	4804,134369
0,000511639	4807,114601
0,000515473	4810,094833
0,000519055	4813,075066
0,00052102	4816,055298
0,000519664	4819,03553
0,000520055	4822,015762
0,000519197	4824,995995
0,000519166	4827,976227
0,000518093	4830,956459
0,000515811	4833,936691
0,00051316	4836,916924
0,000511941	4839,897156
0,000508584	4842,877388
0,000506225	4845,85762
0,000502488	4848,837852
0,000499495	4851,818085
0,000496448	4854,798317
0,000493527	4857,778549
0,000491415	4860,758781
0,000489021	4863,739014
0,000485735	4866,719246
0,000482575	4869,699478
0,000480792	4872,67971
0,00047914	4875,659943
0,00047831	4878,640175
0,000478109	4881,620407
0,000477213	4884,600639
0,000477062	4887,580872
0,000477849	4890,561104
0,000480847	4893,541336
0,000482588	4896,521568
0,000488394	4899,501801
0,000491341	4902,482033
0,000497742	4905,462265
0,000504044	4908,442497
0,000511068	4911,422729
0,000519739	4914,402962
0,000526127	4917,383194
0,000533748	4920,363426
0,000541381	4923,343658
0,000547171	4926,323891
0,000551414	4929,304123
0,000555216	4932,284355
0,000556182	4935,264587
0,000552825	4938,24482
0,000549281	4941,225052
0,000542041	4944,205284
0,000532935	4947,185516
0,000518915	4950,165749
0,000505937	4953,145981
0,000489833	4956,126213
0,000471794	4959,106445
0,000453612	4962,086678
0,000436234	4965,06691
0,00041876	4968,047142
0,000402986	4971,027374
0,00038869	4974,007607
0,000373423	4976,987839
0,000359889	4979,968071
0,000347161	4982,948303
0,000336791	4985,928535
0,000325239	4988,908768
0,000313151	4991,889
0,000306003	4994,869232
0,00029546	4997,849464
0,000287259	5000,829697
0,000281475	5003,809929
0,000275614	5006,790161
0,000270171	5009,770393
0,000264077	5012,750626
0,000259124	5015,730858
0,000255935	5018,71109
0,000250845	5021,691322
0,000246631	5024,671555
0,000243393	5027,651787
0,000240979	5030,632019
0,000237715	5033,612251
0,000235223	5036,592484
0,000232211	5039,572716
0,000232015	5042,552948
0,000227573	5045,53318
0,000224728	5048,513412
0,000222375	5051,493645
0,00021997	5054,473877
0,000218265	5057,454109
0,000215006	5060,434341
0,000214141	5063,414574
0,000211409	5066,394806
0,000208808	5069,375038
0,000205562	5072,35527
0,000204796	5075,335503
0,000201986	5078,315735
0,000199972	5081,295967
0,000197358	5084,276199
0,000195952	5087,256432
0,000192591	5090,236664
0,000191094	5093,216896
0,000188525	5096,197128
0,000185566	5099,177361
0,000182949	5102,157593
0,000182276	5105,137825
0,000178799	5108,118057
0,000178808	5111,098289
0,000176169	5114,078522
0,000174597	5117,058754
0,000172656	5120,038986
0,000171048	5123,019218
0,000170469	5125,999451
0,000168874	5128,979683
0,000169062	5131,959915
0,000166795	5134,940147
0,00016614	5137,92038
0,000166486	5140,900612
0,000165529	5143,880844
0,000166514	5146,861076
0,000165675	5149,841309
0,000166045	5152,821541
0,00016611	5155,801773
0,000166593	5158,782005
0,000167323	5161,762238
0,000168451	5164,74247
0,0001682	5167,722702
0,000169291	5170,702934
0,000168715	5173,683167
0,000169233	5176,663399
0,000169007	5179,643631
0,000169862	5182,623863
0,00016935	5185,604095
0,000169355	5188,584328
0,000170742	5191,56456
0,000169832	5194,544792
0,000170891	5197,525024
0,000170625	5200,505257
0,000171416	5203,485489
0,000171212	5206,465721
0,000171083	5209,445953
0,000172126	5212,426186
0,000170565	5215,406418
0,000170772	5218,38665
0,000172159	5221,366882
0,000171518	5224,347115
0,000171591	5227,327347
0,000169687	5230,307579
0,000170866	5233,287811
0,00016931	5236,268044
0,000169535	5239,248276
0,00016705	5242,228508
0,000168077	5245,20874
0,000164919	5248,188972
0,000165262	5251,169205
0,000163353	5254,149437
0,000160978	5257,129669
0,000160429	5260,109901
0,000157824	5263,090134
0,000156967	5266,070366
0,000155143	5269,050598
0,000153048	5272,03083
0,000151135	5275,011063
0,000148949	5277,991295
0,000147556	5280,971527
0,000145473	5283,951759
0,000142852	5286,931992
0,000142407	5289,912224
0,000140302	5292,892456
0,000138528	5295,872688
0,000136108	5298,852921
0,000136493	5301,833153
0,000134489	5304,813385
0,000131552	5307,793617
0,000130275	5310,773849
0,000128295	5313,754082
0,000127507	5316,734314
0,000126081	5319,714546
0,000124914	5322,694778
0,000123693	5325,675011
0,000122258	5328,655243
0,000121021	5331,635475
0,00011993	5334,615707
0,000119116	5337,59594
0,000119222	5340,576172
0,00011832	5343,556404
0,00011655	5346,536636
0,000114677	5349,516869
0,000113701	5352,497101
0,000113276	5355,477333
0,000111948	5358,457565
0,000109601	5361,437798
0,000110009	5364,41803
0,000108861	5367,398262
0,000108172	5370,378494
0,000107303	5373,358727
0,000106485	5376,338959
0,000107067	5379,319191
0,00010552	5382,299423
0,000104951	5385,279655
0,000106038	5388,259888
0,000107342	5391,24012
0,000104346	5394,220352
0,000103362	5397,200584
0,000104979	5400,180817
0,000105195	5403,161049
0,000102857	5406,141281
0,000103017	5409,121513
0,000103398	5412,101746
0,000102595	5415,081978
0,000103351	5418,06221
0,000103857	5421,042442
0,000103433	5424,022675
0,000102395	5427,002907
0,000103243	5429,983139
0,000102252	5432,963371
0,000101597	5435,943604
0,00010206	5438,923836
0,000102744	5441,904068
0,000101833	5444,8843
0,00010124	5447,864532
0,000101088	5450,844765
0,000102449	5453,824997
0,000101017	5456,805229
0,000100909	5459,785461
0,000100762	5462,765694
0,00010057	5465,745926
9,93149E-05	5468,726158
9,76977E-05	5471,70639
9,72333E-05	5474,686623
9,61279E-05	5477,666855
9,40111E-05	5480,647087
9,31599E-05	5483,627319
9,06476E-05	5486,607552
8,89142E-05	5489,587784
8,70256E-05	5492,568016
8,49093E-05	5495,548248
8,27551E-05	5498,528481
8,10523E-05	5501,508713
7,87202E-05	5504,488945
7,59355E-05	5507,469177
7,50246E-05	5510,449409
7,24E-05	5513,429642
7,02945E-05	5516,409874
6,72353E-05	5519,390106
6,58526E-05	5522,370338
6,36835E-05	5525,350571
6,30348E-05	5528,330803
6,09896E-05	5531,311035
5,92509E-05	5534,291267
5,81685E-05	5537,2715
5,83853E-05	5540,251732
5,95699E-05	5543,231964
5,75012E-05	5546,212196
5,68386E-05	5549,192429
5,69605E-05	5552,172661
5,53613E-05	5555,152893
5,47758E-05	5558,133125
5,39312E-05	5561,113358
5,5032E-05	5564,09359
5,42979E-05	5567,073822
5,46275E-05	5570,054054
5,28921E-05	5573,034286
5,2337E-05	5576,014519
5,13617E-05	5578,994751
5,1861E-05	5581,974983
5,02534E-05	5584,955215
5,01947E-05	5587,935448
4,93808E-05	5590,91568
4,77592E-05	5593,895912
4,83579E-05	5596,876144
4,81254E-05	5599,856377
4,59919E-05	5602,836609
4,53787E-05	5605,816841
4,42547E-05	5608,797073
4,39877E-05	5611,777306
4,35544E-05	5614,757538
4,29888E-05	5617,73777
4,26879E-05	5620,718002
4,19021E-05	5623,698235
4,08704E-05	5626,678467
4,17837E-05	5629,658699
4,11456E-05	5632,638931
4,01233E-05	5635,619164
3,92102E-05	5638,599396
3,89181E-05	5641,579628
3,91872E-05	5644,55986
3,89899E-05	5647,540092
3,88101E-05	5650,520325
3,9177E-05	5653,500557
3,86016E-05	5656,480789
3,9795E-05	5659,461021
4,01949E-05	5662,441254
4,05697E-05	5665,421486
4,02909E-05	5668,401718
4,17418E-05	5671,38195
4,03533E-05	5674,362183
4,24833E-05	5677,342415
4,21636E-05	5680,322647
4,23423E-05	5683,302879
4,38596E-05	5686,283112
4,46561E-05	5689,263344
4,58719E-05	5692,243576
4,61826E-05	5695,223808
4,60539E-05	5698,204041
4,90343E-05	5701,184273
5,07962E-05	5704,164505
5,0811E-05	5707,144737
5,01031E-05	5710,124969
5,08086E-05	5713,105202
5,29717E-05	5716,085434
5,27035E-05	5719,065666
5,19147E-05	5722,045898
5,27695E-05	5725,026131
5,13125E-05	5728,006363
5,08489E-05	5730,986595
4,98041E-05	5733,966827
4,88075E-05	5736,94706
4,62524E-05	5739,927292
4,52007E-05	5742,907524
4,43049E-05	5745,887756
4,12479E-05	5748,867989
3,97673E-05	5751,848221
3,87492E-05	5754,828453
3,9137E-05	5757,808685
3,75143E-05	5760,788918
3,67664E-05	5763,76915
3,51245E-05	5766,749382
3,47491E-05	5769,729614
3,42463E-05	5772,709846
3,17355E-05	5775,690079
3,18588E-05	5778,670311
3,08375E-05	5781,650543
2,98631E-05	5784,630775
2,93314E-05	5787,611008
2,89411E-05	5790,59124
2,7068E-05	5793,571472
2,87022E-05	5796,551704
2,75704E-05	5799,531937
2,69289E-05	5802,512169
2,53176E-05	5805,492401
2,61568E-05	5808,472633
2,47808E-05	5811,452866
2,50589E-05	5814,433098
2,55004E-05	5817,41333
2,57985E-05	5820,393562
2,43381E-05	5823,373795
2,49301E-05	5826,354027
2,48739E-05	5829,334259
2,39631E-05	5832,314491
2,57973E-05	5835,294724
2,52334E-05	5838,274956
2,58716E-05	5841,255188
2,61481E-05	5844,23542
2,6947E-05	5847,215652
2,86469E-05	5850,195885
2,82589E-05	5853,176117
2,92485E-05	5856,156349
2,9348E-05	5859,136581
3,18636E-05	5862,116814
3,4454E-05	5865,097046
3,45636E-05	5868,077278
3,62459E-05	5871,05751
3,69011E-05	5874,037743
3,95699E-05	5877,017975
3,91757E-05	5879,998207
4,21242E-05	5882,978439
4,40505E-05	5885,958672
4,54405E-05	5888,938904
4,8116E-05	5891,919136
4,90212E-05	5894,899368
5,08918E-05	5897,879601
5,30005E-05	5900,859833
5,50392E-05	5903,840065
5,76228E-05	5906,820297
5,81485E-05	5909,800529
5,9948E-05	5912,780762
6,09194E-05	5915,760994
6,12535E-05	5918,741226
6,35342E-05	5921,721458
6,44904E-05	5924,701691
6,44628E-05	5927,681923
6,59743E-05	5930,662155
6,76903E-05	5933,642387
6,75352E-05	5936,62262
6,71571E-05	5939,602852
6,82688E-05	5942,583084
6,83491E-05	5945,563316
[truncated: 30,772 more rows]
