# Supplementary material for: Predicting the Durability of Solid Fired Bricks Using NDT Electroacoustic Methods
Source: Materials (Basel). 2022 Aug 25;15(17):5882. doi: 10.3390/ma15175882 (PMC9457344; doi:10.3390/ma15175882)
Supplement: Supplementary file 1 [file materials-15-05882-s001.zip › 40-S0_FL.csv]

ASCII data file created with TiePie Multi Channel software. www.tiepie.com.
2021-02-24 09:15:45 704m
Frequency	FFT1
Hz	V
0,000224	0
0,000162	2,980232239
0,000163	5,960464478
0,000168	8,940696716
0,000168	11,92092896
0,000195	14,90116119
0,000177	17,88139343
0,000185	20,86162567
0,000181	23,84185791
0,000174	26,82209015
0,000185	29,80232239
0,000176	32,78255463
0,000171	35,76278687
0,000175	38,7430191
0,000178	41,72325134
0,000179	44,70348358
0,000182	47,68371582
0,000178	50,66394806
0,000179	53,6441803
0,000183	56,62441254
0,00018	59,60464478
0,000182	62,58487701
0,000187	65,56510925
0,00019	68,54534149
0,00019	71,52557373
0,000182	74,50580597
0,000178	77,48603821
0,000176	80,46627045
0,000175	83,44650269
0,000172	86,42673492
0,000172	89,40696716
0,000172	92,3871994
0,000173	95,36743164
0,000176	98,34766388
0,000175	101,3278961
0,000173	104,3081284
0,000172	107,2883606
0,00017	110,2685928
0,000174	113,2488251
0,000173	116,2290573
0,000174	119,2092896
0,000174	122,1895218
0,000173	125,169754
0,00017	128,1499863
0,000171	131,1302185
0,00017	134,1104507
0,000164	137,090683
0,000166	140,0709152
0,000166	143,0511475
0,000165	146,0313797
0,000164	149,0116119
0,000165	151,9918442
0,000161	154,9720764
0,000159	157,9523087
0,000161	160,9325409
0,00016	163,9127731
0,00016	166,8930054
0,000159	169,8732376
0,000157	172,8534698
0,000156	175,8337021
0,000156	178,8139343
0,000156	181,7941666
0,000156	184,7743988
0,000156	187,754631
0,000155	190,7348633
0,000155	193,7150955
0,000155	196,6953278
0,000154	199,67556
0,000155	202,6557922
0,000155	205,6360245
0,000153	208,6162567
0,000153	211,596489
0,000148	214,5767212
0,000149	217,5569534
0,00015	220,5371857
0,000149	223,5174179
0,000147	226,4976501
0,000145	229,4778824
0,000145	232,4581146
0,000144	235,4383469
0,000139	238,4185791
0,000142	241,3988113
0,000141	244,3790436
0,00014	247,3592758
0,000138	250,3395081
0,000136	253,3197403
0,000137	256,2999725
0,000135	259,2802048
0,000136	262,260437
0,000134	265,2406693
0,000132	268,2209015
0,000131	271,2011337
0,000132	274,181366
0,000132	277,1615982
0,000133	280,1418304
0,000131	283,1220627
0,000129	286,1022949
0,000129	289,0825272
0,00013	292,0627594
0,000128	295,0429916
0,000129	298,0232239
0,000128	301,0034561
0,000129	303,9836884
0,000126	306,9639206
0,000125	309,9441528
0,000124	312,9243851
0,000125	315,9046173
0,000124	318,8848495
0,000123	321,8650818
0,000123	324,845314
0,000122	327,8255463
0,000119	330,8057785
0,000117	333,7860107
0,000119	336,766243
0,000119	339,7464752
0,000118	342,7267075
0,000118	345,7069397
0,000115	348,6871719
0,000115	351,6674042
0,000115	354,6476364
0,000114	357,6278687
0,000114	360,6081009
0,000113	363,5883331
0,000112	366,5685654
0,00011	369,5487976
0,00011	372,5290298
0,000112	375,5092621
0,00011	378,4894943
0,00011	381,4697266
0,000108	384,4499588
0,000109	387,430191
0,000109	390,4104233
0,000108	393,3906555
0,000108	396,3708878
0,000108	399,35112
0,000106	402,3313522
0,000107	405,3115845
0,000107	408,2918167
0,000106	411,272049
0,000103	414,2522812
0,000106	417,2325134
0,000106	420,2127457
0,000105	423,1929779
0,000104	426,1732101
0,000104	429,1534424
0,000103	432,1336746
0,000103	435,1139069
0,000105	438,0941391
0,000103	441,0743713
0,000102	444,0546036
0,000102	447,0348358
0,000102	450,0150681
0,000102	452,9953003
0,0000995	455,9755325
0,0000998	458,9557648
0,0000981	461,935997
0,0000999	464,9162292
0,0000973	467,8964615
0,0000993	470,8766937
0,0000977	473,856926
0,0000989	476,8371582
0,0000979	479,8173904
0,0000975	482,7976227
0,0000978	485,7778549
0,000097	488,7580872
0,0000967	491,7383194
0,0000974	494,7185516
0,0000971	497,6987839
0,0000968	500,6790161
0,000096	503,6592484
0,0000957	506,6394806
0,0000946	509,6197128
0,0000948	512,5999451
0,0000939	515,5801773
0,0000957	518,5604095
0,0000956	521,5406418
0,0000935	524,520874
0,0000945	527,5011063
0,0000961	530,4813385
0,0000938	533,4615707
0,0000937	536,441803
0,0000932	539,4220352
0,0000943	542,4022675
0,0000935	545,3824997
0,0000925	548,3627319
0,0000916	551,3429642
0,0000919	554,3231964
0,0000908	557,3034286
0,0000905	560,2836609
0,0000913	563,2638931
0,0000905	566,2441254
0,0000905	569,2243576
0,0000922	572,2045898
0,0000901	575,1848221
0,000091	578,1650543
0,0000908	581,1452866
0,0000899	584,1255188
0,000089	587,105751
0,0000881	590,0859833
0,0000909	593,0662155
0,0000893	596,0464478
0,0000881	599,02668
0,000087	602,0069122
0,0000882	604,9871445
0,0000871	607,9673767
0,0000857	610,9476089
0,0000855	613,9278412
0,000086	616,9080734
0,000085	619,8883057
0,0000852	622,8685379
0,0000838	625,8487701
0,0000836	628,8290024
0,0000846	631,8092346
0,0000842	634,7894669
0,0000835	637,7696991
0,0000828	640,7499313
0,0000825	643,7301636
0,0000816	646,7103958
0,0000836	649,6906281
0,0000816	652,6708603
0,0000811	655,6510925
0,000082	658,6313248
0,0000812	661,611557
0,0000809	664,5917892
0,0000812	667,5720215
0,0000806	670,5522537
0,0000785	673,532486
0,0000802	676,5127182
0,0000804	679,4929504
0,0000795	682,4731827
0,0000798	685,4534149
0,0000793	688,4336472
0,0000792	691,4138794
0,0000793	694,3941116
0,0000794	697,3743439
0,0000793	700,3545761
0,0000786	703,3348083
0,0000772	706,3150406
0,0000789	709,2952728
0,0000785	712,2755051
0,0000777	715,2557373
0,0000767	718,2359695
0,0000771	721,2162018
0,0000771	724,196434
0,0000757	727,1766663
0,0000751	730,1568985
0,0000761	733,1371307
0,0000743	736,117363
0,0000748	739,0975952
0,0000747	742,0778275
0,0000744	745,0580597
0,0000736	748,0382919
0,0000736	751,0185242
0,0000731	753,9987564
0,0000731	756,9789886
0,0000733	759,9592209
0,0000724	762,9394531
0,0000737	765,9196854
0,000074	768,8999176
0,0000746	771,8801498
0,0000728	774,8603821
0,0000741	777,8406143
0,0000752	780,8208466
0,0000755	783,8010788
0,0000746	786,781311
0,0000743	789,7615433
0,0000748	792,7417755
0,0000737	795,7220078
0,0000748	798,70224
0,0000751	801,6824722
0,0000742	804,6627045
0,0000748	807,6429367
0,0000744	810,6231689
0,0000765	813,6034012
0,0000739	816,5836334
0,0000741	819,5638657
0,000074	822,5440979
0,0000754	825,5243301
0,0000736	828,5045624
0,0000752	831,4847946
0,000074	834,4650269
0,0000743	837,4452591
0,0000749	840,4254913
0,0000736	843,4057236
0,0000742	846,3859558
0,0000735	849,366188
0,0000739	852,3464203
0,0000746	855,3266525
0,0000732	858,3068848
0,0000734	861,287117
0,0000733	864,2673492
0,0000744	867,2475815
0,0000736	870,2278137
0,0000732	873,208046
0,0000735	876,1882782
0,0000746	879,1685104
0,0000732	882,1487427
0,0000741	885,1289749
0,0000746	888,1092072
0,0000729	891,0894394
0,0000728	894,0696716
0,0000745	897,0499039
0,0000715	900,0301361
0,0000723	903,0103683
0,000073	905,9906006
0,0000721	908,9708328
0,0000718	911,9510651
0,0000721	914,9312973
0,0000729	917,9115295
0,0000707	920,8917618
0,0000713	923,871994
0,0000725	926,8522263
0,0000718	929,8324585
0,0000713	932,8126907
0,0000708	935,792923
0,0000716	938,7731552
0,0000711	941,7533875
0,000071	944,7336197
0,0000709	947,7138519
0,0000695	950,6940842
0,0000709	953,6743164
0,0000707	956,6545486
0,0000704	959,6347809
0,0000709	962,6150131
0,0000704	965,5952454
0,0000702	968,5754776
0,0000697	971,5557098
0,0000706	974,5359421
0,0000699	977,5161743
0,00007	980,4964066
0,00007	983,4766388
0,0000702	986,456871
0,0000704	989,4371033
0,0000696	992,4173355
0,0000705	995,3975677
0,0000698	998,3778
0,0000703	1001,358032
0,0000698	1004,338264
0,0000698	1007,318497
0,0000702	1010,298729
0,0000691	1013,278961
0,0000691	1016,259193
0,0000684	1019,239426
0,0000688	1022,219658
0,0000682	1025,19989
0,0000687	1028,180122
0,0000684	1031,160355
0,0000688	1034,140587
0,0000691	1037,120819
0,0000675	1040,101051
0,0000681	1043,081284
0,0000681	1046,061516
0,0000687	1049,041748
0,0000676	1052,02198
0,0000681	1055,002213
0,0000684	1057,982445
0,0000685	1060,962677
0,000069	1063,942909
0,000069	1066,923141
0,0000685	1069,903374
0,0000709	1072,883606
0,0000706	1075,863838
0,00007	1078,84407
0,0000714	1081,824303
0,0000724	1084,804535
0,0000712	1087,784767
0,000073	1090,764999
0,0000727	1093,745232
0,0000734	1096,725464
0,000072	1099,705696
0,0000724	1102,685928
0,0000726	1105,666161
0,0000721	1108,646393
0,0000718	1111,626625
0,0000715	1114,606857
0,0000709	1117,58709
0,000072	1120,567322
0,0000714	1123,547554
0,0000707	1126,527786
0,0000696	1129,508018
0,0000714	1132,488251
0,000071	1135,468483
0,0000699	1138,448715
0,00007	1141,428947
0,0000704	1144,40918
0,0000691	1147,389412
0,0000704	1150,369644
0,0000694	1153,349876
0,0000694	1156,330109
0,0000699	1159,310341
0,0000685	1162,290573
0,0000692	1165,270805
0,0000682	1168,251038
0,0000693	1171,23127
0,0000681	1174,211502
0,0000679	1177,191734
0,0000671	1180,171967
0,0000676	1183,152199
0,000067	1186,132431
0,0000685	1189,112663
0,0000662	1192,092896
0,0000672	1195,073128
0,0000673	1198,05336
0,0000672	1201,033592
0,0000669	1204,013824
0,0000655	1206,994057
0,000066	1209,974289
0,0000653	1212,954521
0,000067	1215,934753
0,0000666	1218,914986
0,0000654	1221,895218
0,0000653	1224,87545
0,0000649	1227,855682
0,0000655	1230,835915
0,0000659	1233,816147
0,0000661	1236,796379
0,0000666	1239,776611
0,0000671	1242,756844
0,0000671	1245,737076
0,0000669	1248,717308
0,0000669	1251,69754
0,0000669	1254,677773
0,0000675	1257,658005
0,0000668	1260,638237
0,0000677	1263,618469
0,0000679	1266,598701
0,0000667	1269,578934
0,0000681	1272,559166
0,0000689	1275,539398
0,0000689	1278,51963
0,0000674	1281,499863
0,0000674	1284,480095
0,0000675	1287,460327
0,0000664	1290,440559
0,0000664	1293,420792
0,0000671	1296,401024
0,0000675	1299,381256
0,0000671	1302,361488
0,0000676	1305,341721
0,0000659	1308,321953
0,0000665	1311,302185
0,0000664	1314,282417
0,0000668	1317,26265
0,0000659	1320,242882
0,000066	1323,223114
0,0000656	1326,203346
0,000067	1329,183578
0,0000673	1332,163811
0,0000668	1335,144043
0,0000677	1338,124275
0,0000665	1341,104507
0,0000674	1344,08474
0,0000673	1347,064972
0,0000674	1350,045204
0,0000671	1353,025436
0,0000671	1356,005669
0,0000679	1358,985901
0,0000688	1361,966133
0,0000689	1364,946365
0,0000684	1367,926598
0,0000687	1370,90683
0,0000684	1373,887062
0,0000694	1376,867294
0,0000682	1379,847527
0,0000698	1382,827759
0,0000689	1385,807991
0,0000689	1388,788223
0,0000681	1391,768456
0,0000688	1394,748688
0,0000685	1397,72892
0,0000695	1400,709152
0,0000692	1403,689384
0,0000683	1406,669617
0,0000687	1409,649849
0,0000694	1412,630081
0,0000685	1415,610313
0,0000696	1418,590546
0,0000696	1421,570778
0,000069	1424,55101
0,000069	1427,531242
0,0000694	1430,511475
0,0000688	1433,491707
0,0000693	1436,471939
0,0000702	1439,452171
0,0000703	1442,432404
0,0000707	1445,412636
0,0000695	1448,392868
0,0000698	1451,3731
0,0000681	1454,353333
0,0000674	1457,333565
0,0000677	1460,313797
0,0000679	1463,294029
0,0000663	1466,274261
0,0000678	1469,254494
0,0000672	1472,234726
0,0000675	1475,214958
0,0000668	1478,19519
0,0000664	1481,175423
0,0000688	1484,155655
0,000068	1487,135887
0,0000676	1490,116119
0,000068	1493,096352
0,0000688	1496,076584
0,0000689	1499,056816
0,0000691	1502,037048
0,0000699	1505,017281
0,00007	1507,997513
0,0000691	1510,977745
0,0000696	1513,957977
0,0000687	1516,93821
0,0000702	1519,918442
0,0000709	1522,898674
0,0000709	1525,878906
0,0000704	1528,859138
0,0000712	1531,839371
0,0000717	1534,819603
0,0000712	1537,799835
0,0000725	1540,780067
0,0000735	1543,7603
0,0000739	1546,740532
0,0000747	1549,720764
0,0000768	1552,700996
0,0000767	1555,681229
0,0000788	1558,661461
0,0000796	1561,641693
0,0000828	1564,621925
0,000087	1567,602158
0,0000902	1570,58239
0,0000972	1573,562622
0,000108	1576,542854
0,000119	1579,523087
0,000117	1582,503319
0,0000918	1585,483551
0,000069	1588,463783
0,0000599	1591,444016
0,0000574	1594,424248
0,0000575	1597,40448
0,0000578	1600,384712
0,0000606	1603,364944
0,0000634	1606,345177
0,0000642	1609,325409
0,0000643	1612,305641
0,0000674	1615,285873
0,000068	1618,266106
0,0000674	1621,246338
0,0000654	1624,22657
0,0000636	1627,206802
0,0000642	1630,187035
0,0000624	1633,167267
0,0000618	1636,147499
0,0000615	1639,127731
0,0000602	1642,107964
0,00006	1645,088196
0,0000615	1648,068428
0,0000605	1651,04866
0,0000604	1654,028893
0,0000607	1657,009125
0,0000611	1659,989357
0,0000609	1662,969589
0,0000607	1665,949821
0,0000614	1668,930054
0,0000599	1671,910286
0,0000599	1674,890518
0,0000602	1677,87075
0,0000604	1680,850983
0,0000625	1683,831215
0,0000615	1686,811447
0,0000607	1689,791679
0,0000616	1692,771912
0,0000615	1695,752144
0,0000622	1698,732376
0,0000623	1701,712608
0,0000619	1704,692841
0,000063	1707,673073
0,000062	1710,653305
0,000063	1713,633537
0,0000622	1716,61377
0,0000618	1719,594002
0,0000607	1722,574234
0,0000617	1725,554466
0,0000617	1728,534698
0,000063	1731,514931
0,0000628	1734,495163
0,0000634	1737,475395
0,000063	1740,455627
0,0000632	1743,43586
0,0000631	1746,416092
0,0000627	1749,396324
0,0000642	1752,376556
0,0000628	1755,356789
0,0000625	1758,337021
0,0000638	1761,317253
0,0000631	1764,297485
0,0000637	1767,277718
0,0000648	1770,25795
0,0000646	1773,238182
0,0000635	1776,218414
0,0000652	1779,198647
0,0000653	1782,178879
0,0000658	1785,159111
0,0000663	1788,139343
0,0000665	1791,119576
0,0000683	1794,099808
0,0000695	1797,08004
0,0000709	1800,060272
0,0000719	1803,040504
0,0000714	1806,020737
0,0000659	1809,000969
0,000063	1811,981201
0,0000627	1814,961433
0,0000618	1817,941666
0,0000614	1820,921898
0,0000626	1823,90213
0,000062	1826,882362
0,0000622	1829,862595
0,0000632	1832,842827
0,0000616	1835,823059
0,0000623	1838,803291
0,0000637	1841,783524
0,0000642	1844,763756
0,0000638	1847,743988
0,0000646	1850,72422
0,0000635	1853,704453
0,0000641	1856,684685
0,000065	1859,664917
0,0000644	1862,645149
0,0000654	1865,625381
0,0000652	1868,605614
0,0000643	1871,585846
0,0000644	1874,566078
0,0000653	1877,54631
0,0000655	1880,526543
0,0000654	1883,506775
0,0000663	1886,487007
0,0000655	1889,467239
0,0000652	1892,447472
0,0000652	1895,427704
0,0000667	1898,407936
0,0000668	1901,388168
0,0000649	1904,368401
0,000066	1907,348633
0,0000659	1910,328865
0,0000665	1913,309097
0,0000669	1916,28933
0,0000664	1919,269562
0,0000666	1922,249794
0,0000659	1925,230026
0,0000674	1928,210258
0,000066	1931,190491
0,0000666	1934,170723
0,000066	1937,150955
0,0000671	1940,131187
0,0000674	1943,11142
0,0000674	1946,091652
0,0000668	1949,071884
0,0000668	1952,052116
0,0000656	1955,032349
0,0000664	1958,012581
0,0000666	1960,992813
0,0000668	1963,973045
0,0000664	1966,953278
0,000066	1969,93351
0,0000659	1972,913742
0,0000651	1975,893974
0,000066	1978,874207
0,0000658	1981,854439
0,0000656	1984,834671
0,000065	1987,814903
0,0000665	1990,795135
0,0000662	1993,775368
0,000066	1996,7556
0,0000659	1999,735832
0,0000651	2002,716064
0,0000661	2005,696297
0,0000647	2008,676529
0,000066	2011,656761
0,0000668	2014,636993
0,0000647	2017,617226
0,0000656	2020,597458
0,0000631	2023,57769
0,0000653	2026,557922
0,0000654	2029,538155
0,0000647	2032,518387
0,0000653	2035,498619
0,000066	2038,478851
0,0000661	2041,459084
0,0000669	2044,439316
0,0000676	2047,419548
0,0000678	2050,39978
0,0000671	2053,380013
0,0000686	2056,360245
0,0000675	2059,340477
0,0000693	2062,320709
0,0000694	2065,300941
0,00007	2068,281174
0,0000692	2071,261406
0,0000686	2074,241638
0,0000687	2077,22187
0,0000693	2080,202103
0,0000695	2083,182335
0,0000701	2086,162567
0,0000698	2089,142799
0,0000709	2092,123032
0,00007	2095,103264
0,0000698	2098,083496
0,0000699	2101,063728
0,0000693	2104,043961
0,0000693	2107,024193
0,00007	2110,004425
0,0000697	2112,984657
0,0000698	2115,96489
0,0000695	2118,945122
0,000071	2121,925354
0,0000697	2124,905586
0,0000699	2127,885818
0,0000689	2130,866051
0,0000692	2133,846283
0,0000701	2136,826515
0,00007	2139,806747
0,0000703	2142,78698
0,0000692	2145,767212
0,0000699	2148,747444
0,0000695	2151,727676
0,0000702	2154,707909
0,0000701	2157,688141
0,0000697	2160,668373
0,0000707	2163,648605
0,0000707	2166,628838
0,0000698	2169,60907
0,0000704	2172,589302
0,0000692	2175,569534
0,0000711	2178,549767
0,0000713	2181,529999
0,0000715	2184,510231
0,0000724	2187,490463
0,0000732	2190,470695
0,0000726	2193,450928
0,0000748	2196,43116
0,0000748	2199,411392
0,000075	2202,391624
0,0000754	2205,371857
0,0000756	2208,352089
0,000076	2211,332321
0,0000766	2214,312553
0,0000765	2217,292786
0,0000767	2220,273018
0,0000755	2223,25325
0,0000764	2226,233482
0,0000758	2229,213715
0,0000764	2232,193947
0,0000756	2235,174179
0,0000756	2238,154411
0,0000763	2241,134644
0,0000753	2244,114876
0,000076	2247,095108
0,0000749	2250,07534
0,0000761	2253,055573
0,0000757	2256,035805
0,0000754	2259,016037
0,0000749	2261,996269
0,0000746	2264,976501
0,0000751	2267,956734
0,0000754	2270,936966
0,0000756	2273,917198
0,0000751	2276,89743
0,0000757	2279,877663
0,0000756	2282,857895
0,0000749	2285,838127
0,0000753	2288,818359
0,0000761	2291,798592
0,0000765	2294,778824
0,0000758	2297,759056
0,0000766	2300,739288
0,0000757	2303,719521
0,0000759	2306,699753
0,0000756	2309,679985
0,0000766	2312,660217
0,0000749	2315,64045
0,0000767	2318,620682
0,0000765	2321,600914
0,0000762	2324,581146
0,0000757	2327,561378
0,0000764	2330,541611
0,0000758	2333,521843
0,0000771	2336,502075
0,0000767	2339,482307
0,000077	2342,46254
0,0000759	2345,442772
0,0000758	2348,423004
0,0000753	2351,403236
0,0000757	2354,383469
0,0000767	2357,363701
0,0000763	2360,343933
0,0000747	2363,324165
0,0000754	2366,304398
0,0000755	2369,28463
0,0000745	2372,264862
0,0000745	2375,245094
0,0000748	2378,225327
0,000076	2381,205559
0,0000766	2384,185791
0,0000764	2387,166023
0,0000762	2390,146255
0,000076	2393,126488
0,0000758	2396,10672
0,0000758	2399,086952
0,0000762	2402,067184
0,0000764	2405,047417
0,0000758	2408,027649
0,0000768	2411,007881
0,0000765	2413,988113
0,0000765	2416,968346
0,0000763	2419,948578
0,0000755	2422,92881
0,000076	2425,909042
0,0000765	2428,889275
0,0000764	2431,869507
0,0000757	2434,849739
0,000075	2437,829971
0,0000756	2440,810204
0,0000764	2443,790436
0,0000758	2446,770668
0,0000752	2449,7509
0,0000746	2452,731133
0,000075	2455,711365
0,000075	2458,691597
0,000075	2461,671829
0,0000744	2464,652061
0,0000744	2467,632294
0,0000744	2470,612526
0,0000741	2473,592758
0,000073	2476,57299
0,0000739	2479,553223
0,0000749	2482,533455
0,0000755	2485,513687
0,000076	2488,493919
0,0000762	2491,474152
0,0000781	2494,454384
0,0000783	2497,434616
0,0000793	2500,414848
0,0000798	2503,395081
0,0000812	2506,375313
0,0000806	2509,355545
0,0000801	2512,335777
0,0000809	2515,31601
0,0000805	2518,296242
0,0000796	2521,276474
0,0000804	2524,256706
0,0000803	2527,236938
0,0000808	2530,217171
0,0000798	2533,197403
0,0000799	2536,177635
0,0000801	2539,157867
0,00008	2542,1381
0,0000808	2545,118332
0,0000801	2548,098564
0,0000797	2551,078796
0,0000794	2554,059029
0,0000809	2557,039261
0,0000812	2560,019493
0,0000803	2562,999725
0,0000808	2565,979958
0,0000809	2568,96019
0,0000817	2571,940422
0,0000802	2574,920654
0,0000822	2577,900887
0,0000795	2580,881119
0,0000803	2583,861351
0,0000826	2586,841583
0,0000815	2589,821815
0,0000813	2592,802048
0,0000824	2595,78228
0,0000813	2598,762512
0,0000823	2601,742744
0,0000824	2604,722977
0,0000828	2607,703209
0,000082	2610,683441
0,0000832	2613,663673
0,000083	2616,643906
0,0000838	2619,624138
0,0000832	2622,60437
0,0000826	2625,584602
0,0000836	2628,564835
0,0000823	2631,545067
0,0000831	2634,525299
0,000083	2637,505531
0,0000819	2640,485764
0,0000829	2643,465996
0,0000833	2646,446228
0,0000819	2649,42646
0,0000826	2652,406693
0,0000837	2655,386925
0,0000827	2658,367157
0,0000827	2661,347389
0,0000825	2664,327621
0,0000824	2667,307854
0,0000828	2670,288086
0,0000818	2673,268318
0,0000819	2676,24855
0,0000823	2679,228783
0,0000826	2682,209015
0,0000829	2685,189247
0,0000834	2688,169479
0,0000833	2691,149712
0,0000824	2694,129944
0,0000844	2697,110176
0,0000836	2700,090408
0,0000848	2703,070641
0,000084	2706,050873
0,0000859	2709,031105
0,0000858	2712,011337
0,0000853	2714,99157
0,0000857	2717,971802
0,0000856	2720,952034
0,0000864	2723,932266
0,0000874	2726,912498
0,0000857	2729,892731
0,0000875	2732,872963
0,0000861	2735,853195
0,000087	2738,833427
0,0000871	2741,81366
0,0000865	2744,793892
0,0000863	2747,774124
0,0000867	2750,754356
0,0000871	2753,734589
0,0000876	2756,714821
0,0000864	2759,695053
0,0000876	2762,675285
0,0000875	2765,655518
0,0000869	2768,63575
0,0000879	2771,615982
0,0000881	2774,596214
0,000089	2777,576447
0,0000877	2780,556679
0,0000887	2783,536911
0,0000896	2786,517143
0,0000898	2789,497375
0,0000921	2792,477608
0,0000902	2795,45784
0,0000904	2798,438072
0,0000918	2801,418304
0,0000921	2804,398537
0,0000917	2807,378769
0,0000928	2810,359001
0,0000916	2813,339233
0,000094	2816,319466
0,0000935	2819,299698
0,0000931	2822,27993
0,0000937	2825,260162
0,000094	2828,240395
0,000094	2831,220627
0,0000952	2834,200859
0,0000944	2837,181091
0,0000936	2840,161324
0,0000961	2843,141556
0,0000962	2846,121788
0,0000966	2849,10202
0,0000966	2852,082253
0,0000959	2855,062485
0,0000962	2858,042717
0,000097	2861,022949
0,000097	2864,003181
0,0000969	2866,983414
0,000097	2869,963646
0,0000969	2872,943878
0,0000977	2875,92411
0,0000987	2878,904343
0,0000984	2881,884575
0,0000979	2884,864807
0,0000988	2887,845039
0,0000991	2890,825272
0,0000998	2893,805504
0,0000998	2896,785736
0,0000991	2899,765968
0,0001	2902,746201
0,0000998	2905,726433
0,000102	2908,706665
0,000102	2911,686897
0,000102	2914,66713
0,000101	2917,647362
0,000102	2920,627594
0,000103	2923,607826
0,000102	2926,588058
0,000104	2929,568291
0,000104	2932,548523
0,000104	2935,528755
0,000105	2938,508987
0,000106	2941,48922
0,000108	2944,469452
0,000107	2947,449684
0,000108	2950,429916
0,00011	2953,410149
0,00011	2956,390381
0,00011	2959,370613
0,000111	2962,350845
0,000112	2965,331078
0,000113	2968,31131
0,000114	2971,291542
0,000116	2974,271774
0,000115	2977,252007
0,000116	2980,232239
0,000117	2983,212471
0,000119	2986,192703
0,000121	2989,172935
0,000122	2992,153168
0,000124	2995,1334
0,000125	2998,113632
0,000126	3001,093864
0,000128	3004,074097
0,000129	3007,054329
0,000131	3010,034561
0,000134	3013,014793
0,000136	3015,995026
0,000139	3018,975258
0,000142	3021,95549
0,000145	3024,935722
0,000149	3027,915955
0,000153	3030,896187
0,000158	3033,876419
0,000163	3036,856651
0,000172	3039,836884
0,000179	3042,817116
0,00019	3045,797348
0,000202	3048,77758
0,000221	3051,757813
0,000243	3054,738045
0,000271	3057,718277
0,000306	3060,698509
0,000341	3063,678741
0,000347	3066,658974
0,000299	3069,639206
0,000227	3072,619438
0,000168	3075,59967
0,000128	3078,579903
0,000101	3081,560135
0,0000861	3084,540367
0,0000753	3087,520599
0,0000684	3090,500832
0,0000681	3093,481064
0,0000661	3096,461296
0,0000661	3099,441528
0,0000673	3102,421761
0,0000686	3105,401993
0,0000693	3108,382225
0,0000727	3111,362457
0,0000732	3114,34269
0,0000751	3117,322922
0,0000768	3120,303154
0,0000782	3123,283386
0,0000794	3126,263618
0,0000808	3129,243851
0,0000817	3132,224083
0,0000826	3135,204315
0,000084	3138,184547
0,0000857	3141,16478
0,0000858	3144,145012
0,0000871	3147,125244
0,0000881	3150,105476
0,0000891	3153,085709
0,0000895	3156,065941
0,0000901	3159,046173
0,0000912	3162,026405
0,0000916	3165,006638
0,0000912	3167,98687
0,0000918	3170,967102
0,000093	3173,947334
0,0000939	3176,927567
0,0000941	3179,907799
0,0000952	3182,888031
0,0000959	3185,868263
0,0000957	3188,848495
0,0000963	3191,828728
0,0000979	3194,80896
0,000098	3197,789192
0,0000988	3200,769424
0,000099	3203,749657
0,0000994	3206,729889
0,0000993	3209,710121
0,000101	3212,690353
0,000101	3215,670586
0,000101	3218,650818
0,000102	3221,63105
0,000102	3224,611282
0,000103	3227,591515
0,000103	3230,571747
0,000103	3233,551979
0,000104	3236,532211
0,000104	3239,512444
0,000105	3242,492676
0,000106	3245,472908
0,000106	3248,45314
0,000105	3251,433372
0,000106	3254,413605
0,000107	3257,393837
0,000108	3260,374069
0,000109	3263,354301
0,000108	3266,334534
0,000109	3269,314766
0,000109	3272,294998
0,00011	3275,27523
0,000109	3278,255463
0,00011	3281,235695
0,000111	3284,215927
0,000111	3287,196159
0,000112	3290,176392
0,000112	3293,156624
0,000112	3296,136856
0,000113	3299,117088
0,000113	3302,097321
0,000114	3305,077553
0,000114	3308,057785
0,000115	3311,038017
0,000116	3314,01825
0,000116	3316,998482
0,000117	3319,978714
0,000117	3322,958946
0,000118	3325,939178
0,000118	3328,919411
0,000118	3331,899643
0,000119	3334,879875
0,00012	3337,860107
0,00012	3340,84034
0,00012	3343,820572
0,000121	3346,800804
0,000122	3349,781036
0,000122	3352,761269
0,000123	3355,741501
0,000124	3358,721733
0,000124	3361,701965
0,000125	3364,682198
0,000124	3367,66243
0,000125	3370,642662
0,000128	3373,622894
0,000127	3376,603127
0,000127	3379,583359
0,000127	3382,563591
0,000127	3385,543823
0,000128	3388,524055
0,000128	3391,504288
0,000131	3394,48452
0,00013	3397,464752
0,000131	3400,444984
0,000132	3403,425217
0,000133	3406,405449
0,000134	3409,385681
0,000134	3412,365913
0,000136	3415,346146
0,000136	3418,326378
0,000137	3421,30661
0,000138	3424,286842
0,000139	3427,267075
0,00014	3430,247307
0,00014	3433,227539
0,000141	3436,207771
0,000143	3439,188004
0,000143	3442,168236
0,000145	3445,148468
0,000145	3448,1287
0,000146	3451,108932
0,000146	3454,089165
0,000147	3457,069397
0,000148	3460,049629
0,000149	3463,029861
0,00015	3466,010094
0,00015	3468,990326
0,000153	3471,970558
0,000153	3474,95079
0,000155	3477,931023
0,000155	3480,911255
0,000156	3483,891487
0,000158	3486,871719
0,000158	3489,851952
0,000162	3492,832184
0,000162	3495,812416
0,000163	3498,792648
0,000164	3501,772881
0,000166	3504,753113
0,000167	3507,733345
0,000169	3510,713577
0,000171	3513,69381
0,000173	3516,674042
0,000175	3519,654274
0,000177	3522,634506
0,000179	3525,614738
0,000181	3528,594971
0,000183	3531,575203
0,000186	3534,555435
0,000188	3537,535667
0,00019	3540,5159
0,000193	3543,496132
0,000196	3546,476364
0,000199	3549,456596
0,000202	3552,436829
0,000205	3555,417061
0,000209	3558,397293
0,000212	3561,377525
0,000217	3564,357758
0,000221	3567,33799
0,000227	3570,318222
0,000231	3573,298454
0,000238	3576,278687
0,000245	3579,258919
0,000253	3582,239151
0,000261	3585,219383
0,000272	3588,199615
0,000283	3591,179848
0,000295	3594,16008
0,000311	3597,140312
0,000329	3600,120544
0,000346	3603,100777
0,000358	3606,081009
0,000354	3609,061241
0,000344	3612,041473
0,000345	3615,021706
0,000358	3618,001938
0,000381	3620,98217
0,000413	3623,962402
0,000449	3626,942635
0,000494	3629,922867
0,000546	3632,903099
0,0006	3635,883331
0,000647	3638,863564
0,000672	3641,843796
0,000659	3644,824028
0,000606	3647,80426
0,000535	3650,784492
0,000462	3653,764725
0,000397	3656,744957
0,000345	3659,725189
0,0003	3662,705421
0,000267	3665,685654
0,000238	3668,665886
0,000215	3671,646118
0,000195	3674,62635
0,00018	3677,606583
0,000167	3680,586815
0,000157	3683,567047
0,000148	3686,547279
0,000142	3689,527512
0,000135	3692,507744
0,00013	3695,487976
0,000126	3698,468208
0,000124	3701,448441
0,000122	3704,428673
0,000119	3707,408905
0,000119	3710,389137
0,000116	3713,36937
0,000117	3716,349602
0,000117	3719,329834
0,000116	3722,310066
0,000115	3725,290298
0,000116	3728,270531
0,000115	3731,250763
0,000117	3734,230995
0,000117	3737,211227
0,000117	3740,19146
0,000117	3743,171692
0,000119	3746,151924
0,000119	3749,132156
0,00012	3752,112389
0,00012	3755,092621
0,000122	3758,072853
0,000122	3761,053085
0,000123	3764,033318
0,000125	3767,01355
0,000126	3769,993782
0,000127	3772,974014
0,000128	3775,954247
0,000129	3778,934479
0,00013	3781,914711
0,000132	3784,894943
0,000131	3787,875175
0,000133	3790,855408
0,000135	3793,83564
0,000136	3796,815872
0,000137	3799,796104
0,000138	3802,776337
0,000139	3805,756569
0,00014	3808,736801
0,000141	3811,717033
0,000142	3814,697266
0,000143	3817,677498
0,000143	3820,65773
0,000145	3823,637962
0,000146	3826,618195
0,000148	3829,598427
0,000148	3832,578659
0,000149	3835,558891
0,00015	3838,539124
0,000151	3841,519356
0,000153	3844,499588
0,000154	3847,47982
0,000156	3850,460052
0,000156	3853,440285
0,000157	3856,420517
0,000159	3859,400749
0,000159	3862,380981
0,000161	3865,361214
0,000161	3868,341446
0,000162	3871,321678
0,000163	3874,30191
0,000163	3877,282143
0,000165	3880,262375
0,000166	3883,242607
0,000167	3886,222839
0,000168	3889,203072
0,000169	3892,183304
0,00017	3895,163536
0,000171	3898,143768
0,000173	3901,124001
0,000173	3904,104233
0,000175	3907,084465
0,000176	3910,064697
0,000177	3913,04493
0,000178	3916,025162
0,000179	3919,005394
0,00018	3921,985626
0,000182	3924,965858
0,000183	3927,946091
0,000184	3930,926323
0,000185	3933,906555
0,000186	3936,886787
0,000187	3939,86702
0,000188	3942,847252
0,000189	3945,827484
0,000191	3948,807716
0,000191	3951,787949
0,000193	3954,768181
0,000195	3957,748413
0,000197	3960,728645
0,000197	3963,708878
0,000199	3966,68911
0,000201	3969,669342
0,000203	3972,649574
0,000204	3975,629807
0,000205	3978,610039
0,000206	3981,590271
0,000207	3984,570503
0,000208	3987,550735
0,00021	3990,530968
0,000211	3993,5112
0,000213	3996,491432
0,000214	3999,471664
0,000215	4002,451897
0,000217	4005,432129
0,000217	4008,412361
0,000218	4011,392593
0,000221	4014,372826
0,000222	4017,353058
0,000224	4020,33329
0,000225	4023,313522
0,000226	4026,293755
0,000228	4029,273987
0,00023	4032,254219
0,000231	4035,234451
0,000233	4038,214684
0,000235	4041,194916
0,000236	4044,175148
0,000238	4047,15538
0,000239	4050,135612
0,000242	4053,115845
0,000244	4056,096077
0,000245	4059,076309
0,000246	4062,056541
0,000249	4065,036774
0,000249	4068,017006
0,000252	4070,997238
0,000254	4073,97747
0,000255	4076,957703
0,000258	4079,937935
0,000259	4082,918167
0,000261	4085,898399
0,000263	4088,878632
0,000265	4091,858864
0,000267	4094,839096
0,00027	4097,819328
0,00027	4100,799561
0,000273	4103,779793
0,000275	4106,760025
0,000277	4109,740257
0,00028	4112,72049
0,000282	4115,700722
0,000284	4118,680954
0,000286	4121,661186
0,000287	4124,641418
0,000291	4127,621651
0,000292	4130,601883
0,000295	4133,582115
0,000296	4136,562347
0,000299	4139,54258
0,000302	4142,522812
0,000303	4145,503044
0,000307	4148,483276
0,000309	4151,463509
0,000312	4154,443741
0,000315	4157,423973
0,000318	4160,404205
0,00032	4163,384438
0,000324	4166,36467
0,000327	4169,344902
0,000331	4172,325134
0,000333	4175,305367
0,000337	4178,285599
0,00034	4181,265831
0,000343	4184,246063
0,000346	4187,226295
0,000349	4190,206528
0,000353	4193,18676
0,000356	4196,166992
0,00036	4199,147224
0,000363	4202,127457
0,000366	4205,107689
0,000371	4208,087921
0,000373	4211,068153
0,000378	4214,048386
0,000381	4217,028618
0,000385	4220,00885
0,000389	4222,989082
0,000392	4225,969315
0,000397	4228,949547
0,000401	4231,929779
0,000406	4234,910011
0,00041	4237,890244
0,000414	4240,870476
0,000419	4243,850708
0,000425	4246,83094
0,000429	4249,811172
0,000434	4252,791405
0,000439	4255,771637
0,000444	4258,751869
0,000449	4261,732101
0,000455	4264,712334
0,00046	4267,692566
0,000466	4270,672798
0,00047	4273,65303
0,000478	4276,633263
0,000484	4279,613495
0,000489	4282,593727
0,000495	4285,573959
0,000502	4288,554192
0,000511	4291,534424
0,000517	4294,514656
0,000525	4297,494888
0,000531	4300,475121
0,000539	4303,455353
0,000547	4306,435585
0,000555	4309,415817
0,000563	4312,396049
0,000571	4315,376282
0,000581	4318,356514
0,00059	4321,336746
0,000599	4324,316978
0,000608	4327,297211
0,000619	4330,277443
0,000628	4333,257675
0,000638	4336,237907
0,000649	4339,21814
0,000661	4342,198372
0,000672	4345,178604
0,000684	4348,158836
0,000695	4351,139069
0,000709	4354,119301
0,000723	4357,099533
0,000735	4360,079765
0,000749	4363,059998
0,000766	4366,04023
0,000781	4369,020462
0,000796	4372,000694
0,000813	4374,980927
0,000831	4377,961159
0,000848	4380,941391
0,000868	4383,921623
0,000887	4386,901855
0,000908	4389,882088
0,000929	4392,86232
0,000952	4395,842552
0,000977	4398,822784
0,001	4401,803017
0,00103	4404,783249
0,00106	4407,763481
0,00108	4410,743713
0,00112	4413,723946
0,00115	4416,704178
0,00118	4419,68441
0,00122	4422,664642
0,00126	4425,644875
0,0013	4428,625107
0,00135	4431,605339
0,00139	4434,585571
0,00145	4437,565804
0,0015	4440,546036
0,00156	4443,526268
0,00162	4446,5065
0,00169	4449,486732
0,00177	4452,466965
0,00185	4455,447197
0,00194	4458,427429
0,00204	4461,407661
0,00215	4464,387894
0,00227	4467,368126
0,00241	4470,348358
0,00256	4473,32859
0,00274	4476,308823
0,00293	4479,289055
0,00316	4482,269287
0,00342	4485,249519
0,00373	4488,229752
0,00409	4491,209984
0,00453	4494,190216
0,00506	4497,170448
0,00572	4500,150681
0,00654	4503,130913
0,00758	4506,111145
0,00888	4509,091377
0,0105	4512,071609
0,012	4515,051842
0,013	4518,032074
0,0127	4521,012306
0,0113	4523,992538
0,00968	4526,972771
0,00823	4529,953003
0,00705	4532,933235
0,00611	4535,913467
0,00536	4538,8937
0,00476	4541,873932
0,00428	4544,854164
0,00387	4547,834396
0,00354	4550,814629
0,00326	4553,794861
0,00302	4556,775093
0,00282	4559,755325
0,00264	4562,735558
0,00248	4565,71579
0,00234	4568,696022
0,00221	4571,676254
0,0021	4574,656487
0,002	4577,636719
0,00191	4580,616951
0,00183	4583,597183
0,00175	4586,577415
0,00168	4589,557648
0,00161	4592,53788
0,00155	4595,518112
0,0015	4598,498344
0,00145	4601,478577
0,0014	4604,458809
0,00135	4607,439041
0,00131	4610,419273
0,00127	4613,399506
0,00123	4616,379738
0,0012	4619,35997
0,00117	4622,340202
0,00113	4625,320435
0,0011	4628,300667
0,00108	4631,280899
0,00105	4634,261131
0,00103	4637,241364
0,001	4640,221596
0,000979	4643,201828
0,000958	4646,18206
0,000937	4649,162292
0,000919	4652,142525
0,0009	4655,122757
0,000882	4658,102989
0,000866	4661,083221
0,000849	4664,063454
0,000834	4667,043686
0,000819	4670,023918
0,000805	4673,00415
0,000791	4675,984383
0,000778	4678,964615
0,000766	4681,944847
0,000754	4684,925079
0,000743	4687,905312
0,000732	4690,885544
0,000721	4693,865776
0,000711	4696,846008
0,000702	4699,826241
0,000693	4702,806473
0,000684	4705,786705
0,000675	4708,766937
0,000667	4711,747169
0,000658	4714,727402
0,00065	4717,707634
0,000642	4720,687866
0,000631	4723,668098
0,000619	4726,648331
0,000601	4729,628563
0,000578	4732,608795
0,000543	4735,589027
0,000494	4738,56926
0,000439	4741,549492
0,00039	4744,529724
0,000364	4747,509956
0,000359	4750,490189
0,000366	4753,470421
0,000373	4756,450653
0,000383	4759,430885
0,000391	4762,411118
0,000396	4765,39135
0,0004	4768,371582
0,000404	4771,351814
0,000404	4774,332047
0,000407	4777,312279
0,000406	4780,292511
0,000404	4783,272743
0,000403	4786,252975
0,000403	4789,233208
0,000401	4792,21344
0,000399	4795,193672
0,000397	4798,173904
0,000395	4801,154137
0,000393	4804,134369
0,000391	4807,114601
0,000388	4810,094833
0,000384	4813,075066
0,000384	4816,055298
0,00038	4819,03553
0,000378	4822,015762
0,000374	4824,995995
0,000372	4827,976227
0,00037	4830,956459
0,000367	4833,936691
0,000364	4836,916924
0,000361	4839,897156
0,000359	4842,877388
0,000356	4845,85762
0,000353	4848,837852
0,000352	4851,818085
0,00035	4854,798317
0,000347	4857,778549
0,000344	4860,758781
0,000342	4863,739014
0,00034	4866,719246
0,000338	4869,699478
0,000335	4872,67971
0,000332	4875,659943
0,000331	4878,640175
0,000328	4881,620407
0,000325	4884,600639
0,000322	4887,580872
0,00032	4890,561104
0,000318	4893,541336
0,000316	4896,521568
0,000314	4899,501801
0,000311	4902,482033
0,00031	4905,462265
0,000309	4908,442497
0,000306	4911,422729
0,000304	4914,402962
0,000303	4917,383194
0,000302	4920,363426
0,000299	4923,343658
0,000297	4926,323891
0,000296	4929,304123
0,000295	4932,284355
0,000293	4935,264587
0,000292	4938,24482
0,000289	4941,225052
0,000288	4944,205284
0,000285	4947,185516
0,000285	4950,165749
0,000283	4953,145981
0,000281	4956,126213
0,000281	4959,106445
0,000279	4962,086678
0,000279	4965,06691
0,000276	4968,047142
0,000275	4971,027374
0,000274	4974,007607
0,000271	4976,987839
0,000271	4979,968071
0,000269	4982,948303
0,000268	4985,928535
0,000268	4988,908768
0,000266	4991,889
0,000265	4994,869232
0,000263	4997,849464
0,000263	5000,829697
0,000261	5003,809929
0,000261	5006,790161
0,00026	5009,770393
0,000259	5012,750626
0,000259	5015,730858
0,000258	5018,71109
0,000258	5021,691322
0,000257	5024,671555
0,000257	5027,651787
0,000257	5030,632019
0,000256	5033,612251
0,000255	5036,592484
0,000256	5039,572716
0,000255	5042,552948
0,000255	5045,53318
0,000256	5048,513412
0,000256	5051,493645
0,000255	5054,473877
0,000258	5057,454109
0,000257	5060,434341
0,000258	5063,414574
0,000259	5066,394806
0,000261	5069,375038
0,000261	5072,35527
0,000262	5075,335503
0,000259	5078,315735
0,000255	5081,295967
0,000246	5084,276199
0,000226	5087,256432
0,000196	5090,236664
0,000153	5093,216896
0,000106	5096,197128
0,0000677	5099,177361
0,0000492	5102,157593
0,0000557	5105,137825
0,0000713	5108,118057
0,0000864	5111,098289
0,0000985	5114,078522
0,000109	5117,058754
0,000119	5120,038986
0,000124	5123,019218
0,00013	5125,999451
0,000134	5128,979683
0,000137	5131,959915
0,00014	5134,940147
0,000142	5137,92038
0,000144	5140,900612
0,000146	5143,880844
0,000148	5146,861076
0,000148	5149,841309
0,00015	5152,821541
0,00015	5155,801773
0,000151	5158,782005
0,000151	5161,762238
0,000151	5164,74247
0,000152	5167,722702
0,000151	5170,702934
0,000152	5173,683167
0,000152	5176,663399
0,000152	5179,643631
0,000152	5182,623863
0,000152	5185,604095
0,00015	5188,584328
0,000151	5191,56456
0,000152	5194,544792
0,000151	5197,525024
0,00015	5200,505257
0,00015	5203,485489
0,00015	5206,465721
0,000148	5209,445953
0,000148	5212,426186
0,000148	5215,406418
0,000147	5218,38665
0,000147	5221,366882
0,000146	5224,347115
0,000146	5227,327347
0,000146	5230,307579
0,000146	5233,287811
0,000145	5236,268044
0,000144	5239,248276
0,000144	5242,228508
0,000144	5245,20874
0,000144	5248,188972
0,000142	5251,169205
0,000142	5254,149437
0,000142	5257,129669
0,000141	5260,109901
0,000141	5263,090134
0,00014	5266,070366
0,00014	5269,050598
0,00014	5272,03083
0,000138	5275,011063
0,000139	5277,991295
0,000138	5280,971527
0,000138	5283,951759
0,000137	5286,931992
0,000137	5289,912224
0,000137	5292,892456
0,000135	5295,872688
0,000135	5298,852921
0,000134	5301,833153
0,000133	5304,813385
0,000134	5307,793617
0,000133	5310,773849
0,000131	5313,754082
0,000132	5316,734314
0,000129	5319,714546
0,000129	5322,694778
0,000129	5325,675011
0,000127	5328,655243
0,000127	5331,635475
0,000126	5334,615707
0,000124	5337,59594
0,000124	5340,576172
0,000124	5343,556404
0,000122	5346,536636
0,000121	5349,516869
0,000119	5352,497101
0,000118	5355,477333
0,000119	5358,457565
0,000117	5361,437798
0,000116	5364,41803
0,000115	5367,398262
0,000114	5370,378494
0,000112	5373,358727
0,000111	5376,338959
0,00011	5379,319191
0,000109	5382,299423
0,000108	5385,279655
0,000107	5388,259888
0,000106	5391,24012
0,000106	5394,220352
0,000105	5397,200584
0,000104	5400,180817
0,000103	5403,161049
0,000101	5406,141281
0,0001	5409,121513
0,0000986	5412,101746
0,0000973	5415,081978
0,0000962	5418,06221
0,0000944	5421,042442
0,0000936	5424,022675
0,0000925	5427,002907
0,0000915	5429,983139
0,0000914	5432,963371
0,000092	5435,943604
0,0000921	5438,923836
0,0000932	5441,904068
0,0000963	5444,8843
0,0000993	5447,864532
0,000106	5450,844765
0,000113	5453,824997
0,000122	5456,805229
0,000134	5459,785461
0,000148	5462,765694
0,000167	5465,745926
0,000187	5468,726158
0,000213	5471,70639
0,000241	5474,686623
0,00027	5477,666855
0,0003	5480,647087
0,000325	5483,627319
0,000345	5486,607552
0,000357	5489,587784
0,00036	5492,568016
0,000358	5495,548248
0,000351	5498,528481
0,000342	5501,508713
0,000331	5504,488945
0,000321	5507,469177
0,00031	5510,449409
0,0003	5513,429642
0,000291	5516,409874
0,000283	5519,390106
0,000275	5522,370338
0,000268	5525,350571
0,000261	5528,330803
0,000254	5531,311035
0,000249	5534,291267
0,000244	5537,2715
0,000239	5540,251732
0,000237	5543,231964
0,000231	5546,212196
0,000227	5549,192429
0,000225	5552,172661
0,00022	5555,152893
0,000217	5558,133125
0,000213	5561,113358
0,000209	5564,09359
0,000206	5567,073822
0,000205	5570,054054
0,000202	5573,034286
0,000201	5576,014519
0,000198	5578,994751
0,000198	5581,974983
0,000196	5584,955215
0,000195	5587,935448
0,000193	5590,91568
0,000192	5593,895912
0,00019	5596,876144
0,000189	5599,856377
0,000188	5602,836609
0,000187	5605,816841
0,000186	5608,797073
0,000184	5611,777306
0,000183	5614,757538
0,000182	5617,73777
0,000182	5620,718002
0,000181	5623,698235
0,00018	5626,678467
0,000179	5629,658699
0,000178	5632,638931
0,000177	5635,619164
0,000176	5638,599396
0,000176	5641,579628
0,000175	5644,55986
0,000174	5647,540092
0,000174	5650,520325
0,000174	5653,500557
0,000173	5656,480789
0,000173	5659,461021
0,000171	5662,441254
0,000172	5665,421486
0,000171	5668,401718
0,000171	5671,38195
0,000171	5674,362183
0,00017	5677,342415
0,000171	5680,322647
0,00017	5683,302879
0,00017	5686,283112
0,000169	5689,263344
0,00017	5692,243576
0,000168	5695,223808
0,000168	5698,204041
0,000168	5701,184273
0,000167	5704,164505
0,000168	5707,144737
0,000168	5710,124969
0,000168	5713,105202
0,000167	5716,085434
0,000166	5719,065666
0,000167	5722,045898
0,000167	5725,026131
0,000167	5728,006363
0,000166	5730,986595
0,000167	5733,966827
0,000167	5736,94706
0,000167	5739,927292
0,000168	5742,907524
0,000167	5745,887756
0,000168	5748,867989
0,000167	5751,848221
0,000167	5754,828453
0,000169	5757,808685
0,000168	5760,788918
0,000167	5763,76915
0,000168	5766,749382
0,000169	5769,729614
0,000168	5772,709846
0,000167	5775,690079
0,000168	5778,670311
0,000167	5781,650543
0,000168	5784,630775
0,000168	5787,611008
0,000168	5790,59124
0,000168	5793,571472
0,000168	5796,551704
0,000168	5799,531937
0,000169	5802,512169
0,000168	5805,492401
0,000169	5808,472633
0,00017	5811,452866
0,00017	5814,433098
0,000171	5817,41333
0,000172	5820,393562
0,000171	5823,373795
0,000172	5826,354027
0,000172	5829,334259
0,000172	5832,314491
0,000173	5835,294724
0,000174	5838,274956
0,000174	5841,255188
0,000175	5844,23542
0,000175	5847,215652
0,000175	5850,195885
0,000176	5853,176117
0,000177	5856,156349
0,000177	5859,136581
0,000177	5862,116814
0,000178	5865,097046
0,000179	5868,077278
0,00018	5871,05751
0,000181	5874,037743
0,000182	5877,017975
0,000183	5879,998207
0,000182	5882,978439
0,000184	5885,958672
0,000185	5888,938904
0,000186	5891,919136
0,000186	5894,899368
0,000187	5897,879601
0,000188	5900,859833
0,000189	5903,840065
0,00019	5906,820297
0,000191	5909,800529
0,000192	5912,780762
0,000192	5915,760994
0,000194	5918,741226
0,000196	5921,721458
0,000197	5924,701691
0,000199	5927,681923
0,0002	5930,662155
0,000201	5933,642387
0,000204	5936,62262
0,000205	5939,602852
0,000207	5942,583084
0,000208	5945,563316
[truncated: 30,772 more rows]
