# Supplementary material for: Predicting the Durability of Solid Fired Bricks Using NDT Electroacoustic Methods
Source: Materials (Basel). 2022 Aug 25;15(17):5882. doi: 10.3390/ma15175882 (PMC9457344; doi:10.3390/ma15175882)
Supplement: Supplementary file 1 [file materials-15-05882-s001.zip › 40-S0_FT.csv]

ASCII data file created with TiePie Multi Channel software. www.tiepie.com.
2021-02-24 09:15:45 704m
Frequency	FFT1
Hz	V
0,00029	0
0,00022	2,980232239
0,000251	5,960464478
0,000256	8,940696716
0,000267	11,92092896
0,000234	14,90116119
0,000233	17,88139343
0,00024	20,86162567
0,000262	23,84185791
0,000265	26,82209015
0,000256	29,80232239
0,000248	32,78255463
0,000242	35,76278687
0,000232	38,7430191
0,000222	41,72325134
0,000224	44,70348358
0,000231	47,68371582
0,000242	50,66394806
0,000237	53,6441803
0,000243	56,62441254
0,000241	59,60464478
0,000244	62,58487701
0,00024	65,56510925
0,000232	68,54534149
0,000229	71,52557373
0,000234	74,50580597
0,000231	77,48603821
0,000224	80,46627045
0,000223	83,44650269
0,000227	86,42673492
0,000229	89,40696716
0,000231	92,3871994
0,000231	95,36743164
0,000234	98,34766388
0,000232	101,3278961
0,000228	104,3081284
0,000228	107,2883606
0,000223	110,2685928
0,000221	113,2488251
0,000223	116,2290573
0,000226	119,2092896
0,000228	122,1895218
0,000231	125,169754
0,000236	128,1499863
0,000231	131,1302185
0,000225	134,1104507
0,000221	137,090683
0,000212	140,0709152
0,000205	143,0511475
0,000202	146,0313797
0,000204	149,0116119
0,000207	151,9918442
0,000211	154,9720764
0,000214	157,9523087
0,000218	160,9325409
0,000219	163,9127731
0,000219	166,8930054
0,000216	169,8732376
0,000212	172,8534698
0,000208	175,8337021
0,000204	178,8139343
0,000201	181,7941666
0,0002	184,7743988
0,000206	187,754631
0,000211	190,7348633
0,000214	193,7150955
0,000217	196,6953278
0,000216	199,67556
0,000212	202,6557922
0,000208	205,6360245
0,000202	208,6162567
0,000196	211,596489
0,000199	214,5767212
0,000207	217,5569534
0,000212	220,5371857
0,000218	223,5174179
0,00022	226,4976501
0,000223	229,4778824
0,000222	232,4581146
0,000222	235,4383469
0,000218	238,4185791
0,000213	241,3988113
0,000204	244,3790436
0,000199	247,3592758
0,000196	250,3395081
0,000199	253,3197403
0,000206	256,2999725
0,000213	259,2802048
0,000216	262,260437
0,000221	265,2406693
0,00022	268,2209015
0,000217	271,2011337
0,000211	274,181366
0,000206	277,1615982
0,000197	280,1418304
0,000194	283,1220627
0,000194	286,1022949
0,000195	289,0825272
0,000199	292,0627594
0,000204	295,0429916
0,000208	298,0232239
0,00021	301,0034561
0,00021	303,9836884
0,000206	306,9639206
0,0002	309,9441528
0,000192	312,9243851
0,000187	315,9046173
0,000186	318,8848495
0,000187	321,8650818
0,000188	324,845314
0,000196	327,8255463
0,000198	330,8057785
0,000202	333,7860107
0,000199	336,766243
0,000199	339,7464752
0,000195	342,7267075
0,00019	345,7069397
0,000184	348,6871719
0,000179	351,6674042
0,000178	354,6476364
0,00018	357,6278687
0,000187	360,6081009
0,000192	363,5883331
0,000195	366,5685654
0,000199	369,5487976
0,000196	372,5290298
0,000193	375,5092621
0,00019	378,4894943
0,000185	381,4697266
0,00018	384,4499588
0,000178	387,430191
0,000179	390,4104233
0,000181	393,3906555
0,000188	396,3708878
0,000192	399,35112
0,000195	402,3313522
0,000198	405,3115845
0,000196	408,2918167
0,000192	411,272049
0,000191	414,2522812
0,000185	417,2325134
0,000182	420,2127457
0,000182	423,1929779
0,000185	426,1732101
0,000189	429,1534424
0,000194	432,1336746
0,000197	435,1139069
0,000197	438,0941391
0,000197	441,0743713
0,000192	444,0546036
0,000187	447,0348358
0,000182	450,0150681
0,000177	452,9953003
0,000174	455,9755325
0,000176	458,9557648
0,00018	461,935997
0,000185	464,9162292
0,000191	467,8964615
0,000196	470,8766937
0,000197	473,856926
0,000198	476,8371582
0,000195	479,8173904
0,000191	482,7976227
0,000188	485,7778549
0,000181	488,7580872
0,000181	491,7383194
0,00018	494,7185516
0,000181	497,6987839
0,000184	500,6790161
0,000188	503,6592484
0,000189	506,6394806
0,000187	509,6197128
0,000185	512,5999451
0,000182	515,5801773
0,000177	518,5604095
0,000172	521,5406418
0,000171	524,520874
0,000172	527,5011063
0,000173	530,4813385
0,000177	533,4615707
0,000178	536,441803
0,000182	539,4220352
0,000183	542,4022675
0,000182	545,3824997
0,000178	548,3627319
0,000174	551,3429642
0,000173	554,3231964
0,000171	557,3034286
0,000167	560,2836609
0,000171	563,2638931
0,000172	566,2441254
0,000175	569,2243576
0,000179	572,2045898
0,000182	575,1848221
0,000181	578,1650543
0,00018	581,1452866
0,000176	584,1255188
0,000172	587,105751
0,00017	590,0859833
0,000168	593,0662155
0,000169	596,0464478
0,000171	599,02668
0,000176	602,0069122
0,000181	604,9871445
0,000182	607,9673767
0,000183	610,9476089
0,000181	613,9278412
0,000177	616,9080734
0,000175	619,8883057
0,000171	622,8685379
0,00017	625,8487701
0,00017	628,8290024
0,000172	631,8092346
0,000174	634,7894669
0,000177	637,7696991
0,000181	640,7499313
0,00018	643,7301636
0,00018	646,7103958
0,00018	649,6906281
0,000177	652,6708603
0,000174	655,6510925
0,000172	658,6313248
0,000171	661,611557
0,000172	664,5917892
0,000176	667,5720215
0,000179	670,5522537
0,000181	673,532486
0,000185	676,5127182
0,000184	679,4929504
0,000184	682,4731827
0,00018	685,4534149
0,000178	688,4336472
0,000174	691,4138794
0,000171	694,3941116
0,000172	697,3743439
0,000175	700,3545761
0,000177	703,3348083
0,000182	706,3150406
0,000183	709,2952728
0,000186	712,2755051
0,000186	715,2557373
0,000185	718,2359695
0,000182	721,2162018
0,00018	724,196434
0,000178	727,1766663
0,000179	730,1568985
0,000179	733,1371307
0,00018	736,117363
0,000184	739,0975952
0,000187	742,0778275
0,000191	745,0580597
0,000191	748,0382919
0,000189	751,0185242
0,000187	753,9987564
0,000185	756,9789886
0,000183	759,9592209
0,000181	762,9394531
0,000181	765,9196854
0,000182	768,8999176
0,000187	771,8801498
0,000189	774,8603821
0,000191	777,8406143
0,000193	780,8208466
0,000192	783,8010788
0,00019	786,781311
0,000188	789,7615433
0,000184	792,7417755
0,000183	795,7220078
0,000183	798,70224
0,000185	801,6824722
0,000188	804,6627045
0,00019	807,6429367
0,000192	810,6231689
0,000196	813,6034012
0,000194	816,5836334
0,000193	819,5638657
0,000191	822,5440979
0,000189	825,5243301
0,000188	828,5045624
0,000188	831,4847946
0,000188	834,4650269
0,00019	837,4452591
0,000193	840,4254913
0,000196	843,4057236
0,0002	846,3859558
0,000201	849,366188
0,000202	852,3464203
0,000199	855,3266525
0,000198	858,3068848
0,000196	861,287117
0,000195	864,2673492
0,000194	867,2475815
0,000196	870,2278137
0,000197	873,208046
0,000201	876,1882782
0,000204	879,1685104
0,000206	882,1487427
0,000205	885,1289749
0,000204	888,1092072
0,000204	891,0894394
0,000202	894,0696716
0,000201	897,0499039
0,0002	900,0301361
0,000202	903,0103683
0,000205	905,9906006
0,000209	908,9708328
0,000211	911,9510651
0,000213	914,9312973
0,000213	917,9115295
0,000214	920,8917618
0,000213	923,871994
0,000211	926,8522263
0,000209	929,8324585
0,000208	932,8126907
0,000207	935,792923
0,000207	938,7731552
0,00021	941,7533875
0,000212	944,7336197
0,000216	947,7138519
0,000218	950,6940842
0,000219	953,6743164
0,000219	956,6545486
0,000217	959,6347809
0,000215	962,6150131
0,000215	965,5952454
0,000215	968,5754776
0,000216	971,5557098
0,000218	974,5359421
0,000221	977,5161743
0,000222	980,4964066
0,000226	983,4766388
0,000226	986,456871
0,000225	989,4371033
0,000225	992,4173355
0,000224	995,3975677
0,000222	998,3778
0,000222	1001,358032
0,000222	1004,338264
0,000223	1007,318497
0,000227	1010,298729
0,000229	1013,278961
0,000231	1016,259193
0,000232	1019,239426
0,000232	1022,219658
0,000232	1025,19989
0,00023	1028,180122
0,00023	1031,160355
0,00023	1034,140587
0,000231	1037,120819
0,000233	1040,101051
0,000236	1043,081284
0,000238	1046,061516
0,00024	1049,041748
0,000241	1052,02198
0,000242	1055,002213
0,000241	1057,982445
0,00024	1060,962677
0,000239	1063,942909
0,00024	1066,923141
0,00024	1069,903374
0,000241	1072,883606
0,000244	1075,863838
0,000246	1078,84407
0,000249	1081,824303
0,000251	1084,804535
0,000253	1087,784767
0,000253	1090,764999
0,000252	1093,745232
0,000252	1096,725464
0,000252	1099,705696
0,000254	1102,685928
0,000256	1105,666161
0,000258	1108,646393
0,000264	1111,626625
0,000265	1114,606857
0,000268	1117,58709
0,00027	1120,567322
0,000269	1123,547554
0,000268	1126,527786
0,000268	1129,508018
0,000268	1132,488251
0,000269	1135,468483
0,00027	1138,448715
0,000272	1141,428947
0,000276	1144,40918
0,000281	1147,389412
0,000285	1150,369644
0,00029	1153,349876
0,000294	1156,330109
0,000294	1159,310341
0,000292	1162,290573
0,000291	1165,270805
0,000291	1168,251038
0,000292	1171,23127
0,000294	1174,211502
0,000298	1177,191734
0,000301	1180,171967
0,000303	1183,152199
0,000306	1186,132431
0,000308	1189,112663
0,000308	1192,092896
0,000308	1195,073128
0,000306	1198,05336
0,000306	1201,033592
0,000307	1204,013824
0,000309	1206,994057
0,000313	1209,974289
0,000316	1212,954521
0,000321	1215,934753
0,000325	1218,914986
0,000326	1221,895218
0,000329	1224,87545
0,000328	1227,855682
0,000326	1230,835915
0,000326	1233,816147
0,000328	1236,796379
0,000329	1239,776611
0,000333	1242,756844
0,000337	1245,737076
0,000342	1248,717308
0,000347	1251,69754
0,000351	1254,677773
0,000353	1257,658005
0,000354	1260,638237
0,000354	1263,618469
0,000354	1266,598701
0,000354	1269,578934
0,000356	1272,559166
0,000359	1275,539398
0,000366	1278,51963
0,00037	1281,499863
0,000378	1284,480095
0,000383	1287,460327
0,000388	1290,440559
0,00039	1293,420792
0,000392	1296,401024
0,000391	1299,381256
0,000392	1302,361488
0,000393	1305,341721
0,000398	1308,321953
0,000405	1311,302185
0,000412	1314,282417
0,000419	1317,26265
0,000427	1320,242882
0,000435	1323,223114
0,000441	1326,203346
0,000444	1329,183578
0,000446	1332,163811
0,000447	1335,144043
0,00045	1338,124275
0,000456	1341,104507
0,000462	1344,08474
0,000474	1347,064972
0,000483	1350,045204
0,000495	1353,025436
0,000507	1356,005669
0,000513	1358,985901
0,000513	1361,966133
0,000507	1364,946365
0,000489	1367,926598
0,000472	1370,90683
0,000463	1373,887062
0,000467	1376,867294
0,000478	1379,847527
0,000492	1382,827759
0,000506	1385,807991
0,00052	1388,788223
0,000533	1391,768456
0,000543	1394,748688
0,000551	1397,72892
0,000554	1400,709152
0,00056	1403,689384
0,000565	1406,669617
0,000572	1409,649849
0,000582	1412,630081
0,000597	1415,610313
0,000614	1418,590546
0,000631	1421,570778
0,000646	1424,55101
0,00066	1427,531242
0,000671	1430,511475
0,000679	1433,491707
0,000685	1436,471939
0,000691	1439,452171
0,000702	1442,432404
0,000715	1445,412636
0,00073	1448,392868
0,000751	1451,3731
0,000774	1454,353333
0,000798	1457,333565
0,000819	1460,313797
0,000839	1463,294029
0,000857	1466,274261
0,000871	1469,254494
0,000883	1472,234726
0,000899	1475,214958
0,000918	1478,19519
0,000943	1481,175423
0,000973	1484,155655
0,00101	1487,135887
0,00104	1490,116119
0,00108	1493,096352
0,00112	1496,076584
0,00115	1499,056816
0,00119	1502,037048
0,00122	1505,017281
0,00125	1507,997513
0,0013	1510,977745
0,00134	1513,957977
0,0014	1516,93821
0,00147	1519,918442
0,00154	1522,898674
0,00163	1525,878906
0,00171	1528,859138
0,00181	1531,839371
0,0019	1534,819603
0,002	1537,799835
0,00212	1540,780067
0,00225	1543,7603
0,0024	1546,740532
0,0026	1549,720764
0,00283	1552,700996
0,00313	1555,681229
0,00349	1558,661461
0,00393	1561,641693
0,00449	1564,621925
0,00519	1567,602158
0,00613	1570,58239
0,00744	1573,562622
0,00936	1576,542854
0,0122	1579,523087
0,0156	1582,503319
0,016	1585,483551
0,0125	1588,463783
0,00943	1591,444016
0,00734	1594,424248
0,00593	1597,40448
0,00493	1600,384712
0,00419	1603,364944
0,00361	1606,345177
0,00316	1609,325409
0,0028	1612,305641
0,00252	1615,285873
0,00228	1618,266106
0,00209	1621,246338
0,00193	1624,22657
0,00179	1627,206802
0,00167	1630,187035
0,00155	1633,167267
0,00145	1636,147499
0,00135	1639,127731
0,00126	1642,107964
0,00118	1645,088196
0,00111	1648,068428
0,00105	1651,04866
0,00099	1654,028893
0,000938	1657,009125
0,00089	1659,989357
0,000845	1662,969589
0,000801	1665,949821
0,000756	1668,930054
0,000712	1671,910286
0,00067	1674,890518
0,00063	1677,87075
0,000592	1680,850983
0,000556	1683,831215
0,000525	1686,811447
0,000495	1689,791679
0,000465	1692,771912
0,000437	1695,752144
0,000408	1698,732376
0,000377	1701,712608
0,000347	1704,692841
0,000316	1707,673073
0,000284	1710,653305
0,000255	1713,633537
0,000227	1716,61377
0,000197	1719,594002
0,000168	1722,574234
0,00014	1725,554466
0,000111	1728,534698
0,0000843	1731,514931
0,000061	1734,495163
0,000054	1737,475395
0,0000742	1740,455627
0,000106	1743,43586
0,000147	1746,416092
0,000192	1749,396324
0,000241	1752,376556
0,000297	1755,356789
0,000359	1758,337021
0,000432	1761,317253
0,000515	1764,297485
0,000611	1767,277718
0,000724	1770,25795
0,000858	1773,238182
0,00102	1776,218414
0,00122	1779,198647
0,00148	1782,178879
0,00182	1785,159111
0,00229	1788,139343
0,00297	1791,119576
0,004	1794,099808
0,00544	1797,08004
0,00662	1800,060272
0,00604	1803,040504
0,00475	1806,020737
0,00375	1809,000969
0,00306	1811,981201
0,00259	1814,961433
0,00225	1817,941666
0,00199	1820,921898
0,0018	1823,90213
0,00165	1826,882362
0,00152	1829,862595
0,00142	1832,842827
0,00133	1835,823059
0,00125	1838,803291
0,00118	1841,783524
0,00112	1844,763756
0,00106	1847,743988
0,00101	1850,72422
0,000972	1853,704453
0,000935	1856,684685
0,000904	1859,664917
0,000877	1862,645149
0,00085	1865,625381
0,000823	1868,605614
0,000798	1871,585846
0,000774	1874,566078
0,00075	1877,54631
0,000727	1880,526543
0,000706	1883,506775
0,000687	1886,487007
0,000671	1889,467239
0,000657	1892,447472
0,000644	1895,427704
0,000632	1898,407936
0,000619	1901,388168
0,000606	1904,368401
0,000594	1907,348633
0,000579	1910,328865
0,000566	1913,309097
0,000553	1916,28933
0,000542	1919,269562
0,000532	1922,249794
0,000525	1925,230026
0,000519	1928,210258
0,000511	1931,190491
0,000505	1934,170723
0,000497	1937,150955
0,000489	1940,131187
0,000481	1943,11142
0,00047	1946,091652
0,00046	1949,071884
0,000452	1952,052116
0,000444	1955,032349
0,000439	1958,012581
0,000433	1960,992813
0,00043	1963,973045
0,000425	1966,953278
0,00042	1969,93351
0,000414	1972,913742
0,000407	1975,893974
0,000399	1978,874207
0,00039	1981,854439
0,000384	1984,834671
0,000378	1987,814903
0,000372	1990,795135
0,000368	1993,775368
0,000364	1996,7556
0,000362	1999,735832
0,000359	2002,716064
0,000356	2005,696297
0,000355	2008,676529
0,000355	2011,656761
0,00036	2014,636993
0,000363	2017,617226
0,000366	2020,597458
0,000364	2023,57769
0,000361	2026,557922
0,000357	2029,538155
0,000354	2032,518387
0,000351	2035,498619
0,000348	2038,478851
0,000342	2041,459084
0,000337	2044,439316
0,000332	2047,419548
0,000327	2050,39978
0,000321	2053,380013
0,000318	2056,360245
0,000314	2059,340477
0,000315	2062,320709
0,000315	2065,300941
0,000316	2068,281174
0,000315	2071,261406
0,000314	2074,241638
0,000312	2077,22187
0,000308	2080,202103
0,000305	2083,182335
0,000302	2086,162567
0,0003	2089,142799
0,000296	2092,123032
0,000295	2095,103264
0,000294	2098,083496
0,000292	2101,063728
0,000291	2104,043961
0,000291	2107,024193
0,000288	2110,004425
0,000286	2112,984657
0,000283	2115,96489
0,00028	2118,945122
0,000276	2121,925354
0,000273	2124,905586
0,00027	2127,885818
0,000269	2130,866051
0,000268	2133,846283
0,000269	2136,826515
0,000268	2139,806747
0,000267	2142,78698
0,000265	2145,767212
0,000265	2148,747444
0,000261	2151,727676
0,000258	2154,707909
0,000254	2157,688141
0,000252	2160,668373
0,00025	2163,648605
0,000249	2166,628838
0,000248	2169,60907
0,000247	2172,589302
0,000245	2175,569534
0,000245	2178,549767
0,00024	2181,529999
0,00024	2184,510231
0,000236	2187,490463
0,000233	2190,470695
0,000231	2193,450928
0,000229	2196,43116
0,000228	2199,411392
0,000226	2202,391624
0,000225	2205,371857
0,000224	2208,352089
0,000225	2211,332321
0,000223	2214,312553
0,000222	2217,292786
0,00022	2220,273018
0,000218	2223,25325
0,000215	2226,233482
0,000212	2229,213715
0,00021	2232,193947
0,000208	2235,174179
0,000208	2238,154411
0,000206	2241,134644
0,000207	2244,114876
0,000206	2247,095108
0,000205	2250,07534
0,000202	2253,055573
0,000201	2256,035805
0,0002	2259,016037
0,000198	2261,996269
0,000197	2264,976501
0,000196	2267,956734
0,000196	2270,936966
0,000195	2273,917198
0,000195	2276,89743
0,000196	2279,877663
0,000195	2282,857895
0,000194	2285,838127
0,000193	2288,818359
0,000193	2291,798592
0,000193	2294,778824
0,000192	2297,759056
0,000191	2300,739288
0,000191	2303,719521
0,00019	2306,699753
0,00019	2309,679985
0,00019	2312,660217
0,00019	2315,64045
0,000191	2318,620682
0,00019	2321,600914
0,000189	2324,581146
0,000189	2327,561378
0,000187	2330,541611
0,000188	2333,521843
0,000188	2336,502075
0,000186	2339,482307
0,000187	2342,46254
0,000185	2345,442772
0,000183	2348,423004
0,000183	2351,403236
0,000183	2354,383469
0,000181	2357,363701
0,000179	2360,343933
0,000179	2363,324165
0,000177	2366,304398
0,000177	2369,28463
0,000175	2372,264862
0,000173	2375,245094
0,000172	2378,225327
0,000171	2381,205559
0,00017	2384,185791
0,000168	2387,166023
0,000167	2390,146255
0,000166	2393,126488
0,000165	2396,10672
0,000163	2399,086952
0,000162	2402,067184
0,000161	2405,047417
0,00016	2408,027649
0,00016	2411,007881
0,000158	2413,988113
0,000158	2416,968346
0,000157	2419,948578
0,000156	2422,92881
0,000157	2425,909042
0,000156	2428,889275
0,000155	2431,869507
0,000155	2434,849739
0,000154	2437,829971
0,000154	2440,810204
0,000153	2443,790436
0,000154	2446,770668
0,000152	2449,7509
0,000152	2452,731133
0,000151	2455,711365
0,000151	2458,691597
0,00015	2461,671829
0,000149	2464,652061
0,00015	2467,632294
0,000149	2470,612526
0,000149	2473,592758
0,000147	2476,57299
0,000146	2479,553223
0,000142	2482,533455
0,000142	2485,513687
0,00014	2488,493919
0,000138	2491,474152
0,000138	2494,454384
0,000138	2497,434616
0,000136	2500,414848
0,000136	2503,395081
0,000138	2506,375313
0,000138	2509,355545
0,000136	2512,335777
0,000136	2515,31601
0,000135	2518,296242
0,000134	2521,276474
0,000133	2524,256706
0,000132	2527,236938
0,00013	2530,217171
0,00013	2533,197403
0,000129	2536,177635
0,000128	2539,157867
0,000127	2542,1381
0,000127	2545,118332
0,000124	2548,098564
0,000123	2551,078796
0,000122	2554,059029
0,000121	2557,039261
0,000121	2560,019493
0,000119	2562,999725
0,000119	2565,979958
0,000119	2568,96019
0,000119	2571,940422
0,00012	2574,920654
0,00012	2577,900887
0,000119	2580,881119
0,000117	2583,861351
0,000117	2586,841583
0,000115	2589,821815
0,000114	2592,802048
0,000113	2595,78228
0,000112	2598,762512
0,000113	2601,742744
0,000112	2604,722977
0,000113	2607,703209
0,000111	2610,683441
0,000111	2613,663673
0,000111	2616,643906
0,000109	2619,624138
0,000109	2622,60437
0,000108	2625,584602
0,000107	2628,564835
0,000107	2631,545067
0,000106	2634,525299
0,000105	2637,505531
0,000106	2640,485764
0,000105	2643,465996
0,000104	2646,446228
0,000103	2649,42646
0,000102	2652,406693
0,000101	2655,386925
0,0000998	2658,367157
0,0000984	2661,347389
0,0000972	2664,327621
0,0000955	2667,307854
0,0000955	2670,288086
0,000095	2673,268318
0,0000953	2676,24855
0,0000948	2679,228783
0,0000947	2682,209015
0,0000952	2685,189247
0,0000952	2688,169479
0,0000948	2691,149712
0,0000947	2694,129944
0,0000949	2697,110176
0,0000942	2700,090408
0,0000941	2703,070641
0,0000948	2706,050873
0,0000928	2709,031105
0,0000926	2712,011337
0,0000937	2714,99157
0,0000913	2717,971802
0,000091	2720,952034
0,0000906	2723,932266
0,0000896	2726,912498
0,0000898	2729,892731
0,0000895	2732,872963
0,0000903	2735,853195
0,0000889	2738,833427
0,0000903	2741,81366
0,0000899	2744,793892
0,0000901	2747,774124
0,0000915	2750,754356
0,0000919	2753,734589
0,0000915	2756,714821
0,0000917	2759,695053
0,0000914	2762,675285
0,0000904	2765,655518
0,0000895	2768,63575
0,000089	2771,615982
0,0000883	2774,596214
0,0000876	2777,576447
0,0000882	2780,556679
0,000088	2783,536911
0,0000876	2786,517143
0,0000873	2789,497375
0,0000876	2792,477608
0,0000869	2795,45784
0,0000871	2798,438072
0,0000871	2801,418304
0,000086	2804,398537
0,000085	2807,378769
0,0000846	2810,359001
0,0000849	2813,339233
0,0000851	2816,319466
0,0000857	2819,299698
0,000085	2822,27993
0,0000849	2825,260162
0,0000837	2828,240395
0,0000838	2831,220627
0,000084	2834,200859
0,0000822	2837,181091
0,000082	2840,161324
0,0000814	2843,141556
0,0000818	2846,121788
0,0000831	2849,10202
0,000083	2852,082253
0,0000838	2855,062485
0,0000845	2858,042717
0,0000866	2861,022949
0,000087	2864,003181
0,0000878	2866,983414
0,0000875	2869,963646
0,0000888	2872,943878
0,0000893	2875,92411
0,000089	2878,904343
0,0000893	2881,884575
0,0000878	2884,864807
0,0000883	2887,845039
0,0000887	2890,825272
0,0000877	2893,805504
0,0000874	2896,785736
0,0000865	2899,765968
0,0000845	2902,746201
0,0000846	2905,726433
0,0000841	2908,706665
0,0000845	2911,686897
0,0000846	2914,66713
0,0000851	2917,647362
0,0000873	2920,627594
0,0000882	2923,607826
0,00009	2926,588058
0,000092	2929,568291
0,0000931	2932,548523
0,0000936	2935,528755
0,0000955	2938,508987
0,0000957	2941,48922
0,0000965	2944,469452
0,0000954	2947,449684
0,000094	2950,429916
0,0000957	2953,410149
0,0000959	2956,390381
0,0000979	2959,370613
0,0000995	2962,350845
0,000101	2965,331078
0,000104	2968,31131
0,000106	2971,291542
0,000108	2974,271774
0,000109	2977,252007
0,000112	2980,232239
0,000114	2983,212471
0,000117	2986,192703
0,000119	2989,172935
0,000121	2992,153168
0,000123	2995,1334
0,000126	2998,113632
0,000129	3001,093864
0,00013	3004,074097
0,000134	3007,054329
0,000135	3010,034561
0,00014	3013,014793
0,000143	3015,995026
0,000145	3018,975258
0,00015	3021,95549
0,000154	3024,935722
0,000161	3027,915955
0,000168	3030,896187
0,000178	3033,876419
0,000188	3036,856651
0,0002	3039,836884
0,000213	3042,817116
0,000229	3045,797348
0,000246	3048,77758
0,000267	3051,757813
0,000293	3054,738045
0,000323	3057,718277
0,000359	3060,698509
0,000396	3063,678741
0,000425	3066,658974
0,000425	3069,639206
0,000386	3072,619438
0,000325	3075,59967
0,000264	3078,579903
0,000216	3081,560135
0,000178	3084,540367
0,000148	3087,520599
0,000126	3090,500832
0,000109	3093,481064
0,0000967	3096,461296
0,0000872	3099,441528
0,0000796	3102,421761
0,000076	3105,401993
0,0000714	3108,382225
0,0000691	3111,362457
0,0000665	3114,34269
0,0000633	3117,322922
0,0000621	3120,303154
0,0000605	3123,283386
0,0000583	3126,263618
0,0000577	3129,243851
0,0000589	3132,224083
0,0000597	3135,204315
0,0000628	3138,184547
0,0000646	3141,16478
0,0000677	3144,145012
0,00007	3147,125244
0,0000726	3150,105476
0,000074	3153,085709
0,0000767	3156,065941
0,0000775	3159,046173
0,0000754	3162,026405
0,0000699	3165,006638
0,0000603	3167,98687
0,0000446	3170,967102
0,0000316	3173,947334
0,000025	3176,927567
0,0000305	3179,907799
0,0000368	3182,888031
0,0000439	3185,868263
0,0000499	3188,848495
0,0000551	3191,828728
0,0000591	3194,80896
0,0000622	3197,789192
0,0000667	3200,769424
0,0000709	3203,749657
0,0000741	3206,729889
0,0000786	3209,710121
0,0000802	3212,690353
0,0000832	3215,670586
0,000084	3218,650818
0,0000854	3221,63105
0,000086	3224,611282
0,0000882	3227,591515
0,0000893	3230,571747
0,0000894	3233,551979
0,0000899	3236,532211
0,0000915	3239,512444
0,0000937	3242,492676
0,0000967	3245,472908
0,0000987	3248,45314
0,000101	3251,433372
0,000103	3254,413605
0,000106	3257,393837
0,000107	3260,374069
0,000108	3263,354301
0,000109	3266,334534
0,000109	3269,314766
0,00011	3272,294998
0,00011	3275,27523
0,00011	3278,255463
0,000111	3281,235695
0,000111	3284,215927
0,000113	3287,196159
0,000114	3290,176392
0,000117	3293,156624
0,000119	3296,136856
0,000121	3299,117088
0,000122	3302,097321
0,000124	3305,077553
0,000127	3308,057785
0,000129	3311,038017
0,000131	3314,01825
0,000135	3316,998482
0,000137	3319,978714
0,000141	3322,958946
0,000142	3325,939178
0,000144	3328,919411
0,000147	3331,899643
0,000148	3334,879875
0,000148	3337,860107
0,00015	3340,84034
0,000152	3343,820572
0,000154	3346,800804
0,000157	3349,781036
0,000159	3352,761269
0,000162	3355,741501
0,000166	3358,721733
0,00017	3361,701965
0,000172	3364,682198
0,000172	3367,66243
0,000172	3370,642662
0,000168	3373,622894
0,000162	3376,603127
0,000151	3379,583359
0,000133	3382,563591
0,000113	3385,543823
0,0000999	3388,524055
0,0000995	3391,504288
0,000111	3394,48452
0,000123	3397,464752
0,000134	3400,444984
0,000145	3403,425217
0,000153	3406,405449
0,000158	3409,385681
0,000165	3412,365913
0,00017	3415,346146
0,000176	3418,326378
0,00018	3421,30661
0,000184	3424,286842
0,000188	3427,267075
0,00019	3430,247307
0,000194	3433,227539
0,000198	3436,207771
0,0002	3439,188004
0,000203	3442,168236
0,000207	3445,148468
0,000213	3448,1287
0,000218	3451,108932
0,000224	3454,089165
0,000231	3457,069397
0,000239	3460,049629
0,000248	3463,029861
0,000255	3466,010094
0,000264	3468,990326
0,000269	3471,970558
0,000274	3474,95079
0,000281	3477,931023
0,000287	3480,911255
0,000293	3483,891487
0,000302	3486,871719
0,000312	3489,851952
0,000322	3492,832184
0,000334	3495,812416
0,000346	3498,792648
0,000358	3501,772881
0,00037	3504,753113
0,000382	3507,733345
0,000392	3510,713577
0,000403	3513,69381
0,000414	3516,674042
0,000426	3519,654274
0,00044	3522,634506
0,000455	3525,614738
0,000473	3528,594971
0,000493	3531,575203
0,000514	3534,555435
0,000535	3537,535667
0,000558	3540,5159
0,000581	3543,496132
0,000605	3546,476364
0,000629	3549,456596
0,000657	3552,436829
0,000686	3555,417061
0,000722	3558,397293
0,000763	3561,377525
0,000811	3564,357758
0,000864	3567,33799
0,000925	3570,318222
0,00099	3573,298454
0,00106	3576,278687
0,00114	3579,258919
0,00123	3582,239151
0,00131	3585,219383
0,0014	3588,199615
0,00149	3591,179848
0,00155	3594,16008
0,00155	3597,140312
0,00149	3600,120544
0,00136	3603,100777
0,0012	3606,081009
0,00102	3609,061241
0,000868	3612,041473
0,000744	3615,021706
0,000661	3618,001938
0,000627	3620,98217
0,000647	3623,962402
0,000714	3626,942635
0,000818	3629,922867
0,00095	3632,903099
0,0011	3635,883331
0,00127	3638,863564
0,00142	3641,843796
0,00155	3644,824028
0,00163	3647,80426
0,00166	3650,784492
0,00163	3653,764725
0,00156	3656,744957
0,00148	3659,725189
0,00139	3662,705421
0,0013	3665,685654
0,00122	3668,665886
0,00115	3671,646118
0,00108	3674,62635
0,00102	3677,606583
0,000966	3680,586815
0,000916	3683,567047
0,000866	3686,547279
0,000821	3689,527512
0,000779	3692,507744
0,000743	3695,487976
0,000708	3698,468208
0,000678	3701,448441
0,000652	3704,428673
0,000628	3707,408905
0,000606	3710,389137
0,000587	3713,36937
0,000568	3716,349602
0,000549	3719,329834
0,000531	3722,310066
0,000513	3725,290298
0,000494	3728,270531
0,000478	3731,250763
0,000463	3734,230995
0,00045	3737,211227
0,000439	3740,19146
0,00043	3743,171692
0,00042	3746,151924
0,000412	3749,132156
0,000404	3752,112389
0,000394	3755,092621
0,000385	3758,072853
0,000375	3761,053085
0,000366	3764,033318
0,000357	3767,01355
0,000348	3769,993782
0,00034	3772,974014
0,000334	3775,954247
0,000328	3778,934479
0,000324	3781,914711
0,000321	3784,894943
0,000316	3787,875175
0,000313	3790,855408
0,000309	3793,83564
0,000303	3796,815872
0,000299	3799,796104
0,000295	3802,776337
0,000292	3805,756569
0,00029	3808,736801
0,000287	3811,717033
0,000285	3814,697266
0,000281	3817,677498
0,000276	3820,65773
0,000271	3823,637962
0,000265	3826,618195
0,000259	3829,598427
0,000254	3832,578659
0,000247	3835,558891
0,000242	3838,539124
0,000238	3841,519356
0,000236	3844,499588
0,000235	3847,47982
0,000234	3850,460052
0,000235	3853,440285
0,000235	3856,420517
0,000234	3859,400749
0,000234	3862,380981
0,00023	3865,361214
0,000225	3868,341446
0,00022	3871,321678
0,000216	3874,30191
0,00021	3877,282143
0,000205	3880,262375
0,000202	3883,242607
0,000197	3886,222839
0,000195	3889,203072
0,000192	3892,183304
0,00019	3895,163536
0,000187	3898,143768
0,000184	3901,124001
0,000182	3904,104233
0,000177	3907,084465
0,000174	3910,064697
0,000172	3913,04493
0,000171	3916,025162
0,000168	3919,005394
0,000166	3921,985626
0,000165	3924,965858
0,000164	3927,946091
0,000164	3930,926323
0,000163	3933,906555
0,00016	3936,886787
0,000159	3939,86702
0,000155	3942,847252
0,000154	3945,827484
0,000151	3948,807716
0,00015	3951,787949
0,00015	3954,768181
0,000148	3957,748413
0,000149	3960,728645
0,000147	3963,708878
0,000146	3966,68911
0,000145	3969,669342
0,000144	3972,649574
0,000142	3975,629807
0,000138	3978,610039
0,000137	3981,590271
0,000134	3984,570503
0,000133	3987,550735
0,000131	3990,530968
0,00013	3993,5112
0,000129	3996,491432
0,000128	3999,471664
0,000127	4002,451897
0,000125	4005,432129
0,000124	4008,412361
0,000122	4011,392593
0,00012	4014,372826
0,000118	4017,353058
0,000115	4020,33329
0,000114	4023,313522
0,000113	4026,293755
0,000112	4029,273987
0,000111	4032,254219
0,000112	4035,234451
0,000111	4038,214684
0,000111	4041,194916
0,00011	4044,175148
0,000109	4047,15538
0,000107	4050,135612
0,000107	4053,115845
0,000105	4056,096077
0,000104	4059,076309
0,000103	4062,056541
0,000102	4065,036774
0,000101	4068,017006
0,000101	4070,997238
0,0001	4073,97747
0,0000987	4076,957703
0,0000981	4079,937935
0,0000967	4082,918167
0,0000952	4085,898399
0,0000934	4088,878632
0,0000931	4091,858864
0,0000936	4094,839096
0,0000921	4097,819328
0,0000926	4100,799561
0,0000931	4103,779793
0,0000927	4106,760025
0,000094	4109,740257
0,0000928	4112,72049
0,0000929	4115,700722
0,000091	4118,680954
0,0000908	4121,661186
0,0000888	4124,641418
0,0000878	4127,621651
0,0000872	4130,601883
0,000087	4133,582115
0,0000865	4136,562347
0,0000872	4139,54258
0,000085	4142,522812
0,0000858	4145,503044
0,0000854	4148,483276
0,0000842	4151,463509
0,0000841	4154,443741
0,0000834	4157,423973
0,0000823	4160,404205
0,0000821	4163,384438
0,0000807	4166,36467
0,0000807	4169,344902
0,0000802	4172,325134
0,00008	4175,305367
0,0000808	4178,285599
0,0000801	4181,265831
0,0000793	4184,246063
0,000079	4187,226295
0,0000785	4190,206528
0,0000773	4193,18676
0,0000777	4196,166992
0,000076	4199,147224
0,0000758	4202,127457
0,0000762	4205,107689
0,0000756	4208,087921
0,0000743	4211,068153
0,0000741	4214,048386
0,0000735	4217,028618
0,0000745	4220,00885
0,0000732	4222,989082
0,0000717	4225,969315
0,0000714	4228,949547
0,0000713	4231,929779
0,0000702	4234,910011
0,0000699	4237,890244
0,0000691	4240,870476
0,0000694	4243,850708
0,0000685	4246,83094
0,0000686	4249,811172
0,0000688	4252,791405
0,000069	4255,771637
0,0000681	4258,751869
0,0000675	4261,732101
0,0000663	4264,712334
0,0000649	4267,692566
0,0000646	4270,672798
0,0000638	4273,65303
0,0000638	4276,633263
0,0000635	4279,613495
0,0000627	4282,593727
0,0000619	4285,573959
0,0000615	4288,554192
0,0000622	4291,534424
0,0000627	4294,514656
0,0000612	4297,494888
0,0000612	4300,475121
0,0000596	4303,455353
0,0000599	4306,435585
0,0000601	4309,415817
0,0000583	4312,396049
0,0000571	4315,376282
0,0000566	4318,356514
0,0000556	4321,336746
0,0000536	4324,316978
0,0000532	4327,297211
0,000053	4330,277443
0,0000532	4333,257675
0,0000513	4336,237907
0,0000527	4339,21814
0,0000514	4342,198372
0,0000513	4345,178604
0,0000509	4348,158836
0,0000494	4351,139069
0,0000494	4354,119301
0,0000496	4357,099533
0,0000497	4360,079765
0,0000496	4363,059998
0,0000489	4366,04023
0,0000487	4369,020462
0,0000486	4372,000694
0,0000481	4374,980927
0,0000481	4377,961159
0,0000466	4380,941391
0,0000474	4383,921623
0,0000452	4386,901855
0,0000452	4389,882088
0,0000458	4392,86232
0,0000456	4395,842552
0,0000461	4398,822784
0,0000459	4401,803017
0,0000441	4404,783249
0,0000447	4407,763481
0,0000429	4410,743713
0,0000427	4413,723946
0,0000423	4416,704178
0,0000409	4419,68441
0,0000409	4422,664642
0,0000394	4425,644875
0,0000393	4428,625107
0,0000383	4431,605339
0,0000387	4434,585571
0,0000378	4437,565804
0,0000383	4440,546036
0,0000366	4443,526268
0,0000358	4446,5065
0,000034	4449,486732
0,0000333	4452,466965
0,000032	4455,447197
0,00003	4458,427429
0,0000289	4461,407661
0,000027	4464,387894
0,0000262	4467,368126
0,0000252	4470,348358
0,0000237	4473,32859
0,0000213	4476,308823
0,0000193	4479,289055
0,0000169	4482,269287
0,0000146	4485,249519
0,0000125	4488,229752
0,0000131	4491,209984
0,0000157	4494,190216
0,0000204	4497,170448
0,0000276	4500,150681
0,0000352	4503,130913
0,0000457	4506,111145
0,0000569	4509,091377
0,0000696	4512,071609
0,0000853	4515,051842
0,000103	4518,032074
0,00012	4521,012306
0,000134	4523,992538
0,000145	4526,972771
0,00015	4529,953003
0,000152	4532,933235
0,000151	4535,913467
0,000147	4538,8937
0,000141	4541,873932
0,000135	4544,854164
0,000128	4547,834396
0,000121	4550,814629
0,000115	4553,794861
0,00011	4556,775093
0,000106	4559,755325
0,000104	4562,735558
0,000101	4565,71579
0,0000994	4568,696022
0,0000983	4571,676254
0,0000961	4574,656487
0,0000957	4577,636719
0,0000933	4580,616951
0,0000914	4583,597183
0,0000906	4586,577415
0,0000885	4589,557648
0,0000861	4592,53788
0,0000843	4595,518112
0,0000842	4598,498344
0,0000839	4601,478577
0,0000836	4604,458809
0,000084	4607,439041
0,0000834	4610,419273
0,0000824	4613,399506
0,000084	4616,379738
0,0000823	4619,35997
0,0000837	4622,340202
0,0000834	4625,320435
0,0000837	4628,300667
0,0000823	4631,280899
0,0000822	4634,261131
0,0000819	4637,241364
0,0000831	4640,221596
0,0000849	4643,201828
0,0000842	4646,18206
0,0000846	4649,162292
0,0000843	4652,142525
0,0000849	4655,122757
0,0000843	4658,102989
0,0000853	4661,083221
0,0000844	4664,063454
0,0000855	4667,043686
0,0000873	4670,023918
0,0000885	4673,00415
0,0000915	4675,984383
0,0000947	4678,964615
0,0000971	4681,944847
0,000101	4684,925079
0,000103	4687,905312
0,000104	4690,885544
0,000107	4693,865776
0,000109	4696,846008
0,000113	4699,826241
0,000116	4702,806473
0,000121	4705,786705
0,000126	4708,766937
0,000132	4711,747169
0,000141	4714,727402
0,000149	4717,707634
0,000159	4720,687866
0,00017	4723,668098
0,000179	4726,648331
0,000189	4729,628563
0,000197	4732,608795
0,000206	4735,589027
0,00021	4738,56926
0,00021	4741,549492
0,000205	4744,529724
0,000192	4747,509956
0,000179	4750,490189
0,000165	4753,470421
0,00015	4756,450653
0,000134	4759,430885
0,000116	4762,411118
0,000102	4765,39135
0,0000898	4768,371582
0,0000784	4771,351814
0,0000709	4774,332047
0,0000628	4777,312279
0,0000581	4780,292511
0,0000524	4783,272743
0,0000484	4786,252975
0,0000456	4789,233208
0,0000417	4792,21344
0,0000402	4795,193672
0,0000368	4798,173904
0,0000354	4801,154137
0,0000333	4804,134369
0,0000314	4807,114601
0,0000288	4810,094833
0,0000278	4813,075066
0,0000278	4816,055298
0,0000269	4819,03553
0,0000254	4822,015762
0,0000254	4824,995995
0,0000247	4827,976227
0,0000256	4830,956459
0,0000247	4833,936691
0,000025	4836,916924
0,0000231	4839,897156
0,0000239	4842,877388
0,0000229	4845,85762
0,0000227	4848,837852
0,0000228	4851,818085
0,000022	4854,798317
0,0000217	4857,778549
0,0000225	4860,758781
0,0000225	4863,739014
0,0000229	4866,719246
0,0000237	4869,699478
0,0000243	4872,67971
0,0000253	4875,659943
0,0000252	4878,640175
0,0000249	4881,620407
0,0000252	4884,600639
0,000026	4887,580872
0,0000267	4890,561104
0,0000255	4893,541336
0,0000266	4896,521568
0,0000264	4899,501801
0,0000277	4902,482033
0,0000263	4905,462265
0,0000277	4908,442497
0,0000266	4911,422729
0,0000273	4914,402962
0,0000276	4917,383194
0,0000276	4920,363426
0,0000287	4923,343658
0,0000295	4926,323891
0,0000291	4929,304123
0,0000314	4932,284355
0,0000322	4935,264587
0,0000332	4938,24482
0,0000335	4941,225052
0,0000347	4944,205284
0,0000356	4947,185516
0,0000376	4950,165749
0,0000375	4953,145981
0,0000391	4956,126213
0,0000395	4959,106445
0,0000406	4962,086678
0,0000414	4965,06691
0,0000388	4968,047142
0,0000337	4971,027374
0,0000256	4974,007607
0,0000233	4976,987839
0,0000196	4979,968071
0,0000191	4982,948303
0,0000196	4985,928535
0,0000192	4988,908768
0,0000187	4991,889
0,000019	4994,869232
0,0000197	4997,849464
0,0000199	5000,829697
0,0000199	5003,809929
0,0000194	5006,790161
0,0000196	5009,770393
0,0000188	5012,750626
0,0000194	5015,730858
0,0000187	5018,71109
0,0000196	5021,691322
0,0000197	5024,671555
0,0000195	5027,651787
0,0000207	5030,632019
0,0000212	5033,612251
0,0000211	5036,592484
0,0000202	5039,572716
0,000019	5042,552948
0,0000196	5045,53318
0,000019	5048,513412
0,0000168	5051,493645
0,000016	5054,473877
0,0000143	5057,454109
0,0000129	5060,434341
0,0000114	5063,414574
0,00000971	5066,394806
0,00000741	5069,375038
0,0000058	5072,35527
0,00000509	5075,335503
0,00000724	5078,315735
0,000011	5081,295967
0,0000164	5084,276199
0,0000211	5087,256432
0,0000266	5090,236664
0,0000325	5093,216896
0,0000368	5096,197128
0,0000404	5099,177361
0,0000433	5102,157593
0,0000451	5105,137825
0,0000454	5108,118057
0,000046	5111,098289
0,0000457	5114,078522
0,0000459	5117,058754
0,0000445	5120,038986
0,0000431	5123,019218
0,0000417	5125,999451
0,0000412	5128,979683
0,0000406	5131,959915
0,0000404	5134,940147
0,0000397	5137,92038
0,0000399	5140,900612
0,0000409	5143,880844
0,0000399	5146,861076
0,0000409	5149,841309
0,0000405	5152,821541
0,0000391	5155,801773
0,0000386	5158,782005
0,0000365	5161,762238
0,0000352	5164,74247
0,0000334	5167,722702
0,000032	5170,702934
0,0000303	5173,683167
0,0000289	5176,663399
0,0000276	5179,643631
0,0000271	5182,623863
0,0000239	5185,604095
0,0000244	5188,584328
0,0000236	5191,56456
0,0000265	5194,544792
0,0000269	5197,525024
0,0000281	5200,505257
0,0000294	5203,485489
0,0000284	5206,465721
0,0000284	5209,445953
0,000029	5212,426186
0,0000278	5215,406418
0,000027	5218,38665
0,0000256	5221,366882
0,0000238	5224,347115
0,0000235	5227,327347
0,0000218	5230,307579
0,0000236	5233,287811
0,0000251	5236,268044
0,000028	5239,248276
0,0000299	5242,228508
0,0000315	5245,20874
0,0000341	5248,188972
0,0000358	5251,169205
0,0000379	5254,149437
0,0000387	5257,129669
0,0000415	5260,109901
0,0000405	5263,090134
0,0000411	5266,070366
0,0000407	5269,050598
0,0000418	5272,03083
0,000042	5275,011063
0,0000419	5277,991295
0,0000434	5280,971527
0,0000435	5283,951759
0,0000454	5286,931992
0,0000457	5289,912224
0,000046	5292,892456
0,0000477	5295,872688
0,0000472	5298,852921
0,0000479	5301,833153
0,0000485	5304,813385
0,0000466	5307,793617
0,0000472	5310,773849
0,0000457	5313,754082
0,0000468	5316,734314
0,0000471	5319,714546
0,0000466	5322,694778
0,0000479	5325,675011
0,0000484	5328,655243
0,0000499	5331,635475
0,0000512	5334,615707
0,000051	5337,59594
0,0000513	5340,576172
0,0000521	5343,556404
0,000052	5346,536636
0,0000527	5349,516869
0,0000532	5352,497101
0,0000529	5355,477333
0,000055	5358,457565
0,0000564	5361,437798
0,0000567	5364,41803
0,0000581	5367,398262
0,0000589	5370,378494
0,0000589	5373,358727
0,0000586	5376,338959
0,0000588	5379,319191
0,0000582	5382,299423
0,0000572	5385,279655
0,000058	5388,259888
0,0000588	5391,24012
0,0000596	5394,220352
0,0000612	5397,200584
0,0000633	5400,180817
0,0000642	5403,161049
0,0000648	5406,141281
0,0000661	5409,121513
0,0000675	5412,101746
0,0000682	5415,081978
0,0000695	5418,06221
0,0000703	5421,042442
0,0000729	5424,022675
0,0000748	5427,002907
0,000077	5429,983139
0,0000805	5432,963371
0,0000842	5435,943604
0,0000864	5438,923836
0,0000904	5441,904068
0,0000939	5444,8843
0,0000985	5447,864532
0,000101	5450,844765
0,000106	5453,824997
0,000112	5456,805229
0,000119	5459,785461
0,000128	5462,765694
0,000137	5465,745926
0,000149	5468,726158
0,000162	5471,70639
0,000174	5474,686623
0,000187	5477,666855
0,000198	5480,647087
0,00021	5483,627319
0,000219	5486,607552
0,000226	5489,587784
0,00023	5492,568016
0,000233	5495,548248
0,000236	5498,528481
0,000236	5501,508713
0,000236	5504,488945
0,000236	5507,469177
0,000235	5510,449409
0,000235	5513,429642
0,000234	5516,409874
0,000235	5519,390106
0,000235	5522,370338
0,000238	5525,350571
0,000242	5528,330803
0,000248	5531,311035
0,000256	5534,291267
0,000266	5537,2715
0,000277	5540,251732
0,000286	5543,231964
0,000296	5546,212196
0,0003	5549,192429
0,000302	5552,172661
0,000299	5555,152893
0,000292	5558,133125
0,000282	5561,113358
0,000271	5564,09359
0,000259	5567,073822
0,000245	5570,054054
0,000233	5573,034286
0,000219	5576,014519
0,000207	5578,994751
0,000194	5581,974983
0,000181	5584,955215
0,000167	5587,935448
0,000154	5590,91568
0,000142	5593,895912
0,000133	5596,876144
0,000125	5599,856377
0,000117	5602,836609
0,000111	5605,816841
0,000105	5608,797073
0,000101	5611,777306
0,000096	5614,757538
0,0000926	5617,73777
0,0000872	5620,718002
0,0000816	5623,698235
0,000077	5626,678467
0,0000726	5629,658699
0,000069	5632,638931
0,0000659	5635,619164
0,000063	5638,599396
0,0000617	5641,579628
0,0000601	5644,55986
0,0000576	5647,540092
0,0000562	5650,520325
0,0000555	5653,500557
0,0000529	5656,480789
0,0000497	5659,461021
0,0000476	5662,441254
0,0000457	5665,421486
0,0000432	5668,401718
0,0000415	5671,38195
0,0000395	5674,362183
0,0000383	5677,342415
0,0000378	5680,322647
0,0000382	5683,302879
0,0000366	5686,283112
0,0000361	5689,263344
0,0000348	5692,243576
0,0000341	5695,223808
0,0000331	5698,204041
0,0000315	5701,184273
0,0000309	5704,164505
0,0000292	5707,144737
0,0000282	5710,124969
0,0000276	5713,105202
0,0000279	5716,085434
0,0000276	5719,065666
0,0000267	5722,045898
0,0000256	5725,026131
0,0000253	5728,006363
0,0000235	5730,986595
0,0000223	5733,966827
0,0000225	5736,94706
0,0000209	5739,927292
0,0000198	5742,907524
0,0000191	5745,887756
0,0000191	5748,867989
0,0000191	5751,848221
0,0000188	5754,828453
0,0000187	5757,808685
0,0000183	5760,788918
0,0000173	5763,76915
0,0000158	5766,749382
0,000016	5769,729614
0,0000155	5772,709846
0,0000147	5775,690079
0,0000142	5778,670311
0,0000138	5781,650543
0,0000142	5784,630775
0,000015	5787,611008
0,0000148	5790,59124
0,0000148	5793,571472
0,000014	5796,551704
0,000014	5799,531937
0,0000145	5802,512169
0,0000142	5805,492401
0,0000133	5808,472633
0,0000132	5811,452866
0,0000133	5814,433098
0,0000141	5817,41333
0,0000149	5820,393562
0,0000147	5823,373795
0,0000147	5826,354027
0,0000145	5829,334259
0,0000142	5832,314491
0,0000148	5835,294724
0,0000143	5838,274956
0,0000146	5841,255188
0,0000138	5844,23542
0,0000137	5847,215652
0,0000133	5850,195885
0,0000148	5853,176117
0,0000143	5856,156349
0,0000148	5859,136581
0,0000142	5862,116814
0,0000149	5865,097046
0,0000142	5868,077278
0,0000137	5871,05751
0,0000145	5874,037743
0,0000145	5877,017975
0,0000133	5879,998207
0,0000125	5882,978439
0,0000131	5885,958672
0,0000145	5888,938904
0,0000143	5891,919136
0,0000154	5894,899368
0,000015	5897,879601
0,000015	5900,859833
0,0000149	5903,840065
0,0000137	5906,820297
0,0000145	5909,800529
0,0000145	5912,780762
0,0000134	5915,760994
0,0000136	5918,741226
0,0000136	5921,721458
0,0000151	5924,701691
0,0000146	5927,681923
0,0000155	5930,662155
0,000015	5933,642387
0,0000153	5936,62262
0,0000145	5939,602852
0,0000149	5942,583084
0,0000145	5945,563316
[truncated: 30,772 more rows]
