# Supplementary material for: Predicting the Durability of Solid Fired Bricks Using NDT Electroacoustic Methods
Source: Materials (Basel). 2022 Aug 25;15(17):5882. doi: 10.3390/ma15175882 (PMC9457344; doi:10.3390/ma15175882)
Supplement: Supplementary file 1 [file materials-15-05882-s001.zip › 41-NV0_FL.csv]

ASCII data file created with TiePie Multi Channel software. www.tiepie.com.
2021-02-24 09:15:45 704m
Frequency	FFT1
Hz	V
0,000358	0
0,00038	2,980232239
0,000581	5,960464478
0,00069	8,940696716
0,000671	11,92092896
0,000567	14,90116119
0,000489	17,88139343
0,000534	20,86162567
0,000642	23,84185791
0,000656	26,82209015
0,0006	29,80232239
0,000519	32,78255463
0,000492	35,76278687
0,000538	38,7430191
0,000586	41,72325134
0,000596	44,70348358
0,000558	47,68371582
0,000539	50,66394806
0,00055	53,6441803
0,000581	56,62441254
0,000592	59,60464478
0,000576	62,58487701
0,000566	65,56510925
0,000566	68,54534149
0,00059	71,52557373
0,000594	74,50580597
0,000579	77,48603821
0,000556	80,46627045
0,00056	83,44650269
0,000574	86,42673492
0,000577	89,40696716
0,000558	92,3871994
0,000544	95,36743164
0,000537	98,34766388
0,000545	101,3278961
0,00056	104,3081284
0,000552	107,2883606
0,000532	110,2685928
0,000514	113,2488251
0,000519	116,2290573
0,000531	119,2092896
0,000525	122,1895218
0,000508	125,169754
0,000492	128,1499863
0,000488	131,1302185
0,000499	134,1104507
0,000509	137,090683
0,000502	140,0709152
0,00049	143,0511475
0,000487	146,0313797
0,000499	149,0116119
0,000508	151,9918442
0,000498	154,9720764
0,000484	157,9523087
0,000475	160,9325409
0,000482	163,9127731
0,000487	166,8930054
0,000485	169,8732376
0,000472	172,8534698
0,000464	175,8337021
0,000465	178,8139343
0,000471	181,7941666
0,000466	184,7743988
0,000452	187,754631
0,000444	190,7348633
0,000444	193,7150955
0,000445	196,6953278
0,000443	199,67556
0,000434	202,6557922
0,000424	205,6360245
0,000419	208,6162567
0,00042	211,596489
0,00042	214,5767212
0,00042	217,5569534
0,000412	220,5371857
0,00041	223,5174179
0,000408	226,4976501
0,000408	229,4778824
0,000407	232,4581146
0,0004	235,4383469
0,000394	238,4185791
0,000394	241,3988113
0,000401	244,3790436
0,000403	247,3592758
0,000396	250,3395081
0,000385	253,3197403
0,000387	256,2999725
0,000391	259,2802048
0,000391	262,260437
0,000385	265,2406693
0,000376	268,2209015
0,000372	271,2011337
0,000373	274,181366
0,000378	277,1615982
0,000373	280,1418304
0,000361	283,1220627
0,000356	286,1022949
0,000364	289,0825272
0,000367	292,0627594
0,000363	295,0429916
0,000356	298,0232239
0,000352	301,0034561
0,000352	303,9836884
0,000356	306,9639206
0,000357	309,9441528
0,000355	312,9243851
0,00035	315,9046173
0,000349	318,8848495
0,000351	321,8650818
0,000349	324,845314
0,000343	327,8255463
0,000338	330,8057785
0,000337	333,7860107
0,000339	336,766243
0,000343	339,7464752
0,00034	342,7267075
0,000334	345,7069397
0,000329	348,6871719
0,00033	351,6674042
0,000334	354,6476364
0,000334	357,6278687
0,000329	360,6081009
0,000326	363,5883331
0,000324	366,5685654
0,000325	369,5487976
0,000331	372,5290298
0,000329	375,5092621
0,000323	378,4894943
0,00032	381,4697266
0,000321	384,4499588
0,000324	387,430191
0,000321	390,4104233
0,000318	393,3906555
0,000313	396,3708878
0,000318	399,35112
0,000321	402,3313522
0,000321	405,3115845
0,000317	408,2918167
0,000314	411,272049
0,000316	414,2522812
0,000323	417,2325134
0,000324	420,2127457
0,00032	423,1929779
0,000318	426,1732101
0,000323	429,1534424
0,000328	432,1336746
0,000328	435,1139069
0,000325	438,0941391
0,000323	441,0743713
0,000323	444,0546036
0,000329	447,0348358
0,000334	450,0150681
0,000338	452,9953003
0,000338	455,9755325
0,000337	458,9557648
0,000344	461,935997
0,000351	464,9162292
0,000357	467,8964615
0,000361	470,8766937
0,000363	473,856926
0,000363	476,8371582
0,000367	479,8173904
0,000371	482,7976227
0,000366	485,7778549
0,000359	488,7580872
0,000353	491,7383194
0,000348	494,7185516
0,000341	497,6987839
0,000329	500,6790161
0,000311	503,6592484
0,000293	506,6394806
0,000279	509,6197128
0,000268	512,5999451
0,000254	515,5801773
0,000238	518,5604095
0,000227	521,5406418
0,000224	524,520874
0,000222	527,5011063
0,00022	530,4813385
0,000218	533,4615707
0,000217	536,441803
0,000218	539,4220352
0,000222	542,4022675
0,000225	545,3824997
0,000227	548,3627319
0,00023	551,3429642
0,000233	554,3231964
0,000239	557,3034286
0,000241	560,2836609
0,000243	563,2638931
0,000244	566,2441254
0,000248	569,2243576
0,000248	572,2045898
0,000248	575,1848221
0,000249	578,1650543
0,000249	581,1452866
0,000249	584,1255188
0,000252	587,105751
0,000257	590,0859833
0,000261	593,0662155
0,000258	596,0464478
0,000257	599,02668
0,000256	602,0069122
0,000259	604,9871445
0,000265	607,9673767
0,000268	610,9476089
0,00027	613,9278412
0,000271	616,9080734
0,000275	619,8883057
0,00028	622,8685379
0,000281	625,8487701
0,000279	628,8290024
0,000278	631,8092346
0,000281	634,7894669
0,000285	637,7696991
0,000286	640,7499313
0,000285	643,7301636
0,000285	646,7103958
0,000286	649,6906281
0,000288	652,6708603
0,00029	655,6510925
0,000288	658,6313248
0,000285	661,611557
0,000284	664,5917892
0,000285	667,5720215
0,000285	670,5522537
0,00028	673,532486
0,000277	676,5127182
0,000277	679,4929504
0,000276	682,4731827
0,000276	685,4534149
0,000274	688,4336472
0,000271	691,4138794
0,000269	694,3941116
0,000268	697,3743439
0,000266	700,3545761
0,000265	703,3348083
0,000263	706,3150406
0,000258	709,2952728
0,000258	712,2755051
0,000259	715,2557373
0,000262	718,2359695
0,000262	721,2162018
0,000261	724,196434
0,000258	727,1766663
0,000259	730,1568985
0,000262	733,1371307
0,000262	736,117363
0,00026	739,0975952
0,00026	742,0778275
0,00026	745,0580597
0,000264	748,0382919
0,000265	751,0185242
0,000265	753,9987564
0,000264	756,9789886
0,000266	759,9592209
0,000272	762,9394531
0,000272	765,9196854
0,000273	768,8999176
0,000272	771,8801498
0,000276	774,8603821
0,000279	777,8406143
0,00028	780,8208466
0,000279	783,8010788
0,000278	786,781311
0,000277	789,7615433
0,000281	792,7417755
0,000284	795,7220078
0,000287	798,70224
0,000285	801,6824722
0,000284	804,6627045
0,000285	807,6429367
0,000285	810,6231689
0,000283	813,6034012
0,000282	816,5836334
0,00028	819,5638657
0,000278	822,5440979
0,000276	825,5243301
0,000275	828,5045624
0,000274	831,4847946
0,000272	834,4650269
0,000271	837,4452591
0,000271	840,4254913
0,000268	843,4057236
0,000266	846,3859558
0,00026	849,366188
0,000256	852,3464203
0,000256	855,3266525
0,000261	858,3068848
0,000261	861,287117
0,000257	864,2673492
0,000253	867,2475815
0,000252	870,2278137
0,000253	873,208046
0,000254	876,1882782
0,000251	879,1685104
0,000249	882,1487427
0,000252	885,1289749
0,000255	888,1092072
0,000258	891,0894394
0,000259	894,0696716
0,000259	897,0499039
0,000262	900,0301361
0,000268	903,0103683
0,000272	905,9906006
0,000276	908,9708328
0,00028	911,9510651
0,000282	914,9312973
0,000288	917,9115295
0,000292	920,8917618
0,000296	923,871994
0,000296	926,8522263
0,000298	929,8324585
0,0003	932,8126907
0,000303	935,792923
0,000303	938,7731552
0,000303	941,7533875
0,0003	944,7336197
0,000298	947,7138519
0,000299	950,6940842
0,000301	953,6743164
0,000304	956,6545486
0,0003	959,6347809
0,000297	962,6150131
0,000298	965,5952454
0,000301	968,5754776
0,000301	971,5557098
0,000302	974,5359421
0,000299	977,5161743
0,000299	980,4964066
0,000301	983,4766388
0,000303	986,456871
0,000304	989,4371033
0,000303	992,4173355
0,000302	995,3975677
0,000306	998,3778
0,00031	1001,358032
0,000311	1004,338264
0,000312	1007,318497
0,000317	1010,298729
0,000321	1013,278961
0,000325	1016,259193
0,000327	1019,239426
0,00033	1022,219658
0,000334	1025,19989
0,000338	1028,180122
0,000341	1031,160355
0,000345	1034,140587
0,000347	1037,120819
0,000351	1040,101051
0,000356	1043,081284
0,000358	1046,061516
0,000361	1049,041748
0,000364	1052,02198
0,000366	1055,002213
0,000368	1057,982445
0,00037	1060,962677
0,000373	1063,942909
0,000376	1066,923141
0,000377	1069,903374
0,000379	1072,883606
0,00038	1075,863838
0,000383	1078,84407
0,000385	1081,824303
0,000389	1084,804535
0,000389	1087,784767
0,000396	1090,764999
0,000402	1093,745232
0,000409	1096,725464
0,000413	1099,705696
0,000417	1102,685928
0,000424	1105,666161
0,000435	1108,646393
0,000446	1111,626625
0,000455	1114,606857
0,000465	1117,58709
0,000475	1120,567322
0,000485	1123,547554
0,000493	1126,527786
0,0005	1129,508018
0,000505	1132,488251
0,000512	1135,468483
0,000522	1138,448715
0,000529	1141,428947
0,000533	1144,40918
0,000538	1147,389412
0,000543	1150,369644
0,000547	1153,349876
0,000552	1156,330109
0,000557	1159,310341
0,000561	1162,290573
0,000566	1165,270805
0,000572	1168,251038
0,000578	1171,23127
0,000585	1174,211502
0,000592	1177,191734
0,000597	1180,171967
0,000603	1183,152199
0,000605	1186,132431
0,000609	1189,112663
0,00061	1192,092896
0,000612	1195,073128
0,000611	1198,05336
0,000611	1201,033592
0,000609	1204,013824
0,000606	1206,994057
0,000602	1209,974289
0,000599	1212,954521
0,000601	1215,934753
0,000609	1218,914986
0,000623	1221,895218
0,000639	1224,87545
0,000654	1227,855682
0,000671	1230,835915
0,000691	1233,816147
0,000707	1236,796379
0,000717	1239,776611
0,000726	1242,756844
0,000735	1245,737076
0,000742	1248,717308
0,000749	1251,69754
0,000754	1254,677773
0,000757	1257,658005
0,00076	1260,638237
0,000767	1263,618469
0,000776	1266,598701
0,000786	1269,578934
0,000799	1272,559166
0,000817	1275,539398
0,00084	1278,51963
0,000865	1281,499863
0,000891	1284,480095
0,000918	1287,460327
0,000947	1290,440559
0,000978	1293,420792
0,00101	1296,401024
0,00104	1299,381256
0,00107	1302,361488
0,0011	1305,341721
0,00113	1308,321953
0,00116	1311,302185
0,0012	1314,282417
0,00124	1317,26265
0,00128	1320,242882
0,00132	1323,223114
0,00136	1326,203346
0,00141	1329,183578
0,00146	1332,163811
0,00151	1335,144043
0,00156	1338,124275
0,00162	1341,104507
0,00168	1344,08474
0,00174	1347,064972
0,0018	1350,045204
0,00188	1353,025436
0,00197	1356,005669
0,00209	1358,985901
0,00223	1361,966133
0,00243	1364,946365
0,00267	1367,926598
0,00299	1370,90683
0,00339	1373,887062
0,00388	1376,867294
0,00445	1379,847527
0,00515	1382,827759
0,00599	1385,807991
0,00703	1388,788223
0,00811	1391,768456
0,00896	1394,748688
0,00938	1397,72892
0,00937	1400,709152
0,00902	1403,689384
0,00842	1406,669617
0,00769	1409,649849
0,00688	1412,630081
0,00608	1415,610313
0,00532	1418,590546
0,00463	1421,570778
0,00403	1424,55101
0,00353	1427,531242
0,00311	1430,511475
0,00279	1433,491707
0,00253	1436,471939
0,00233	1439,452171
0,00216	1442,432404
0,00202	1445,412636
0,00189	1448,392868
0,00177	1451,3731
0,00167	1454,353333
0,00158	1457,333565
0,00149	1460,313797
0,00141	1463,294029
0,00134	1466,274261
0,00128	1469,254494
0,00122	1472,234726
0,00117	1475,214958
0,00112	1478,19519
0,00108	1481,175423
0,00103	1484,155655
0,000996	1487,135887
0,00096	1490,116119
0,000927	1493,096352
0,000896	1496,076584
0,000864	1499,056816
0,000838	1502,037048
0,000814	1505,017281
0,000794	1507,997513
0,000771	1510,977745
0,000745	1513,957977
0,000721	1516,93821
0,000701	1519,918442
0,000682	1522,898674
0,000662	1525,878906
0,000641	1528,859138
0,000619	1531,839371
0,000601	1534,819603
0,000586	1537,799835
0,000572	1540,780067
0,000556	1543,7603
0,000537	1546,740532
0,000518	1549,720764
0,0005	1552,700996
0,000478	1555,681229
0,000457	1558,661461
0,000436	1561,641693
0,00042	1564,621925
0,000417	1567,602158
0,000432	1570,58239
0,000469	1573,562622
0,000524	1576,542854
0,000584	1579,523087
0,000634	1582,503319
0,000663	1585,483551
0,000674	1588,463783
0,000669	1591,444016
0,000656	1594,424248
0,000634	1597,40448
0,000609	1600,384712
0,000585	1603,364944
0,000565	1606,345177
0,000549	1609,325409
0,000537	1612,305641
0,000526	1615,285873
0,000512	1618,266106
0,000499	1621,246338
0,000487	1624,22657
0,000476	1627,206802
0,000466	1630,187035
0,000459	1633,167267
0,000447	1636,147499
0,000436	1639,127731
0,000429	1642,107964
0,000424	1645,088196
0,000422	1648,068428
0,000416	1651,04866
0,00041	1654,028893
0,000405	1657,009125
0,000402	1659,989357
0,000401	1662,969589
0,0004	1665,949821
0,000394	1668,930054
0,000392	1671,910286
0,000389	1674,890518
0,00039	1677,87075
0,000389	1680,850983
0,000386	1683,831215
0,000383	1686,811447
0,00038	1689,791679
0,000378	1692,771912
0,000373	1695,752144
0,000368	1698,732376
0,000362	1701,712608
0,000358	1704,692841
0,000357	1707,673073
0,000356	1710,653305
0,000352	1713,633537
0,000349	1716,61377
0,000344	1719,594002
0,000343	1722,574234
0,000339	1725,554466
0,000339	1728,534698
0,000338	1731,514931
0,00034	1734,495163
0,00034	1737,475395
0,00034	1740,455627
0,00034	1743,43586
0,00034	1746,416092
0,000339	1749,396324
0,00034	1752,376556
0,000341	1755,356789
0,00034	1758,337021
0,000337	1761,317253
0,000334	1764,297485
0,000332	1767,277718
0,000328	1770,25795
0,000325	1773,238182
0,000319	1776,218414
0,000309	1779,198647
0,000303	1782,178879
0,000299	1785,159111
0,000301	1788,139343
0,000302	1791,119576
0,000301	1794,099808
0,000299	1797,08004
0,000298	1800,060272
0,000299	1803,040504
0,0003	1806,020737
0,000299	1809,000969
0,000296	1811,981201
0,000296	1814,961433
0,000296	1817,941666
0,000292	1820,921898
0,000288	1823,90213
0,000282	1826,882362
0,000279	1829,862595
0,000275	1832,842827
0,000271	1835,823059
0,000266	1838,803291
0,000259	1841,783524
0,00025	1844,763756
0,000243	1847,743988
0,000236	1850,72422
0,000226	1853,704453
0,000215	1856,684685
0,000203	1859,664917
0,000191	1862,645149
0,000177	1865,625381
0,000163	1868,605614
0,00015	1871,585846
0,000135	1874,566078
0,000119	1877,54631
0,000105	1880,526543
0,0001	1883,506775
0,000103	1886,487007
0,000115	1889,467239
0,000139	1892,447472
0,000166	1895,427704
0,000195	1898,407936
0,000226	1901,388168
0,000254	1904,368401
0,000279	1907,348633
0,0003	1910,328865
0,000317	1913,309097
0,000331	1916,28933
0,000341	1919,269562
0,000349	1922,249794
0,000356	1925,230026
0,000362	1928,210258
0,000367	1931,190491
0,000371	1934,170723
0,000377	1937,150955
0,000381	1940,131187
0,000385	1943,11142
0,000389	1946,091652
0,000394	1949,071884
0,000399	1952,052116
0,000406	1955,032349
0,00041	1958,012581
0,000414	1960,992813
0,000415	1963,973045
0,000418	1966,953278
0,000422	1969,93351
0,000426	1972,913742
0,000429	1975,893974
0,000431	1978,874207
0,000436	1981,854439
0,000438	1984,834671
0,000441	1987,814903
0,000444	1990,795135
0,000446	1993,775368
0,000447	1996,7556
0,000449	1999,735832
0,000451	2002,716064
0,000454	2005,696297
0,000456	2008,676529
0,000458	2011,656761
0,000457	2014,636993
0,000458	2017,617226
0,000459	2020,597458
0,000459	2023,57769
0,000458	2026,557922
0,000455	2029,538155
0,000453	2032,518387
0,000449	2035,498619
0,000448	2038,478851
0,000447	2041,459084
0,000444	2044,439316
0,000442	2047,419548
0,00044	2050,39978
0,000439	2053,380013
0,000441	2056,360245
0,00044	2059,340477
0,000441	2062,320709
0,000445	2065,300941
0,000448	2068,281174
0,000451	2071,261406
0,000456	2074,241638
0,00046	2077,22187
0,000465	2080,202103
0,000468	2083,182335
0,000473	2086,162567
0,000476	2089,142799
0,000477	2092,123032
0,000479	2095,103264
0,00048	2098,083496
0,00048	2101,063728
0,000482	2104,043961
0,000483	2107,024193
0,000482	2110,004425
0,000482	2112,984657
0,000479	2115,96489
0,000477	2118,945122
0,000476	2121,925354
0,000472	2124,905586
0,000469	2127,885818
0,000466	2130,866051
0,000463	2133,846283
0,00046	2136,826515
0,000458	2139,806747
0,000454	2142,78698
0,00045	2145,767212
0,000447	2148,747444
0,000445	2151,727676
0,000441	2154,707909
0,000439	2157,688141
0,000438	2160,668373
0,000437	2163,648605
0,000437	2166,628838
0,000433	2169,60907
0,000433	2172,589302
0,000432	2175,569534
0,000432	2178,549767
0,000431	2181,529999
0,00043	2184,510231
0,000427	2187,490463
0,000426	2190,470695
0,000427	2193,450928
0,000427	2196,43116
0,000426	2199,411392
0,000424	2202,391624
0,000422	2205,371857
0,000421	2208,352089
0,000421	2211,332321
0,00042	2214,312553
0,000419	2217,292786
0,000418	2220,273018
0,000419	2223,25325
0,000417	2226,233482
0,000417	2229,213715
0,000415	2232,193947
0,000414	2235,174179
0,000413	2238,154411
0,000411	2241,134644
0,000411	2244,114876
0,000411	2247,095108
0,00041	2250,07534
0,000407	2253,055573
0,000403	2256,035805
0,000402	2259,016037
0,0004	2261,996269
0,000396	2264,976501
0,000392	2267,956734
0,000388	2270,936966
0,000382	2273,917198
0,000376	2276,89743
0,000368	2279,877663
0,00036	2282,857895
0,000352	2285,838127
0,000346	2288,818359
0,000344	2291,798592
0,000342	2294,778824
0,000345	2297,759056
0,00035	2300,739288
0,000358	2303,719521
0,000369	2306,699753
0,000379	2309,679985
0,000389	2312,660217
0,000399	2315,64045
0,000408	2318,620682
0,000415	2321,600914
0,000422	2324,581146
0,000426	2327,561378
0,000429	2330,541611
0,000431	2333,521843
0,000436	2336,502075
0,000438	2339,482307
0,00044	2342,46254
0,000441	2345,442772
0,000441	2348,423004
0,000442	2351,403236
0,000443	2354,383469
0,000445	2357,363701
0,000447	2360,343933
0,000446	2363,324165
0,000446	2366,304398
0,000448	2369,28463
0,00045	2372,264862
0,000451	2375,245094
0,000452	2378,225327
0,000453	2381,205559
0,000456	2384,185791
0,00046	2387,166023
0,000462	2390,146255
0,000465	2393,126488
0,000468	2396,10672
0,000474	2399,086952
0,00048	2402,067184
0,000487	2405,047417
0,000494	2408,027649
0,000503	2411,007881
0,000509	2413,988113
0,000518	2416,968346
0,000527	2419,948578
0,000536	2422,92881
0,000544	2425,909042
0,000553	2428,889275
0,00056	2431,869507
0,000567	2434,849739
0,000574	2437,829971
0,000582	2440,810204
0,00059	2443,790436
0,000597	2446,770668
0,000603	2449,7509
0,00061	2452,731133
0,000616	2455,711365
0,000623	2458,691597
0,000629	2461,671829
0,000637	2464,652061
0,000646	2467,632294
0,000654	2470,612526
0,000665	2473,592758
0,000675	2476,57299
0,000686	2479,553223
0,000699	2482,533455
0,000711	2485,513687
0,000723	2488,493919
0,000735	2491,474152
0,000748	2494,454384
0,000761	2497,434616
0,000775	2500,414848
0,000787	2503,395081
0,000799	2506,375313
0,000815	2509,355545
0,00083	2512,335777
0,000847	2515,31601
0,000864	2518,296242
0,000881	2521,276474
0,000898	2524,256706
0,000916	2527,236938
0,000935	2530,217171
0,000953	2533,197403
0,000973	2536,177635
0,00099	2539,157867
0,00101	2542,1381
0,00102	2545,118332
0,00104	2548,098564
0,00105	2551,078796
0,00107	2554,059029
0,00109	2557,039261
0,0011	2560,019493
0,00112	2562,999725
0,00113	2565,979958
0,00116	2568,96019
0,00118	2571,940422
0,00121	2574,920654
0,00124	2577,900887
0,00128	2580,881119
0,00133	2583,861351
0,00137	2586,841583
0,00142	2589,821815
0,00148	2592,802048
0,00153	2595,78228
0,00159	2598,762512
0,00166	2601,742744
0,00173	2604,722977
0,00181	2607,703209
0,00189	2610,683441
0,00199	2613,663673
0,00209	2616,643906
0,0022	2619,624138
0,00232	2622,60437
0,00246	2625,584602
0,00261	2628,564835
0,00278	2631,545067
0,00296	2634,525299
0,00315	2637,505531
0,00335	2640,485764
0,00353	2643,465996
0,00366	2646,446228
0,00372	2649,42646
0,0037	2652,406693
0,00359	2655,386925
0,00339	2658,367157
0,00313	2661,347389
0,00285	2664,327621
0,00256	2667,307854
0,00228	2670,288086
0,00204	2673,268318
0,00181	2676,24855
0,00162	2679,228783
0,00145	2682,209015
0,0013	2685,189247
0,00117	2688,169479
0,00105	2691,149712
0,000949	2694,129944
0,000858	2697,110176
0,000776	2700,090408
0,000702	2703,070641
0,000635	2706,050873
0,000574	2709,031105
0,00052	2712,011337
0,000469	2714,99157
0,000423	2717,971802
0,000381	2720,952034
0,000344	2723,932266
0,000311	2726,912498
0,000279	2729,892731
0,000249	2732,872963
0,000224	2735,853195
0,000202	2738,833427
0,000183	2741,81366
0,000169	2744,793892
0,00016	2747,774124
0,000157	2750,754356
0,000161	2753,734589
0,000173	2756,714821
0,000192	2759,695053
0,000221	2762,675285
0,000259	2765,655518
0,000312	2768,63575
0,000374	2771,615982
0,000445	2774,596214
0,000514	2777,576447
0,000583	2780,556679
0,000644	2783,536911
0,000691	2786,517143
0,000721	2789,497375
0,00073	2792,477608
0,000718	2795,45784
0,000689	2798,438072
0,000644	2801,418304
0,000588	2804,398537
0,000526	2807,378769
0,000462	2810,359001
0,000403	2813,339233
0,000355	2816,319466
0,000322	2819,299698
0,000302	2822,27993
0,000296	2825,260162
0,0003	2828,240395
0,000309	2831,220627
0,00032	2834,200859
0,000332	2837,181091
0,00034	2840,161324
0,000349	2843,141556
0,000357	2846,121788
0,000363	2849,10202
0,000369	2852,082253
0,000371	2855,062485
0,000375	2858,042717
0,000379	2861,022949
0,00038	2864,003181
0,000382	2866,983414
0,000382	2869,963646
0,000383	2872,943878
0,000383	2875,92411
0,000383	2878,904343
0,000381	2881,884575
0,000383	2884,864807
0,000383	2887,845039
0,000385	2890,825272
0,000386	2893,805504
0,000388	2896,785736
0,000388	2899,765968
0,000389	2902,746201
0,000389	2905,726433
0,000388	2908,706665
0,000389	2911,686897
0,00039	2914,66713
0,000393	2917,647362
0,000395	2920,627594
0,000396	2923,607826
0,000397	2926,588058
0,000399	2929,568291
0,0004	2932,548523
0,000402	2935,528755
0,000404	2938,508987
0,000406	2941,48922
0,00041	2944,469452
0,000415	2947,449684
0,000421	2950,429916
0,000428	2953,410149
0,000436	2956,390381
0,000445	2959,370613
0,000452	2962,350845
0,000458	2965,331078
0,000465	2968,31131
0,000469	2971,291542
0,000469	2974,271774
0,000467	2977,252007
0,000464	2980,232239
0,000463	2983,212471
0,000462	2986,192703
0,000461	2989,172935
0,000463	2992,153168
0,000466	2995,1334
0,00047	2998,113632
0,000476	3001,093864
0,000482	3004,074097
0,000489	3007,054329
0,000496	3010,034561
0,000503	3013,014793
0,000509	3015,995026
0,000514	3018,975258
0,00052	3021,95549
0,000527	3024,935722
0,000534	3027,915955
0,00054	3030,896187
0,000546	3033,876419
0,00055	3036,856651
0,000555	3039,836884
0,000561	3042,817116
0,000566	3045,797348
0,000571	3048,77758
0,000575	3051,757813
0,000579	3054,738045
0,000584	3057,718277
0,000588	3060,698509
0,000593	3063,678741
0,000595	3066,658974
0,000597	3069,639206
0,000599	3072,619438
0,000599	3075,59967
0,0006	3078,579903
0,000602	3081,560135
0,000603	3084,540367
0,000605	3087,520599
0,000607	3090,500832
0,000609	3093,481064
0,000613	3096,461296
0,000617	3099,441528
0,000622	3102,421761
0,000627	3105,401993
0,000635	3108,382225
0,000642	3111,362457
0,000651	3114,34269
0,000659	3117,322922
0,000666	3120,303154
0,000677	3123,283386
0,000685	3126,263618
0,000695	3129,243851
0,000705	3132,224083
0,000713	3135,204315
0,000725	3138,184547
0,000737	3141,16478
0,000748	3144,145012
0,000762	3147,125244
0,000775	3150,105476
0,00079	3153,085709
0,000808	3156,065941
0,000827	3159,046173
0,00085	3162,026405
0,000874	3165,006638
0,000903	3167,98687
0,000934	3170,967102
0,000966	3173,947334
0,000996	3176,927567
0,00102	3179,907799
0,00104	3182,888031
0,00105	3185,868263
0,00105	3188,848495
0,00106	3191,828728
0,00107	3194,80896
0,00108	3197,789192
0,0011	3200,769424
0,00111	3203,749657
0,00113	3206,729889
0,00115	3209,710121
0,00117	3212,690353
0,0012	3215,670586
0,00122	3218,650818
0,00125	3221,63105
0,00128	3224,611282
0,00131	3227,591515
0,00134	3230,571747
0,00138	3233,551979
0,00142	3236,532211
0,00146	3239,512444
0,0015	3242,492676
0,00155	3245,472908
0,0016	3248,45314
0,00166	3251,433372
0,00172	3254,413605
0,00178	3257,393837
0,00185	3260,374069
0,00192	3263,354301
0,00199	3266,334534
0,00206	3269,314766
0,00213	3272,294998
0,00218	3275,27523
0,00222	3278,255463
0,00225	3281,235695
0,00225	3284,215927
0,00222	3287,196159
0,00216	3290,176392
0,00207	3293,156624
0,00197	3296,136856
0,00185	3299,117088
0,00173	3302,097321
0,0016	3305,077553
0,00148	3308,057785
0,00136	3311,038017
0,00125	3314,01825
0,00115	3316,998482
0,00106	3319,978714
0,00098	3322,958946
0,000905	3325,939178
0,000839	3328,919411
0,000781	3331,899643
0,000728	3334,879875
0,000682	3337,860107
0,000641	3340,84034
0,000607	3343,820572
0,000575	3346,800804
0,000548	3349,781036
0,000527	3352,761269
0,000509	3355,741501
0,000495	3358,721733
0,000485	3361,701965
0,000477	3364,682198
0,000472	3367,66243
0,00047	3370,642662
0,000471	3373,622894
0,000474	3376,603127
0,000476	3379,583359
0,000479	3382,563591
0,000485	3385,543823
0,00049	3388,524055
0,000498	3391,504288
0,000506	3394,48452
0,000513	3397,464752
0,000521	3400,444984
0,000529	3403,425217
0,000536	3406,405449
0,000543	3409,385681
0,000551	3412,365913
0,000559	3415,346146
0,000567	3418,326378
0,000577	3421,30661
0,000585	3424,286842
0,000593	3427,267075
0,000601	3430,247307
0,00061	3433,227539
0,000618	3436,207771
0,000626	3439,188004
0,000637	3442,168236
0,000645	3445,148468
0,000654	3448,1287
0,000663	3451,108932
0,000673	3454,089165
0,000683	3457,069397
0,000693	3460,049629
0,000704	3463,029861
0,000714	3466,010094
0,000723	3468,990326
0,000735	3471,970558
0,000745	3474,95079
0,000755	3477,931023
0,000765	3480,911255
0,000777	3483,891487
0,000785	3486,871719
0,000794	3489,851952
0,000802	3492,832184
0,000811	3495,812416
0,000819	3498,792648
0,000828	3501,772881
0,000837	3504,753113
0,000847	3507,733345
0,000857	3510,713577
0,000867	3513,69381
0,000877	3516,674042
0,000887	3519,654274
0,000896	3522,634506
0,000908	3525,614738
0,000921	3528,594971
0,00093	3531,575203
0,000941	3534,555435
0,000951	3537,535667
0,000961	3540,5159
0,000972	3543,496132
0,00098	3546,476364
0,000989	3549,456596
0,000998	3552,436829
0,001	3555,417061
0,00101	3558,397293
0,00102	3561,377525
0,00103	3564,357758
0,00103	3567,33799
0,00104	3570,318222
0,00105	3573,298454
0,00106	3576,278687
0,00107	3579,258919
0,00108	3582,239151
0,00109	3585,219383
0,00111	3588,199615
0,00112	3591,179848
0,00113	3594,16008
0,00114	3597,140312
0,00116	3600,120544
0,00117	3603,100777
0,00119	3606,081009
0,0012	3609,061241
0,00122	3612,041473
0,00123	3615,021706
0,00124	3618,001938
0,00126	3620,98217
0,00127	3623,962402
0,00128	3626,942635
0,0013	3629,922867
0,00131	3632,903099
0,00133	3635,883331
0,00134	3638,863564
0,00136	3641,843796
0,00137	3644,824028
0,00139	3647,80426
0,0014	3650,784492
0,00141	3653,764725
0,00143	3656,744957
0,00145	3659,725189
0,00146	3662,705421
0,00148	3665,685654
0,0015	3668,665886
0,00152	3671,646118
0,00154	3674,62635
0,00155	3677,606583
0,00157	3680,586815
0,00159	3683,567047
0,00162	3686,547279
0,00164	3689,527512
0,00166	3692,507744
0,00168	3695,487976
0,0017	3698,468208
0,00172	3701,448441
0,00174	3704,428673
0,00176	3707,408905
0,00178	3710,389137
0,0018	3713,36937
0,00182	3716,349602
0,00185	3719,329834
0,00187	3722,310066
0,00189	3725,290298
0,00192	3728,270531
0,00194	3731,250763
0,00197	3734,230995
0,002	3737,211227
0,00203	3740,19146
0,00206	3743,171692
0,00209	3746,151924
0,00213	3749,132156
0,00216	3752,112389
0,0022	3755,092621
0,00223	3758,072853
0,00227	3761,053085
0,00231	3764,033318
0,00234	3767,01355
0,00238	3769,993782
0,00242	3772,974014
0,00247	3775,954247
0,00251	3778,934479
0,00255	3781,914711
0,00259	3784,894943
0,00264	3787,875175
0,00269	3790,855408
0,00274	3793,83564
0,00279	3796,815872
0,00284	3799,796104
0,0029	3802,776337
0,00295	3805,756569
0,00301	3808,736801
0,00307	3811,717033
0,00313	3814,697266
0,0032	3817,677498
0,00326	3820,65773
0,00333	3823,637962
0,0034	3826,618195
0,00348	3829,598427
0,00355	3832,578659
0,00363	3835,558891
0,00372	3838,539124
0,0038	3841,519356
0,00389	3844,499588
0,00399	3847,47982
0,00409	3850,460052
0,0042	3853,440285
0,0043	3856,420517
0,00442	3859,400749
0,00454	3862,380981
0,00467	3865,361214
0,0048	3868,341446
0,00495	3871,321678
0,0051	3874,30191
0,00526	3877,282143
0,00543	3880,262375
0,00561	3883,242607
0,0058	3886,222839
0,006	3889,203072
0,00621	3892,183304
0,00644	3895,163536
0,00669	3898,143768
0,00694	3901,124001
0,00722	3904,104233
0,00751	3907,084465
0,00783	3910,064697
0,00816	3913,04493
0,00852	3916,025162
0,00889	3919,005394
0,0093	3921,985626
0,00972	3924,965858
0,0102	3927,946091
0,0106	3930,926323
0,0111	3933,906555
0,0116	3936,886787
0,0121	3939,86702
0,0126	3942,847252
0,013	3945,827484
0,0134	3948,807716
0,0138	3951,787949
0,014	3954,768181
0,0141	3957,748413
0,0142	3960,728645
0,0141	3963,708878
0,0139	3966,68911
0,0136	3969,669342
0,0132	3972,649574
0,0128	3975,629807
0,0123	3978,610039
0,0118	3981,590271
0,0113	3984,570503
0,0108	3987,550735
0,0104	3990,530968
0,0099	3993,5112
0,00946	3996,491432
0,00904	3999,471664
0,00864	4002,451897
0,00827	4005,432129
0,00791	4008,412361
0,00757	4011,392593
0,00726	4014,372826
0,00696	4017,353058
0,00668	4020,33329
0,00642	4023,313522
0,00618	4026,293755
0,00595	4029,273987
0,00573	4032,254219
0,00553	4035,234451
0,00534	4038,214684
0,00516	4041,194916
0,00498	4044,175148
0,00481	4047,15538
0,00465	4050,135612
0,00449	4053,115845
0,00434	4056,096077
0,0042	4059,076309
0,00406	4062,056541
0,00393	4065,036774
0,00381	4068,017006
0,0037	4070,997238
0,00359	4073,97747
0,00349	4076,957703
0,0034	4079,937935
0,0033	4082,918167
0,00322	4085,898399
0,00313	4088,878632
0,00305	4091,858864
0,00297	4094,839096
0,0029	4097,819328
0,00283	4100,799561
0,00277	4103,779793
0,00271	4106,760025
0,00265	4109,740257
0,0026	4112,72049
0,00254	4115,700722
0,0025	4118,680954
0,00245	4121,661186
0,00241	4124,641418
0,00237	4127,621651
0,00233	4130,601883
0,0023	4133,582115
0,00226	4136,562347
0,00222	4139,54258
0,00219	4142,522812
0,00215	4145,503044
0,00211	4148,483276
0,00206	4151,463509
0,00201	4154,443741
0,00196	4157,423973
0,0019	4160,404205
0,00185	4163,384438
0,0018	4166,36467
0,00176	4169,344902
0,00173	4172,325134
0,00171	4175,305367
0,00171	4178,285599
0,00171	4181,265831
0,00172	4184,246063
0,00174	4187,226295
0,00175	4190,206528
0,00175	4193,18676
0,00174	4196,166992
0,00172	4199,147224
0,00168	4202,127457
0,00164	4205,107689
0,0016	4208,087921
0,00155	4211,068153
0,00151	4214,048386
0,00148	4217,028618
0,00145	4220,00885
0,00143	4222,989082
0,00142	4225,969315
0,00141	4228,949547
0,0014	4231,929779
0,00139	4234,910011
0,00139	4237,890244
0,00138	4240,870476
0,00137	4243,850708
0,00137	4246,83094
0,00136	4249,811172
0,00134	4252,791405
0,00133	4255,771637
0,00132	4258,751869
0,0013	4261,732101
0,00128	4264,712334
0,00126	4267,692566
0,00124	4270,672798
0,00122	4273,65303
0,00119	4276,633263
0,00117	4279,613495
0,00115	4282,593727
0,00113	4285,573959
0,00111	4288,554192
0,0011	4291,534424
0,00108	4294,514656
0,00106	4297,494888
0,00105	4300,475121
0,00104	4303,455353
0,00103	4306,435585
0,00102	4309,415817
0,00101	4312,396049
0,001	4315,376282
0,000994	4318,356514
0,000989	4321,336746
0,000983	4324,316978
0,00098	4327,297211
0,000977	4330,277443
0,000975	4333,257675
0,000973	4336,237907
0,000972	4339,21814
0,000972	4342,198372
0,000971	4345,178604
0,000972	4348,158836
0,000973	4351,139069
0,000975	4354,119301
0,000977	4357,099533
0,000981	4360,079765
0,000986	4363,059998
0,000992	4366,04023
0,000998	4369,020462
0,00101	4372,000694
0,00102	4374,980927
0,00103	4377,961159
0,00103	4380,941391
0,00104	4383,921623
0,00105	4386,901855
0,00107	4389,882088
0,00108	4392,86232
0,00109	4395,842552
0,00111	4398,822784
0,00112	4401,803017
0,00114	4404,783249
0,00114	4407,763481
0,00115	4410,743713
0,00114	4413,723946
0,00112	4416,704178
0,00109	4419,68441
0,00105	4422,664642
0,001	4425,644875
0,000944	4428,625107
0,000888	4431,605339
0,000833	4434,585571
0,000781	4437,565804
0,000734	4440,546036
0,000693	4443,526268
0,000658	4446,5065
0,000629	4449,486732
0,000606	4452,466965
0,000585	4455,447197
0,000568	4458,427429
0,000553	4461,407661
0,00054	4464,387894
0,000529	4467,368126
0,00052	4470,348358
0,000512	4473,32859
0,000504	4476,308823
0,000497	4479,289055
0,000491	4482,269287
0,000482	4485,249519
0,000477	4488,229752
0,000469	4491,209984
0,000462	4494,190216
0,000456	4497,170448
0,000448	4500,150681
0,000442	4503,130913
0,000436	4506,111145
0,000428	4509,091377
0,000422	4512,071609
0,000415	4515,051842
0,000408	4518,032074
0,000401	4521,012306
0,000394	4523,992538
0,000387	4526,972771
0,000383	4529,953003
0,000377	4532,933235
0,000373	4535,913467
0,000369	4538,8937
0,000368	4541,873932
0,000367	4544,854164
0,000367	4547,834396
0,000366	4550,814629
0,000368	4553,794861
0,00037	4556,775093
0,000371	4559,755325
0,000372	4562,735558
0,000373	4565,71579
0,000374	4568,696022
0,000374	4571,676254
0,000374	4574,656487
0,000374	4577,636719
0,000374	4580,616951
0,000372	4583,597183
0,00037	4586,577415
0,000367	4589,557648
0,000364	4592,53788
0,000362	4595,518112
0,000356	4598,498344
0,00035	4601,478577
0,000346	4604,458809
0,00034	4607,439041
0,000334	4610,419273
0,000326	4613,399506
0,000319	4616,379738
0,000313	4619,35997
0,000307	4622,340202
0,000299	4625,320435
0,000292	4628,300667
0,000287	4631,280899
0,000279	4634,261131
0,000274	4637,241364
0,00027	4640,221596
0,000266	4643,201828
0,000263	4646,18206
0,000262	4649,162292
0,000263	4652,142525
0,000266	4655,122757
0,000272	4658,102989
0,00028	4661,083221
0,000289	4664,063454
0,000301	4667,043686
0,000315	4670,023918
0,000329	4673,00415
0,000341	4675,984383
0,000353	4678,964615
0,000362	4681,944847
0,00037	4684,925079
0,000375	4687,905312
0,000378	4690,885544
0,00038	4693,865776
0,000379	4696,846008
0,000378	4699,826241
0,000375	4702,806473
0,000371	4705,786705
0,000367	4708,766937
0,000362	4711,747169
0,000355	4714,727402
0,00035	4717,707634
0,000344	4720,687866
0,000337	4723,668098
0,000331	4726,648331
0,000325	4729,628563
0,000319	4732,608795
0,000313	4735,589027
0,000307	4738,56926
0,0003	4741,549492
0,000294	4744,529724
0,000288	4747,509956
0,000283	4750,490189
0,000276	4753,470421
0,000271	4756,450653
0,000265	4759,430885
0,00026	4762,411118
0,000255	4765,39135
0,00025	4768,371582
0,000244	4771,351814
0,00024	4774,332047
0,000235	4777,312279
0,00023	4780,292511
0,000226	4783,272743
0,000221	4786,252975
0,000217	4789,233208
0,000212	4792,21344
0,000208	4795,193672
0,000202	4798,173904
0,000197	4801,154137
0,000192	4804,134369
0,000188	4807,114601
0,000182	4810,094833
0,000178	4813,075066
0,000174	4816,055298
0,000169	4819,03553
0,000164	4822,015762
0,000158	4824,995995
0,000154	4827,976227
0,00015	4830,956459
0,000146	4833,936691
0,000141	4836,916924
0,000137	4839,897156
0,000133	4842,877388
0,000129	4845,85762
0,000127	4848,837852
0,000126	4851,818085
0,000125	4854,798317
0,000125	4857,778549
0,000125	4860,758781
0,000123	4863,739014
0,000123	4866,719246
0,000124	4869,699478
0,000126	4872,67971
0,000126	4875,659943
0,000127	4878,640175
0,000127	4881,620407
0,000129	4884,600639
0,000131	4887,580872
0,00013	4890,561104
0,00013	4893,541336
0,00013	4896,521568
0,000129	4899,501801
0,000129	4902,482033
0,000129	4905,462265
0,000128	4908,442497
0,000127	4911,422729
0,000125	4914,402962
0,000124	4917,383194
0,000123	4920,363426
0,000123	4923,343658
0,000123	4926,323891
0,000125	4929,304123
0,000126	4932,284355
0,000129	4935,264587
0,000134	4938,24482
0,000141	4941,225052
0,000148	4944,205284
0,000158	4947,185516
0,000169	4950,165749
0,000182	4953,145981
0,000196	4956,126213
0,00021	4959,106445
0,000225	4962,086678
0,00024	4965,06691
0,000254	4968,047142
0,00027	4971,027374
0,000282	4974,007607
0,000296	4976,987839
0,000307	4979,968071
0,000317	4982,948303
0,000325	4985,928535
0,000333	4988,908768
0,00034	4991,889
0,000346	4994,869232
0,000351	4997,849464
0,000354	5000,829697
0,000358	5003,809929
0,00036	5006,790161
0,000362	5009,770393
0,000364	5012,750626
0,000365	5015,730858
0,000366	5018,71109
0,000366	5021,691322
0,000368	5024,671555
0,000368	5027,651787
0,000368	5030,632019
0,000368	5033,612251
0,000368	5036,592484
0,000369	5039,572716
0,000368	5042,552948
0,000368	5045,53318
0,000369	5048,513412
0,000369	5051,493645
0,000369	5054,473877
0,000369	5057,454109
0,000369	5060,434341
0,000369	5063,414574
0,000368	5066,394806
0,000368	5069,375038
0,000367	5072,35527
0,000366	5075,335503
0,000366	5078,315735
0,000364	5081,295967
0,000361	5084,276199
0,00036	5087,256432
0,000358	5090,236664
0,000356	5093,216896
0,000354	5096,197128
0,000352	5099,177361
0,000351	5102,157593
0,000348	5105,137825
0,000347	5108,118057
0,000347	5111,098289
0,000347	5114,078522
0,000347	5117,058754
0,000347	5120,038986
0,000348	5123,019218
0,00035	5125,999451
0,000352	5128,979683
0,000354	5131,959915
0,000357	5134,940147
0,000359	5137,92038
0,000362	5140,900612
0,000366	5143,880844
0,000369	5146,861076
0,000372	5149,841309
0,000376	5152,821541
0,00038	5155,801773
0,000382	5158,782005
0,000387	5161,762238
0,000391	5164,74247
0,000394	5167,722702
0,000397	5170,702934
0,0004	5173,683167
0,000404	5176,663399
0,000407	5179,643631
0,000409	5182,623863
0,000411	5185,604095
0,000413	5188,584328
0,000415	5191,56456
0,000416	5194,544792
0,000416	5197,525024
0,000416	5200,505257
0,000416	5203,485489
0,000415	5206,465721
0,000414	5209,445953
0,000411	5212,426186
0,000408	5215,406418
0,000405	5218,38665
0,000401	5221,366882
0,000398	5224,347115
0,000394	5227,327347
0,000389	5230,307579
0,000384	5233,287811
0,000379	5236,268044
0,000375	5239,248276
0,000372	5242,228508
0,000365	5245,20874
0,000362	5248,188972
0,000359	5251,169205
0,000356	5254,149437
0,000353	5257,129669
0,000352	5260,109901
0,000353	5263,090134
0,000353	5266,070366
0,000355	5269,050598
0,00036	5272,03083
0,000365	5275,011063
0,000371	5277,991295
0,000379	5280,971527
0,000387	5283,951759
0,000397	5286,931992
0,000409	5289,912224
0,000422	5292,892456
0,000435	5295,872688
0,000449	5298,852921
0,000464	5301,833153
0,00048	5304,813385
0,000496	5307,793617
0,000512	5310,773849
0,000528	5313,754082
0,000547	5316,734314
0,000564	5319,714546
0,000582	5322,694778
0,000601	5325,675011
0,000619	5328,655243
0,000637	5331,635475
0,000655	5334,615707
0,000671	5337,59594
0,000686	5340,576172
0,0007	5343,556404
0,000712	5346,536636
0,000721	5349,516869
0,000725	5352,497101
0,000725	5355,477333
0,000724	5358,457565
0,00072	5361,437798
0,000714	5364,41803
0,000704	5367,398262
0,000694	5370,378494
0,000684	5373,358727
0,000673	5376,338959
0,000662	5379,319191
0,000651	5382,299423
0,000641	5385,279655
0,00063	5388,259888
0,00062	5391,24012
0,00061	5394,220352
0,0006	5397,200584
0,00059	5400,180817
0,000579	5403,161049
0,000571	5406,141281
0,00056	5409,121513
0,000552	5412,101746
0,000542	5415,081978
0,000533	5418,06221
0,000524	5421,042442
0,000514	5424,022675
0,000504	5427,002907
0,000495	5429,983139
0,000489	5432,963371
0,000484	5435,943604
0,000484	5438,923836
0,000489	5441,904068
0,0005	5444,8843
0,000514	5447,864532
0,00053	5450,844765
0,000548	5453,824997
0,000564	5456,805229
0,00058	5459,785461
0,000591	5462,765694
0,0006	5465,745926
0,000607	5468,726158
0,000611	5471,70639
0,000611	5474,686623
0,00061	5477,666855
0,000605	5480,647087
0,000598	5483,627319
0,000589	5486,607552
0,000578	5489,587784
0,000566	5492,568016
0,000551	5495,548248
0,000536	5498,528481
0,00052	5501,508713
0,000502	5504,488945
0,000485	5507,469177
0,000467	5510,449409
0,000449	5513,429642
0,000433	5516,409874
0,000415	5519,390106
0,000398	5522,370338
0,00038	5525,350571
0,000365	5528,330803
0,00035	5531,311035
0,000334	5534,291267
0,00032	5537,2715
0,000306	5540,251732
0,000291	5543,231964
0,000278	5546,212196
0,000265	5549,192429
0,000253	5552,172661
0,000242	5555,152893
0,000231	5558,133125
0,000222	5561,113358
0,000213	5564,09359
0,000204	5567,073822
0,000195	5570,054054
0,000186	5573,034286
0,000176	5576,014519
0,000163	5578,994751
0,00015	5581,974983
0,000137	5584,955215
0,000123	5587,935448
0,000111	5590,91568
0,000099	5593,895912
0,0000902	5596,876144
0,0000842	5599,856377
0,0000819	5602,836609
0,0000805	5605,816841
0,0000813	5608,797073
0,0000826	5611,777306
0,0000828	5614,757538
0,0000828	5617,73777
0,0000817	5620,718002
0,0000803	5623,698235
0,0000774	5626,678467
0,0000758	5629,658699
0,0000719	5632,638931
0,0000687	5635,619164
0,0000662	5638,599396
0,0000635	5641,579628
0,000061	5644,55986
0,00006	5647,540092
0,000058	5650,520325
0,0000588	5653,500557
0,000059	5656,480789
0,00006	5659,461021
0,0000605	5662,441254
0,000061	5665,421486
0,0000652	5668,401718
0,0000669	5671,38195
0,0000686	5674,362183
0,0000715	5677,342415
0,0000738	5680,322647
0,0000776	5683,302879
0,0000798	5686,283112
0,0000836	5689,263344
0,0000871	5692,243576
0,0000911	5695,223808
0,0000947	5698,204041
0,0000978	5701,184273
0,000101	5704,164505
0,000106	5707,144737
0,000109	5710,124969
0,000113	5713,105202
0,000116	5716,085434
0,000118	5719,065666
0,000122	5722,045898
0,000124	5725,026131
0,000126	5728,006363
0,000128	5730,986595
0,000132	5733,966827
0,000134	5736,94706
0,000136	5739,927292
0,000139	5742,907524
0,00014	5745,887756
0,000142	5748,867989
0,000143	5751,848221
0,000144	5754,828453
0,000145	5757,808685
0,000146	5760,788918
0,000147	5763,76915
0,000148	5766,749382
0,000149	5769,729614
0,000148	5772,709846
0,000149	5775,690079
0,000149	5778,670311
0,00015	5781,650543
0,000149	5784,630775
0,000149	5787,611008
0,000149	5790,59124
0,000149	5793,571472
0,000149	5796,551704
0,00015	5799,531937
0,000151	5802,512169
0,000153	5805,492401
0,000156	5808,472633
0,000159	5811,452866
0,000163	5814,433098
0,000168	5817,41333
0,000174	5820,393562
0,000179	5823,373795
0,000183	5826,354027
0,000188	5829,334259
0,000192	5832,314491
0,000197	5835,294724
0,000201	5838,274956
0,000204	5841,255188
0,000206	5844,23542
0,000211	5847,215652
0,000213	5850,195885
0,000215	5853,176117
0,000218	5856,156349
0,000219	5859,136581
0,00022	5862,116814
0,00022	5865,097046
0,000221	5868,077278
0,00022	5871,05751
0,00022	5874,037743
0,000218	5877,017975
0,000217	5879,998207
0,000214	5882,978439
0,000211	5885,958672
0,000208	5888,938904
0,000205	5891,919136
0,000201	5894,899368
0,000197	5897,879601
0,000193	5900,859833
0,000189	5903,840065
0,000185	5906,820297
0,000181	5909,800529
0,000177	5912,780762
0,000173	5915,760994
0,000169	5918,741226
0,000165	5921,721458
0,000163	5924,701691
0,000161	5927,681923
0,000159	5930,662155
0,000157	5933,642387
0,000157	5936,62262
0,000156	5939,602852
0,000158	5942,583084
0,000158	5945,563316
[truncated: 30,772 more rows]
