# Supplementary material for: Predicting the Durability of Solid Fired Bricks Using NDT Electroacoustic Methods
Source: Materials (Basel). 2022 Aug 25;15(17):5882. doi: 10.3390/ma15175882 (PMC9457344; doi:10.3390/ma15175882)
Supplement: Supplementary file 1 [file materials-15-05882-s001.zip › 41-NV0_FT.csv]

ASCII data file created with TiePie Multi Channel software. www.tiepie.com.
2021-02-24 09:15:45 704m
Frequency	FFT1
Hz	V
0,000332	0
0,000265	2,980232239
0,000246	5,960464478
0,00029	8,940696716
0,00031	11,92092896
0,000351	14,90116119
0,000383	17,88139343
0,000424	20,86162567
0,000468	23,84185791
0,000482	26,82209015
0,00049	29,80232239
0,000493	32,78255463
0,000505	35,76278687
0,000518	38,7430191
0,000528	41,72325134
0,000533	44,70348358
0,000536	47,68371582
0,000547	50,66394806
0,000534	53,6441803
0,000537	56,62441254
0,00054	59,60464478
0,000536	62,58487701
0,000538	65,56510925
0,000538	68,54534149
0,00054	71,52557373
0,000542	74,50580597
0,000544	77,48603821
0,000546	80,46627045
0,000546	83,44650269
0,000547	86,42673492
0,000539	89,40696716
0,000534	92,3871994
0,000527	95,36743164
0,000524	98,34766388
0,000517	101,3278961
0,000515	104,3081284
0,000512	107,2883606
0,000508	110,2685928
0,000505	113,2488251
0,000503	116,2290573
0,000501	119,2092896
0,000499	122,1895218
0,000494	125,169754
0,000491	128,1499863
0,000482	131,1302185
0,000475	134,1104507
0,000471	137,090683
0,000463	140,0709152
0,000462	143,0511475
0,000464	146,0313797
0,000471	149,0116119
0,000492	151,9918442
0,000518	154,9720764
0,000557	157,9523087
0,000604	160,9325409
0,000664	163,9127731
0,000741	166,8930054
0,000821	169,8732376
0,000907	172,8534698
0,000992	175,8337021
0,00107	178,8139343
0,00113	181,7941666
0,00118	184,7743988
0,0012	187,754631
0,00121	190,7348633
0,0012	193,7150955
0,00118	196,6953278
0,00115	199,67556
0,00112	202,6557922
0,00108	205,6360245
0,00105	208,6162567
0,00102	211,596489
0,001	214,5767212
0,000977	217,5569534
0,000957	220,5371857
0,000939	223,5174179
0,000924	226,4976501
0,000914	229,4778824
0,000901	232,4581146
0,000891	235,4383469
0,00088	238,4185791
0,000867	241,3988113
0,000856	244,3790436
0,000845	247,3592758
0,000833	250,3395081
0,00082	253,3197403
0,000806	256,2999725
0,000797	259,2802048
0,000787	262,260437
0,000778	265,2406693
0,000769	268,2209015
0,000762	271,2011337
0,000757	274,181366
0,000746	277,1615982
0,000743	280,1418304
0,000737	283,1220627
0,000727	286,1022949
0,00072	289,0825272
0,000717	292,0627594
0,00071	295,0429916
0,000703	298,0232239
0,000699	301,0034561
0,000694	303,9836884
0,000693	306,9639206
0,000692	309,9441528
0,000692	312,9243851
0,000693	315,9046173
0,000693	318,8848495
0,000692	321,8650818
0,000692	324,845314
0,000691	327,8255463
0,00069	330,8057785
0,000686	333,7860107
0,000685	336,766243
0,000681	339,7464752
0,000678	342,7267075
0,000674	345,7069397
0,00067	348,6871719
0,000667	351,6674042
0,000665	354,6476364
0,000662	357,6278687
0,000657	360,6081009
0,000652	363,5883331
0,000647	366,5685654
0,000643	369,5487976
0,000638	372,5290298
0,000633	375,5092621
0,000631	378,4894943
0,000628	381,4697266
0,000627	384,4499588
0,000627	387,430191
0,000627	390,4104233
0,000625	393,3906555
0,000626	396,3708878
0,000627	399,35112
0,000628	402,3313522
0,000627	405,3115845
0,000624	408,2918167
0,000623	411,272049
0,000622	414,2522812
0,000619	417,2325134
0,000619	420,2127457
0,000617	423,1929779
0,000615	426,1732101
0,000613	429,1534424
0,000611	432,1336746
0,000609	435,1139069
0,000608	438,0941391
0,000605	441,0743713
0,000606	444,0546036
0,000601	447,0348358
0,000601	450,0150681
0,000601	452,9953003
0,0006	455,9755325
0,000599	458,9557648
0,0006	461,935997
0,000599	464,9162292
0,000599	467,8964615
0,000596	470,8766937
0,000593	473,856926
0,00059	476,8371582
0,000584	479,8173904
0,000581	482,7976227
0,000577	485,7778549
0,000572	488,7580872
0,00057	491,7383194
0,000567	494,7185516
0,000565	497,6987839
0,000563	500,6790161
0,000564	503,6592484
0,000567	506,6394806
0,000566	509,6197128
0,000569	512,5999451
0,000572	515,5801773
0,000575	518,5604095
0,000579	521,5406418
0,000583	524,520874
0,000586	527,5011063
0,000591	530,4813385
0,000594	533,4615707
0,000595	536,441803
0,0006	539,4220352
0,000601	542,4022675
0,000603	545,3824997
0,000602	548,3627319
0,000602	551,3429642
0,000604	554,3231964
0,000601	557,3034286
0,000602	560,2836609
0,000602	563,2638931
0,000602	566,2441254
0,000601	569,2243576
0,000601	572,2045898
0,000602	575,1848221
0,000601	578,1650543
0,0006	581,1452866
0,0006	584,1255188
0,000601	587,105751
0,0006	590,0859833
0,000597	593,0662155
0,000599	596,0464478
0,000599	599,02668
0,000599	602,0069122
0,0006	604,9871445
0,0006	607,9673767
0,0006	610,9476089
0,000602	613,9278412
0,000602	616,9080734
0,000601	619,8883057
0,000601	622,8685379
0,0006	625,8487701
0,000601	628,8290024
0,0006	631,8092346
0,0006	634,7894669
0,000601	637,7696991
0,000599	640,7499313
0,0006	643,7301636
0,000602	646,7103958
0,000601	649,6906281
0,000603	652,6708603
0,000604	655,6510925
0,000605	658,6313248
0,000607	661,611557
0,000607	664,5917892
0,000608	667,5720215
0,000609	670,5522537
0,000608	673,532486
0,000609	676,5127182
0,000608	679,4929504
0,000606	682,4731827
0,000606	685,4534149
0,000605	688,4336472
0,000604	691,4138794
0,000605	694,3941116
0,000603	697,3743439
0,000603	700,3545761
0,000602	703,3348083
0,000601	706,3150406
0,000599	709,2952728
0,000599	712,2755051
0,0006	715,2557373
0,000599	718,2359695
0,0006	721,2162018
0,0006	724,196434
0,000602	727,1766663
0,000604	730,1568985
0,000605	733,1371307
0,000606	736,117363
0,000607	739,0975952
0,000607	742,0778275
0,000608	745,0580597
0,000609	748,0382919
0,000609	751,0185242
0,000609	753,9987564
0,000613	756,9789886
0,000613	759,9592209
0,000613	762,9394531
0,000616	765,9196854
0,000618	768,8999176
0,000619	771,8801498
0,000621	774,8603821
0,000625	777,8406143
0,000626	780,8208466
0,000627	783,8010788
0,00063	786,781311
0,000632	789,7615433
0,000633	792,7417755
0,000634	795,7220078
0,000637	798,70224
0,000639	801,6824722
0,000641	804,6627045
0,000642	807,6429367
0,000642	810,6231689
0,000642	813,6034012
0,000644	816,5836334
0,000643	819,5638657
0,000642	822,5440979
0,000642	825,5243301
0,00064	828,5045624
0,00064	831,4847946
0,00064	834,4650269
0,00064	837,4452591
0,000639	840,4254913
0,000639	843,4057236
0,000639	846,3859558
0,00064	849,366188
0,000641	852,3464203
0,000642	855,3266525
0,000644	858,3068848
0,000647	861,287117
0,000652	864,2673492
0,000655	867,2475815
0,000657	870,2278137
0,000662	873,208046
0,000665	876,1882782
0,000668	879,1685104
0,000671	882,1487427
0,000673	885,1289749
0,000675	888,1092072
0,000676	891,0894394
0,000678	894,0696716
0,000678	897,0499039
0,00068	900,0301361
0,000682	903,0103683
0,000684	905,9906006
0,000686	908,9708328
0,000687	911,9510651
0,000689	914,9312973
0,000691	917,9115295
0,000693	920,8917618
0,000696	923,871994
0,000698	926,8522263
0,000701	929,8324585
0,000702	932,8126907
0,000704	935,792923
0,000707	938,7731552
0,000712	941,7533875
0,000716	944,7336197
0,000721	947,7138519
0,000724	950,6940842
0,00073	953,6743164
0,000735	956,6545486
0,00074	959,6347809
0,000742	962,6150131
0,000746	965,5952454
0,000749	968,5754776
0,000751	971,5557098
0,000754	974,5359421
0,000758	977,5161743
0,000758	980,4964066
0,00076	983,4766388
0,000762	986,456871
0,000763	989,4371033
0,000766	992,4173355
0,000768	995,3975677
0,00077	998,3778
0,000775	1001,358032
0,000778	1004,338264
0,000783	1007,318497
0,000788	1010,298729
0,000795	1013,278961
0,000803	1016,259193
0,000812	1019,239426
0,000822	1022,219658
0,000834	1025,19989
0,000843	1028,180122
0,00085	1031,160355
0,000854	1034,140587
0,000854	1037,120819
0,00085	1040,101051
0,000843	1043,081284
0,000834	1046,061516
0,000826	1049,041748
0,000821	1052,02198
0,000819	1055,002213
0,000819	1057,982445
0,000822	1060,962677
0,000833	1063,942909
0,000844	1066,923141
0,000858	1069,903374
0,000876	1072,883606
0,000893	1075,863838
0,000911	1078,84407
0,000925	1081,824303
0,000941	1084,804535
0,000952	1087,784767
0,000962	1090,764999
0,000969	1093,745232
0,000974	1096,725464
0,000977	1099,705696
0,000982	1102,685928
0,000983	1105,666161
0,000986	1108,646393
0,00099	1111,626625
0,000994	1114,606857
0,000998	1117,58709
0,001	1120,567322
0,00101	1123,547554
0,00101	1126,527786
0,00102	1129,508018
0,00103	1132,488251
0,00103	1135,468483
0,00104	1138,448715
0,00105	1141,428947
0,00105	1144,40918
0,00106	1147,389412
0,00107	1150,369644
0,00107	1153,349876
0,00108	1156,330109
0,00109	1159,310341
0,0011	1162,290573
0,00111	1165,270805
0,00111	1168,251038
0,00112	1171,23127
0,00113	1174,211502
0,00114	1177,191734
0,00114	1180,171967
0,00115	1183,152199
0,00116	1186,132431
0,00117	1189,112663
0,00117	1192,092896
0,00117	1195,073128
0,00117	1198,05336
0,00116	1201,033592
0,00114	1204,013824
0,00111	1206,994057
0,00108	1209,974289
0,00105	1212,954521
0,00104	1215,934753
0,00105	1218,914986
0,00108	1221,895218
0,00112	1224,87545
0,00117	1227,855682
0,00123	1230,835915
0,00127	1233,816147
0,00131	1236,796379
0,00135	1239,776611
0,00138	1242,756844
0,0014	1245,737076
0,00142	1248,717308
0,00144	1251,69754
0,00147	1254,677773
0,00149	1257,658005
0,00151	1260,638237
0,00153	1263,618469
0,00156	1266,598701
0,00158	1269,578934
0,00161	1272,559166
0,00163	1275,539398
0,00166	1278,51963
0,00168	1281,499863
0,00171	1284,480095
0,00174	1287,460327
0,00177	1290,440559
0,0018	1293,420792
0,00183	1296,401024
0,00187	1299,381256
0,00191	1302,361488
0,00195	1305,341721
0,00199	1308,321953
0,00204	1311,302185
0,00209	1314,282417
0,00214	1317,26265
0,00219	1320,242882
0,00225	1323,223114
0,00231	1326,203346
0,00237	1329,183578
0,00244	1332,163811
0,00252	1335,144043
0,0026	1338,124275
0,00269	1341,104507
0,00279	1344,08474
0,0029	1347,064972
0,00303	1350,045204
0,00316	1353,025436
0,0033	1356,005669
0,00346	1358,985901
0,00364	1361,966133
0,00384	1364,946365
0,00407	1367,926598
0,00433	1370,90683
0,00463	1373,887062
0,00497	1376,867294
0,00535	1379,847527
0,00578	1382,827759
0,00619	1385,807991
0,00647	1388,788223
0,00643	1391,768456
0,00601	1394,748688
0,00532	1397,72892
0,00453	1400,709152
0,00375	1403,689384
0,00301	1406,669617
0,00237	1409,649849
0,00181	1412,630081
0,00134	1415,610313
0,000964	1418,590546
0,000666	1421,570778
0,000445	1424,55101
0,000305	1427,531242
0,000257	1430,511475
0,000285	1433,491707
0,000349	1436,471939
0,000424	1439,452171
0,000505	1442,432404
0,000591	1445,412636
0,000677	1448,392868
0,000768	1451,3731
0,00086	1454,353333
0,000954	1457,333565
0,00105	1460,313797
0,00114	1463,294029
0,00123	1466,274261
0,00132	1469,254494
0,00141	1472,234726
0,0015	1475,214958
0,00159	1478,19519
0,00168	1481,175423
0,00178	1484,155655
0,00188	1487,135887
0,00198	1490,116119
0,00208	1493,096352
0,00219	1496,076584
0,00231	1499,056816
0,00243	1502,037048
0,00256	1505,017281
0,00269	1507,997513
0,00283	1510,977745
0,00298	1513,957977
0,00314	1516,93821
0,00331	1519,918442
0,00351	1522,898674
0,00373	1525,878906
0,00397	1528,859138
0,00425	1531,839371
0,00456	1534,819603
0,0049	1537,799835
0,00529	1540,780067
0,00574	1543,7603
0,00624	1546,740532
0,00682	1549,720764
0,00749	1552,700996
0,0083	1555,681229
0,00929	1558,661461
0,0105	1561,641693
0,0121	1564,621925
0,0138	1567,602158
0,0151	1570,58239
0,0152	1573,562622
0,0146	1576,542854
0,0134	1579,523087
0,0121	1582,503319
0,0107	1585,483551
0,0095	1588,463783
0,00837	1591,444016
0,00735	1594,424248
0,00647	1597,40448
0,00573	1600,384712
0,00511	1603,364944
0,00461	1606,345177
0,00421	1609,325409
0,00389	1612,305641
0,00363	1615,285873
0,00342	1618,266106
0,00324	1621,246338
0,00308	1624,22657
0,00294	1627,206802
0,00281	1630,187035
0,00269	1633,167267
0,00258	1636,147499
0,00247	1639,127731
0,00237	1642,107964
0,00227	1645,088196
0,00218	1648,068428
0,0021	1651,04866
0,00202	1654,028893
0,00195	1657,009125
0,00189	1659,989357
0,00182	1662,969589
0,00177	1665,949821
0,00171	1668,930054
0,00165	1671,910286
0,0016	1674,890518
0,00155	1677,87075
0,0015	1680,850983
0,00145	1683,831215
0,0014	1686,811447
0,00135	1689,791679
0,00131	1692,771912
0,00127	1695,752144
0,00124	1698,732376
0,00121	1701,712608
0,00119	1704,692841
0,00116	1707,673073
0,00115	1710,653305
0,00113	1713,633537
0,00112	1716,61377
0,0011	1719,594002
0,00109	1722,574234
0,00108	1725,554466
0,00106	1728,534698
0,00105	1731,514931
0,00104	1734,495163
0,00104	1737,475395
0,00104	1740,455627
0,00105	1743,43586
0,00106	1746,416092
0,00106	1749,396324
0,00104	1752,376556
0,000997	1755,356789
0,000919	1758,337021
0,000817	1761,317253
0,0007	1764,297485
0,000586	1767,277718
0,000495	1770,25795
0,000442	1773,238182
0,000436	1776,218414
0,000461	1779,198647
0,0005	1782,178879
0,000541	1785,159111
0,000575	1788,139343
0,0006	1791,119576
0,000614	1794,099808
0,000622	1797,08004
0,000623	1800,060272
0,00062	1803,040504
0,000615	1806,020737
0,000609	1809,000969
0,000603	1811,981201
0,000596	1814,961433
0,00059	1817,941666
0,000583	1820,921898
0,000576	1823,90213
0,000569	1826,882362
0,000563	1829,862595
0,000555	1832,842827
0,000547	1835,823059
0,00054	1838,803291
0,00053	1841,783524
0,000522	1844,763756
0,000512	1847,743988
0,000503	1850,72422
0,000493	1853,704453
0,000484	1856,684685
0,000474	1859,664917
0,000463	1862,645149
0,000455	1865,625381
0,000445	1868,605614
0,000438	1871,585846
0,00043	1874,566078
0,000422	1877,54631
0,000416	1880,526543
0,000413	1883,506775
0,000411	1886,487007
0,00041	1889,467239
0,000411	1892,447472
0,000413	1895,427704
0,000415	1898,407936
0,000418	1901,388168
0,00042	1904,368401
0,000422	1907,348633
0,000422	1910,328865
0,000422	1913,309097
0,000421	1916,28933
0,000417	1919,269562
0,000412	1922,249794
0,000405	1925,230026
0,000401	1928,210258
0,000401	1931,190491
0,000409	1934,170723
0,000425	1937,150955
0,000445	1940,131187
0,000468	1943,11142
0,000484	1946,091652
0,000497	1949,071884
0,000502	1952,052116
0,000501	1955,032349
0,000495	1958,012581
0,000486	1960,992813
0,000475	1963,973045
0,000463	1966,953278
0,000452	1969,93351
0,000444	1972,913742
0,000435	1975,893974
0,000428	1978,874207
0,000423	1981,854439
0,000418	1984,834671
0,000413	1987,814903
0,000408	1990,795135
0,000403	1993,775368
0,000399	1996,7556
0,000394	1999,735832
0,000391	2002,716064
0,000386	2005,696297
0,000383	2008,676529
0,00038	2011,656761
0,000376	2014,636993
0,000373	2017,617226
0,000371	2020,597458
0,000367	2023,57769
0,000364	2026,557922
0,00036	2029,538155
0,000358	2032,518387
0,000354	2035,498619
0,00035	2038,478851
0,000346	2041,459084
0,000344	2044,439316
0,00034	2047,419548
0,000338	2050,39978
0,000334	2053,380013
0,000331	2056,360245
0,000328	2059,340477
0,000326	2062,320709
0,000322	2065,300941
0,00032	2068,281174
0,000318	2071,261406
0,000316	2074,241638
0,000315	2077,22187
0,000314	2080,202103
0,000314	2083,182335
0,000311	2086,162567
0,000309	2089,142799
0,000307	2092,123032
0,000307	2095,103264
0,000306	2098,083496
0,000307	2101,063728
0,000309	2104,043961
0,000311	2107,024193
0,000313	2110,004425
0,000314	2112,984657
0,000312	2115,96489
0,000308	2118,945122
0,000302	2121,925354
0,000295	2124,905586
0,000287	2127,885818
0,00028	2130,866051
0,000274	2133,846283
0,000269	2136,826515
0,000267	2139,806747
0,000267	2142,78698
0,000266	2145,767212
0,000265	2148,747444
0,000264	2151,727676
0,000263	2154,707909
0,000262	2157,688141
0,000261	2160,668373
0,000259	2163,648605
0,000257	2166,628838
0,000255	2169,60907
0,000254	2172,589302
0,000252	2175,569534
0,00025	2178,549767
0,000249	2181,529999
0,000248	2184,510231
0,000246	2187,490463
0,000244	2190,470695
0,000243	2193,450928
0,000242	2196,43116
0,00024	2199,411392
0,000239	2202,391624
0,000237	2205,371857
0,000236	2208,352089
0,000235	2211,332321
0,000233	2214,312553
0,000231	2217,292786
0,00023	2220,273018
0,00023	2223,25325
0,000229	2226,233482
0,000229	2229,213715
0,000226	2232,193947
0,000227	2235,174179
0,000225	2238,154411
0,000224	2241,134644
0,000223	2244,114876
0,000222	2247,095108
0,000219	2250,07534
0,000217	2253,055573
0,000216	2256,035805
0,000214	2259,016037
0,000212	2261,996269
0,00021	2264,976501
0,00021	2267,956734
0,000208	2270,936966
0,000207	2273,917198
0,000205	2276,89743
0,000204	2279,877663
0,000202	2282,857895
0,000201	2285,838127
0,000198	2288,818359
0,000197	2291,798592
0,000194	2294,778824
0,000193	2297,759056
0,000194	2300,739288
0,000193	2303,719521
0,000194	2306,699753
0,000194	2309,679985
0,000195	2312,660217
0,000195	2315,64045
0,000193	2318,620682
0,000192	2321,600914
0,000191	2324,581146
0,000189	2327,561378
0,000188	2330,541611
0,000187	2333,521843
0,000185	2336,502075
0,000184	2339,482307
0,000183	2342,46254
0,000182	2345,442772
0,000181	2348,423004
0,00018	2351,403236
0,000179	2354,383469
0,000178	2357,363701
0,000176	2360,343933
0,000175	2363,324165
0,000174	2366,304398
0,000172	2369,28463
0,000171	2372,264862
0,000168	2375,245094
0,000168	2378,225327
0,000166	2381,205559
0,000166	2384,185791
0,000165	2387,166023
0,000163	2390,146255
0,000161	2393,126488
0,00016	2396,10672
0,000159	2399,086952
0,000156	2402,067184
0,000155	2405,047417
0,000152	2408,027649
0,00015	2411,007881
0,000149	2413,988113
0,000145	2416,968346
0,000143	2419,948578
0,000143	2422,92881
0,00014	2425,909042
0,000139	2428,889275
0,000138	2431,869507
0,000136	2434,849739
0,000136	2437,829971
0,000136	2440,810204
0,000138	2443,790436
0,000139	2446,770668
0,00014	2449,7509
0,000141	2452,731133
0,000142	2455,711365
0,000142	2458,691597
0,000142	2461,671829
0,000143	2464,652061
0,000142	2467,632294
0,000142	2470,612526
0,000141	2473,592758
0,00014	2476,57299
0,000138	2479,553223
0,000138	2482,533455
0,000135	2485,513687
0,000133	2488,493919
0,00013	2491,474152
0,000128	2494,454384
0,000126	2497,434616
0,000125	2500,414848
0,000123	2503,395081
0,000121	2506,375313
0,000119	2509,355545
0,000117	2512,335777
0,000117	2515,31601
0,000115	2518,296242
0,000114	2521,276474
0,000112	2524,256706
0,00011	2527,236938
0,000108	2530,217171
0,000107	2533,197403
0,000106	2536,177635
0,000104	2539,157867
0,000102	2542,1381
0,000101	2545,118332
0,0000986	2548,098564
0,0000976	2551,078796
0,0000962	2554,059029
0,0000942	2557,039261
0,0000923	2560,019493
0,0000902	2562,999725
0,0000881	2565,979958
0,000085	2568,96019
0,0000819	2571,940422
0,0000782	2574,920654
0,000075	2577,900887
0,0000695	2580,881119
0,0000656	2583,861351
0,00006	2586,841583
0,0000543	2589,821815
0,0000481	2592,802048
0,0000401	2595,78228
0,0000315	2598,762512
0,0000248	2601,742744
0,0000175	2604,722977
0,00000894	2607,703209
0,00000464	2610,683441
0,00000673	2613,663673
0,0000125	2616,643906
0,0000212	2619,624138
0,0000311	2622,60437
0,0000435	2625,584602
0,0000589	2628,564835
0,0000767	2631,545067
0,000097	2634,525299
0,000123	2637,505531
0,000149	2640,485764
0,000178	2643,465996
0,00021	2646,446228
0,00024	2649,42646
0,000271	2652,406693
0,000297	2655,386925
0,000319	2658,367157
0,000333	2661,347389
0,00034	2664,327621
0,000342	2667,307854
0,000338	2670,288086
0,000331	2673,268318
0,000324	2676,24855
0,000315	2679,228783
0,000307	2682,209015
0,000301	2685,189247
0,000295	2688,169479
0,00029	2691,149712
0,000287	2694,129944
0,000284	2697,110176
0,000282	2700,090408
0,000279	2703,070641
0,000278	2706,050873
0,000276	2709,031105
0,000275	2712,011337
0,000273	2714,99157
0,000273	2717,971802
0,000273	2720,952034
0,000274	2723,932266
0,000276	2726,912498
0,000276	2729,892731
0,000275	2732,872963
0,000277	2735,853195
0,000275	2738,833427
0,000275	2741,81366
0,000274	2744,793892
0,000272	2747,774124
0,000269	2750,754356
0,000264	2753,734589
0,000259	2756,714821
0,00025	2759,695053
0,000239	2762,675285
0,000225	2765,655518
0,000208	2768,63575
0,000186	2771,615982
0,000161	2774,596214
0,000129	2777,576447
0,0000922	2780,556679
0,0000524	2783,536911
0,0000355	2786,517143
0,00007	2789,497375
0,000117	2792,477608
0,000162	2795,45784
0,000204	2798,438072
0,000237	2801,418304
0,000264	2804,398537
0,000285	2807,378769
0,000299	2810,359001
0,000307	2813,339233
0,000315	2816,319466
0,000318	2819,299698
0,000323	2822,27993
0,000325	2825,260162
0,000329	2828,240395
0,000332	2831,220627
0,000338	2834,200859
0,000344	2837,181091
0,000351	2840,161324
0,00036	2843,141556
0,000368	2846,121788
0,000378	2849,10202
0,000388	2852,082253
0,000399	2855,062485
0,00041	2858,042717
0,000421	2861,022949
0,000432	2864,003181
0,000444	2866,983414
0,000459	2869,963646
0,000472	2872,943878
0,000487	2875,92411
0,000502	2878,904343
0,000517	2881,884575
0,000535	2884,864807
0,000553	2887,845039
0,000573	2890,825272
0,000593	2893,805504
0,000615	2896,785736
0,000638	2899,765968
0,000662	2902,746201
0,00069	2905,726433
0,000718	2908,706665
0,000749	2911,686897
0,000782	2914,66713
0,000818	2917,647362
0,000858	2920,627594
0,0009	2923,607826
0,000947	2926,588058
0,000996	2929,568291
0,00105	2932,548523
0,00111	2935,528755
0,00117	2938,508987
0,00123	2941,48922
0,0013	2944,469452
0,00137	2947,449684
0,00144	2950,429916
0,00151	2953,410149
0,00157	2956,390381
0,00163	2959,370613
0,00166	2962,350845
0,00167	2965,331078
0,00164	2968,31131
0,00158	2971,291542
0,0015	2974,271774
0,00139	2977,252007
0,00127	2980,232239
0,00115	2983,212471
0,00102	2986,192703
0,000895	2989,172935
0,000774	2992,153168
0,000659	2995,1334
0,000555	2998,113632
0,00046	3001,093864
0,000375	3004,074097
0,000302	3007,054329
0,000239	3010,034561
0,000187	3013,014793
0,000145	3015,995026
0,000113	3018,975258
0,0000936	3021,95549
0,0000871	3024,935722
0,0000901	3027,915955
0,000102	3030,896187
0,000118	3033,876419
0,000138	3036,856651
0,000159	3039,836884
0,000182	3042,817116
0,000207	3045,797348
0,000233	3048,77758
0,000259	3051,757813
0,000287	3054,738045
0,000315	3057,718277
0,000344	3060,698509
0,000376	3063,678741
0,000407	3066,658974
0,00044	3069,639206
0,000474	3072,619438
0,00051	3075,59967
0,000549	3078,579903
0,000589	3081,560135
0,000632	3084,540367
0,000677	3087,520599
0,000725	3090,500832
0,000777	3093,481064
0,000833	3096,461296
0,000893	3099,441528
0,000958	3102,421761
0,00103	3105,401993
0,00111	3108,382225
0,0012	3111,362457
0,0013	3114,34269
0,00141	3117,322922
0,00153	3120,303154
0,00166	3123,283386
0,00179	3126,263618
0,00195	3129,243851
0,00211	3132,224083
0,00229	3135,204315
0,00248	3138,184547
0,00265	3141,16478
0,00281	3144,145012
0,00293	3147,125244
0,00301	3150,105476
0,00306	3153,085709
0,00308	3156,065941
0,00308	3159,046173
0,00306	3162,026405
0,00303	3165,006638
0,00296	3167,98687
0,00287	3170,967102
0,00274	3173,947334
0,00257	3176,927567
0,00237	3179,907799
0,00215	3182,888031
0,00194	3185,868263
0,00175	3188,848495
0,00157	3191,828728
0,00142	3194,80896
0,00128	3197,789192
0,00116	3200,769424
0,00105	3203,749657
0,000959	3206,729889
0,000877	3209,710121
0,000807	3212,690353
0,00075	3215,670586
0,000703	3218,650818
0,000667	3221,63105
0,000641	3224,611282
0,000623	3227,591515
0,000613	3230,571747
0,000612	3233,551979
0,000617	3236,532211
0,000629	3239,512444
0,000647	3242,492676
0,000672	3245,472908
0,000703	3248,45314
0,000739	3251,433372
0,000782	3254,413605
0,000828	3257,393837
0,000878	3260,374069
0,000933	3263,354301
0,000988	3266,334534
0,00104	3269,314766
0,0011	3272,294998
0,00115	3275,27523
0,0012	3278,255463
0,00124	3281,235695
0,00126	3284,215927
0,00128	3287,196159
0,0013	3290,176392
0,0013	3293,156624
0,0013	3296,136856
0,00129	3299,117088
0,00128	3302,097321
0,00126	3305,077553
0,00125	3308,057785
0,00123	3311,038017
0,0012	3314,01825
0,00118	3316,998482
0,00116	3319,978714
0,00113	3322,958946
0,0011	3325,939178
0,00106	3328,919411
0,00102	3331,899643
0,000982	3334,879875
0,000936	3337,860107
0,000886	3340,84034
0,000835	3343,820572
0,000785	3346,800804
0,000736	3349,781036
0,00069	3352,761269
0,000648	3355,741501
0,00061	3358,721733
0,000579	3361,701965
0,000553	3364,682198
0,00053	3367,66243
0,00051	3370,642662
0,000492	3373,622894
0,000477	3376,603127
0,000463	3379,583359
0,000449	3382,563591
0,000438	3385,543823
0,000427	3388,524055
0,000416	3391,504288
0,000408	3394,48452
0,000399	3397,464752
0,000392	3400,444984
0,000385	3403,425217
0,000378	3406,405449
0,000372	3409,385681
0,000365	3412,365913
0,00036	3415,346146
0,000354	3418,326378
0,000348	3421,30661
0,000342	3424,286842
0,000337	3427,267075
0,000332	3430,247307
0,000326	3433,227539
0,000322	3436,207771
0,000316	3439,188004
0,00031	3442,168236
0,000305	3445,148468
0,000301	3448,1287
0,000296	3451,108932
0,000291	3454,089165
0,000288	3457,069397
0,000283	3460,049629
0,000278	3463,029861
0,000274	3466,010094
0,000269	3468,990326
0,000266	3471,970558
0,000262	3474,95079
0,000257	3477,931023
0,000252	3480,911255
0,000244	3483,891487
0,000238	3486,871719
0,00023	3489,851952
0,000222	3492,832184
0,000212	3495,812416
0,000201	3498,792648
0,000191	3501,772881
0,000183	3504,753113
0,000175	3507,733345
0,000169	3510,713577
0,000166	3513,69381
0,000166	3516,674042
0,000169	3519,654274
0,000175	3522,634506
0,000182	3525,614738
0,000189	3528,594971
0,000196	3531,575203
0,000203	3534,555435
0,000208	3537,535667
0,000213	3540,5159
0,000215	3543,496132
0,000217	3546,476364
0,000218	3549,456596
0,000218	3552,436829
0,000218	3555,417061
0,000218	3558,397293
0,000217	3561,377525
0,000216	3564,357758
0,000215	3567,33799
0,000215	3570,318222
0,000213	3573,298454
0,000213	3576,278687
0,000212	3579,258919
0,00021	3582,239151
0,000209	3585,219383
0,000208	3588,199615
0,000206	3591,179848
0,000204	3594,16008
0,000203	3597,140312
0,0002	3600,120544
0,0002	3603,100777
0,000198	3606,081009
0,000195	3609,061241
0,000194	3612,041473
0,000193	3615,021706
0,00019	3618,001938
0,000188	3620,98217
0,000187	3623,962402
0,000184	3626,942635
0,000183	3629,922867
0,000181	3632,903099
0,00018	3635,883331
0,000178	3638,863564
0,000178	3641,843796
0,000176	3644,824028
0,000176	3647,80426
0,000173	3650,784492
0,000173	3653,764725
0,000172	3656,744957
0,000171	3659,725189
0,000171	3662,705421
0,000172	3665,685654
0,000173	3668,665886
0,000174	3671,646118
0,000175	3674,62635
0,000178	3677,606583
0,00018	3680,586815
0,000182	3683,567047
0,000185	3686,547279
0,000187	3689,527512
0,000189	3692,507744
0,000191	3695,487976
0,000191	3698,468208
0,000191	3701,448441
0,00019	3704,428673
0,000189	3707,408905
0,000186	3710,389137
0,000182	3713,36937
0,00018	3716,349602
0,000176	3719,329834
0,000173	3722,310066
0,00017	3725,290298
0,000168	3728,270531
0,000165	3731,250763
0,000162	3734,230995
0,00016	3737,211227
0,000159	3740,19146
0,000157	3743,171692
0,000157	3746,151924
0,000156	3749,132156
0,000155	3752,112389
0,000154	3755,092621
0,000153	3758,072853
0,000153	3761,053085
0,000152	3764,033318
0,000153	3767,01355
0,000151	3769,993782
0,000151	3772,974014
0,00015	3775,954247
0,000151	3778,934479
0,000151	3781,914711
0,00015	3784,894943
0,00015	3787,875175
0,000151	3790,855408
0,000149	3793,83564
0,000149	3796,815872
0,000149	3799,796104
0,000148	3802,776337
0,000146	3805,756569
0,000147	3808,736801
0,000147	3811,717033
0,000147	3814,697266
0,000146	3817,677498
0,000146	3820,65773
0,000145	3823,637962
0,000145	3826,618195
0,000145	3829,598427
0,000144	3832,578659
0,000144	3835,558891
0,000144	3838,539124
0,000145	3841,519356
0,000143	3844,499588
0,000143	3847,47982
0,000141	3850,460052
0,00014	3853,440285
0,00014	3856,420517
0,000138	3859,400749
0,000135	3862,380981
0,000132	3865,361214
0,000129	3868,341446
0,000126	3871,321678
0,000123	3874,30191
0,000121	3877,282143
0,000119	3880,262375
0,000119	3883,242607
0,000116	3886,222839
0,000116	3889,203072
0,000116	3892,183304
0,000115	3895,163536
0,000114	3898,143768
0,000113	3901,124001
0,000113	3904,104233
0,000112	3907,084465
0,000111	3910,064697
0,00011	3913,04493
0,000109	3916,025162
0,000107	3919,005394
0,000105	3921,985626
0,000104	3924,965858
0,000101	3927,946091
0,0000997	3930,926323
0,0000962	3933,906555
0,0000945	3936,886787
0,0000914	3939,86702
0,0000863	3942,847252
0,0000837	3945,827484
0,0000799	3948,807716
0,0000749	3951,787949
0,0000711	3954,768181
0,0000665	3957,748413
0,0000635	3960,728645
0,000063	3963,708878
0,0000628	3966,68911
0,0000642	3969,669342
0,0000668	3972,649574
0,000072	3975,629807
0,0000774	3978,610039
0,0000827	3981,590271
0,0000874	3984,570503
0,0000922	3987,550735
0,0000948	3990,530968
0,0000979	3993,5112
0,0001	3996,491432
0,000102	3999,471664
0,000104	4002,451897
0,000103	4005,432129
0,000103	4008,412361
0,000104	4011,392593
0,000103	4014,372826
0,000102	4017,353058
0,000101	4020,33329
0,000101	4023,313522
0,000101	4026,293755
0,0000986	4029,273987
0,0000975	4032,254219
0,0000951	4035,234451
0,0000913	4038,214684
0,0000873	4041,194916
0,0000842	4044,175148
0,0000788	4047,15538
0,0000745	4050,135612
0,0000706	4053,115845
0,0000674	4056,096077
0,0000649	4059,076309
0,0000642	4062,056541
0,000066	4065,036774
0,0000671	4068,017006
0,0000689	4070,997238
0,0000709	4073,97747
0,0000735	4076,957703
0,0000751	4079,937935
0,0000757	4082,918167
0,000078	4085,898399
0,0000792	4088,878632
0,0000785	4091,858864
0,0000793	4094,839096
0,0000792	4097,819328
0,0000795	4100,799561
0,0000799	4103,779793
0,0000802	4106,760025
0,0000808	4109,740257
0,0000807	4112,72049
0,0000805	4115,700722
0,0000803	4118,680954
0,0000808	4121,661186
0,0000807	4124,641418
0,0000797	4127,621651
0,0000793	4130,601883
0,0000783	4133,582115
0,0000784	4136,562347
0,0000768	4139,54258
0,000076	4142,522812
0,0000746	4145,503044
0,0000728	4148,483276
0,0000704	4151,463509
0,0000685	4154,443741
0,0000693	4157,423973
0,0000692	4160,404205
0,0000712	4163,384438
0,0000757	4166,36467
0,0000827	4169,344902
0,0000916	4172,325134
0,000104	4175,305367
0,000118	4178,285599
0,000134	4181,265831
0,000148	4184,246063
0,00016	4187,226295
0,000172	4190,206528
0,000178	4193,18676
0,000183	4196,166992
0,000183	4199,147224
0,000183	4202,127457
0,000179	4205,107689
0,000175	4208,087921
0,000168	4211,068153
0,00016	4214,048386
0,000152	4217,028618
0,000142	4220,00885
0,000133	4222,989082
0,000123	4225,969315
0,000114	4228,949547
0,000106	4231,929779
0,0000985	4234,910011
0,0000928	4237,890244
0,0000898	4240,870476
0,0000879	4243,850708
0,0000893	4246,83094
0,0000906	4249,811172
0,0000918	4252,791405
0,000095	4255,771637
0,0000981	4258,751869
0,000099	4261,732101
0,0001	4264,712334
0,000101	4267,692566
0,000101	4270,672798
0,000101	4273,65303
0,000101	4276,633263
0,000101	4279,613495
0,0000996	4282,593727
0,000101	4285,573959
0,0001	4288,554192
0,0000998	4291,534424
0,000102	4294,514656
0,000103	4297,494888
0,000104	4300,475121
0,000105	4303,455353
0,000108	4306,435585
0,00011	4309,415817
0,000112	4312,396049
0,000115	4315,376282
0,000117	4318,356514
0,000121	4321,336746
0,000123	4324,316978
0,000126	4327,297211
0,000128	4330,277443
0,000131	4333,257675
0,000133	4336,237907
0,000136	4339,21814
0,000138	4342,198372
0,000139	4345,178604
0,00014	4348,158836
0,00014	4351,139069
0,000137	4354,119301
0,000132	4357,099533
0,000126	4360,079765
0,000116	4363,059998
0,000106	4366,04023
0,0000947	4369,020462
0,0000832	4372,000694
0,0000732	4374,980927
0,0000652	4377,961159
0,0000572	4380,941391
0,0000514	4383,921623
0,0000457	4386,901855
0,0000436	4389,882088
0,0000412	4392,86232
0,0000408	4395,842552
0,000041	4398,822784
0,0000427	4401,803017
0,0000459	4404,783249
0,0000484	4407,763481
0,0000511	4410,743713
0,0000536	4413,723946
0,0000573	4416,704178
0,0000617	4419,68441
0,000064	4422,664642
0,0000675	4425,644875
0,0000708	4428,625107
0,0000723	4431,605339
0,0000777	4434,585571
0,0000807	4437,565804
0,0000841	4440,546036
0,0000889	4443,526268
0,0000944	4446,5065
0,0000988	4449,486732
0,000103	4452,466965
0,000108	4455,447197
0,000113	4458,427429
0,000118	4461,407661
0,000124	4464,387894
0,000129	4467,368126
0,000136	4470,348358
0,000141	4473,32859
0,00015	4476,308823
0,000156	4479,289055
0,000165	4482,269287
0,000174	4485,249519
0,000184	4488,229752
0,000195	4491,209984
0,000206	4494,190216
0,00022	4497,170448
0,000233	4500,150681
0,000245	4503,130913
0,000259	4506,111145
0,000273	4509,091377
0,000287	4512,071609
0,000304	4515,051842
0,00032	4518,032074
0,000338	4521,012306
0,000358	4523,992538
0,000381	4526,972771
0,000402	4529,953003
0,00042	4532,933235
0,00043	4535,913467
0,000432	4538,8937
0,000423	4541,873932
0,00041	4544,854164
0,00039	4547,834396
0,000369	4550,814629
0,000344	4553,794861
0,000323	4556,775093
0,000302	4559,755325
0,000281	4562,735558
0,000262	4565,71579
0,000244	4568,696022
0,000224	4571,676254
0,000204	4574,656487
0,000185	4577,636719
0,000167	4580,616951
0,00015	4583,597183
0,000135	4586,577415
0,000122	4589,557648
0,000113	4592,53788
0,000106	4595,518112
0,0000992	4598,498344
0,0000924	4601,478577
0,000086	4604,458809
0,00008	4607,439041
0,000073	4610,419273
0,0000655	4613,399506
0,0000587	4616,379738
0,0000525	4619,35997
0,0000464	4622,340202
0,0000413	4625,320435
0,0000374	4628,300667
0,0000349	4631,280899
0,0000348	4634,261131
0,0000376	4637,241364
0,0000412	4640,221596
0,000046	4643,201828
0,0000519	4646,18206
0,000058	4649,162292
0,0000653	4652,142525
0,0000723	4655,122757
0,0000795	4658,102989
0,0000879	4661,083221
0,0000963	4664,063454
0,000105	4667,043686
0,000115	4670,023918
0,000127	4673,00415
0,000139	4675,984383
0,000154	4678,964615
0,000168	4681,944847
0,000184	4684,925079
0,0002	4687,905312
0,000219	4690,885544
0,000239	4693,865776
0,00026	4696,846008
0,000285	4699,826241
0,00031	4702,806473
0,000338	4705,786705
0,000368	4708,766937
0,000399	4711,747169
0,000427	4714,727402
0,000453	4717,707634
0,000477	4720,687866
0,000499	4723,668098
0,00052	4726,648331
0,00054	4729,628563
0,000558	4732,608795
0,000572	4735,589027
0,000586	4738,56926
0,000594	4741,549492
0,000598	4744,529724
0,000594	4747,509956
0,000586	4750,490189
0,000569	4753,470421
0,000548	4756,450653
0,000522	4759,430885
0,000493	4762,411118
0,000466	4765,39135
0,00044	4768,371582
0,000418	4771,351814
0,000398	4774,332047
0,000381	4777,312279
0,000365	4780,292511
0,000352	4783,272743
0,000341	4786,252975
0,000331	4789,233208
0,000323	4792,21344
0,000317	4795,193672
0,000312	4798,173904
0,000308	4801,154137
0,000306	4804,134369
0,000304	4807,114601
0,000304	4810,094833
0,000305	4813,075066
0,000306	4816,055298
0,000309	4819,03553
0,000313	4822,015762
0,000318	4824,995995
0,000323	4827,976227
0,00033	4830,956459
0,000338	4833,936691
0,000346	4836,916924
0,000355	4839,897156
0,000367	4842,877388
0,000378	4845,85762
0,000391	4848,837852
0,000403	4851,818085
0,000415	4854,798317
0,000428	4857,778549
0,000439	4860,758781
0,00045	4863,739014
0,000458	4866,719246
0,000467	4869,699478
0,000473	4872,67971
0,000478	4875,659943
0,00048	4878,640175
0,000479	4881,620407
0,000477	4884,600639
0,000474	4887,580872
0,000467	4890,561104
0,000458	4893,541336
0,000445	4896,521568
0,000428	4899,501801
0,000411	4902,482033
0,000391	4905,462265
0,000373	4908,442497
0,000354	4911,422729
0,000335	4914,402962
0,000317	4917,383194
0,000299	4920,363426
0,000282	4923,343658
0,000265	4926,323891
0,000247	4929,304123
0,000232	4932,284355
0,000216	4935,264587
0,000202	4938,24482
0,000189	4941,225052
0,000177	4944,205284
0,000166	4947,185516
0,000158	4950,165749
0,000148	4953,145981
0,000141	4956,126213
0,000135	4959,106445
0,00013	4962,086678
0,000125	4965,06691
0,00012	4968,047142
0,000117	4971,027374
0,000113	4974,007607
0,00011	4976,987839
0,000107	4979,968071
0,000104	4982,948303
0,000103	4985,928535
0,000101	4988,908768
0,0000984	4991,889
0,0000968	4994,869232
0,0000948	4997,849464
0,0000931	5000,829697
0,0000913	5003,809929
0,0000889	5006,790161
0,0000869	5009,770393
0,0000856	5012,750626
0,0000837	5015,730858
0,0000821	5018,71109
0,0000809	5021,691322
0,0000787	5024,671555
0,0000764	5027,651787
0,0000745	5030,632019
0,0000717	5033,612251
0,0000695	5036,592484
0,0000675	5039,572716
0,0000657	5042,552948
0,000063	5045,53318
0,0000608	5048,513412
0,0000585	5051,493645
0,0000567	5054,473877
0,0000537	5057,454109
0,0000517	5060,434341
0,0000499	5063,414574
0,0000482	5066,394806
0,0000462	5069,375038
0,0000461	5072,35527
0,0000465	5075,335503
0,0000494	5078,315735
0,0000521	5081,295967
0,000056	5084,276199
0,0000607	5087,256432
0,0000644	5090,236664
0,0000671	5093,216896
0,0000702	5096,197128
0,0000726	5099,177361
0,0000766	5102,157593
0,0000782	5105,137825
0,000081	5108,118057
0,0000833	5111,098289
0,0000839	5114,078522
0,0000856	5117,058754
0,0000861	5120,038986
0,0000864	5123,019218
0,0000863	5125,999451
0,0000862	5128,979683
0,0000863	5131,959915
0,000086	5134,940147
0,0000846	5137,92038
0,0000835	5140,900612
0,0000832	5143,880844
0,0000821	5146,861076
0,000082	5149,841309
0,0000821	5152,821541
0,0000826	5155,801773
0,0000812	5158,782005
0,0000803	5161,762238
0,0000809	5164,74247
0,0000798	5167,722702
0,0000792	5170,702934
0,0000792	5173,683167
0,0000797	5176,663399
0,0000785	5179,643631
0,0000776	5182,623863
0,0000781	5185,604095
0,0000775	5188,584328
0,0000764	5191,56456
0,0000773	5194,544792
0,0000756	5197,525024
0,000075	5200,505257
0,0000752	5203,485489
0,0000757	5206,465721
0,0000758	5209,445953
0,0000753	5212,426186
0,0000752	5215,406418
0,0000754	5218,38665
0,0000757	5221,366882
0,0000749	5224,347115
0,0000759	5227,327347
0,0000751	5230,307579
0,0000753	5233,287811
0,0000749	5236,268044
0,0000751	5239,248276
0,0000758	5242,228508
0,0000763	5245,20874
0,0000772	5248,188972
0,0000771	5251,169205
0,0000789	5254,149437
0,0000787	5257,129669
0,0000789	5260,109901
0,0000793	5263,090134
0,000078	5266,070366
0,0000784	5269,050598
0,0000767	5272,03083
0,0000766	5275,011063
0,0000767	5277,991295
0,0000751	5280,971527
0,0000739	5283,951759
0,0000724	5286,931992
0,000072	5289,912224
0,0000704	5292,892456
0,0000691	5295,872688
0,0000687	5298,852921
0,0000673	5301,833153
0,0000668	5304,813385
0,0000657	5307,793617
0,0000655	5310,773849
0,0000645	5313,754082
0,0000651	5316,734314
0,0000639	5319,714546
0,0000641	5322,694778
0,0000644	5325,675011
0,0000646	5328,655243
0,0000637	5331,635475
0,0000635	5334,615707
0,0000633	5337,59594
0,0000635	5340,576172
0,0000624	5343,556404
0,0000619	5346,536636
0,0000623	5349,516869
0,0000614	5352,497101
0,0000608	5355,477333
0,0000608	5358,457565
0,0000588	5361,437798
0,0000596	5364,41803
0,0000599	5367,398262
0,000059	5370,378494
0,0000599	5373,358727
0,0000595	5376,338959
0,0000593	5379,319191
0,0000595	5382,299423
0,0000595	5385,279655
0,0000594	5388,259888
0,0000584	5391,24012
0,0000582	5394,220352
0,0000585	5397,200584
0,0000584	5400,180817
0,0000588	5403,161049
0,0000598	5406,141281
0,0000602	5409,121513
0,0000601	5412,101746
0,0000601	5415,081978
0,0000602	5418,06221
0,0000608	5421,042442
0,0000592	5424,022675
0,0000594	5427,002907
0,0000584	5429,983139
0,0000572	5432,963371
0,0000552	5435,943604
0,0000537	5438,923836
0,0000535	5441,904068
0,0000521	5444,8843
0,0000505	5447,864532
0,0000486	5450,844765
0,0000484	5453,824997
0,0000496	5456,805229
0,0000496	5459,785461
0,0000508	5462,765694
0,0000527	5465,745926
0,0000537	5468,726158
0,0000547	5471,70639
0,0000557	5474,686623
0,0000572	5477,666855
0,000059	5480,647087
0,00006	5483,627319
0,0000617	5486,607552
0,0000631	5489,587784
0,0000629	5492,568016
0,0000645	5495,548248
0,0000659	5498,528481
0,0000659	5501,508713
0,0000657	5504,488945
0,0000665	5507,469177
0,0000661	5510,449409
0,0000664	5513,429642
0,0000657	5516,409874
0,0000658	5519,390106
0,0000652	5522,370338
0,0000648	5525,350571
0,0000636	5528,330803
0,0000621	5531,311035
0,0000624	5534,291267
0,0000605	5537,2715
0,0000597	5540,251732
0,0000594	5543,231964
0,0000595	5546,212196
0,0000599	5549,192429
0,0000597	5552,172661
0,0000601	5555,152893
0,0000609	5558,133125
0,0000629	5561,113358
0,0000637	5564,09359
0,0000647	5567,073822
0,0000663	5570,054054
0,0000669	5573,034286
0,0000685	5576,014519
0,0000688	5578,994751
0,00007	5581,974983
0,0000707	5584,955215
0,0000711	5587,935448
0,0000714	5590,91568
0,0000719	5593,895912
0,0000725	5596,876144
0,0000733	5599,856377
0,0000723	5602,836609
0,0000745	5605,816841
0,000074	5608,797073
0,0000729	5611,777306
0,0000719	5614,757538
0,0000723	5617,73777
0,0000716	5620,718002
0,0000699	5623,698235
0,0000682	5626,678467
0,0000675	5629,658699
0,0000657	5632,638931
0,000066	5635,619164
0,0000652	5638,599396
0,0000634	5641,579628
0,0000618	5644,55986
0,0000618	5647,540092
0,0000618	5650,520325
0,0000608	5653,500557
0,0000612	5656,480789
0,0000602	5659,461021
0,0000597	5662,441254
0,0000582	5665,421486
0,0000583	5668,401718
0,0000585	5671,38195
0,0000577	5674,362183
0,0000571	5677,342415
0,0000565	5680,322647
0,0000557	5683,302879
0,0000547	5686,283112
0,0000539	5689,263344
0,0000524	5692,243576
0,0000529	5695,223808
0,0000508	5698,204041
0,0000505	5701,184273
0,0000501	5704,164505
0,0000486	5707,144737
0,0000477	5710,124969
0,0000473	5713,105202
0,0000451	5716,085434
0,0000436	5719,065666
0,0000432	5722,045898
0,0000408	5725,026131
0,0000383	5728,006363
0,0000364	5730,986595
0,0000344	5733,966827
0,0000329	5736,94706
0,0000309	5739,927292
0,0000321	5742,907524
0,0000327	5745,887756
0,0000376	5748,867989
0,0000415	5751,848221
0,0000472	5754,828453
0,0000538	5757,808685
0,00006	5760,788918
0,0000642	5763,76915
0,0000683	5766,749382
0,0000726	5769,729614
0,0000756	5772,709846
0,0000769	5775,690079
0,0000765	5778,670311
0,0000784	5781,650543
0,0000763	5784,630775
0,0000754	5787,611008
0,0000735	5790,59124
0,0000726	5793,571472
0,0000719	5796,551704
0,0000706	5799,531937
0,0000691	5802,512169
0,0000691	5805,492401
0,0000682	5808,472633
0,0000665	5811,452866
0,0000662	5814,433098
0,0000671	5817,41333
0,0000663	5820,393562
0,0000667	5823,373795
0,0000663	5826,354027
0,0000664	5829,334259
0,000066	5832,314491
0,0000673	5835,294724
0,0000672	5838,274956
0,0000667	5841,255188
0,0000678	5844,23542
0,0000691	5847,215652
0,000069	5850,195885
0,0000692	5853,176117
0,0000697	5856,156349
0,0000697	5859,136581
0,0000697	5862,116814
0,0000681	5865,097046
0,0000687	5868,077278
0,0000688	5871,05751
0,000069	5874,037743
0,0000686	5877,017975
0,0000691	5879,998207
0,000069	5882,978439
0,0000695	5885,958672
0,0000689	5888,938904
0,0000688	5891,919136
0,0000685	5894,899368
0,0000689	5897,879601
0,0000688	5900,859833
0,000068	5903,840065
0,0000677	5906,820297
0,0000674	5909,800529
0,0000665	5912,780762
0,0000669	5915,760994
0,0000645	5918,741226
0,0000634	5921,721458
0,0000614	5924,701691
0,0000598	5927,681923
0,0000582	5930,662155
0,0000552	5933,642387
0,0000539	5936,62262
0,0000534	5939,602852
0,0000524	5942,583084
0,0000529	5945,563316
[truncated: 30,772 more rows]
