# Supplementary material for: Predicting the Durability of Solid Fired Bricks Using NDT Electroacoustic Methods
Source: Materials (Basel). 2022 Aug 25;15(17):5882. doi: 10.3390/ma15175882 (PMC9457344; doi:10.3390/ma15175882)
Supplement: Supplementary file 1 [file materials-15-05882-s001.zip › 41-S0_FL.csv]

ASCII data file created with TiePie Multi Channel software. www.tiepie.com.
2021-02-24 09:15:45 704m
Frequency	FFT1
Hz	V
0,000711	0
0,00128	2,980232239
0,00284	5,960464478
0,00201	8,940696716
0,00137	11,92092896
0,0015	14,90116119
0,000712	17,88139343
0,000539	20,86162567
0,00031	23,84185791
0,000287	26,82209015
0,000446	29,80232239
0,00157	32,78255463
0,000996	35,76278687
0,000466	38,7430191
0,000625	41,72325134
0,00118	44,70348358
0,000918	47,68371582
0,00107	50,66394806
0,000687	53,6441803
0,000656	56,62441254
0,000784	59,60464478
0,000905	62,58487701
0,000527	65,56510925
0,00077	68,54534149
0,000667	71,52557373
0,00163	74,50580597
0,00107	77,48603821
0,00123	80,46627045
0,0001	83,44650269
0,00011	86,42673492
0,00087	89,40696716
0,000776	92,3871994
0,00124	95,36743164
0,00115	98,34766388
0,000812	101,3278961
0,000824	104,3081284
0,000363	107,2883606
0,0000974	110,2685928
0,00089	113,2488251
0,000533	116,2290573
0,00127	119,2092896
0,000861	122,1895218
0,000904	125,169754
0,000332	128,1499863
0,000418	131,1302185
0,000546	134,1104507
0,000338	137,090683
0,000669	140,0709152
0,000521	143,0511475
0,000736	146,0313797
0,000897	149,0116119
0,000817	151,9918442
0,000696	154,9720764
0,000385	157,9523087
0,000246	160,9325409
0,000277	163,9127731
0,000803	166,8930054
0,000932	169,8732376
0,000898	172,8534698
0,000805	175,8337021
0,000783	178,8139343
0,000254	181,7941666
0,000187	184,7743988
0,000467	187,754631
0,00067	190,7348633
0,000734	193,7150955
0,001	196,6953278
0,000612	199,67556
0,000505	202,6557922
0,000322	205,6360245
0,000194	208,6162567
0,000552	211,596489
0,000686	214,5767212
0,000605	217,5569534
0,000631	220,5371857
0,000494	223,5174179
0,000408	226,4976501
0,000158	229,4778824
0,0000925	232,4581146
0,000312	235,4383469
0,000467	238,4185791
0,000415	241,3988113
0,000308	244,3790436
0,000219	247,3592758
0,000198	250,3395081
0,0000143	253,3197403
0,000133	256,2999725
0,0000689	259,2802048
0,000123	262,260437
0,000398	265,2406693
0,000371	268,2209015
0,000158	271,2011337
0,000359	274,181366
0,000286	277,1615982
0,000131	280,1418304
0,0003	283,1220627
0,000064	286,1022949
0,000359	289,0825272
0,000373	292,0627594
0,000298	295,0429916
0,000327	298,0232239
0,0000162	301,0034561
0,000356	303,9836884
0,000412	306,9639206
0,000213	309,9441528
0,00024	312,9243851
0,000204	315,9046173
0,000239	318,8848495
0,000323	321,8650818
0,000208	324,845314
0,0000868	327,8255463
0,0000741	330,8057785
0,000282	333,7860107
0,000358	336,766243
0,000209	339,7464752
0,0000585	342,7267075
0,0002	345,7069397
0,000197	348,6871719
0,00031	351,6674042
0,000281	354,6476364
0,00007	357,6278687
0,000208	360,6081009
0,000293	363,5883331
0,000205	366,5685654
0,000159	369,5487976
0,0000273	372,5290298
0,000272	375,5092621
0,000168	378,4894943
0,000248	381,4697266
0,000184	384,4499588
0,0000501	387,430191
0,000189	390,4104233
0,000194	393,3906555
0,0000888	396,3708878
0,000114	399,35112
0,0000417	402,3313522
0,000201	405,3115845
0,000125	408,2918167
0,000127	411,272049
0,0000219	414,2522812
0,000069	417,2325134
0,000126	420,2127457
0,000167	423,1929779
0,0000692	426,1732101
0,0000838	429,1534424
0,000142	432,1336746
0,000171	435,1139069
0,0000796	438,0941391
0,0000184	441,0743713
0,000119	444,0546036
0,000112	447,0348358
0,00019	450,0150681
0,0000911	452,9953003
0,000121	455,9755325
0,000109	458,9557648
0,000157	461,935997
0,0000865	464,9162292
0,000101	467,8964615
0,000049	470,8766937
0,000206	473,856926
0,000153	476,8371582
0,000125	479,8173904
0,0000705	482,7976227
0,0000648	485,7778549
0,000137	488,7580872
0,000206	491,7383194
0,0000615	494,7185516
0,0000837	497,6987839
0,0000799	500,6790161
0,00015	503,6592484
0,000162	506,6394806
0,0000749	509,6197128
0,0000686	512,5999451
0,000122	515,5801773
0,0000976	518,5604095
0,000171	521,5406418
0,0000509	524,520874
0,0000909	527,5011063
0,0000849	530,4813385
0,000108	533,4615707
0,0000815	536,441803
0,0000961	539,4220352
0,0000743	542,4022675
0,000146	545,3824997
0,0000899	548,3627319
0,000117	551,3429642
0,0000753	554,3231964
0,0000498	557,3034286
0,0000861	560,2836609
0,000116	563,2638931
0,0000524	566,2441254
0,0000426	569,2243576
0,000166	572,2045898
0,000103	575,1848221
0,0000762	578,1650543
0,0000443	581,1452866
0,000101	584,1255188
0,0000346	587,105751
0,000118	590,0859833
0,0000613	593,0662155
0,0000425	596,0464478
0,0000359	599,02668
0,000132	602,0069122
0,0000271	604,9871445
0,0000849	607,9673767
0,0000776	610,9476089
0,000142	613,9278412
0,0000864	616,9080734
0,0000789	619,8883057
0,0000248	622,8685379
0,0000834	625,8487701
0,0000555	628,8290024
0,00012	631,8092346
0,000042	634,7894669
0,0000706	637,7696991
0,000026	640,7499313
0,000144	643,7301636
0,00004	646,7103958
0,00000496	649,6906281
0,0000795	652,6708603
0,0000837	655,6510925
0,0000453	658,6313248
0,000105	661,611557
0,0000187	664,5917892
0,0000411	667,5720215
0,000118	670,5522537
0,000124	673,532486
0,0000471	676,5127182
0,0000407	679,4929504
0,000118	682,4731827
0,000101	685,4534149
0,0000511	688,4336472
0,0000521	691,4138794
0,0000854	694,3941116
0,0000553	697,3743439
0,000104	700,3545761
0,0000936	703,3348083
0,0000194	706,3150406
0,000017	709,2952728
0,000131	712,2755051
0,0000841	715,2557373
0,0000376	718,2359695
0,0000471	721,2162018
0,0000796	724,196434
0,0000471	727,1766663
0,0000942	730,1568985
0,000083	733,1371307
0,0000492	736,117363
0,00007	739,0975952
0,000125	742,0778275
0,0000593	745,0580597
0,000038	748,0382919
0,0000654	751,0185242
0,0000798	753,9987564
0,0000429	756,9789886
0,0000814	759,9592209
0,0000423	762,9394531
0,0000842	765,9196854
0,0000859	768,8999176
0,0000668	771,8801498
0,0000158	774,8603821
0,0000206	777,8406143
0,0000845	780,8208466
0,0000839	783,8010788
0,0000427	786,781311
0,0000414	789,7615433
0,0000621	792,7417755
0,0000737	795,7220078
0,0000731	798,70224
0,0000414	801,6824722
0,0000298	804,6627045
0,000062	807,6429367
0,0000636	810,6231689
0,000045	813,6034012
0,0000352	816,5836334
0,00000647	819,5638657
0,0000437	822,5440979
0,0000478	825,5243301
0,0000904	828,5045624
0,0000234	831,4847946
0,0000736	834,4650269
0,0000447	837,4452591
0,0000694	840,4254913
0,0000388	843,4057236
0,000027	846,3859558
0,0000483	849,366188
0,0000662	852,3464203
0,0000664	855,3266525
0,0000534	858,3068848
0,0000663	861,287117
0,0000533	864,2673492
0,0000556	867,2475815
0,0000592	870,2278137
0,0000525	873,208046
0,0000471	876,1882782
0,000084	879,1685104
0,0000423	882,1487427
0,0000728	885,1289749
0,0000669	888,1092072
0,0000904	891,0894394
0,000068	894,0696716
0,0000752	897,0499039
0,0000583	900,0301361
0,0000509	903,0103683
0,0000936	905,9906006
0,000046	908,9708328
0,0000532	911,9510651
0,0000743	914,9312973
0,0000778	917,9115295
0,0000883	920,8917618
0,0000598	923,871994
0,0000807	926,8522263
0,0000416	929,8324585
0,0000838	932,8126907
0,0000744	935,792923
0,0000337	938,7731552
0,0000412	941,7533875
0,0000611	944,7336197
0,0000733	947,7138519
0,0000914	950,6940842
0,0000297	953,6743164
0,0000568	956,6545486
0,0000684	959,6347809
0,0000862	962,6150131
0,00004	965,5952454
0,0000167	968,5754776
0,0000344	971,5557098
0,0000303	974,5359421
0,0000856	977,5161743
0,0000398	980,4964066
0,0000267	983,4766388
0,0000298	986,456871
0,000082	989,4371033
0,0000858	992,4173355
0,0000518	995,3975677
0,0000167	998,3778
0,00000953	1001,358032
0,0000821	1004,338264
0,000105	1007,318497
0,0000479	1010,298729
0,0000142	1013,278961
0,000025	1016,259193
0,0000821	1019,239426
0,0000705	1022,219658
0,000035	1025,19989
0,0000408	1028,180122
0,0000239	1031,160355
0,0000655	1034,140587
0,0000704	1037,120819
0,000011	1040,101051
0,00000991	1043,081284
0,0000709	1046,061516
0,000104	1049,041748
0,000066	1052,02198
0,0000427	1055,002213
0,00003	1057,982445
0,0000387	1060,962677
0,000083	1063,942909
0,0000625	1066,923141
0,0000339	1069,903374
0,0000243	1072,883606
0,000063	1075,863838
0,0000785	1078,84407
0,0000611	1081,824303
0,0000459	1084,804535
0,000025	1087,784767
0,0000403	1090,764999
0,00006	1093,745232
0,0000405	1096,725464
0,0000422	1099,705696
0,0000426	1102,685928
0,0000498	1105,666161
0,0000545	1108,646393
0,000039	1111,626625
0,0000356	1114,606857
0,0000516	1117,58709
0,0000397	1120,567322
0,0000384	1123,547554
0,0000438	1126,527786
0,000045	1129,508018
0,0000281	1132,488251
0,0000561	1135,468483
0,0000512	1138,448715
0,0000512	1141,428947
0,0000408	1144,40918
0,0000156	1147,389412
0,0000257	1150,369644
0,0000509	1153,349876
0,0000605	1156,330109
0,0000377	1159,310341
0,0000187	1162,290573
0,0000333	1165,270805
0,0000332	1168,251038
0,0000631	1171,23127
0,0000321	1174,211502
0,0000145	1177,191734
0,0000203	1180,171967
0,0000401	1183,152199
0,0000687	1186,132431
0,0000398	1189,112663
0,0000225	1192,092896
0,0000156	1195,073128
0,0000578	1198,05336
0,0000641	1201,033592
0,0000359	1204,013824
0,00000881	1206,994057
0,0000109	1209,974289
0,0000504	1212,954521
0,0000549	1215,934753
0,0000361	1218,914986
0,000013	1221,895218
0,0000224	1224,87545
0,0000468	1227,855682
0,0000616	1230,835915
0,000039	1233,816147
0,0000102	1236,796379
0,000043	1239,776611
0,0000574	1242,756844
0,0000285	1245,737076
0,0000306	1248,717308
0,0000389	1251,69754
0,0000354	1254,677773
0,0000543	1257,658005
0,0000531	1260,638237
0,000012	1263,618469
0,0000361	1266,598701
0,0000513	1269,578934
0,0000373	1272,559166
0,0000336	1275,539398
0,0000276	1278,51963
0,0000366	1281,499863
0,000039	1284,480095
0,0000555	1287,460327
0,0000233	1290,440559
0,0000215	1293,420792
0,0000462	1296,401024
0,0000414	1299,381256
0,0000316	1302,361488
0,0000252	1305,341721
0,0000143	1308,321953
0,0000358	1311,302185
0,0000273	1314,282417
0,0000159	1317,26265
0,0000129	1320,242882
0,000029	1323,223114
0,000033	1326,203346
0,0000246	1329,183578
0,0000138	1332,163811
0,0000127	1335,144043
0,0000316	1338,124275
0,0000436	1341,104507
0,0000158	1344,08474
0,0000123	1347,064972
0,0000072	1350,045204
0,0000172	1353,025436
0,0000375	1356,005669
0,000019	1358,985901
0,0000227	1361,966133
0,0000259	1364,946365
0,0000219	1367,926598
0,0000192	1370,90683
0,00002	1373,887062
0,0000128	1376,867294
0,0000201	1379,847527
0,0000269	1382,827759
0,0000322	1385,807991
0,000016	1388,788223
0,0000192	1391,768456
0,0000162	1394,748688
0,0000308	1397,72892
0,0000304	1400,709152
0,0000144	1403,689384
0,0000153	1406,669617
0,0000189	1409,649849
0,0000344	1412,630081
0,0000432	1415,610313
0,0000209	1418,590546
0,0000141	1421,570778
0,0000254	1424,55101
0,0000377	1427,531242
0,000034	1430,511475
0,0000345	1433,491707
0,0000156	1436,471939
0,00000918	1439,452171
0,0000323	1442,432404
0,0000407	1445,412636
0,000013	1448,392868
0,00000458	1451,3731
0,0000212	1454,353333
0,0000262	1457,333565
0,0000338	1460,313797
0,000023	1463,294029
0,0000083	1466,274261
0,0000182	1469,254494
0,0000273	1472,234726
0,0000192	1475,214958
0,0000088	1478,19519
0,0000125	1481,175423
0,0000162	1484,155655
0,0000246	1487,135887
0,000027	1490,116119
0,0000164	1493,096352
0,00000912	1496,076584
0,00000837	1499,056816
0,0000217	1502,037048
0,0000173	1505,017281
0,0000107	1507,997513
0,0000238	1510,977745
0,0000169	1513,957977
0,0000288	1516,93821
0,0000234	1519,918442
0,00000864	1522,898674
0,0000222	1525,878906
0,00000555	1528,859138
0,0000245	1531,839371
0,0000202	1534,819603
0,00000618	1537,799835
0,00000799	1540,780067
0,0000214	1543,7603
0,0000318	1546,740532
0,0000288	1549,720764
0,000011	1552,700996
0,00000404	1555,681229
0,000022	1558,661461
0,0000072	1561,641693
0,0000195	1564,621925
0,0000208	1567,602158
0,0000132	1570,58239
0,00000543	1573,562622
0,0000326	1576,542854
0,0000216	1579,523087
0,0000228	1582,503319
0,0000187	1585,483551
0,000007	1588,463783
0,0000129	1591,444016
0,0000292	1594,424248
0,0000256	1597,40448
0,0000218	1600,384712
0,0000255	1603,364944
0,0000298	1606,345177
0,000027	1609,325409
0,0000316	1612,305641
0,0000281	1615,285873
0,0000145	1618,266106
0,0000238	1621,246338
0,0000181	1624,22657
0,0000222	1627,206802
0,0000242	1630,187035
0,000023	1633,167267
0,0000269	1636,147499
0,0000324	1639,127731
0,0000288	1642,107964
0,0000295	1645,088196
0,0000193	1648,068428
0,00000878	1651,04866
0,0000133	1654,028893
0,0000278	1657,009125
0,000024	1659,989357
0,0000186	1662,969589
0,0000226	1665,949821
0,0000196	1668,930054
0,0000212	1671,910286
0,0000333	1674,890518
0,0000135	1677,87075
0,0000173	1680,850983
0,0000143	1683,831215
0,0000115	1686,811447
0,0000189	1689,791679
0,0000275	1692,771912
0,000000651	1695,752144
0,0000186	1698,732376
0,0000184	1701,712608
0,0000243	1704,692841
0,00000494	1707,673073
0,000000818	1710,653305
0,00000986	1713,633537
0,00000926	1716,61377
0,0000285	1719,594002
0,0000283	1722,574234
0,0000108	1725,554466
0,0000251	1728,534698
0,0000101	1731,514931
0,0000142	1734,495163
0,0000295	1737,475395
0,0000146	1740,455627
0,0000177	1743,43586
0,0000116	1746,416092
0,0000178	1749,396324
0,0000247	1752,376556
0,00000875	1755,356789
0,0000284	1758,337021
0,0000287	1761,317253
0,0000216	1764,297485
0,0000244	1767,277718
0,0000151	1770,25795
0,00000749	1773,238182
0,0000233	1776,218414
0,0000202	1779,198647
0,0000274	1782,178879
0,00000963	1785,159111
0,0000321	1788,139343
0,0000262	1791,119576
0,0000233	1794,099808
0,0000178	1797,08004
0,0000122	1800,060272
0,0000163	1803,040504
0,000036	1806,020737
0,000027	1809,000969
0,0000233	1811,981201
0,0000119	1814,961433
0,0000141	1817,941666
0,00000893	1820,921898
0,000029	1823,90213
0,0000245	1826,882362
0,000014	1829,862595
0,00000422	1832,842827
0,0000266	1835,823059
0,0000162	1838,803291
0,0000168	1841,783524
0,0000174	1844,763756
0,00000742	1847,743988
0,00000742	1850,72422
0,0000304	1853,704453
0,0000317	1856,684685
0,00000551	1859,664917
0,0000197	1862,645149
0,00000637	1865,625381
0,0000146	1868,605614
0,0000291	1871,585846
0,00003	1874,566078
0,0000163	1877,54631
0,0000181	1880,526543
0,00000722	1883,506775
0,0000378	1886,487007
0,0000235	1889,467239
0,0000313	1892,447472
0,0000179	1895,427704
0,00000745	1898,407936
0,000025	1901,388168
0,0000239	1904,368401
0,0000331	1907,348633
0,0000324	1910,328865
0,0000191	1913,309097
0,0000283	1916,28933
0,0000204	1919,269562
0,0000248	1922,249794
0,0000309	1925,230026
0,0000284	1928,210258
0,000037	1931,190491
0,0000303	1934,170723
0,0000413	1937,150955
0,0000291	1940,131187
0,0000232	1943,11142
0,0000353	1946,091652
0,0000236	1949,071884
0,0000289	1952,052116
0,0000282	1955,032349
0,0000337	1958,012581
0,0000302	1960,992813
0,0000166	1963,973045
0,0000267	1966,953278
0,0000257	1969,93351
0,0000261	1972,913742
0,0000335	1975,893974
0,0000218	1978,874207
0,0000242	1981,854439
0,0000128	1984,834671
0,0000166	1987,814903
0,0000386	1990,795135
0,000019	1993,775368
0,0000274	1996,7556
0,0000115	1999,735832
0,0000193	2002,716064
0,0000219	2005,696297
0,0000242	2008,676529
0,0000281	2011,656761
0,0000219	2014,636993
0,00000969	2017,617226
0,000022	2020,597458
0,0000181	2023,57769
0,0000222	2026,557922
0,0000273	2029,538155
0,0000132	2032,518387
0,0000152	2035,498619
0,0000256	2038,478851
0,0000402	2041,459084
0,000029	2044,439316
0,000016	2047,419548
0,0000103	2050,39978
0,0000285	2053,380013
0,0000304	2056,360245
0,0000369	2059,340477
0,0000234	2062,320709
0,0000114	2065,300941
0,0000138	2068,281174
0,0000413	2071,261406
0,0000389	2074,241638
0,0000243	2077,22187
0,0000234	2080,202103
0,0000258	2083,182335
0,0000381	2086,162567
0,0000397	2089,142799
0,0000267	2092,123032
0,0000214	2095,103264
0,0000187	2098,083496
0,0000422	2101,063728
0,0000334	2104,043961
0,0000217	2107,024193
0,0000212	2110,004425
0,0000169	2112,984657
0,0000307	2115,96489
0,0000265	2118,945122
0,0000242	2121,925354
0,0000148	2124,905586
0,0000107	2127,885818
0,0000256	2130,866051
0,0000266	2133,846283
0,000014	2136,826515
0,0000116	2139,806747
0,0000213	2142,78698
0,000026	2145,767212
0,0000165	2148,747444
0,00000297	2151,727676
0,0000174	2154,707909
0,00000512	2157,688141
0,0000256	2160,668373
0,000015	2163,648605
0,0000108	2166,628838
0,00000407	2169,60907
0,0000113	2172,589302
0,00000588	2175,569534
0,0000145	2178,549767
0,0000182	2181,529999
0,0000144	2184,510231
0,00000897	2187,490463
0,0000216	2190,470695
0,0000141	2193,450928
0,0000204	2196,43116
0,0000195	2199,411392
0,00000525	2202,391624
0,0000209	2205,371857
0,0000199	2208,352089
0,0000286	2211,332321
0,0000217	2214,312553
0,00000523	2217,292786
0,000021	2220,273018
0,0000345	2223,25325
0,0000263	2226,233482
0,0000354	2229,213715
0,00000679	2232,193947
0,0000229	2235,174179
0,0000228	2238,154411
0,0000382	2241,134644
0,0000271	2244,114876
0,0000115	2247,095108
0,0000122	2250,07534
0,0000388	2253,055573
0,0000195	2256,035805
0,0000248	2259,016037
0,0000176	2261,996269
0,0000286	2264,976501
0,0000261	2267,956734
0,000034	2270,936966
0,0000236	2273,917198
0,0000202	2276,89743
0,00000924	2279,877663
0,0000306	2282,857895
0,0000283	2285,838127
0,0000307	2288,818359
0,0000156	2291,798592
0,00000693	2294,778824
0,000018	2297,759056
0,0000228	2300,739288
0,0000142	2303,719521
0,00000638	2306,699753
0,00000409	2309,679985
0,0000139	2312,660217
0,0000182	2315,64045
0,00000986	2318,620682
0,00000479	2321,600914
0,0000124	2324,581146
0,00000542	2327,561378
0,0000114	2330,541611
0,0000118	2333,521843
0,00000885	2336,502075
0,00000439	2339,482307
0,0000148	2342,46254
0,000012	2345,442772
0,0000106	2348,423004
0,0000136	2351,403236
0,00000427	2354,383469
0,0000125	2357,363701
0,00000996	2360,343933
0,0000147	2363,324165
0,0000146	2366,304398
0,00000992	2369,28463
0,00000555	2372,264862
0,0000219	2375,245094
0,0000222	2378,225327
0,0000148	2381,205559
0,00000798	2384,185791
0,0000124	2387,166023
0,0000208	2390,146255
0,000026	2393,126488
0,0000135	2396,10672
0,0000114	2399,086952
0,0000122	2402,067184
0,0000309	2405,047417
0,0000214	2408,027649
0,000027	2411,007881
0,00000541	2413,988113
0,0000249	2416,968346
0,0000244	2419,948578
0,0000315	2422,92881
0,0000169	2425,909042
0,00000304	2428,889275
0,00000995	2431,869507
0,0000322	2434,849739
0,0000246	2437,829971
0,0000222	2440,810204
0,0000108	2443,790436
0,0000231	2446,770668
0,0000267	2449,7509
0,000025	2452,731133
0,0000114	2455,711365
0,00000687	2458,691597
0,0000105	2461,671829
0,0000306	2464,652061
0,0000199	2467,632294
0,0000221	2470,612526
0,00000259	2473,592758
0,0000203	2476,57299
0,0000157	2479,553223
0,0000211	2482,533455
0,0000089	2485,513687
0,0000103	2488,493919
0,00000454	2491,474152
0,000014	2494,454384
0,0000199	2497,434616
0,000012	2500,414848
0,0000151	2503,395081
0,00000797	2506,375313
0,00000267	2509,355545
0,00000407	2512,335777
0,0000169	2515,31601
0,00000731	2518,296242
0,00000745	2521,276474
0,0000163	2524,256706
0,0000105	2527,236938
0,00000722	2530,217171
0,000013	2533,197403
0,0000143	2536,177635
0,0000159	2539,157867
0,000013	2542,1381
0,0000178	2545,118332
0,0000074	2548,098564
0,00000754	2551,078796
0,00000824	2554,059029
0,0000228	2557,039261
0,0000235	2560,019493
0,0000251	2562,999725
0,0000043	2565,979958
0,0000234	2568,96019
0,0000245	2571,940422
0,0000248	2574,920654
0,0000186	2577,900887
0,000000666	2580,881119
0,00000684	2583,861351
0,000026	2586,841583
0,0000296	2589,821815
0,0000107	2592,802048
0,00000548	2595,78228
0,0000222	2598,762512
0,0000307	2601,742744
0,0000191	2604,722977
0,0000214	2607,703209
0,00000155	2610,683441
0,0000133	2613,663673
0,0000283	2616,643906
0,0000283	2619,624138
0,000019	2622,60437
0,00000822	2625,584602
0,0000133	2628,564835
0,0000163	2631,545067
0,0000207	2634,525299
0,0000173	2637,505531
0,00000343	2640,485764
0,0000155	2643,465996
0,0000241	2646,446228
0,0000125	2649,42646
0,00000578	2652,406693
0,00000874	2655,386925
0,0000142	2658,367157
0,0000176	2661,347389
0,0000161	2664,327621
0,0000125	2667,307854
0,00000558	2670,288086
0,0000126	2673,268318
0,0000167	2676,24855
0,0000171	2679,228783
0,0000144	2682,209015
0,00000715	2685,189247
0,0000076	2688,169479
0,00000679	2691,149712
0,0000148	2694,129944
0,00000943	2697,110176
0,0000138	2700,090408
0,00000879	2703,070641
0,00000252	2706,050873
0,00000769	2709,031105
0,0000187	2712,011337
0,0000147	2714,99157
0,00000276	2717,971802
0,0000082	2720,952034
0,0000103	2723,932266
0,000016	2726,912498
0,0000138	2729,892731
0,00000326	2732,872963
0,00000516	2735,853195
0,0000147	2738,833427
0,0000292	2741,81366
0,000021	2744,793892
0,0000076	2747,774124
0,0000208	2750,754356
0,0000193	2753,734589
0,0000235	2756,714821
0,00000908	2759,695053
0,00000298	2762,675285
0,0000173	2765,655518
0,0000252	2768,63575
0,000023	2771,615982
0,0000146	2774,596214
0,0000121	2777,576447
0,0000179	2780,556679
0,0000182	2783,536911
0,0000216	2786,517143
0,0000152	2789,497375
0,00000742	2792,477608
0,000025	2795,45784
0,0000222	2798,438072
0,0000235	2801,418304
0,0000102	2804,398537
0,00000981	2807,378769
0,00000964	2810,359001
0,000015	2813,339233
0,0000249	2816,319466
0,0000142	2819,299698
0,00000368	2822,27993
0,000011	2825,260162
0,0000173	2828,240395
0,0000117	2831,220627
0,0000124	2834,200859
0,0000203	2837,181091
0,0000114	2840,161324
0,00000364	2843,141556
0,0000113	2846,121788
0,0000188	2849,10202
0,00000769	2852,082253
0,0000149	2855,062485
0,0000101	2858,042717
0,0000109	2861,022949
0,0000153	2864,003181
0,0000181	2866,983414
0,00000498	2869,963646
0,000000741	2872,943878
0,0000183	2875,92411
0,0000196	2878,904343
0,0000147	2881,884575
0,00000644	2884,864807
0,00000687	2887,845039
0,0000131	2890,825272
0,0000207	2893,805504
0,0000178	2896,785736
0,00000739	2899,765968
0,0000151	2902,746201
0,0000209	2905,726433
0,0000171	2908,706665
0,000019	2911,686897
0,00000263	2914,66713
0,00000976	2917,647362
0,0000209	2920,627594
0,0000184	2923,607826
0,0000102	2926,588058
0,00000173	2929,568291
0,000017	2932,548523
0,0000225	2935,528755
0,0000199	2938,508987
0,00000709	2941,48922
0,00000588	2944,469452
0,0000139	2947,449684
0,0000246	2950,429916
0,0000181	2953,410149
0,00000915	2956,390381
0,00000685	2959,370613
0,0000144	2962,350845
0,0000206	2965,331078
0,0000167	2968,31131
0,0000121	2971,291542
0,0000125	2974,271774
0,0000169	2977,252007
0,0000157	2980,232239
0,0000163	2983,212471
0,00000684	2986,192703
0,0000184	2989,172935
0,0000139	2992,153168
0,0000157	2995,1334
0,0000118	2998,113632
0,0000145	3001,093864
0,0000156	3004,074097
0,00000965	3007,054329
0,0000141	3010,034561
0,0000141	3013,014793
0,0000143	3015,995026
0,0000204	3018,975258
0,0000175	3021,95549
0,000014	3024,935722
0,0000124	3027,915955
0,0000179	3030,896187
0,0000174	3033,876419
0,00000877	3036,856651
0,00000108	3039,836884
0,0000125	3042,817116
0,0000169	3045,797348
0,0000215	3048,77758
0,00000656	3051,757813
0,00000753	3054,738045
0,00000639	3057,718277
0,0000233	3060,698509
0,0000138	3063,678741
0,00000182	3066,658974
0,00000737	3069,639206
0,0000156	3072,619438
0,0000189	3075,59967
0,0000143	3078,579903
0,00000638	3081,560135
0,00000799	3084,540367
0,0000212	3087,520599
0,0000166	3090,500832
0,00000776	3093,481064
0,00000134	3096,461296
0,0000108	3099,441528
0,0000155	3102,421761
0,0000161	3105,401993
0,000012	3108,382225
0,00000745	3111,362457
0,0000144	3114,34269
0,0000189	3117,322922
0,00000991	3120,303154
0,00000309	3123,283386
0,00000188	3126,263618
0,0000168	3129,243851
0,0000155	3132,224083
0,000016	3135,204315
0,0000064	3138,184547
0,0000162	3141,16478
0,0000149	3144,145012
0,0000161	3147,125244
0,0000157	3150,105476
0,0000151	3153,085709
0,00000935	3156,065941
0,0000148	3159,046173
0,0000183	3162,026405
0,0000178	3165,006638
0,0000128	3167,98687
0,0000195	3170,967102
0,0000135	3173,947334
0,0000103	3176,927567
0,00000853	3179,907799
0,0000197	3182,888031
0,0000118	3185,868263
0,0000121	3188,848495
0,0000191	3191,828728
0,0000167	3194,80896
0,00000949	3197,789192
0,0000232	3200,769424
0,0000135	3203,749657
0,00000835	3206,729889
0,0000161	3209,710121
0,0000248	3212,690353
0,0000135	3215,670586
0,0000104	3218,650818
0,0000117	3221,63105
0,0000119	3224,611282
0,0000197	3227,591515
0,0000217	3230,571747
0,00000822	3233,551979
0,00000709	3236,532211
0,0000156	3239,512444
0,0000207	3242,492676
0,0000165	3245,472908
0,0000072	3248,45314
0,0000038	3251,433372
0,0000174	3254,413605
0,0000228	3257,393837
0,000012	3260,374069
0,00000169	3263,354301
0,0000122	3266,334534
0,0000191	3269,314766
0,000013	3272,294998
0,00000754	3275,27523
0,0000036	3278,255463
0,000012	3281,235695
0,000018	3284,215927
0,00001	3287,196159
0,00000206	3290,176392
0,00000676	3293,156624
0,00000903	3296,136856
0,0000132	3299,117088
0,0000145	3302,097321
0,00000798	3305,077553
0,00000694	3308,057785
0,000013	3311,038017
0,0000113	3314,01825
0,0000091	3316,998482
0,00001	3319,978714
0,0000136	3322,958946
0,0000117	3325,939178
0,0000095	3328,919411
0,0000115	3331,899643
0,00000761	3334,879875
0,0000138	3337,860107
0,0000174	3340,84034
0,0000105	3343,820572
0,00000443	3346,800804
0,0000183	3349,781036
0,0000127	3352,761269
0,000012	3355,741501
0,0000104	3358,721733
0,0000218	3361,701965
0,000012	3364,682198
0,0000172	3367,66243
0,000013	3370,642662
0,0000106	3373,622894
0,0000147	3376,603127
0,0000218	3379,583359
0,0000137	3382,563591
0,00000928	3385,543823
0,00000957	3388,524055
0,0000196	3391,504288
0,0000185	3394,48452
0,0000126	3397,464752
0,00000907	3400,444984
0,0000108	3403,425217
0,0000228	3406,405449
0,0000206	3409,385681
0,0000137	3412,365913
0,00000853	3415,346146
0,00000996	3418,326378
0,0000198	3421,30661
0,0000225	3424,286842
0,0000122	3427,267075
0,00000343	3430,247307
0,0000135	3433,227539
0,0000191	3436,207771
0,0000147	3439,188004
0,00001	3442,168236
0,00000289	3445,148468
0,0000091	3448,1287
0,0000159	3451,108932
0,000013	3454,089165
0,00000607	3457,069397
0,00000399	3460,049629
0,000011	3463,029861
0,000015	3466,010094
0,00000894	3468,990326
0,00000406	3471,970558
0,00000659	3474,95079
0,0000141	3477,931023
0,0000146	3480,911255
0,000006	3483,891487
0,00000744	3486,871719
0,0000072	3489,851952
0,0000101	3492,832184
0,0000125	3495,812416
0,00000943	3498,792648
0,00000963	3501,772881
0,0000102	3504,753113
0,0000119	3507,733345
0,00000789	3510,713577
0,00000959	3513,69381
0,0000128	3516,674042
0,0000124	3519,654274
0,00000635	3522,634506
0,000015	3525,614738
0,0000166	3528,594971
0,0000194	3531,575203
0,000011	3534,555435
0,000011	3537,535667
0,0000126	3540,5159
0,0000225	3543,496132
0,0000205	3546,476364
0,00000947	3549,456596
0,00000412	3552,436829
0,0000054	3555,417061
0,0000171	3558,397293
0,0000196	3561,377525
0,0000142	3564,357758
0,00000797	3567,33799
0,00000594	3570,318222
0,0000211	3573,298454
0,0000226	3576,278687
0,000014	3579,258919
0,00000652	3582,239151
0,0000134	3585,219383
0,0000156	3588,199615
0,0000165	3591,179848
0,0000134	3594,16008
0,00000202	3597,140312
0,000012	3600,120544
0,0000192	3603,100777
0,0000156	3606,081009
0,0000064	3609,061241
0,00000898	3612,041473
0,0000084	3615,021706
0,0000173	3618,001938
0,0000128	3620,98217
0,00000955	3623,962402
0,00000691	3626,942635
0,0000161	3629,922867
0,0000105	3632,903099
0,0000089	3635,883331
0,00000781	3638,863564
0,000004	3641,843796
0,00000481	3644,824028
0,0000108	3647,80426
0,00000651	3650,784492
0,00000299	3653,764725
0,0000129	3656,744957
0,0000149	3659,725189
0,00000664	3662,705421
0,00000131	3665,685654
0,0000105	3668,665886
0,0000128	3671,646118
0,00000698	3674,62635
0,00000629	3677,606583
0,00000913	3680,586815
0,00000807	3683,567047
0,0000113	3686,547279
0,0000114	3689,527512
0,00000539	3692,507744
0,0000117	3695,487976
0,0000113	3698,468208
0,00000889	3701,448441
0,00000548	3704,428673
0,00000646	3707,408905
0,0000122	3710,389137
0,0000129	3713,36937
0,0000184	3716,349602
0,00000712	3719,329834
0,0000189	3722,310066
0,0000126	3725,290298
0,0000117	3728,270531
0,0000114	3731,250763
0,0000101	3734,230995
0,00000859	3737,211227
0,0000175	3740,19146
0,0000186	3743,171692
0,0000116	3746,151924
0,00000393	3749,132156
0,0000165	3752,112389
0,0000167	3755,092621
0,000015	3758,072853
0,0000148	3761,053085
0,00000468	3764,033318
0,0000126	3767,01355
0,0000199	3769,993782
0,0000167	3772,974014
0,00000976	3775,954247
0,0000097	3778,934479
0,0000108	3781,914711
0,0000133	3784,894943
0,0000169	3787,875175
0,0000103	3790,855408
0,00000842	3793,83564
0,0000105	3796,815872
0,0000137	3799,796104
0,0000136	3802,776337
0,0000125	3805,756569
0,00001	3808,736801
0,000012	3811,717033
0,00000999	3814,697266
0,00000646	3817,677498
0,0000089	3820,65773
0,0000094	3823,637962
0,00000636	3826,618195
0,00000575	3829,598427
0,00000543	3832,578659
0,00000422	3835,558891
0,00000845	3838,539124
0,0000106	3841,519356
0,00000167	3844,499588
0,00000654	3847,47982
0,0000117	3850,460052
0,00000618	3853,440285
0,00000579	3856,420517
0,00000792	3859,400749
0,0000106	3862,380981
0,00000638	3865,361214
0,0000122	3868,341446
0,00000475	3871,321678
0,00000807	3874,30191
0,0000133	3877,282143
0,0000143	3880,262375
0,00000463	3883,242607
0,0000041	3886,222839
0,0000105	3889,203072
0,0000157	3892,183304
0,0000131	3895,163536
0,0000104	3898,143768
0,00000421	3901,124001
0,000013	3904,104233
0,0000183	3907,084465
0,0000131	3910,064697
0,00000174	3913,04493
0,00000228	3916,025162
0,0000112	3919,005394
0,0000174	3921,985626
0,0000117	3924,965858
0,00000976	3927,946091
0,0000059	3930,926323
0,0000165	3933,906555
0,0000187	3936,886787
0,0000104	3939,86702
0,00000626	3942,847252
0,00000993	3945,827484
0,0000169	3948,807716
0,0000158	3951,787949
0,0000162	3954,768181
0,00000498	3957,748413
0,00000842	3960,728645
0,0000179	3963,708878
0,0000129	3966,68911
0,0000087	3969,669342
0,00000847	3972,649574
0,0000133	3975,629807
0,0000119	3978,610039
0,0000105	3981,590271
0,0000104	3984,570503
0,00000868	3987,550735
0,00000714	3990,530968
0,0000101	3993,5112
0,00000899	3996,491432
0,00000311	3999,471664
0,0000084	4002,451897
0,0000118	4005,432129
0,0000083	4008,412361
0,00000527	4011,392593
0,00000516	4014,372826
0,00000813	4017,353058
0,00000479	4020,33329
0,00000493	4023,313522
0,00000448	4026,293755
0,00000586	4029,273987
0,0000102	4032,254219
0,0000122	4035,234451
0,00000608	4038,214684
0,00000377	4041,194916
0,0000119	4044,175148
0,0000108	4047,15538
0,00000313	4050,135612
0,00000267	4053,115845
0,00000381	4056,096077
0,00000935	4059,076309
0,0000106	4062,056541
0,00000455	4065,036774
0,00000271	4068,017006
0,00000732	4070,997238
0,0000177	4073,97747
0,0000113	4076,957703
0,00000281	4079,937935
0,00000221	4082,918167
0,0000113	4085,898399
0,0000135	4088,878632
0,0000101	4091,858864
0,00000528	4094,839096
0,0000033	4097,819328
0,0000159	4100,799561
0,0000125	4103,779793
0,00000603	4106,760025
0,00000298	4109,740257
0,00000951	4112,72049
0,0000165	4115,700722
0,0000166	4118,680954
0,00000995	4121,661186
0,00000141	4124,641418
0,00000672	4127,621651
0,0000149	4130,601883
0,0000138	4133,582115
0,00000374	4136,562347
0,00000116	4139,54258
0,0000083	4142,522812
0,000015	4145,503044
0,0000113	4148,483276
0,00000702	4151,463509
0,00000252	4154,443741
0,0000128	4157,423973
0,0000101	4160,404205
0,0000109	4163,384438
0,00000501	4166,36467
0,00000537	4169,344902
0,000011	4172,325134
0,00000842	4175,305367
0,00000931	4178,285599
0,00000231	4181,265831
0,00000847	4184,246063
0,0000108	4187,226295
0,00000767	4190,206528
0,00000402	4193,18676
0,00000243	4196,166992
0,00000857	4199,147224
0,00000935	4202,127457
0,0000061	4205,107689
0,00000716	4208,087921
0,00000858	4211,068153
0,00000538	4214,048386
0,0000107	4217,028618
0,00000403	4220,00885
0,00000691	4222,989082
0,00000793	4225,969315
0,0000122	4228,949547
0,00000389	4231,929779
0,0000037	4234,910011
0,00000672	4237,890244
0,00000878	4240,870476
0,00000837	4243,850708
0,00000363	4246,83094
0,0000058	4249,811172
0,00000815	4252,791405
0,0000084	4255,771637
0,00000987	4258,751869
0,00000721	4261,732101
0,0000103	4264,712334
0,0000113	4267,692566
0,00000873	4270,672798
0,00000841	4273,65303
0,00000541	4276,633263
0,00000809	4279,613495
0,00000826	4282,593727
0,0000125	4285,573959
0,00000856	4288,554192
0,00000621	4291,534424
0,0000072	4294,514656
0,000016	4297,494888
0,00000997	4300,475121
0,00000991	4303,455353
0,00000777	4306,435585
0,0000158	4309,415817
0,00000907	4312,396049
0,0000106	4315,376282
0,0000116	4318,356514
0,00000855	4321,336746
0,00000947	4324,316978
0,0000111	4327,297211
0,0000102	4330,277443
0,00000699	4333,257675
0,00000782	4336,237907
0,000012	4339,21814
0,00000482	4342,198372
0,00000622	4345,178604
0,000013	4348,158836
0,0000101	4351,139069
0,00000591	4354,119301
0,00000889	4357,099533
0,00000982	4360,079765
0,00000756	4363,059998
0,0000111	4366,04023
0,00000903	4369,020462
0,00000339	4372,000694
0,00000864	4374,980927
0,0000114	4377,961159
0,0000104	4380,941391
0,00000531	4383,921623
0,0000057	4386,901855
0,00000553	4389,882088
0,0000126	4392,86232
0,00000648	4395,842552
0,00000165	4398,822784
0,0000019	4401,803017
0,00000442	4404,783249
0,0000104	4407,763481
0,0000117	4410,743713
0,00000202	4413,723946
0,00000517	4416,704178
0,00000938	4419,68441
0,0000123	4422,664642
0,00000708	4425,644875
0,00000307	4428,625107
0,00000699	4431,605339
0,00000376	4434,585571
0,0000108	4437,565804
0,00000846	4440,546036
0,00000194	4443,526268
0,00000514	4446,5065
0,0000129	4449,486732
0,0000107	4452,466965
0,00000432	4455,447197
0,00000595	4458,427429
0,00000848	4461,407661
0,0000107	4464,387894
0,00000943	4467,368126
0,00000507	4470,348358
0,00000485	4473,32859
0,00000844	4476,308823
0,00000959	4479,289055
0,00000874	4482,269287
0,00000278	4485,249519
0,00000935	4488,229752
0,00000746	4491,209984
0,0000136	4494,190216
0,00000859	4497,170448
0,0000101	4500,150681
0,00000694	4503,130913
0,0000103	4506,111145
0,00000932	4509,091377
0,00000831	4512,071609
0,00000604	4515,051842
0,00000776	4518,032074
0,00000958	4521,012306
0,00000603	4523,992538
0,00000802	4526,972771
0,0000113	4529,953003
0,00000791	4532,933235
0,0000087	4535,913467
0,00000572	4538,8937
0,00000824	4541,873932
0,00000701	4544,854164
0,0000128	4547,834396
0,00000501	4550,814629
0,00000268	4553,794861
0,0000084	4556,775093
0,0000109	4559,755325
0,00000782	4562,735558
0,00000584	4565,71579
0,00000547	4568,696022
0,00000572	4571,676254
0,00000839	4574,656487
0,0000107	4577,636719
0,00000435	4580,616951
0,00000498	4583,597183
0,00000452	4586,577415
0,0000104	4589,557648
0,00000672	4592,53788
0,00000231	4595,518112
0,00000554	4598,498344
0,0000106	4601,478577
0,00000318	4604,458809
0,00000678	4607,439041
0,00000334	4610,419273
0,00000959	4613,399506
0,00000654	4616,379738
0,00000802	4619,35997
0,00000787	4622,340202
0,00000417	4625,320435
0,00000546	4628,300667
0,00000817	4631,280899
0,00000866	4634,261131
0,00000193	4637,241364
0,00000429	4640,221596
0,00000649	4643,201828
0,00000954	4646,18206
0,00000741	4649,162292
0,00000511	4652,142525
0,00000619	4655,122757
0,0000046	4658,102989
0,0000107	4661,083221
0,0000103	4664,063454
0,00000684	4667,043686
0,00000977	4670,023918
0,0000105	4673,00415
0,00000601	4675,984383
0,00000687	4678,964615
0,0000106	4681,944847
0,0000133	4684,925079
0,00000734	4687,905312
0,00000721	4690,885544
0,00000838	4693,865776
0,0000111	4696,846008
0,0000102	4699,826241
0,00000795	4702,806473
0,00000488	4705,786705
0,00000698	4708,766937
0,00000975	4711,747169
0,000011	4714,727402
0,00000553	4717,707634
0,00000539	4720,687866
0,00000291	4723,668098
0,0000147	4726,648331
0,00000798	4729,628563
0,00000267	4732,608795
0,00000185	4735,589027
0,00000866	4738,56926
0,000009	4741,549492
0,00000729	4744,529724
0,00000415	4747,509956
0,00000228	4750,490189
0,00000141	4753,470421
0,0000129	4756,450653
0,00000933	4759,430885
0,00000177	4762,411118
0,00000428	4765,39135
0,00000911	4768,371582
0,0000106	4771,351814
0,00000553	4774,332047
0,00000156	4777,312279
0,00000429	4780,292511
0,00000632	4783,272743
0,00000752	4786,252975
0,00000625	4789,233208
0,000005	4792,21344
0,00000372	4795,193672
0,00000411	4798,173904
0,0000107	4801,154137
0,00000457	4804,134369
0,00000534	4807,114601
0,00000464	4810,094833
0,00000768	4813,075066
0,00000426	4816,055298
0,00000602	4819,03553
0,00000921	4822,015762
0,00000537	4824,995995
0,00000238	4827,976227
0,00000674	4830,956459
0,00000995	4833,936691
0,00000776	4836,916924
0,00000337	4839,897156
0,00000581	4842,877388
0,00000748	4845,85762
0,0000108	4848,837852
0,00000919	4851,818085
0,00000369	4854,798317
0,00000316	4857,778549
0,0000119	4860,758781
0,0000122	4863,739014
0,00001	4866,719246
0,00000264	4869,699478
0,00000702	4872,67971
0,00000871	4875,659943
0,0000141	4878,640175
0,0000084	4881,620407
0,00000337	4884,600639
0,00000462	4887,580872
0,0000103	4890,561104
0,00000899	4893,541336
0,00000614	4896,521568
0,00000498	4899,501801
0,00000418	4902,482033
0,00000927	4905,462265
0,0000135	4908,442497
0,00000627	4911,422729
0,00000156	4914,402962
0,00000785	4917,383194
0,00000785	4920,363426
0,00000671	4923,343658
0,00000576	4926,323891
0,0000028	4929,304123
0,00000368	4932,284355
0,00000809	4935,264587
0,0000071	4938,24482
0,00000482	4941,225052
0,00000195	4944,205284
0,00000575	4947,185516
0,00000809	4950,165749
0,00000447	4953,145981
0,00000252	4956,126213
0,00000238	4959,106445
0,00000489	4962,086678
0,0000053	4965,06691
0,00000037	4968,047142
0,00000145	4971,027374
0,00000302	4974,007607
0,00000661	4976,987839
0,00000436	4979,968071
0,00000455	4982,948303
0,0000015	4985,928535
0,00000258	4988,908768
0,00000438	4991,889
0,00000457	4994,869232
0,00000187	4997,849464
0,00000353	5000,829697
0,00000254	5003,809929
0,00000518	5006,790161
0,00000381	5009,770393
0,00000751	5012,750626
0,0000031	5015,730858
0,00000423	5018,71109
0,00000574	5021,691322
0,00000308	5024,671555
0,00000457	5027,651787
0,00000796	5030,632019
0,00000531	5033,612251
0,00000557	5036,592484
0,00000613	5039,572716
0,00000887	5042,552948
0,00000629	5045,53318
0,00000621	5048,513412
0,00000569	5051,493645
0,00000313	5054,473877
0,00000646	5057,454109
0,00000981	5060,434341
0,00000818	5063,414574
0,00000385	5066,394806
0,00000309	5069,375038
0,00000888	5072,35527
0,00000635	5075,335503
0,00000887	5078,315735
0,0000046	5081,295967
0,00000629	5084,276199
0,00000476	5087,256432
0,00000815	5090,236664
0,00000802	5093,216896
0,00000279	5096,197128
0,00000616	5099,177361
0,00000517	5102,157593
0,0000057	5105,137825
0,0000047	5108,118057
0,00000329	5111,098289
0,00000299	5114,078522
0,00000524	5117,058754
0,00000749	5120,038986
0,00000626	5123,019218
0,00000148	5125,999451
0,00000423	5128,979683
0,00000411	5131,959915
0,00000488	5134,940147
0,00000496	5137,92038
0,0000017	5140,900612
0,00000511	5143,880844
0,00000362	5146,861076
0,00000421	5149,841309
0,00000333	5152,821541
0,00000315	5155,801773
0,00000426	5158,782005
0,00000101	5161,762238
0,00000224	5164,74247
0,0000011	5167,722702
0,00000684	5170,702934
0,00000228	5173,683167
0,00000155	5176,663399
0,00000246	5179,643631
0,000000493	5182,623863
0,00000234	5185,604095
0,00000406	5188,584328
0,00000185	5191,56456
0,0000025	5194,544792
0,0000049	5197,525024
0,00000703	5200,505257
0,00000236	5203,485489
0,00000419	5206,465721
0,0000027	5209,445953
0,00000659	5212,426186
0,00000336	5215,406418
0,0000052	5218,38665
0,00000206	5221,366882
0,00000515	5224,347115
0,00000826	5227,327347
0,00000404	5230,307579
0,00000332	5233,287811
0,00000414	5236,268044
0,00000656	5239,248276
0,00000784	5242,228508
0,00000695	5245,20874
0,00000376	5248,188972
0,00000537	5251,169205
0,00000688	5254,149437
0,0000079	5257,129669
0,00000434	5260,109901
0,00000347	5263,090134
0,00000569	5266,070366
0,0000112	5269,050598
0,00000769	5272,03083
0,00000349	5275,011063
0,00000373	5277,991295
0,00000774	5280,971527
0,00000401	5283,951759
0,00000827	5286,931992
0,00000391	5289,912224
0,000000886	5292,892456
0,00000537	5295,872688
0,0000106	5298,852921
0,00000633	5301,833153
0,000000685	5304,813385
0,00000197	5307,793617
0,00000698	5310,773849
0,00000711	5313,754082
0,00000528	5316,734314
0,00000113	5319,714546
0,000000867	5322,694778
0,00000357	5325,675011
0,00000825	5328,655243
0,00000451	5331,635475
0,00000213	5334,615707
0,00000252	5337,59594
0,0000037	5340,576172
0,00000296	5343,556404
0,00000154	5346,536636
0,0000035	5349,516869
0,00000145	5352,497101
0,00000379	5355,477333
0,00000301	5358,457565
0,00000429	5361,437798
0,00000362	5364,41803
0,00000228	5367,398262
0,00000299	5370,378494
0,00000249	5373,358727
0,00000411	5376,338959
0,000000933	5379,319191
0,00000367	5382,299423
0,00000359	5385,279655
0,00000184	5388,259888
0,00000679	5391,24012
0,00000439	5394,220352
0,00000227	5397,200584
0,00000458	5400,180817
0,00000542	5403,161049
0,00000443	5406,141281
0,00000169	5409,121513
0,00000575	5412,101746
0,00000324	5415,081978
0,00000729	5418,06221
0,00000737	5421,042442
0,00000166	5424,022675
0,00000288	5427,002907
0,00000395	5429,983139
0,0000058	5432,963371
0,00000601	5435,943604
0,00000301	5438,923836
0,00000478	5441,904068
0,00000389	5444,8843
0,00000775	5447,864532
0,00000687	5450,844765
0,00000326	5453,824997
0,00000371	5456,805229
0,00000409	5459,785461
0,00000511	5462,765694
0,00000506	5465,745926
0,00000522	5468,726158
0,00000718	5471,70639
0,00000291	5474,686623
0,00000497	5477,666855
0,00000588	5480,647087
0,00000551	5483,627319
0,00000299	5486,607552
0,00000686	5489,587784
0,00000184	5492,568016
0,00000367	5495,548248
0,00000494	5498,528481
0,00000471	5501,508713
0,00000104	5504,488945
0,00000403	5507,469177
0,00000449	5510,449409
0,00000309	5513,429642
0,00000269	5516,409874
0,00000462	5519,390106
0,0000042	5522,370338
0,0000028	5525,350571
0,00000126	5528,330803
0,00000664	5531,311035
0,00000187	5534,291267
0,00000199	5537,2715
0,00000356	5540,251732
0,00000191	5543,231964
0,000000823	5546,212196
0,00000302	5549,192429
0,00000117	5552,172661
0,00000267	5555,152893
0,000000305	5558,133125
0,00000386	5561,113358
0,00000236	5564,09359
0,000000884	5567,073822
0,00000337	5570,054054
0,00000405	5573,034286
0,00000323	5576,014519
0,00000342	5578,994751
0,00000292	5581,974983
0,00000311	5584,955215
0,00000546	5587,935448
0,00000523	5590,91568
0,00000348	5593,895912
0,00000429	5596,876144
0,00000391	5599,856377
0,00000663	5602,836609
0,00000499	5605,816841
0,00000269	5608,797073
0,00000233	5611,777306
0,00000669	5614,757538
0,00000259	5617,73777
0,0000055	5620,718002
0,00000264	5623,698235
0,00000383	5626,678467
0,00000368	5629,658699
0,00000604	5632,638931
0,00000557	5635,619164
0,000000937	5638,599396
0,00000508	5641,579628
0,00000357	5644,55986
0,00000443	5647,540092
0,00000731	5650,520325
0,00000218	5653,500557
0,00000328	5656,480789
0,00000335	5659,461021
0,00000433	5662,441254
0,00000284	5665,421486
0,0000032	5668,401718
0,00000221	5671,38195
0,00000304	5674,362183
0,00000446	5677,342415
0,00000429	5680,322647
0,00000213	5683,302879
0,00000288	5686,283112
0,00000192	5689,263344
0,00000292	5692,243576
0,00000178	5695,223808
0,00000156	5698,204041
0,00000149	5701,184273
0,00000239	5704,164505
0,00000375	5707,144737
0,00000257	5710,124969
0,00000187	5713,105202
0,00000296	5716,085434
0,00000339	5719,065666
0,00000119	5722,045898
0,000000432	5725,026131
0,00000105	5728,006363
0,00000189	5730,986595
0,00000224	5733,966827
0,00000133	5736,94706
0,00000178	5739,927292
0,00000103	5742,907524
0,00000192	5745,887756
0,00000139	5748,867989
0,00000532	5751,848221
0,00000212	5754,828453
0,00000315	5757,808685
0,00000202	5760,788918
0,00000314	5763,76915
0,00000159	5766,749382
0,00000209	5769,729614
0,00000394	5772,709846
0,000000804	5775,690079
0,00000419	5778,670311
0,00000599	5781,650543
0,00000257	5784,630775
0,000000867	5787,611008
0,00000217	5790,59124
0,00000416	5793,571472
0,00000334	5796,551704
0,0000044	5799,531937
0,00000442	5802,512169
0,00000149	5805,492401
0,00000604	5808,472633
0,00000416	5811,452866
0,00000335	5814,433098
0,00000293	5817,41333
0,00000444	5820,393562
0,00000511	5823,373795
0,00000484	5826,354027
0,00000536	5829,334259
0,00000399	5832,314491
0,00000486	5835,294724
0,00000408	5838,274956
0,00000531	5841,255188
0,00000278	5844,23542
0,00000473	5847,215652
0,00000291	5850,195885
0,00000451	5853,176117
0,00000352	5856,156349
0,00000271	5859,136581
0,00000547	5862,116814
0,00000421	5865,097046
0,00000549	5868,077278
0,00000203	5871,05751
0,00000343	5874,037743
0,00000368	5877,017975
0,00000242	5879,998207
0,00000437	5882,978439
0,00000348	5885,958672
0,00000203	5888,938904
0,00000295	5891,919136
0,00000221	5894,899368
0,00000378	5897,879601
0,00000081	5900,859833
0,00000124	5903,840065
0,00000154	5906,820297
0,00000323	5909,800529
0,00000242	5912,780762
0,00000123	5915,760994
0,00000191	5918,741226
0,0000023	5921,721458
0,00000169	5924,701691
0,00000398	5927,681923
0,00000114	5930,662155
0,00000177	5933,642387
0,00000169	5936,62262
0,00000237	5939,602852
0,00000139	5942,583084
0,000000571	5945,563316
[truncated: 30,772 more rows]
