# Supplementary material for: Predicting the Durability of Solid Fired Bricks Using NDT Electroacoustic Methods
Source: Materials (Basel). 2022 Aug 25;15(17):5882. doi: 10.3390/ma15175882 (PMC9457344; doi:10.3390/ma15175882)
Supplement: Supplementary file 1 [file materials-15-05882-s001.zip › 41-S0_FT.csv]

ASCII data file created with TiePie Multi Channel software. www.tiepie.com.
2021-02-24 09:15:45 704m
Frequency	FFT1
Hz	V
0,000505	0
0,000279	2,980232239
0,000283	5,960464478
0,000297	8,940696716
0,000301	11,92092896
0,000292	14,90116119
0,000316	17,88139343
0,000324	20,86162567
0,000334	23,84185791
0,000299	26,82209015
0,000304	29,80232239
0,000312	32,78255463
0,000316	35,76278687
0,000316	38,7430191
0,000308	41,72325134
0,000308	44,70348358
0,000303	47,68371582
0,000309	50,66394806
0,000307	53,6441803
0,000306	56,62441254
0,000306	59,60464478
0,00031	62,58487701
0,000313	65,56510925
0,000314	68,54534149
0,000313	71,52557373
0,00031	74,50580597
0,000309	77,48603821
0,000312	80,46627045
0,000312	83,44650269
0,000314	86,42673492
0,000312	89,40696716
0,000309	92,3871994
0,000308	95,36743164
0,000302	98,34766388
0,000306	101,3278961
0,000306	104,3081284
0,000308	107,2883606
0,000306	110,2685928
0,000307	113,2488251
0,000307	116,2290573
0,000304	119,2092896
0,000306	122,1895218
0,0003	125,169754
0,000303	128,1499863
0,000306	131,1302185
0,000304	134,1104507
0,000305	137,090683
0,000303	140,0709152
0,000306	143,0511475
0,000303	146,0313797
0,000306	149,0116119
0,000307	151,9918442
0,000305	154,9720764
0,000303	157,9523087
0,000304	160,9325409
0,000302	163,9127731
0,0003	166,8930054
0,000296	169,8732376
0,000295	172,8534698
0,000293	175,8337021
0,000293	178,8139343
0,00029	181,7941666
0,000288	184,7743988
0,000288	187,754631
0,000285	190,7348633
0,000283	193,7150955
0,000282	196,6953278
0,000285	199,67556
0,000286	202,6557922
0,000285	205,6360245
0,000289	208,6162567
0,000287	211,596489
0,000286	214,5767212
0,000285	217,5569534
0,000287	220,5371857
0,000288	223,5174179
0,000292	226,4976501
0,000297	229,4778824
0,000299	232,4581146
0,000304	235,4383469
0,000303	238,4185791
0,000304	241,3988113
0,000302	244,3790436
0,000299	247,3592758
0,000298	250,3395081
0,000295	253,3197403
0,000293	256,2999725
0,000291	259,2802048
0,000291	262,260437
0,000289	265,2406693
0,000286	268,2209015
0,000286	271,2011337
0,000287	274,181366
0,000285	277,1615982
0,000284	280,1418304
0,000285	283,1220627
0,000283	286,1022949
0,000284	289,0825272
0,000283	292,0627594
0,000282	295,0429916
0,000281	298,0232239
0,000283	301,0034561
0,000279	303,9836884
0,000281	306,9639206
0,00028	309,9441528
0,000281	312,9243851
0,00028	315,9046173
0,000279	318,8848495
0,000282	321,8650818
0,000278	324,845314
0,00028	327,8255463
0,00028	330,8057785
0,00028	333,7860107
0,000279	336,766243
0,00028	339,7464752
0,000279	342,7267075
0,000277	345,7069397
0,000277	348,6871719
0,000274	351,6674042
0,000276	354,6476364
0,000274	357,6278687
0,000274	360,6081009
0,000272	363,5883331
0,000271	366,5685654
0,000271	369,5487976
0,000271	372,5290298
0,000272	375,5092621
0,000273	378,4894943
0,000272	381,4697266
0,000271	384,4499588
0,000274	387,430191
0,000273	390,4104233
0,00027	393,3906555
0,000272	396,3708878
0,000272	399,35112
0,000272	402,3313522
0,00027	405,3115845
0,00027	408,2918167
0,00027	411,272049
0,000269	414,2522812
0,000269	417,2325134
0,000267	420,2127457
0,000268	423,1929779
0,000268	426,1732101
0,000269	429,1534424
0,000267	432,1336746
0,000267	435,1139069
0,000267	438,0941391
0,000267	441,0743713
0,000267	444,0546036
0,000268	447,0348358
0,000268	450,0150681
0,000269	452,9953003
0,000268	455,9755325
0,000269	458,9557648
0,000269	461,935997
0,000268	464,9162292
0,000269	467,8964615
0,000268	470,8766937
0,000266	473,856926
0,000266	476,8371582
0,000266	479,8173904
0,000267	482,7976227
0,000265	485,7778549
0,000264	488,7580872
0,000263	491,7383194
0,000265	494,7185516
0,000264	497,6987839
0,000265	500,6790161
0,000265	503,6592484
0,000265	506,6394806
0,000267	509,6197128
0,000267	512,5999451
0,000266	515,5801773
0,000267	518,5604095
0,000268	521,5406418
0,000269	524,520874
0,000268	527,5011063
0,000268	530,4813385
0,00027	533,4615707
0,00027	536,441803
0,000269	539,4220352
0,000269	542,4022675
0,00027	545,3824997
0,000269	548,3627319
0,000269	551,3429642
0,000269	554,3231964
0,000269	557,3034286
0,000268	560,2836609
0,000269	563,2638931
0,000269	566,2441254
0,000269	569,2243576
0,000269	572,2045898
0,00027	575,1848221
0,000269	578,1650543
0,000268	581,1452866
0,000269	584,1255188
0,000268	587,105751
0,000267	590,0859833
0,000268	593,0662155
0,000268	596,0464478
0,000268	599,02668
0,00027	602,0069122
0,00027	604,9871445
0,000272	607,9673767
0,00027	610,9476089
0,00027	613,9278412
0,000271	616,9080734
0,00027	619,8883057
0,00027	622,8685379
0,00027	625,8487701
0,00027	628,8290024
0,000271	631,8092346
0,00027	634,7894669
0,000271	637,7696991
0,000271	640,7499313
0,00027	643,7301636
0,000269	646,7103958
0,000269	649,6906281
0,000269	652,6708603
0,000269	655,6510925
0,000268	658,6313248
0,00027	661,611557
0,000269	664,5917892
0,000268	667,5720215
0,000269	670,5522537
0,000268	673,532486
0,00027	676,5127182
0,000267	679,4929504
0,000272	682,4731827
0,000271	685,4534149
0,00027	688,4336472
0,000273	691,4138794
0,000273	694,3941116
0,000275	697,3743439
0,000274	700,3545761
0,000275	703,3348083
0,000276	706,3150406
0,000275	709,2952728
0,000276	712,2755051
0,000276	715,2557373
0,000277	718,2359695
0,000277	721,2162018
0,000279	724,196434
0,000279	727,1766663
0,000279	730,1568985
0,000281	733,1371307
0,00028	736,117363
0,000281	739,0975952
0,00028	742,0778275
0,000281	745,0580597
0,000281	748,0382919
0,000282	751,0185242
0,000282	753,9987564
0,000282	756,9789886
0,000283	759,9592209
0,000283	762,9394531
0,000284	765,9196854
0,000285	768,8999176
0,000284	771,8801498
0,000285	774,8603821
0,000285	777,8406143
0,000286	780,8208466
0,000288	783,8010788
0,000286	786,781311
0,000286	789,7615433
0,000288	792,7417755
0,000288	795,7220078
0,000288	798,70224
0,00029	801,6824722
0,000291	804,6627045
0,00029	807,6429367
0,000292	810,6231689
0,000292	813,6034012
0,000294	816,5836334
0,000294	819,5638657
0,000294	822,5440979
0,000294	825,5243301
0,000293	828,5045624
0,000295	831,4847946
0,000295	834,4650269
0,000296	837,4452591
0,000295	840,4254913
0,000294	843,4057236
0,000295	846,3859558
0,000293	849,366188
0,000292	852,3464203
0,000294	855,3266525
0,000294	858,3068848
0,000293	861,287117
0,000295	864,2673492
0,000293	867,2475815
0,000292	870,2278137
0,000292	873,208046
0,000293	876,1882782
0,000292	879,1685104
0,000297	882,1487427
0,000297	885,1289749
0,0003	888,1092072
0,000302	891,0894394
0,000304	894,0696716
0,000306	897,0499039
0,000307	900,0301361
0,000308	903,0103683
0,000309	905,9906006
0,000311	908,9708328
0,000312	911,9510651
0,000312	914,9312973
0,000313	917,9115295
0,000314	920,8917618
0,000316	923,871994
0,000316	926,8522263
0,000317	929,8324585
0,000318	932,8126907
0,00032	935,792923
0,000319	938,7731552
0,000322	941,7533875
0,000322	944,7336197
0,000324	947,7138519
0,000324	950,6940842
0,000325	953,6743164
0,000326	956,6545486
0,000327	959,6347809
0,000328	962,6150131
0,000328	965,5952454
0,000329	968,5754776
0,000329	971,5557098
0,000331	974,5359421
0,000331	977,5161743
0,000331	980,4964066
0,000332	983,4766388
0,000332	986,456871
0,000334	989,4371033
0,000335	992,4173355
0,000333	995,3975677
0,000335	998,3778
0,000337	1001,358032
0,000338	1004,338264
0,000338	1007,318497
0,000341	1010,298729
0,000341	1013,278961
0,000343	1016,259193
0,000344	1019,239426
0,000345	1022,219658
0,000346	1025,19989
0,000348	1028,180122
0,000348	1031,160355
0,000351	1034,140587
0,000351	1037,120819
0,000352	1040,101051
0,000355	1043,081284
0,000356	1046,061516
0,000358	1049,041748
0,000358	1052,02198
0,00036	1055,002213
0,000361	1057,982445
0,000364	1060,962677
0,000365	1063,942909
0,000364	1066,923141
0,000366	1069,903374
0,000366	1072,883606
0,000368	1075,863838
0,000369	1078,84407
0,00037	1081,824303
0,00037	1084,804535
0,000374	1087,784767
0,000376	1090,764999
0,000378	1093,745232
0,000381	1096,725464
0,00038	1099,705696
0,000384	1102,685928
0,000385	1105,666161
0,000388	1108,646393
0,000389	1111,626625
0,000391	1114,606857
0,000392	1117,58709
0,000395	1120,567322
0,000397	1123,547554
0,000398	1126,527786
0,0004	1129,508018
0,000402	1132,488251
0,000403	1135,468483
0,000405	1138,448715
0,000407	1141,428947
0,000409	1144,40918
0,000411	1147,389412
0,000414	1150,369644
0,000415	1153,349876
0,000417	1156,330109
0,000421	1159,310341
0,000423	1162,290573
0,000425	1165,270805
0,000427	1168,251038
0,00043	1171,23127
0,000432	1174,211502
0,000434	1177,191734
0,000437	1180,171967
0,000439	1183,152199
0,000442	1186,132431
0,000444	1189,112663
0,000447	1192,092896
0,000449	1195,073128
0,000453	1198,05336
0,000455	1201,033592
0,000457	1204,013824
0,000459	1206,994057
0,000461	1209,974289
0,000465	1212,954521
0,000467	1215,934753
0,000471	1218,914986
0,000473	1221,895218
0,000477	1224,87545
0,000478	1227,855682
0,000482	1230,835915
0,000484	1233,816147
0,000486	1236,796379
0,000489	1239,776611
0,000492	1242,756844
0,000496	1245,737076
0,000501	1248,717308
0,000504	1251,69754
0,000506	1254,677773
0,000509	1257,658005
0,000513	1260,638237
0,000517	1263,618469
0,00052	1266,598701
0,000523	1269,578934
0,000527	1272,559166
0,00053	1275,539398
0,000534	1278,51963
0,000539	1281,499863
0,000543	1284,480095
0,000548	1287,460327
0,000552	1290,440559
0,000557	1293,420792
0,00056	1296,401024
0,000567	1299,381256
0,000572	1302,361488
0,000577	1305,341721
0,000584	1308,321953
0,000587	1311,302185
0,000593	1314,282417
0,000597	1317,26265
0,000598	1320,242882
0,000601	1323,223114
0,000603	1326,203346
0,000609	1329,183578
0,000619	1332,163811
0,000627	1335,144043
0,000635	1338,124275
0,000644	1341,104507
0,000652	1344,08474
0,000659	1347,064972
0,000666	1350,045204
0,000676	1353,025436
0,000682	1356,005669
0,000691	1358,985901
0,000698	1361,966133
0,000706	1364,946365
0,000714	1367,926598
0,000721	1370,90683
0,000729	1373,887062
0,000736	1376,867294
0,000745	1379,847527
0,000753	1382,827759
0,000764	1385,807991
0,000775	1388,788223
0,000786	1391,768456
0,000799	1394,748688
0,000812	1397,72892
0,000827	1400,709152
0,000841	1403,689384
0,000856	1406,669617
0,000872	1409,649849
0,000888	1412,630081
0,000904	1415,610313
0,000922	1418,590546
0,000939	1421,570778
0,000957	1424,55101
0,000977	1427,531242
0,000997	1430,511475
0,00102	1433,491707
0,00104	1436,471939
0,00107	1439,452171
0,00109	1442,432404
0,00112	1445,412636
0,00115	1448,392868
0,00118	1451,3731
0,00122	1454,353333
0,00126	1457,333565
0,0013	1460,313797
0,00134	1463,294029
0,00139	1466,274261
0,00144	1469,254494
0,0015	1472,234726
0,00156	1475,214958
0,00163	1478,19519
0,00171	1481,175423
0,0018	1484,155655
0,0019	1487,135887
0,00201	1490,116119
0,00215	1493,096352
0,0023	1496,076584
0,00249	1499,056816
0,00271	1502,037048
0,00298	1505,017281
0,00333	1507,997513
0,00377	1510,977745
0,00438	1513,957977
0,00524	1516,93821
0,00654	1519,918442
0,00864	1522,898674
0,0119	1525,878906
0,0145	1528,859138
0,0116	1531,839371
0,00793	1534,819603
0,00568	1537,799835
0,00432	1540,780067
0,00342	1543,7603
0,0028	1546,740532
0,00234	1549,720764
0,00198	1552,700996
0,0017	1555,681229
0,00147	1558,661461
0,00129	1561,641693
0,00113	1564,621925
0,00099	1567,602158
0,000873	1570,58239
0,000771	1573,562622
0,000681	1576,542854
0,000603	1579,523087
0,000533	1582,503319
0,000473	1585,483551
0,00042	1588,463783
0,000374	1591,444016
0,000338	1594,424248
0,000308	1597,40448
0,00029	1600,384712
0,000277	1603,364944
0,000276	1606,345177
0,000281	1609,325409
0,000293	1612,305641
0,000311	1615,285873
0,000334	1618,266106
0,00036	1621,246338
0,000389	1624,22657
0,000421	1627,206802
0,000454	1630,187035
0,00049	1633,167267
0,000529	1636,147499
0,000569	1639,127731
0,000611	1642,107964
0,000655	1645,088196
0,000703	1648,068428
0,000753	1651,04866
0,000804	1654,028893
0,00086	1657,009125
0,000919	1659,989357
0,000983	1662,969589
0,00105	1665,949821
0,00112	1668,930054
0,0012	1671,910286
0,00129	1674,890518
0,00138	1677,87075
0,00149	1680,850983
0,0016	1683,831215
0,00173	1686,811447
0,00188	1689,791679
0,00205	1692,771912
0,00224	1695,752144
0,00247	1698,732376
0,00273	1701,712608
0,00306	1704,692841
0,00345	1707,673073
0,00395	1710,653305
0,0046	1713,633537
0,00546	1716,61377
0,00668	1719,594002
0,00848	1722,574234
0,0113	1725,554466
0,0155	1728,534698
0,0193	1731,514931
0,0168	1734,495163
0,0123	1737,475395
0,00915	1740,455627
0,00721	1743,43586
0,00592	1746,416092
0,00502	1749,396324
0,00435	1752,376556
0,00384	1755,356789
0,00344	1758,337021
0,00312	1761,317253
0,00286	1764,297485
0,00264	1767,277718
0,00246	1770,25795
0,00229	1773,238182
0,00215	1776,218414
0,00203	1779,198647
0,00191	1782,178879
0,00182	1785,159111
0,00172	1788,139343
0,00164	1791,119576
0,00157	1794,099808
0,0015	1797,08004
0,00144	1800,060272
0,00138	1803,040504
0,00133	1806,020737
0,00128	1809,000969
0,00123	1811,981201
0,00119	1814,961433
0,00115	1817,941666
0,00112	1820,921898
0,00108	1823,90213
0,00105	1826,882362
0,00102	1829,862595
0,000991	1832,842827
0,000965	1835,823059
0,00094	1838,803291
0,000915	1841,783524
0,000892	1844,763756
0,00087	1847,743988
0,000847	1850,72422
0,000828	1853,704453
0,000808	1856,684685
0,000791	1859,664917
0,000772	1862,645149
0,000755	1865,625381
0,000741	1868,605614
0,000726	1871,585846
0,000712	1874,566078
0,000698	1877,54631
0,000686	1880,526543
0,000672	1883,506775
0,000661	1886,487007
0,000649	1889,467239
0,000637	1892,447472
0,000627	1895,427704
0,000616	1898,407936
0,000604	1901,388168
0,000593	1904,368401
0,000582	1907,348633
0,000572	1910,328865
0,000561	1913,309097
0,000551	1916,28933
0,00054	1919,269562
0,000531	1922,249794
0,000523	1925,230026
0,000517	1928,210258
0,000511	1931,190491
0,000508	1934,170723
0,000505	1937,150955
0,000499	1940,131187
0,000489	1943,11142
0,000478	1946,091652
0,000468	1949,071884
0,000459	1952,052116
0,000449	1955,032349
0,000441	1958,012581
0,000434	1960,992813
0,000428	1963,973045
0,000426	1966,953278
0,000423	1969,93351
0,000422	1972,913742
0,000418	1975,893974
0,000416	1978,874207
0,00041	1981,854439
0,000406	1984,834671
0,000401	1987,814903
0,000395	1990,795135
0,000387	1993,775368
0,00038	1996,7556
0,000374	1999,735832
0,000368	2002,716064
0,000363	2005,696297
0,000359	2008,676529
0,000354	2011,656761
0,00035	2014,636993
0,000347	2017,617226
0,000344	2020,597458
0,00034	2023,57769
0,000338	2026,557922
0,000334	2029,538155
0,00033	2032,518387
0,000326	2035,498619
0,000323	2038,478851
0,000319	2041,459084
0,000314	2044,439316
0,00031	2047,419548
0,000307	2050,39978
0,000304	2053,380013
0,0003	2056,360245
0,000298	2059,340477
0,000293	2062,320709
0,000292	2065,300941
0,00029	2068,281174
0,000289	2071,261406
0,000288	2074,241638
0,000287	2077,22187
0,000287	2080,202103
0,000285	2083,182335
0,000284	2086,162567
0,000282	2089,142799
0,000279	2092,123032
0,000278	2095,103264
0,000274	2098,083496
0,000273	2101,063728
0,00027	2104,043961
0,000269	2107,024193
0,000266	2110,004425
0,000264	2112,984657
0,000262	2115,96489
0,000262	2118,945122
0,000258	2121,925354
0,000255	2124,905586
0,000253	2127,885818
0,00025	2130,866051
0,000247	2133,846283
0,000244	2136,826515
0,000241	2139,806747
0,000238	2142,78698
0,000237	2145,767212
0,000236	2148,747444
0,000234	2151,727676
0,000233	2154,707909
0,000231	2157,688141
0,000228	2160,668373
0,000228	2163,648605
0,000226	2166,628838
0,000223	2169,60907
0,000222	2172,589302
0,00022	2175,569534
0,000219	2178,549767
0,000215	2181,529999
0,000214	2184,510231
0,000212	2187,490463
0,00021	2190,470695
0,000207	2193,450928
0,000204	2196,43116
0,000201	2199,411392
0,000199	2202,391624
0,000197	2205,371857
0,000195	2208,352089
0,000195	2211,332321
0,000193	2214,312553
0,000191	2217,292786
0,00019	2220,273018
0,000189	2223,25325
0,00019	2226,233482
0,000187	2229,213715
0,000188	2232,193947
0,000186	2235,174179
0,000186	2238,154411
0,000186	2241,134644
0,000184	2244,114876
0,000183	2247,095108
0,000183	2250,07534
0,000182	2253,055573
0,000181	2256,035805
0,000178	2259,016037
0,000178	2261,996269
0,000175	2264,976501
0,000174	2267,956734
0,000173	2270,936966
0,000171	2273,917198
0,000171	2276,89743
0,00017	2279,877663
0,000169	2282,857895
0,000167	2285,838127
0,000165	2288,818359
0,000164	2291,798592
0,000161	2294,778824
0,000162	2297,759056
0,000159	2300,739288
0,000157	2303,719521
0,000157	2306,699753
0,000155	2309,679985
0,000156	2312,660217
0,000154	2315,64045
0,000153	2318,620682
0,000153	2321,600914
0,000154	2324,581146
0,000154	2327,561378
0,000154	2330,541611
0,000154	2333,521843
0,000153	2336,502075
0,000153	2339,482307
0,000153	2342,46254
0,000154	2345,442772
0,000151	2348,423004
0,000151	2351,403236
0,000149	2354,383469
0,000147	2357,363701
0,000146	2360,343933
0,000145	2363,324165
0,000144	2366,304398
0,000142	2369,28463
0,000142	2372,264862
0,00014	2375,245094
0,00014	2378,225327
0,00014	2381,205559
0,000139	2384,185791
0,000139	2387,166023
0,000138	2390,146255
0,000137	2393,126488
0,000138	2396,10672
0,000137	2399,086952
0,000136	2402,067184
0,000135	2405,047417
0,000134	2408,027649
0,000134	2411,007881
0,000132	2413,988113
0,000132	2416,968346
0,000131	2419,948578
0,000131	2422,92881
0,000131	2425,909042
0,000129	2428,889275
0,000128	2431,869507
0,000128	2434,849739
0,000128	2437,829971
0,000127	2440,810204
0,000127	2443,790436
0,000126	2446,770668
0,000125	2449,7509
0,000126	2452,731133
0,000124	2455,711365
0,000123	2458,691597
0,000121	2461,671829
0,000122	2464,652061
0,00012	2467,632294
0,000119	2470,612526
0,000119	2473,592758
0,000118	2476,57299
0,000117	2479,553223
0,000117	2482,533455
0,000115	2485,513687
0,000115	2488,493919
0,000115	2491,474152
0,000115	2494,454384
0,000116	2497,434616
0,000115	2500,414848
0,000114	2503,395081
0,000114	2506,375313
0,000114	2509,355545
0,000114	2512,335777
0,000114	2515,31601
0,000114	2518,296242
0,000115	2521,276474
0,000115	2524,256706
0,000114	2527,236938
0,000112	2530,217171
0,000113	2533,197403
0,000113	2536,177635
0,000113	2539,157867
0,000112	2542,1381
0,000112	2545,118332
0,000111	2548,098564
0,000111	2551,078796
0,00011	2554,059029
0,000108	2557,039261
0,000108	2560,019493
0,000106	2562,999725
0,000106	2565,979958
0,000105	2568,96019
0,000104	2571,940422
0,000103	2574,920654
0,000102	2577,900887
0,000102	2580,881119
0,000103	2583,861351
0,000102	2586,841583
0,000103	2589,821815
0,000104	2592,802048
0,000105	2595,78228
0,000104	2598,762512
0,000105	2601,742744
0,000104	2604,722977
0,000103	2607,703209
0,000103	2610,683441
0,000102	2613,663673
0,000101	2616,643906
0,0001	2619,624138
0,000101	2622,60437
0,000102	2625,584602
0,000101	2628,564835
0,000101	2631,545067
0,000102	2634,525299
0,000102	2637,505531
0,000103	2640,485764
0,000104	2643,465996
0,000104	2646,446228
0,000104	2649,42646
0,000104	2652,406693
0,000105	2655,386925
0,000105	2658,367157
0,000105	2661,347389
0,000105	2664,327621
0,000105	2667,307854
0,000107	2670,288086
0,000107	2673,268318
0,000108	2676,24855
0,000109	2679,228783
0,000109	2682,209015
0,000109	2685,189247
0,000109	2688,169479
0,00011	2691,149712
0,000109	2694,129944
0,000108	2697,110176
0,000108	2700,090408
0,000109	2703,070641
0,000109	2706,050873
0,000109	2709,031105
0,000112	2712,011337
0,000113	2714,99157
0,000114	2717,971802
0,000115	2720,952034
0,000117	2723,932266
0,000118	2726,912498
0,00012	2729,892731
0,000121	2732,872963
0,000121	2735,853195
0,000122	2738,833427
0,000123	2741,81366
0,000124	2744,793892
0,000124	2747,774124
0,000127	2750,754356
0,000127	2753,734589
0,000127	2756,714821
0,000128	2759,695053
0,000129	2762,675285
0,00013	2765,655518
0,00013	2768,63575
0,00013	2771,615982
0,000132	2774,596214
0,000134	2777,576447
0,000136	2780,556679
0,000138	2783,536911
0,00014	2786,517143
0,000142	2789,497375
0,000144	2792,477608
0,000147	2795,45784
0,00015	2798,438072
0,000153	2801,418304
0,000155	2804,398537
0,000159	2807,378769
0,000162	2810,359001
0,000165	2813,339233
0,000169	2816,319466
0,000172	2819,299698
0,000178	2822,27993
0,000183	2825,260162
0,00019	2828,240395
0,000196	2831,220627
0,000203	2834,200859
0,000211	2837,181091
0,00022	2840,161324
0,000229	2843,141556
0,000238	2846,121788
0,000249	2849,10202
0,00026	2852,082253
0,000272	2855,062485
0,000286	2858,042717
0,0003	2861,022949
0,000318	2864,003181
0,000337	2866,983414
0,00036	2869,963646
0,000385	2872,943878
0,000416	2875,92411
0,000452	2878,904343
0,000494	2881,884575
0,000542	2884,864807
0,000603	2887,845039
0,000674	2890,825272
0,000762	2893,805504
0,000865	2896,785736
0,000976	2899,765968
0,00108	2902,746201
0,00114	2905,726433
0,00115	2908,706665
0,0011	2911,686897
0,00102	2914,66713
0,000932	2917,647362
0,000845	2920,627594
0,000766	2923,607826
0,000699	2926,588058
0,00064	2929,568291
0,000589	2932,548523
0,000545	2935,528755
0,000507	2938,508987
0,000474	2941,48922
0,000446	2944,469452
0,00042	2947,449684
0,000399	2950,429916
0,00038	2953,410149
0,000363	2956,390381
0,000349	2959,370613
0,000335	2962,350845
0,000324	2965,331078
0,000313	2968,31131
0,000306	2971,291542
0,000298	2974,271774
0,00029	2977,252007
0,000284	2980,232239
0,000278	2983,212471
0,000273	2986,192703
0,000269	2989,172935
0,000264	2992,153168
0,00026	2995,1334
0,000257	2998,113632
0,000253	3001,093864
0,00025	3004,074097
0,000248	3007,054329
0,000244	3010,034561
0,000242	3013,014793
0,000239	3015,995026
0,000237	3018,975258
0,000235	3021,95549
0,000232	3024,935722
0,00023	3027,915955
0,000225	3030,896187
0,000222	3033,876419
0,000218	3036,856651
0,000214	3039,836884
0,000211	3042,817116
0,00021	3045,797348
0,000208	3048,77758
0,000209	3051,757813
0,000216	3054,738045
0,000227	3057,718277
0,00024	3060,698509
0,000247	3063,678741
0,000248	3066,658974
0,000247	3069,639206
0,000246	3072,619438
0,000243	3075,59967
0,000243	3078,579903
0,000241	3081,560135
0,000239	3084,540367
0,000238	3087,520599
0,000236	3090,500832
0,000235	3093,481064
0,000234	3096,461296
0,000233	3099,441528
0,000232	3102,421761
0,000231	3105,401993
0,000232	3108,382225
0,000233	3111,362457
0,000234	3114,34269
0,000235	3117,322922
0,000235	3120,303154
0,000236	3123,283386
0,000237	3126,263618
0,000239	3129,243851
0,00024	3132,224083
0,000243	3135,204315
0,000244	3138,184547
0,000247	3141,16478
0,000249	3144,145012
0,000251	3147,125244
0,000252	3150,105476
0,000254	3153,085709
0,000256	3156,065941
0,000257	3159,046173
0,000258	3162,026405
0,000259	3165,006638
0,000261	3167,98687
0,000263	3170,967102
0,000264	3173,947334
0,000266	3176,927567
0,000269	3179,907799
0,00027	3182,888031
0,000272	3185,868263
0,000274	3188,848495
0,000276	3191,828728
0,000276	3194,80896
0,000278	3197,789192
0,00028	3200,769424
0,000281	3203,749657
0,000283	3206,729889
0,000285	3209,710121
0,000285	3212,690353
0,000286	3215,670586
0,000288	3218,650818
0,000289	3221,63105
0,000291	3224,611282
0,000293	3227,591515
0,000294	3230,571747
0,000294	3233,551979
0,000293	3236,532211
0,000294	3239,512444
0,000292	3242,492676
0,000293	3245,472908
0,000292	3248,45314
0,000294	3251,433372
0,000296	3254,413605
0,000305	3257,393837
0,000321	3260,374069
0,000342	3263,354301
0,000359	3266,334534
0,000367	3269,314766
0,000371	3272,294998
0,000372	3275,27523
0,000369	3278,255463
0,000365	3281,235695
0,00036	3284,215927
0,000356	3287,196159
0,000358	3290,176392
0,000367	3293,156624
0,000379	3296,136856
0,000394	3299,117088
0,000408	3302,097321
0,000419	3305,077553
0,000429	3308,057785
0,000437	3311,038017
0,000444	3314,01825
0,000451	3316,998482
0,000458	3319,978714
0,000465	3322,958946
0,000473	3325,939178
0,000481	3328,919411
0,000488	3331,899643
0,000496	3334,879875
0,000505	3337,860107
0,000515	3340,84034
0,000522	3343,820572
0,000532	3346,800804
0,000542	3349,781036
0,000551	3352,761269
0,000559	3355,741501
0,000571	3358,721733
0,00058	3361,701965
0,000591	3364,682198
0,000603	3367,66243
0,000613	3370,642662
0,000626	3373,622894
0,000638	3376,603127
0,000651	3379,583359
0,000666	3382,563591
0,00068	3385,543823
0,000698	3388,524055
0,000716	3391,504288
0,000737	3394,48452
0,000759	3397,464752
0,000783	3400,444984
0,000812	3403,425217
0,000841	3406,405449
0,000874	3409,385681
0,000906	3412,365913
0,000943	3415,346146
0,000978	3418,326378
0,00102	3421,30661
0,00106	3424,286842
0,0011	3427,267075
0,00115	3430,247307
0,00121	3433,227539
0,00126	3436,207771
0,00133	3439,188004
0,00139	3442,168236
0,00147	3445,148468
0,00155	3448,1287
0,00164	3451,108932
0,00175	3454,089165
0,00187	3457,069397
0,00201	3460,049629
0,00218	3463,029861
0,00238	3466,010094
0,00263	3468,990326
0,00293	3471,970558
0,00328	3474,95079
0,00372	3477,931023
0,00426	3480,911255
0,00491	3483,891487
0,00566	3486,871719
0,0064	3489,851952
0,00683	3492,832184
0,00669	3495,812416
0,00607	3498,792648
0,00529	3501,772881
0,00456	3504,753113
0,00395	3507,733345
0,00345	3510,713577
0,00304	3513,69381
0,00271	3516,674042
0,00243	3519,654274
0,00221	3522,634506
0,00201	3525,614738
0,00185	3528,594971
0,00171	3531,575203
0,0016	3534,555435
0,00149	3537,535667
0,0014	3540,5159
0,00133	3543,496132
0,00126	3546,476364
0,00121	3549,456596
0,00116	3552,436829
0,00112	3555,417061
0,00109	3558,397293
0,00108	3561,377525
0,00107	3564,357758
0,00107	3567,33799
0,00108	3570,318222
0,00111	3573,298454
0,00114	3576,278687
0,0012	3579,258919
0,00127	3582,239151
0,00136	3585,219383
0,00147	3588,199615
0,00159	3591,179848
0,00171	3594,16008
0,00183	3597,140312
0,00192	3600,120544
0,00198	3603,100777
0,00199	3606,081009
0,00196	3609,061241
0,0019	3612,041473
0,00181	3615,021706
0,00172	3618,001938
0,00162	3620,98217
0,00152	3623,962402
0,00143	3626,942635
0,00134	3629,922867
0,00127	3632,903099
0,0012	3635,883331
0,00114	3638,863564
0,00109	3641,843796
0,00104	3644,824028
0,00099	3647,80426
0,000949	3650,784492
0,000913	3653,764725
0,000878	3656,744957
0,000847	3659,725189
0,000818	3662,705421
0,000789	3665,685654
0,000765	3668,665886
0,000742	3671,646118
0,00072	3674,62635
0,000701	3677,606583
0,000684	3680,586815
0,00067	3683,567047
0,000657	3686,547279
0,00065	3689,527512
0,000644	3692,507744
0,000637	3695,487976
0,000628	3698,468208
0,000615	3701,448441
0,000599	3704,428673
0,000581	3707,408905
0,000565	3710,389137
0,00055	3713,36937
0,000536	3716,349602
0,000523	3719,329834
0,000511	3722,310066
0,000501	3725,290298
0,000491	3728,270531
0,000481	3731,250763
0,000472	3734,230995
0,000464	3737,211227
0,000456	3740,19146
0,00045	3743,171692
0,000443	3746,151924
0,000437	3749,132156
0,00043	3752,112389
0,000425	3755,092621
0,000419	3758,072853
0,000414	3761,053085
0,000407	3764,033318
0,000401	3767,01355
0,000395	3769,993782
0,00039	3772,974014
0,000384	3775,954247
0,00038	3778,934479
0,000375	3781,914711
0,000371	3784,894943
0,000367	3787,875175
0,000365	3790,855408
0,00036	3793,83564
0,000358	3796,815872
0,000354	3799,796104
0,000353	3802,776337
0,000349	3805,756569
0,000346	3808,736801
0,000343	3811,717033
0,000339	3814,697266
0,000334	3817,677498
0,00033	3820,65773
0,000325	3823,637962
0,000321	3826,618195
0,000318	3829,598427
0,000313	3832,578659
0,00031	3835,558891
0,000309	3838,539124
0,000305	3841,519356
0,000302	3844,499588
0,000301	3847,47982
0,000298	3850,460052
0,000297	3853,440285
0,000295	3856,420517
0,000292	3859,400749
0,00029	3862,380981
0,000287	3865,361214
0,000285	3868,341446
0,000283	3871,321678
0,00028	3874,30191
0,000278	3877,282143
0,000274	3880,262375
0,000271	3883,242607
0,000269	3886,222839
0,000265	3889,203072
0,000263	3892,183304
0,000261	3895,163536
0,000259	3898,143768
0,000256	3901,124001
0,000253	3904,104233
0,000252	3907,084465
0,000252	3910,064697
0,00025	3913,04493
0,000249	3916,025162
0,000247	3919,005394
0,000246	3921,985626
0,000245	3924,965858
0,000242	3927,946091
0,00024	3930,926323
0,000239	3933,906555
0,000237	3936,886787
0,000234	3939,86702
0,000232	3942,847252
0,00023	3945,827484
0,000229	3948,807716
0,000228	3951,787949
0,000227	3954,768181
0,000226	3957,748413
0,000225	3960,728645
0,000224	3963,708878
0,000223	3966,68911
0,000222	3969,669342
0,00022	3972,649574
0,000219	3975,629807
0,000218	3978,610039
0,000215	3981,590271
0,000214	3984,570503
0,000213	3987,550735
0,000211	3990,530968
0,000211	3993,5112
0,00021	3996,491432
0,000208	3999,471664
0,000207	4002,451897
0,000206	4005,432129
0,000205	4008,412361
0,000203	4011,392593
0,000203	4014,372826
0,000201	4017,353058
0,0002	4020,33329
0,0002	4023,313522
0,000199	4026,293755
0,000198	4029,273987
0,000197	4032,254219
0,000195	4035,234451
0,000195	4038,214684
0,000193	4041,194916
0,000192	4044,175148
0,000191	4047,15538
0,00019	4050,135612
0,000189	4053,115845
0,000188	4056,096077
0,000187	4059,076309
0,000187	4062,056541
0,000186	4065,036774
0,000186	4068,017006
0,000185	4070,997238
0,000184	4073,97747
0,000183	4076,957703
0,000182	4079,937935
0,000183	4082,918167
0,000182	4085,898399
0,000181	4088,878632
0,000181	4091,858864
0,000183	4094,839096
0,000182	4097,819328
0,000182	4100,799561
0,000182	4103,779793
0,000182	4106,760025
0,000181	4109,740257
0,00018	4112,72049
0,00018	4115,700722
0,000178	4118,680954
0,000177	4121,661186
0,000176	4124,641418
0,000175	4127,621651
0,000173	4130,601883
0,000171	4133,582115
0,00017	4136,562347
0,00017	4139,54258
0,000171	4142,522812
0,000172	4145,503044
0,000173	4148,483276
0,000174	4151,463509
0,000175	4154,443741
0,000176	4157,423973
0,000177	4160,404205
0,000176	4163,384438
0,000176	4166,36467
0,000175	4169,344902
0,000176	4172,325134
0,000175	4175,305367
0,000175	4178,285599
0,000174	4181,265831
0,000174	4184,246063
0,000174	4187,226295
0,000173	4190,206528
0,000172	4193,18676
0,000172	4196,166992
0,000171	4199,147224
0,000171	4202,127457
0,00017	4205,107689
0,000171	4208,087921
0,00017	4211,068153
0,000172	4214,048386
0,000171	4217,028618
0,000173	4220,00885
0,000173	4222,989082
0,000173	4225,969315
0,000175	4228,949547
0,000176	4231,929779
0,000177	4234,910011
0,000179	4237,890244
0,00018	4240,870476
0,000183	4243,850708
0,000184	4246,83094
0,000185	4249,811172
0,000189	4252,791405
0,00019	4255,771637
0,000193	4258,751869
0,000197	4261,732101
0,0002	4264,712334
0,000204	4267,692566
0,000208	4270,672798
0,000213	4273,65303
0,000217	4276,633263
0,000221	4279,613495
0,000226	4282,593727
0,000233	4285,573959
0,000238	4288,554192
0,000244	4291,534424
0,000251	4294,514656
0,000258	4297,494888
0,000267	4300,475121
0,000278	4303,455353
0,00029	4306,435585
0,000302	4309,415817
0,000319	4312,396049
0,000338	4315,376282
0,000362	4318,356514
0,00039	4321,336746
0,000422	4324,316978
0,000463	4327,297211
0,000512	4330,277443
0,000568	4333,257675
0,00063	4336,237907
0,000687	4339,21814
0,000725	4342,198372
0,000725	4345,178604
0,000684	4348,158836
0,000615	4351,139069
0,000537	4354,119301
0,000462	4357,099533
0,000397	4360,079765
0,000342	4363,059998
0,0003	4366,04023
0,000263	4369,020462
0,000233	4372,000694
0,000207	4374,980927
0,000187	4377,961159
0,000169	4380,941391
0,000155	4383,921623
0,000142	4386,901855
0,000132	4389,882088
0,000122	4392,86232
0,000114	4395,842552
0,000109	4398,822784
0,000101	4401,803017
0,0000959	4404,783249
0,0000919	4407,763481
0,0000882	4410,743713
0,0000847	4413,723946
0,0000817	4416,704178
0,0000789	4419,68441
0,000078	4422,664642
0,000077	4425,644875
0,0000762	4428,625107
0,0000769	4431,605339
0,0000773	4434,585571
0,0000766	4437,565804
0,000077	4440,546036
0,000076	4443,526268
0,0000759	4446,5065
0,0000738	4449,486732
0,0000733	4452,466965
0,0000715	4455,447197
0,0000711	4458,427429
0,0000699	4461,407661
0,0000688	4464,387894
0,0000679	4467,368126
0,0000674	4470,348358
0,000066	4473,32859
0,0000651	4476,308823
0,0000643	4479,289055
0,0000632	4482,269287
0,0000614	4485,249519
0,0000601	4488,229752
0,0000595	4491,209984
0,0000591	4494,190216
0,0000575	4497,170448
0,0000566	4500,150681
0,0000566	4503,130913
0,0000556	4506,111145
0,0000542	4509,091377
0,0000542	4512,071609
0,0000546	4515,051842
0,0000535	4518,032074
0,0000531	4521,012306
0,0000522	4523,992538
0,000052	4526,972771
0,0000516	4529,953003
0,0000514	4532,933235
0,0000503	4535,913467
0,0000489	4538,8937
0,0000486	4541,873932
0,0000476	4544,854164
0,0000464	4547,834396
0,0000461	4550,814629
0,0000469	4553,794861
0,000048	4556,775093
0,0000493	4559,755325
0,0000499	4562,735558
0,0000507	4565,71579
0,0000511	4568,696022
0,0000543	4571,676254
0,0000557	4574,656487
0,0000566	4577,636719
0,0000585	4580,616951
0,0000596	4583,597183
0,0000604	4586,577415
0,0000634	4589,557648
0,0000658	4592,53788
0,0000688	4595,518112
0,0000726	4598,498344
0,0000756	4601,478577
0,0000798	4604,458809
0,0000843	4607,439041
0,0000894	4610,419273
0,000095	4613,399506
0,0000995	4616,379738
0,000108	4619,35997
0,000116	4622,340202
0,000125	4625,320435
0,000134	4628,300667
0,000146	4631,280899
0,000159	4634,261131
0,000173	4637,241364
0,000191	4640,221596
0,00021	4643,201828
0,000233	4646,18206
0,00026	4649,162292
0,00029	4652,142525
0,000326	4655,122757
0,000366	4658,102989
0,000413	4661,083221
0,000466	4664,063454
0,000524	4667,043686
0,000582	4670,023918
0,000633	4673,00415
0,000666	4675,984383
0,000677	4678,964615
0,000665	4681,944847
0,000633	4684,925079
0,000592	4687,905312
0,000548	4690,885544
0,000507	4693,865776
0,00047	4696,846008
0,000437	4699,826241
0,000407	4702,806473
0,000383	4705,786705
0,000362	4708,766937
0,000343	4711,747169
0,000326	4714,727402
0,000312	4717,707634
0,0003	4720,687866
0,000288	4723,668098
0,000279	4726,648331
0,000269	4729,628563
0,000262	4732,608795
0,000255	4735,589027
0,000248	4738,56926
0,000243	4741,549492
0,000237	4744,529724
0,000233	4747,509956
0,000229	4750,490189
0,000226	4753,470421
0,000223	4756,450653
0,000221	4759,430885
0,00022	4762,411118
0,000218	4765,39135
0,000217	4768,371582
0,000216	4771,351814
0,000216	4774,332047
0,000215	4777,312279
0,000216	4780,292511
0,000214	4783,272743
0,000215	4786,252975
0,000214	4789,233208
0,000214	4792,21344
0,000217	4795,193672
0,00022	4798,173904
0,000224	4801,154137
0,000227	4804,134369
0,000231	4807,114601
0,000237	4810,094833
0,000243	4813,075066
0,000248	4816,055298
0,000255	4819,03553
0,000264	4822,015762
0,000275	4824,995995
0,000285	4827,976227
0,000297	4830,956459
0,000313	4833,936691
0,00033	4836,916924
0,000347	4839,897156
0,000365	4842,877388
0,000383	4845,85762
0,000394	4848,837852
0,000397	4851,818085
0,000388	4854,798317
0,000364	4857,778549
0,000329	4860,758781
0,000289	4863,739014
0,000247	4866,719246
0,000212	4869,699478
0,000179	4872,67971
0,000153	4875,659943
0,000133	4878,640175
0,000116	4881,620407
0,000102	4884,600639
0,0000918	4887,580872
0,0000838	4890,561104
0,0000764	4893,541336
0,0000723	4896,521568
0,0000673	4899,501801
0,0000652	4902,482033
0,0000628	4905,462265
0,0000621	4908,442497
0,0000606	4911,422729
0,0000604	4914,402962
0,0000607	4917,383194
0,0000605	4920,363426
0,0000596	4923,343658
0,0000611	4926,323891
0,0000618	4929,304123
0,000062	4932,284355
0,0000624	4935,264587
0,0000642	4938,24482
0,0000639	4941,225052
0,0000646	4944,205284
0,0000648	4947,185516
0,0000654	4950,165749
0,0000663	4953,145981
0,0000674	4956,126213
0,0000677	4959,106445
0,0000681	4962,086678
0,0000684	4965,06691
0,0000677	4968,047142
0,0000678	4971,027374
0,0000678	4974,007607
0,0000655	4976,987839
0,0000628	4979,968071
0,0000611	4982,948303
0,0000586	4985,928535
0,0000566	4988,908768
0,0000547	4991,889
0,0000556	4994,869232
0,0000554	4997,849464
0,0000546	5000,829697
0,0000519	5003,809929
0,0000477	5006,790161
0,0000461	5009,770393
0,0000444	5012,750626
0,0000445	5015,730858
0,0000444	5018,71109
0,0000493	5021,691322
0,0000555	5024,671555
0,0000619	5027,651787
0,000066	5030,632019
0,0000687	5033,612251
0,0000721	5036,592484
0,0000736	5039,572716
0,0000749	5042,552948
0,0000754	5045,53318
0,0000756	5048,513412
0,0000747	5051,493645
0,0000759	5054,473877
0,000076	5057,454109
0,0000758	5060,434341
0,0000766	5063,414574
0,0000767	5066,394806
0,0000784	5069,375038
0,0000768	5072,35527
0,0000772	5075,335503
0,0000766	5078,315735
0,0000782	5081,295967
0,0000785	5084,276199
0,0000794	5087,256432
0,0000799	5090,236664
0,0000797	5093,216896
0,000079	5096,197128
0,0000786	5099,177361
0,0000792	5102,157593
0,0000789	5105,137825
0,0000795	5108,118057
0,0000788	5111,098289
0,0000786	5114,078522
0,0000794	5117,058754
0,0000811	5120,038986
0,0000816	5123,019218
0,000085	5125,999451
0,0000868	5128,979683
0,0000889	5131,959915
0,0000922	5134,940147
0,0000946	5137,92038
0,0000973	5140,900612
0,0000996	5143,880844
0,000101	5146,861076
0,000101	5149,841309
0,000103	5152,821541
0,000103	5155,801773
0,000104	5158,782005
0,000105	5161,762238
0,000106	5164,74247
0,000106	5167,722702
0,000106	5170,702934
0,000107	5173,683167
0,000109	5176,663399
0,00011	5179,643631
0,000109	5182,623863
0,00011	5185,604095
0,00011	5188,584328
0,000111	5191,56456
0,00011	5194,544792
0,000109	5197,525024
0,000109	5200,505257
0,000108	5203,485489
0,000108	5206,465721
0,000107	5209,445953
0,000106	5212,426186
0,000103	5215,406418
0,0001	5218,38665
0,0001	5221,366882
0,000102	5224,347115
0,000108	5227,327347
0,000117	5230,307579
0,000126	5233,287811
0,000136	5236,268044
0,000144	5239,248276
0,00015	5242,228508
0,000156	5245,20874
0,000161	5248,188972
0,000165	5251,169205
0,000169	5254,149437
0,000173	5257,129669
0,000178	5260,109901
0,000183	5263,090134
0,000189	5266,070366
0,000195	5269,050598
0,0002	5272,03083
0,000206	5275,011063
0,000212	5277,991295
0,000218	5280,971527
0,000225	5283,951759
0,000231	5286,931992
0,000239	5289,912224
0,000246	5292,892456
0,000254	5295,872688
0,000262	5298,852921
0,000271	5301,833153
0,00028	5304,813385
0,000291	5307,793617
0,000302	5310,773849
0,000314	5313,754082
0,000327	5316,734314
0,00034	5319,714546
0,000355	5322,694778
0,000373	5325,675011
0,000391	5328,655243
0,000411	5331,635475
0,000433	5334,615707
0,000457	5337,59594
0,000484	5340,576172
0,000513	5343,556404
0,000546	5346,536636
0,000581	5349,516869
0,000619	5352,497101
0,000661	5355,477333
0,000707	5358,457565
0,000754	5361,437798
0,000799	5364,41803
0,000842	5367,398262
0,000875	5370,378494
0,000893	5373,358727
0,000891	5376,338959
0,000865	5379,319191
0,000821	5382,299423
0,000764	5385,279655
0,000704	5388,259888
0,00065	5391,24012
0,000606	5394,220352
0,000575	5397,200584
0,000556	5400,180817
0,000552	5403,161049
0,000558	5406,141281
0,000572	5409,121513
0,000591	5412,101746
0,000613	5415,081978
0,000635	5418,06221
0,000653	5421,042442
0,000665	5424,022675
0,000669	5427,002907
0,000668	5429,983139
0,000658	5432,963371
0,000643	5435,943604
0,000625	5438,923836
0,000604	5441,904068
0,000582	5444,8843
0,000559	5447,864532
0,000537	5450,844765
0,000516	5453,824997
0,000496	5456,805229
0,000475	5459,785461
0,000457	5462,765694
0,00044	5465,745926
0,000423	5468,726158
0,000407	5471,70639
0,000393	5474,686623
0,000378	5477,666855
0,000366	5480,647087
0,000354	5483,627319
0,000343	5486,607552
0,000333	5489,587784
0,000323	5492,568016
0,000314	5495,548248
0,000305	5498,528481
0,000298	5501,508713
0,00029	5504,488945
0,000284	5507,469177
0,000278	5510,449409
0,000272	5513,429642
0,000266	5516,409874
0,00026	5519,390106
0,000254	5522,370338
0,00025	5525,350571
0,000245	5528,330803
0,00024	5531,311035
0,000236	5534,291267
0,000231	5537,2715
0,000227	5540,251732
0,000224	5543,231964
0,00022	5546,212196
0,000216	5549,192429
0,000213	5552,172661
0,00021	5555,152893
0,000207	5558,133125
0,000204	5561,113358
0,000203	5564,09359
0,000201	5567,073822
0,000199	5570,054054
0,000198	5573,034286
0,000195	5576,014519
0,000193	5578,994751
0,000192	5581,974983
0,000188	5584,955215
0,000187	5587,935448
0,000183	5590,91568
0,00018	5593,895912
0,000178	5596,876144
0,000177	5599,856377
0,000174	5602,836609
0,000171	5605,816841
0,000169	5608,797073
0,000167	5611,777306
0,000165	5614,757538
0,000162	5617,73777
0,000161	5620,718002
0,000159	5623,698235
0,000155	5626,678467
0,000154	5629,658699
0,000153	5632,638931
0,000152	5635,619164
0,00015	5638,599396
0,000149	5641,579628
0,000147	5644,55986
0,000145	5647,540092
0,000144	5650,520325
0,000142	5653,500557
0,000141	5656,480789
0,000139	5659,461021
0,000138	5662,441254
0,000137	5665,421486
0,000136	5668,401718
0,000136	5671,38195
0,000136	5674,362183
0,000134	5677,342415
0,000134	5680,322647
0,000133	5683,302879
0,000132	5686,283112
0,000132	5689,263344
0,000132	5692,243576
0,000133	5695,223808
0,000131	5698,204041
0,000131	5701,184273
0,00013	5704,164505
0,00013	5707,144737
0,000129	5710,124969
0,000128	5713,105202
0,000126	5716,085434
0,000126	5719,065666
0,000124	5722,045898
0,000123	5725,026131
0,000121	5728,006363
0,000121	5730,986595
0,000119	5733,966827
0,000118	5736,94706
0,000118	5739,927292
0,000117	5742,907524
0,000116	5745,887756
0,000115	5748,867989
0,000115	5751,848221
0,000114	5754,828453
0,000113	5757,808685
0,000112	5760,788918
0,000112	5763,76915
0,000112	5766,749382
0,000111	5769,729614
0,000111	5772,709846
0,000111	5775,690079
0,00011	5778,670311
0,000111	5781,650543
0,000111	5784,630775
0,000111	5787,611008
0,000111	5790,59124
0,000111	5793,571472
0,000111	5796,551704
0,000111	5799,531937
0,00011	5802,512169
0,00011	5805,492401
0,000109	5808,472633
0,000108	5811,452866
0,000107	5814,433098
0,000108	5817,41333
0,000108	5820,393562
0,000107	5823,373795
0,000107	5826,354027
0,000107	5829,334259
0,000107	5832,314491
0,000107	5835,294724
0,000107	5838,274956
0,000107	5841,255188
0,000107	5844,23542
0,000106	5847,215652
0,000106	5850,195885
0,000106	5853,176117
0,000106	5856,156349
0,000106	5859,136581
0,000108	5862,116814
0,000109	5865,097046
0,00011	5868,077278
0,000112	5871,05751
0,000114	5874,037743
0,000114	5877,017975
0,000116	5879,998207
0,000116	5882,978439
0,000116	5885,958672
0,000115	5888,938904
0,000115	5891,919136
0,000114	5894,899368
0,000115	5897,879601
0,000115	5900,859833
0,000114	5903,840065
0,000113	5906,820297
0,000112	5909,800529
0,000112	5912,780762
0,000112	5915,760994
0,000111	5918,741226
0,000111	5921,721458
0,000111	5924,701691
0,000111	5927,681923
0,000111	5930,662155
0,000112	5933,642387
0,000113	5936,62262
0,000113	5939,602852
0,000114	5942,583084
0,000115	5945,563316
[truncated: 30,772 more rows]
