# Supplementary material for: Predicting the Durability of Solid Fired Bricks Using NDT Electroacoustic Methods
Source: Materials (Basel). 2022 Aug 25;15(17):5882. doi: 10.3390/ma15175882 (PMC9457344; doi:10.3390/ma15175882)
Supplement: Supplementary file 1 [file materials-15-05882-s001.zip › 42-NV0_FL.csv]

ASCII data file created with TiePie Multi Channel software. www.tiepie.com.
2021-02-24 09:15:45 704m
Frequency	FFT1
Hz	V
0,00111	0
0,000318	2,980232239
0,000326	5,960464478
0,000334	8,940696716
0,000328	11,92092896
0,000342	14,90116119
0,000339	17,88139343
0,000351	20,86162567
0,000377	23,84185791
0,000381	26,82209015
0,000356	29,80232239
0,000345	32,78255463
0,000335	35,76278687
0,000339	38,7430191
0,000338	41,72325134
0,000329	44,70348358
0,00033	47,68371582
0,000345	50,66394806
0,000334	53,6441803
0,000332	56,62441254
0,000335	59,60464478
0,000327	62,58487701
0,000328	65,56510925
0,000331	68,54534149
0,000328	71,52557373
0,000326	74,50580597
0,000326	77,48603821
0,000327	80,46627045
0,000327	83,44650269
0,000322	86,42673492
0,000327	89,40696716
0,000322	92,3871994
0,000325	95,36743164
0,000326	98,34766388
0,000324	101,3278961
0,000321	104,3081284
0,000318	107,2883606
0,000322	110,2685928
0,000319	113,2488251
0,000317	116,2290573
0,000318	119,2092896
0,000319	122,1895218
0,000316	125,169754
0,000316	128,1499863
0,000314	131,1302185
0,000317	134,1104507
0,000313	137,090683
0,000314	140,0709152
0,000312	143,0511475
0,000313	146,0313797
0,000313	149,0116119
0,000312	151,9918442
0,000311	154,9720764
0,00031	157,9523087
0,000308	160,9325409
0,000308	163,9127731
0,000307	166,8930054
0,000308	169,8732376
0,000307	172,8534698
0,000304	175,8337021
0,000304	178,8139343
0,000303	181,7941666
0,000303	184,7743988
0,000299	187,754631
0,000299	190,7348633
0,000299	193,7150955
0,000296	196,6953278
0,000298	199,67556
0,000295	202,6557922
0,000294	205,6360245
0,000294	208,6162567
0,000292	211,596489
0,000292	214,5767212
0,000291	217,5569534
0,00029	220,5371857
0,000289	223,5174179
0,000291	226,4976501
0,000289	229,4778824
0,000288	232,4581146
0,000289	235,4383469
0,000285	238,4185791
0,000284	241,3988113
0,000284	244,3790436
0,000284	247,3592758
0,000282	250,3395081
0,000282	253,3197403
0,000282	256,2999725
0,000279	259,2802048
0,00028	262,260437
0,000277	265,2406693
0,000278	268,2209015
0,000276	271,2011337
0,000277	274,181366
0,000273	277,1615982
0,000274	280,1418304
0,000272	283,1220627
0,00027	286,1022949
0,000271	289,0825272
0,000271	292,0627594
0,000269	295,0429916
0,000269	298,0232239
0,000269	301,0034561
0,000268	303,9836884
0,000267	306,9639206
0,000266	309,9441528
0,000267	312,9243851
0,000265	315,9046173
0,000264	318,8848495
0,000263	321,8650818
0,000264	324,845314
0,000265	327,8255463
0,000263	330,8057785
0,000264	333,7860107
0,000263	336,766243
0,000263	339,7464752
0,00026	342,7267075
0,000261	345,7069397
0,000262	348,6871719
0,000258	351,6674042
0,00026	354,6476364
0,000259	357,6278687
0,000258	360,6081009
0,000257	363,5883331
0,000258	366,5685654
0,000257	369,5487976
0,000258	372,5290298
0,000258	375,5092621
0,000256	378,4894943
0,000255	381,4697266
0,000256	384,4499588
0,000256	387,430191
0,000254	390,4104233
0,000254	393,3906555
0,000255	396,3708878
0,000254	399,35112
0,000253	402,3313522
0,000251	405,3115845
0,000252	408,2918167
0,000252	411,272049
0,000251	414,2522812
0,00025	417,2325134
0,000253	420,2127457
0,00025	423,1929779
0,00025	426,1732101
0,000249	429,1534424
0,000248	432,1336746
0,000249	435,1139069
0,000248	438,0941391
0,000248	441,0743713
0,000248	444,0546036
0,000248	447,0348358
0,000247	450,0150681
0,000247	452,9953003
0,000246	455,9755325
0,000246	458,9557648
0,000246	461,935997
0,000245	464,9162292
0,000243	467,8964615
0,000244	470,8766937
0,000244	473,856926
0,000244	476,8371582
0,000243	479,8173904
0,000243	482,7976227
0,000242	485,7778549
0,000242	488,7580872
0,000241	491,7383194
0,000241	494,7185516
0,00024	497,6987839
0,000239	500,6790161
0,000239	503,6592484
0,000238	506,6394806
0,000237	509,6197128
0,000237	512,5999451
0,000237	515,5801773
0,000236	518,5604095
0,000235	521,5406418
0,000235	524,520874
0,000235	527,5011063
0,000235	530,4813385
0,000235	533,4615707
0,000235	536,441803
0,000234	539,4220352
0,000234	542,4022675
0,000234	545,3824997
0,000234	548,3627319
0,000233	551,3429642
0,000232	554,3231964
0,000232	557,3034286
0,000233	560,2836609
0,000234	563,2638931
0,000233	566,2441254
0,000232	569,2243576
0,000233	572,2045898
0,000232	575,1848221
0,00023	578,1650543
0,000232	581,1452866
0,000232	584,1255188
0,000232	587,105751
0,000232	590,0859833
0,000231	593,0662155
0,000232	596,0464478
0,000231	599,02668
0,000232	602,0069122
0,000232	604,9871445
0,000232	607,9673767
0,000233	610,9476089
0,000232	613,9278412
0,000232	616,9080734
0,000231	619,8883057
0,00023	622,8685379
0,000229	625,8487701
0,00023	628,8290024
0,00023	631,8092346
0,00023	634,7894669
0,000229	637,7696991
0,000227	640,7499313
0,000227	643,7301636
0,000226	646,7103958
0,000225	649,6906281
0,000225	652,6708603
0,000224	655,6510925
0,000222	658,6313248
0,000222	661,611557
0,000221	664,5917892
0,000219	667,5720215
0,000219	670,5522537
0,000219	673,532486
0,000217	676,5127182
0,000217	679,4929504
0,000217	682,4731827
0,000217	685,4534149
0,000214	688,4336472
0,000214	691,4138794
0,000214	694,3941116
0,000213	697,3743439
0,000211	700,3545761
0,00021	703,3348083
0,000211	706,3150406
0,000209	709,2952728
0,000211	712,2755051
0,000209	715,2557373
0,000209	718,2359695
0,000207	721,2162018
0,000206	724,196434
0,000206	727,1766663
0,000205	730,1568985
0,000205	733,1371307
0,000204	736,117363
0,000204	739,0975952
0,000202	742,0778275
0,000201	745,0580597
0,000202	748,0382919
0,000201	751,0185242
0,0002	753,9987564
0,000198	756,9789886
0,000199	759,9592209
0,000199	762,9394531
0,000198	765,9196854
0,000198	768,8999176
0,000198	771,8801498
0,000198	774,8603821
0,000198	777,8406143
0,000198	780,8208466
0,000198	783,8010788
0,000197	786,781311
0,000199	789,7615433
0,000198	792,7417755
0,000198	795,7220078
0,000197	798,70224
0,000197	801,6824722
0,000197	804,6627045
0,000195	807,6429367
0,000194	810,6231689
0,000195	813,6034012
0,000195	816,5836334
0,000194	819,5638657
0,000193	822,5440979
0,000193	825,5243301
0,000192	828,5045624
0,000192	831,4847946
0,000192	834,4650269
0,000192	837,4452591
0,000191	840,4254913
0,000192	843,4057236
0,000191	846,3859558
0,000191	849,366188
0,000189	852,3464203
0,00019	855,3266525
0,00019	858,3068848
0,000189	861,287117
0,00019	864,2673492
0,000189	867,2475815
0,000188	870,2278137
0,000189	873,208046
0,000189	876,1882782
0,000188	879,1685104
0,000187	882,1487427
0,000188	885,1289749
0,000189	888,1092072
0,000186	891,0894394
0,000185	894,0696716
0,000186	897,0499039
0,000185	900,0301361
0,000186	903,0103683
0,000185	905,9906006
0,000185	908,9708328
0,000183	911,9510651
0,000183	914,9312973
0,000184	917,9115295
0,000183	920,8917618
0,000182	923,871994
0,000182	926,8522263
0,000182	929,8324585
0,000182	932,8126907
0,000182	935,792923
0,000182	938,7731552
0,000182	941,7533875
0,000181	944,7336197
0,000181	947,7138519
0,00018	950,6940842
0,000182	953,6743164
0,000181	956,6545486
0,000181	959,6347809
0,00018	962,6150131
0,000182	965,5952454
0,000181	968,5754776
0,000181	971,5557098
0,000181	974,5359421
0,00018	977,5161743
0,00018	980,4964066
0,00018	983,4766388
0,000181	986,456871
0,00018	989,4371033
0,000178	992,4173355
0,000178	995,3975677
0,000178	998,3778
0,00018	1001,358032
0,000179	1004,338264
0,000181	1007,318497
0,00018	1010,298729
0,00018	1013,278961
0,000179	1016,259193
0,000178	1019,239426
0,000177	1022,219658
0,000177	1025,19989
0,000175	1028,180122
0,000176	1031,160355
0,000177	1034,140587
0,000175	1037,120819
0,000175	1040,101051
0,000175	1043,081284
0,000173	1046,061516
0,000174	1049,041748
0,000173	1052,02198
0,000173	1055,002213
0,000173	1057,982445
0,000173	1060,962677
0,000172	1063,942909
0,000171	1066,923141
0,000172	1069,903374
0,000171	1072,883606
0,00017	1075,863838
0,000171	1078,84407
0,00017	1081,824303
0,00017	1084,804535
0,00017	1087,784767
0,000169	1090,764999
0,000169	1093,745232
0,000168	1096,725464
0,000169	1099,705696
0,000167	1102,685928
0,000167	1105,666161
0,000166	1108,646393
0,000166	1111,626625
0,000165	1114,606857
0,000165	1117,58709
0,000165	1120,567322
0,000165	1123,547554
0,000165	1126,527786
0,000164	1129,508018
0,000164	1132,488251
0,000164	1135,468483
0,000163	1138,448715
0,000162	1141,428947
0,00016	1144,40918
0,000159	1147,389412
0,000159	1150,369644
0,000158	1153,349876
0,000158	1156,330109
0,000157	1159,310341
0,000157	1162,290573
0,000155	1165,270805
0,000155	1168,251038
0,000155	1171,23127
0,000155	1174,211502
0,000154	1177,191734
0,000152	1180,171967
0,000153	1183,152199
0,000153	1186,132431
0,000151	1189,112663
0,000151	1192,092896
0,00015	1195,073128
0,00015	1198,05336
0,000149	1201,033592
0,00015	1204,013824
0,00015	1206,994057
0,000149	1209,974289
0,00015	1212,954521
0,000149	1215,934753
0,000149	1218,914986
0,00015	1221,895218
0,00015	1224,87545
0,00015	1227,855682
0,000152	1230,835915
0,000153	1233,816147
0,000153	1236,796379
0,000153	1239,776611
0,000154	1242,756844
0,000155	1245,737076
0,000156	1248,717308
0,000157	1251,69754
0,000157	1254,677773
0,000158	1257,658005
0,00016	1260,638237
0,00016	1263,618469
0,000161	1266,598701
0,000161	1269,578934
0,000162	1272,559166
0,000164	1275,539398
0,000164	1278,51963
0,000166	1281,499863
0,000166	1284,480095
0,000168	1287,460327
0,000169	1290,440559
0,000169	1293,420792
0,000171	1296,401024
0,000171	1299,381256
0,000172	1302,361488
0,000173	1305,341721
0,000172	1308,321953
0,000173	1311,302185
0,000174	1314,282417
0,000175	1317,26265
0,000176	1320,242882
0,000176	1323,223114
0,000176	1326,203346
0,000177	1329,183578
0,000178	1332,163811
0,000178	1335,144043
0,000178	1338,124275
0,000177	1341,104507
0,000179	1344,08474
0,000179	1347,064972
0,00018	1350,045204
0,00018	1353,025436
0,00018	1356,005669
0,000181	1358,985901
0,000181	1361,966133
0,000183	1364,946365
0,000182	1367,926598
0,000183	1370,90683
0,000184	1373,887062
0,000186	1376,867294
0,000186	1379,847527
0,000189	1382,827759
0,000191	1385,807991
0,000194	1388,788223
0,000196	1391,768456
0,000201	1394,748688
0,000204	1397,72892
0,000208	1400,709152
0,000213	1403,689384
0,000222	1406,669617
0,000228	1409,649849
0,000237	1412,630081
0,000248	1415,610313
0,000259	1418,590546
0,000272	1421,570778
0,000287	1424,55101
0,000307	1427,531242
0,000327	1430,511475
0,00035	1433,491707
0,000377	1436,471939
0,00041	1439,452171
0,000447	1442,432404
0,00049	1445,412636
0,000545	1448,392868
0,000607	1451,3731
0,000685	1454,353333
0,000778	1457,333565
0,00089	1460,313797
0,00101	1463,294029
0,00112	1466,274261
0,00119	1469,254494
0,00119	1472,234726
0,00112	1475,214958
0,00102	1478,19519
0,000926	1481,175423
0,000835	1484,155655
0,00076	1487,135887
0,000695	1490,116119
0,000642	1493,096352
0,000595	1496,076584
0,000555	1499,056816
0,000523	1502,037048
0,000493	1505,017281
0,000468	1507,997513
0,000445	1510,977745
0,000426	1513,957977
0,000409	1516,93821
0,000393	1519,918442
0,000379	1522,898674
0,000366	1525,878906
0,000356	1528,859138
0,000345	1531,839371
0,000336	1534,819603
0,000327	1537,799835
0,000317	1540,780067
0,00031	1543,7603
0,000304	1546,740532
0,000296	1549,720764
0,000291	1552,700996
0,000284	1555,681229
0,000279	1558,661461
0,000275	1561,641693
0,00027	1564,621925
0,000264	1567,602158
0,000261	1570,58239
0,000257	1573,562622
0,000252	1576,542854
0,000249	1579,523087
0,000246	1582,503319
0,000242	1585,483551
0,00024	1588,463783
0,000236	1591,444016
0,000234	1594,424248
0,000232	1597,40448
0,000229	1600,384712
0,000228	1603,364944
0,000224	1606,345177
0,000223	1609,325409
0,000221	1612,305641
0,000219	1615,285873
0,000217	1618,266106
0,000216	1621,246338
0,000215	1624,22657
0,000213	1627,206802
0,000211	1630,187035
0,000211	1633,167267
0,000211	1636,147499
0,000209	1639,127731
0,000209	1642,107964
0,000209	1645,088196
0,000209	1648,068428
0,000212	1651,04866
0,000215	1654,028893
0,000214	1657,009125
0,000213	1659,989357
0,000209	1662,969589
0,000206	1665,949821
0,000201	1668,930054
0,000199	1671,910286
0,000197	1674,890518
0,000196	1677,87075
0,000194	1680,850983
0,000193	1683,831215
0,00019	1686,811447
0,000189	1689,791679
0,000187	1692,771912
0,000186	1695,752144
0,000185	1698,732376
0,000185	1701,712608
0,000183	1704,692841
0,000183	1707,673073
0,000181	1710,653305
0,00018	1713,633537
0,000179	1716,61377
0,000178	1719,594002
0,000178	1722,574234
0,000178	1725,554466
0,000178	1728,534698
0,000176	1731,514931
0,000176	1734,495163
0,000177	1737,475395
0,000176	1740,455627
0,000175	1743,43586
0,000176	1746,416092
0,000175	1749,396324
0,000175	1752,376556
0,000174	1755,356789
0,000175	1758,337021
0,000173	1761,317253
0,000173	1764,297485
0,000174	1767,277718
0,000174	1770,25795
0,000173	1773,238182
0,000173	1776,218414
0,000173	1779,198647
0,000173	1782,178879
0,000171	1785,159111
0,000171	1788,139343
0,00017	1791,119576
0,00017	1794,099808
0,000171	1797,08004
0,000169	1800,060272
0,00017	1803,040504
0,000169	1806,020737
0,000168	1809,000969
0,000168	1811,981201
0,000168	1814,961433
0,000167	1817,941666
0,000166	1820,921898
0,000167	1823,90213
0,000166	1826,882362
0,000166	1829,862595
0,000167	1832,842827
0,000166	1835,823059
0,000166	1838,803291
0,000166	1841,783524
0,000166	1844,763756
0,000166	1847,743988
0,000165	1850,72422
0,000165	1853,704453
0,000165	1856,684685
0,000163	1859,664917
0,000165	1862,645149
0,000163	1865,625381
0,000163	1868,605614
0,000164	1871,585846
0,000163	1874,566078
0,000165	1877,54631
0,000163	1880,526543
0,000165	1883,506775
0,000163	1886,487007
0,000163	1889,467239
0,000164	1892,447472
0,000164	1895,427704
0,000163	1898,407936
0,000164	1901,388168
0,000165	1904,368401
0,000164	1907,348633
0,000164	1910,328865
0,000164	1913,309097
0,000165	1916,28933
0,000164	1919,269562
0,000165	1922,249794
0,000165	1925,230026
0,000164	1928,210258
0,000165	1931,190491
0,000165	1934,170723
0,000164	1937,150955
0,000164	1940,131187
0,000164	1943,11142
0,000164	1946,091652
0,000164	1949,071884
0,000163	1952,052116
0,000162	1955,032349
0,000161	1958,012581
0,000162	1960,992813
0,000161	1963,973045
0,00016	1966,953278
0,000159	1969,93351
0,000159	1972,913742
0,000158	1975,893974
0,000157	1978,874207
0,000156	1981,854439
0,000155	1984,834671
0,000153	1987,814903
0,000152	1990,795135
0,000152	1993,775368
0,000152	1996,7556
0,000152	1999,735832
0,00015	2002,716064
0,000149	2005,696297
0,000149	2008,676529
0,000147	2011,656761
0,000148	2014,636993
0,000146	2017,617226
0,000147	2020,597458
0,000146	2023,57769
0,000147	2026,557922
0,000145	2029,538155
0,000145	2032,518387
0,000145	2035,498619
0,000144	2038,478851
0,000145	2041,459084
0,000144	2044,439316
0,000144	2047,419548
0,000144	2050,39978
0,000143	2053,380013
0,000143	2056,360245
0,000144	2059,340477
0,000145	2062,320709
0,000146	2065,300941
0,000144	2068,281174
0,000147	2071,261406
0,000146	2074,241638
0,000148	2077,22187
0,000148	2080,202103
0,00015	2083,182335
0,00015	2086,162567
0,000151	2089,142799
0,000152	2092,123032
0,000153	2095,103264
0,000155	2098,083496
0,000155	2101,063728
0,000157	2104,043961
0,000158	2107,024193
0,000159	2110,004425
0,000161	2112,984657
0,000161	2115,96489
0,000164	2118,945122
0,000163	2121,925354
0,000165	2124,905586
0,000166	2127,885818
0,000168	2130,866051
0,000169	2133,846283
0,000169	2136,826515
0,00017	2139,806747
0,000171	2142,78698
0,000171	2145,767212
0,000171	2148,747444
0,000173	2151,727676
0,000173	2154,707909
0,000172	2157,688141
0,000173	2160,668373
0,000173	2163,648605
0,000173	2166,628838
0,000173	2169,60907
0,000173	2172,589302
0,000173	2175,569534
0,000173	2178,549767
0,000174	2181,529999
0,000174	2184,510231
0,000174	2187,490463
0,000173	2190,470695
0,000174	2193,450928
0,000174	2196,43116
0,000174	2199,411392
0,000174	2202,391624
0,000174	2205,371857
0,000174	2208,352089
0,000174	2211,332321
0,000174	2214,312553
0,000174	2217,292786
0,000174	2220,273018
0,000175	2223,25325
0,000175	2226,233482
0,000176	2229,213715
0,000176	2232,193947
0,000177	2235,174179
0,000175	2238,154411
0,000176	2241,134644
0,000176	2244,114876
0,000178	2247,095108
0,000178	2250,07534
0,000177	2253,055573
0,000177	2256,035805
0,000176	2259,016037
0,000178	2261,996269
0,000179	2264,976501
0,000179	2267,956734
0,000179	2270,936966
0,000179	2273,917198
0,000181	2276,89743
0,00018	2279,877663
0,000181	2282,857895
0,000181	2285,838127
0,000181	2288,818359
0,000182	2291,798592
0,000183	2294,778824
0,000183	2297,759056
0,000183	2300,739288
0,000184	2303,719521
0,000184	2306,699753
0,000183	2309,679985
0,000185	2312,660217
0,000184	2315,64045
0,000185	2318,620682
0,000186	2321,600914
0,000186	2324,581146
0,000186	2327,561378
0,000185	2330,541611
0,000186	2333,521843
0,000186	2336,502075
0,000187	2339,482307
0,000186	2342,46254
0,000187	2345,442772
0,000187	2348,423004
0,000187	2351,403236
0,000189	2354,383469
0,000188	2357,363701
0,000189	2360,343933
0,000189	2363,324165
0,00019	2366,304398
0,00019	2369,28463
0,000191	2372,264862
0,000191	2375,245094
0,000191	2378,225327
0,000193	2381,205559
0,000192	2384,185791
0,000193	2387,166023
0,000193	2390,146255
0,000195	2393,126488
0,000195	2396,10672
0,000195	2399,086952
0,000196	2402,067184
0,000198	2405,047417
0,000198	2408,027649
0,000199	2411,007881
0,0002	2413,988113
0,0002	2416,968346
0,000201	2419,948578
0,000201	2422,92881
0,000202	2425,909042
0,000203	2428,889275
0,000204	2431,869507
0,000204	2434,849739
0,000205	2437,829971
0,000204	2440,810204
0,000205	2443,790436
0,000206	2446,770668
0,000207	2449,7509
0,000206	2452,731133
0,000208	2455,711365
0,000209	2458,691597
0,000209	2461,671829
0,000211	2464,652061
0,000212	2467,632294
0,00021	2470,612526
0,000211	2473,592758
0,000213	2476,57299
0,000214	2479,553223
0,000216	2482,533455
0,000216	2485,513687
0,000218	2488,493919
0,000219	2491,474152
0,00022	2494,454384
0,000222	2497,434616
0,000223	2500,414848
0,000224	2503,395081
0,000225	2506,375313
0,000229	2509,355545
0,00023	2512,335777
0,000232	2515,31601
0,000232	2518,296242
0,000234	2521,276474
0,000238	2524,256706
0,000238	2527,236938
0,000239	2530,217171
0,000241	2533,197403
0,000242	2536,177635
0,000243	2539,157867
0,000245	2542,1381
0,000246	2545,118332
0,000249	2548,098564
0,00025	2551,078796
0,000252	2554,059029
0,000254	2557,039261
0,000256	2560,019493
0,000257	2562,999725
0,000258	2565,979958
0,000261	2568,96019
0,000263	2571,940422
0,000263	2574,920654
0,000265	2577,900887
0,000267	2580,881119
0,000269	2583,861351
0,00027	2586,841583
0,000274	2589,821815
0,000276	2592,802048
0,000278	2595,78228
0,000279	2598,762512
0,000282	2601,742744
0,000284	2604,722977
0,000287	2607,703209
0,000289	2610,683441
0,000291	2613,663673
0,000294	2616,643906
0,000297	2619,624138
0,0003	2622,60437
0,000303	2625,584602
0,000306	2628,564835
0,000309	2631,545067
0,000312	2634,525299
0,000315	2637,505531
0,000319	2640,485764
0,000324	2643,465996
0,000328	2646,446228
0,000332	2649,42646
0,000337	2652,406693
0,00034	2655,386925
0,000346	2658,367157
0,00035	2661,347389
0,000356	2664,327621
0,000363	2667,307854
0,000368	2670,288086
0,000374	2673,268318
0,000383	2676,24855
0,000391	2679,228783
0,0004	2682,209015
0,000412	2685,189247
0,000423	2688,169479
0,000436	2691,149712
0,000451	2694,129944
0,000467	2697,110176
0,000486	2700,090408
0,000509	2703,070641
0,000533	2706,050873
0,00056	2709,031105
0,000591	2712,011337
0,000626	2714,99157
0,000662	2717,971802
0,000699	2720,952034
0,000735	2723,932266
0,000765	2726,912498
0,00079	2729,892731
0,000802	2732,872963
0,000805	2735,853195
0,000795	2738,833427
0,000778	2741,81366
0,000753	2744,793892
0,000726	2747,774124
0,000695	2750,754356
0,000665	2753,734589
0,000634	2756,714821
0,000605	2759,695053
0,000578	2762,675285
0,000552	2765,655518
0,000528	2768,63575
0,000505	2771,615982
0,000485	2774,596214
0,000467	2777,576447
0,000449	2780,556679
0,000433	2783,536911
0,000419	2786,517143
0,000406	2789,497375
0,000394	2792,477608
0,000384	2795,45784
0,000374	2798,438072
0,000365	2801,418304
0,000357	2804,398537
0,000352	2807,378769
0,000345	2810,359001
0,000339	2813,339233
0,000335	2816,319466
0,000331	2819,299698
0,000328	2822,27993
0,000326	2825,260162
0,000324	2828,240395
0,000322	2831,220627
0,000321	2834,200859
0,000319	2837,181091
0,000318	2840,161324
0,000318	2843,141556
0,000318	2846,121788
0,000318	2849,10202
0,000317	2852,082253
0,000317	2855,062485
0,000318	2858,042717
0,000317	2861,022949
0,000318	2864,003181
0,000318	2866,983414
0,000318	2869,963646
0,000319	2872,943878
0,000319	2875,92411
0,000319	2878,904343
0,00032	2881,884575
0,000321	2884,864807
0,000321	2887,845039
0,000323	2890,825272
0,000325	2893,805504
0,000325	2896,785736
0,000326	2899,765968
0,000328	2902,746201
0,000329	2905,726433
0,000331	2908,706665
0,000332	2911,686897
0,000334	2914,66713
0,000336	2917,647362
0,000335	2920,627594
0,000338	2923,607826
0,000338	2926,588058
0,000339	2929,568291
0,000337	2932,548523
0,000337	2935,528755
0,000336	2938,508987
0,000335	2941,48922
0,000332	2944,469452
0,000332	2947,449684
0,000329	2950,429916
0,000328	2953,410149
0,000327	2956,390381
0,000325	2959,370613
0,000324	2962,350845
0,000325	2965,331078
0,000325	2968,31131
0,000325	2971,291542
0,000325	2974,271774
0,000327	2977,252007
0,000328	2980,232239
0,000329	2983,212471
0,000331	2986,192703
0,000333	2989,172935
0,000334	2992,153168
0,000336	2995,1334
0,000337	2998,113632
0,000339	3001,093864
0,00034	3004,074097
0,000344	3007,054329
0,000344	3010,034561
0,000347	3013,014793
0,000348	3015,995026
0,00035	3018,975258
0,000351	3021,95549
0,000353	3024,935722
0,000355	3027,915955
0,000356	3030,896187
0,000358	3033,876419
0,000359	3036,856651
0,00036	3039,836884
0,000361	3042,817116
0,000363	3045,797348
0,000364	3048,77758
0,000366	3051,757813
0,000367	3054,738045
0,000369	3057,718277
0,000371	3060,698509
0,000373	3063,678741
0,000374	3066,658974
0,000376	3069,639206
0,000379	3072,619438
0,00038	3075,59967
0,000382	3078,579903
0,000384	3081,560135
0,000387	3084,540367
0,000389	3087,520599
0,000393	3090,500832
0,000395	3093,481064
0,000396	3096,461296
0,000398	3099,441528
0,000401	3102,421761
0,000404	3105,401993
0,000406	3108,382225
0,000407	3111,362457
0,00041	3114,34269
0,000411	3117,322922
0,000413	3120,303154
0,000415	3123,283386
0,000417	3126,263618
0,00042	3129,243851
0,000422	3132,224083
0,000424	3135,204315
0,000426	3138,184547
0,000428	3141,16478
0,000431	3144,145012
0,000434	3147,125244
0,000436	3150,105476
0,000438	3153,085709
0,000441	3156,065941
0,000444	3159,046173
0,000446	3162,026405
0,00045	3165,006638
0,000451	3167,98687
0,000454	3170,967102
0,000456	3173,947334
0,000458	3176,927567
0,00046	3179,907799
0,000462	3182,888031
0,000465	3185,868263
0,000466	3188,848495
0,000468	3191,828728
0,00047	3194,80896
0,000472	3197,789192
0,000472	3200,769424
0,000475	3203,749657
0,000477	3206,729889
0,000479	3209,710121
0,00048	3212,690353
0,000482	3215,670586
0,000485	3218,650818
0,000487	3221,63105
0,000488	3224,611282
0,00049	3227,591515
0,000493	3230,571747
0,000494	3233,551979
0,000496	3236,532211
0,000497	3239,512444
0,000499	3242,492676
0,000501	3245,472908
0,000502	3248,45314
0,000503	3251,433372
0,000504	3254,413605
0,000503	3257,393837
0,000502	3260,374069
0,000501	3263,354301
0,000499	3266,334534
0,000498	3269,314766
0,000497	3272,294998
0,0005	3275,27523
0,000505	3278,255463
0,000512	3281,235695
0,000522	3284,215927
0,00053	3287,196159
0,00054	3290,176392
0,00055	3293,156624
0,000558	3296,136856
0,000568	3299,117088
0,000576	3302,097321
0,000584	3305,077553
0,000592	3308,057785
0,000599	3311,038017
0,000608	3314,01825
0,000615	3316,998482
0,000622	3319,978714
0,000629	3322,958946
0,000638	3325,939178
0,000645	3328,919411
0,000652	3331,899643
0,000661	3334,879875
0,000669	3337,860107
0,000678	3340,84034
0,000687	3343,820572
0,000696	3346,800804
0,000708	3349,781036
0,000717	3352,761269
0,000728	3355,741501
0,000739	3358,721733
0,000751	3361,701965
0,000764	3364,682198
0,000778	3367,66243
0,000791	3370,642662
0,000806	3373,622894
0,000822	3376,603127
0,000837	3379,583359
0,000854	3382,563591
0,000872	3385,543823
0,000889	3388,524055
0,000908	3391,504288
0,000925	3394,48452
0,000943	3397,464752
0,000961	3400,444984
0,000977	3403,425217
0,00099	3406,405449
0,001	3409,385681
0,00101	3412,365913
0,00101	3415,346146
0,00101	3418,326378
0,000999	3421,30661
0,000986	3424,286842
0,000969	3427,267075
0,000947	3430,247307
0,000922	3433,227539
0,000895	3436,207771
0,000866	3439,188004
0,000837	3442,168236
0,000807	3445,148468
0,000776	3448,1287
0,000749	3451,108932
0,000721	3454,089165
0,000695	3457,069397
0,000671	3460,049629
0,000649	3463,029861
0,00063	3466,010094
0,000612	3468,990326
0,000596	3471,970558
0,000582	3474,95079
0,00057	3477,931023
0,000561	3480,911255
0,000553	3483,891487
0,000547	3486,871719
0,00054	3489,851952
0,000536	3492,832184
0,000534	3495,812416
0,000532	3498,792648
0,000531	3501,772881
0,000531	3504,753113
0,000531	3507,733345
0,000533	3510,713577
0,000535	3513,69381
0,000537	3516,674042
0,00054	3519,654274
0,000543	3522,634506
0,000547	3525,614738
0,000549	3528,594971
0,000553	3531,575203
0,000557	3534,555435
0,000561	3537,535667
0,000565	3540,5159
0,00057	3543,496132
0,000575	3546,476364
0,000579	3549,456596
0,000584	3552,436829
0,000588	3555,417061
0,000593	3558,397293
0,000597	3561,377525
0,000602	3564,357758
0,000607	3567,33799
0,000612	3570,318222
0,000617	3573,298454
0,000621	3576,278687
0,000627	3579,258919
0,000631	3582,239151
0,000637	3585,219383
0,000642	3588,199615
0,000648	3591,179848
0,000653	3594,16008
0,000659	3597,140312
0,000664	3600,120544
0,000669	3603,100777
0,000674	3606,081009
0,00068	3609,061241
0,000685	3612,041473
0,000691	3615,021706
0,000697	3618,001938
0,000702	3620,98217
0,000708	3623,962402
0,000713	3626,942635
0,000719	3629,922867
0,000725	3632,903099
0,000731	3635,883331
0,000737	3638,863564
0,000743	3641,843796
0,000749	3644,824028
0,000756	3647,80426
0,000762	3650,784492
0,000768	3653,764725
0,000774	3656,744957
0,00078	3659,725189
0,000786	3662,705421
0,000792	3665,685654
0,000799	3668,665886
0,000806	3671,646118
0,000812	3674,62635
0,000818	3677,606583
0,000825	3680,586815
0,000832	3683,567047
0,000838	3686,547279
0,000845	3689,527512
0,000851	3692,507744
0,000859	3695,487976
0,000864	3698,468208
0,000871	3701,448441
0,000878	3704,428673
0,000885	3707,408905
0,000892	3710,389137
0,0009	3713,36937
0,000908	3716,349602
0,000915	3719,329834
0,000923	3722,310066
0,000931	3725,290298
0,000938	3728,270531
0,000945	3731,250763
0,000955	3734,230995
0,000963	3737,211227
0,000972	3740,19146
0,000981	3743,171692
0,00099	3746,151924
0,000998	3749,132156
0,00101	3752,112389
0,00102	3755,092621
0,00103	3758,072853
0,00104	3761,053085
0,00105	3764,033318
0,00106	3767,01355
0,00107	3769,993782
0,00108	3772,974014
0,00109	3775,954247
0,0011	3778,934479
0,00111	3781,914711
0,00112	3784,894943
0,00113	3787,875175
0,00114	3790,855408
0,00115	3793,83564
0,00116	3796,815872
0,00118	3799,796104
0,00119	3802,776337
0,0012	3805,756569
0,00121	3808,736801
0,00123	3811,717033
0,00124	3814,697266
0,00126	3817,677498
0,00127	3820,65773
0,00128	3823,637962
0,0013	3826,618195
0,00132	3829,598427
0,00133	3832,578659
0,00135	3835,558891
0,00136	3838,539124
0,00138	3841,519356
0,0014	3844,499588
0,00142	3847,47982
0,00144	3850,460052
0,00145	3853,440285
0,00147	3856,420517
0,00149	3859,400749
0,00151	3862,380981
0,00154	3865,361214
0,00156	3868,341446
0,00158	3871,321678
0,0016	3874,30191
0,00162	3877,282143
0,00165	3880,262375
0,00167	3883,242607
0,0017	3886,222839
0,00172	3889,203072
0,00175	3892,183304
0,00178	3895,163536
0,00181	3898,143768
0,00183	3901,124001
0,00187	3904,104233
0,0019	3907,084465
0,00193	3910,064697
0,00196	3913,04493
0,002	3916,025162
0,00203	3919,005394
0,00207	3921,985626
0,00211	3924,965858
0,00215	3927,946091
0,00219	3930,926323
0,00223	3933,906555
0,00228	3936,886787
0,00232	3939,86702
0,00237	3942,847252
0,00242	3945,827484
0,00248	3948,807716
0,00253	3951,787949
0,00259	3954,768181
0,00265	3957,748413
0,00271	3960,728645
0,00277	3963,708878
0,00284	3966,68911
0,00291	3969,669342
0,00299	3972,649574
0,00307	3975,629807
0,00315	3978,610039
0,00324	3981,590271
0,00333	3984,570503
0,00342	3987,550735
0,00353	3990,530968
0,00363	3993,5112
0,00375	3996,491432
0,00387	3999,471664
0,004	4002,451897
0,00413	4005,432129
0,00428	4008,412361
0,00443	4011,392593
0,0046	4014,372826
0,00478	4017,353058
0,00496	4020,33329
0,00516	4023,313522
0,00537	4026,293755
0,0056	4029,273987
0,00584	4032,254219
0,00609	4035,234451
0,00636	4038,214684
0,00664	4041,194916
0,00694	4044,175148
0,00725	4047,15538
0,00756	4050,135612
0,00788	4053,115845
0,0082	4056,096077
0,0085	4059,076309
0,00879	4062,056541
0,00904	4065,036774
0,00924	4068,017006
0,00937	4070,997238
0,00943	4073,97747
0,00942	4076,957703
0,00932	4079,937935
0,00915	4082,918167
0,00891	4085,898399
0,00863	4088,878632
0,00831	4091,858864
0,00797	4094,839096
0,00763	4097,819328
0,00728	4100,799561
0,00695	4103,779793
0,00663	4106,760025
0,00632	4109,740257
0,00603	4112,72049
0,00576	4115,700722
0,0055	4118,680954
0,00526	4121,661186
0,00504	4124,641418
0,00483	4127,621651
0,00463	4130,601883
0,00445	4133,582115
0,00428	4136,562347
0,00413	4139,54258
0,00398	4142,522812
0,00384	4145,503044
0,00371	4148,483276
0,00358	4151,463509
0,00347	4154,443741
0,00336	4157,423973
0,00326	4160,404205
0,00316	4163,384438
0,00307	4166,36467
0,00298	4169,344902
0,0029	4172,325134
0,00282	4175,305367
0,00275	4178,285599
0,00268	4181,265831
0,00261	4184,246063
0,00255	4187,226295
0,00249	4190,206528
0,00243	4193,18676
0,00237	4196,166992
0,00232	4199,147224
0,00227	4202,127457
0,00222	4205,107689
0,00217	4208,087921
0,00213	4211,068153
0,00208	4214,048386
0,00204	4217,028618
0,002	4220,00885
0,00196	4222,989082
0,00192	4225,969315
0,00188	4228,949547
0,00184	4231,929779
0,0018	4234,910011
0,00177	4237,890244
0,00173	4240,870476
0,0017	4243,850708
0,00166	4246,83094
0,00163	4249,811172
0,0016	4252,791405
0,00157	4255,771637
0,00154	4258,751869
0,00151	4261,732101
0,00148	4264,712334
0,00145	4267,692566
0,00142	4270,672798
0,00139	4273,65303
0,00136	4276,633263
0,00133	4279,613495
0,0013	4282,593727
0,00128	4285,573959
0,00125	4288,554192
0,00122	4291,534424
0,00119	4294,514656
0,00116	4297,494888
0,00114	4300,475121
0,00111	4303,455353
0,00109	4306,435585
0,00107	4309,415817
0,00105	4312,396049
0,00103	4315,376282
0,00101	4318,356514
0,001	4321,336746
0,000991	4324,316978
0,000982	4327,297211
0,000973	4330,277443
0,000968	4333,257675
0,000961	4336,237907
0,000956	4339,21814
0,000951	4342,198372
0,000944	4345,178604
0,000939	4348,158836
0,000933	4351,139069
0,000927	4354,119301
0,000921	4357,099533
0,000915	4360,079765
0,000909	4363,059998
0,000903	4366,04023
0,000895	4369,020462
0,000888	4372,000694
0,000882	4374,980927
0,000875	4377,961159
0,000868	4380,941391
0,00086	4383,921623
0,000851	4386,901855
0,000845	4389,882088
0,000838	4392,86232
0,000829	4395,842552
0,000821	4398,822784
0,000812	4401,803017
0,000805	4404,783249
0,000797	4407,763481
0,000791	4410,743713
0,000784	4413,723946
0,000778	4416,704178
0,000773	4419,68441
0,000766	4422,664642
0,000761	4425,644875
0,000756	4428,625107
0,00075	4431,605339
0,000745	4434,585571
0,000741	4437,565804
0,000736	4440,546036
0,000731	4443,526268
0,000726	4446,5065
0,000722	4449,486732
0,000719	4452,466965
0,000715	4455,447197
0,000713	4458,427429
0,000709	4461,407661
0,000708	4464,387894
0,000707	4467,368126
0,000705	4470,348358
0,000704	4473,32859
0,000705	4476,308823
0,000705	4479,289055
0,000706	4482,269287
0,000708	4485,249519
0,000711	4488,229752
0,000714	4491,209984
0,000718	4494,190216
0,000725	4497,170448
0,000731	4500,150681
0,000738	4503,130913
0,000748	4506,111145
0,000757	4509,091377
0,000767	4512,071609
0,000776	4515,051842
0,000785	4518,032074
0,000791	4521,012306
0,000795	4523,992538
0,000795	4526,972771
0,00079	4529,953003
0,000781	4532,933235
0,000769	4535,913467
0,000754	4538,8937
0,000735	4541,873932
0,000715	4544,854164
0,000695	4547,834396
0,000672	4550,814629
0,000653	4553,794861
0,000632	4556,775093
0,000615	4559,755325
0,000599	4562,735558
0,000583	4565,71579
0,00057	4568,696022
0,000557	4571,676254
0,000545	4574,656487
0,000535	4577,636719
0,000527	4580,616951
0,000518	4583,597183
0,00051	4586,577415
0,000502	4589,557648
0,000496	4592,53788
0,000489	4595,518112
0,000483	4598,498344
0,000478	4601,478577
0,000472	4604,458809
0,000467	4607,439041
0,000463	4610,419273
0,000459	4613,399506
0,000454	4616,379738
0,00045	4619,35997
0,000447	4622,340202
0,000443	4625,320435
0,000439	4628,300667
0,000435	4631,280899
0,000433	4634,261131
0,000428	4637,241364
0,000426	4640,221596
0,000421	4643,201828
0,000418	4646,18206
0,000415	4649,162292
0,000413	4652,142525
0,00041	4655,122757
0,000406	4658,102989
0,000402	4661,083221
0,0004	4664,063454
0,000396	4667,043686
0,000394	4670,023918
0,000391	4673,00415
0,000387	4675,984383
0,000384	4678,964615
0,000381	4681,944847
0,000378	4684,925079
0,000375	4687,905312
0,000371	4690,885544
0,000368	4693,865776
0,000365	4696,846008
0,000361	4699,826241
0,000357	4702,806473
0,000356	4705,786705
0,000351	4708,766937
0,000349	4711,747169
0,000344	4714,727402
0,000343	4717,707634
0,00034	4720,687866
0,000337	4723,668098
0,000335	4726,648331
0,000333	4729,628563
0,00033	4732,608795
0,000328	4735,589027
0,000326	4738,56926
0,000325	4741,549492
0,000323	4744,529724
0,000321	4747,509956
0,00032	4750,490189
0,000319	4753,470421
0,000318	4756,450653
0,000317	4759,430885
0,000315	4762,411118
0,000313	4765,39135
0,000313	4768,371582
0,000312	4771,351814
0,000311	4774,332047
0,000309	4777,312279
0,000307	4780,292511
0,000307	4783,272743
0,000305	4786,252975
0,000303	4789,233208
0,000302	4792,21344
0,000299	4795,193672
0,000298	4798,173904
0,000296	4801,154137
0,000295	4804,134369
0,000293	4807,114601
0,000291	4810,094833
0,000289	4813,075066
0,000287	4816,055298
0,000285	4819,03553
0,000283	4822,015762
0,00028	4824,995995
0,000278	4827,976227
0,000277	4830,956459
0,000275	4833,936691
0,000272	4836,916924
0,000271	4839,897156
0,000268	4842,877388
0,000266	4845,85762
0,000263	4848,837852
0,000262	4851,818085
0,000258	4854,798317
0,000255	4857,778549
0,000252	4860,758781
0,000248	4863,739014
0,000247	4866,719246
0,000244	4869,699478
0,000242	4872,67971
0,000239	4875,659943
0,000233	4878,640175
0,000229	4881,620407
0,000222	4884,600639
0,000216	4887,580872
0,000212	4890,561104
0,000206	4893,541336
0,000199	4896,521568
0,000194	4899,501801
0,000188	4902,482033
0,000182	4905,462265
0,000175	4908,442497
0,000169	4911,422729
0,000163	4914,402962
0,000156	4917,383194
0,000151	4920,363426
0,000144	4923,343658
0,00014	4926,323891
0,000133	4929,304123
0,000128	4932,284355
0,000123	4935,264587
0,000121	4938,24482
0,000115	4941,225052
0,000114	4944,205284
0,000112	4947,185516
0,000111	4950,165749
0,000111	4953,145981
0,00011	4956,126213
0,000111	4959,106445
0,000113	4962,086678
0,000116	4965,06691
0,000119	4968,047142
0,000122	4971,027374
0,000127	4974,007607
0,000131	4976,987839
0,000135	4979,968071
0,000139	4982,948303
0,000143	4985,928535
0,000147	4988,908768
0,000149	4991,889
0,000151	4994,869232
0,000154	4997,849464
0,000154	5000,829697
0,000155	5003,809929
0,000157	5006,790161
0,000158	5009,770393
0,000158	5012,750626
0,00016	5015,730858
0,000159	5018,71109
0,00016	5021,691322
0,000161	5024,671555
0,000159	5027,651787
0,00016	5030,632019
0,000159	5033,612251
0,00016	5036,592484
0,000159	5039,572716
0,000158	5042,552948
0,000157	5045,53318
0,000157	5048,513412
0,000156	5051,493645
0,000156	5054,473877
0,000155	5057,454109
0,000154	5060,434341
0,000154	5063,414574
0,000152	5066,394806
0,000151	5069,375038
0,000151	5072,35527
0,000151	5075,335503
0,000149	5078,315735
0,000149	5081,295967
0,000148	5084,276199
0,000148	5087,256432
0,000148	5090,236664
0,000147	5093,216896
0,000146	5096,197128
0,000146	5099,177361
0,000146	5102,157593
0,000146	5105,137825
0,000145	5108,118057
0,000145	5111,098289
0,000145	5114,078522
0,000145	5117,058754
0,000145	5120,038986
0,000145	5123,019218
0,000143	5125,999451
0,000143	5128,979683
0,000144	5131,959915
0,000143	5134,940147
0,000143	5137,92038
0,000141	5140,900612
0,000142	5143,880844
0,000141	5146,861076
0,00014	5149,841309
0,00014	5152,821541
0,000139	5155,801773
0,000139	5158,782005
0,000138	5161,762238
0,000138	5164,74247
0,000136	5167,722702
0,000136	5170,702934
0,000135	5173,683167
0,000135	5176,663399
0,000134	5179,643631
0,000133	5182,623863
0,000133	5185,604095
0,000131	5188,584328
0,000131	5191,56456
0,00013	5194,544792
0,000129	5197,525024
0,000129	5200,505257
0,000128	5203,485489
0,000127	5206,465721
0,000127	5209,445953
0,000127	5212,426186
0,000125	5215,406418
0,000125	5218,38665
0,000125	5221,366882
0,000124	5224,347115
0,000123	5227,327347
0,000122	5230,307579
0,000122	5233,287811
0,000121	5236,268044
0,00012	5239,248276
0,00012	5242,228508
0,00012	5245,20874
0,00012	5248,188972
0,000118	5251,169205
0,000118	5254,149437
0,000117	5257,129669
0,000116	5260,109901
0,000116	5263,090134
0,000115	5266,070366
0,000114	5269,050598
0,000113	5272,03083
0,000112	5275,011063
0,000111	5277,991295
0,000111	5280,971527
0,00011	5283,951759
0,000109	5286,931992
0,000108	5289,912224
0,000108	5292,892456
0,000107	5295,872688
0,000106	5298,852921
0,000104	5301,833153
0,000103	5304,813385
0,000104	5307,793617
0,000103	5310,773849
0,000102	5313,754082
0,000101	5316,734314
0,000102	5319,714546
0,000101	5322,694778
0,000101	5325,675011
0,0001	5328,655243
0,000101	5331,635475
0,000101	5334,615707
0,000101	5337,59594
0,000102	5340,576172
0,000101	5343,556404
0,000101	5346,536636
0,000101	5349,516869
0,000101	5352,497101
0,000101	5355,477333
0,0000995	5358,457565
0,0000994	5361,437798
0,0000974	5364,41803
0,0000966	5367,398262
0,0000953	5370,378494
0,0000934	5373,358727
0,000092	5376,338959
0,0000895	5379,319191
0,0000877	5382,299423
0,0000856	5385,279655
0,0000835	5388,259888
0,0000816	5391,24012
0,0000793	5394,220352
0,0000776	5397,200584
0,0000755	5400,180817
0,0000723	5403,161049
0,0000713	5406,141281
0,000069	5409,121513
0,0000675	5412,101746
0,0000652	5415,081978
0,0000643	5418,06221
0,000062	5421,042442
0,0000607	5424,022675
0,0000587	5427,002907
0,0000574	5429,983139
0,0000556	5432,963371
0,0000543	5435,943604
0,0000525	5438,923836
0,0000507	5441,904068
0,0000493	5444,8843
0,0000484	5447,864532
0,0000477	5450,844765
0,0000462	5453,824997
0,0000465	5456,805229
0,0000464	5459,785461
0,0000486	5462,765694
0,00005	5465,745926
0,000052	5468,726158
0,0000569	5471,70639
0,0000594	5474,686623
0,0000648	5477,666855
0,0000681	5480,647087
0,0000731	5483,627319
0,0000772	5486,607552
0,0000817	5489,587784
0,000086	5492,568016
0,0000906	5495,548248
0,0000933	5498,528481
0,0000969	5501,508713
0,0001	5504,488945
0,000104	5507,469177
0,000106	5510,449409
0,000108	5513,429642
0,000111	5516,409874
0,000112	5519,390106
0,000113	5522,370338
0,000115	5525,350571
0,000117	5528,330803
0,000117	5531,311035
0,000118	5534,291267
0,000118	5537,2715
0,000119	5540,251732
0,00012	5543,231964
0,00012	5546,212196
0,00012	5549,192429
0,000119	5552,172661
0,000119	5555,152893
0,000119	5558,133125
0,000117	5561,113358
0,000116	5564,09359
0,000114	5567,073822
0,000112	5570,054054
0,000111	5573,034286
0,000109	5576,014519
0,000108	5578,994751
0,000104	5581,974983
0,000102	5584,955215
0,0000989	5587,935448
0,0000957	5590,91568
0,0000924	5593,895912
0,0000884	5596,876144
0,0000839	5599,856377
0,0000804	5602,836609
0,0000756	5605,816841
0,0000707	5608,797073
0,000066	5611,777306
0,00006	5614,757538
0,0000555	5617,73777
0,0000493	5620,718002
0,0000435	5623,698235
0,0000372	5626,678467
0,0000312	5629,658699
0,0000256	5632,638931
0,0000196	5635,619164
0,0000143	5638,599396
0,00000747	5641,579628
0,00000571	5644,55986
0,00000628	5647,540092
0,0000105	5650,520325
0,000014	5653,500557
0,0000178	5656,480789
0,0000222	5659,461021
0,0000258	5662,441254
0,0000289	5665,421486
0,0000323	5668,401718
0,0000346	5671,38195
0,0000368	5674,362183
0,0000395	5677,342415
0,0000415	5680,322647
0,000044	5683,302879
0,0000459	5686,283112
0,0000481	5689,263344
0,0000497	5692,243576
0,0000511	5695,223808
0,0000528	5698,204041
0,0000536	5701,184273
0,0000549	5704,164505
0,0000557	5707,144737
0,0000574	5710,124969
0,0000584	5713,105202
0,0000591	5716,085434
0,00006	5719,065666
0,0000596	5722,045898
0,0000599	5725,026131
0,0000602	5728,006363
0,0000603	5730,986595
0,0000611	5733,966827
0,0000602	5736,94706
0,0000615	5739,927292
0,0000615	5742,907524
0,0000616	5745,887756
0,0000603	5748,867989
0,0000611	5751,848221
0,0000615	5754,828453
0,0000615	5757,808685
0,0000617	5760,788918
0,0000612	5763,76915
0,0000604	5766,749382
0,0000595	5769,729614
0,000059	5772,709846
0,0000594	5775,690079
0,000059	5778,670311
0,0000584	5781,650543
0,0000583	5784,630775
0,0000578	5787,611008
0,000059	5790,59124
0,0000579	5793,571472
0,0000579	5796,551704
0,0000572	5799,531937
0,0000579	5802,512169
0,0000583	5805,492401
0,0000581	5808,472633
0,000057	5811,452866
0,000057	5814,433098
0,0000566	5817,41333
0,0000563	5820,393562
0,0000563	5823,373795
0,0000564	5826,354027
0,0000562	5829,334259
0,0000553	5832,314491
0,0000554	5835,294724
0,0000542	5838,274956
0,0000543	5841,255188
0,0000537	5844,23542
0,0000532	5847,215652
0,0000537	5850,195885
0,0000529	5853,176117
0,000052	5856,156349
0,000051	5859,136581
0,0000509	5862,116814
0,0000505	5865,097046
0,0000498	5868,077278
0,0000496	5871,05751
0,0000487	5874,037743
0,0000503	5877,017975
0,0000497	5879,998207
0,0000494	5882,978439
0,0000489	5885,958672
0,0000494	5888,938904
0,0000486	5891,919136
0,0000487	5894,899368
0,000049	5897,879601
0,000048	5900,859833
0,0000494	5903,840065
0,0000486	5906,820297
0,0000481	5909,800529
0,0000486	5912,780762
0,0000484	5915,760994
0,0000474	5918,741226
0,0000476	5921,721458
0,0000478	5924,701691
0,0000469	5927,681923
0,0000463	5930,662155
0,0000458	5933,642387
0,0000466	5936,62262
0,0000455	5939,602852
0,000045	5942,583084
0,0000457	5945,563316
[truncated: 30,772 more rows]
