# Supplementary material for: Predicting the Durability of Solid Fired Bricks Using NDT Electroacoustic Methods
Source: Materials (Basel). 2022 Aug 25;15(17):5882. doi: 10.3390/ma15175882 (PMC9457344; doi:10.3390/ma15175882)
Supplement: Supplementary file 1 [file materials-15-05882-s001.zip › 42-NV0_FT.csv]

ASCII data file created with TiePie Multi Channel software. www.tiepie.com.
2021-02-24 09:15:45 704m
Frequency	FFT1
Hz	V
0,000583	0
0,000398	2,980232239
0,000381	5,960464478
0,0004	8,940696716
0,000392	11,92092896
0,000398	14,90116119
0,000395	17,88139343
0,000397	20,86162567
0,000416	23,84185791
0,000422	26,82209015
0,000404	29,80232239
0,0004	32,78255463
0,000389	35,76278687
0,000389	38,7430191
0,000385	41,72325134
0,000383	44,70348358
0,000386	47,68371582
0,000399	50,66394806
0,000388	53,6441803
0,000383	56,62441254
0,000385	59,60464478
0,000386	62,58487701
0,000383	65,56510925
0,000379	68,54534149
0,00038	71,52557373
0,000378	74,50580597
0,000378	77,48603821
0,000377	80,46627045
0,000377	83,44650269
0,000375	86,42673492
0,000377	89,40696716
0,000376	92,3871994
0,000376	95,36743164
0,000372	98,34766388
0,000374	101,3278961
0,000375	104,3081284
0,000373	107,2883606
0,000375	110,2685928
0,000372	113,2488251
0,000373	116,2290573
0,00037	119,2092896
0,000374	122,1895218
0,000369	125,169754
0,00037	128,1499863
0,000371	131,1302185
0,000372	134,1104507
0,000371	137,090683
0,000375	140,0709152
0,000375	143,0511475
0,000374	146,0313797
0,000376	149,0116119
0,000377	151,9918442
0,000375	154,9720764
0,000374	157,9523087
0,000376	160,9325409
0,000374	163,9127731
0,000372	166,8930054
0,00037	169,8732376
0,000366	172,8534698
0,000365	175,8337021
0,000364	178,8139343
0,00036	181,7941666
0,000356	184,7743988
0,000356	187,754631
0,000356	190,7348633
0,000355	193,7150955
0,000354	196,6953278
0,000354	199,67556
0,000353	202,6557922
0,000355	205,6360245
0,000353	208,6162567
0,000353	211,596489
0,000354	214,5767212
0,000353	217,5569534
0,000353	220,5371857
0,000351	223,5174179
0,000352	226,4976501
0,000351	229,4778824
0,000353	232,4581146
0,000352	235,4383469
0,000351	238,4185791
0,000351	241,3988113
0,000349	244,3790436
0,00035	247,3592758
0,000349	250,3395081
0,000348	253,3197403
0,000348	256,2999725
0,000348	259,2802048
0,000348	262,260437
0,000349	265,2406693
0,000348	268,2209015
0,00035	271,2011337
0,000347	274,181366
0,000345	277,1615982
0,000347	280,1418304
0,000348	283,1220627
0,000347	286,1022949
0,000348	289,0825272
0,000345	292,0627594
0,000347	295,0429916
0,000346	298,0232239
0,000347	301,0034561
0,000349	303,9836884
0,000346	306,9639206
0,000347	309,9441528
0,000347	312,9243851
0,000347	315,9046173
0,000348	318,8848495
0,000347	321,8650818
0,000347	324,845314
0,00035	327,8255463
0,000348	330,8057785
0,000349	333,7860107
0,000349	336,766243
0,000348	339,7464752
0,000349	342,7267075
0,000349	345,7069397
0,000349	348,6871719
0,000348	351,6674042
0,000349	354,6476364
0,000349	357,6278687
0,000348	360,6081009
0,000349	363,5883331
0,000347	366,5685654
0,000348	369,5487976
0,000346	372,5290298
0,000346	375,5092621
0,000346	378,4894943
0,000346	381,4697266
0,000347	384,4499588
0,000345	387,430191
0,000345	390,4104233
0,000344	393,3906555
0,000346	396,3708878
0,000345	399,35112
0,000347	402,3313522
0,000344	405,3115845
0,000343	408,2918167
0,000345	411,272049
0,000345	414,2522812
0,000346	417,2325134
0,000344	420,2127457
0,000343	423,1929779
0,000344	426,1732101
0,000344	429,1534424
0,000344	432,1336746
0,000345	435,1139069
0,000343	438,0941391
0,000346	441,0743713
0,000343	444,0546036
0,000345	447,0348358
0,000344	450,0150681
0,000345	452,9953003
0,000346	455,9755325
0,000346	458,9557648
0,000346	461,935997
0,000345	464,9162292
0,000347	467,8964615
0,000346	470,8766937
0,000346	473,856926
0,000347	476,8371582
0,000345	479,8173904
0,000346	482,7976227
0,000348	485,7778549
0,00035	488,7580872
0,000349	491,7383194
0,000348	494,7185516
0,000349	497,6987839
0,000349	500,6790161
0,000349	503,6592484
0,00035	506,6394806
0,00035	509,6197128
0,00035	512,5999451
0,00035	515,5801773
0,00035	518,5604095
0,00035	521,5406418
0,000351	524,520874
0,000351	527,5011063
0,000351	530,4813385
0,000351	533,4615707
0,000352	536,441803
0,000352	539,4220352
0,000351	542,4022675
0,000353	545,3824997
0,000352	548,3627319
0,000352	551,3429642
0,000354	554,3231964
0,000355	557,3034286
0,000354	560,2836609
0,000354	563,2638931
0,000355	566,2441254
0,000358	569,2243576
0,000358	572,2045898
0,000358	575,1848221
0,000359	578,1650543
0,000359	581,1452866
0,000359	584,1255188
0,00036	587,105751
0,000362	590,0859833
0,000362	593,0662155
0,000361	596,0464478
0,000362	599,02668
0,000362	602,0069122
0,000362	604,9871445
0,000363	607,9673767
0,000365	610,9476089
0,000365	613,9278412
0,000364	616,9080734
0,000366	619,8883057
0,000365	622,8685379
0,000366	625,8487701
0,000367	628,8290024
0,000365	631,8092346
0,000367	634,7894669
0,000368	637,7696991
0,000368	640,7499313
0,000367	643,7301636
0,000369	646,7103958
0,000369	649,6906281
0,000369	652,6708603
0,000369	655,6510925
0,000368	658,6313248
0,00037	661,611557
0,00037	664,5917892
0,00037	667,5720215
0,000371	670,5522537
0,000369	673,532486
0,000371	676,5127182
0,000372	679,4929504
0,000372	682,4731827
0,000372	685,4534149
0,000372	688,4336472
0,000373	691,4138794
0,000372	694,3941116
0,000372	697,3743439
0,000372	700,3545761
0,000373	703,3348083
0,000374	706,3150406
0,000375	709,2952728
0,000375	712,2755051
0,000377	715,2557373
0,000376	718,2359695
0,000377	721,2162018
0,000377	724,196434
0,000377	727,1766663
0,000378	730,1568985
0,000378	733,1371307
0,000378	736,117363
0,000379	739,0975952
0,00038	742,0778275
0,00038	745,0580597
0,000381	748,0382919
0,000381	751,0185242
0,000383	753,9987564
0,000385	756,9789886
0,000383	759,9592209
0,000385	762,9394531
0,000385	765,9196854
0,000387	768,8999176
0,000386	771,8801498
0,000388	774,8603821
0,000388	777,8406143
0,00039	780,8208466
0,00039	783,8010788
0,00039	786,781311
0,000392	789,7615433
0,000394	792,7417755
0,000393	795,7220078
0,000394	798,70224
0,000395	801,6824722
0,000396	804,6627045
0,000397	807,6429367
0,000397	810,6231689
0,000398	813,6034012
0,000398	816,5836334
0,000399	819,5638657
0,0004	822,5440979
0,000401	825,5243301
0,000402	828,5045624
0,000403	831,4847946
0,000404	834,4650269
0,000405	837,4452591
0,000406	840,4254913
0,000407	843,4057236
0,000408	846,3859558
0,000408	849,366188
0,000409	852,3464203
0,00041	855,3266525
0,000411	858,3068848
0,000412	861,287117
0,000413	864,2673492
0,000413	867,2475815
0,000415	870,2278137
0,000416	873,208046
0,000417	876,1882782
0,000416	879,1685104
0,000418	882,1487427
0,000421	885,1289749
0,00042	888,1092072
0,000421	891,0894394
0,000422	894,0696716
0,000423	897,0499039
0,000424	900,0301361
0,000426	903,0103683
0,000426	905,9906006
0,000429	908,9708328
0,00043	911,9510651
0,000431	914,9312973
0,000431	917,9115295
0,000433	920,8917618
0,000434	923,871994
0,000436	926,8522263
0,000437	929,8324585
0,000437	932,8126907
0,000439	935,792923
0,000441	938,7731552
0,000441	941,7533875
0,000443	944,7336197
0,000444	947,7138519
0,000444	950,6940842
0,000447	953,6743164
0,000447	956,6545486
0,00045	959,6347809
0,00045	962,6150131
0,000452	965,5952454
0,000453	968,5754776
0,000456	971,5557098
0,000456	974,5359421
0,000458	977,5161743
0,000459	980,4964066
0,000462	983,4766388
0,000462	986,456871
0,000464	989,4371033
0,000464	992,4173355
0,000468	995,3975677
0,000469	998,3778
0,000471	1001,358032
0,000473	1004,338264
0,000474	1007,318497
0,000476	1010,298729
0,000478	1013,278961
0,00048	1016,259193
0,000481	1019,239426
0,000483	1022,219658
0,000485	1025,19989
0,000488	1028,180122
0,000489	1031,160355
0,000491	1034,140587
0,000493	1037,120819
0,000495	1040,101051
0,000497	1043,081284
0,000501	1046,061516
0,000501	1049,041748
0,000505	1052,02198
0,000509	1055,002213
0,00051	1057,982445
0,000513	1060,962677
0,000515	1063,942909
0,000518	1066,923141
0,00052	1069,903374
0,000523	1072,883606
0,000526	1075,863838
0,000529	1078,84407
0,000532	1081,824303
0,000533	1084,804535
0,000536	1087,784767
0,000538	1090,764999
0,000543	1093,745232
0,000544	1096,725464
0,000545	1099,705696
0,000548	1102,685928
0,000551	1105,666161
0,000554	1108,646393
0,000558	1111,626625
0,00056	1114,606857
0,000563	1117,58709
0,000566	1120,567322
0,00057	1123,547554
0,000572	1126,527786
0,000575	1129,508018
0,000578	1132,488251
0,000581	1135,468483
0,000585	1138,448715
0,000588	1141,428947
0,000592	1144,40918
0,000595	1147,389412
0,000599	1150,369644
0,000601	1153,349876
0,000604	1156,330109
0,000609	1159,310341
0,000612	1162,290573
0,000616	1165,270805
0,00062	1168,251038
0,000623	1171,23127
0,000627	1174,211502
0,000632	1177,191734
0,000636	1180,171967
0,00064	1183,152199
0,000644	1186,132431
0,000649	1189,112663
0,000652	1192,092896
0,000656	1195,073128
0,000662	1198,05336
0,000667	1201,033592
0,000672	1204,013824
0,000676	1206,994057
0,000682	1209,974289
0,000687	1212,954521
0,000692	1215,934753
0,000698	1218,914986
0,000703	1221,895218
0,000709	1224,87545
0,000715	1227,855682
0,000722	1230,835915
0,000727	1233,816147
0,000734	1236,796379
0,000739	1239,776611
0,000747	1242,756844
0,000753	1245,737076
0,000761	1248,717308
0,000769	1251,69754
0,000775	1254,677773
0,000783	1257,658005
0,00079	1260,638237
0,000798	1263,618469
0,000805	1266,598701
0,000814	1269,578934
0,000821	1272,559166
0,00083	1275,539398
0,000837	1278,51963
0,000846	1281,499863
0,000854	1284,480095
0,000864	1287,460327
0,000873	1290,440559
0,000881	1293,420792
0,000891	1296,401024
0,000901	1299,381256
0,000912	1302,361488
0,000923	1305,341721
0,000934	1308,321953
0,000945	1311,302185
0,00096	1314,282417
0,000971	1317,26265
0,000985	1320,242882
0,000999	1323,223114
0,00101	1326,203346
0,00103	1329,183578
0,00104	1332,163811
0,00106	1335,144043
0,00108	1338,124275
0,00109	1341,104507
0,00111	1344,08474
0,00113	1347,064972
0,00115	1350,045204
0,00117	1353,025436
0,00119	1356,005669
0,00122	1358,985901
0,00124	1361,966133
0,00127	1364,946365
0,00129	1367,926598
0,00132	1370,90683
0,00135	1373,887062
0,00138	1376,867294
0,00141	1379,847527
0,00145	1382,827759
0,00149	1385,807991
0,00153	1388,788223
0,00157	1391,768456
0,00161	1394,748688
0,00166	1397,72892
0,00171	1400,709152
0,00177	1403,689384
0,00183	1406,669617
0,0019	1409,649849
0,00197	1412,630081
0,00205	1415,610313
0,00214	1418,590546
0,00223	1421,570778
0,00234	1424,55101
0,00246	1427,531242
0,0026	1430,511475
0,00275	1433,491707
0,00293	1436,471939
0,00313	1439,452171
0,00337	1442,432404
0,00365	1445,412636
0,00397	1448,392868
0,00435	1451,3731
0,00481	1454,353333
0,00533	1457,333565
0,00592	1460,313797
0,00652	1463,294029
0,00698	1466,274261
0,00713	1469,254494
0,00678	1472,234726
0,00604	1475,214958
0,00517	1478,19519
0,00437	1481,175423
0,00369	1484,155655
0,00313	1487,135887
0,00269	1490,116119
0,00231	1493,096352
0,00201	1496,076584
0,00175	1499,056816
0,00153	1502,037048
0,00133	1505,017281
0,00116	1507,997513
0,00101	1510,977745
0,000878	1513,957977
0,000756	1516,93821
0,000645	1519,918442
0,000545	1522,898674
0,000449	1525,878906
0,000362	1528,859138
0,000278	1531,839371
0,000201	1534,819603
0,000126	1537,799835
0,0000619	1540,780067
0,000049	1543,7603
0,000103	1546,740532
0,000168	1549,720764
0,000234	1552,700996
0,000299	1555,681229
0,000365	1558,661461
0,000432	1561,641693
0,0005	1564,621925
0,000571	1567,602158
0,000643	1570,58239
0,000716	1573,562622
0,000794	1576,542854
0,000873	1579,523087
0,000959	1582,503319
0,00105	1585,483551
0,00114	1588,463783
0,00125	1591,444016
0,00136	1594,424248
0,00147	1597,40448
0,00161	1600,384712
0,00175	1603,364944
0,00191	1606,345177
0,00209	1609,325409
0,00229	1612,305641
0,00253	1615,285873
0,0028	1618,266106
0,00312	1621,246338
0,00349	1624,22657
0,00394	1627,206802
0,00448	1630,187035
0,00515	1633,167267
0,00596	1636,147499
0,00695	1639,127731
0,00813	1642,107964
0,00938	1645,088196
0,0104	1648,068428
0,0107	1651,04866
0,00997	1654,028893
0,00875	1657,009125
0,00751	1659,989357
0,00646	1662,969589
0,00563	1665,949821
0,00497	1668,930054
0,00444	1671,910286
0,00402	1674,890518
0,00366	1677,87075
0,00337	1680,850983
0,00312	1683,831215
0,0029	1686,811447
0,00271	1689,791679
0,00255	1692,771912
0,0024	1695,752144
0,00227	1698,732376
0,00216	1701,712608
0,00205	1704,692841
0,00196	1707,673073
0,00187	1710,653305
0,00179	1713,633537
0,00172	1716,61377
0,00165	1719,594002
0,00159	1722,574234
0,00154	1725,554466
0,00148	1728,534698
0,00143	1731,514931
0,00139	1734,495163
0,00135	1737,475395
0,0013	1740,455627
0,00126	1743,43586
0,00123	1746,416092
0,0012	1749,396324
0,00116	1752,376556
0,00113	1755,356789
0,0011	1758,337021
0,00107	1761,317253
0,00105	1764,297485
0,00102	1767,277718
0,000997	1770,25795
0,000973	1773,238182
0,000952	1776,218414
0,00093	1779,198647
0,000909	1782,178879
0,000888	1785,159111
0,000869	1788,139343
0,00085	1791,119576
0,000834	1794,099808
0,000817	1797,08004
0,0008	1800,060272
0,000784	1803,040504
0,000767	1806,020737
0,000752	1809,000969
0,000737	1811,981201
0,000723	1814,961433
0,000711	1817,941666
0,0007	1820,921898
0,00069	1823,90213
0,00068	1826,882362
0,000669	1829,862595
0,000658	1832,842827
0,000646	1835,823059
0,000636	1838,803291
0,000625	1841,783524
0,000615	1844,763756
0,000606	1847,743988
0,000598	1850,72422
0,000587	1853,704453
0,000578	1856,684685
0,000569	1859,664917
0,000561	1862,645149
0,000554	1865,625381
0,000544	1868,605614
0,000537	1871,585846
0,000529	1874,566078
0,000521	1877,54631
0,000513	1880,526543
0,000506	1883,506775
0,0005	1886,487007
0,000493	1889,467239
0,000485	1892,447472
0,000479	1895,427704
0,000472	1898,407936
0,000466	1901,388168
0,000459	1904,368401
0,000453	1907,348633
0,000447	1910,328865
0,00044	1913,309097
0,000436	1916,28933
0,00043	1919,269562
0,000425	1922,249794
0,000418	1925,230026
0,000413	1928,210258
0,000408	1931,190491
0,000403	1934,170723
0,000398	1937,150955
0,000395	1940,131187
0,000389	1943,11142
0,000385	1946,091652
0,000379	1949,071884
0,000375	1952,052116
0,000372	1955,032349
0,000367	1958,012581
0,000362	1960,992813
0,000358	1963,973045
0,000355	1966,953278
0,000351	1969,93351
0,000347	1972,913742
0,000344	1975,893974
0,000341	1978,874207
0,000336	1981,854439
0,000334	1984,834671
0,00033	1987,814903
0,000325	1990,795135
0,000322	1993,775368
0,000318	1996,7556
0,000315	1999,735832
0,000312	2002,716064
0,000309	2005,696297
0,000306	2008,676529
0,000302	2011,656761
0,0003	2014,636993
0,000296	2017,617226
0,000293	2020,597458
0,00029	2023,57769
0,000286	2026,557922
0,000284	2029,538155
0,000281	2032,518387
0,000277	2035,498619
0,000274	2038,478851
0,000272	2041,459084
0,000269	2044,439316
0,000266	2047,419548
0,000262	2050,39978
0,00026	2053,380013
0,000256	2056,360245
0,000255	2059,340477
0,000251	2062,320709
0,000249	2065,300941
0,000246	2068,281174
0,000244	2071,261406
0,000241	2074,241638
0,000239	2077,22187
0,000236	2080,202103
0,000233	2083,182335
0,000231	2086,162567
0,000229	2089,142799
0,000226	2092,123032
0,000225	2095,103264
0,000222	2098,083496
0,000219	2101,063728
0,000218	2104,043961
0,000216	2107,024193
0,000213	2110,004425
0,00021	2112,984657
0,000208	2115,96489
0,000207	2118,945122
0,000205	2121,925354
0,000202	2124,905586
0,0002	2127,885818
0,000199	2130,866051
0,000197	2133,846283
0,000195	2136,826515
0,000192	2139,806747
0,000191	2142,78698
0,000188	2145,767212
0,000186	2148,747444
0,000184	2151,727676
0,000183	2154,707909
0,000181	2157,688141
0,000179	2160,668373
0,000177	2163,648605
0,000176	2166,628838
0,000174	2169,60907
0,000172	2172,589302
0,000171	2175,569534
0,000168	2178,549767
0,000166	2181,529999
0,000165	2184,510231
0,000164	2187,490463
0,000162	2190,470695
0,000162	2193,450928
0,00016	2196,43116
0,000158	2199,411392
0,000155	2202,391624
0,000155	2205,371857
0,000153	2208,352089
0,000151	2211,332321
0,00015	2214,312553
0,000149	2217,292786
0,000147	2220,273018
0,000145	2223,25325
0,000144	2226,233482
0,000143	2229,213715
0,000142	2232,193947
0,000141	2235,174179
0,000138	2238,154411
0,000137	2241,134644
0,000135	2244,114876
0,000135	2247,095108
0,000132	2250,07534
0,000132	2253,055573
0,00013	2256,035805
0,00013	2259,016037
0,000128	2261,996269
0,000126	2264,976501
0,000125	2267,956734
0,000124	2270,936966
0,000123	2273,917198
0,000121	2276,89743
0,00012	2279,877663
0,000119	2282,857895
0,000117	2285,838127
0,000116	2288,818359
0,000114	2291,798592
0,000113	2294,778824
0,000113	2297,759056
0,00011	2300,739288
0,00011	2303,719521
0,000109	2306,699753
0,000107	2309,679985
0,000106	2312,660217
0,000106	2315,64045
0,000105	2318,620682
0,000104	2321,600914
0,000103	2324,581146
0,0001	2327,561378
0,000101	2330,541611
0,0001	2333,521843
0,0000986	2336,502075
0,0000978	2339,482307
0,0000965	2342,46254
0,0000949	2345,442772
0,0000944	2348,423004
0,0000935	2351,403236
0,0000924	2354,383469
0,0000921	2357,363701
0,0000916	2360,343933
0,0000891	2363,324165
0,0000897	2366,304398
0,0000876	2369,28463
0,000087	2372,264862
0,0000861	2375,245094
0,0000847	2378,225327
0,0000837	2381,205559
0,0000833	2384,185791
0,0000808	2387,166023
0,0000813	2390,146255
0,0000796	2393,126488
0,0000805	2396,10672
0,0000777	2399,086952
0,0000774	2402,067184
0,0000774	2405,047417
0,0000761	2408,027649
0,0000755	2411,007881
0,0000752	2413,988113
0,0000728	2416,968346
0,0000722	2419,948578
0,0000726	2422,92881
0,0000703	2425,909042
0,0000694	2428,889275
0,0000695	2431,869507
0,0000692	2434,849739
0,0000681	2437,829971
0,0000662	2440,810204
0,0000656	2443,790436
0,0000649	2446,770668
0,0000638	2449,7509
0,0000645	2452,731133
0,0000628	2455,711365
0,0000612	2458,691597
0,0000621	2461,671829
0,0000625	2464,652061
0,0000612	2467,632294
0,0000602	2470,612526
0,0000607	2473,592758
0,0000591	2476,57299
0,0000585	2479,553223
0,0000575	2482,533455
0,0000573	2485,513687
0,0000572	2488,493919
0,0000563	2491,474152
0,0000553	2494,454384
0,0000556	2497,434616
0,0000554	2500,414848
0,0000534	2503,395081
0,0000542	2506,375313
0,0000543	2509,355545
0,000053	2512,335777
0,0000532	2515,31601
0,0000523	2518,296242
0,0000517	2521,276474
0,0000516	2524,256706
0,0000511	2527,236938
0,0000504	2530,217171
0,0000498	2533,197403
0,0000501	2536,177635
0,0000485	2539,157867
0,0000493	2542,1381
0,0000482	2545,118332
0,0000478	2548,098564
0,000047	2551,078796
0,0000471	2554,059029
0,0000464	2557,039261
0,0000463	2560,019493
0,0000459	2562,999725
0,0000455	2565,979958
0,0000455	2568,96019
0,0000448	2571,940422
0,0000455	2574,920654
0,0000439	2577,900887
0,0000449	2580,881119
0,0000442	2583,861351
0,0000442	2586,841583
0,0000443	2589,821815
0,0000434	2592,802048
0,000044	2595,78228
0,0000438	2598,762512
0,0000448	2601,742744
0,0000425	2604,722977
0,0000437	2607,703209
0,0000433	2610,683441
0,0000432	2613,663673
0,0000429	2616,643906
0,0000429	2619,624138
0,0000425	2622,60437
0,000042	2625,584602
0,0000427	2628,564835
0,0000418	2631,545067
0,0000421	2634,525299
0,0000419	2637,505531
0,0000414	2640,485764
0,0000406	2643,465996
0,0000407	2646,446228
0,0000394	2649,42646
0,0000388	2652,406693
0,0000378	2655,386925
0,000038	2658,367157
0,0000371	2661,347389
0,000038	2664,327621
0,0000363	2667,307854
0,0000367	2670,288086
0,0000371	2673,268318
0,0000373	2676,24855
0,0000374	2679,228783
0,0000393	2682,209015
0,0000413	2685,189247
0,0000432	2688,169479
0,0000453	2691,149712
0,0000474	2694,129944
0,0000525	2697,110176
0,0000577	2700,090408
0,000063	2703,070641
0,0000715	2706,050873
0,0000804	2709,031105
0,0000915	2712,011337
0,000103	2714,99157
0,000117	2717,971802
0,000131	2720,952034
0,000147	2723,932266
0,000162	2726,912498
0,000175	2729,892731
0,000186	2732,872963
0,000194	2735,853195
0,000198	2738,833427
0,000201	2741,81366
0,0002	2744,793892
0,000198	2747,774124
0,000195	2750,754356
0,000193	2753,734589
0,000189	2756,714821
0,000187	2759,695053
0,000184	2762,675285
0,000182	2765,655518
0,000179	2768,63575
0,000179	2771,615982
0,000176	2774,596214
0,000175	2777,576447
0,000174	2780,556679
0,000172	2783,536911
0,000171	2786,517143
0,000171	2789,497375
0,000171	2792,477608
0,00017	2795,45784
0,000171	2798,438072
0,00017	2801,418304
0,000171	2804,398537
0,000171	2807,378769
0,00017	2810,359001
0,000172	2813,339233
0,000172	2816,319466
0,000173	2819,299698
0,000172	2822,27993
0,000173	2825,260162
0,000174	2828,240395
0,000173	2831,220627
0,000175	2834,200859
0,000176	2837,181091
0,000177	2840,161324
0,000178	2843,141556
0,00018	2846,121788
0,00018	2849,10202
0,000181	2852,082253
0,000182	2855,062485
0,000184	2858,042717
0,000185	2861,022949
0,000186	2864,003181
0,000189	2866,983414
0,00019	2869,963646
0,000191	2872,943878
0,000192	2875,92411
0,000194	2878,904343
0,000195	2881,884575
0,000197	2884,864807
0,000198	2887,845039
0,000201	2890,825272
0,000201	2893,805504
0,000204	2896,785736
0,000206	2899,765968
0,000206	2902,746201
0,000209	2905,726433
0,00021	2908,706665
0,000212	2911,686897
0,000215	2914,66713
0,000216	2917,647362
0,000218	2920,627594
0,00022	2923,607826
0,000221	2926,588058
0,000223	2929,568291
0,000225	2932,548523
0,000228	2935,528755
0,000229	2938,508987
0,000231	2941,48922
0,000234	2944,469452
0,000238	2947,449684
0,000241	2950,429916
0,000245	2953,410149
0,00025	2956,390381
0,000255	2959,370613
0,00026	2962,350845
0,000262	2965,331078
0,000268	2968,31131
0,000271	2971,291542
0,000276	2974,271774
0,00028	2977,252007
0,000284	2980,232239
0,000288	2983,212471
0,000292	2986,192703
0,000297	2989,172935
0,000299	2992,153168
0,000303	2995,1334
0,000308	2998,113632
0,000313	3001,093864
0,000317	3004,074097
0,00032	3007,054329
0,000326	3010,034561
0,00033	3013,014793
0,000334	3015,995026
0,000339	3018,975258
0,000343	3021,95549
0,000349	3024,935722
0,000353	3027,915955
0,000358	3030,896187
0,000362	3033,876419
0,000368	3036,856651
0,000373	3039,836884
0,000379	3042,817116
0,000384	3045,797348
0,000389	3048,77758
0,000395	3051,757813
0,000401	3054,738045
0,000406	3057,718277
0,000412	3060,698509
0,000417	3063,678741
0,000422	3066,658974
0,000428	3069,639206
0,000433	3072,619438
0,000439	3075,59967
0,000444	3078,579903
0,000451	3081,560135
0,000456	3084,540367
0,000465	3087,520599
0,000471	3090,500832
0,00048	3093,481064
0,000489	3096,461296
0,000497	3099,441528
0,000507	3102,421761
0,000515	3105,401993
0,000525	3108,382225
0,000534	3111,362457
0,000542	3114,34269
0,000552	3117,322922
0,000562	3120,303154
0,000576	3123,283386
0,000591	3126,263618
0,000607	3129,243851
0,000625	3132,224083
0,000644	3135,204315
0,000662	3138,184547
0,000682	3141,16478
0,000702	3144,145012
0,000722	3147,125244
0,000742	3150,105476
0,000765	3153,085709
0,000787	3156,065941
0,000809	3159,046173
0,000835	3162,026405
0,000861	3165,006638
0,000887	3167,98687
0,000916	3170,967102
0,000945	3173,947334
0,000977	3176,927567
0,00101	3179,907799
0,00105	3182,888031
0,00108	3185,868263
0,00113	3188,848495
0,00117	3191,828728
0,00122	3194,80896
0,00127	3197,789192
0,00133	3200,769424
0,00139	3203,749657
0,00145	3206,729889
0,00153	3209,710121
0,0016	3212,690353
0,00169	3215,670586
0,00178	3218,650818
0,00189	3221,63105
0,002	3224,611282
0,00213	3227,591515
0,00227	3230,571747
0,00243	3233,551979
0,0026	3236,532211
0,00278	3239,512444
0,00298	3242,492676
0,00319	3245,472908
0,0034	3248,45314
0,0036	3251,433372
0,00378	3254,413605
0,0039	3257,393837
0,00394	3260,374069
0,0039	3263,354301
0,00377	3266,334534
0,00357	3269,314766
0,00334	3272,294998
0,0031	3275,27523
0,00286	3278,255463
0,00263	3281,235695
0,00243	3284,215927
0,00224	3287,196159
0,00208	3290,176392
0,00193	3293,156624
0,00179	3296,136856
0,00167	3299,117088
0,00156	3302,097321
0,00146	3305,077553
0,00137	3308,057785
0,00129	3311,038017
0,00121	3314,01825
0,00114	3316,998482
0,00108	3319,978714
0,00103	3322,958946
0,000971	3325,939178
0,000921	3328,919411
0,000875	3331,899643
0,000831	3334,879875
0,00079	3337,860107
0,000751	3340,84034
0,000716	3343,820572
0,000681	3346,800804
0,000649	3349,781036
0,000619	3352,761269
0,000593	3355,741501
0,000567	3358,721733
0,000546	3361,701965
0,000525	3364,682198
0,000509	3367,66243
0,000498	3370,642662
0,000493	3373,622894
0,000491	3376,603127
0,000498	3379,583359
0,000511	3382,563591
0,000531	3385,543823
0,00056	3388,524055
0,000596	3391,504288
0,00064	3394,48452
0,000691	3397,464752
0,000746	3400,444984
0,000806	3403,425217
0,00087	3406,405449
0,000931	3409,385681
0,000989	3412,365913
0,00104	3415,346146
0,00108	3418,326378
0,00111	3421,30661
0,00113	3424,286842
0,00114	3427,267075
0,00113	3430,247307
0,00112	3433,227539
0,00111	3436,207771
0,00108	3439,188004
0,00106	3442,168236
0,00103	3445,148468
0,00101	3448,1287
0,000978	3451,108932
0,000951	3454,089165
0,000926	3457,069397
0,000901	3460,049629
0,000877	3463,029861
0,000853	3466,010094
0,000833	3468,990326
0,000813	3471,970558
0,000794	3474,95079
0,000775	3477,931023
0,000758	3480,911255
0,000742	3483,891487
0,000726	3486,871719
0,000712	3489,851952
0,000697	3492,832184
0,000684	3495,812416
0,000671	3498,792648
0,000657	3501,772881
0,000646	3504,753113
0,000634	3507,733345
0,000623	3510,713577
0,000612	3513,69381
0,000603	3516,674042
0,000592	3519,654274
0,000583	3522,634506
0,000574	3525,614738
0,000564	3528,594971
0,000556	3531,575203
0,000547	3534,555435
0,00054	3537,535667
0,000531	3540,5159
0,000525	3543,496132
0,000517	3546,476364
0,000511	3549,456596
0,000503	3552,436829
0,000497	3555,417061
0,00049	3558,397293
0,000485	3561,377525
0,000479	3564,357758
0,000473	3567,33799
0,000467	3570,318222
0,000462	3573,298454
0,000456	3576,278687
0,000451	3579,258919
0,000447	3582,239151
0,000442	3585,219383
0,000436	3588,199615
0,000433	3591,179848
0,000428	3594,16008
0,000424	3597,140312
0,00042	3600,120544
0,000415	3603,100777
0,000412	3606,081009
0,000408	3609,061241
0,000403	3612,041473
0,0004	3615,021706
0,000397	3618,001938
0,000392	3620,98217
0,000389	3623,962402
0,000386	3626,942635
0,000383	3629,922867
0,000379	3632,903099
0,000375	3635,883331
0,000372	3638,863564
0,000369	3641,843796
0,000366	3644,824028
0,000362	3647,80426
0,000359	3650,784492
0,000357	3653,764725
0,000353	3656,744957
0,00035	3659,725189
0,000348	3662,705421
0,000345	3665,685654
0,000342	3668,665886
0,000339	3671,646118
0,000336	3674,62635
0,000334	3677,606583
0,000331	3680,586815
0,00033	3683,567047
0,000327	3686,547279
0,000324	3689,527512
0,000322	3692,507744
0,00032	3695,487976
0,000317	3698,468208
0,000317	3701,448441
0,000314	3704,428673
0,000312	3707,408905
0,000311	3710,389137
0,000308	3713,36937
0,000306	3716,349602
0,000305	3719,329834
0,000302	3722,310066
0,000299	3725,290298
0,000297	3728,270531
0,000296	3731,250763
0,000294	3734,230995
0,000292	3737,211227
0,00029	3740,19146
0,000288	3743,171692
0,000287	3746,151924
0,000285	3749,132156
0,000283	3752,112389
0,000282	3755,092621
0,00028	3758,072853
0,000278	3761,053085
0,000277	3764,033318
0,000275	3767,01355
0,000273	3769,993782
0,000272	3772,974014
0,000271	3775,954247
0,00027	3778,934479
0,000267	3781,914711
0,000266	3784,894943
0,000265	3787,875175
0,000264	3790,855408
0,000263	3793,83564
0,000261	3796,815872
0,00026	3799,796104
0,000259	3802,776337
0,000258	3805,756569
0,000256	3808,736801
0,000254	3811,717033
0,000254	3814,697266
0,000252	3817,677498
0,000251	3820,65773
0,000251	3823,637962
0,000249	3826,618195
0,000248	3829,598427
0,000246	3832,578659
0,000245	3835,558891
0,000243	3838,539124
0,000243	3841,519356
0,000241	3844,499588
0,000241	3847,47982
0,00024	3850,460052
0,000238	3853,440285
0,000236	3856,420517
0,000236	3859,400749
0,000235	3862,380981
0,000233	3865,361214
0,000232	3868,341446
0,000231	3871,321678
0,000231	3874,30191
0,000229	3877,282143
0,000229	3880,262375
0,000228	3883,242607
0,000227	3886,222839
0,000227	3889,203072
0,000226	3892,183304
0,000224	3895,163536
0,000224	3898,143768
0,000222	3901,124001
0,000222	3904,104233
0,00022	3907,084465
0,00022	3910,064697
0,000219	3913,04493
0,000218	3916,025162
0,000218	3919,005394
0,000217	3921,985626
0,000215	3924,965858
0,000216	3927,946091
0,000215	3930,926323
0,000213	3933,906555
0,000212	3936,886787
0,000211	3939,86702
0,00021	3942,847252
0,000209	3945,827484
0,000209	3948,807716
0,000208	3951,787949
0,000206	3954,768181
0,000206	3957,748413
0,000205	3960,728645
0,000204	3963,708878
0,000204	3966,68911
0,000203	3969,669342
0,000202	3972,649574
0,0002	3975,629807
0,000201	3978,610039
0,000199	3981,590271
0,000198	3984,570503
0,000198	3987,550735
0,000196	3990,530968
0,000195	3993,5112
0,000193	3996,491432
0,000193	3999,471664
0,000191	4002,451897
0,00019	4005,432129
0,00019	4008,412361
0,000188	4011,392593
0,000186	4014,372826
0,000186	4017,353058
0,000183	4020,33329
0,000183	4023,313522
0,000182	4026,293755
0,00018	4029,273987
0,000178	4032,254219
0,000175	4035,234451
0,000174	4038,214684
0,000171	4041,194916
0,000169	4044,175148
0,000165	4047,15538
0,000162	4050,135612
0,00016	4053,115845
0,000156	4056,096077
0,000152	4059,076309
0,000149	4062,056541
0,000145	4065,036774
0,000143	4068,017006
0,00014	4070,997238
0,000138	4073,97747
0,000137	4076,957703
0,000137	4079,937935
0,000137	4082,918167
0,000139	4085,898399
0,00014	4088,878632
0,000142	4091,858864
0,000144	4094,839096
0,000147	4097,819328
0,000149	4100,799561
0,000152	4103,779793
0,000154	4106,760025
0,000156	4109,740257
0,000158	4112,72049
0,00016	4115,700722
0,000161	4118,680954
0,000164	4121,661186
0,000165	4124,641418
0,000166	4127,621651
0,000167	4130,601883
0,000168	4133,582115
0,000169	4136,562347
0,000171	4139,54258
0,000172	4142,522812
0,000172	4145,503044
0,000173	4148,483276
0,000174	4151,463509
0,000175	4154,443741
0,000175	4157,423973
0,000176	4160,404205
0,000177	4163,384438
0,000177	4166,36467
0,000179	4169,344902
0,00018	4172,325134
0,00018	4175,305367
0,000182	4178,285599
0,000182	4181,265831
0,000183	4184,246063
0,000184	4187,226295
0,000185	4190,206528
0,000186	4193,18676
0,000188	4196,166992
0,000189	4199,147224
0,00019	4202,127457
0,000192	4205,107689
0,000193	4208,087921
0,000195	4211,068153
0,000196	4214,048386
0,000197	4217,028618
0,000199	4220,00885
0,0002	4222,989082
0,000201	4225,969315
0,000203	4228,949547
0,000204	4231,929779
0,000205	4234,910011
0,000207	4237,890244
0,000209	4240,870476
0,000211	4243,850708
0,000212	4246,83094
0,000214	4249,811172
0,000216	4252,791405
0,000217	4255,771637
0,000218	4258,751869
0,00022	4261,732101
0,000222	4264,712334
0,000224	4267,692566
0,000224	4270,672798
0,000224	4273,65303
0,000225	4276,633263
0,000225	4279,613495
0,000224	4282,593727
0,000223	4285,573959
0,000223	4288,554192
0,000221	4291,534424
0,000218	4294,514656
0,000217	4297,494888
0,000214	4300,475121
0,000211	4303,455353
0,000209	4306,435585
0,000205	4309,415817
0,000201	4312,396049
0,000197	4315,376282
0,000195	4318,356514
0,000191	4321,336746
0,000187	4324,316978
0,000184	4327,297211
0,000182	4330,277443
0,000179	4333,257675
0,000177	4336,237907
0,000173	4339,21814
0,000171	4342,198372
0,000169	4345,178604
0,000167	4348,158836
0,000165	4351,139069
0,000163	4354,119301
0,000161	4357,099533
0,00016	4360,079765
0,000158	4363,059998
0,000155	4366,04023
0,000155	4369,020462
0,000154	4372,000694
0,000152	4374,980927
0,000153	4377,961159
0,000151	4380,941391
0,000151	4383,921623
0,00015	4386,901855
0,00015	4389,882088
0,000149	4392,86232
0,000149	4395,842552
0,000147	4398,822784
0,000146	4401,803017
0,000145	4404,783249
0,000144	4407,763481
0,000142	4410,743713
0,000143	4413,723946
0,000141	4416,704178
0,000141	4419,68441
0,000141	4422,664642
0,000141	4425,644875
0,00014	4428,625107
0,00014	4431,605339
0,00014	4434,585571
0,00014	4437,565804
0,00014	4440,546036
0,000139	4443,526268
0,000139	4446,5065
0,000139	4449,486732
0,000138	4452,466965
0,000137	4455,447197
0,000136	4458,427429
0,000135	4461,407661
0,000135	4464,387894
0,000135	4467,368126
0,000134	4470,348358
0,000132	4473,32859
0,000132	4476,308823
0,00013	4479,289055
0,000129	4482,269287
0,000127	4485,249519
0,000125	4488,229752
0,000124	4491,209984
0,00012	4494,190216
0,000118	4497,170448
0,000115	4500,150681
0,000111	4503,130913
0,000107	4506,111145
0,000104	4509,091377
0,0000985	4512,071609
0,0000933	4515,051842
0,0000879	4518,032074
0,0000825	4521,012306
0,00008	4523,992538
0,000076	4526,972771
0,0000736	4529,953003
0,0000715	4532,933235
0,0000705	4535,913467
0,00007	4538,8937
0,0000718	4541,873932
0,0000744	4544,854164
0,0000766	4547,834396
0,00008	4550,814629
0,0000834	4553,794861
0,0000858	4556,775093
0,0000886	4559,755325
0,0000901	4562,735558
0,0000929	4565,71579
0,0000948	4568,696022
0,0000964	4571,676254
0,0000992	4574,656487
0,0001	4577,636719
0,000102	4580,616951
0,000103	4583,597183
0,000104	4586,577415
0,000105	4589,557648
0,000107	4592,53788
0,000108	4595,518112
0,000109	4598,498344
0,00011	4601,478577
0,000113	4604,458809
0,000113	4607,439041
0,000115	4610,419273
0,000115	4613,399506
0,000116	4616,379738
0,000118	4619,35997
0,000118	4622,340202
0,000119	4625,320435
0,00012	4628,300667
0,000121	4631,280899
0,000121	4634,261131
0,000122	4637,241364
0,000123	4640,221596
0,000123	4643,201828
0,000124	4646,18206
0,000124	4649,162292
0,000125	4652,142525
0,000127	4655,122757
0,000126	4658,102989
0,000127	4661,083221
0,000128	4664,063454
0,000129	4667,043686
0,000129	4670,023918
0,00013	4673,00415
0,000131	4675,984383
0,000131	4678,964615
0,000131	4681,944847
0,000132	4684,925079
0,000133	4687,905312
0,000134	4690,885544
0,000133	4693,865776
0,000134	4696,846008
0,000135	4699,826241
0,000135	4702,806473
0,000136	4705,786705
0,000137	4708,766937
0,000137	4711,747169
0,000137	4714,727402
0,000139	4717,707634
0,000139	4720,687866
0,00014	4723,668098
0,000141	4726,648331
0,000143	4729,628563
0,000144	4732,608795
0,000146	4735,589027
0,000148	4738,56926
0,00015	4741,549492
0,000152	4744,529724
0,000155	4747,509956
0,000156	4750,490189
0,000158	4753,470421
0,000161	4756,450653
0,000163	4759,430885
0,000166	4762,411118
0,000169	4765,39135
0,000171	4768,371582
0,000173	4771,351814
0,000175	4774,332047
0,000179	4777,312279
0,000181	4780,292511
0,000184	4783,272743
0,000187	4786,252975
0,000188	4789,233208
0,000191	4792,21344
0,000194	4795,193672
0,000196	4798,173904
0,000199	4801,154137
0,0002	4804,134369
0,000203	4807,114601
0,000206	4810,094833
0,000208	4813,075066
0,000212	4816,055298
0,000216	4819,03553
0,000219	4822,015762
0,000222	4824,995995
0,000227	4827,976227
0,00023	4830,956459
0,000236	4833,936691
0,000239	4836,916924
0,000244	4839,897156
0,00025	4842,877388
0,000255	4845,85762
0,00026	4848,837852
0,000266	4851,818085
0,000273	4854,798317
0,000278	4857,778549
0,000285	4860,758781
0,000294	4863,739014
0,000301	4866,719246
0,000308	4869,699478
0,000317	4872,67971
0,000326	4875,659943
0,000334	4878,640175
0,000345	4881,620407
0,000354	4884,600639
0,000366	4887,580872
0,000378	4890,561104
0,00039	4893,541336
0,000402	4896,521568
0,000417	4899,501801
0,000429	4902,482033
0,000442	4905,462265
0,000454	4908,442497
0,000467	4911,422729
0,000477	4914,402962
0,000488	4917,383194
0,000496	4920,363426
0,000502	4923,343658
0,000506	4926,323891
0,000507	4929,304123
0,000504	4932,284355
0,000499	4935,264587
0,00049	4938,24482
0,00048	4941,225052
0,000466	4944,205284
0,000452	4947,185516
0,000438	4950,165749
0,000422	4953,145981
0,000407	4956,126213
0,000391	4959,106445
0,000373	4962,086678
0,000357	4965,06691
0,00034	4968,047142
0,000324	4971,027374
0,000309	4974,007607
0,000294	4976,987839
0,00028	4979,968071
0,000266	4982,948303
0,000252	4985,928535
0,00024	4988,908768
0,000229	4991,889
0,000218	4994,869232
0,000207	4997,849464
0,000197	5000,829697
0,000188	5003,809929
0,00018	5006,790161
0,000172	5009,770393
0,000163	5012,750626
0,000155	5015,730858
0,000149	5018,71109
0,000143	5021,691322
0,000138	5024,671555
0,000132	5027,651787
0,000127	5030,632019
0,000123	5033,612251
0,000117	5036,592484
0,000113	5039,572716
0,00011	5042,552948
0,000105	5045,53318
0,000102	5048,513412
0,0000989	5051,493645
0,0000952	5054,473877
0,0000917	5057,454109
0,0000887	5060,434341
0,0000859	5063,414574
0,0000824	5066,394806
0,000079	5069,375038
0,0000766	5072,35527
0,0000742	5075,335503
0,0000725	5078,315735
0,0000701	5081,295967
0,0000681	5084,276199
0,0000665	5087,256432
0,0000645	5090,236664
0,0000633	5093,216896
0,000061	5096,197128
0,0000594	5099,177361
0,0000582	5102,157593
0,0000577	5105,137825
0,0000562	5108,118057
0,0000552	5111,098289
0,0000547	5114,078522
0,0000532	5117,058754
0,0000539	5120,038986
0,0000517	5123,019218
0,0000517	5125,999451
0,0000509	5128,979683
0,000048	5131,959915
0,0000466	5134,940147
0,0000464	5137,92038
0,0000457	5140,900612
0,0000458	5143,880844
0,000044	5146,861076
0,0000439	5149,841309
0,0000425	5152,821541
0,0000424	5155,801773
0,0000417	5158,782005
0,0000399	5161,762238
0,0000389	5164,74247
0,0000392	5167,722702
0,0000379	5170,702934
0,0000372	5173,683167
0,0000373	5176,663399
0,0000368	5179,643631
0,0000371	5182,623863
0,0000362	5185,604095
0,0000353	5188,584328
0,0000337	5191,56456
0,0000339	5194,544792
0,0000338	5197,525024
0,0000331	5200,505257
0,000032	5203,485489
0,0000313	5206,465721
0,0000313	5209,445953
0,0000301	5212,426186
0,0000293	5215,406418
0,0000293	5218,38665
0,0000286	5221,366882
0,0000273	5224,347115
0,0000261	5227,327347
0,0000257	5230,307579
0,0000248	5233,287811
0,0000242	5236,268044
0,0000238	5239,248276
0,0000238	5242,228508
0,0000226	5245,20874
0,0000218	5248,188972
0,0000218	5251,169205
0,0000219	5254,149437
0,0000209	5257,129669
0,000021	5260,109901
0,0000194	5263,090134
0,0000195	5266,070366
0,0000197	5269,050598
0,00002	5272,03083
0,0000195	5275,011063
0,0000187	5277,991295
0,0000176	5280,971527
0,0000176	5283,951759
0,0000171	5286,931992
0,0000183	5289,912224
0,000017	5292,892456
0,000016	5295,872688
0,0000158	5298,852921
0,0000163	5301,833153
0,0000162	5304,813385
0,0000163	5307,793617
0,000016	5310,773849
0,0000161	5313,754082
0,0000154	5316,734314
0,0000148	5319,714546
0,0000146	5322,694778
0,0000139	5325,675011
0,0000139	5328,655243
0,0000139	5331,635475
0,0000134	5334,615707
0,0000132	5337,59594
0,0000121	5340,576172
0,0000128	5343,556404
0,0000123	5346,536636
0,0000115	5349,516869
0,0000105	5352,497101
0,0000109	5355,477333
0,0000108	5358,457565
0,0000107	5361,437798
0,0000102	5364,41803
0,0000101	5367,398262
0,00000893	5370,378494
0,00000972	5373,358727
0,00000928	5376,338959
0,00000848	5379,319191
0,00000863	5382,299423
0,00000854	5385,279655
0,00000787	5388,259888
0,00000876	5391,24012
0,00000759	5394,220352
0,00000771	5397,200584
0,00000855	5400,180817
0,00000781	5403,161049
0,00000844	5406,141281
0,00000863	5409,121513
0,0000082	5412,101746
0,00000765	5415,081978
0,00000928	5418,06221
0,00000874	5421,042442
0,00000945	5424,022675
0,00000933	5427,002907
0,00000947	5429,983139
0,00000883	5432,963371
0,0000101	5435,943604
0,0000103	5438,923836
0,0000101	5441,904068
0,0000105	5444,8843
0,0000113	5447,864532
0,0000123	5450,844765
0,0000118	5453,824997
0,0000128	5456,805229
0,0000141	5459,785461
0,0000144	5462,765694
0,0000145	5465,745926
0,0000164	5468,726158
0,0000161	5471,70639
0,0000164	5474,686623
0,0000168	5477,666855
0,0000169	5480,647087
0,0000183	5483,627319
0,0000193	5486,607552
0,0000194	5489,587784
0,0000213	5492,568016
0,0000214	5495,548248
0,0000228	5498,528481
0,0000231	5501,508713
0,0000239	5504,488945
0,0000247	5507,469177
0,0000259	5510,449409
0,0000275	5513,429642
0,0000287	5516,409874
0,0000293	5519,390106
0,0000314	5522,370338
0,0000311	5525,350571
0,0000336	5528,330803
0,0000342	5531,311035
0,000036	5534,291267
0,0000361	5537,2715
0,0000378	5540,251732
0,0000402	5543,231964
0,0000411	5546,212196
0,0000427	5549,192429
0,0000442	5552,172661
0,0000461	5555,152893
0,0000483	5558,133125
0,0000498	5561,113358
0,0000518	5564,09359
0,0000541	5567,073822
0,0000562	5570,054054
0,000058	5573,034286
0,0000602	5576,014519
0,0000627	5578,994751
0,0000657	5581,974983
0,0000671	5584,955215
0,000069	5587,935448
0,0000708	5590,91568
0,0000731	5593,895912
0,0000755	5596,876144
0,0000767	5599,856377
0,0000788	5602,836609
0,0000805	5605,816841
0,0000816	5608,797073
0,0000822	5611,777306
0,0000833	5614,757538
0,0000843	5617,73777
0,000085	5620,718002
0,0000851	5623,698235
0,0000855	5626,678467
0,0000848	5629,658699
0,0000838	5632,638931
0,000084	5635,619164
0,0000826	5638,599396
0,0000809	5641,579628
0,0000811	5644,55986
0,0000798	5647,540092
0,0000776	5650,520325
0,0000773	5653,500557
0,0000752	5656,480789
0,0000751	5659,461021
0,0000724	5662,441254
0,0000709	5665,421486
0,0000695	5668,401718
0,0000683	5671,38195
0,0000665	5674,362183
0,0000655	5677,342415
0,000063	5680,322647
0,0000622	5683,302879
0,0000605	5686,283112
0,0000591	5689,263344
0,0000588	5692,243576
0,0000576	5695,223808
0,0000561	5698,204041
0,0000549	5701,184273
0,0000538	5704,164505
0,0000529	5707,144737
0,0000522	5710,124969
0,0000506	5713,105202
0,0000507	5716,085434
0,0000486	5719,065666
0,0000489	5722,045898
0,0000481	5725,026131
0,0000464	5728,006363
0,0000456	5730,986595
0,0000447	5733,966827
0,000044	5736,94706
0,0000443	5739,927292
0,0000428	5742,907524
0,0000421	5745,887756
0,0000422	5748,867989
0,0000406	5751,848221
0,0000404	5754,828453
0,0000395	5757,808685
0,0000391	5760,788918
0,0000391	5763,76915
0,0000391	5766,749382
0,0000385	5769,729614
0,0000375	5772,709846
0,0000368	5775,690079
0,000036	5778,670311
0,0000356	5781,650543
0,0000355	5784,630775
0,0000353	5787,611008
0,0000343	5790,59124
0,0000332	5793,571472
0,0000325	5796,551704
0,0000329	5799,531937
0,0000325	5802,512169
0,0000319	5805,492401
0,0000314	5808,472633
0,0000311	5811,452866
0,0000313	5814,433098
0,0000311	5817,41333
0,0000308	5820,393562
0,0000316	5823,373795
0,0000304	5826,354027
0,0000301	5829,334259
0,00003	5832,314491
0,0000303	5835,294724
0,0000298	5838,274956
0,00003	5841,255188
0,0000296	5844,23542
0,00003	5847,215652
0,00003	5850,195885
0,0000296	5853,176117
0,0000286	5856,156349
0,0000284	5859,136581
0,0000288	5862,116814
0,0000283	5865,097046
0,0000281	5868,077278
0,0000289	5871,05751
0,0000286	5874,037743
0,0000287	5877,017975
0,0000299	5879,998207
0,0000298	5882,978439
0,0000293	5885,958672
0,0000297	5888,938904
0,00003	5891,919136
0,0000297	5894,899368
0,0000304	5897,879601
0,00003	5900,859833
0,0000313	5903,840065
0,0000301	5906,820297
0,0000312	5909,800529
0,0000321	5912,780762
0,0000317	5915,760994
0,0000315	5918,741226
0,0000328	5921,721458
0,0000327	5924,701691
0,0000334	5927,681923
0,0000342	5930,662155
0,0000344	5933,642387
0,0000351	5936,62262
0,0000358	5939,602852
0,0000361	5942,583084
0,000037	5945,563316
[truncated: 30,772 more rows]
