# Supplementary material for: Predicting the Durability of Solid Fired Bricks Using NDT Electroacoustic Methods
Source: Materials (Basel). 2022 Aug 25;15(17):5882. doi: 10.3390/ma15175882 (PMC9457344; doi:10.3390/ma15175882)
Supplement: Supplementary file 1 [file materials-15-05882-s001.zip › 42-S0_FL.csv]

ASCII data file created with TiePie Multi Channel software. www.tiepie.com.
2021-02-24 09:15:45 704m
Frequency	FFT1
Hz	V
0,00122	0
0,0000302	2,980232239
0,0000134	5,960464478
0,0000243	8,940696716
0,000016	11,92092896
0,0000145	14,90116119
0,0000122	17,88139343
0,0000451	20,86162567
0,0000331	23,84185791
0,0000159	26,82209015
0,000017	29,80232239
0,0000048	32,78255463
0,0000148	35,76278687
0,000014	38,7430191
0,00000899	41,72325134
0,0000119	44,70348358
0,0000131	47,68371582
0,0000139	50,66394806
0,0000151	53,6441803
0,0000145	56,62441254
0,0000155	59,60464478
0,000017	62,58487701
0,0000205	65,56510925
0,000016	68,54534149
0,0000227	71,52557373
0,0000213	74,50580597
0,0000172	77,48603821
0,0000224	80,46627045
0,0000198	83,44650269
0,0000244	86,42673492
0,000027	89,40696716
0,0000291	92,3871994
0,0000298	95,36743164
0,0000294	98,34766388
0,0000345	101,3278961
0,0000362	104,3081284
0,0000397	107,2883606
0,0000385	110,2685928
0,000039	113,2488251
0,0000416	116,2290573
0,0000395	119,2092896
0,0000397	122,1895218
0,0000381	125,169754
0,0000389	128,1499863
0,0000381	131,1302185
0,0000388	134,1104507
0,0000381	137,090683
0,0000407	140,0709152
0,0000377	143,0511475
0,0000419	146,0313797
0,0000428	149,0116119
0,0000416	151,9918442
0,0000498	154,9720764
0,0000507	157,9523087
0,0000527	160,9325409
0,0000523	163,9127731
0,0000512	166,8930054
0,0000528	169,8732376
0,0000512	172,8534698
0,0000516	175,8337021
0,0000527	178,8139343
0,0000533	181,7941666
0,0000532	184,7743988
0,0000538	187,754631
0,0000564	190,7348633
0,0000562	193,7150955
0,0000581	196,6953278
0,0000598	199,67556
0,000057	202,6557922
0,0000598	205,6360245
0,0000591	208,6162567
0,0000602	211,596489
0,000061	214,5767212
0,0000629	217,5569534
0,0000622	220,5371857
0,0000624	223,5174179
0,0000628	226,4976501
0,0000628	229,4778824
0,0000639	232,4581146
0,0000642	235,4383469
0,0000622	238,4185791
0,0000641	241,3988113
0,000068	244,3790436
0,0000657	247,3592758
0,0000697	250,3395081
0,0000665	253,3197403
0,0000688	256,2999725
0,0000701	259,2802048
0,0000683	262,260437
0,0000701	265,2406693
0,00007	268,2209015
0,0000715	271,2011337
0,0000737	274,181366
0,0000736	277,1615982
0,0000725	280,1418304
0,0000724	283,1220627
0,0000722	286,1022949
0,0000708	289,0825272
0,0000735	292,0627594
0,0000719	295,0429916
0,0000714	298,0232239
0,0000736	301,0034561
0,0000721	303,9836884
0,000072	306,9639206
0,0000736	309,9441528
0,000074	312,9243851
0,0000737	315,9046173
0,0000747	318,8848495
0,0000752	321,8650818
0,0000749	324,845314
0,0000765	327,8255463
0,0000755	330,8057785
0,0000771	333,7860107
0,0000788	336,766243
0,0000771	339,7464752
0,0000787	342,7267075
0,0000803	345,7069397
0,0000793	348,6871719
0,0000801	351,6674042
0,000079	354,6476364
0,00008	357,6278687
0,0000792	360,6081009
0,0000794	363,5883331
0,0000794	366,5685654
0,0000783	369,5487976
0,0000803	372,5290298
0,0000817	375,5092621
0,0000808	378,4894943
0,0000805	381,4697266
0,0000832	384,4499588
0,0000817	387,430191
0,0000829	390,4104233
0,0000804	393,3906555
0,0000816	396,3708878
0,0000811	399,35112
0,0000833	402,3313522
0,0000815	405,3115845
0,0000851	408,2918167
0,000084	411,272049
0,0000854	414,2522812
0,000085	417,2325134
0,0000865	420,2127457
0,0000857	423,1929779
0,0000884	426,1732101
0,000088	429,1534424
0,0000866	432,1336746
0,000088	435,1139069
0,0000892	438,0941391
0,0000902	441,0743713
0,0000899	444,0546036
0,0000899	447,0348358
0,0000914	450,0150681
0,0000915	452,9953003
0,0000904	455,9755325
0,0000939	458,9557648
0,0000924	461,935997
0,0000933	464,9162292
0,0000938	467,8964615
0,0000929	470,8766937
0,0000936	473,856926
0,0000944	476,8371582
0,0000931	479,8173904
0,0000932	482,7976227
0,0000931	485,7778549
0,0000948	488,7580872
0,0000935	491,7383194
0,0000955	494,7185516
0,0000942	497,6987839
0,0000944	500,6790161
0,0000935	503,6592484
0,0000945	506,6394806
0,0000942	509,6197128
0,0000931	512,5999451
0,0000935	515,5801773
0,0000937	518,5604095
0,0000934	521,5406418
0,0000947	524,520874
0,0000946	527,5011063
0,0000952	530,4813385
0,0000957	533,4615707
0,0000948	536,441803
0,0000957	539,4220352
0,0000955	542,4022675
0,0000973	545,3824997
0,000096	548,3627319
0,000096	551,3429642
0,0000967	554,3231964
0,0000969	557,3034286
0,0000966	560,2836609
0,0000964	563,2638931
0,0000967	566,2441254
0,0000968	569,2243576
0,0000977	572,2045898
0,0000974	575,1848221
0,0000971	578,1650543
0,0000973	581,1452866
0,0000968	584,1255188
0,000097	587,105751
0,000097	590,0859833
0,0000961	593,0662155
0,000097	596,0464478
0,0000979	599,02668
0,000097	602,0069122
0,0000979	604,9871445
0,0000974	607,9673767
0,0000975	610,9476089
0,0000994	613,9278412
0,0000983	616,9080734
0,000098	619,8883057
0,0000987	622,8685379
0,0000985	625,8487701
0,0000983	628,8290024
0,0000991	631,8092346
0,0000992	634,7894669
0,0000995	637,7696991
0,0001	640,7499313
0,0001	643,7301636
0,000101	646,7103958
0,000101	649,6906281
0,000102	652,6708603
0,000101	655,6510925
0,000102	658,6313248
0,000103	661,611557
0,000103	664,5917892
0,000104	667,5720215
0,000105	670,5522537
0,000103	673,532486
0,000104	676,5127182
0,000105	679,4929504
0,000104	682,4731827
0,000104	685,4534149
0,000106	688,4336472
0,000106	691,4138794
0,000105	694,3941116
0,000106	697,3743439
0,000105	700,3545761
0,000105	703,3348083
0,000105	706,3150406
0,000105	709,2952728
0,000106	712,2755051
0,000106	715,2557373
0,000104	718,2359695
0,000105	721,2162018
0,000103	724,196434
0,000102	727,1766663
0,000102	730,1568985
0,000103	733,1371307
0,000102	736,117363
0,000103	739,0975952
0,000103	742,0778275
0,000102	745,0580597
0,000103	748,0382919
0,000104	751,0185242
0,000105	753,9987564
0,000106	756,9789886
0,000106	759,9592209
0,000104	762,9394531
0,000105	765,9196854
0,000106	768,8999176
0,000106	771,8801498
0,000105	774,8603821
0,000105	777,8406143
0,000106	780,8208466
0,000107	783,8010788
0,000106	786,781311
0,000104	789,7615433
0,000105	792,7417755
0,000105	795,7220078
0,000106	798,70224
0,000107	801,6824722
0,000105	804,6627045
0,000104	807,6429367
0,000106	810,6231689
0,000106	813,6034012
0,000106	816,5836334
0,000106	819,5638657
0,000106	822,5440979
0,000105	825,5243301
0,000106	828,5045624
0,000106	831,4847946
0,000106	834,4650269
0,000106	837,4452591
0,000106	840,4254913
0,000106	843,4057236
0,000107	846,3859558
0,000106	849,366188
0,000106	852,3464203
0,000106	855,3266525
0,000107	858,3068848
0,000107	861,287117
0,000107	864,2673492
0,000105	867,2475815
0,000106	870,2278137
0,000105	873,208046
0,000106	876,1882782
0,000104	879,1685104
0,000103	882,1487427
0,000103	885,1289749
0,000102	888,1092072
0,000101	891,0894394
0,000101	894,0696716
0,000101	897,0499039
0,000101	900,0301361
0,000102	903,0103683
0,000102	905,9906006
0,000105	908,9708328
0,000106	911,9510651
0,000105	914,9312973
0,000108	917,9115295
0,000108	920,8917618
0,00011	923,871994
0,000112	926,8522263
0,000111	929,8324585
0,000111	932,8126907
0,000111	935,792923
0,000113	938,7731552
0,000113	941,7533875
0,000113	944,7336197
0,000113	947,7138519
0,000113	950,6940842
0,000113	953,6743164
0,000113	956,6545486
0,000113	959,6347809
0,000112	962,6150131
0,000111	965,5952454
0,000112	968,5754776
0,000112	971,5557098
0,000111	974,5359421
0,00011	977,5161743
0,00011	980,4964066
0,000109	983,4766388
0,00011	986,456871
0,000111	989,4371033
0,000113	992,4173355
0,000113	995,3975677
0,000113	998,3778
0,000113	1001,358032
0,000113	1004,338264
0,000114	1007,318497
0,000115	1010,298729
0,000115	1013,278961
0,000116	1016,259193
0,000116	1019,239426
0,000116	1022,219658
0,000115	1025,19989
0,000116	1028,180122
0,000116	1031,160355
0,000116	1034,140587
0,000115	1037,120819
0,000116	1040,101051
0,000117	1043,081284
0,000116	1046,061516
0,000115	1049,041748
0,000116	1052,02198
0,000115	1055,002213
0,000117	1057,982445
0,000117	1060,962677
0,000116	1063,942909
0,000115	1066,923141
0,000116	1069,903374
0,000116	1072,883606
0,000117	1075,863838
0,000118	1078,84407
0,000116	1081,824303
0,000116	1084,804535
0,000116	1087,784767
0,000117	1090,764999
0,000117	1093,745232
0,000117	1096,725464
0,000118	1099,705696
0,000117	1102,685928
0,000116	1105,666161
0,000117	1108,646393
0,000118	1111,626625
0,000118	1114,606857
0,000118	1117,58709
0,000118	1120,567322
0,000118	1123,547554
0,000119	1126,527786
0,000119	1129,508018
0,000119	1132,488251
0,000119	1135,468483
0,00012	1138,448715
0,00012	1141,428947
0,00012	1144,40918
0,000121	1147,389412
0,000121	1150,369644
0,000121	1153,349876
0,00012	1156,330109
0,000122	1159,310341
0,000121	1162,290573
0,000123	1165,270805
0,000122	1168,251038
0,000122	1171,23127
0,000123	1174,211502
0,000123	1177,191734
0,000122	1180,171967
0,000123	1183,152199
0,000124	1186,132431
0,000124	1189,112663
0,000125	1192,092896
0,000126	1195,073128
0,000126	1198,05336
0,000125	1201,033592
0,000126	1204,013824
0,000126	1206,994057
0,000128	1209,974289
0,000127	1212,954521
0,000128	1215,934753
0,000128	1218,914986
0,000129	1221,895218
0,00013	1224,87545
0,00013	1227,855682
0,00013	1230,835915
0,000129	1233,816147
0,000128	1236,796379
0,000128	1239,776611
0,000128	1242,756844
0,000129	1245,737076
0,00013	1248,717308
0,000132	1251,69754
0,000132	1254,677773
0,000132	1257,658005
0,000133	1260,638237
0,000132	1263,618469
0,000134	1266,598701
0,000135	1269,578934
0,000135	1272,559166
0,000136	1275,539398
0,000136	1278,51963
0,000137	1281,499863
0,000137	1284,480095
0,000139	1287,460327
0,000138	1290,440559
0,000139	1293,420792
0,000139	1296,401024
0,000139	1299,381256
0,00014	1302,361488
0,000141	1305,341721
0,000141	1308,321953
0,000142	1311,302185
0,000143	1314,282417
0,000143	1317,26265
0,000143	1320,242882
0,000144	1323,223114
0,000146	1326,203346
0,000146	1329,183578
0,000146	1332,163811
0,000147	1335,144043
0,000148	1338,124275
0,000148	1341,104507
0,000147	1344,08474
0,000149	1347,064972
0,000149	1350,045204
0,00015	1353,025436
0,00015	1356,005669
0,000151	1358,985901
0,000152	1361,966133
0,000153	1364,946365
0,000153	1367,926598
0,000154	1370,90683
0,000156	1373,887062
0,000156	1376,867294
0,000159	1379,847527
0,000159	1382,827759
0,000161	1385,807991
0,000162	1388,788223
0,000164	1391,768456
0,000164	1394,748688
0,000165	1397,72892
0,000166	1400,709152
0,000168	1403,689384
0,000169	1406,669617
0,000171	1409,649849
0,000172	1412,630081
0,000174	1415,610313
0,000175	1418,590546
0,000177	1421,570778
0,000177	1424,55101
0,000179	1427,531242
0,00018	1430,511475
0,000182	1433,491707
0,000183	1436,471939
0,000184	1439,452171
0,000186	1442,432404
0,000189	1445,412636
0,000189	1448,392868
0,000191	1451,3731
0,000193	1454,353333
0,000196	1457,333565
0,000197	1460,313797
0,000201	1463,294029
0,000203	1466,274261
0,000205	1469,254494
0,000208	1472,234726
0,00021	1475,214958
0,000214	1478,19519
0,000216	1481,175423
0,000219	1484,155655
0,000223	1487,135887
0,000227	1490,116119
0,000231	1493,096352
0,000235	1496,076584
0,000239	1499,056816
0,000245	1502,037048
0,00025	1505,017281
0,000254	1507,997513
0,00026	1510,977745
0,000266	1513,957977
0,000272	1516,93821
0,000278	1519,918442
0,000286	1522,898674
0,000293	1525,878906
0,0003	1528,859138
0,000311	1531,839371
0,000319	1534,819603
0,00033	1537,799835
0,00034	1540,780067
0,000353	1543,7603
0,000365	1546,740532
0,000379	1549,720764
0,000395	1552,700996
0,000411	1555,681229
0,000431	1558,661461
0,000452	1561,641693
0,000476	1564,621925
0,000501	1567,602158
0,000533	1570,58239
0,000568	1573,562622
0,000609	1576,542854
0,000657	1579,523087
0,000714	1582,503319
0,000783	1585,483551
0,000869	1588,463783
0,000978	1591,444016
0,00112	1594,424248
0,00131	1597,40448
0,00159	1600,384712
0,00198	1603,364944
0,00255	1606,345177
0,00322	1609,325409
0,00335	1612,305641
0,00274	1615,285873
0,00207	1618,266106
0,0016	1621,246338
0,00128	1624,22657
0,00106	1627,206802
0,000904	1630,187035
0,000785	1633,167267
0,000689	1636,147499
0,000613	1639,127731
0,000551	1642,107964
0,0005	1645,088196
0,000455	1648,068428
0,000418	1651,04866
0,000386	1654,028893
0,000358	1657,009125
0,000333	1659,989357
0,000312	1662,969589
0,000291	1665,949821
0,000273	1668,930054
0,000257	1671,910286
0,000243	1674,890518
0,000231	1677,87075
0,000217	1680,850983
0,000207	1683,831215
0,000196	1686,811447
0,000187	1689,791679
0,00018	1692,771912
0,000171	1695,752144
0,000164	1698,732376
0,000157	1701,712608
0,000151	1704,692841
0,000146	1707,673073
0,000139	1710,653305
0,000135	1713,633537
0,000129	1716,61377
0,000125	1719,594002
0,00012	1722,574234
0,000115	1725,554466
0,000114	1728,534698
0,000108	1731,514931
0,000107	1734,495163
0,000103	1737,475395
0,0000997	1740,455627
0,0000987	1743,43586
0,000095	1746,416092
0,000093	1749,396324
0,0000921	1752,376556
0,0000904	1755,356789
0,0000878	1758,337021
0,0000866	1761,317253
0,0000846	1764,297485
0,0000825	1767,277718
0,0000815	1770,25795
0,0000817	1773,238182
0,0000787	1776,218414
0,0000782	1779,198647
0,0000776	1782,178879
0,000077	1785,159111
0,0000764	1788,139343
0,0000755	1791,119576
0,0000752	1794,099808
0,0000757	1797,08004
0,000076	1800,060272
0,0000754	1803,040504
0,0000762	1806,020737
0,0000774	1809,000969
0,00008	1811,981201
0,0000839	1814,961433
0,0000927	1817,941666
0,0000974	1820,921898
0,0000896	1823,90213
0,000079	1826,882362
0,0000717	1829,862595
0,0000682	1832,842827
0,0000664	1835,823059
0,0000653	1838,803291
0,0000648	1841,783524
0,000065	1844,763756
0,0000637	1847,743988
0,0000633	1850,72422
0,0000634	1853,704453
0,0000622	1856,684685
0,000062	1859,664917
0,0000616	1862,645149
0,000062	1865,625381
0,0000617	1868,605614
0,0000614	1871,585846
0,000062	1874,566078
0,0000613	1877,54631
0,0000614	1880,526543
0,0000611	1883,506775
0,0000601	1886,487007
0,0000612	1889,467239
0,0000619	1892,447472
0,0000613	1895,427704
0,0000612	1898,407936
0,0000614	1901,388168
0,0000619	1904,368401
0,0000609	1907,348633
0,0000616	1910,328865
0,0000612	1913,309097
0,000062	1916,28933
0,0000612	1919,269562
0,0000621	1922,249794
0,0000615	1925,230026
0,0000626	1928,210258
0,000061	1931,190491
0,0000616	1934,170723
0,0000617	1937,150955
0,0000627	1940,131187
0,0000614	1943,11142
0,0000624	1946,091652
0,0000621	1949,071884
0,0000617	1952,052116
0,0000616	1955,032349
0,000062	1958,012581
0,0000612	1960,992813
0,0000621	1963,973045
0,0000621	1966,953278
0,0000615	1969,93351
0,0000622	1972,913742
0,0000618	1975,893974
0,0000616	1978,874207
0,0000622	1981,854439
0,0000618	1984,834671
0,0000609	1987,814903
0,0000611	1990,795135
0,0000604	1993,775368
0,0000609	1996,7556
0,0000602	1999,735832
0,0000605	2002,716064
0,00006	2005,696297
0,0000604	2008,676529
0,0000611	2011,656761
0,0000605	2014,636993
0,0000599	2017,617226
0,0000595	2020,597458
0,0000599	2023,57769
0,0000604	2026,557922
0,0000608	2029,538155
0,0000606	2032,518387
0,0000612	2035,498619
0,0000608	2038,478851
0,0000614	2041,459084
0,0000616	2044,439316
0,0000608	2047,419548
0,0000613	2050,39978
0,0000619	2053,380013
0,0000631	2056,360245
0,0000629	2059,340477
0,0000625	2062,320709
0,0000633	2065,300941
0,0000625	2068,281174
0,0000637	2071,261406
0,0000647	2074,241638
0,0000648	2077,22187
0,0000654	2080,202103
0,0000661	2083,182335
0,0000657	2086,162567
0,0000673	2089,142799
0,0000668	2092,123032
0,0000673	2095,103264
0,0000693	2098,083496
0,00007	2101,063728
0,0000722	2104,043961
0,0000737	2107,024193
0,000074	2110,004425
0,0000749	2112,984657
0,0000768	2115,96489
0,0000781	2118,945122
0,0000806	2121,925354
0,0000816	2124,905586
0,0000833	2127,885818
0,000084	2130,866051
0,0000843	2133,846283
0,0000838	2136,826515
0,0000828	2139,806747
0,000083	2142,78698
0,0000831	2145,767212
0,0000801	2148,747444
0,0000805	2151,727676
0,0000789	2154,707909
0,0000784	2157,688141
0,0000777	2160,668373
0,0000777	2163,648605
0,0000769	2166,628838
0,0000766	2169,60907
0,0000757	2172,589302
0,0000758	2175,569534
0,0000752	2178,549767
0,000076	2181,529999
0,000075	2184,510231
0,0000744	2187,490463
0,0000737	2190,470695
0,0000736	2193,450928
0,0000732	2196,43116
0,0000728	2199,411392
0,0000731	2202,391624
0,0000729	2205,371857
0,000073	2208,352089
0,0000721	2211,332321
0,0000714	2214,312553
0,0000724	2217,292786
0,0000718	2220,273018
0,000072	2223,25325
0,0000726	2226,233482
0,000072	2229,213715
0,0000714	2232,193947
0,0000717	2235,174179
0,0000716	2238,154411
0,0000727	2241,134644
0,0000705	2244,114876
0,0000719	2247,095108
0,0000715	2250,07534
0,0000724	2253,055573
0,0000718	2256,035805
0,0000719	2259,016037
0,0000726	2261,996269
0,0000719	2264,976501
0,0000727	2267,956734
0,0000728	2270,936966
0,0000735	2273,917198
0,000073	2276,89743
0,000073	2279,877663
0,0000735	2282,857895
0,0000745	2285,838127
0,0000735	2288,818359
0,0000737	2291,798592
0,0000735	2294,778824
0,0000725	2297,759056
0,0000731	2300,739288
0,0000737	2303,719521
0,0000735	2306,699753
0,0000732	2309,679985
0,0000752	2312,660217
0,0000757	2315,64045
0,000078	2318,620682
0,0000779	2321,600914
0,0000798	2324,581146
0,0000813	2327,561378
0,000082	2330,541611
0,0000824	2333,521843
0,0000828	2336,502075
0,0000832	2339,482307
0,0000849	2342,46254
0,0000836	2345,442772
0,0000834	2348,423004
0,0000834	2351,403236
0,0000831	2354,383469
0,000083	2357,363701
0,0000839	2360,343933
0,0000836	2363,324165
0,000083	2366,304398
0,0000836	2369,28463
0,0000829	2372,264862
0,0000836	2375,245094
0,0000841	2378,225327
0,0000837	2381,205559
0,0000828	2384,185791
0,0000832	2387,166023
0,0000828	2390,146255
0,0000834	2393,126488
0,0000834	2396,10672
0,0000832	2399,086952
0,0000835	2402,067184
0,0000831	2405,047417
0,0000844	2408,027649
0,0000837	2411,007881
0,0000826	2413,988113
0,0000839	2416,968346
0,0000831	2419,948578
0,000083	2422,92881
0,0000824	2425,909042
0,0000823	2428,889275
0,0000827	2431,869507
0,0000819	2434,849739
0,000081	2437,829971
0,0000808	2440,810204
0,0000798	2443,790436
0,0000797	2446,770668
0,0000796	2449,7509
0,0000795	2452,731133
0,0000786	2455,711365
0,0000784	2458,691597
0,0000788	2461,671829
0,0000784	2464,652061
0,0000767	2467,632294
0,000078	2470,612526
0,0000774	2473,592758
0,0000766	2476,57299
0,0000765	2479,553223
0,0000764	2482,533455
0,000076	2485,513687
0,0000751	2488,493919
0,0000746	2491,474152
0,0000747	2494,454384
0,0000743	2497,434616
0,0000751	2500,414848
0,0000746	2503,395081
0,0000747	2506,375313
0,0000746	2509,355545
0,0000744	2512,335777
0,0000754	2515,31601
0,0000745	2518,296242
0,0000757	2521,276474
0,0000752	2524,256706
0,0000762	2527,236938
0,0000745	2530,217171
0,0000749	2533,197403
0,0000751	2536,177635
0,000076	2539,157867
0,0000754	2542,1381
0,0000753	2545,118332
0,0000752	2548,098564
0,0000745	2551,078796
0,0000746	2554,059029
0,0000737	2557,039261
0,0000738	2560,019493
0,0000736	2562,999725
0,0000726	2565,979958
0,0000731	2568,96019
0,000074	2571,940422
0,0000732	2574,920654
0,0000734	2577,900887
0,000073	2580,881119
0,0000733	2583,861351
0,0000747	2586,841583
0,0000744	2589,821815
0,0000746	2592,802048
0,0000745	2595,78228
0,0000747	2598,762512
0,0000746	2601,742744
0,0000744	2604,722977
0,0000752	2607,703209
0,0000743	2610,683441
0,0000751	2613,663673
0,0000748	2616,643906
0,0000745	2619,624138
0,0000744	2622,60437
0,000075	2625,584602
0,0000745	2628,564835
0,0000748	2631,545067
0,0000754	2634,525299
0,0000754	2637,505531
0,0000743	2640,485764
0,0000755	2643,465996
0,0000763	2646,446228
0,0000756	2649,42646
0,0000752	2652,406693
0,0000751	2655,386925
0,0000764	2658,367157
0,0000755	2661,347389
0,0000753	2664,327621
0,0000766	2667,307854
0,0000772	2670,288086
0,0000768	2673,268318
0,0000766	2676,24855
0,0000774	2679,228783
0,0000773	2682,209015
0,0000769	2685,189247
0,0000757	2688,169479
0,0000761	2691,149712
0,0000764	2694,129944
0,0000753	2697,110176
0,0000766	2700,090408
0,0000758	2703,070641
0,0000762	2706,050873
0,0000756	2709,031105
0,0000765	2712,011337
0,0000761	2714,99157
0,0000775	2717,971802
0,0000758	2720,952034
0,0000767	2723,932266
0,0000762	2726,912498
0,0000765	2729,892731
0,0000769	2732,872963
0,0000774	2735,853195
0,0000774	2738,833427
0,0000779	2741,81366
0,0000785	2744,793892
0,0000778	2747,774124
0,0000778	2750,754356
0,0000788	2753,734589
0,0000787	2756,714821
0,0000788	2759,695053
0,0000791	2762,675285
0,0000793	2765,655518
0,0000788	2768,63575
0,0000791	2771,615982
0,0000789	2774,596214
0,0000779	2777,576447
0,000078	2780,556679
0,0000779	2783,536911
0,0000771	2786,517143
0,0000774	2789,497375
0,000077	2792,477608
0,0000766	2795,45784
0,0000767	2798,438072
0,0000772	2801,418304
0,000076	2804,398537
0,0000755	2807,378769
0,0000774	2810,359001
0,0000785	2813,339233
0,0000784	2816,319466
0,0000784	2819,299698
0,0000785	2822,27993
0,0000787	2825,260162
0,0000783	2828,240395
0,0000796	2831,220627
0,0000812	2834,200859
0,0000832	2837,181091
0,0000846	2840,161324
0,0000863	2843,141556
0,0000883	2846,121788
0,0000906	2849,10202
0,0000907	2852,082253
0,0000932	2855,062485
0,0000952	2858,042717
0,0000963	2861,022949
0,0000987	2864,003181
0,0000996	2866,983414
0,000103	2869,963646
0,000105	2872,943878
0,000107	2875,92411
0,00011	2878,904343
0,000113	2881,884575
0,000115	2884,864807
0,00012	2887,845039
0,000124	2890,825272
0,000127	2893,805504
0,000133	2896,785736
0,000138	2899,765968
0,000143	2902,746201
0,000148	2905,726433
0,000154	2908,706665
0,000162	2911,686897
0,000169	2914,66713
0,000176	2917,647362
0,000186	2920,627594
0,000195	2923,607826
0,000206	2926,588058
0,000218	2929,568291
0,000231	2932,548523
0,000246	2935,528755
0,000263	2938,508987
0,000281	2941,48922
0,000301	2944,469452
0,000325	2947,449684
0,000352	2950,429916
0,000383	2953,410149
0,000418	2956,390381
0,000461	2959,370613
0,000512	2962,350845
0,000573	2965,331078
0,000647	2968,31131
0,000742	2971,291542
0,000862	2974,271774
0,00102	2977,252007
0,00122	2980,232239
0,00146	2983,212471
0,00172	2986,192703
0,00189	2989,172935
0,00186	2992,153168
0,00168	2995,1334
0,00146	2998,113632
0,00126	3001,093864
0,0011	3004,074097
0,000971	3007,054329
0,00087	3010,034561
0,000789	3013,014793
0,000723	3015,995026
0,000667	3018,975258
0,000621	3021,95549
0,000582	3024,935722
0,000548	3027,915955
0,000519	3030,896187
0,000494	3033,876419
0,00047	3036,856651
0,00045	3039,836884
0,000432	3042,817116
0,000416	3045,797348
0,0004	3048,77758
0,000388	3051,757813
0,000374	3054,738045
0,000362	3057,718277
0,000352	3060,698509
0,000342	3063,678741
0,000332	3066,658974
0,000325	3069,639206
0,000317	3072,619438
0,000309	3075,59967
0,000301	3078,579903
0,000296	3081,560135
0,000288	3084,540367
0,000283	3087,520599
0,000278	3090,500832
0,000272	3093,481064
0,000267	3096,461296
0,000263	3099,441528
0,000259	3102,421761
0,000255	3105,401993
0,000253	3108,382225
0,000248	3111,362457
0,000247	3114,34269
0,000242	3117,322922
0,00024	3120,303154
0,000238	3123,283386
0,000236	3126,263618
0,000233	3129,243851
0,000231	3132,224083
0,000229	3135,204315
0,000227	3138,184547
0,000225	3141,16478
0,000223	3144,145012
0,000222	3147,125244
0,000219	3150,105476
0,000217	3153,085709
0,000217	3156,065941
0,000215	3159,046173
0,000212	3162,026405
0,000213	3165,006638
0,00021	3167,98687
0,00021	3170,967102
0,000208	3173,947334
0,000207	3176,927567
0,000207	3179,907799
0,000204	3182,888031
0,000203	3185,868263
0,000202	3188,848495
0,000202	3191,828728
0,0002	3194,80896
0,0002	3197,789192
0,000198	3200,769424
0,000197	3203,749657
0,000197	3206,729889
0,000196	3209,710121
0,000195	3212,690353
0,000195	3215,670586
0,000194	3218,650818
0,000196	3221,63105
0,000198	3224,611282
0,000199	3227,591515
0,000199	3230,571747
0,000199	3233,551979
0,000197	3236,532211
0,000197	3239,512444
0,000197	3242,492676
0,000197	3245,472908
0,000196	3248,45314
0,000196	3251,433372
0,000195	3254,413605
0,000195	3257,393837
0,000196	3260,374069
0,000195	3263,354301
0,000193	3266,334534
0,000193	3269,314766
0,000194	3272,294998
0,000194	3275,27523
0,000193	3278,255463
0,000193	3281,235695
0,000192	3284,215927
0,000192	3287,196159
0,000192	3290,176392
0,000193	3293,156624
0,000193	3296,136856
0,000192	3299,117088
0,000192	3302,097321
0,000191	3305,077553
0,000192	3308,057785
0,000192	3311,038017
0,00019	3314,01825
0,00019	3316,998482
0,000191	3319,978714
0,000191	3322,958946
0,000191	3325,939178
0,000192	3328,919411
0,00019	3331,899643
0,000191	3334,879875
0,000191	3337,860107
0,000191	3340,84034
0,00019	3343,820572
0,000191	3346,800804
0,000192	3349,781036
0,000191	3352,761269
0,000192	3355,741501
0,000191	3358,721733
0,000191	3361,701965
0,000191	3364,682198
0,000193	3367,66243
0,000192	3370,642662
0,000192	3373,622894
0,000193	3376,603127
0,000193	3379,583359
0,000193	3382,563591
0,000193	3385,543823
0,000195	3388,524055
0,000195	3391,504288
0,000196	3394,48452
0,000197	3397,464752
0,000197	3400,444984
0,000197	3403,425217
0,000199	3406,405449
0,0002	3409,385681
0,000199	3412,365913
0,0002	3415,346146
0,000201	3418,326378
0,000201	3421,30661
0,000202	3424,286842
0,000203	3427,267075
0,000204	3430,247307
0,000205	3433,227539
0,000206	3436,207771
0,000206	3439,188004
0,000207	3442,168236
0,000207	3445,148468
0,000208	3448,1287
0,000208	3451,108932
0,000209	3454,089165
0,00021	3457,069397
0,000211	3460,049629
0,000211	3463,029861
0,000213	3466,010094
0,000213	3468,990326
0,000213	3471,970558
0,000216	3474,95079
0,000216	3477,931023
0,000218	3480,911255
0,000219	3483,891487
0,000221	3486,871719
0,000223	3489,851952
0,000225	3492,832184
0,000226	3495,812416
0,000229	3498,792648
0,000231	3501,772881
0,000233	3504,753113
0,000236	3507,733345
0,000238	3510,713577
0,000241	3513,69381
0,000243	3516,674042
0,000246	3519,654274
0,000247	3522,634506
0,000251	3525,614738
0,000253	3528,594971
0,000255	3531,575203
0,000258	3534,555435
0,000261	3537,535667
0,000264	3540,5159
0,000266	3543,496132
0,000269	3546,476364
0,000272	3549,456596
0,000276	3552,436829
0,000279	3555,417061
0,000283	3558,397293
0,000287	3561,377525
0,00029	3564,357758
0,000294	3567,33799
0,000299	3570,318222
0,000303	3573,298454
0,000307	3576,278687
0,000311	3579,258919
0,000315	3582,239151
0,000318	3585,219383
0,000317	3588,199615
0,000311	3591,179848
0,000298	3594,16008
0,000284	3597,140312
0,000284	3600,120544
0,000296	3603,100777
0,00031	3606,081009
0,000324	3609,061241
0,000337	3612,041473
0,000349	3615,021706
0,00036	3618,001938
0,000371	3620,98217
0,000382	3623,962402
0,000392	3626,942635
0,000405	3629,922867
0,000415	3632,903099
0,000428	3635,883331
0,00044	3638,863564
0,000453	3641,843796
0,000466	3644,824028
0,000481	3647,80426
0,000497	3650,784492
0,000514	3653,764725
0,00053	3656,744957
0,000548	3659,725189
0,000569	3662,705421
0,00059	3665,685654
0,000612	3668,665886
0,000637	3671,646118
0,000663	3674,62635
0,000692	3677,606583
0,000724	3680,586815
0,000757	3683,567047
0,000796	3686,547279
0,000837	3689,527512
0,000884	3692,507744
0,000933	3695,487976
0,000991	3698,468208
0,00105	3701,448441
0,00113	3704,428673
0,00121	3707,408905
0,0013	3710,389137
0,0014	3713,36937
0,00151	3716,349602
0,00164	3719,329834
0,00178	3722,310066
0,00194	3725,290298
0,00209	3728,270531
0,00224	3731,250763
0,00236	3734,230995
0,00243	3737,211227
0,00245	3740,19146
0,00242	3743,171692
0,00233	3746,151924
0,00222	3749,132156
0,00209	3752,112389
0,00196	3755,092621
0,00184	3758,072853
0,00172	3761,053085
0,00161	3764,033318
0,00151	3767,01355
0,00142	3769,993782
0,00134	3772,974014
0,00127	3775,954247
0,0012	3778,934479
0,00114	3781,914711
0,00109	3784,894943
0,00104	3787,875175
0,000997	3790,855408
0,000957	3793,83564
0,000919	3796,815872
0,000886	3799,796104
0,000855	3802,776337
0,000825	3805,756569
0,000799	3808,736801
0,000775	3811,717033
0,000752	3814,697266
0,000731	3817,677498
0,000711	3820,65773
0,000693	3823,637962
0,000678	3826,618195
0,000662	3829,598427
0,000648	3832,578659
0,000634	3835,558891
0,000621	3838,539124
0,000608	3841,519356
0,000597	3844,499588
0,000587	3847,47982
0,000577	3850,460052
0,000566	3853,440285
0,000558	3856,420517
0,000549	3859,400749
0,000542	3862,380981
0,000535	3865,361214
0,000528	3868,341446
0,000523	3871,321678
0,000516	3874,30191
0,00051	3877,282143
0,000505	3880,262375
0,000501	3883,242607
0,000496	3886,222839
0,000491	3889,203072
0,000487	3892,183304
0,000482	3895,163536
0,00048	3898,143768
0,000476	3901,124001
0,000472	3904,104233
0,000468	3907,084465
0,000466	3910,064697
0,000463	3913,04493
0,000461	3916,025162
0,000458	3919,005394
0,000455	3921,985626
0,000454	3924,965858
0,000452	3927,946091
0,00045	3930,926323
0,000449	3933,906555
0,000447	3936,886787
0,000445	3939,86702
0,000444	3942,847252
0,000442	3945,827484
0,00044	3948,807716
0,00044	3951,787949
0,000438	3954,768181
0,000437	3957,748413
0,000436	3960,728645
0,000435	3963,708878
0,000434	3966,68911
0,000433	3969,669342
0,000432	3972,649574
0,000431	3975,629807
0,000431	3978,610039
0,000431	3981,590271
0,000433	3984,570503
0,000433	3987,550735
0,000435	3990,530968
0,000435	3993,5112
0,000436	3996,491432
0,000436	3999,471664
0,000437	4002,451897
0,000438	4005,432129
0,00044	4008,412361
0,000442	4011,392593
0,000442	4014,372826
0,000444	4017,353058
0,000445	4020,33329
0,000446	4023,313522
0,000448	4026,293755
0,000448	4029,273987
0,000449	4032,254219
0,00045	4035,234451
0,000452	4038,214684
0,000452	4041,194916
0,000454	4044,175148
0,000455	4047,15538
0,000456	4050,135612
0,000456	4053,115845
0,000457	4056,096077
0,000459	4059,076309
0,00046	4062,056541
0,000461	4065,036774
0,000462	4068,017006
0,000463	4070,997238
0,000464	4073,97747
0,000465	4076,957703
0,000467	4079,937935
0,000468	4082,918167
0,00047	4085,898399
0,000472	4088,878632
0,000474	4091,858864
0,000475	4094,839096
0,000478	4097,819328
0,000479	4100,799561
0,000482	4103,779793
0,000484	4106,760025
0,000487	4109,740257
0,000488	4112,72049
0,000491	4115,700722
0,000494	4118,680954
0,000496	4121,661186
0,000499	4124,641418
0,000502	4127,621651
0,000504	4130,601883
0,000508	4133,582115
0,00051	4136,562347
0,000513	4139,54258
0,000519	4142,522812
0,000522	4145,503044
0,000525	4148,483276
0,000528	4151,463509
0,000532	4154,443741
0,000536	4157,423973
0,000541	4160,404205
0,000545	4163,384438
0,000547	4166,36467
0,000551	4169,344902
0,000557	4172,325134
0,000561	4175,305367
0,000565	4178,285599
0,000569	4181,265831
0,000574	4184,246063
0,000579	4187,226295
0,000584	4190,206528
0,000588	4193,18676
0,000594	4196,166992
0,0006	4199,147224
0,000605	4202,127457
0,000611	4205,107689
0,000617	4208,087921
0,000623	4211,068153
0,000629	4214,048386
0,000636	4217,028618
0,000642	4220,00885
0,000648	4222,989082
0,000655	4225,969315
0,000663	4228,949547
0,000669	4231,929779
0,000677	4234,910011
0,000684	4237,890244
0,000693	4240,870476
0,000702	4243,850708
0,00071	4246,83094
0,000719	4249,811172
0,000727	4252,791405
0,000736	4255,771637
0,000746	4258,751869
0,000755	4261,732101
0,000766	4264,712334
0,000776	4267,692566
0,000786	4270,672798
0,000797	4273,65303
0,000809	4276,633263
0,00082	4279,613495
0,000832	4282,593727
0,000844	4285,573959
0,000857	4288,554192
0,000872	4291,534424
0,000885	4294,514656
0,000899	4297,494888
0,000916	4300,475121
0,000931	4303,455353
0,000948	4306,435585
0,000965	4309,415817
0,000983	4312,396049
0,001	4315,376282
0,00102	4318,356514
0,00104	4321,336746
0,00106	4324,316978
0,00109	4327,297211
0,00111	4330,277443
0,00113	4333,257675
0,00116	4336,237907
0,00119	4339,21814
0,00122	4342,198372
0,00125	4345,178604
0,00128	4348,158836
0,00131	4351,139069
0,00135	4354,119301
0,00139	4357,099533
0,00143	4360,079765
0,00148	4363,059998
0,00152	4366,04023
0,00157	4369,020462
0,00163	4372,000694
0,00168	4374,980927
0,00175	4377,961159
0,00181	4380,941391
0,00189	4383,921623
0,00196	4386,901855
0,00205	4389,882088
0,00215	4392,86232
0,00225	4395,842552
0,00237	4398,822784
0,00249	4401,803017
0,00264	4404,783249
0,0028	4407,763481
0,00298	4410,743713
0,00319	4413,723946
0,00343	4416,704178
0,0037	4419,68441
0,00403	4422,664642
0,00442	4425,644875
0,00489	4428,625107
0,00546	4431,605339
0,00618	4434,585571
0,0071	4437,565804
0,00828	4440,546036
0,0098	4443,526268
0,0117	4446,5065
0,0136	4449,486732
0,0147	4452,466965
0,0141	4455,447197
0,0123	4458,427429
0,0103	4461,407661
0,00865	4464,387894
0,00734	4467,368126
0,00633	4470,348358
0,00554	4473,32859
0,00491	4476,308823
0,0044	4479,289055
0,00398	4482,269287
0,00363	4485,249519
0,00334	4488,229752
0,00308	4491,209984
0,00286	4494,190216
0,00267	4497,170448
0,0025	4500,150681
0,00235	4503,130913
0,00222	4506,111145
0,0021	4509,091377
0,00199	4512,071609
0,00189	4515,051842
0,0018	4518,032074
0,00172	4521,012306
0,00164	4523,992538
0,00157	4526,972771
0,00151	4529,953003
0,00145	4532,933235
0,00139	4535,913467
0,00134	4538,8937
0,00129	4541,873932
0,00124	4544,854164
0,0012	4547,834396
0,00116	4550,814629
0,00112	4553,794861
0,00108	4556,775093
0,00105	4559,755325
0,00102	4562,735558
0,000987	4565,71579
0,000957	4568,696022
0,000929	4571,676254
0,000901	4574,656487
0,000874	4577,636719
0,000849	4580,616951
0,000825	4583,597183
0,000802	4586,577415
0,000779	4589,557648
0,000758	4592,53788
0,000737	4595,518112
0,000716	4598,498344
0,000697	4601,478577
0,000678	4604,458809
0,00066	4607,439041
0,000642	4610,419273
0,000625	4613,399506
0,000607	4616,379738
0,000591	4619,35997
0,000574	4622,340202
0,000558	4625,320435
0,00054	4628,300667
0,000525	4631,280899
0,000509	4634,261131
0,000492	4637,241364
0,000476	4640,221596
0,00046	4643,201828
0,000442	4646,18206
0,000425	4649,162292
0,000407	4652,142525
0,00039	4655,122757
0,000371	4658,102989
0,000352	4661,083221
0,000332	4664,063454
0,000311	4667,043686
0,000291	4670,023918
0,000271	4673,00415
0,000253	4675,984383
0,000241	4678,964615
0,000239	4681,944847
0,000253	4684,925079
0,000285	4687,905312
0,000335	4690,885544
0,000398	4693,865776
0,000466	4696,846008
0,000529	4699,826241
0,000584	4702,806473
0,000623	4705,786705
0,000648	4708,766937
0,000662	4711,747169
0,000665	4714,727402
0,000662	4717,707634
0,000654	4720,687866
0,000644	4723,668098
0,000633	4726,648331
0,000622	4729,628563
0,000609	4732,608795
0,000596	4735,589027
0,000584	4738,56926
0,000573	4741,549492
0,000561	4744,529724
0,000551	4747,509956
0,000541	4750,490189
0,00053	4753,470421
0,00052	4756,450653
0,000511	4759,430885
0,000503	4762,411118
0,000495	4765,39135
0,000487	4768,371582
0,00048	4771,351814
0,000473	4774,332047
0,000465	4777,312279
0,00046	4780,292511
0,000454	4783,272743
0,000448	4786,252975
0,000443	4789,233208
0,000436	4792,21344
0,000432	4795,193672
0,000427	4798,173904
0,000423	4801,154137
0,000416	4804,134369
0,000413	4807,114601
0,000408	4810,094833
0,000404	4813,075066
0,000399	4816,055298
0,000396	4819,03553
0,000392	4822,015762
0,000389	4824,995995
0,000385	4827,976227
0,000381	4830,956459
0,000378	4833,936691
0,000375	4836,916924
0,000372	4839,897156
0,00037	4842,877388
0,000367	4845,85762
0,000365	4848,837852
0,000363	4851,818085
0,000363	4854,798317
0,000361	4857,778549
0,000361	4860,758781
0,00036	4863,739014
0,00036	4866,719246
0,000359	4869,699478
0,000358	4872,67971
0,000358	4875,659943
0,000356	4878,640175
0,000357	4881,620407
0,000357	4884,600639
0,000357	4887,580872
0,000358	4890,561104
0,00036	4893,541336
0,000361	4896,521568
0,000364	4899,501801
0,000368	4902,482033
0,000371	4905,462265
0,000376	4908,442497
0,000382	4911,422729
0,00039	4914,402962
0,000398	4917,383194
0,00041	4920,363426
0,000423	4923,343658
0,000442	4926,323891
0,000462	4929,304123
0,000488	4932,284355
0,00052	4935,264587
0,000556	4938,24482
0,00059	4941,225052
0,000615	4944,205284
0,000616	4947,185516
0,000577	4950,165749
0,000511	4953,145981
0,000434	4956,126213
0,000366	4959,106445
0,00031	4962,086678
0,000269	4965,06691
0,00024	4968,047142
0,000219	4971,027374
0,000204	4974,007607
0,000194	4976,987839
0,000186	4979,968071
0,000182	4982,948303
0,000178	4985,928535
0,000177	4988,908768
0,000175	4991,889
0,000174	4994,869232
0,000174	4997,849464
0,000173	5000,829697
0,000174	5003,809929
0,000173	5006,790161
0,000172	5009,770393
0,000173	5012,750626
0,000173	5015,730858
0,000173	5018,71109
0,000173	5021,691322
0,000173	5024,671555
0,000173	5027,651787
0,000173	5030,632019
0,000173	5033,612251
0,000174	5036,592484
0,000172	5039,572716
0,000172	5042,552948
0,000172	5045,53318
0,000172	5048,513412
0,000172	5051,493645
0,000172	5054,473877
0,000172	5057,454109
0,000172	5060,434341
0,000172	5063,414574
0,000172	5066,394806
0,000171	5069,375038
0,000171	5072,35527
0,000171	5075,335503
0,00017	5078,315735
0,000169	5081,295967
0,000169	5084,276199
0,000169	5087,256432
0,000169	5090,236664
0,000168	5093,216896
0,000167	5096,197128
0,000166	5099,177361
0,000165	5102,157593
0,000165	5105,137825
0,000164	5108,118057
0,000162	5111,098289
0,000161	5114,078522
0,00016	5117,058754
0,000159	5120,038986
0,000157	5123,019218
0,000156	5125,999451
0,000156	5128,979683
0,000154	5131,959915
0,000155	5134,940147
0,000154	5137,92038
0,000154	5140,900612
0,000153	5143,880844
0,000153	5146,861076
0,000152	5149,841309
0,000151	5152,821541
0,000151	5155,801773
0,000151	5158,782005
0,00015	5161,762238
0,000151	5164,74247
0,00015	5167,722702
0,00015	5170,702934
0,000152	5173,683167
0,000151	5176,663399
0,000151	5179,643631
0,000152	5182,623863
0,000154	5185,604095
0,000154	5188,584328
0,000153	5191,56456
0,000153	5194,544792
0,000154	5197,525024
0,000154	5200,505257
0,000155	5203,485489
0,000155	5206,465721
0,000154	5209,445953
0,000155	5212,426186
0,000155	5215,406418
0,000155	5218,38665
0,000155	5221,366882
0,000156	5224,347115
0,000154	5227,327347
0,000156	5230,307579
0,000156	5233,287811
0,000156	5236,268044
0,000158	5239,248276
0,000158	5242,228508
0,000157	5245,20874
0,00016	5248,188972
0,00016	5251,169205
0,000162	5254,149437
0,000162	5257,129669
0,000163	5260,109901
0,000165	5263,090134
0,000166	5266,070366
0,000167	5269,050598
0,000168	5272,03083
0,000169	5275,011063
0,00017	5277,991295
0,000171	5280,971527
0,000172	5283,951759
0,000174	5286,931992
0,000176	5289,912224
0,000178	5292,892456
0,00018	5295,872688
0,000182	5298,852921
0,000183	5301,833153
0,000187	5304,813385
0,000188	5307,793617
0,000191	5310,773849
0,000194	5313,754082
0,000197	5316,734314
0,0002	5319,714546
0,000205	5322,694778
0,000209	5325,675011
0,000214	5328,655243
0,000219	5331,635475
0,000225	5334,615707
0,00023	5337,59594
0,000236	5340,576172
0,000245	5343,556404
0,000252	5346,536636
0,00026	5349,516869
0,000267	5352,497101
0,000276	5355,477333
0,000285	5358,457565
0,000294	5361,437798
0,000302	5364,41803
0,000313	5367,398262
0,000324	5370,378494
0,000337	5373,358727
0,00035	5376,338959
0,000365	5379,319191
0,000383	5382,299423
0,000403	5385,279655
0,000426	5388,259888
0,00045	5391,24012
0,000478	5394,220352
0,000508	5397,200584
0,00054	5400,180817
0,000574	5403,161049
0,000607	5406,141281
0,000636	5409,121513
0,000659	5412,101746
0,000669	5415,081978
0,000661	5418,06221
0,000637	5421,042442
0,000597	5424,022675
0,000549	5427,002907
0,000501	5429,983139
0,00046	5432,963371
0,000434	5435,943604
0,000429	5438,923836
0,000448	5441,904068
0,000487	5444,8843
0,000536	5447,864532
0,000582	5450,844765
0,000617	5453,824997
0,000631	5456,805229
0,000625	5459,785461
0,000606	5462,765694
0,000578	5465,745926
0,000546	5468,726158
0,000512	5471,70639
0,00048	5474,686623
0,000451	5477,666855
0,000425	5480,647087
0,000401	5483,627319
0,000378	5486,607552
0,000358	5489,587784
0,000342	5492,568016
0,000324	5495,548248
0,000311	5498,528481
0,000297	5501,508713
0,000285	5504,488945
0,000275	5507,469177
0,000265	5510,449409
0,000256	5513,429642
0,000246	5516,409874
0,000239	5519,390106
0,000233	5522,370338
0,000225	5525,350571
0,000219	5528,330803
0,000213	5531,311035
0,000209	5534,291267
0,000204	5537,2715
0,000199	5540,251732
0,000195	5543,231964
0,000191	5546,212196
0,000188	5549,192429
0,000184	5552,172661
0,000182	5555,152893
0,000178	5558,133125
0,000174	5561,113358
0,000172	5564,09359
0,000169	5567,073822
0,000167	5570,054054
0,000164	5573,034286
0,000162	5576,014519
0,000159	5578,994751
0,000157	5581,974983
0,000156	5584,955215
0,000154	5587,935448
0,000152	5590,91568
0,000151	5593,895912
0,000148	5596,876144
0,000147	5599,856377
0,000146	5602,836609
0,000143	5605,816841
0,000142	5608,797073
0,000142	5611,777306
0,000139	5614,757538
0,000139	5617,73777
0,000137	5620,718002
0,000136	5623,698235
0,000136	5626,678467
0,000133	5629,658699
0,000133	5632,638931
0,000131	5635,619164
0,000131	5638,599396
0,00013	5641,579628
0,000129	5644,55986
0,000128	5647,540092
0,000126	5650,520325
0,000126	5653,500557
0,000125	5656,480789
0,000124	5659,461021
0,000123	5662,441254
0,000122	5665,421486
0,000121	5668,401718
0,000121	5671,38195
0,00012	5674,362183
0,000118	5677,342415
0,000118	5680,322647
0,000118	5683,302879
0,000117	5686,283112
0,000117	5689,263344
0,000117	5692,243576
0,000116	5695,223808
0,000117	5698,204041
0,000116	5701,184273
0,000116	5704,164505
0,000116	5707,144737
0,000116	5710,124969
0,000116	5713,105202
0,000116	5716,085434
0,000115	5719,065666
0,000115	5722,045898
0,000114	5725,026131
0,000114	5728,006363
0,000115	5730,986595
0,000114	5733,966827
0,000113	5736,94706
0,000113	5739,927292
0,000113	5742,907524
0,000112	5745,887756
0,000113	5748,867989
0,000112	5751,848221
0,000111	5754,828453
0,000111	5757,808685
0,000111	5760,788918
0,000111	5763,76915
0,00011	5766,749382
0,00011	5769,729614
0,00011	5772,709846
0,000109	5775,690079
0,000109	5778,670311
0,00011	5781,650543
0,00011	5784,630775
0,00011	5787,611008
0,000109	5790,59124
0,00011	5793,571472
0,000109	5796,551704
0,000111	5799,531937
0,00011	5802,512169
0,00011	5805,492401
0,00011	5808,472633
0,000109	5811,452866
0,00011	5814,433098
0,00011	5817,41333
0,00011	5820,393562
0,000109	5823,373795
0,000109	5826,354027
0,000108	5829,334259
0,000109	5832,314491
0,000109	5835,294724
0,000108	5838,274956
0,000108	5841,255188
0,000108	5844,23542
0,000107	5847,215652
0,000108	5850,195885
0,000108	5853,176117
0,000109	5856,156349
0,000109	5859,136581
0,00011	5862,116814
0,000112	5865,097046
0,000114	5868,077278
0,000116	5871,05751
0,000117	5874,037743
0,00012	5877,017975
0,00012	5879,998207
0,000123	5882,978439
0,000125	5885,958672
0,000126	5888,938904
0,000127	5891,919136
0,000128	5894,899368
0,000128	5897,879601
0,00013	5900,859833
0,00013	5903,840065
0,00013	5906,820297
0,000131	5909,800529
0,000132	5912,780762
0,000131	5915,760994
0,000133	5918,741226
0,000132	5921,721458
0,000132	5924,701691
0,000133	5927,681923
0,000132	5930,662155
0,000133	5933,642387
0,000133	5936,62262
0,000133	5939,602852
0,000134	5942,583084
0,000133	5945,563316
[truncated: 30,772 more rows]
