# Supplementary material for: Predicting the Durability of Solid Fired Bricks Using NDT Electroacoustic Methods
Source: Materials (Basel). 2022 Aug 25;15(17):5882. doi: 10.3390/ma15175882 (PMC9457344; doi:10.3390/ma15175882)
Supplement: Supplementary file 1 [file materials-15-05882-s001.zip › 42-S0_FT.csv]

ASCII data file created with TiePie Multi Channel software. www.tiepie.com.
2021-02-24 09:15:45 704m
Frequency	FFT1
Hz	V
0,000661	0
0,000199	2,980232239
0,000189	5,960464478
0,000211	8,940696716
0,000187	11,92092896
0,000201	14,90116119
0,000203	17,88139343
0,000192	20,86162567
0,000236	23,84185791
0,000221	26,82209015
0,000245	29,80232239
0,000219	32,78255463
0,000211	35,76278687
0,000202	38,7430191
0,000213	41,72325134
0,000244	44,70348358
0,000256	47,68371582
0,000246	50,66394806
0,000224	53,6441803
0,000207	56,62441254
0,000202	59,60464478
0,000203	62,58487701
0,000204	65,56510925
0,000202	68,54534149
0,000206	71,52557373
0,000201	74,50580597
0,000205	77,48603821
0,000209	80,46627045
0,000215	83,44650269
0,000215	86,42673492
0,000213	89,40696716
0,000217	92,3871994
0,000216	95,36743164
0,000214	98,34766388
0,000215	101,3278961
0,000213	104,3081284
0,000222	107,2883606
0,000221	110,2685928
0,00022	113,2488251
0,000217	116,2290573
0,000206	119,2092896
0,000205	122,1895218
0,000207	125,169754
0,000203	128,1499863
0,000202	131,1302185
0,000204	134,1104507
0,00021	137,090683
0,000205	140,0709152
0,0002	143,0511475
0,000203	146,0313797
0,000203	149,0116119
0,000202	151,9918442
0,000201	154,9720764
0,000202	157,9523087
0,000206	160,9325409
0,000206	163,9127731
0,000203	166,8930054
0,000201	169,8732376
0,000202	172,8534698
0,0002	175,8337021
0,0002	178,8139343
0,0002	181,7941666
0,0002	184,7743988
0,000197	187,754631
0,000198	190,7348633
0,000202	193,7150955
0,000201	196,6953278
0,0002	199,67556
0,000199	202,6557922
0,000197	205,6360245
0,000189	208,6162567
0,000187	211,596489
0,000185	214,5767212
0,000184	217,5569534
0,000182	220,5371857
0,000182	223,5174179
0,000182	226,4976501
0,000183	229,4778824
0,000182	232,4581146
0,000179	235,4383469
0,000179	238,4185791
0,00018	241,3988113
0,000181	244,3790436
0,00018	247,3592758
0,000179	250,3395081
0,000178	253,3197403
0,00018	256,2999725
0,000179	259,2802048
0,000179	262,260437
0,000179	265,2406693
0,00018	268,2209015
0,000178	271,2011337
0,000178	274,181366
0,000179	277,1615982
0,000179	280,1418304
0,000181	283,1220627
0,00018	286,1022949
0,000177	289,0825272
0,000174	292,0627594
0,000174	295,0429916
0,000172	298,0232239
0,000172	301,0034561
0,000172	303,9836884
0,000171	306,9639206
0,00017	309,9441528
0,000167	312,9243851
0,000167	315,9046173
0,000166	318,8848495
0,000165	321,8650818
0,000166	324,845314
0,000166	327,8255463
0,000166	330,8057785
0,000166	333,7860107
0,000166	336,766243
0,000166	339,7464752
0,000166	342,7267075
0,000166	345,7069397
0,000165	348,6871719
0,000164	351,6674042
0,000165	354,6476364
0,000165	357,6278687
0,000163	360,6081009
0,000166	363,5883331
0,000166	366,5685654
0,000162	369,5487976
0,000161	372,5290298
0,000162	375,5092621
0,000161	378,4894943
0,000162	381,4697266
0,000163	384,4499588
0,000161	387,430191
0,000162	390,4104233
0,000161	393,3906555
0,00016	396,3708878
0,000161	399,35112
0,000159	402,3313522
0,000161	405,3115845
0,000159	408,2918167
0,000159	411,272049
0,00016	414,2522812
0,000157	417,2325134
0,000158	420,2127457
0,000157	423,1929779
0,000158	426,1732101
0,000157	429,1534424
0,000158	432,1336746
0,000158	435,1139069
0,000158	438,0941391
0,000158	441,0743713
0,000156	444,0546036
0,000157	447,0348358
0,000157	450,0150681
0,000156	452,9953003
0,000155	455,9755325
0,000156	458,9557648
0,000156	461,935997
0,000156	464,9162292
0,000155	467,8964615
0,000157	470,8766937
0,000156	473,856926
0,000155	476,8371582
0,000156	479,8173904
0,000154	482,7976227
0,000156	485,7778549
0,000156	488,7580872
0,000153	491,7383194
0,000153	494,7185516
0,000155	497,6987839
0,000154	500,6790161
0,000155	503,6592484
0,000155	506,6394806
0,000155	509,6197128
0,000154	512,5999451
0,000156	515,5801773
0,000155	518,5604095
0,000155	521,5406418
0,000156	524,520874
0,000154	527,5011063
0,000155	530,4813385
0,000155	533,4615707
0,000155	536,441803
0,000154	539,4220352
0,000154	542,4022675
0,000154	545,3824997
0,000155	548,3627319
0,000155	551,3429642
0,000154	554,3231964
0,000155	557,3034286
0,000155	560,2836609
0,000154	563,2638931
0,000155	566,2441254
0,000155	569,2243576
0,000155	572,2045898
0,000156	575,1848221
0,000155	578,1650543
0,000156	581,1452866
0,000155	584,1255188
0,000155	587,105751
0,000155	590,0859833
0,000154	593,0662155
0,000154	596,0464478
0,000154	599,02668
0,000155	602,0069122
0,000156	604,9871445
0,000154	607,9673767
0,000155	610,9476089
0,000155	613,9278412
0,000154	616,9080734
0,000153	619,8883057
0,000156	622,8685379
0,000155	625,8487701
0,000155	628,8290024
0,000154	631,8092346
0,000152	634,7894669
0,000151	637,7696991
0,000153	640,7499313
0,000155	643,7301636
0,000155	646,7103958
0,000155	649,6906281
0,000156	652,6708603
0,000156	655,6510925
0,000156	658,6313248
0,000158	661,611557
0,000157	664,5917892
0,000158	667,5720215
0,000157	670,5522537
0,000158	673,532486
0,000158	676,5127182
0,00016	679,4929504
0,000159	682,4731827
0,000158	685,4534149
0,000158	688,4336472
0,000159	691,4138794
0,00016	694,3941116
0,00016	697,3743439
0,000159	700,3545761
0,000159	703,3348083
0,000161	706,3150406
0,000161	709,2952728
0,00016	712,2755051
0,000162	715,2557373
0,000162	718,2359695
0,000161	721,2162018
0,000163	724,196434
0,000162	727,1766663
0,000162	730,1568985
0,000161	733,1371307
0,000162	736,117363
0,000163	739,0975952
0,000163	742,0778275
0,000164	745,0580597
0,000163	748,0382919
0,000164	751,0185242
0,000165	753,9987564
0,000165	756,9789886
0,000164	759,9592209
0,000164	762,9394531
0,000165	765,9196854
0,000165	768,8999176
0,000164	771,8801498
0,000166	774,8603821
0,000165	777,8406143
0,000167	780,8208466
0,000167	783,8010788
0,000166	786,781311
0,000168	789,7615433
0,000168	792,7417755
0,000167	795,7220078
0,000168	798,70224
0,000167	801,6824722
0,000168	804,6627045
0,00017	807,6429367
0,000169	810,6231689
0,000171	813,6034012
0,000171	816,5836334
0,000172	819,5638657
0,000172	822,5440979
0,000173	825,5243301
0,000173	828,5045624
0,000174	831,4847946
0,000174	834,4650269
0,000175	837,4452591
0,000174	840,4254913
0,000176	843,4057236
0,000174	846,3859558
0,000175	849,366188
0,000176	852,3464203
0,000176	855,3266525
0,000177	858,3068848
0,000177	861,287117
0,000178	864,2673492
0,000179	867,2475815
0,000179	870,2278137
0,000181	873,208046
0,000179	876,1882782
0,00018	879,1685104
0,000181	882,1487427
0,00018	885,1289749
0,00018	888,1092072
0,000181	891,0894394
0,00018	894,0696716
0,000181	897,0499039
0,000182	900,0301361
0,000182	903,0103683
0,000183	905,9906006
0,000184	908,9708328
0,000185	911,9510651
0,000184	914,9312973
0,000185	917,9115295
0,000184	920,8917618
0,000185	923,871994
0,000186	926,8522263
0,000186	929,8324585
0,000187	932,8126907
0,000188	935,792923
0,000188	938,7731552
0,000189	941,7533875
0,00019	944,7336197
0,00019	947,7138519
0,000191	950,6940842
0,000191	953,6743164
0,000192	956,6545486
0,000193	959,6347809
0,000194	962,6150131
0,000194	965,5952454
0,000194	968,5754776
0,000195	971,5557098
0,000197	974,5359421
0,000197	977,5161743
0,000197	980,4964066
0,000198	983,4766388
0,000199	986,456871
0,0002	989,4371033
0,0002	992,4173355
0,000201	995,3975677
0,000201	998,3778
0,000203	1001,358032
0,000203	1004,338264
0,000204	1007,318497
0,000204	1010,298729
0,000206	1013,278961
0,000206	1016,259193
0,000206	1019,239426
0,000207	1022,219658
0,000208	1025,19989
0,000209	1028,180122
0,00021	1031,160355
0,00021	1034,140587
0,000211	1037,120819
0,000211	1040,101051
0,000212	1043,081284
0,000213	1046,061516
0,000214	1049,041748
0,000213	1052,02198
0,000215	1055,002213
0,000215	1057,982445
0,000217	1060,962677
0,000217	1063,942909
0,000218	1066,923141
0,00022	1069,903374
0,00022	1072,883606
0,000223	1075,863838
0,000223	1078,84407
0,000224	1081,824303
0,000224	1084,804535
0,000226	1087,784767
0,000227	1090,764999
0,000227	1093,745232
0,000229	1096,725464
0,000229	1099,705696
0,00023	1102,685928
0,000232	1105,666161
0,000232	1108,646393
0,000234	1111,626625
0,000235	1114,606857
0,000236	1117,58709
0,000237	1120,567322
0,000238	1123,547554
0,000239	1126,527786
0,00024	1129,508018
0,000241	1132,488251
0,000242	1135,468483
0,000244	1138,448715
0,000244	1141,428947
0,000247	1144,40918
0,000247	1147,389412
0,000248	1150,369644
0,00025	1153,349876
0,000251	1156,330109
0,000252	1159,310341
0,000252	1162,290573
0,000253	1165,270805
0,000255	1168,251038
0,000258	1171,23127
0,000258	1174,211502
0,000259	1177,191734
0,000259	1180,171967
0,000261	1183,152199
0,000262	1186,132431
0,000264	1189,112663
0,000266	1192,092896
0,000266	1195,073128
0,000266	1198,05336
0,000269	1201,033592
0,000269	1204,013824
0,000271	1206,994057
0,000274	1209,974289
0,000275	1212,954521
0,000275	1215,934753
0,000277	1218,914986
0,000279	1221,895218
0,000282	1224,87545
0,000283	1227,855682
0,000284	1230,835915
0,000286	1233,816147
0,000288	1236,796379
0,000291	1239,776611
0,000291	1242,756844
0,000293	1245,737076
0,000294	1248,717308
0,000297	1251,69754
0,000299	1254,677773
0,0003	1257,658005
0,000301	1260,638237
0,000304	1263,618469
0,000306	1266,598701
0,000309	1269,578934
0,000311	1272,559166
0,000312	1275,539398
0,000314	1278,51963
0,000315	1281,499863
0,000317	1284,480095
0,000319	1287,460327
0,000321	1290,440559
0,000323	1293,420792
0,000325	1296,401024
0,000327	1299,381256
0,000329	1302,361488
0,000332	1305,341721
0,000333	1308,321953
0,000337	1311,302185
0,000339	1314,282417
0,000342	1317,26265
0,000344	1320,242882
0,000346	1323,223114
0,000349	1326,203346
0,000353	1329,183578
0,000354	1332,163811
0,000357	1335,144043
0,000359	1338,124275
0,000362	1341,104507
0,000365	1344,08474
0,000367	1347,064972
0,00037	1350,045204
0,000372	1353,025436
0,000375	1356,005669
0,000377	1358,985901
0,00038	1361,966133
0,000384	1364,946365
0,000387	1367,926598
0,000391	1370,90683
0,000394	1373,887062
0,000398	1376,867294
0,000401	1379,847527
0,000406	1382,827759
0,000409	1385,807991
0,000414	1388,788223
0,000416	1391,768456
0,00042	1394,748688
0,000423	1397,72892
0,000426	1400,709152
0,000428	1403,689384
0,000431	1406,669617
0,000431	1409,649849
0,000433	1412,630081
0,000435	1415,610313
0,000439	1418,590546
0,000443	1421,570778
0,000447	1424,55101
0,000452	1427,531242
0,000456	1430,511475
0,000461	1433,491707
0,000464	1436,471939
0,00047	1439,452171
0,000476	1442,432404
0,000481	1445,412636
0,000485	1448,392868
0,000491	1451,3731
0,000496	1454,353333
0,000501	1457,333565
0,000508	1460,313797
0,000514	1463,294029
0,00052	1466,274261
0,000527	1469,254494
0,000532	1472,234726
0,000539	1475,214958
0,000547	1478,19519
0,000554	1481,175423
0,000561	1484,155655
0,000568	1487,135887
0,000577	1490,116119
0,000584	1493,096352
0,000592	1496,076584
0,0006	1499,056816
0,00061	1502,037048
0,00062	1505,017281
0,000631	1507,997513
0,000641	1510,977745
0,000651	1513,957977
0,000662	1516,93821
0,000674	1519,918442
0,000687	1522,898674
0,000699	1525,878906
0,000713	1528,859138
0,000727	1531,839371
0,000743	1534,819603
0,000759	1537,799835
0,000777	1540,780067
0,000796	1543,7603
0,000818	1546,740532
0,00084	1549,720764
0,000866	1552,700996
0,000893	1555,681229
0,000921	1558,661461
0,000955	1561,641693
0,000991	1564,621925
0,00103	1567,602158
0,00108	1570,58239
0,00113	1573,562622
0,00119	1576,542854
0,00126	1579,523087
0,00134	1582,503319
0,00145	1585,483551
0,00157	1588,463783
0,00172	1591,444016
0,00191	1594,424248
0,00217	1597,40448
0,00251	1600,384712
0,00297	1603,364944
0,00363	1606,345177
0,00446	1609,325409
0,005	1612,305641
0,00441	1615,285873
0,0034	1618,266106
0,00264	1621,246338
0,00212	1624,22657
0,00176	1627,206802
0,0015	1630,187035
0,00131	1633,167267
0,00117	1636,147499
0,00107	1639,127731
0,000988	1642,107964
0,000929	1645,088196
0,000885	1648,068428
0,000857	1651,04866
0,000837	1654,028893
0,000824	1657,009125
0,000817	1659,989357
0,000815	1662,969589
0,000818	1665,949821
0,000823	1668,930054
0,000832	1671,910286
0,000844	1674,890518
0,000858	1677,87075
0,000871	1680,850983
0,00089	1683,831215
0,000909	1686,811447
0,000929	1689,791679
0,000949	1692,771912
0,000972	1695,752144
0,000995	1698,732376
0,00102	1701,712608
0,00105	1704,692841
0,00107	1707,673073
0,0011	1710,653305
0,00114	1713,633537
0,00117	1716,61377
0,0012	1719,594002
0,00124	1722,574234
0,00128	1725,554466
0,00132	1728,534698
0,00137	1731,514931
0,00142	1734,495163
0,00147	1737,475395
0,00152	1740,455627
0,00158	1743,43586
0,00164	1746,416092
0,00171	1749,396324
0,00179	1752,376556
0,00187	1755,356789
0,00196	1758,337021
0,00206	1761,317253
0,00217	1764,297485
0,00229	1767,277718
0,00243	1770,25795
0,00258	1773,238182
0,00275	1776,218414
0,00295	1779,198647
0,00317	1782,178879
0,00344	1785,159111
0,00374	1788,139343
0,00412	1791,119576
0,00457	1794,099808
0,00514	1797,08004
0,00586	1800,060272
0,00679	1803,040504
0,00804	1806,020737
0,00977	1809,000969
0,0121	1811,981201
0,0145	1814,961433
0,0154	1817,941666
0,0139	1820,921898
0,0116	1823,90213
0,00951	1826,882362
0,00787	1829,862595
0,00661	1832,842827
0,00565	1835,823059
0,0049	1838,803291
0,00431	1841,783524
0,00384	1844,763756
0,00346	1847,743988
0,00314	1850,72422
0,00288	1853,704453
0,00265	1856,684685
0,00246	1859,664917
0,00229	1862,645149
0,00215	1865,625381
0,00202	1868,605614
0,0019	1871,585846
0,0018	1874,566078
0,00171	1877,54631
0,00162	1880,526543
0,00155	1883,506775
0,00148	1886,487007
0,00141	1889,467239
0,00135	1892,447472
0,0013	1895,427704
0,00125	1898,407936
0,0012	1901,388168
0,00116	1904,368401
0,00112	1907,348633
0,00108	1910,328865
0,00104	1913,309097
0,00101	1916,28933
0,000975	1919,269562
0,000944	1922,249794
0,000915	1925,230026
0,000887	1928,210258
0,000862	1931,190491
0,000837	1934,170723
0,000813	1937,150955
0,000792	1940,131187
0,000772	1943,11142
0,000751	1946,091652
0,000733	1949,071884
0,000715	1952,052116
0,000697	1955,032349
0,00068	1958,012581
0,000663	1960,992813
0,000647	1963,973045
0,000633	1966,953278
0,00062	1969,93351
0,000607	1972,913742
0,000594	1975,893974
0,000582	1978,874207
0,000572	1981,854439
0,00056	1984,834671
0,000548	1987,814903
0,000537	1990,795135
0,000525	1993,775368
0,000516	1996,7556
0,000506	1999,735832
0,000498	2002,716064
0,00049	2005,696297
0,000483	2008,676529
0,000476	2011,656761
0,000471	2014,636993
0,000467	2017,617226
0,00046	2020,597458
0,000453	2023,57769
0,000447	2026,557922
0,000443	2029,538155
0,000438	2032,518387
0,000432	2035,498619
0,000425	2038,478851
0,000417	2041,459084
0,000411	2044,439316
0,000402	2047,419548
0,000395	2050,39978
0,000387	2053,380013
0,000381	2056,360245
0,000375	2059,340477
0,000369	2062,320709
0,000363	2065,300941
0,000358	2068,281174
0,000352	2071,261406
0,000347	2074,241638
0,000342	2077,22187
0,000337	2080,202103
0,000333	2083,182335
0,000328	2086,162567
0,000323	2089,142799
0,000319	2092,123032
0,000315	2095,103264
0,000311	2098,083496
0,000308	2101,063728
0,000303	2104,043961
0,000299	2107,024193
0,000297	2110,004425
0,000292	2112,984657
0,000288	2115,96489
0,000286	2118,945122
0,000281	2121,925354
0,000278	2124,905586
0,000274	2127,885818
0,000273	2130,866051
0,00027	2133,846283
0,000267	2136,826515
0,000264	2139,806747
0,000261	2142,78698
0,000258	2145,767212
0,000255	2148,747444
0,000252	2151,727676
0,000251	2154,707909
0,000247	2157,688141
0,000244	2160,668373
0,000242	2163,648605
0,000239	2166,628838
0,000237	2169,60907
0,000236	2172,589302
0,000232	2175,569534
0,000229	2178,549767
0,000225	2181,529999
0,000225	2184,510231
0,000222	2187,490463
0,000221	2190,470695
0,000217	2193,450928
0,000216	2196,43116
0,000214	2199,411392
0,000211	2202,391624
0,00021	2205,371857
0,000208	2208,352089
0,000205	2211,332321
0,000203	2214,312553
0,000201	2217,292786
0,000198	2220,273018
0,000198	2223,25325
0,000195	2226,233482
0,000195	2229,213715
0,000195	2232,193947
0,000194	2235,174179
0,000193	2238,154411
0,000192	2241,134644
0,000191	2244,114876
0,000189	2247,095108
0,000188	2250,07534
0,000186	2253,055573
0,000185	2256,035805
0,000183	2259,016037
0,000183	2261,996269
0,000181	2264,976501
0,00018	2267,956734
0,000178	2270,936966
0,000177	2273,917198
0,000177	2276,89743
0,000175	2279,877663
0,000175	2282,857895
0,000172	2285,838127
0,000171	2288,818359
0,00017	2291,798592
0,000169	2294,778824
0,000167	2297,759056
0,000166	2300,739288
0,000165	2303,719521
0,000163	2306,699753
0,000162	2309,679985
0,000162	2312,660217
0,00016	2315,64045
0,00016	2318,620682
0,000159	2321,600914
0,000157	2324,581146
0,000157	2327,561378
0,000157	2330,541611
0,000157	2333,521843
0,000155	2336,502075
0,000154	2339,482307
0,000154	2342,46254
0,000152	2345,442772
0,000151	2348,423004
0,00015	2351,403236
0,00015	2354,383469
0,000149	2357,363701
0,000149	2360,343933
0,000147	2363,324165
0,000147	2366,304398
0,000146	2369,28463
0,000145	2372,264862
0,000144	2375,245094
0,000143	2378,225327
0,000143	2381,205559
0,000142	2384,185791
0,000141	2387,166023
0,000141	2390,146255
0,00014	2393,126488
0,00014	2396,10672
0,000139	2399,086952
0,000138	2402,067184
0,000137	2405,047417
0,000137	2408,027649
0,000136	2411,007881
0,000136	2413,988113
0,000135	2416,968346
0,000134	2419,948578
0,000134	2422,92881
0,000134	2425,909042
0,000133	2428,889275
0,000133	2431,869507
0,000132	2434,849739
0,000132	2437,829971
0,000131	2440,810204
0,000131	2443,790436
0,00013	2446,770668
0,000129	2449,7509
0,000128	2452,731133
0,000128	2455,711365
0,000126	2458,691597
0,000126	2461,671829
0,000125	2464,652061
0,000125	2467,632294
0,000124	2470,612526
0,000125	2473,592758
0,000124	2476,57299
0,000123	2479,553223
0,000123	2482,533455
0,000122	2485,513687
0,000122	2488,493919
0,000121	2491,474152
0,000121	2494,454384
0,00012	2497,434616
0,000121	2500,414848
0,00012	2503,395081
0,000119	2506,375313
0,000119	2509,355545
0,000118	2512,335777
0,000118	2515,31601
0,000118	2518,296242
0,000118	2521,276474
0,000117	2524,256706
0,000117	2527,236938
0,000115	2530,217171
0,000115	2533,197403
0,000115	2536,177635
0,000114	2539,157867
0,000114	2542,1381
0,000112	2545,118332
0,000112	2548,098564
0,000111	2551,078796
0,000111	2554,059029
0,00011	2557,039261
0,00011	2560,019493
0,00011	2562,999725
0,000109	2565,979958
0,000109	2568,96019
0,000108	2571,940422
0,000107	2574,920654
0,000105	2577,900887
0,000105	2580,881119
0,000105	2583,861351
0,000103	2586,841583
0,000103	2589,821815
0,000103	2592,802048
0,000102	2595,78228
0,000102	2598,762512
0,000101	2601,742744
0,000101	2604,722977
0,0000995	2607,703209
0,0001	2610,683441
0,0000999	2613,663673
0,0000999	2616,643906
0,0000983	2619,624138
0,0000987	2622,60437
0,0000991	2625,584602
0,0000979	2628,564835
0,0000978	2631,545067
0,0000992	2634,525299
0,0000973	2637,505531
0,0000971	2640,485764
0,0000964	2643,465996
0,0000962	2646,446228
0,0000958	2649,42646
0,0000939	2652,406693
0,0000944	2655,386925
0,0000939	2658,367157
0,0000928	2661,347389
0,0000925	2664,327621
0,0000918	2667,307854
0,0000908	2670,288086
0,0000908	2673,268318
0,0000908	2676,24855
0,0000887	2679,228783
0,000089	2682,209015
0,0000888	2685,189247
0,0000883	2688,169479
0,0000883	2691,149712
0,000088	2694,129944
0,0000865	2697,110176
0,0000866	2700,090408
0,0000859	2703,070641
0,0000871	2706,050873
0,0000852	2709,031105
0,0000851	2712,011337
0,0000844	2714,99157
0,0000846	2717,971802
0,0000845	2720,952034
0,000084	2723,932266
0,0000828	2726,912498
0,0000823	2729,892731
0,0000814	2732,872963
0,0000816	2735,853195
0,0000803	2738,833427
0,0000805	2741,81366
0,0000804	2744,793892
0,0000792	2747,774124
0,0000787	2750,754356
0,0000782	2753,734589
0,0000794	2756,714821
0,0000788	2759,695053
0,0000779	2762,675285
0,0000769	2765,655518
0,0000773	2768,63575
0,0000773	2771,615982
0,0000769	2774,596214
0,0000766	2777,576447
0,0000762	2780,556679
0,0000754	2783,536911
0,0000755	2786,517143
0,000074	2789,497375
0,0000734	2792,477608
0,0000732	2795,45784
0,0000731	2798,438072
0,0000728	2801,418304
0,0000723	2804,398537
0,0000722	2807,378769
0,0000726	2810,359001
0,0000712	2813,339233
0,0000721	2816,319466
0,0000712	2819,299698
0,0000716	2822,27993
0,000071	2825,260162
0,00007	2828,240395
0,0000711	2831,220627
0,0000692	2834,200859
0,0000699	2837,181091
0,0000696	2840,161324
0,0000692	2843,141556
0,0000685	2846,121788
0,000068	2849,10202
0,0000681	2852,082253
0,0000686	2855,062485
0,0000677	2858,042717
0,0000681	2861,022949
0,0000679	2864,003181
0,0000672	2866,983414
0,0000668	2869,963646
0,0000668	2872,943878
0,0000657	2875,92411
0,0000654	2878,904343
0,0000657	2881,884575
0,0000656	2884,864807
0,0000653	2887,845039
0,000066	2890,825272
0,0000654	2893,805504
0,0000651	2896,785736
0,0000655	2899,765968
0,0000652	2902,746201
0,0000648	2905,726433
0,0000659	2908,706665
0,0000665	2911,686897
0,0000661	2914,66713
0,0000664	2917,647362
0,0000667	2920,627594
0,0000667	2923,607826
0,0000679	2926,588058
0,0000682	2929,568291
0,00007	2932,548523
0,000071	2935,528755
0,000072	2938,508987
0,0000731	2941,48922
0,0000741	2944,469452
0,0000759	2947,449684
0,0000783	2950,429916
0,0000817	2953,410149
0,0000842	2956,390381
0,0000888	2959,370613
0,0000931	2962,350845
0,0000989	2965,331078
0,000105	2968,31131
0,000115	2971,291542
0,000126	2974,271774
0,00014	2977,252007
0,000159	2980,232239
0,000183	2983,212471
0,000218	2986,192703
0,000261	2989,172935
0,000316	2992,153168
0,000364	2995,1334
0,000377	2998,113632
0,000346	3001,093864
0,000294	3004,074097
0,000244	3007,054329
0,000206	3010,034561
0,000175	3013,014793
0,000154	3015,995026
0,000137	3018,975258
0,000122	3021,95549
0,000113	3024,935722
0,000104	3027,915955
0,0000971	3030,896187
0,0000922	3033,876419
0,0000871	3036,856651
0,0000826	3039,836884
0,0000791	3042,817116
0,0000763	3045,797348
0,0000737	3048,77758
0,0000705	3051,757813
0,0000689	3054,738045
0,0000663	3057,718277
0,0000641	3060,698509
0,0000627	3063,678741
0,0000618	3066,658974
0,0000597	3069,639206
0,0000593	3072,619438
0,0000582	3075,59967
0,0000562	3078,579903
0,0000552	3081,560135
0,000054	3084,540367
0,0000537	3087,520599
0,0000527	3090,500832
0,0000519	3093,481064
0,0000507	3096,461296
0,0000499	3099,441528
0,0000505	3102,421761
0,0000488	3105,401993
0,0000488	3108,382225
0,0000482	3111,362457
0,0000472	3114,34269
0,0000464	3117,322922
0,0000459	3120,303154
0,000046	3123,283386
0,0000458	3126,263618
0,0000449	3129,243851
0,0000445	3132,224083
0,0000446	3135,204315
0,0000435	3138,184547
0,0000437	3141,16478
0,0000418	3144,145012
0,0000418	3147,125244
0,0000411	3150,105476
0,0000411	3153,085709
0,0000395	3156,065941
0,0000385	3159,046173
0,0000383	3162,026405
0,000038	3165,006638
0,000038	3167,98687
0,0000362	3170,967102
0,0000363	3173,947334
0,0000353	3176,927567
0,0000349	3179,907799
0,0000343	3182,888031
0,0000339	3185,868263
0,0000336	3188,848495
0,0000328	3191,828728
0,0000317	3194,80896
0,00003	3197,789192
0,0000295	3200,769424
0,0000296	3203,749657
0,0000285	3206,729889
0,0000286	3209,710121
0,0000278	3212,690353
0,000027	3215,670586
0,0000261	3218,650818
0,0000259	3221,63105
0,0000237	3224,611282
0,0000238	3227,591515
0,0000247	3230,571747
0,0000255	3233,551979
0,0000258	3236,532211
0,0000267	3239,512444
0,0000265	3242,492676
0,0000265	3245,472908
0,0000273	3248,45314
0,0000272	3251,433372
0,0000275	3254,413605
0,0000273	3257,393837
0,0000265	3260,374069
0,000027	3263,354301
0,0000257	3266,334534
0,000026	3269,314766
0,0000263	3272,294998
0,0000245	3275,27523
0,0000254	3278,255463
0,0000244	3281,235695
0,0000237	3284,215927
0,0000229	3287,196159
0,000023	3290,176392
0,0000239	3293,156624
0,0000226	3296,136856
0,0000213	3299,117088
0,0000214	3302,097321
0,0000215	3305,077553
0,0000213	3308,057785
0,0000208	3311,038017
0,0000208	3314,01825
0,0000214	3316,998482
0,0000204	3319,978714
0,0000198	3322,958946
0,0000199	3325,939178
0,0000189	3328,919411
0,0000178	3331,899643
0,0000188	3334,879875
0,0000184	3337,860107
0,0000178	3340,84034
0,0000178	3343,820572
0,0000174	3346,800804
0,0000178	3349,781036
0,0000167	3352,761269
0,0000169	3355,741501
0,0000171	3358,721733
0,0000152	3361,701965
0,0000166	3364,682198
0,0000165	3367,66243
0,0000169	3370,642662
0,0000164	3373,622894
0,0000177	3376,603127
0,0000188	3379,583359
0,0000201	3382,563591
0,0000218	3385,543823
0,000023	3388,524055
0,0000254	3391,504288
0,0000257	3394,48452
0,0000254	3397,464752
0,0000259	3400,444984
0,0000276	3403,425217
0,0000274	3406,405449
0,0000285	3409,385681
0,0000269	3412,365913
0,0000264	3415,346146
0,0000263	3418,326378
0,0000235	3421,30661
0,0000215	3424,286842
0,000019	3427,267075
0,0000167	3430,247307
0,0000153	3433,227539
0,0000148	3436,207771
0,0000162	3439,188004
0,000017	3442,168236
0,0000196	3445,148468
0,0000229	3448,1287
0,0000246	3451,108932
0,0000267	3454,089165
0,000028	3457,069397
0,0000308	3460,049629
0,0000337	3463,029861
0,0000362	3466,010094
0,0000359	3468,990326
0,0000378	3471,970558
0,0000413	3474,95079
0,0000426	3477,931023
0,0000446	3480,911255
0,0000464	3483,891487
0,0000497	3486,871719
0,0000523	3489,851952
0,0000551	3492,832184
0,0000589	3495,812416
0,0000628	3498,792648
0,0000654	3501,772881
0,0000698	3504,753113
0,0000722	3507,733345
0,0000767	3510,713577
0,0000809	3513,69381
0,0000856	3516,674042
0,0000908	3519,654274
0,0000962	3522,634506
0,000101	3525,614738
0,000107	3528,594971
0,000114	3531,575203
0,000123	3534,555435
0,000131	3537,535667
0,000139	3540,5159
0,00015	3543,496132
0,000163	3546,476364
0,000176	3549,456596
0,000192	3552,436829
0,000209	3555,417061
0,000229	3558,397293
0,000252	3561,377525
0,000279	3564,357758
0,000313	3567,33799
0,000353	3570,318222
0,0004	3573,298454
0,000458	3576,278687
0,000527	3579,258919
0,000603	3582,239151
0,000678	3585,219383
0,000727	3588,199615
0,000731	3591,179848
0,00069	3594,16008
0,000624	3597,140312
0,000552	3600,120544
0,000489	3603,100777
0,000436	3606,081009
0,000391	3609,061241
0,000355	3612,041473
0,000323	3615,021706
0,000296	3618,001938
0,000274	3620,98217
0,000254	3623,962402
0,000236	3626,942635
0,000221	3629,922867
0,000209	3632,903099
0,000199	3635,883331
0,000191	3638,863564
0,000182	3641,843796
0,000173	3644,824028
0,000166	3647,80426
0,000159	3650,784492
0,000151	3653,764725
0,000147	3656,744957
0,000142	3659,725189
0,000137	3662,705421
0,000131	3665,685654
0,000126	3668,665886
0,000122	3671,646118
0,000119	3674,62635
0,000115	3677,606583
0,00011	3680,586815
0,000108	3683,567047
0,000104	3686,547279
0,000102	3689,527512
0,0000998	3692,507744
0,0000979	3695,487976
0,0000969	3698,468208
0,0000964	3701,448441
0,000098	3704,428673
0,0000985	3707,408905
0,0000999	3710,389137
0,000103	3713,36937
0,000108	3716,349602
0,000115	3719,329834
0,000123	3722,310066
0,000134	3725,290298
0,000148	3728,270531
0,000167	3731,250763
0,000193	3734,230995
0,000226	3737,211227
0,000264	3740,19146
0,000305	3743,171692
0,000339	3746,151924
0,000351	3749,132156
0,000338	3752,112389
0,000311	3755,092621
0,000281	3758,072853
0,000253	3761,053085
0,00023	3764,033318
0,000209	3767,01355
0,000193	3769,993782
0,000181	3772,974014
0,000169	3775,954247
0,000159	3778,934479
0,00015	3781,914711
0,000144	3784,894943
0,000137	3787,875175
0,00013	3790,855408
0,000125	3793,83564
0,000122	3796,815872
0,000117	3799,796104
0,000114	3802,776337
0,000112	3805,756569
0,000107	3808,736801
0,000104	3811,717033
0,000104	3814,697266
0,0001	3817,677498
0,0000989	3820,65773
0,0000975	3823,637962
0,0000956	3826,618195
0,0000936	3829,598427
0,0000915	3832,578659
0,0000898	3835,558891
0,0000884	3838,539124
0,0000866	3841,519356
0,0000847	3844,499588
0,0000832	3847,47982
0,0000823	3850,460052
0,0000812	3853,440285
0,00008	3856,420517
0,0000788	3859,400749
0,0000779	3862,380981
0,0000761	3865,361214
0,0000755	3868,341446
0,0000758	3871,321678
0,0000738	3874,30191
0,0000724	3877,282143
0,0000716	3880,262375
0,0000702	3883,242607
0,0000695	3886,222839
0,0000681	3889,203072
0,0000671	3892,183304
0,000066	3895,163536
0,0000657	3898,143768
0,0000657	3901,124001
0,000065	3904,104233
0,0000654	3907,084465
0,0000645	3910,064697
0,0000637	3913,04493
0,0000631	3916,025162
0,000064	3919,005394
0,000062	3921,985626
0,0000611	3924,965858
0,0000614	3927,946091
0,0000607	3930,926323
0,0000603	3933,906555
0,0000598	3936,886787
0,0000592	3939,86702
0,0000594	3942,847252
0,0000588	3945,827484
0,0000582	3948,807716
0,0000581	3951,787949
0,0000575	3954,768181
0,0000573	3957,748413
0,0000579	3960,728645
0,000057	3963,708878
0,0000569	3966,68911
0,0000566	3969,669342
0,0000559	3972,649574
0,0000565	3975,629807
0,000056	3978,610039
0,0000548	3981,590271
0,0000545	3984,570503
0,0000548	3987,550735
0,0000547	3990,530968
0,0000548	3993,5112
0,000054	3996,491432
0,0000539	3999,471664
0,0000526	4002,451897
0,0000519	4005,432129
0,0000515	4008,412361
0,0000514	4011,392593
0,0000519	4014,372826
0,0000512	4017,353058
0,0000509	4020,33329
0,0000501	4023,313522
0,000051	4026,293755
0,0000496	4029,273987
0,0000494	4032,254219
0,0000492	4035,234451
0,0000486	4038,214684
0,000048	4041,194916
0,0000482	4044,175148
0,0000478	4047,15538
0,0000479	4050,135612
0,0000466	4053,115845
0,0000474	4056,096077
0,0000467	4059,076309
0,0000466	4062,056541
0,0000464	4065,036774
0,0000461	4068,017006
0,0000461	4070,997238
0,0000457	4073,97747
0,0000458	4076,957703
0,0000455	4079,937935
0,0000459	4082,918167
0,0000464	4085,898399
0,0000455	4088,878632
0,0000448	4091,858864
0,0000454	4094,839096
0,0000448	4097,819328
0,0000438	4100,799561
0,0000445	4103,779793
0,0000444	4106,760025
0,0000443	4109,740257
0,0000434	4112,72049
0,0000422	4115,700722
0,0000426	4118,680954
0,0000425	4121,661186
0,0000427	4124,641418
0,0000419	4127,621651
0,0000419	4130,601883
0,0000421	4133,582115
0,0000416	4136,562347
0,0000421	4139,54258
0,0000417	4142,522812
0,0000416	4145,503044
0,0000411	4148,483276
0,0000404	4151,463509
0,0000405	4154,443741
0,0000404	4157,423973
0,0000401	4160,404205
0,0000395	4163,384438
0,0000403	4166,36467
0,00004	4169,344902
0,0000394	4172,325134
0,0000396	4175,305367
0,0000397	4178,285599
0,0000396	4181,265831
0,0000394	4184,246063
0,000039	4187,226295
0,0000398	4190,206528
0,0000389	4193,18676
0,0000388	4196,166992
0,0000387	4199,147224
0,0000386	4202,127457
0,0000386	4205,107689
0,000039	4208,087921
0,0000389	4211,068153
0,0000377	4214,048386
0,0000375	4217,028618
0,0000377	4220,00885
0,0000374	4222,989082
0,0000379	4225,969315
0,0000367	4228,949547
0,0000375	4231,929779
0,0000377	4234,910011
0,0000381	4237,890244
0,0000366	4240,870476
0,0000374	4243,850708
0,0000373	4246,83094
0,0000381	4249,811172
0,0000383	4252,791405
0,0000376	4255,771637
0,0000377	4258,751869
0,0000377	4261,732101
0,0000375	4264,712334
0,0000381	4267,692566
0,0000378	4270,672798
0,0000373	4273,65303
0,0000378	4276,633263
0,0000375	4279,613495
0,0000376	4282,593727
0,0000383	4285,573959
0,0000374	4288,554192
0,0000378	4291,534424
0,0000371	4294,514656
0,0000363	4297,494888
0,0000367	4300,475121
0,0000378	4303,455353
0,0000369	4306,435585
0,000038	4309,415817
0,0000373	4312,396049
0,0000377	4315,376282
0,000038	4318,356514
0,0000378	4321,336746
0,0000395	4324,316978
0,0000387	4327,297211
0,0000381	4330,277443
0,0000393	4333,257675
0,0000399	4336,237907
0,00004	4339,21814
0,0000414	4342,198372
0,0000405	4345,178604
0,0000412	4348,158836
0,0000415	4351,139069
0,0000422	4354,119301
0,0000417	4357,099533
0,0000433	4360,079765
0,0000436	4363,059998
0,0000446	4366,04023
0,0000452	4369,020462
0,000046	4372,000694
0,0000468	4374,980927
0,0000481	4377,961159
0,0000479	4380,941391
0,0000506	4383,921623
0,0000508	4386,901855
0,0000534	4389,882088
0,0000543	4392,86232
0,0000565	4395,842552
0,0000599	4398,822784
0,0000615	4401,803017
0,0000644	4404,783249
0,0000675	4407,763481
0,0000704	4410,743713
0,0000746	4413,723946
0,0000783	4416,704178
0,0000828	4419,68441
0,0000891	4422,664642
0,0000953	4425,644875
0,000104	4428,625107
0,000114	4431,605339
0,000125	4434,585571
0,000138	4437,565804
0,000155	4440,546036
0,000175	4443,526268
0,000201	4446,5065
0,00023	4449,486732
0,000259	4452,466965
0,000279	4455,447197
0,000286	4458,427429
0,000273	4461,407661
0,000248	4464,387894
0,00022	4467,368126
0,000194	4470,348358
0,00017	4473,32859
0,000152	4476,308823
0,000137	4479,289055
0,000123	4482,269287
0,000113	4485,249519
0,000103	4488,229752
0,000097	4491,209984
0,0000903	4494,190216
0,0000836	4497,170448
0,000079	4500,150681
0,0000768	4503,130913
0,0000716	4506,111145
0,0000686	4509,091377
0,0000658	4512,071609
0,0000632	4515,051842
0,0000611	4518,032074
0,0000582	4521,012306
0,0000559	4523,992538
0,0000547	4526,972771
0,0000526	4529,953003
0,0000517	4532,933235
0,0000502	4535,913467
0,0000487	4538,8937
0,0000472	4541,873932
0,0000463	4544,854164
0,0000454	4547,834396
0,0000443	4550,814629
0,0000437	4553,794861
0,0000429	4556,775093
0,0000412	4559,755325
0,0000411	4562,735558
0,0000393	4565,71579
0,000039	4568,696022
0,0000387	4571,676254
0,0000381	4574,656487
0,0000366	4577,636719
0,0000363	4580,616951
0,0000362	4583,597183
0,0000348	4586,577415
0,0000352	4589,557648
0,0000343	4592,53788
0,000034	4595,518112
0,0000335	4598,498344
0,0000321	4601,478577
0,0000315	4604,458809
0,0000318	4607,439041
0,000031	4610,419273
0,00003	4613,399506
0,0000304	4616,379738
0,0000298	4619,35997
0,0000301	4622,340202
0,0000295	4625,320435
0,000029	4628,300667
0,0000287	4631,280899
0,0000282	4634,261131
0,0000275	4637,241364
0,0000274	4640,221596
0,0000271	4643,201828
0,000027	4646,18206
0,0000275	4649,162292
0,0000267	4652,142525
0,0000258	4655,122757
0,0000252	4658,102989
0,0000259	4661,083221
0,0000254	4664,063454
0,0000243	4667,043686
0,0000256	4670,023918
0,0000247	4673,00415
0,0000263	4675,984383
0,000025	4678,964615
0,0000275	4681,944847
0,0000293	4684,925079
0,0000314	4687,905312
0,000035	4690,885544
0,0000398	4693,865776
0,0000439	4696,846008
0,0000492	4699,826241
0,0000541	4702,806473
0,0000558	4705,786705
0,0000562	4708,766937
0,0000548	4711,747169
0,0000516	4714,727402
0,000049	4717,707634
0,0000476	4720,687866
0,0000446	4723,668098
0,0000419	4726,648331
0,0000412	4729,628563
0,000039	4732,608795
0,0000377	4735,589027
0,0000367	4738,56926
0,0000361	4741,549492
0,0000347	4744,529724
0,0000346	4747,509956
0,0000333	4750,490189
0,0000326	4753,470421
0,0000318	4756,450653
0,0000313	4759,430885
0,0000309	4762,411118
0,0000304	4765,39135
0,0000301	4768,371582
0,0000305	4771,351814
0,0000288	4774,332047
0,000029	4777,312279
0,0000282	4780,292511
0,0000279	4783,272743
0,0000279	4786,252975
0,0000277	4789,233208
0,0000267	4792,21344
0,0000279	4795,193672
0,000027	4798,173904
0,0000275	4801,154137
0,0000265	4804,134369
0,0000273	4807,114601
0,0000278	4810,094833
0,0000275	4813,075066
0,0000279	4816,055298
0,0000289	4819,03553
0,0000274	4822,015762
0,0000285	4824,995995
0,0000283	4827,976227
0,000027	4830,956459
0,0000271	4833,936691
0,0000273	4836,916924
0,0000265	4839,897156
0,0000272	4842,877388
0,0000263	4845,85762
0,0000259	4848,837852
0,0000274	4851,818085
0,0000265	4854,798317
0,0000272	4857,778549
0,0000278	4860,758781
0,0000278	4863,739014
0,0000279	4866,719246
0,0000285	4869,699478
0,000028	4872,67971
0,0000288	4875,659943
0,0000302	4878,640175
0,0000311	4881,620407
0,0000323	4884,600639
0,000033	4887,580872
0,0000337	4890,561104
0,0000352	4893,541336
0,0000371	4896,521568
0,0000387	4899,501801
0,0000404	4902,482033
0,0000436	4905,462265
0,0000464	4908,442497
0,0000492	4911,422729
0,0000543	4914,402962
0,0000583	4917,383194
0,0000636	4920,363426
0,0000707	4923,343658
0,0000794	4926,323891
0,0000899	4929,304123
0,000102	4932,284355
0,000117	4935,264587
0,000134	4938,24482
0,000152	4941,225052
0,000168	4944,205284
0,000176	4947,185516
0,000174	4950,165749
0,000163	4953,145981
0,000148	4956,126213
0,000135	4959,106445
0,000122	4962,086678
0,000111	4965,06691
0,000103	4968,047142
0,000094	4971,027374
0,0000873	4974,007607
0,0000813	4976,987839
0,000076	4979,968071
0,0000724	4982,948303
0,0000689	4985,928535
0,0000649	4988,908768
0,0000631	4991,889
0,0000604	4994,869232
0,0000584	4997,849464
0,0000572	5000,829697
0,000056	5003,809929
0,0000537	5006,790161
0,0000525	5009,770393
0,0000509	5012,750626
0,0000506	5015,730858
0,0000496	5018,71109
0,0000495	5021,691322
0,0000482	5024,671555
0,000048	5027,651787
0,0000477	5030,632019
0,0000472	5033,612251
0,0000473	5036,592484
0,0000472	5039,572716
0,0000456	5042,552948
0,0000448	5045,53318
0,0000436	5048,513412
0,0000419	5051,493645
0,0000412	5054,473877
0,0000406	5057,454109
0,0000393	5060,434341
0,0000389	5063,414574
0,0000384	5066,394806
0,0000373	5069,375038
0,0000362	5072,35527
0,0000363	5075,335503
0,000036	5078,315735
0,0000353	5081,295967
0,0000357	5084,276199
0,0000347	5087,256432
0,0000358	5090,236664
0,0000349	5093,216896
0,0000359	5096,197128
0,0000357	5099,177361
0,0000356	5102,157593
0,0000359	5105,137825
0,0000351	5108,118057
0,0000355	5111,098289
0,0000348	5114,078522
0,0000348	5117,058754
0,0000355	5120,038986
0,0000349	5123,019218
0,0000343	5125,999451
0,0000352	5128,979683
0,0000341	5131,959915
0,0000341	5134,940147
0,0000353	5137,92038
0,0000358	5140,900612
0,0000347	5143,880844
0,000035	5146,861076
0,0000349	5149,841309
0,0000354	5152,821541
0,0000358	5155,801773
0,0000356	5158,782005
0,0000351	5161,762238
0,0000346	5164,74247
0,000035	5167,722702
0,0000355	5170,702934
0,0000362	5173,683167
0,0000361	5176,663399
0,0000361	5179,643631
0,0000365	5182,623863
0,0000373	5185,604095
0,0000381	5188,584328
0,0000386	5191,56456
0,0000394	5194,544792
0,0000401	5197,525024
0,0000412	5200,505257
0,0000402	5203,485489
0,0000405	5206,465721
0,0000392	5209,445953
0,0000394	5212,426186
0,0000401	5215,406418
0,0000398	5218,38665
0,0000402	5221,366882
0,0000399	5224,347115
0,0000394	5227,327347
0,0000405	5230,307579
0,0000401	5233,287811
0,0000395	5236,268044
0,0000372	5239,248276
0,000034	5242,228508
0,0000295	5245,20874
0,0000204	5248,188972
0,0000116	5251,169205
0,00000812	5254,149437
0,00000978	5257,129669
0,0000152	5260,109901
0,0000185	5263,090134
0,0000216	5266,070366
0,0000237	5269,050598
0,0000246	5272,03083
0,0000268	5275,011063
0,0000293	5277,991295
0,0000296	5280,971527
0,000031	5283,951759
0,0000308	5286,931992
0,0000314	5289,912224
0,0000329	5292,892456
0,0000326	5295,872688
0,000034	5298,852921
0,0000352	5301,833153
0,0000369	5304,813385
0,000037	5307,793617
0,0000381	5310,773849
0,0000392	5313,754082
0,0000386	5316,734314
0,000041	5319,714546
0,0000413	5322,694778
0,0000432	5325,675011
0,0000438	5328,655243
0,000044	5331,635475
0,0000451	5334,615707
0,0000471	5337,59594
0,0000489	5340,576172
0,000051	5343,556404
0,0000531	5346,536636
0,0000545	5349,516869
0,0000563	5352,497101
0,0000588	5355,477333
0,0000606	5358,457565
0,0000637	5361,437798
0,0000669	5364,41803
0,0000705	5367,398262
0,0000742	5370,378494
0,0000783	5373,358727
0,0000834	5376,338959
0,0000902	5379,319191
0,0000957	5382,299423
0,000104	5385,279655
0,000112	5388,259888
0,000122	5391,24012
0,000132	5394,220352
0,000143	5397,200584
0,000155	5400,180817
0,000167	5403,161049
0,000178	5406,141281
0,000187	5409,121513
0,000192	5412,101746
0,000191	5415,081978
0,000184	5418,06221
0,000173	5421,042442
0,000159	5424,022675
0,000141	5427,002907
0,000123	5429,983139
0,000104	5432,963371
0,000085	5435,943604
0,0000649	5438,923836
0,0000463	5441,904068
0,0000274	5444,8843
0,0000177	5447,864532
0,0000216	5450,844765
0,000028	5453,824997
0,0000327	5456,805229
0,0000334	5459,785461
0,0000351	5462,765694
0,0000346	5465,745926
0,0000338	5468,726158
0,0000344	5471,70639
0,0000328	5474,686623
0,0000336	5477,666855
0,0000325	5480,647087
0,000033	5483,627319
0,0000321	5486,607552
0,0000327	5489,587784
0,0000326	5492,568016
0,0000325	5495,548248
0,0000328	5498,528481
0,0000328	5501,508713
0,0000329	5504,488945
0,0000329	5507,469177
0,0000316	5510,449409
0,0000334	5513,429642
0,0000325	5516,409874
0,0000327	5519,390106
0,0000324	5522,370338
0,0000322	5525,350571
0,0000311	5528,330803
0,0000303	5531,311035
0,0000306	5534,291267
0,0000299	5537,2715
0,0000304	5540,251732
0,0000301	5543,231964
0,0000299	5546,212196
0,0000305	5549,192429
0,0000293	5552,172661
0,0000287	5555,152893
0,0000284	5558,133125
0,0000285	5561,113358
0,0000284	5564,09359
0,0000289	5567,073822
0,0000285	5570,054054
0,0000283	5573,034286
0,000028	5576,014519
0,0000274	5578,994751
0,0000282	5581,974983
0,0000277	5584,955215
0,0000285	5587,935448
0,000028	5590,91568
0,0000286	5593,895912
0,0000281	5596,876144
0,0000276	5599,856377
0,0000284	5602,836609
0,0000284	5605,816841
0,0000275	5608,797073
0,0000275	5611,777306
0,0000273	5614,757538
0,000027	5617,73777
0,0000265	5620,718002
0,0000268	5623,698235
0,0000269	5626,678467
0,000027	5629,658699
0,0000276	5632,638931
0,0000269	5635,619164
0,000027	5638,599396
0,000027	5641,579628
0,0000279	5644,55986
0,0000287	5647,540092
0,0000292	5650,520325
0,0000297	5653,500557
0,0000304	5656,480789
0,0000301	5659,461021
0,0000305	5662,441254
0,0000282	5665,421486
0,0000286	5668,401718
0,0000283	5671,38195
0,0000272	5674,362183
0,0000268	5677,342415
0,0000266	5680,322647
0,0000267	5683,302879
0,0000261	5686,283112
0,0000269	5689,263344
0,0000253	5692,243576
0,000026	5695,223808
0,0000251	5698,204041
0,000026	5701,184273
0,0000265	5704,164505
0,0000255	5707,144737
0,0000256	5710,124969
0,0000263	5713,105202
0,0000249	5716,085434
0,0000256	5719,065666
0,0000255	5722,045898
0,0000253	5725,026131
0,0000252	5728,006363
0,0000248	5730,986595
0,0000245	5733,966827
0,0000257	5736,94706
0,0000245	5739,927292
0,0000254	5742,907524
0,000025	5745,887756
0,0000251	5748,867989
0,0000253	5751,848221
0,0000252	5754,828453
0,0000246	5757,808685
0,0000249	5760,788918
0,0000249	5763,76915
0,0000251	5766,749382
0,0000248	5769,729614
0,0000241	5772,709846
0,0000244	5775,690079
0,0000239	5778,670311
0,0000245	5781,650543
0,0000239	5784,630775
0,0000243	5787,611008
0,0000237	5790,59124
0,000025	5793,571472
0,0000237	5796,551704
0,0000243	5799,531937
0,0000253	5802,512169
0,0000242	5805,492401
0,0000264	5808,472633
0,0000247	5811,452866
0,0000258	5814,433098
0,0000258	5817,41333
0,0000257	5820,393562
0,0000251	5823,373795
0,0000246	5826,354027
0,0000252	5829,334259
0,0000249	5832,314491
0,0000252	5835,294724
0,0000253	5838,274956
0,0000251	5841,255188
0,0000246	5844,23542
0,000025	5847,215652
0,0000252	5850,195885
0,0000243	5853,176117
0,0000244	5856,156349
0,0000244	5859,136581
0,0000244	5862,116814
0,0000248	5865,097046
0,000025	5868,077278
0,0000249	5871,05751
0,0000254	5874,037743
0,0000247	5877,017975
0,0000253	5879,998207
0,0000265	5882,978439
0,0000254	5885,958672
0,0000259	5888,938904
0,0000255	5891,919136
0,0000253	5894,899368
0,0000268	5897,879601
0,0000264	5900,859833
0,0000256	5903,840065
0,0000256	5906,820297
0,0000266	5909,800529
0,0000263	5912,780762
0,0000264	5915,760994
0,0000268	5918,741226
0,0000264	5921,721458
0,0000273	5924,701691
0,0000273	5927,681923
0,0000274	5930,662155
0,0000273	5933,642387
0,0000274	5936,62262
0,0000276	5939,602852
0,0000283	5942,583084
0,0000279	5945,563316
[truncated: 30,772 more rows]
